# Supplementary material for: Global-Mode Analysis of Full-Disk Data from the Michelson Doppler Imager and the Helioseismic and Magnetic Imager
Source: Sol Phys. 2018 Jan 31;293(2):29. doi: 10.1007/s11207-017-1201-5 (PMC6566312; doi:10.1007/s11207-017-1201-5)
Supplement: Supplementary file 3 — (TAR 230.0 MB) [file 11207_2017_1201_MOESM3_ESM.tar › MDI/mdifdasym.4558.36]

   0  14 2093.4775    0.8356  0.5194 10.4079  0.0000       3.21136  0.1357   0.1631   0.3371    0.5164   0.0000       9.47799    -0.0000       0.00000       0.00000       0.00000       0.00000       0.00000       0.00000       0.00000       0.00000       0.00000       0.00000       0.00000       0.00000       0.00000       0.00000       0.00000       0.00000       0.00000       0.00000       0.00000       0.00000       0.00000       0.00000       0.00000       0.00000       0.00000       0.00000       0.00000       0.00000       0.00000       0.00000       0.00000       0.00000       0.00000       0.00000       0.00000       0.00000       0.00000       0.00000       0.00000       0.00000       0.00000       0.00000       0.00000       0.00000       0.00000       0.00000       0.00000       0.00000       0.00000       0.00000       0.00000       0.00000       0.00000       0.00000       0.00000       0.00000       0.00000       0.00000       0.00000       0.00000       0.00000       0.00000       0.00000       0.00000       0.00000       0.00000       0.00000       0.00000       0.00000       0.00000       0.00000
   0  22 3168.6619    4.2619  0.9620 10.5223  0.0000      0.237024  0.1940   0.6824   0.6403   19.7914   0.0000       5.02485    -0.0000       0.00000       0.00000       0.00000       0.00000       0.00000       0.00000       0.00000       0.00000       0.00000       0.00000       0.00000       0.00000       0.00000       0.00000       0.00000       0.00000       0.00000       0.00000       0.00000       0.00000       0.00000       0.00000       0.00000       0.00000       0.00000       0.00000       0.00000       0.00000       0.00000       0.00000       0.00000       0.00000       0.00000       0.00000       0.00000       0.00000       0.00000       0.00000       0.00000       0.00000       0.00000       0.00000       0.00000       0.00000       0.00000       0.00000       0.00000       0.00000       0.00000       0.00000       0.00000       0.00000       0.00000       0.00000       0.00000       0.00000       0.00000       0.00000       0.00000       0.00000       0.00000       0.00000       0.00000       0.00000       0.00000       0.00000       0.00000       0.00000       0.00000       0.00000       0.00000
   0  24 3439.5675    3.7441  2.8502 10.0161  0.0853       2.70066  0.4301   0.6305   1.4077    2.3270   0.0000       2.74747    -0.0000       0.00000       0.00000       0.00000       0.00000       0.00000       0.00000       0.00000       0.00000       0.00000       0.00000       0.00000       0.00000       0.00000       0.00000       0.00000       0.00000       0.00000       0.00000       0.00000       0.00000       0.00000       0.00000       0.00000       0.00000       0.00000       0.00000       0.00000       0.00000       0.00000       0.00000       0.00000       0.00000       0.00000       0.00000       0.00000       0.00000       0.00000       0.00000       0.00000       0.00000       0.00000       0.00000       0.00000       0.00000       0.00000       0.00000       0.00000       0.00000       0.00000       0.00000       0.00000       0.00000       0.00000       0.00000       0.00000       0.00000       0.00000       0.00000       0.00000       0.00000       0.00000       0.00000       0.00000       0.00000       0.00000       0.00000       0.00000       0.00000       0.00000       0.00000       0.00000
   1  13 2020.8747    0.5585  0.3275 10.4146 -0.0025       9.48171  0.0785   0.0815   0.1476    0.1896   0.0000       6.32691   309.1433      -50.8458       0.00000       0.00000       0.00000       0.00000       0.00000       0.00000       0.00000       0.00000       0.00000       0.00000       0.00000       0.00000       0.00000       0.00000       0.00000       0.00000       0.00000       0.00000       0.00000       0.00000       0.00000       0.00000       0.00000       0.00000       0.00000       0.00000       0.00000       0.00000       0.00000       0.00000       0.00000       0.00000       0.00000       0.00000       93.9534       41.1360       0.00000       0.00000       0.00000       0.00000       0.00000       0.00000       0.00000       0.00000       0.00000       0.00000       0.00000       0.00000       0.00000       0.00000       0.00000       0.00000       0.00000       0.00000       0.00000       0.00000       0.00000       0.00000       0.00000       0.00000       0.00000       0.00000       0.00000       0.00000       0.00000       0.00000       0.00000       0.00000       0.00000       0.00000
   1  15 2292.0236    1.2143  0.9893 10.2971  0.0000       4.86160  0.1427   0.0985   0.2425    0.5878   0.0000       3.01749   423.8645      -21.0128       0.00000       0.00000       0.00000       0.00000       0.00000       0.00000       0.00000       0.00000       0.00000       0.00000       0.00000       0.00000       0.00000       0.00000       0.00000       0.00000       0.00000       0.00000       0.00000       0.00000       0.00000       0.00000       0.00000       0.00000       0.00000       0.00000       0.00000       0.00000       0.00000       0.00000       0.00000       0.00000       0.00000       0.00000       110.181       77.6256       0.00000       0.00000       0.00000       0.00000       0.00000       0.00000       0.00000       0.00000       0.00000       0.00000       0.00000       0.00000       0.00000       0.00000       0.00000       0.00000       0.00000       0.00000       0.00000       0.00000       0.00000       0.00000       0.00000       0.00000       0.00000       0.00000       0.00000       0.00000       0.00000       0.00000       0.00000       0.00000       0.00000       0.00000
   1  19 2828.1308    3.2205  0.8117 12.2117  0.0000       3.23440  0.1154   0.2503   0.1871    0.5441   0.0000       2.66361   382.9982       51.3961       0.00000       0.00000       0.00000       0.00000       0.00000       0.00000       0.00000       0.00000       0.00000       0.00000       0.00000       0.00000       0.00000       0.00000       0.00000       0.00000       0.00000       0.00000       0.00000       0.00000       0.00000       0.00000       0.00000       0.00000       0.00000       0.00000       0.00000       0.00000       0.00000       0.00000       0.00000       0.00000       0.00000       0.00000       131.134       57.2084       0.00000       0.00000       0.00000       0.00000       0.00000       0.00000       0.00000       0.00000       0.00000       0.00000       0.00000       0.00000       0.00000       0.00000       0.00000       0.00000       0.00000       0.00000       0.00000       0.00000       0.00000       0.00000       0.00000       0.00000       0.00000       0.00000       0.00000       0.00000       0.00000       0.00000       0.00000       0.00000       0.00000       0.00000
   1  21 3098.5065    3.5588  1.4949 10.1536  0.0000       3.51194  0.1488   0.2170   0.3016    3.8616   0.0000       1.83049   466.2096       57.2088       0.00000       0.00000       0.00000       0.00000       0.00000       0.00000       0.00000       0.00000       0.00000       0.00000       0.00000       0.00000       0.00000       0.00000       0.00000       0.00000       0.00000       0.00000       0.00000       0.00000       0.00000       0.00000       0.00000       0.00000       0.00000       0.00000       0.00000       0.00000       0.00000       0.00000       0.00000       0.00000       0.00000       0.00000       126.673       73.8373       0.00000       0.00000       0.00000       0.00000       0.00000       0.00000       0.00000       0.00000       0.00000       0.00000       0.00000       0.00000       0.00000       0.00000       0.00000       0.00000       0.00000       0.00000       0.00000       0.00000       0.00000       0.00000       0.00000       0.00000       0.00000       0.00000       0.00000       0.00000       0.00000       0.00000       0.00000       0.00000       0.00000       0.00000
   1  24 3504.2841    3.0415  3.1606 -2.3549  0.0000      0.469172  0.2349   0.1297   0.5123 1000.0000   0.0000      0.583658   605.8133       201.122       0.00000       0.00000       0.00000       0.00000       0.00000       0.00000       0.00000       0.00000       0.00000       0.00000       0.00000       0.00000       0.00000       0.00000       0.00000       0.00000       0.00000       0.00000       0.00000       0.00000       0.00000       0.00000       0.00000       0.00000       0.00000       0.00000       0.00000       0.00000       0.00000       0.00000       0.00000       0.00000       0.00000       0.00000       207.890       116.179       0.00000       0.00000       0.00000       0.00000       0.00000       0.00000       0.00000       0.00000       0.00000       0.00000       0.00000       0.00000       0.00000       0.00000       0.00000       0.00000       0.00000       0.00000       0.00000       0.00000       0.00000       0.00000       0.00000       0.00000       0.00000       0.00000       0.00000       0.00000       0.00000       0.00000       0.00000       0.00000       0.00000       0.00000
   1  26 3776.3988    2.2187  5.6026 10.5929 -0.0096     0.0499160  0.3802   0.0701   0.7710    0.4106   0.0000      0.476012   585.3403      -249.995       0.00000       0.00000       0.00000       0.00000       0.00000       0.00000       0.00000       0.00000       0.00000       0.00000       0.00000       0.00000       0.00000       0.00000       0.00000       0.00000       0.00000       0.00000       0.00000       0.00000       0.00000       0.00000       0.00000       0.00000       0.00000       0.00000       0.00000       0.00000       0.00000       0.00000       0.00000       0.00000       0.00000       0.00000       340.614       164.799       0.00000       0.00000       0.00000       0.00000       0.00000       0.00000       0.00000       0.00000       0.00000       0.00000       0.00000       0.00000       0.00000       0.00000       0.00000       0.00000       0.00000       0.00000       0.00000       0.00000       0.00000       0.00000       0.00000       0.00000       0.00000       0.00000       0.00000       0.00000       0.00000       0.00000       0.00000       0.00000       0.00000       0.00000
   2  12 1945.8703    0.5440  0.5926  9.5922  0.0000       1.85149  0.0927   0.0426   0.1382    0.2625   0.0000       2.62231   461.3979       6.83977       17.2462       1.09914       0.00000       0.00000       0.00000       0.00000       0.00000       0.00000       0.00000       0.00000       0.00000       0.00000       0.00000       0.00000       0.00000       0.00000       0.00000       0.00000       0.00000       0.00000       0.00000       0.00000       0.00000       0.00000       0.00000       0.00000       0.00000       0.00000       0.00000       0.00000       0.00000       0.00000       0.00000       0.00000       76.1624       56.2104       26.3294       7.48044       0.00000       0.00000       0.00000       0.00000       0.00000       0.00000       0.00000       0.00000       0.00000       0.00000       0.00000       0.00000       0.00000       0.00000       0.00000       0.00000       0.00000       0.00000       0.00000       0.00000       0.00000       0.00000       0.00000       0.00000       0.00000       0.00000       0.00000       0.00000       0.00000       0.00000       0.00000       0.00000
   2  13 2082.1195    0.7373  0.7842  8.5957  0.0000       3.84747  0.1597   0.0520   0.1328    0.8032   0.0000       1.93313   399.4944      -3.18369      -41.3421      -2.28724       0.00000       0.00000       0.00000       0.00000       0.00000       0.00000       0.00000       0.00000       0.00000       0.00000       0.00000       0.00000       0.00000       0.00000       0.00000       0.00000       0.00000       0.00000       0.00000       0.00000       0.00000       0.00000       0.00000       0.00000       0.00000       0.00000       0.00000       0.00000       0.00000       0.00000       0.00000       0.00000       96.6699       65.9596       31.5399       9.36350       0.00000       0.00000       0.00000       0.00000       0.00000       0.00000       0.00000       0.00000       0.00000       0.00000       0.00000       0.00000       0.00000       0.00000       0.00000       0.00000       0.00000       0.00000       0.00000       0.00000       0.00000       0.00000       0.00000       0.00000       0.00000       0.00000       0.00000       0.00000       0.00000       0.00000       0.00000       0.00000
   2  14 2217.4921    0.9567  0.8404  7.7886  0.0000     -0.335636  0.0775   0.0595   0.1720    2.6878   0.0000       1.15145   395.8173      -27.7395      -5.34737       12.1987       0.00000       0.00000       0.00000       0.00000       0.00000       0.00000       0.00000       0.00000       0.00000       0.00000       0.00000       0.00000       0.00000       0.00000       0.00000       0.00000       0.00000       0.00000       0.00000       0.00000       0.00000       0.00000       0.00000       0.00000       0.00000       0.00000       0.00000       0.00000       0.00000       0.00000       0.00000       0.00000       44.1201       37.2060       20.9018       7.89655       0.00000       0.00000       0.00000       0.00000       0.00000       0.00000       0.00000       0.00000       0.00000       0.00000       0.00000       0.00000       0.00000       0.00000       0.00000       0.00000       0.00000       0.00000       0.00000       0.00000       0.00000       0.00000       0.00000       0.00000       0.00000       0.00000       0.00000       0.00000       0.00000       0.00000       0.00000       0.00000
   2  19 2889.6560    3.6560  0.8596  4.0064  0.0000      0.889078  0.0669   0.2405   0.1832 1000.0000   0.0000       1.32261   495.4025       90.7353       16.4356      -6.72531       0.00000       0.00000       0.00000       0.00000       0.00000       0.00000       0.00000       0.00000       0.00000       0.00000       0.00000       0.00000       0.00000       0.00000       0.00000       0.00000       0.00000       0.00000       0.00000       0.00000       0.00000       0.00000       0.00000       0.00000       0.00000       0.00000       0.00000       0.00000       0.00000       0.00000       0.00000       0.00000       38.3238       35.9290       16.6225       7.72499       0.00000       0.00000       0.00000       0.00000       0.00000       0.00000       0.00000       0.00000       0.00000       0.00000       0.00000       0.00000       0.00000       0.00000       0.00000       0.00000       0.00000       0.00000       0.00000       0.00000       0.00000       0.00000       0.00000       0.00000       0.00000       0.00000       0.00000       0.00000       0.00000       0.00000       0.00000       0.00000
   2  23 3430.8966    3.2669  2.0982 11.3581 -0.0004      0.406833  0.1568   0.1391   0.2580    0.8856   0.0000      0.825369   346.8572       80.9073       24.6314       14.4449       0.00000       0.00000       0.00000       0.00000       0.00000       0.00000       0.00000       0.00000       0.00000       0.00000       0.00000       0.00000       0.00000       0.00000       0.00000       0.00000       0.00000       0.00000       0.00000       0.00000       0.00000       0.00000       0.00000       0.00000       0.00000       0.00000       0.00000       0.00000       0.00000       0.00000       0.00000       0.00000       88.5435       66.4382       37.4909       12.1778       0.00000       0.00000       0.00000       0.00000       0.00000       0.00000       0.00000       0.00000       0.00000       0.00000       0.00000       0.00000       0.00000       0.00000       0.00000       0.00000       0.00000       0.00000       0.00000       0.00000       0.00000       0.00000       0.00000       0.00000       0.00000       0.00000       0.00000       0.00000       0.00000       0.00000       0.00000       0.00000
   2  24 3566.8547    2.8752  2.9960 10.0913  0.0000      0.591131  0.1847   0.0973   0.3063    1.3081   0.0000      0.461503   331.0180      -18.9939      -55.4640       21.6720       0.00000       0.00000       0.00000       0.00000       0.00000       0.00000       0.00000       0.00000       0.00000       0.00000       0.00000       0.00000       0.00000       0.00000       0.00000       0.00000       0.00000       0.00000       0.00000       0.00000       0.00000       0.00000       0.00000       0.00000       0.00000       0.00000       0.00000       0.00000       0.00000       0.00000       0.00000       0.00000       78.7891       74.5010       43.6116       17.6553       0.00000       0.00000       0.00000       0.00000       0.00000       0.00000       0.00000       0.00000       0.00000       0.00000       0.00000       0.00000       0.00000       0.00000       0.00000       0.00000       0.00000       0.00000       0.00000       0.00000       0.00000       0.00000       0.00000       0.00000       0.00000       0.00000       0.00000       0.00000       0.00000       0.00000       0.00000       0.00000
   3  12 2001.0362    0.6384  0.4587  9.2327  0.0000       1.49922  0.0671   0.0451   0.0900    0.2681   0.0000       2.35637   436.9412       53.8063       20.7909      -17.1529      -1.79517      -1.62108       0.00000       0.00000       0.00000       0.00000       0.00000       0.00000       0.00000       0.00000       0.00000       0.00000       0.00000       0.00000       0.00000       0.00000       0.00000       0.00000       0.00000       0.00000       0.00000       0.00000       0.00000       0.00000       0.00000       0.00000       0.00000       0.00000       0.00000       0.00000       0.00000       0.00000       26.3611       27.7538       20.7125       10.7774       5.68307       1.79289       0.00000       0.00000       0.00000       0.00000       0.00000       0.00000       0.00000       0.00000       0.00000       0.00000       0.00000       0.00000       0.00000       0.00000       0.00000       0.00000       0.00000       0.00000       0.00000       0.00000       0.00000       0.00000       0.00000       0.00000       0.00000       0.00000       0.00000       0.00000       0.00000       0.00000
   3  13 2137.7631    0.8653  0.5412  9.6792  0.0000       3.80374  0.1013   0.0625   0.1127    0.3281   0.0000       2.24974   451.6236      -65.6540       22.2782      0.583299       5.42867   -0.00868517       0.00000       0.00000       0.00000       0.00000       0.00000       0.00000       0.00000       0.00000       0.00000       0.00000       0.00000       0.00000       0.00000       0.00000       0.00000       0.00000       0.00000       0.00000       0.00000       0.00000       0.00000       0.00000       0.00000       0.00000       0.00000       0.00000       0.00000       0.00000       0.00000       0.00000       50.5566       47.9954       29.3080       15.5118       4.87211       1.19162       0.00000       0.00000       0.00000       0.00000       0.00000       0.00000       0.00000       0.00000       0.00000       0.00000       0.00000       0.00000       0.00000       0.00000       0.00000       0.00000       0.00000       0.00000       0.00000       0.00000       0.00000       0.00000       0.00000       0.00000       0.00000       0.00000       0.00000       0.00000       0.00000       0.00000
   3  15 2407.7622    1.3348  1.3166  9.6324  0.0000       4.86122  0.0979   0.0648   0.1944    0.6978   0.0000       1.50505   454.8383       36.3723      -23.1105      -10.8075     -0.106044    -0.0419369       0.00000       0.00000       0.00000       0.00000       0.00000       0.00000       0.00000       0.00000       0.00000       0.00000       0.00000       0.00000       0.00000       0.00000       0.00000       0.00000       0.00000       0.00000       0.00000       0.00000       0.00000       0.00000       0.00000       0.00000       0.00000       0.00000       0.00000       0.00000       0.00000       0.00000       35.3538       33.7220       24.7718       13.5917       6.35098       1.77960       0.00000       0.00000       0.00000       0.00000       0.00000       0.00000       0.00000       0.00000       0.00000       0.00000       0.00000       0.00000       0.00000       0.00000       0.00000       0.00000       0.00000       0.00000       0.00000       0.00000       0.00000       0.00000       0.00000       0.00000       0.00000       0.00000       0.00000       0.00000       0.00000       0.00000
   3  17 2676.2809    2.2311  1.1963 -1.9103  0.0000       2.21488  0.0930   0.1065   0.1667 1000.0000   0.0000       1.46800   449.4657      -37.8905       29.9880      -3.41246      -3.28550      0.762945       0.00000       0.00000       0.00000       0.00000       0.00000       0.00000       0.00000       0.00000       0.00000       0.00000       0.00000       0.00000       0.00000       0.00000       0.00000       0.00000       0.00000       0.00000       0.00000       0.00000       0.00000       0.00000       0.00000       0.00000       0.00000       0.00000       0.00000       0.00000       0.00000       0.00000       31.9255       31.1895       22.8931       11.7902       6.00755       1.76056       0.00000       0.00000       0.00000       0.00000       0.00000       0.00000       0.00000       0.00000       0.00000       0.00000       0.00000       0.00000       0.00000       0.00000       0.00000       0.00000       0.00000       0.00000       0.00000       0.00000       0.00000       0.00000       0.00000       0.00000       0.00000       0.00000       0.00000       0.00000       0.00000       0.00000
   3  19 2947.0398    3.6951  0.9526  5.1574  0.0000       1.53978  0.0782   0.1931   0.1595  659.2231   0.0000       1.40238   414.1040      -22.2837       12.0667       12.2540      -2.49354       1.66971       0.00000       0.00000       0.00000       0.00000       0.00000       0.00000       0.00000       0.00000       0.00000       0.00000       0.00000       0.00000       0.00000       0.00000       0.00000       0.00000       0.00000       0.00000       0.00000       0.00000       0.00000       0.00000       0.00000       0.00000       0.00000       0.00000       0.00000       0.00000       0.00000       0.00000       29.6125       24.7166       20.8398       12.9433       5.66832       1.48202       0.00000       0.00000       0.00000       0.00000       0.00000       0.00000       0.00000       0.00000       0.00000       0.00000       0.00000       0.00000       0.00000       0.00000       0.00000       0.00000       0.00000       0.00000       0.00000       0.00000       0.00000       0.00000       0.00000       0.00000       0.00000       0.00000       0.00000       0.00000       0.00000       0.00000
   3  20 3082.3469    4.4751  0.8963 11.7392  0.0000       1.60703  0.0790   0.2464   0.1415    1.3877   0.0000       1.62032   456.6024      -4.68589       30.7739       18.5732       5.94868      -2.21774       0.00000       0.00000       0.00000       0.00000       0.00000       0.00000       0.00000       0.00000       0.00000       0.00000       0.00000       0.00000       0.00000       0.00000       0.00000       0.00000       0.00000       0.00000       0.00000       0.00000       0.00000       0.00000       0.00000       0.00000       0.00000       0.00000       0.00000       0.00000       0.00000       0.00000       25.9765       25.6036       20.3265       10.9248       5.99215       1.66234       0.00000       0.00000       0.00000       0.00000       0.00000       0.00000       0.00000       0.00000       0.00000       0.00000       0.00000       0.00000       0.00000       0.00000       0.00000       0.00000       0.00000       0.00000       0.00000       0.00000       0.00000       0.00000       0.00000       0.00000       0.00000       0.00000       0.00000       0.00000       0.00000       0.00000
   3  21 3217.8399    4.0738  1.2993  6.4045  0.0000       2.06062  0.1003   0.1892   0.1787  214.9574   0.0000       1.34201   441.6140      -43.2600      -40.6332      -11.2843      -1.04340     -0.460332       0.00000       0.00000       0.00000       0.00000       0.00000       0.00000       0.00000       0.00000       0.00000       0.00000       0.00000       0.00000       0.00000       0.00000       0.00000       0.00000       0.00000       0.00000       0.00000       0.00000       0.00000       0.00000       0.00000       0.00000       0.00000       0.00000       0.00000       0.00000       0.00000       0.00000       36.7051       37.2570       23.7227       15.1262       5.34971       2.03043       0.00000       0.00000       0.00000       0.00000       0.00000       0.00000       0.00000       0.00000       0.00000       0.00000       0.00000       0.00000       0.00000       0.00000       0.00000       0.00000       0.00000       0.00000       0.00000       0.00000       0.00000       0.00000       0.00000       0.00000       0.00000       0.00000       0.00000       0.00000       0.00000       0.00000
   3  22 3353.3305    3.4422  1.8590 10.7403  0.0000      0.362324  0.1163   0.1355   0.2090    1.3330   0.0000      0.750358   476.4405       28.1628       34.3924       36.2459      -16.5332       3.83248       0.00000       0.00000       0.00000       0.00000       0.00000       0.00000       0.00000       0.00000       0.00000       0.00000       0.00000       0.00000       0.00000       0.00000       0.00000       0.00000       0.00000       0.00000       0.00000       0.00000       0.00000       0.00000       0.00000       0.00000       0.00000       0.00000       0.00000       0.00000       0.00000       0.00000       38.2717       35.9684       27.4829       18.1779       7.35221       2.23979       0.00000       0.00000       0.00000       0.00000       0.00000       0.00000       0.00000       0.00000       0.00000       0.00000       0.00000       0.00000       0.00000       0.00000       0.00000       0.00000       0.00000       0.00000       0.00000       0.00000       0.00000       0.00000       0.00000       0.00000       0.00000       0.00000       0.00000       0.00000       0.00000       0.00000
   3  23 3489.6694    3.0168  2.7089 10.9132  0.0000       1.41638  0.1465   0.1016   0.2770    0.5242   0.0000      0.517489   521.8805      -15.6502       33.4161      -16.7615      -7.18695       3.13371       0.00000       0.00000       0.00000       0.00000       0.00000       0.00000       0.00000       0.00000       0.00000       0.00000       0.00000       0.00000       0.00000       0.00000       0.00000       0.00000       0.00000       0.00000       0.00000       0.00000       0.00000       0.00000       0.00000       0.00000       0.00000       0.00000       0.00000       0.00000       0.00000       0.00000       48.5382       43.1058       35.2071       22.0055       9.43822       2.51911       0.00000       0.00000       0.00000       0.00000       0.00000       0.00000       0.00000       0.00000       0.00000       0.00000       0.00000       0.00000       0.00000       0.00000       0.00000       0.00000       0.00000       0.00000       0.00000       0.00000       0.00000       0.00000       0.00000       0.00000       0.00000       0.00000       0.00000       0.00000       0.00000       0.00000
   4  13 2188.4124    0.9352  0.6482  8.9865 -0.0091       2.32361  0.0622   0.0525   0.1087    0.5545   0.0000       1.62465   439.6545       4.39671      -4.25602       3.02781      -1.55366     -0.831758     -0.380025      0.222499       0.00000       0.00000       0.00000       0.00000       0.00000       0.00000       0.00000       0.00000       0.00000       0.00000       0.00000       0.00000       0.00000       0.00000       0.00000       0.00000       0.00000       0.00000       0.00000       0.00000       0.00000       0.00000       0.00000       0.00000       0.00000       0.00000       0.00000       0.00000       18.8748       22.8683       18.3017       10.6737       7.93263       3.03637       1.58594      0.393503       0.00000       0.00000       0.00000       0.00000       0.00000       0.00000       0.00000       0.00000       0.00000       0.00000       0.00000       0.00000       0.00000       0.00000       0.00000       0.00000       0.00000       0.00000       0.00000       0.00000       0.00000       0.00000       0.00000       0.00000       0.00000       0.00000       0.00000       0.00000
   4  14 2324.1779    1.1531  0.8726 10.1770 -0.0099       3.36233  0.0842   0.0598   0.1644    0.5325   0.0000       2.02157   450.4987      -12.2717       7.01550       9.82612      -1.58735     -0.525327      -3.89632      0.704698       0.00000       0.00000       0.00000       0.00000       0.00000       0.00000       0.00000       0.00000       0.00000       0.00000       0.00000       0.00000       0.00000       0.00000       0.00000       0.00000       0.00000       0.00000       0.00000       0.00000       0.00000       0.00000       0.00000       0.00000       0.00000       0.00000       0.00000       0.00000       22.9398       23.3904       17.9757       15.6987       9.50144       4.33236       1.50936      0.406437       0.00000       0.00000       0.00000       0.00000       0.00000       0.00000       0.00000       0.00000       0.00000       0.00000       0.00000       0.00000       0.00000       0.00000       0.00000       0.00000       0.00000       0.00000       0.00000       0.00000       0.00000       0.00000       0.00000       0.00000       0.00000       0.00000       0.00000       0.00000
   4  15 2458.5874    1.5774  0.9387  1.3863  0.0000      0.835492  0.0837   0.0723   0.1252 1000.0000   0.0000       1.94563   421.3360      -20.4402       34.1130       1.88046      -5.24907      0.649054       0.00000       0.00000       0.00000       0.00000       0.00000       0.00000       0.00000       0.00000       0.00000       0.00000       0.00000       0.00000       0.00000       0.00000       0.00000       0.00000       0.00000       0.00000       0.00000       0.00000       0.00000       0.00000       0.00000       0.00000       0.00000       0.00000       0.00000       0.00000       0.00000       0.00000       23.9994       30.0549       19.8207       16.7293       6.76196       4.90617       1.23654      0.554384       0.00000       0.00000       0.00000       0.00000       0.00000       0.00000       0.00000       0.00000       0.00000       0.00000       0.00000       0.00000       0.00000       0.00000       0.00000       0.00000       0.00000       0.00000       0.00000       0.00000       0.00000       0.00000       0.00000       0.00000       0.00000       0.00000       0.00000       0.00000
   4  16 2592.9396    2.2564  0.8974 -3.0219  0.0000      -1.16465  0.0648   0.1034   0.1363 1000.0000   0.0000       2.30424   459.2370       15.5545      -17.9609      -5.74072       9.73782      -6.30961       0.00000       0.00000       0.00000       0.00000       0.00000       0.00000       0.00000       0.00000       0.00000       0.00000       0.00000       0.00000       0.00000       0.00000       0.00000       0.00000       0.00000       0.00000       0.00000       0.00000       0.00000       0.00000       0.00000       0.00000       0.00000       0.00000       0.00000       0.00000       0.00000       0.00000       18.4015       17.5890       14.9305       12.3180       7.43249       3.41649       1.21476      0.317004       0.00000       0.00000       0.00000       0.00000       0.00000       0.00000       0.00000       0.00000       0.00000       0.00000       0.00000       0.00000       0.00000       0.00000       0.00000       0.00000       0.00000       0.00000       0.00000       0.00000       0.00000       0.00000       0.00000       0.00000       0.00000       0.00000       0.00000       0.00000
   4  18 2864.2259    3.3834  0.9474 10.7077  0.0019       1.69629  0.0661   0.1464   0.1241    1.4693   0.0000       1.43382   439.9347      -2.80629       16.0671      -9.72980      -5.18161      -2.92808      0.113491      0.233061       0.00000       0.00000       0.00000       0.00000       0.00000       0.00000       0.00000       0.00000       0.00000       0.00000       0.00000       0.00000       0.00000       0.00000       0.00000       0.00000       0.00000       0.00000       0.00000       0.00000       0.00000       0.00000       0.00000       0.00000       0.00000       0.00000       0.00000       0.00000       18.0435       20.9130       15.6779       12.1665       6.00255       3.63163       1.16182      0.382387       0.00000       0.00000       0.00000       0.00000       0.00000       0.00000       0.00000       0.00000       0.00000       0.00000       0.00000       0.00000       0.00000       0.00000       0.00000       0.00000       0.00000       0.00000       0.00000       0.00000       0.00000       0.00000       0.00000       0.00000       0.00000       0.00000       0.00000       0.00000
   4  19 3000.0898    3.8916  0.7686 12.0204 -0.0051     -0.285278  0.0679   0.2009   0.1028    0.7012   0.0000       1.98212   450.2030       25.3625       16.6179       9.75060       6.47916      -4.58327      0.918698      0.153935       0.00000       0.00000       0.00000       0.00000       0.00000       0.00000       0.00000       0.00000       0.00000       0.00000       0.00000       0.00000       0.00000       0.00000       0.00000       0.00000       0.00000       0.00000       0.00000       0.00000       0.00000       0.00000       0.00000       0.00000       0.00000       0.00000       0.00000       0.00000       18.9001       19.7261       16.1726       12.0040       7.60778       3.07056       1.29931      0.348864       0.00000       0.00000       0.00000       0.00000       0.00000       0.00000       0.00000       0.00000       0.00000       0.00000       0.00000       0.00000       0.00000       0.00000       0.00000       0.00000       0.00000       0.00000       0.00000       0.00000       0.00000       0.00000       0.00000       0.00000       0.00000       0.00000       0.00000       0.00000
   4  20 3135.8081    4.1399  0.9624 11.9640 -0.0025     -0.833157  0.0627   0.1973   0.1559    0.9212   0.0000       1.39154   466.0132      -7.51069      -30.7028       6.05482       7.57892       6.34852     -0.473660      0.467851       0.00000       0.00000       0.00000       0.00000       0.00000       0.00000       0.00000       0.00000       0.00000       0.00000       0.00000       0.00000       0.00000       0.00000       0.00000       0.00000       0.00000       0.00000       0.00000       0.00000       0.00000       0.00000       0.00000       0.00000       0.00000       0.00000       0.00000       0.00000       19.1597       18.8705       15.9809       11.3505       6.46057       3.14893       1.16737      0.288926       0.00000       0.00000       0.00000       0.00000       0.00000       0.00000       0.00000       0.00000       0.00000       0.00000       0.00000       0.00000       0.00000       0.00000       0.00000       0.00000       0.00000       0.00000       0.00000       0.00000       0.00000       0.00000       0.00000       0.00000       0.00000       0.00000       0.00000       0.00000
   4  22 3408.0634    3.4599  2.0412  1.1845  0.0000      0.696370  0.1034   0.1129   0.2092 1000.0000   0.0000      0.527370   437.7932       40.5637       59.8762       12.9845      -11.5154      -3.17591       0.00000       0.00000       0.00000       0.00000       0.00000       0.00000       0.00000       0.00000       0.00000       0.00000       0.00000       0.00000       0.00000       0.00000       0.00000       0.00000       0.00000       0.00000       0.00000       0.00000       0.00000       0.00000       0.00000       0.00000       0.00000       0.00000       0.00000       0.00000       0.00000       0.00000       29.3658       30.8283       23.5953       16.9631       8.79811       4.68812       1.55796      0.465173       0.00000       0.00000       0.00000       0.00000       0.00000       0.00000       0.00000       0.00000       0.00000       0.00000       0.00000       0.00000       0.00000       0.00000       0.00000       0.00000       0.00000       0.00000       0.00000       0.00000       0.00000       0.00000       0.00000       0.00000       0.00000       0.00000       0.00000       0.00000
   4  23 3544.6126    2.8281  3.1561 10.7409 -0.0008      0.185804  0.1403   0.0772   0.2589    0.3992   0.0000      0.333941   395.0150      -9.87170      -29.3166       5.46937      -34.6291      0.727607    -0.0978712     -0.452795       0.00000       0.00000       0.00000       0.00000       0.00000       0.00000       0.00000       0.00000       0.00000       0.00000       0.00000       0.00000       0.00000       0.00000       0.00000       0.00000       0.00000       0.00000       0.00000       0.00000       0.00000       0.00000       0.00000       0.00000       0.00000       0.00000       0.00000       0.00000       37.9776       41.6003       33.4753       22.1031       12.6012       6.14296       2.43284      0.674733       0.00000       0.00000       0.00000       0.00000       0.00000       0.00000       0.00000       0.00000       0.00000       0.00000       0.00000       0.00000       0.00000       0.00000       0.00000       0.00000       0.00000       0.00000       0.00000       0.00000       0.00000       0.00000       0.00000       0.00000       0.00000       0.00000       0.00000       0.00000
   4  24 3681.7970    2.4622  4.0245 10.2537 -0.0031       1.00934  0.1630   0.0611   0.2812    0.4036   0.0000      0.241380   366.7736      -14.6739      -32.1637       9.93074      -16.2562      -2.58202       4.55711       1.42607       0.00000       0.00000       0.00000       0.00000       0.00000       0.00000       0.00000       0.00000       0.00000       0.00000       0.00000       0.00000       0.00000       0.00000       0.00000       0.00000       0.00000       0.00000       0.00000       0.00000       0.00000       0.00000       0.00000       0.00000       0.00000       0.00000       0.00000       0.00000       42.6991       43.3639       37.0817       25.9917       15.5865       7.43108       2.96552      0.740346       0.00000       0.00000       0.00000       0.00000       0.00000       0.00000       0.00000       0.00000       0.00000       0.00000       0.00000       0.00000       0.00000       0.00000       0.00000       0.00000       0.00000       0.00000       0.00000       0.00000       0.00000       0.00000       0.00000       0.00000       0.00000       0.00000       0.00000       0.00000
   4  25 3818.8129    2.1532  6.6379  9.5609 -0.0006      0.282701  0.2157   0.0404   0.3966    0.3327   0.0000      0.150380   500.4419       70.1867      -88.3610       11.2040       36.6747       20.7383      -7.65502     -0.902932       0.00000       0.00000       0.00000       0.00000       0.00000       0.00000       0.00000       0.00000       0.00000       0.00000       0.00000       0.00000       0.00000       0.00000       0.00000       0.00000       0.00000       0.00000       0.00000       0.00000       0.00000       0.00000       0.00000       0.00000       0.00000       0.00000       0.00000       0.00000       57.4409       59.4433       47.6254       34.9122       19.8072       9.71959       3.47161      0.938950       0.00000       0.00000       0.00000       0.00000       0.00000       0.00000       0.00000       0.00000       0.00000       0.00000       0.00000       0.00000       0.00000       0.00000       0.00000       0.00000       0.00000       0.00000       0.00000       0.00000       0.00000       0.00000       0.00000       0.00000       0.00000       0.00000       0.00000       0.00000
   4  26 3956.8035    1.7900  8.4840  9.2998  0.0009      0.343908  0.2565   0.0328   0.4919    0.3050   0.0000      0.116760   417.1980       14.4888       12.5464       17.0629       2.37014      -10.9548      0.732383      0.818394       0.00000       0.00000       0.00000       0.00000       0.00000       0.00000       0.00000       0.00000       0.00000       0.00000       0.00000       0.00000       0.00000       0.00000       0.00000       0.00000       0.00000       0.00000       0.00000       0.00000       0.00000       0.00000       0.00000       0.00000       0.00000       0.00000       0.00000       0.00000       68.0389       70.6721       58.5793       39.9449       23.8500       11.2683       4.45783       1.11212       0.00000       0.00000       0.00000       0.00000       0.00000       0.00000       0.00000       0.00000       0.00000       0.00000       0.00000       0.00000       0.00000       0.00000       0.00000       0.00000       0.00000       0.00000       0.00000       0.00000       0.00000       0.00000       0.00000       0.00000       0.00000       0.00000       0.00000       0.00000
   5  13 2235.6671    0.8524  0.8716  9.6725 -0.0090       9.36213  0.0685   0.0401   0.1218    0.2639   0.0000       2.42219   428.6051      -13.7387       29.7336       6.15044       14.4931       6.29041     0.0807011      0.490689      0.189755     0.0750715       0.00000       0.00000       0.00000       0.00000       0.00000       0.00000       0.00000       0.00000       0.00000       0.00000       0.00000       0.00000       0.00000       0.00000       0.00000       0.00000       0.00000       0.00000       0.00000       0.00000       0.00000       0.00000       0.00000       0.00000       0.00000       0.00000       14.2182       15.7081       14.1264       11.2577       6.71704       4.31975       2.23220       1.01930      0.314164     0.0775873       0.00000       0.00000       0.00000       0.00000       0.00000       0.00000       0.00000       0.00000       0.00000       0.00000       0.00000       0.00000       0.00000       0.00000       0.00000       0.00000       0.00000       0.00000       0.00000       0.00000       0.00000       0.00000       0.00000       0.00000       0.00000       0.00000
   5  14 2371.1724    1.4333  0.7855  9.6683 -0.0003       4.14198  0.0532   0.0658   0.1065    0.5793   0.0000       1.32664   441.9090      -24.8411       5.99667      -4.12445      -3.34579       1.02634     -0.293168      0.118070    -0.0536168   -0.00691494       0.00000       0.00000       0.00000       0.00000       0.00000       0.00000       0.00000       0.00000       0.00000       0.00000       0.00000       0.00000       0.00000       0.00000       0.00000       0.00000       0.00000       0.00000       0.00000       0.00000       0.00000       0.00000       0.00000       0.00000       0.00000       0.00000       13.6969       14.6745       13.0556       9.86067       6.30890       3.68083       1.91671      0.827890      0.267939     0.0588537       0.00000       0.00000       0.00000       0.00000       0.00000       0.00000       0.00000       0.00000       0.00000       0.00000       0.00000       0.00000       0.00000       0.00000       0.00000       0.00000       0.00000       0.00000       0.00000       0.00000       0.00000       0.00000       0.00000       0.00000       0.00000       0.00000
   5  16 2641.2763    2.2590  0.8053 11.4373 -0.0144       2.54890  0.0538   0.1063   0.1149    0.3335   0.0000       1.51471   441.9168       42.4079       25.8654      -6.73574       3.08901      -2.19382      -1.52583      -1.60184     0.0788521     0.0803821       0.00000       0.00000       0.00000       0.00000       0.00000       0.00000       0.00000       0.00000       0.00000       0.00000       0.00000       0.00000       0.00000       0.00000       0.00000       0.00000       0.00000       0.00000       0.00000       0.00000       0.00000       0.00000       0.00000       0.00000       0.00000       0.00000       12.2063       13.0288       12.7289       9.76353       6.43707       3.64295       2.33736      0.892139      0.315892     0.0688780       0.00000       0.00000       0.00000       0.00000       0.00000       0.00000       0.00000       0.00000       0.00000       0.00000       0.00000       0.00000       0.00000       0.00000       0.00000       0.00000       0.00000       0.00000       0.00000       0.00000       0.00000       0.00000       0.00000       0.00000       0.00000       0.00000
   5  18 2913.6892    3.5350  0.8098 11.2405 -0.0017      0.201383  0.0566   0.1648   0.1321    1.0540   0.0000       1.34439   437.5223       17.3877       15.5714       16.1176      -4.38398      -2.69337     -0.318081      0.453669     0.0486634    -0.0137846       0.00000       0.00000       0.00000       0.00000       0.00000       0.00000       0.00000       0.00000       0.00000       0.00000       0.00000       0.00000       0.00000       0.00000       0.00000       0.00000       0.00000       0.00000       0.00000       0.00000       0.00000       0.00000       0.00000       0.00000       0.00000       0.00000       13.5511       16.4409       13.7031       10.3583       6.90690       4.47654       1.66865       1.01990      0.292581     0.0785493       0.00000       0.00000       0.00000       0.00000       0.00000       0.00000       0.00000       0.00000       0.00000       0.00000       0.00000       0.00000       0.00000       0.00000       0.00000       0.00000       0.00000       0.00000       0.00000       0.00000       0.00000       0.00000       0.00000       0.00000       0.00000       0.00000
   5  19 3049.9336    4.1178  1.0258 11.8773  0.0026      0.915920  0.0840   0.1875   0.1472    1.1459   0.0000       1.34208   457.9291       9.97705       6.04136       10.0433      -10.6118       1.58075       1.53240      0.188349     -0.191731    -0.0229341       0.00000       0.00000       0.00000       0.00000       0.00000       0.00000       0.00000       0.00000       0.00000       0.00000       0.00000       0.00000       0.00000       0.00000       0.00000       0.00000       0.00000       0.00000       0.00000       0.00000       0.00000       0.00000       0.00000       0.00000       0.00000       0.00000       14.6867       22.3011       13.8124       16.6757       7.81680       7.08067       2.40233       1.51051      0.313345      0.141642       0.00000       0.00000       0.00000       0.00000       0.00000       0.00000       0.00000       0.00000       0.00000       0.00000       0.00000       0.00000       0.00000       0.00000       0.00000       0.00000       0.00000       0.00000       0.00000       0.00000       0.00000       0.00000       0.00000       0.00000       0.00000       0.00000
   5  21 3322.6773    3.5883  1.8878  3.4979  0.0000      0.773358  0.0922   0.1141   0.1779 1000.0000   0.0000      0.545683   415.2579       70.7530      -7.96865       4.93782   -0.00446479     -0.421311       0.00000       0.00000       0.00000       0.00000       0.00000       0.00000       0.00000       0.00000       0.00000       0.00000       0.00000       0.00000       0.00000       0.00000       0.00000       0.00000       0.00000       0.00000       0.00000       0.00000       0.00000       0.00000       0.00000       0.00000       0.00000       0.00000       0.00000       0.00000       0.00000       0.00000       19.7445       21.5342       20.0029       14.9491       10.3451       6.21517       3.10765       1.38227      0.457571      0.101432       0.00000       0.00000       0.00000       0.00000       0.00000       0.00000       0.00000       0.00000       0.00000       0.00000       0.00000       0.00000       0.00000       0.00000       0.00000       0.00000       0.00000       0.00000       0.00000       0.00000       0.00000       0.00000       0.00000       0.00000       0.00000       0.00000
   5  22 3459.2649    2.9235  2.7944 10.6892  0.0142      0.252270  0.1290   0.0832   0.2282    0.4953   0.0000      0.433412   455.5229       61.3689       14.7325      -10.6440       19.4699       16.9975      -1.10466      -1.01986      0.669245     -0.168905       0.00000       0.00000       0.00000       0.00000       0.00000       0.00000       0.00000       0.00000       0.00000       0.00000       0.00000       0.00000       0.00000       0.00000       0.00000       0.00000       0.00000       0.00000       0.00000       0.00000       0.00000       0.00000       0.00000       0.00000       0.00000       0.00000       26.2056       28.3906       26.2552       19.8538       13.5000       8.33922       4.04532       1.88899      0.618678      0.135898       0.00000       0.00000       0.00000       0.00000       0.00000       0.00000       0.00000       0.00000       0.00000       0.00000       0.00000       0.00000       0.00000       0.00000       0.00000       0.00000       0.00000       0.00000       0.00000       0.00000       0.00000       0.00000       0.00000       0.00000       0.00000       0.00000
   5  23 3596.5662    2.5616  3.5765 10.6465  0.0005      0.428903  0.1347   0.0648   0.2696    0.3726   0.0000      0.262855   428.7519      -4.14802       15.4203       14.0119      -20.3954       11.1533       4.85004      -2.10469      0.401287     0.0103137       0.00000       0.00000       0.00000       0.00000       0.00000       0.00000       0.00000       0.00000       0.00000       0.00000       0.00000       0.00000       0.00000       0.00000       0.00000       0.00000       0.00000       0.00000       0.00000       0.00000       0.00000       0.00000       0.00000       0.00000       0.00000       0.00000       29.5492       32.2727       28.6017       22.4542       14.7103       8.74840       4.52960       1.93911      0.636911      0.147873       0.00000       0.00000       0.00000       0.00000       0.00000       0.00000       0.00000       0.00000       0.00000       0.00000       0.00000       0.00000       0.00000       0.00000       0.00000       0.00000       0.00000       0.00000       0.00000       0.00000       0.00000       0.00000       0.00000       0.00000       0.00000       0.00000
   5  24 3734.1430    2.2015  4.8164 10.4647  0.0002      0.581606  0.1625   0.0474   0.3173    0.2199   0.0000      0.201703   416.6959       50.4276       22.9571       2.48887      -11.4553      0.489770     -0.167292       1.40671     -0.305360     0.0777354       0.00000       0.00000       0.00000       0.00000       0.00000       0.00000       0.00000       0.00000       0.00000       0.00000       0.00000       0.00000       0.00000       0.00000       0.00000       0.00000       0.00000       0.00000       0.00000       0.00000       0.00000       0.00000       0.00000       0.00000       0.00000       0.00000       33.9945       39.1556       33.2911       27.1868       19.0900       11.7079       5.43425       2.47452      0.818848      0.200359       0.00000       0.00000       0.00000       0.00000       0.00000       0.00000       0.00000       0.00000       0.00000       0.00000       0.00000       0.00000       0.00000       0.00000       0.00000       0.00000       0.00000       0.00000       0.00000       0.00000       0.00000       0.00000       0.00000       0.00000       0.00000       0.00000
   6  12 2142.5575    0.7796  0.5879  9.2190 -0.0071       5.40674  0.0660   0.0391   0.0797    0.2208   0.0000       1.80772   428.0106       4.34331       8.63656      -2.95161      -5.96942       2.48365       1.05910      -1.80044      0.197832     -0.100066    -0.0103225     0.0113177       0.00000       0.00000       0.00000       0.00000       0.00000       0.00000       0.00000       0.00000       0.00000       0.00000       0.00000       0.00000       0.00000       0.00000       0.00000       0.00000       0.00000       0.00000       0.00000       0.00000       0.00000       0.00000       0.00000       0.00000       9.94465       16.5198       11.4279       13.1977       5.54676       6.96649       2.36486       2.02550      0.667021      0.437411     0.0663074     0.0310481       0.00000       0.00000       0.00000       0.00000       0.00000       0.00000       0.00000       0.00000       0.00000       0.00000       0.00000       0.00000       0.00000       0.00000       0.00000       0.00000       0.00000       0.00000       0.00000       0.00000       0.00000       0.00000       0.00000       0.00000
   6  13 2279.9065    1.0840  0.7658  9.4832 -0.0077       6.00433  0.0546   0.0468   0.0971    0.3279   0.0000       1.53320   429.4652       21.4923       8.38983      -1.58259      0.623019      -6.97458      -2.54559     -0.486210     -0.252423     -0.154722   -0.00664944    -0.0164353       0.00000       0.00000       0.00000       0.00000       0.00000       0.00000       0.00000       0.00000       0.00000       0.00000       0.00000       0.00000       0.00000       0.00000       0.00000       0.00000       0.00000       0.00000       0.00000       0.00000       0.00000       0.00000       0.00000       0.00000       10.7859       13.0088       10.5252       9.61486       7.56998       4.56267       3.10890       1.29617      0.695559      0.199303     0.0804265     0.0185232       0.00000       0.00000       0.00000       0.00000       0.00000       0.00000       0.00000       0.00000       0.00000       0.00000       0.00000       0.00000       0.00000       0.00000       0.00000       0.00000       0.00000       0.00000       0.00000       0.00000       0.00000       0.00000       0.00000       0.00000
   6  14 2415.5577    1.4404  0.8356 10.2613 -0.0019       2.83225  0.0867   0.0674   0.1489    0.2702   0.0000       1.55952   413.7249      -2.86681       14.5150       15.0762       13.4901      -1.16603      0.158128    -0.0380592     -0.595268      0.100927     0.0195114     0.0348869       0.00000       0.00000       0.00000       0.00000       0.00000       0.00000       0.00000       0.00000       0.00000       0.00000       0.00000       0.00000       0.00000       0.00000       0.00000       0.00000       0.00000       0.00000       0.00000       0.00000       0.00000       0.00000       0.00000       0.00000       27.7723       34.9948       28.6977       19.8768       12.7574       5.60293       2.79384       1.29714      0.565349      0.202866     0.0632354     0.0144194       0.00000       0.00000       0.00000       0.00000       0.00000       0.00000       0.00000       0.00000       0.00000       0.00000       0.00000       0.00000       0.00000       0.00000       0.00000       0.00000       0.00000       0.00000       0.00000       0.00000       0.00000       0.00000       0.00000       0.00000
   6  15 2551.2298    1.8807  1.0128  9.7259  0.0065       3.28449  0.0619   0.0695   0.1113    0.6530   0.0000       1.23122   427.9001      -6.99461      -13.1532       1.25515       13.1219       1.26879       1.47445     -0.773874    -0.0265830      0.286003    -0.0522281    -0.0229823       0.00000       0.00000       0.00000       0.00000       0.00000       0.00000       0.00000       0.00000       0.00000       0.00000       0.00000       0.00000       0.00000       0.00000       0.00000       0.00000       0.00000       0.00000       0.00000       0.00000       0.00000       0.00000       0.00000       0.00000       12.9444       15.3616       13.8433       10.4691       7.96770       5.03201       2.78849       1.54912      0.601262      0.266764     0.0848052     0.0166613       0.00000       0.00000       0.00000       0.00000       0.00000       0.00000       0.00000       0.00000       0.00000       0.00000       0.00000       0.00000       0.00000       0.00000       0.00000       0.00000       0.00000       0.00000       0.00000       0.00000       0.00000       0.00000       0.00000       0.00000
   6  16 2687.0081    2.2923  1.0021 10.5530 -0.0072      0.757523  0.0625   0.0898   0.1082    0.5881   0.0000       1.28973   454.4631       6.32794       18.1287      -17.2930       1.43192       6.58214       3.06048      0.766687      -1.81467     -0.507000    -0.0302815    0.00367913       0.00000       0.00000       0.00000       0.00000       0.00000       0.00000       0.00000       0.00000       0.00000       0.00000       0.00000       0.00000       0.00000       0.00000       0.00000       0.00000       0.00000       0.00000       0.00000       0.00000       0.00000       0.00000       0.00000       0.00000       10.9910       13.2038       12.4731       9.55693       7.40182       4.54643       2.91551       1.34391      0.737113      0.248748     0.0885088     0.0177406       0.00000       0.00000       0.00000       0.00000       0.00000       0.00000       0.00000       0.00000       0.00000       0.00000       0.00000       0.00000       0.00000       0.00000       0.00000       0.00000       0.00000       0.00000       0.00000       0.00000       0.00000       0.00000       0.00000       0.00000
   6  17 2823.7361    3.0652  0.8227 11.6655  0.0053      0.666879  0.0508   0.1278   0.0978    0.3386   0.0000       1.16401   443.9644       31.9375      -2.83579       3.08689       1.46705      0.373223       1.75999       2.03989     -0.436876    -0.0636461     0.0236983    0.00860669       0.00000       0.00000       0.00000       0.00000       0.00000       0.00000       0.00000       0.00000       0.00000       0.00000       0.00000       0.00000       0.00000       0.00000       0.00000       0.00000       0.00000       0.00000       0.00000       0.00000       0.00000       0.00000       0.00000       0.00000       10.4770       11.4501       10.6281       8.65876       6.82476       4.39649       2.53087       1.46109      0.556447      0.225572     0.0703914     0.0141328       0.00000       0.00000       0.00000       0.00000       0.00000       0.00000       0.00000       0.00000       0.00000       0.00000       0.00000       0.00000       0.00000       0.00000       0.00000       0.00000       0.00000       0.00000       0.00000       0.00000       0.00000       0.00000       0.00000       0.00000
   6  18 2960.7716    3.3660  0.8291 12.0091 -0.0173       1.45642  0.0511   0.1436   0.0990    0.3810   0.0000       1.14173   434.9060       8.87722      -12.6381      -2.08860      -3.12160       2.65313       3.44974     -0.558422   0.000433030      0.128151     -0.154205   -0.00668901       0.00000       0.00000       0.00000       0.00000       0.00000       0.00000       0.00000       0.00000       0.00000       0.00000       0.00000       0.00000       0.00000       0.00000       0.00000       0.00000       0.00000       0.00000       0.00000       0.00000       0.00000       0.00000       0.00000       0.00000       9.57137       11.1273       10.5801       8.52768       6.48695       4.37650       2.49501       1.39575      0.582293      0.253504     0.0760847     0.0157073       0.00000       0.00000       0.00000       0.00000       0.00000       0.00000       0.00000       0.00000       0.00000       0.00000       0.00000       0.00000       0.00000       0.00000       0.00000       0.00000       0.00000       0.00000       0.00000       0.00000       0.00000       0.00000       0.00000       0.00000
   6  19 3097.2984    3.7664  1.1246 12.1972  0.0046       1.11179  0.0769   0.1429   0.1262    0.4079   0.0000       1.34328   453.2589       28.9942       7.72890       7.61115       10.1186     -0.369573       1.25270     -0.699479     -0.931235     0.0414955   -0.00792604    0.00920867       0.00000       0.00000       0.00000       0.00000       0.00000       0.00000       0.00000       0.00000       0.00000       0.00000       0.00000       0.00000       0.00000       0.00000       0.00000       0.00000       0.00000       0.00000       0.00000       0.00000       0.00000       0.00000       0.00000       0.00000       14.7898       17.1121       16.5119       12.4698       8.32061       5.43642       3.08255       1.65019      0.792509      0.312713     0.0893577     0.0179202       0.00000       0.00000       0.00000       0.00000       0.00000       0.00000       0.00000       0.00000       0.00000       0.00000       0.00000       0.00000       0.00000       0.00000       0.00000       0.00000       0.00000       0.00000       0.00000       0.00000       0.00000       0.00000       0.00000       0.00000
   6  21 3371.0498    3.3599  1.8325 11.5682 -0.0120       1.03186  0.0890   0.1048   0.1674    0.4502   0.0000      0.657321   420.0366       13.7052       27.9360       20.1579      -6.19465      -8.07776      -5.99858     -0.282394      0.727809      -1.03342     -0.132049   -0.00970279       0.00000       0.00000       0.00000       0.00000       0.00000       0.00000       0.00000       0.00000       0.00000       0.00000       0.00000       0.00000       0.00000       0.00000       0.00000       0.00000       0.00000       0.00000       0.00000       0.00000       0.00000       0.00000       0.00000       0.00000       16.3683       19.1147       17.9231       14.5792       10.3578       6.72390       4.01902       2.10866       1.00393      0.394773      0.118888     0.0249745       0.00000       0.00000       0.00000       0.00000       0.00000       0.00000       0.00000       0.00000       0.00000       0.00000       0.00000       0.00000       0.00000       0.00000       0.00000       0.00000       0.00000       0.00000       0.00000       0.00000       0.00000       0.00000       0.00000       0.00000
   6  22 3508.4053    2.9248  2.7739 10.4203 -0.0002      0.748227  0.1132   0.0706   0.1901    0.4945   0.0000      0.341218   426.4246       47.1326      -3.27716       17.4727       4.62472      -4.75303       5.57182       2.21301    -0.0606447      -1.21459     -0.140736     0.0701761       0.00000       0.00000       0.00000       0.00000       0.00000       0.00000       0.00000       0.00000       0.00000       0.00000       0.00000       0.00000       0.00000       0.00000       0.00000       0.00000       0.00000       0.00000       0.00000       0.00000       0.00000       0.00000       0.00000       0.00000       19.9039       22.3097       20.5270       17.3832       13.5168       9.46954       5.43819       2.65466       1.28469      0.493645      0.146995     0.0306440       0.00000       0.00000       0.00000       0.00000       0.00000       0.00000       0.00000       0.00000       0.00000       0.00000       0.00000       0.00000       0.00000       0.00000       0.00000       0.00000       0.00000       0.00000       0.00000       0.00000       0.00000       0.00000       0.00000       0.00000
   6  23 3646.0909    2.4286  4.4884 10.2407 -0.0037      0.371382  0.1456   0.0475   0.2687    0.2380   0.0000      0.205163   404.3012       2.47205      -6.37433       19.2052       37.2613      -1.65930      -12.1847      -1.59783       1.00196      0.456938     -0.149113     0.0157039       0.00000       0.00000       0.00000       0.00000       0.00000       0.00000       0.00000       0.00000       0.00000       0.00000       0.00000       0.00000       0.00000       0.00000       0.00000       0.00000       0.00000       0.00000       0.00000       0.00000       0.00000       0.00000       0.00000       0.00000       25.3715       29.1560       27.2373       22.9410       17.5207       11.4343       7.10546       3.52102       1.69127      0.620867      0.199839     0.0401835       0.00000       0.00000       0.00000       0.00000       0.00000       0.00000       0.00000       0.00000       0.00000       0.00000       0.00000       0.00000       0.00000       0.00000       0.00000       0.00000       0.00000       0.00000       0.00000       0.00000       0.00000       0.00000       0.00000       0.00000
   6  26 4060.8817    1.4586 10.3933  9.6681 -0.0019      0.175554  0.2690   0.0220   0.5242    0.0896   0.0000     0.0946740   490.2612       84.9224       34.9173       36.9322      -6.52122       15.8355       6.30442      -2.78804      -2.79895      -1.09336      0.336346     -0.140929       0.00000       0.00000       0.00000       0.00000       0.00000       0.00000       0.00000       0.00000       0.00000       0.00000       0.00000       0.00000       0.00000       0.00000       0.00000       0.00000       0.00000       0.00000       0.00000       0.00000       0.00000       0.00000       0.00000       0.00000       44.0374       51.6475       48.2194       40.2009       30.0494       19.3962       11.8358       6.16123       2.85635       1.10050      0.345947     0.0696883       0.00000       0.00000       0.00000       0.00000       0.00000       0.00000       0.00000       0.00000       0.00000       0.00000       0.00000       0.00000       0.00000       0.00000       0.00000       0.00000       0.00000       0.00000       0.00000       0.00000       0.00000       0.00000       0.00000       0.00000
   7  12 2184.6928    0.8203  0.6612  9.4782 -0.0004       7.96519  0.0601   0.0360   0.0851    0.2162   0.0000       1.83562   421.6905      -8.88241      0.495566       2.93069      -1.47872      -3.66498      -4.94474     -0.453391      0.827062     -0.426211    0.00842291    -0.0586185     0.0184135    0.00291375       0.00000       0.00000       0.00000       0.00000       0.00000       0.00000       0.00000       0.00000       0.00000       0.00000       0.00000       0.00000       0.00000       0.00000       0.00000       0.00000       0.00000       0.00000       0.00000       0.00000       0.00000       0.00000       9.06249       11.0524       12.0369       8.76546       8.55902       4.32561       3.92170       2.16723       1.02751      0.671928      0.213673     0.0838596     0.0298926    0.00437937       0.00000       0.00000       0.00000       0.00000       0.00000       0.00000       0.00000       0.00000       0.00000       0.00000       0.00000       0.00000       0.00000       0.00000       0.00000       0.00000       0.00000       0.00000       0.00000       0.00000       0.00000       0.00000
   7  13 2322.2739    1.1677  0.7571  9.8995 -0.0108       3.96611  0.0633   0.0482   0.0882    0.2677   0.0000       1.63892   427.6368       6.40329      -14.8498       2.20118      -9.21710      -2.31963       1.05148      -1.11350     -0.445725     -0.108069    -0.0409991    -0.0119345     0.0261901    0.00277830       0.00000       0.00000       0.00000       0.00000       0.00000       0.00000       0.00000       0.00000       0.00000       0.00000       0.00000       0.00000       0.00000       0.00000       0.00000       0.00000       0.00000       0.00000       0.00000       0.00000       0.00000       0.00000       8.66196       12.7939       8.70398       10.8876       6.51158       6.13106       3.22417       2.51529       1.00031      0.620370      0.181229     0.0908813     0.0168008    0.00649245       0.00000       0.00000       0.00000       0.00000       0.00000       0.00000       0.00000       0.00000       0.00000       0.00000       0.00000       0.00000       0.00000       0.00000       0.00000       0.00000       0.00000       0.00000       0.00000       0.00000       0.00000       0.00000
   7  14 2458.1836    1.5363  0.9562  9.6267 -0.0069      0.154518  0.0573   0.0556   0.1054    0.5174   0.0000       1.28582   427.3409       1.71935       18.2218       11.0261       7.33176       2.35139       1.17847     0.0982382       2.36883     -0.201599      0.223784     0.0932529    -0.0102190   0.000731700       0.00000       0.00000       0.00000       0.00000       0.00000       0.00000       0.00000       0.00000       0.00000       0.00000       0.00000       0.00000       0.00000       0.00000       0.00000       0.00000       0.00000       0.00000       0.00000       0.00000       0.00000       0.00000       9.64336       10.6722       9.77216       8.54779       7.18492       5.12559       3.50108       1.90382      0.989326      0.470131      0.184184     0.0627813     0.0182656    0.00330303       0.00000       0.00000       0.00000       0.00000       0.00000       0.00000       0.00000       0.00000       0.00000       0.00000       0.00000       0.00000       0.00000       0.00000       0.00000       0.00000       0.00000       0.00000       0.00000       0.00000       0.00000       0.00000
   7  15 2594.3032    1.9432  1.0136 10.6262  0.0035       1.34277  0.0661   0.0690   0.1053    0.3308   0.0000       1.26642   424.9432       2.40659       26.4404       1.78858       4.91187      -8.90593       3.80937     -0.458513     -0.748518     -0.101514     0.0914097    -0.0589043   0.000889602    0.00383846       0.00000       0.00000       0.00000       0.00000       0.00000       0.00000       0.00000       0.00000       0.00000       0.00000       0.00000       0.00000       0.00000       0.00000       0.00000       0.00000       0.00000       0.00000       0.00000       0.00000       0.00000       0.00000       10.2231       11.0502       10.1188       9.11366       8.17757       5.28022       3.67757       2.16581       1.11104      0.495420      0.190037     0.0646239     0.0198105    0.00356625       0.00000       0.00000       0.00000       0.00000       0.00000       0.00000       0.00000       0.00000       0.00000       0.00000       0.00000       0.00000       0.00000       0.00000       0.00000       0.00000       0.00000       0.00000       0.00000       0.00000       0.00000       0.00000
   7  16 2731.1944    2.6780  0.8383 11.6385 -0.0116       3.06001  0.0525   0.1093   0.0956    0.2781   0.0000       1.16982   442.7609       6.33314      -9.93473       7.97129      -12.4922      -1.84151      -1.56500      -4.10354      0.508915      0.543270    -0.0593828     0.0874207     0.0150397   -0.00485746       0.00000       0.00000       0.00000       0.00000       0.00000       0.00000       0.00000       0.00000       0.00000       0.00000       0.00000       0.00000       0.00000       0.00000       0.00000       0.00000       0.00000       0.00000       0.00000       0.00000       0.00000       0.00000       9.68048       11.3520       11.3298       9.39192       6.64776       4.49686       3.13551       1.69427      0.928333      0.477569      0.201840     0.0629571     0.0183910    0.00342552       0.00000       0.00000       0.00000       0.00000       0.00000       0.00000       0.00000       0.00000       0.00000       0.00000       0.00000       0.00000       0.00000       0.00000       0.00000       0.00000       0.00000       0.00000       0.00000       0.00000       0.00000       0.00000
   7  17 2868.3965    3.2534  0.7575 12.0501 -0.0021       2.89420  0.0520   0.1348   0.0845    0.2431   0.0000       1.27179   457.3677       51.8392       7.53597       9.91510      -6.19889       7.72024      -4.84567       2.48717     -0.671396     -0.299263     0.0710617    -0.0433328    0.00830780    0.00248306       0.00000       0.00000       0.00000       0.00000       0.00000       0.00000       0.00000       0.00000       0.00000       0.00000       0.00000       0.00000       0.00000       0.00000       0.00000       0.00000       0.00000       0.00000       0.00000       0.00000       0.00000       0.00000       10.1475       11.2872       9.52550       8.26035       7.17721       5.29079       3.37683       1.85268      0.902929      0.379536      0.149428     0.0534529     0.0149600    0.00294947       0.00000       0.00000       0.00000       0.00000       0.00000       0.00000       0.00000       0.00000       0.00000       0.00000       0.00000       0.00000       0.00000       0.00000       0.00000       0.00000       0.00000       0.00000       0.00000       0.00000       0.00000       0.00000
   7  18 3005.7667    3.7388  0.8101 12.7378 -0.0139       4.15232  0.0521   0.1564   0.0939    0.2045   0.0000       1.58773   428.2267       24.3781       13.6092      -2.45007       1.73516      -2.58220      -2.05428     -0.983338    -0.0789504     -0.743585   -0.00430103    -0.0961087     0.0280251   -0.00336559       0.00000       0.00000       0.00000       0.00000       0.00000       0.00000       0.00000       0.00000       0.00000       0.00000       0.00000       0.00000       0.00000       0.00000       0.00000       0.00000       0.00000       0.00000       0.00000       0.00000       0.00000       0.00000       8.34059       9.49343       8.61389       8.07206       6.23692       4.48170       2.87218       1.75681      0.967950      0.418537      0.177339     0.0595151     0.0164796    0.00347432       0.00000       0.00000       0.00000       0.00000       0.00000       0.00000       0.00000       0.00000       0.00000       0.00000       0.00000       0.00000       0.00000       0.00000       0.00000       0.00000       0.00000       0.00000       0.00000       0.00000       0.00000       0.00000
   7  19 3142.7824    4.1093  0.9676 12.1842  0.0005       1.10719  0.0726   0.1496   0.1020    0.3489   0.0000       1.29853   441.8026       16.3771       33.7188       2.24142      -19.2712      -2.36417      -2.34721       1.19342     -0.199562     -0.653992      0.182218     0.0349267     0.0319675    0.00252348       0.00000       0.00000       0.00000       0.00000       0.00000       0.00000       0.00000       0.00000       0.00000       0.00000       0.00000       0.00000       0.00000       0.00000       0.00000       0.00000       0.00000       0.00000       0.00000       0.00000       0.00000       0.00000       10.0693       10.2611       12.7343       10.1414       7.40311       5.86039       4.41547       1.99212       1.03764      0.695266      0.289888     0.0980216     0.0252732    0.00390689       0.00000       0.00000       0.00000       0.00000       0.00000       0.00000       0.00000       0.00000       0.00000       0.00000       0.00000       0.00000       0.00000       0.00000       0.00000       0.00000       0.00000       0.00000       0.00000       0.00000       0.00000       0.00000
   7  20 3279.8597    4.0281  1.4193 10.9476  0.0021       1.10269  0.0676   0.1233   0.1155    0.7242   0.0000      0.677011   416.0634      -5.65966      -4.98114       14.1081      -7.64576       3.44377       2.69354     -0.715553      0.765760      0.716861      0.295801    0.00602262   -0.00527372    0.00266581       0.00000       0.00000       0.00000       0.00000       0.00000       0.00000       0.00000       0.00000       0.00000       0.00000       0.00000       0.00000       0.00000       0.00000       0.00000       0.00000       0.00000       0.00000       0.00000       0.00000       0.00000       0.00000       10.2568       11.3868       11.3389       10.0513       7.45475       5.72444       3.60275       2.16225       1.20126      0.535667      0.239700     0.0808615     0.0203882    0.00419669       0.00000       0.00000       0.00000       0.00000       0.00000       0.00000       0.00000       0.00000       0.00000       0.00000       0.00000       0.00000       0.00000       0.00000       0.00000       0.00000       0.00000       0.00000       0.00000       0.00000       0.00000       0.00000
   7  21 3417.7528    3.1244  2.0472 11.2324 -0.0134       1.39077  0.0869   0.0809   0.1453    0.3278   0.0000      0.461103   453.6503       5.81599       24.4115       2.04903      -12.1994      -7.70493       1.90105       1.39706      0.440207     -0.369912      0.226974     0.0523309    0.00236508   -0.00385079       0.00000       0.00000       0.00000       0.00000       0.00000       0.00000       0.00000       0.00000       0.00000       0.00000       0.00000       0.00000       0.00000       0.00000       0.00000       0.00000       0.00000       0.00000       0.00000       0.00000       0.00000       0.00000       13.7803       15.2536       14.9996       13.3457       10.0527       7.18124       4.66820       2.83107       1.47413      0.722076      0.284395     0.0991027     0.0262435    0.00518918       0.00000       0.00000       0.00000       0.00000       0.00000       0.00000       0.00000       0.00000       0.00000       0.00000       0.00000       0.00000       0.00000       0.00000       0.00000       0.00000       0.00000       0.00000       0.00000       0.00000       0.00000       0.00000
   7  22 3555.6654    2.7252  3.1322 10.4073  0.0010       1.03577  0.1071   0.0554   0.1956    0.2735   0.0000      0.300961   433.1687       21.4064       30.3476       13.2350      -3.04305      -7.68367      -5.43444       2.50446       1.80894     -0.572776     -0.636578     -0.146198     0.0506161   -0.00105397       0.00000       0.00000       0.00000       0.00000       0.00000       0.00000       0.00000       0.00000       0.00000       0.00000       0.00000       0.00000       0.00000       0.00000       0.00000       0.00000       0.00000       0.00000       0.00000       0.00000       0.00000       0.00000       16.1349       20.0567       18.9895       16.0061       12.4174       8.83629       5.79042       3.25398       1.71276      0.832099      0.356293      0.125925     0.0370355    0.00733207       0.00000       0.00000       0.00000       0.00000       0.00000       0.00000       0.00000       0.00000       0.00000       0.00000       0.00000       0.00000       0.00000       0.00000       0.00000       0.00000       0.00000       0.00000       0.00000       0.00000       0.00000       0.00000
   7  23 3693.6160    2.2669  4.0775 10.5468 -0.0048      0.546362  0.1275   0.0448   0.2489    0.1859   0.0000      0.220241   465.2785       3.01717      0.943368      -4.87972       7.07179      -5.51059       7.39386      -5.69689     -0.985564     -0.814449     -0.228691     -0.183581     0.0432162    0.00738925       0.00000       0.00000       0.00000       0.00000       0.00000       0.00000       0.00000       0.00000       0.00000       0.00000       0.00000       0.00000       0.00000       0.00000       0.00000       0.00000       0.00000       0.00000       0.00000       0.00000       0.00000       0.00000       20.2847       24.1477       22.5343       19.5981       15.5117       10.5797       6.88661       4.12261       2.19040       1.00520      0.409842      0.145591     0.0433127    0.00821016       0.00000       0.00000       0.00000       0.00000       0.00000       0.00000       0.00000       0.00000       0.00000       0.00000       0.00000       0.00000       0.00000       0.00000       0.00000       0.00000       0.00000       0.00000       0.00000       0.00000       0.00000       0.00000
   7  24 3832.4529    1.9825  6.3099  9.4898 -0.0057      0.595342  0.1635   0.0290   0.2997    0.1811   0.0000      0.122197   441.4984       13.5963       27.6002       26.2340       54.8573      -14.8622      0.127754       3.97708      -4.45059      0.298730      -1.05302      0.220199    0.00465085    0.00168218       0.00000       0.00000       0.00000       0.00000       0.00000       0.00000       0.00000       0.00000       0.00000       0.00000       0.00000       0.00000       0.00000       0.00000       0.00000       0.00000       0.00000       0.00000       0.00000       0.00000       0.00000       0.00000       23.7148       28.9021       27.9077       24.0683       18.8586       13.1307       8.56369       5.17855       2.72511       1.32543      0.542052      0.198970     0.0567979     0.0109286       0.00000       0.00000       0.00000       0.00000       0.00000       0.00000       0.00000       0.00000       0.00000       0.00000       0.00000       0.00000       0.00000       0.00000       0.00000       0.00000       0.00000       0.00000       0.00000       0.00000       0.00000       0.00000
   7  25 3970.5318    1.6902  7.6081  9.7074 -0.0011      0.102658  0.2007   0.0254   0.3728    0.1204   0.0000      0.114419   459.3531       24.6514      -27.2298      -20.2926      -3.96450     -0.195379       18.6141       1.48763       4.54021      -2.02380     -0.525268      0.406132      0.105071    0.00260564       0.00000       0.00000       0.00000       0.00000       0.00000       0.00000       0.00000       0.00000       0.00000       0.00000       0.00000       0.00000       0.00000       0.00000       0.00000       0.00000       0.00000       0.00000       0.00000       0.00000       0.00000       0.00000       29.0041       35.5465       32.4025       29.9434       22.7149       16.0464       10.4554       6.34694       3.39618       1.59746      0.648021      0.228148     0.0654674     0.0136501       0.00000       0.00000       0.00000       0.00000       0.00000       0.00000       0.00000       0.00000       0.00000       0.00000       0.00000       0.00000       0.00000       0.00000       0.00000       0.00000       0.00000       0.00000       0.00000       0.00000       0.00000       0.00000
   8  12 2225.3049    0.9814  0.6573  9.4258  0.0020       7.73445  0.0566   0.0413   0.0913    0.1907   0.0000       1.74039   433.0773      -5.43167       1.04154       3.79021       9.01228     -0.176295      -1.52328      -2.88354       1.07627      0.189437    -0.0799723     -0.132016   -0.00562431    -0.0130634  -0.000718132   0.000325372       0.00000       0.00000       0.00000       0.00000       0.00000       0.00000       0.00000       0.00000       0.00000       0.00000       0.00000       0.00000       0.00000       0.00000       0.00000       0.00000       0.00000       0.00000       0.00000       0.00000       6.39675       10.2063       7.17313       8.50128       6.69690       5.06470       3.87395       2.20520       1.68161      0.615555      0.466982      0.115955     0.0825496     0.0179059    0.00689720    0.00142327       0.00000       0.00000       0.00000       0.00000       0.00000       0.00000       0.00000       0.00000       0.00000       0.00000       0.00000       0.00000       0.00000       0.00000       0.00000       0.00000       0.00000       0.00000       0.00000       0.00000
   8  13 2362.9886    1.3304  0.8033 10.0249 -0.0052       3.92633  0.0432   0.0507   0.0839    0.2262   0.0000       1.19667   435.7532      -4.81500       13.3300      -8.08502     -0.978858      -6.69773      -1.65698       4.16845      0.279533   -0.00542912    -0.0445765     0.0825366     0.0487837    -0.0304308  -7.37674e-05   -0.00113510       0.00000       0.00000       0.00000       0.00000       0.00000       0.00000       0.00000       0.00000       0.00000       0.00000       0.00000       0.00000       0.00000       0.00000       0.00000       0.00000       0.00000       0.00000       0.00000       0.00000       6.19176       7.56677       7.42532       6.73105       5.53598       4.04075       2.85937       1.79652       1.11915      0.594669      0.283560      0.124987     0.0490044     0.0155029    0.00435953   0.000791135       0.00000       0.00000       0.00000       0.00000       0.00000       0.00000       0.00000       0.00000       0.00000       0.00000       0.00000       0.00000       0.00000       0.00000       0.00000       0.00000       0.00000       0.00000       0.00000       0.00000
   8  14 2499.6610    1.6854  0.9679 10.7799  0.0013       6.52349  0.0625   0.0591   0.0934    0.1956   0.0000       1.27894   436.3531      -23.3908      -1.42479      -3.73896      -8.33347     -0.477419       2.35235      -4.21421       1.13774      0.502936     -0.429221    -0.0670265     0.0677021   -0.00926508   -0.00445922   0.000907703       0.00000       0.00000       0.00000       0.00000       0.00000       0.00000       0.00000       0.00000       0.00000       0.00000       0.00000       0.00000       0.00000       0.00000       0.00000       0.00000       0.00000       0.00000       0.00000       0.00000       8.93388       11.1816       10.6832       10.0673       7.11023       5.38322       3.79022       2.30180       1.47920      0.719843      0.428762      0.160723     0.0699987     0.0182199    0.00505395    0.00109399       0.00000       0.00000       0.00000       0.00000       0.00000       0.00000       0.00000       0.00000       0.00000       0.00000       0.00000       0.00000       0.00000       0.00000       0.00000       0.00000       0.00000       0.00000       0.00000       0.00000
   8  15 2636.2009    2.2267  0.8793 11.0173 -0.0047       3.39892  0.0480   0.0814   0.0946    0.2415   0.0000       1.10573   424.8345       13.3489       3.52307      -3.32209       2.40389      -1.50782     -0.422338      -3.23308       2.60778      0.240266     0.0203392     0.0313107     0.0101588    0.00492540    0.00324731  -0.000351991       0.00000       0.00000       0.00000       0.00000       0.00000       0.00000       0.00000       0.00000       0.00000       0.00000       0.00000       0.00000       0.00000       0.00000       0.00000       0.00000       0.00000       0.00000       0.00000       0.00000       7.92615       9.46988       9.55116       8.65899       6.15576       4.49536       3.20573       2.03127       1.11268      0.640843      0.326640      0.150589     0.0529287     0.0161045    0.00401285   0.000803230       0.00000       0.00000       0.00000       0.00000       0.00000       0.00000       0.00000       0.00000       0.00000       0.00000       0.00000       0.00000       0.00000       0.00000       0.00000       0.00000       0.00000       0.00000       0.00000       0.00000
   8  16 2773.8353    2.8655  0.7937 11.5135  0.0039       3.36149  0.0562   0.1095   0.0908    0.2422   0.0000       1.22308   432.6118      -10.8726       3.90509       8.26431      -2.02009      -3.40378       2.94908      0.561042      -1.52571     -0.583627      0.237027      0.144062    -0.0110252    -0.0317210    0.00514832   4.69553e-05       0.00000       0.00000       0.00000       0.00000       0.00000       0.00000       0.00000       0.00000       0.00000       0.00000       0.00000       0.00000       0.00000       0.00000       0.00000       0.00000       0.00000       0.00000       0.00000       0.00000       11.2138       14.2469       13.5295       11.1289       8.34832       5.49583       3.55610       2.06447       1.14046      0.569794      0.274612      0.116478     0.0409984     0.0140783    0.00385246   0.000697692       0.00000       0.00000       0.00000       0.00000       0.00000       0.00000       0.00000       0.00000       0.00000       0.00000       0.00000       0.00000       0.00000       0.00000       0.00000       0.00000       0.00000       0.00000       0.00000       0.00000
   8  17 2911.6398    3.6638  0.8601 11.7415  0.0069       2.85877  0.0480   0.1313   0.0826    0.3014   0.0000       1.43715   437.7778       9.65683       19.2685       3.68167       4.81668       4.69864      0.125891      -2.72152    -0.0697713    -0.0672165     -0.501092     0.0524671    0.00943195   -0.00648961   -0.00388825   0.000659527       0.00000       0.00000       0.00000       0.00000       0.00000       0.00000       0.00000       0.00000       0.00000       0.00000       0.00000       0.00000       0.00000       0.00000       0.00000       0.00000       0.00000       0.00000       0.00000       0.00000       7.31583       7.65023       7.83799       7.60677       5.80919       4.43600       3.00558       2.03244       1.18884      0.668518      0.319241      0.137752     0.0500096     0.0154195    0.00351336   0.000668724       0.00000       0.00000       0.00000       0.00000       0.00000       0.00000       0.00000       0.00000       0.00000       0.00000       0.00000       0.00000       0.00000       0.00000       0.00000       0.00000       0.00000       0.00000       0.00000       0.00000
   8  18 3049.0553    4.0937  0.9874 11.3278 -0.0047     -0.351507  0.0507   0.1363   0.0930    0.5718   0.0000       1.24048   433.8263       2.01839       8.18955      -1.49799       6.70278      0.635617      -5.07845       1.62095       1.56729     -0.804684     -0.210019     -0.196099    0.00829283     0.0167074    0.00359756  -0.000723899       0.00000       0.00000       0.00000       0.00000       0.00000       0.00000       0.00000       0.00000       0.00000       0.00000       0.00000       0.00000       0.00000       0.00000       0.00000       0.00000       0.00000       0.00000       0.00000       0.00000       7.06452       8.39855       8.27769       7.26409       6.14377       4.40213       3.14995       2.00252       1.16345      0.647139      0.300626      0.138580     0.0492490     0.0172141    0.00463019   0.000807698       0.00000       0.00000       0.00000       0.00000       0.00000       0.00000       0.00000       0.00000       0.00000       0.00000       0.00000       0.00000       0.00000       0.00000       0.00000       0.00000       0.00000       0.00000       0.00000       0.00000
   8  19 3186.7001    3.8436  0.9873 12.6290 -0.0017     -0.134983  0.0658   0.1353   0.0973    0.2094   0.0000       1.36103   441.7568      0.980586       10.7990       7.60148       14.4130       2.65616      -3.05230       1.38898     -0.188181      -1.39548      0.581893     -0.465480     0.0315469     0.0152977   -0.00357020   0.000390498       0.00000       0.00000       0.00000       0.00000       0.00000       0.00000       0.00000       0.00000       0.00000       0.00000       0.00000       0.00000       0.00000       0.00000       0.00000       0.00000       0.00000       0.00000       0.00000       0.00000       10.9439       13.4081       12.8679       10.7122       8.27011       5.77820       4.08119       2.49352       1.26213      0.731864      0.345488      0.165365     0.0540692     0.0187058    0.00487217   0.000847362       0.00000       0.00000       0.00000       0.00000       0.00000       0.00000       0.00000       0.00000       0.00000       0.00000       0.00000       0.00000       0.00000       0.00000       0.00000       0.00000       0.00000       0.00000       0.00000       0.00000
   8  20 3324.3403    3.4100  1.4855 12.1052 -0.0006     -0.947625  0.0695   0.0978   0.1285    0.1976   0.0000      0.748114   446.6383       14.8983       27.8595       11.4189       4.47299     -0.355683     -0.387568    -0.0915121      0.856092      0.686756     -0.252544     -0.217644     0.0329199     0.0184071    0.00898582  -0.000175153       0.00000       0.00000       0.00000       0.00000       0.00000       0.00000       0.00000       0.00000       0.00000       0.00000       0.00000       0.00000       0.00000       0.00000       0.00000       0.00000       0.00000       0.00000       0.00000       0.00000       10.2699       12.2202       12.4958       10.7541       8.47557       6.02563       4.11940       2.62525       1.55633      0.839640      0.424955      0.179167     0.0698914     0.0225173    0.00591965   0.000987067       0.00000       0.00000       0.00000       0.00000       0.00000       0.00000       0.00000       0.00000       0.00000       0.00000       0.00000       0.00000       0.00000       0.00000       0.00000       0.00000       0.00000       0.00000       0.00000       0.00000
   8  21 3462.4442    2.9756  1.9882 12.0120 -0.0092      0.528725  0.0935   0.0814   0.1445    0.1473   0.0000      0.471869   443.3465       2.98760       8.68926       26.7229       7.07245      -8.73614      -1.91647       5.14866       1.01449      -1.81288     -0.194996     -0.304906    -0.0340530    -0.0506559    -0.0142525    0.00146869       0.00000       0.00000       0.00000       0.00000       0.00000       0.00000       0.00000       0.00000       0.00000       0.00000       0.00000       0.00000       0.00000       0.00000       0.00000       0.00000       0.00000       0.00000       0.00000       0.00000       12.4318       14.8014       14.1003       13.4660       10.4666       7.77301       5.44567       3.50839       2.16901       1.12375      0.590463      0.232615     0.0935913     0.0280915    0.00773183    0.00146166       0.00000       0.00000       0.00000       0.00000       0.00000       0.00000       0.00000       0.00000       0.00000       0.00000       0.00000       0.00000       0.00000       0.00000       0.00000       0.00000       0.00000       0.00000       0.00000       0.00000
   8  22 3601.1559    2.6357  3.6004 10.5995 -0.0028      0.652557  0.1103   0.0499   0.1973    0.1651   0.0000      0.221883   444.8698       13.4442       32.5232      -8.53565       13.7510      -1.79026       7.19042      -4.56230      -4.35135      -3.36651     0.0653706      0.242034    -0.0516282   -0.00721373    -0.0126039  -0.000359026       0.00000       0.00000       0.00000       0.00000       0.00000       0.00000       0.00000       0.00000       0.00000       0.00000       0.00000       0.00000       0.00000       0.00000       0.00000       0.00000       0.00000       0.00000       0.00000       0.00000       15.8109       18.7432       17.3603       15.0589       13.0347       10.2244       7.14170       4.36632       2.53844       1.33864      0.585482      0.275286      0.103437     0.0338045    0.00927202    0.00164298       0.00000       0.00000       0.00000       0.00000       0.00000       0.00000       0.00000       0.00000       0.00000       0.00000       0.00000       0.00000       0.00000       0.00000       0.00000       0.00000       0.00000       0.00000       0.00000       0.00000
   8  23 3739.7783    2.1120  4.6330 10.2641 -0.0009      0.519103  0.1303   0.0361   0.2391    0.1405   0.0000      0.180354   430.2878       1.02033      -34.1838      -10.1989       3.25902      -2.91241      -18.9983      -5.60501       3.38213       2.61786     -0.347536      0.371600     0.0212928    -0.0469617   -0.00469235   -0.00102828       0.00000       0.00000       0.00000       0.00000       0.00000       0.00000       0.00000       0.00000       0.00000       0.00000       0.00000       0.00000       0.00000       0.00000       0.00000       0.00000       0.00000       0.00000       0.00000       0.00000       17.3171       20.0564       19.7965       18.1469       14.3391       11.0301       7.95220       4.94507       2.88639       1.55029      0.792061      0.340551      0.129727     0.0402333     0.0105855    0.00193241       0.00000       0.00000       0.00000       0.00000       0.00000       0.00000       0.00000       0.00000       0.00000       0.00000       0.00000       0.00000       0.00000       0.00000       0.00000       0.00000       0.00000       0.00000       0.00000       0.00000
   8  24 3878.9136    1.8722  6.8984  9.8237 -0.0035      0.455765  0.1686   0.0260   0.2913    0.1040   0.0000      0.105355   445.5132       16.4699       41.4542       24.6583       5.16310      -21.6517      -7.76903       7.88007      0.182092      -4.50002      -1.92949     -0.254686     0.0648296     0.0873434     0.0123776   -0.00264626       0.00000       0.00000       0.00000       0.00000       0.00000       0.00000       0.00000       0.00000       0.00000       0.00000       0.00000       0.00000       0.00000       0.00000       0.00000       0.00000       0.00000       0.00000       0.00000       0.00000       21.6431       25.2591       25.7719       22.0880       19.4240       14.2273       9.90494       6.61459       3.86188       2.11412       1.03471      0.440773      0.168249     0.0578797     0.0152095    0.00245095       0.00000       0.00000       0.00000       0.00000       0.00000       0.00000       0.00000       0.00000       0.00000       0.00000       0.00000       0.00000       0.00000       0.00000       0.00000       0.00000       0.00000       0.00000       0.00000       0.00000
   8  25 4017.6484    1.5842  9.0508  9.5856  0.0034      0.168325  0.2063   0.0207   0.3854    0.0873   0.0000     0.0923566   468.5940      -20.7595      -9.27162       16.4726      -4.11900      -2.06714      -1.99281      -8.72474      0.369977       4.59943      -1.30275      -1.00194      0.391602      0.126925   -0.00106775   -0.00233808       0.00000       0.00000       0.00000       0.00000       0.00000       0.00000       0.00000       0.00000       0.00000       0.00000       0.00000       0.00000       0.00000       0.00000       0.00000       0.00000       0.00000       0.00000       0.00000       0.00000       25.9069       32.2920       31.4487       28.5944       22.7899       17.7781       11.6901       8.03049       4.57207       2.62629       1.20024      0.562774      0.206321     0.0732028     0.0175578    0.00333668       0.00000       0.00000       0.00000       0.00000       0.00000       0.00000       0.00000       0.00000       0.00000       0.00000       0.00000       0.00000       0.00000       0.00000       0.00000       0.00000       0.00000       0.00000       0.00000       0.00000
   9  12 2264.7130    1.0495  0.6238  9.7760  0.0032       7.98219  0.0506   0.0427   0.0733    0.1629   0.0000       1.61397   436.1412       4.93726       9.81979     -0.788242      -3.03650       3.15916      -1.09719      0.919371      0.863802     -0.562386     -0.748329      0.260231    -0.0408407    -0.0439542   -0.00798404    0.00657534    0.00115326  -0.000104463       0.00000       0.00000       0.00000       0.00000       0.00000       0.00000       0.00000       0.00000       0.00000       0.00000       0.00000       0.00000       0.00000       0.00000       0.00000       0.00000       0.00000       0.00000       8.68732       9.80055       8.17599       6.80225       6.30533       6.08848       4.65708       3.15882       1.84148      0.920792      0.461249      0.208007     0.0843994     0.0334929     0.0125777    0.00381944   0.000812740   0.000155714       0.00000       0.00000       0.00000       0.00000       0.00000       0.00000       0.00000       0.00000       0.00000       0.00000       0.00000       0.00000       0.00000       0.00000       0.00000       0.00000       0.00000       0.00000
   9  13 2402.3997    1.3847  0.8103 10.2172 -0.0029       4.22897  0.0444   0.0516   0.0842    0.1900   0.0000       1.67454   429.6723      -3.61105       4.92343      -2.37628      -5.85861       3.14066       1.04317      -1.62252      -2.11671     -0.931331    -0.0685505     -0.127046     -0.177729    -0.0329903    -0.0272089    0.00164501   -0.00115398  -0.000201119       0.00000       0.00000       0.00000       0.00000       0.00000       0.00000       0.00000       0.00000       0.00000       0.00000       0.00000       0.00000       0.00000       0.00000       0.00000       0.00000       0.00000       0.00000       5.56911       6.86423       6.80740       6.43501       5.33432       4.02833       3.03110       1.87087       1.31438      0.796299      0.416488      0.202839     0.0965101     0.0395592     0.0141240    0.00400316    0.00108871   0.000188147       0.00000       0.00000       0.00000       0.00000       0.00000       0.00000       0.00000       0.00000       0.00000       0.00000       0.00000       0.00000       0.00000       0.00000       0.00000       0.00000       0.00000       0.00000
   9  14 2539.4981    1.8097  0.9125 10.7177 -0.0146     -0.238323  0.0514   0.0607   0.0900    0.2214   0.0000       1.26652   434.0463       9.32086       20.5339      -5.50824      -6.82947      -1.68611      -5.95969     0.0224679       1.50241     -0.517204      0.622544     0.0359788    -0.0630042     0.0154789    0.00148059    0.00394838   0.000916455  -0.000395340       0.00000       0.00000       0.00000       0.00000       0.00000       0.00000       0.00000       0.00000       0.00000       0.00000       0.00000       0.00000       0.00000       0.00000       0.00000       0.00000       0.00000       0.00000       5.99009       7.49127       7.42181       6.60336       6.07230       4.22016       3.44050       2.31298       1.38912      0.821494      0.464272      0.234013      0.108127     0.0405342     0.0142847    0.00471373    0.00128496   0.000199084       0.00000       0.00000       0.00000       0.00000       0.00000       0.00000       0.00000       0.00000       0.00000       0.00000       0.00000       0.00000       0.00000       0.00000       0.00000       0.00000       0.00000       0.00000
   9  16 2815.2613    2.9209  0.8741 11.5469  0.0001       2.19126  0.0496   0.1017   0.0847    0.2365   0.0000       1.03442   435.2610       18.9457       15.0612       7.08425      -4.05549      -1.88917       3.83539      -1.35925      0.376251     -0.923897     -0.211951     -0.191102    -0.0274677     0.0849539     0.0127228   -0.00689861   0.000445407  -8.27064e-05       0.00000       0.00000       0.00000       0.00000       0.00000       0.00000       0.00000       0.00000       0.00000       0.00000       0.00000       0.00000       0.00000       0.00000       0.00000       0.00000       0.00000       0.00000       6.59013       7.85277       8.36540       7.23415       6.59454       4.77176       3.24482       2.32657       1.63435      0.885876      0.522324      0.271182      0.103629     0.0434947     0.0178970    0.00538798    0.00128121   0.000187156       0.00000       0.00000       0.00000       0.00000       0.00000       0.00000       0.00000       0.00000       0.00000       0.00000       0.00000       0.00000       0.00000       0.00000       0.00000       0.00000       0.00000       0.00000
   9  17 2953.5214    3.8320  0.7740 12.0111 -0.0065       1.29829  0.0431   0.1452   0.0801    0.2415   0.0000       1.09080   441.6007       13.4601       12.1949       9.54365      -2.00171      -6.84065       2.03641      -3.23268      0.183172      -1.02294     -0.454019     -0.107918    -0.0328960     0.0366030     0.0247133    0.00561592  -2.04453e-05  -0.000247697       0.00000       0.00000       0.00000       0.00000       0.00000       0.00000       0.00000       0.00000       0.00000       0.00000       0.00000       0.00000       0.00000       0.00000       0.00000       0.00000       0.00000       0.00000       5.46082       6.45683       7.22109       6.04625       4.98945       4.06019       2.87679       2.04955       1.24266      0.678770      0.391709      0.214082     0.0882566     0.0399579     0.0149739    0.00453262    0.00100031   0.000159919       0.00000       0.00000       0.00000       0.00000       0.00000       0.00000       0.00000       0.00000       0.00000       0.00000       0.00000       0.00000       0.00000       0.00000       0.00000       0.00000       0.00000       0.00000
   9  19 3229.5527    3.9484  0.9913 12.4885 -0.0062       1.86665  0.0495   0.1304   0.0938    0.2443   0.0000      0.806941   444.1205      -1.56413       12.4250      -4.05782     -0.129073       2.48234      -2.19114      0.158198      -1.56554      0.508274     -0.762285      0.453949     -0.132407     0.0446744    -0.0231450    0.00263193    0.00152591  -0.000114431       0.00000       0.00000       0.00000       0.00000       0.00000       0.00000       0.00000       0.00000       0.00000       0.00000       0.00000       0.00000       0.00000       0.00000       0.00000       0.00000       0.00000       0.00000       5.99908       7.53284       7.26698       6.76800       5.99135       4.45988       3.43674       2.29285       1.50577      0.872959      0.474080      0.251593      0.101253     0.0443466     0.0153287    0.00472568    0.00128633   0.000211185       0.00000       0.00000       0.00000       0.00000       0.00000       0.00000       0.00000       0.00000       0.00000       0.00000       0.00000       0.00000       0.00000       0.00000       0.00000       0.00000       0.00000       0.00000
   9  20 3367.5995    3.4335  1.7090 12.0469 -0.0032     -0.666892  0.0765   0.0879   0.1280    0.1592   0.0000      0.451527   435.3603       28.0600       5.57065       13.8422       15.8823       5.19514     -0.934785       1.98590       4.52410      0.827053      0.396769     -0.417575     0.0350209     0.0527851    -0.0162414  -5.44830e-05  -0.000102681  -0.000462522       0.00000       0.00000       0.00000       0.00000       0.00000       0.00000       0.00000       0.00000       0.00000       0.00000       0.00000       0.00000       0.00000       0.00000       0.00000       0.00000       0.00000       0.00000       8.77062       11.1357       10.5426       9.99261       8.21194       6.71154       4.83563       3.32367       2.10635       1.18376      0.653350      0.318707      0.148646     0.0585682     0.0218277    0.00664993    0.00166365   0.000308530       0.00000       0.00000       0.00000       0.00000       0.00000       0.00000       0.00000       0.00000       0.00000       0.00000       0.00000       0.00000       0.00000       0.00000       0.00000       0.00000       0.00000       0.00000
   9  21 3506.3460    2.8563  2.6118 11.2486 -0.0080      0.729425  0.0908   0.0609   0.1572    0.1418   0.0000      0.295237   441.6606      -15.8554       21.0436       19.3946       12.4188      -17.5570      -9.37336      -8.42130      -5.32626      -3.68959     -0.984004      0.313521    -0.0189220     0.0180423     0.0169497    0.00324345    0.00143217  -0.000620891       0.00000       0.00000       0.00000       0.00000       0.00000       0.00000       0.00000       0.00000       0.00000       0.00000       0.00000       0.00000       0.00000       0.00000       0.00000       0.00000       0.00000       0.00000       10.9652       13.1694       12.5737       12.3612       10.2526       7.81199       5.82469       4.16775       2.49757       1.50882      0.811521      0.420620      0.182182     0.0736713     0.0239116    0.00773872    0.00190525   0.000351358       0.00000       0.00000       0.00000       0.00000       0.00000       0.00000       0.00000       0.00000       0.00000       0.00000       0.00000       0.00000       0.00000       0.00000       0.00000       0.00000       0.00000       0.00000
   9  22 3645.3628    2.4262  4.1167 10.4021 -0.0024      0.443348  0.1107   0.0398   0.2014    0.1282   0.0000      0.183726   429.6688       1.61457      0.712546       13.0182      -7.27649       7.51478       5.71793      -4.56702      -3.80703      -3.17726     -0.267767      0.511593     -0.409841    -0.0172692   -0.00246453   -0.00546835   0.000953230  -0.000381230       0.00000       0.00000       0.00000       0.00000       0.00000       0.00000       0.00000       0.00000       0.00000       0.00000       0.00000       0.00000       0.00000       0.00000       0.00000       0.00000       0.00000       0.00000       13.0773       15.1746       14.9296       14.4441       12.1111       9.55581       7.07969       4.97329       3.11165       1.80512       1.01698      0.507008      0.231552     0.0887995     0.0317700    0.00951703    0.00231470   0.000408417       0.00000       0.00000       0.00000       0.00000       0.00000       0.00000       0.00000       0.00000       0.00000       0.00000       0.00000       0.00000       0.00000       0.00000       0.00000       0.00000       0.00000       0.00000
   9  24 3923.5742    1.6965  7.5700  9.8766 -0.0006      0.170958  0.1692   0.0221   0.3230    0.0788   0.0000     0.0981839   432.2651       7.18238       42.3561       6.01000      -29.0058       2.50240       9.06386      0.873611       1.74954      -2.31597      0.223354     -0.287963      0.221025      0.242199     0.0461185    -0.0120253    0.00166932   0.000188202       0.00000       0.00000       0.00000       0.00000       0.00000       0.00000       0.00000       0.00000       0.00000       0.00000       0.00000       0.00000       0.00000       0.00000       0.00000       0.00000       0.00000       0.00000       18.2718       23.6919       22.9241       22.0786       18.0510       14.5417       10.6901       7.32001       4.71892       2.77619       1.55517      0.772651      0.359917      0.146891     0.0530708     0.0159534    0.00399403   0.000716834       0.00000       0.00000       0.00000       0.00000       0.00000       0.00000       0.00000       0.00000       0.00000       0.00000       0.00000       0.00000       0.00000       0.00000       0.00000       0.00000       0.00000       0.00000
   9  25 4063.6053    1.4646  9.6191  9.7565 -0.0044      0.320294  0.2155   0.0191   0.3892    0.0676   0.0000     0.0871204   457.2701      -3.57649       20.2238      -10.7944      -15.7012       20.5070       5.40871      -16.2905      -12.5964       3.34901       1.58589      -2.04223     -0.700321     -0.115033     0.0458396     0.0194978    0.00196533  -0.000451656       0.00000       0.00000       0.00000       0.00000       0.00000       0.00000       0.00000       0.00000       0.00000       0.00000       0.00000       0.00000       0.00000       0.00000       0.00000       0.00000       0.00000       0.00000       23.7494       28.6583       28.5602       26.2559       22.6776       18.0852       13.4408       9.38146       5.87796       3.44013       1.89514      0.961793      0.433098      0.176037     0.0627871     0.0192920    0.00468271   0.000771361       0.00000       0.00000       0.00000       0.00000       0.00000       0.00000       0.00000       0.00000       0.00000       0.00000       0.00000       0.00000       0.00000       0.00000       0.00000       0.00000       0.00000       0.00000
   9  26 4202.5898    1.2640 11.7637  9.6136 -0.0009    -0.0900359  0.2687   0.0162   0.4821    0.0602   0.0000     0.0869896   433.8524       90.3752       64.8791      -10.7272       15.8815       16.9032       16.7771     -0.612701      -1.54419      -2.43619      -1.65530      0.629859      -1.45153     -0.173542    -0.0655128     0.0129766    -0.0103766   -0.00156809       0.00000       0.00000       0.00000       0.00000       0.00000       0.00000       0.00000       0.00000       0.00000       0.00000       0.00000       0.00000       0.00000       0.00000       0.00000       0.00000       0.00000       0.00000       28.1928       34.9949       34.5145       31.6990       27.8595       21.4277       15.8469       10.8611       7.00657       4.19406       2.26408       1.13607      0.509461      0.209216     0.0746027     0.0232942    0.00584439   0.000936715       0.00000       0.00000       0.00000       0.00000       0.00000       0.00000       0.00000       0.00000       0.00000       0.00000       0.00000       0.00000       0.00000       0.00000       0.00000       0.00000       0.00000       0.00000
   9  27 4342.5325    1.0697 14.2007  9.4944 -0.0057    -0.0839041  0.3633   0.0143   0.6047    0.0595   0.0000     0.0917989   473.6004       36.3534       13.3325       12.7062      -37.3589       4.67100      -23.6659      -40.0942       12.8783       2.14629     -0.167849      -3.42642       1.18971      0.195954     0.0437949    -0.0504552    0.00448398    0.00152784       0.00000       0.00000       0.00000       0.00000       0.00000       0.00000       0.00000       0.00000       0.00000       0.00000       0.00000       0.00000       0.00000       0.00000       0.00000       0.00000       0.00000       0.00000       33.9054       43.0588       43.3820       39.6241       33.9235       26.5958       19.4945       13.6461       8.61749       5.15642       2.84694       1.42704      0.663694      0.267547     0.0971353     0.0306396    0.00742662    0.00121256       0.00000       0.00000       0.00000       0.00000       0.00000       0.00000       0.00000       0.00000       0.00000       0.00000       0.00000       0.00000       0.00000       0.00000       0.00000       0.00000       0.00000       0.00000
   9  28 4481.7712    0.8622 17.2915  9.4961 -0.0023     -0.343551  0.5127   0.0118   0.8076    0.0513   0.0000      0.113341   473.2663       50.1507      -52.6265       31.5570       49.5437       28.0696      -34.9717      -32.0934       4.78236     -0.734316      -7.35600      -2.54420    -0.0102646     0.0355359    0.00925213     0.0519298   -0.00803177  -0.000602781       0.00000       0.00000       0.00000       0.00000       0.00000       0.00000       0.00000       0.00000       0.00000       0.00000       0.00000       0.00000       0.00000       0.00000       0.00000       0.00000       0.00000       0.00000       43.7686       55.4733       56.8709       51.5905       43.5184       35.7186       26.2536       18.4874       11.4496       6.97483       3.78355       1.92572      0.901782      0.375227      0.132911     0.0420549    0.00976314    0.00159462       0.00000       0.00000       0.00000       0.00000       0.00000       0.00000       0.00000       0.00000       0.00000       0.00000       0.00000       0.00000       0.00000       0.00000       0.00000       0.00000       0.00000       0.00000
  10  10 2021.5781    0.6076  0.4904  9.1894 -0.0142       8.74652  0.0374   0.0262   0.0589    0.1150   0.0000       1.98112   434.1677       1.50195       10.4954       1.77848      -1.83736      -2.22613      -3.38917      -1.01751      0.407518     -0.970595      0.382123    -0.0309471   -0.00672574    -0.0276415    0.00783852     0.0127574   -0.00790304   -0.00122111  -5.36761e-05  -3.61661e-05       0.00000       0.00000       0.00000       0.00000       0.00000       0.00000       0.00000       0.00000       0.00000       0.00000       0.00000       0.00000       0.00000       0.00000       0.00000       0.00000       4.89378       5.55343       5.49195       5.87371       5.09181       3.41994       2.93247       2.13846       1.53024      0.779590      0.498942      0.331732      0.160409     0.0823814     0.0258395     0.0105839    0.00346028   0.000851448   0.000244991   3.64724e-05       0.00000       0.00000       0.00000       0.00000       0.00000       0.00000       0.00000       0.00000       0.00000       0.00000       0.00000       0.00000       0.00000       0.00000       0.00000       0.00000
  10  11 2162.9990    0.7906  0.7438  9.1697 -0.0008       6.70610  0.0651   0.0280   0.0911    0.1941   0.0000       1.69839   449.6353      -4.10944       19.6159     -0.656327      -3.67746       2.99375      -3.57888       3.56676      -1.08235     -0.466048     -0.132806      0.405463      0.169717    -0.0373299    -0.0493967    0.00910957    0.00440833   0.000244679   0.000172354   4.25449e-06       0.00000       0.00000       0.00000       0.00000       0.00000       0.00000       0.00000       0.00000       0.00000       0.00000       0.00000       0.00000       0.00000       0.00000       0.00000       0.00000       8.00016       8.91713       6.13592       8.17493       8.20490       6.77698       4.28313       2.88705       2.45095       1.75153       1.10530      0.510046      0.250882     0.0926281     0.0390747     0.0128770    0.00427890    0.00119060   0.000320881   5.33916e-05       0.00000       0.00000       0.00000       0.00000       0.00000       0.00000       0.00000       0.00000       0.00000       0.00000       0.00000       0.00000       0.00000       0.00000       0.00000       0.00000
  10  12 2302.9627    1.1353  0.6767  9.9321 -0.0037       5.51354  0.0569   0.0434   0.0799    0.1698   0.0000       1.50734   441.6668       1.11498       3.26387      -6.39540      -7.75275      0.694613       2.68861      0.421947     -0.566754     -0.715804     -0.409393      0.317812     -0.106884     0.0723961    -0.0135799  -0.000428702    0.00634822  -0.000843707  -8.13453e-05   2.96842e-05       0.00000       0.00000       0.00000       0.00000       0.00000       0.00000       0.00000       0.00000       0.00000       0.00000       0.00000       0.00000       0.00000       0.00000       0.00000       0.00000       8.82703       9.88712       8.14004       5.89429       6.25219       6.57120       5.67526       4.19059       2.50933       1.36861      0.671010      0.305119      0.142051     0.0705566     0.0279792     0.0100240    0.00348980    0.00103309   0.000201625   3.43034e-05       0.00000       0.00000       0.00000       0.00000       0.00000       0.00000       0.00000       0.00000       0.00000       0.00000       0.00000       0.00000       0.00000       0.00000       0.00000       0.00000
  10  13 2440.8322    1.5717  0.8442 10.4631 -0.0055       3.15869  0.0498   0.0544   0.0825    0.2194   0.0000       1.06534   432.2830      -1.40053      0.678992       3.15464       4.10517       8.04722       1.26958      -1.94638     -0.438117       1.06339     -0.622971     -0.228583     -0.202511     0.0316216     0.0215601    0.00953408  -0.000601431  -0.000142560   0.000300863  -2.20821e-05       0.00000       0.00000       0.00000       0.00000       0.00000       0.00000       0.00000       0.00000       0.00000       0.00000       0.00000       0.00000       0.00000       0.00000       0.00000       0.00000       5.77047       7.14621       6.64436       6.89729       5.99124       4.55625       3.53312       2.88144       1.85288       1.04848      0.703975      0.362457      0.217018     0.0917125     0.0402706     0.0115339    0.00483671    0.00130736   0.000311850   5.43664e-05       0.00000       0.00000       0.00000       0.00000       0.00000       0.00000       0.00000       0.00000       0.00000       0.00000       0.00000       0.00000       0.00000       0.00000       0.00000       0.00000
  10  14 2578.7329    1.9196  1.0575 10.7539  0.0087       2.46818  0.0572   0.0592   0.0966    0.2105   0.0000       1.12458   437.5093      -4.90743       9.37638      0.796131      -5.76807       6.52042       3.28409      -2.43820       2.93015       1.80062     -0.762564      0.170585    -0.0490734     -0.113377     0.0539926   -0.00744727  -0.000501337    0.00281968  -0.000285580   2.87982e-05       0.00000       0.00000       0.00000       0.00000       0.00000       0.00000       0.00000       0.00000       0.00000       0.00000       0.00000       0.00000       0.00000       0.00000       0.00000       0.00000       6.40545       7.97192       8.21971       7.41087       6.78958       5.23846       3.57111       2.51128       1.74010       1.12930      0.688340      0.362338      0.176010     0.0853267     0.0354122     0.0135108    0.00485162    0.00140582   0.000315387   4.85004e-05       0.00000       0.00000       0.00000       0.00000       0.00000       0.00000       0.00000       0.00000       0.00000       0.00000       0.00000       0.00000       0.00000       0.00000       0.00000       0.00000
  10  15 2717.0593    2.6623  0.8282 11.1291  0.0010       2.15499  0.0434   0.0868   0.0773    0.2377   0.0000       1.04785   436.4981      0.389854       13.3394       5.75353       3.75162      -1.31634      -3.00333     -0.912551       3.18295     -0.653275     -0.401646    -0.0568534     0.0129176   0.000507804    -0.0506207    0.00466444  -0.000844538  -0.000336120   4.96834e-05  -1.93129e-05       0.00000       0.00000       0.00000       0.00000       0.00000       0.00000       0.00000       0.00000       0.00000       0.00000       0.00000       0.00000       0.00000       0.00000       0.00000       0.00000       5.12483       6.19945       6.40997       5.84119       5.17612       4.40076       2.81446       2.29425       1.45707      0.917070      0.611759      0.298116      0.145877     0.0774842     0.0291142     0.0105038    0.00428122    0.00127842   0.000244472   4.41724e-05       0.00000       0.00000       0.00000       0.00000       0.00000       0.00000       0.00000       0.00000       0.00000       0.00000       0.00000       0.00000       0.00000       0.00000       0.00000       0.00000
  10  16 2855.6981    3.2473  0.8531 11.6559 -0.0049      0.553816  0.0484   0.1026   0.0720    0.2344   0.0000       1.02325   430.6069       3.17348       12.6923     -0.976316       8.88855     -0.959565       1.14327      0.957037       1.63757     -0.680284      0.231021      0.200653     0.0553734   -0.00756763     0.0286398     0.0116451    0.00321038   0.000281028  -0.000247818   8.55382e-05       0.00000       0.00000       0.00000       0.00000       0.00000       0.00000       0.00000       0.00000       0.00000       0.00000       0.00000       0.00000       0.00000       0.00000       0.00000       0.00000       5.51874       6.07057       6.39119       5.98790       5.15513       4.38635       3.58235       2.35064       1.58036       1.06599      0.627156      0.315319      0.159114     0.0762668     0.0349275     0.0128133    0.00413509    0.00113706   0.000265157   4.10813e-05       0.00000       0.00000       0.00000       0.00000       0.00000       0.00000       0.00000       0.00000       0.00000       0.00000       0.00000       0.00000       0.00000       0.00000       0.00000       0.00000
  10  18 3132.9427    3.9386  1.0033 11.9557 -0.0091      0.213748  0.0495   0.1207   0.0822    0.3421   0.0000      0.919504   431.1184       7.87788      -4.33711       17.8086      -3.48964      -5.30390       3.09670     0.0137977      -2.51801      -1.64285      0.173196      0.202089      0.161391     0.0704004     0.0365797    0.00100514   -0.00631361   0.000172623  -0.000257283   5.14765e-05       0.00000       0.00000       0.00000       0.00000       0.00000       0.00000       0.00000       0.00000       0.00000       0.00000       0.00000       0.00000       0.00000       0.00000       0.00000       0.00000       5.82123       6.74278       6.94348       6.78628       5.52775       4.61940       3.58685       2.55813       1.62661       1.13541      0.621282      0.339667      0.172389     0.0815712     0.0363453     0.0136597    0.00404872    0.00122128   0.000263736   4.63846e-05       0.00000       0.00000       0.00000       0.00000       0.00000       0.00000       0.00000       0.00000       0.00000       0.00000       0.00000       0.00000       0.00000       0.00000       0.00000       0.00000
  10  19 3271.4473    3.6695  1.3547 12.0384 -0.0091       1.43316  0.0600   0.0986   0.1062    0.1978   0.0000      0.742028   446.2916       5.79111       12.8990       4.19988       9.98032       7.69901      -5.87976      -2.26221       2.30064      0.679922      0.357153      0.428572      0.275051    -0.0419544     0.0304791    -0.0121623     0.0103891   0.000904316   0.000680118   2.76720e-05       0.00000       0.00000       0.00000       0.00000       0.00000       0.00000       0.00000       0.00000       0.00000       0.00000       0.00000       0.00000       0.00000       0.00000       0.00000       0.00000       6.64641       8.00380       8.19097       7.43222       6.71952       5.13365       4.12230       2.89279       1.94814       1.17177      0.689850      0.385138      0.206937     0.0894251     0.0397625     0.0143479    0.00504939    0.00142464   0.000362239   5.16594e-05       0.00000       0.00000       0.00000       0.00000       0.00000       0.00000       0.00000       0.00000       0.00000       0.00000       0.00000       0.00000       0.00000       0.00000       0.00000       0.00000
  10  20 3410.1978    3.1725  1.8654 11.8408 -0.0060      0.832489  0.0752   0.0757   0.1322    0.1455   0.0000      0.515341   448.5586       8.07560       32.5830      -2.73148       1.21961       2.27456       3.51504      -2.90213      -6.18339      -2.50846    -0.0765998     0.0902487    0.00798401      0.126437    -0.0366209    -0.0106599   -0.00672783    0.00114311  -0.000324037   1.28865e-05       0.00000       0.00000       0.00000       0.00000       0.00000       0.00000       0.00000       0.00000       0.00000       0.00000       0.00000       0.00000       0.00000       0.00000       0.00000       0.00000       8.03082       10.0967       9.97499       9.51827       7.76961       6.78243       5.06037       3.57984       2.42701       1.50190      0.866482      0.462023      0.235726      0.109189     0.0483704     0.0186492    0.00657596    0.00182110   0.000405630   7.38483e-05       0.00000       0.00000       0.00000       0.00000       0.00000       0.00000       0.00000       0.00000       0.00000       0.00000       0.00000       0.00000       0.00000       0.00000       0.00000       0.00000
  10  21 3549.2862    2.7198  2.9148 11.1727 -0.0001       1.10572  0.0969   0.0504   0.1549    0.1069   0.0000      0.297936   469.2083      -3.89981     -0.271020       22.8438      -11.0219      -4.49321      -8.32106     -0.530503      -1.03352      0.602051    -0.0900666      0.601565     -0.676674    -0.0412432    -0.0394306    -0.0336381   -0.00322747    0.00118275  -5.84345e-05  -5.09201e-05       0.00000       0.00000       0.00000       0.00000       0.00000       0.00000       0.00000       0.00000       0.00000       0.00000       0.00000       0.00000       0.00000       0.00000       0.00000       0.00000       9.46290       11.8965       11.8704       11.4564       9.68417       7.94915       6.13874       4.41761       3.02043       1.79972       1.10882      0.602941      0.321507      0.145869     0.0628655     0.0234619    0.00823080    0.00223745   0.000536056   9.14067e-05       0.00000       0.00000       0.00000       0.00000       0.00000       0.00000       0.00000       0.00000       0.00000       0.00000       0.00000       0.00000       0.00000       0.00000       0.00000       0.00000
  10  22 3688.7520    2.2943  4.1367 10.7629  0.0015      0.890471  0.1130   0.0383   0.1962    0.0914   0.0000      0.198780   435.0929       10.7527       24.5905       36.1491       14.4730       2.63855     -0.468687       9.67241     -0.632134      -3.83681     -0.327957      -1.73733      0.414772     0.0320893     0.0347629    -0.0486104    0.00289029    0.00198665   0.000324066  -1.20540e-05       0.00000       0.00000       0.00000       0.00000       0.00000       0.00000       0.00000       0.00000       0.00000       0.00000       0.00000       0.00000       0.00000       0.00000       0.00000       0.00000       12.3195       14.5346       14.2195       13.8555       12.4962       10.0983       7.51644       5.40220       3.72284       2.37031       1.43908      0.759513      0.383518      0.174392     0.0734743     0.0269669    0.00944542    0.00266549   0.000636114   0.000102152       0.00000       0.00000       0.00000       0.00000       0.00000       0.00000       0.00000       0.00000       0.00000       0.00000       0.00000       0.00000       0.00000       0.00000       0.00000       0.00000
  10  23 3828.2098    1.9242  5.9193 10.1655 -0.0010      0.496613  0.1368   0.0265   0.2570    0.0839   0.0000      0.134397   476.1337       54.9099       21.1831       16.1083       11.1279       32.2195      -25.2281      -2.24804       3.50292     -0.694259      -3.76233     -0.958334      0.912859     -0.106125     -0.187297   -0.00746988     0.0149473   -0.00320974  -0.000502094   9.95683e-05       0.00000       0.00000       0.00000       0.00000       0.00000       0.00000       0.00000       0.00000       0.00000       0.00000       0.00000       0.00000       0.00000       0.00000       0.00000       0.00000       14.6015       17.9920       18.4399       16.8395       15.1749       11.8574       9.02793       6.25853       4.33946       2.72109       1.61059      0.885667      0.446857      0.203431     0.0865382     0.0335402     0.0113626    0.00327220   0.000792940   0.000117574       0.00000       0.00000       0.00000       0.00000       0.00000       0.00000       0.00000       0.00000       0.00000       0.00000       0.00000       0.00000       0.00000       0.00000       0.00000       0.00000
  10  24 3968.0103    1.6313  7.8588  9.8633  0.0009      0.218659  0.1753   0.0209   0.3124    0.0734   0.0000     0.0975221   438.8785      -52.0755       8.36662       43.8050       2.54475       8.12108       4.80608      -1.23880      -1.95989       1.55708      -2.16999       2.19008      -1.26202      0.355207      0.254319    -0.0506109   -0.00907055    0.00301829   -0.00169379  -0.000220219       0.00000       0.00000       0.00000       0.00000       0.00000       0.00000       0.00000       0.00000       0.00000       0.00000       0.00000       0.00000       0.00000       0.00000       0.00000       0.00000       17.3171       22.2558       22.0670       20.4701       18.3971       14.4218       11.6080       8.15218       5.49390       3.42094       1.98264       1.10236      0.564440      0.259333      0.112684     0.0433375     0.0145267    0.00426888    0.00105666   0.000161504       0.00000       0.00000       0.00000       0.00000       0.00000       0.00000       0.00000       0.00000       0.00000       0.00000       0.00000       0.00000       0.00000       0.00000       0.00000       0.00000
  10  25 4108.1931    1.3956 11.0236  9.6386 -0.0005      0.190175  0.2324   0.0167   0.4167    0.0607   0.0000     0.0764060   427.5157       9.80740       10.5827       38.3740      -4.92568       10.8905       38.3464     -0.505508       7.95323       5.94291      -2.76043      -1.31310     -0.738053     -0.190757     0.0209112     -0.138895     0.0123209     0.0109896  -0.000871595  -4.38344e-05       0.00000       0.00000       0.00000       0.00000       0.00000       0.00000       0.00000       0.00000       0.00000       0.00000       0.00000       0.00000       0.00000       0.00000       0.00000       0.00000       21.5517       28.4259       27.7585       26.5582       23.3815       18.4768       14.6852       10.5159       7.01077       4.60723       2.63609       1.54253      0.746962      0.377475      0.150684     0.0615915     0.0192514    0.00587725    0.00137644   0.000217704       0.00000       0.00000       0.00000       0.00000       0.00000       0.00000       0.00000       0.00000       0.00000       0.00000       0.00000       0.00000       0.00000       0.00000       0.00000       0.00000
  11  11 2199.8841    0.8461  0.6828  9.5123  0.0011       5.89987  0.0341   0.0313   0.0789    0.1443   0.0000       1.44101   441.9495      -3.92331       5.60501      -4.51188       4.31249       2.26080      -1.25820     -0.271011      -1.51106      -1.11095      -1.08756     -0.173940      0.132849     0.0634118   -0.00226661   -0.00978569     0.0130719   0.000658762   0.000367061   0.000255370   4.95500e-05   6.69435e-06       0.00000       0.00000       0.00000       0.00000       0.00000       0.00000       0.00000       0.00000       0.00000       0.00000       0.00000       0.00000       0.00000       0.00000       4.05877       4.74008       5.31836       4.55402       4.26612       3.55747       2.63949       2.01765       1.39837      0.914151      0.587584      0.332480      0.183733     0.0940884     0.0431601     0.0196093    0.00793627    0.00288581   0.000985131   0.000260693   5.23676e-05   6.82393e-06       0.00000       0.00000       0.00000       0.00000       0.00000       0.00000       0.00000       0.00000       0.00000       0.00000       0.00000       0.00000       0.00000       0.00000
  11  12 2340.1098    1.2389  0.9760  9.3683 -0.0060       3.67258  0.0777   0.0382   0.0805    0.3284   0.0000       1.16181   435.0463       2.38455       17.0796       8.13846       7.84811       6.28158       3.47454      -4.14231     -0.412378      -1.68905       1.22356     -0.138390      0.276229      0.195699    -0.0573059     0.0123251   -0.00681467  -0.000828478    0.00110341   0.000119825   9.54003e-06  -1.16754e-05       0.00000       0.00000       0.00000       0.00000       0.00000       0.00000       0.00000       0.00000       0.00000       0.00000       0.00000       0.00000       0.00000       0.00000       8.47826       7.07518       7.43320       11.0473       9.12163       5.16265       4.23747       4.78052       3.24012       1.70484      0.935109      0.683679      0.479650      0.268222      0.125133     0.0438470     0.0156471    0.00406425    0.00118713   0.000302831   6.61511e-05   1.00682e-05       0.00000       0.00000       0.00000       0.00000       0.00000       0.00000       0.00000       0.00000       0.00000       0.00000       0.00000       0.00000       0.00000       0.00000
  11  13 2478.5312    1.6413  0.9610 10.0501 -0.0042       2.43777  0.0470   0.0496   0.0823    0.2981   0.0000       1.02763   434.1361     -0.961618       15.5173      -3.65271       10.4795       8.45874     -0.257754       1.88529       2.71301      0.904222      -2.69884     -0.960256      0.422257     0.0851299    -0.0797302   -0.00497431    0.00239923    0.00605509  -0.000752851   0.000337512   7.34477e-06  -1.04437e-05       0.00000       0.00000       0.00000       0.00000       0.00000       0.00000       0.00000       0.00000       0.00000       0.00000       0.00000       0.00000       0.00000       0.00000       4.76060       5.92235       5.90134       5.62316       5.15077       4.48463       3.29151       2.42029       1.77836       1.14493      0.793614      0.454772      0.238245      0.118557     0.0600309     0.0241091    0.00988483    0.00373893    0.00124028   0.000321496   7.16849e-05   1.13382e-05       0.00000       0.00000       0.00000       0.00000       0.00000       0.00000       0.00000       0.00000       0.00000       0.00000       0.00000       0.00000       0.00000       0.00000
  11  14 2616.9752    2.0953  0.9288 11.1874 -0.0112       1.95523  0.0499   0.0659   0.0819    0.2033   0.0000       1.05658   436.1783       2.44127       12.3539       11.5331      -3.65279      -1.37422       2.84538      0.951857     -0.812384      -1.07877     -0.624376     -0.626891     -0.271859     0.0500959    -0.0517144    -0.0368906    0.00405980   -0.00235400   -0.00144203   0.000430089  -2.87977e-05  -3.45648e-07       0.00000       0.00000       0.00000       0.00000       0.00000       0.00000       0.00000       0.00000       0.00000       0.00000       0.00000       0.00000       0.00000       0.00000       5.49294       6.32924       6.70743       5.91596       5.25450       4.76124       3.94310       2.72878       2.02338       1.33046      0.776543      0.455106      0.244816      0.117768     0.0571825     0.0244415     0.0108076    0.00391363    0.00115455   0.000305653   6.50299e-05   9.38779e-06       0.00000       0.00000       0.00000       0.00000       0.00000       0.00000       0.00000       0.00000       0.00000       0.00000       0.00000       0.00000       0.00000       0.00000
  11  15 2756.2536    2.6435  0.8591 11.7133  0.0016       2.06964  0.0502   0.0846   0.0804    0.1690   0.0000       1.07089   437.1054       8.97268       6.89063       6.68817       3.41916      -2.07847      -5.81789       2.00494       3.16851      0.267928      -1.38834      0.384784      0.197202     0.0342918    -0.0561138    -0.0207242    -0.0106587    0.00499185    0.00113053   1.81834e-06   2.91355e-05   4.07200e-06       0.00000       0.00000       0.00000       0.00000       0.00000       0.00000       0.00000       0.00000       0.00000       0.00000       0.00000       0.00000       0.00000       0.00000       4.62926       6.74597       6.22802       5.80108       5.80808       4.15960       4.00945       2.53468       2.03682       1.24693      0.774235      0.455117      0.244141      0.121474     0.0596843     0.0246551     0.0106623    0.00383490    0.00125633   0.000353576   0.000101931   1.38867e-05       0.00000       0.00000       0.00000       0.00000       0.00000       0.00000       0.00000       0.00000       0.00000       0.00000       0.00000       0.00000       0.00000       0.00000
  11  16 2895.4271    3.4599  0.7375 11.6566 -0.0083       2.28916  0.0512   0.1152   0.0671    0.2114   0.0000       1.13540   431.0743       5.92984       24.7404       12.1577      -2.47729      -3.59054      -1.98522      0.770041     -0.380719     -0.676770     -0.588739    -0.0648351     -0.110380      0.350301    -0.0218807     0.0248595    -0.0132926   -0.00254431   0.000353314  -0.000102133   2.40083e-05   1.20051e-05       0.00000       0.00000       0.00000       0.00000       0.00000       0.00000       0.00000       0.00000       0.00000       0.00000       0.00000       0.00000       0.00000       0.00000       6.11156       5.85868       5.28436       6.60159       6.22475       4.69826       3.31395       3.04800       2.25372       1.37536      0.730636      0.525280      0.307163      0.174031     0.0715022     0.0276057    0.00888961    0.00355507   0.000880897   0.000301986   5.54674e-05   9.92785e-06       0.00000       0.00000       0.00000       0.00000       0.00000       0.00000       0.00000       0.00000       0.00000       0.00000       0.00000       0.00000       0.00000       0.00000
  11  17 3034.5554    4.0196  0.9299 11.9520  0.0032      0.404446  0.0470   0.1217   0.0768    0.2321   0.0000      0.957885   441.1676       3.61514       7.28965       5.81048      -5.51946       6.33020    -0.0320835      -1.58496      -4.09432     -0.426368      0.631733     -0.227669      0.388013    -0.0678792    -0.0346681   -0.00342460   -0.00649658    0.00532558   -0.00132349  -5.29065e-05  -6.83344e-06   2.45830e-05       0.00000       0.00000       0.00000       0.00000       0.00000       0.00000       0.00000       0.00000       0.00000       0.00000       0.00000       0.00000       0.00000       0.00000       4.89708       5.66449       6.37330       5.37822       4.97207       4.61807       3.31274       2.53220       1.98072       1.16332      0.736389      0.442674      0.237807      0.126111     0.0572549     0.0246935    0.00971963    0.00416228    0.00137902   0.000334980   6.89486e-05   1.00786e-05       0.00000       0.00000       0.00000       0.00000       0.00000       0.00000       0.00000       0.00000       0.00000       0.00000       0.00000       0.00000       0.00000       0.00000
  11  18 3173.5544    4.1006  0.9442 12.2760  0.0022       2.07743  0.0446   0.1218   0.0815    0.2183   0.0000      0.878666   434.1991       4.83234       3.42057      -1.45122      -1.73993     -0.269800      0.807798      -1.73803      0.793832      0.621492     -0.470499      0.229694      0.142327   -0.00875614    -0.0223072    0.00668088  -0.000961092   -0.00108007   -0.00105211  -0.000304474   1.60004e-05  -8.32339e-06       0.00000       0.00000       0.00000       0.00000       0.00000       0.00000       0.00000       0.00000       0.00000       0.00000       0.00000       0.00000       0.00000       0.00000       4.79809       5.88685       6.19779       5.94931       4.90463       4.17602       3.25229       2.48449       1.66145       1.08425      0.637938      0.387538      0.208329      0.114061     0.0527584     0.0243432    0.00941568    0.00357155    0.00107093   0.000305454   5.97489e-05   1.05215e-05       0.00000       0.00000       0.00000       0.00000       0.00000       0.00000       0.00000       0.00000       0.00000       0.00000       0.00000       0.00000       0.00000       0.00000
  11  19 3312.4875    3.5928  1.5941 11.8746 -0.0043       1.67736  0.0664   0.0877   0.1068    0.1630   0.0000      0.605889   445.5549       11.9287       12.0346       1.26154       3.73244       6.38005      -2.24434      -7.49649       1.68297      -1.52099      -2.16385      0.644152     -0.390110    -0.0855165    -0.0236845     0.0267630    0.00900020   0.000413808  -0.000335365  -0.000108787  -1.28440e-05  -3.50743e-06       0.00000       0.00000       0.00000       0.00000       0.00000       0.00000       0.00000       0.00000       0.00000       0.00000       0.00000       0.00000       0.00000       0.00000       6.69771       7.64777       7.79918       7.77952       6.60788       5.68368       4.69267       3.49170       2.49985       1.54760       1.04793      0.567461      0.325016      0.161187     0.0822529     0.0345111     0.0144474    0.00484925    0.00162594   0.000386103   9.32367e-05   1.44061e-05       0.00000       0.00000       0.00000       0.00000       0.00000       0.00000       0.00000       0.00000       0.00000       0.00000       0.00000       0.00000       0.00000       0.00000
  11  20 3451.8115    3.0427  2.1190 11.5550  0.0051       1.26107  0.0720   0.0649   0.1302    0.1225   0.0000      0.404507   446.1299       21.5398       15.1749      -10.0663      -4.17474      0.628318       1.59361      -5.71535      -5.36328     -0.220264      -1.37325     -0.885936      0.607607      0.234353    -0.0211436     0.0205709    -0.0104352    0.00308245   -0.00381594   0.000680277   0.000265817   3.71945e-06       0.00000       0.00000       0.00000       0.00000       0.00000       0.00000       0.00000       0.00000       0.00000       0.00000       0.00000       0.00000       0.00000       0.00000       6.76937       9.10631       8.92745       8.53326       7.73890       6.33861       5.24601       3.73057       2.75506       1.68837       1.16668      0.636592      0.350213      0.183945     0.0855719     0.0405107     0.0153045    0.00571080    0.00197865   0.000500839   0.000127587   1.90498e-05       0.00000       0.00000       0.00000       0.00000       0.00000       0.00000       0.00000       0.00000       0.00000       0.00000       0.00000       0.00000       0.00000       0.00000
  11  21 3591.4517    2.5906  3.0958 11.0567 -0.0017       1.17821  0.0918   0.0452   0.1536    0.0938   0.0000      0.272705   424.4697       21.9127       9.08918      -3.70894       8.16224       10.7012       6.79364      -6.98941      -3.56839      -1.88097      -1.52145      0.501513   -0.00208247     -0.212833     0.0743556    -0.0387478    -0.0214641     0.0105108   -0.00254178   0.000592709  -1.34743e-05  -5.53664e-06       0.00000       0.00000       0.00000       0.00000       0.00000       0.00000       0.00000       0.00000       0.00000       0.00000       0.00000       0.00000       0.00000       0.00000       9.21467       10.9960       11.2473       11.1254       9.83211       8.19142       6.29287       4.51460       3.14469       2.19599       1.45546      0.825815      0.448369      0.221031      0.108965     0.0473887     0.0192842    0.00663338    0.00215295   0.000575579   0.000126539   1.96838e-05       0.00000       0.00000       0.00000       0.00000       0.00000       0.00000       0.00000       0.00000       0.00000       0.00000       0.00000       0.00000       0.00000       0.00000
  11  22 3731.2055    2.1507  4.9404 10.4815 -0.0050      0.529541  0.1172   0.0308   0.2125    0.0761   0.0000      0.150321   424.9482       6.83862       11.9060       24.5266      -1.47275      -14.0972      -2.68373       1.28180       1.31250      -8.19492       2.14055      0.530746      0.121207     -0.245466     0.0642989    -0.0763744    -0.0147552  -0.000164533    0.00146724  -0.000402514  -0.000114969  -6.79928e-06       0.00000       0.00000       0.00000       0.00000       0.00000       0.00000       0.00000       0.00000       0.00000       0.00000       0.00000       0.00000       0.00000       0.00000       10.8940       14.0367       14.4187       13.4400       12.2155       9.89419       8.04390       5.82901       4.16694       2.70199       1.73917      0.982118      0.555547      0.285479      0.134894     0.0613139     0.0244283    0.00877642    0.00290960   0.000778062   0.000184692   2.68636e-05       0.00000       0.00000       0.00000       0.00000       0.00000       0.00000       0.00000       0.00000       0.00000       0.00000       0.00000       0.00000       0.00000       0.00000
  11  23 3871.2565    1.8211  6.3216 10.0680 -0.0020      0.662656  0.1401   0.0242   0.2516    0.0763   0.0000      0.113196   450.7442       46.1042      -23.3270       5.52125      -5.39716      -5.86708      -13.2321       3.93686      0.677389       3.92822     -0.525996       1.45690     -0.394541     -0.249996     0.0629337     0.0394278   -0.00495021    -0.0227291    0.00216685   0.000464640  -0.000138425  -6.49648e-05       0.00000       0.00000       0.00000       0.00000       0.00000       0.00000       0.00000       0.00000       0.00000       0.00000       0.00000       0.00000       0.00000       0.00000       12.9474       16.3003       16.8570       16.1132       14.3785       11.7042       9.62507       7.03191       5.00987       3.27354       2.03294       1.21813      0.666520      0.343664      0.171685     0.0723074     0.0301633     0.0108681    0.00341822   0.000948674   0.000219401   3.22022e-05       0.00000       0.00000       0.00000       0.00000       0.00000       0.00000       0.00000       0.00000       0.00000       0.00000       0.00000       0.00000       0.00000       0.00000
  11  25 4151.4219    1.3198 11.3810  9.6460  0.0007      0.112684  0.2390   0.0154   0.4088    0.0544   0.0000     0.0797357   425.2413       26.8627       27.4021       16.9076       3.50859      -1.82909      -2.99484      -13.3097      -17.4427       7.12842      0.551416       2.04498     -0.475187     -0.409449      0.118891      0.134777    -0.0636167   -0.00762239    0.00407119   -0.00113535  -0.000329202  -4.11175e-05       0.00000       0.00000       0.00000       0.00000       0.00000       0.00000       0.00000       0.00000       0.00000       0.00000       0.00000       0.00000       0.00000       0.00000       19.6353       25.6671       25.3682       24.8762       22.3019       18.5979       15.0634       10.9986       8.01793       5.15244       3.39898       1.96882       1.06544      0.566618      0.266314      0.122638     0.0469655     0.0175150    0.00572998    0.00150357   0.000352416   5.32287e-05       0.00000       0.00000       0.00000       0.00000       0.00000       0.00000       0.00000       0.00000       0.00000       0.00000       0.00000       0.00000       0.00000       0.00000
  11  26 4291.7529    1.1354 14.1498  9.5335 -0.0006    -0.0276685  0.3185   0.0133   0.5264    0.0519   0.0000     0.0836686   416.7814       6.60425       42.9002      -39.0682      -10.7101      -4.67942       2.22579      -2.32288       8.37923       2.77553      -5.83824     -0.153853      0.323186     -0.636775      0.176963      0.136307    -0.0306615    -0.0114749   -0.00470440    0.00282674  -0.000697844  -2.83837e-05       0.00000       0.00000       0.00000       0.00000       0.00000       0.00000       0.00000       0.00000       0.00000       0.00000       0.00000       0.00000       0.00000       0.00000       24.6726       31.9426       32.6510       30.9167       28.1638       22.6641       19.2297       13.7212       9.91804       6.54523       4.19584       2.44637       1.36349      0.699345      0.348119      0.152254     0.0627238     0.0222505    0.00711755    0.00190567   0.000446899   6.23688e-05       0.00000       0.00000       0.00000       0.00000       0.00000       0.00000       0.00000       0.00000       0.00000       0.00000       0.00000       0.00000       0.00000       0.00000
  11  27 4431.5437    0.9254 16.7525  9.5135 -0.0032     -0.244746  0.4179   0.0107   0.6812    0.0432   0.0000     0.0978055   432.0427       33.5823       4.43728       10.5995      -25.2406      -5.74938       17.9335       8.47571      -29.3506      0.981874      -3.21748       1.64904     -0.540237    -0.0850991      0.568244      0.173263    -0.0462606    -0.0234574    0.00111394    0.00394663   0.000357735  -0.000113981       0.00000       0.00000       0.00000       0.00000       0.00000       0.00000       0.00000       0.00000       0.00000       0.00000       0.00000       0.00000       0.00000       0.00000       28.9779       37.0505       37.7866       36.1075       33.2141       26.9511       22.6114       16.1756       11.8817       7.95143       5.07194       3.02556       1.68659      0.881560      0.422639      0.190340     0.0765693     0.0277505    0.00862893    0.00230105   0.000524559   7.29751e-05       0.00000       0.00000       0.00000       0.00000       0.00000       0.00000       0.00000       0.00000       0.00000       0.00000       0.00000       0.00000       0.00000       0.00000
  12   9 1949.9888    0.5011  0.4246  8.9614 -0.0002       7.70867  0.0339   0.0225   0.0511    0.0997   0.0000       2.17095   435.1691      -8.83009       9.41110      -2.34735       2.73080     0.0557913      -2.79444       1.12950     -0.593352     -0.639084      0.748533      0.226098      0.749840    -0.0802544      0.170231   -0.00297873     0.0397980    0.00737678   -0.00296544  -0.000138915   0.000326342   4.15439e-05  -1.56945e-05   3.09382e-07       0.00000       0.00000       0.00000       0.00000       0.00000       0.00000       0.00000       0.00000       0.00000       0.00000       0.00000       0.00000       3.66795       4.81599       5.09882       4.75947       4.63978       3.35364       2.85015       2.00819       1.47534       1.10568      0.601175      0.463787      0.248363      0.150690     0.0826494     0.0318036     0.0179093    0.00568293    0.00257578   0.000922565   0.000230146   7.95048e-05   1.72528e-05   2.08656e-06       0.00000       0.00000       0.00000       0.00000       0.00000       0.00000       0.00000       0.00000       0.00000       0.00000       0.00000       0.00000
  12  11 2235.9107    0.9895  0.5850  9.7446 -0.0139       3.25557  0.0381   0.0382   0.0626    0.1465   0.0000       1.17232   435.2054      -5.41522       13.8437     -0.428672      -5.07226      -1.29761       4.22652      0.821503      0.883511      -2.31324     -0.374621     -0.559984     -0.142067      0.277596    -0.0893699   -0.00224274    -0.0263651    0.00243313   -0.00305137  -0.000723933   0.000179528  -4.03322e-05   5.83261e-06   5.83881e-07       0.00000       0.00000       0.00000       0.00000       0.00000       0.00000       0.00000       0.00000       0.00000       0.00000       0.00000       0.00000       4.15599       5.47472       5.72913       5.51144       4.97468       4.01287       3.15598       2.17972       1.84359       1.06937      0.806877      0.457932      0.280903      0.165637     0.0823641     0.0391960     0.0170594    0.00740904    0.00244659   0.000991336   0.000322196   6.57584e-05   1.79296e-05   2.38523e-06       0.00000       0.00000       0.00000       0.00000       0.00000       0.00000       0.00000       0.00000       0.00000       0.00000       0.00000       0.00000
  12  12 2376.4261    1.2581  0.9864  9.8481 -0.0017       4.09841  0.0500   0.0373   0.0870    0.2120   0.0000       1.05734   436.3856     -0.339949       26.0118      -10.9639      -8.82491       2.61167      -3.74587      -1.08137      0.320599      -1.71847     -0.516842      0.516986      0.793667     0.0332308    -0.0524157    -0.0444549    -0.0319892    0.00262368    0.00618927  -1.10887e-05   2.10931e-05   0.000122787  -2.71686e-05  -1.10933e-06       0.00000       0.00000       0.00000       0.00000       0.00000       0.00000       0.00000       0.00000       0.00000       0.00000       0.00000       0.00000       4.75910       6.14670       6.15937       6.15606       5.60518       4.33329       3.85198       2.84163       2.06929       1.34522      0.922314      0.606549      0.310441      0.175445     0.0962665     0.0459842     0.0243529    0.00843007    0.00321493    0.00113235   0.000323521   9.05847e-05   2.14444e-05   2.94710e-06       0.00000       0.00000       0.00000       0.00000       0.00000       0.00000       0.00000       0.00000       0.00000       0.00000       0.00000       0.00000
  12  13 2515.4605    1.8333  0.9013 10.2820 -0.0044       1.96802  0.0468   0.0580   0.0838    0.2849   0.0000       1.08530   439.7314      0.313316       9.73344      -1.81469      -2.99563       3.88316      -2.79321      0.155778     -0.495548     -0.309659     -0.709672     -0.239660      0.396333      0.102741    -0.0899743    -0.0684425    0.00518746   -0.00281093   0.000666714    0.00213374  -0.000431421   6.78087e-05   6.10023e-07  -1.25305e-07       0.00000       0.00000       0.00000       0.00000       0.00000       0.00000       0.00000       0.00000       0.00000       0.00000       0.00000       0.00000       5.20781       5.97691       4.74535       5.36764       5.71023       5.05225       3.72501       2.41950       1.78006       1.49523       1.11031      0.714669      0.431288      0.199776     0.0995070     0.0398191     0.0196617    0.00686362    0.00302783   0.000918655   0.000301240   7.71619e-05   1.69087e-05   2.64581e-06       0.00000       0.00000       0.00000       0.00000       0.00000       0.00000       0.00000       0.00000       0.00000       0.00000       0.00000       0.00000
  12  14 2654.5702    2.2880  0.8540 10.9785 -0.0006      0.557598  0.0445   0.0701   0.0721    0.2356   0.0000       1.03233   437.5162       2.27902       13.8566       6.25258      -4.67209     0.0226709      -1.20341       3.05947      -1.28380      0.811416      -1.48243     -0.807930    -0.0703374      0.252618     0.0770760    -0.0486294    0.00625764    0.00934960   -0.00256728  -0.000586524  -9.59364e-05  -0.000217034   2.34762e-05  -2.31656e-06       0.00000       0.00000       0.00000       0.00000       0.00000       0.00000       0.00000       0.00000       0.00000       0.00000       0.00000       0.00000       4.27420       5.55218       5.93930       5.18700       5.03824       3.98744       3.37601       2.55413       1.90159       1.23263      0.814554      0.489873      0.271218      0.166741     0.0815460     0.0381891     0.0191762    0.00755604    0.00281600    0.00106479   0.000332220   9.25066e-05   1.95902e-05   2.46961e-06       0.00000       0.00000       0.00000       0.00000       0.00000       0.00000       0.00000       0.00000       0.00000       0.00000       0.00000       0.00000
  12  15 2794.5367    2.8992  0.9447 11.0077  0.0041      0.951390  0.0396   0.0831   0.0793    0.2839   0.0000      0.843632   436.0926       1.32497       10.4002       9.14493     -0.251215       2.90883     -0.556528      -9.45169       3.68274      0.864068      0.292607     -0.242891      0.111166    -0.0529931    -0.0127561    -0.0457508   -0.00475993    0.00727037  -0.000427898  -0.000452355   0.000168696   2.28864e-05   2.24135e-06   1.93647e-06       0.00000       0.00000       0.00000       0.00000       0.00000       0.00000       0.00000       0.00000       0.00000       0.00000       0.00000       0.00000       3.64845       4.27419       4.73855       4.67941       3.95586       3.47253       3.02478       2.27098       1.65375       1.17308      0.722094      0.443264      0.264003      0.157017     0.0775186     0.0373476     0.0178780    0.00779693    0.00291733    0.00100607   0.000280364   7.20491e-05   1.57199e-05   2.26608e-06       0.00000       0.00000       0.00000       0.00000       0.00000       0.00000       0.00000       0.00000       0.00000       0.00000       0.00000       0.00000
  12  16 2934.4244    3.7989  0.7920 11.9339 -0.0013       2.05244  0.0411   0.1209   0.0698    0.1960   0.0000       1.05284   438.7344       1.46337       14.1282       4.02877      0.785455       6.35317     -0.932506     -0.705547     -0.501877     -0.923887      0.297275     -0.681064      0.253028    -0.0898621    -0.0319706     0.0234817    -0.0350570    0.00257192    0.00208329   0.000241241   6.37633e-05  -0.000135145   7.74985e-06   1.50912e-06       0.00000       0.00000       0.00000       0.00000       0.00000       0.00000       0.00000       0.00000       0.00000       0.00000       0.00000       0.00000       4.01394       4.93380       5.20337       5.55057       4.37073       3.72135       2.91194       2.47893       1.52470       1.09402      0.714868      0.448108      0.251271      0.144090     0.0756983     0.0378619     0.0187377    0.00746959    0.00277849   0.000883083   0.000255679   6.83479e-05   1.23363e-05   2.40939e-06       0.00000       0.00000       0.00000       0.00000       0.00000       0.00000       0.00000       0.00000       0.00000       0.00000       0.00000       0.00000
  12  17 3073.9562    4.0516  0.8295 12.5084 -0.0013       1.86436  0.0413   0.1296   0.0686    0.1782   0.0000       1.22873   432.8173       2.18476       8.00584       1.86574      -6.47881       3.98950       1.68230     -0.130073       6.74013     -0.935174     -0.443101      0.251835     -0.108631    -0.0546391    -0.0131019    -0.0143235     0.0111885    -0.0119947    0.00103858   0.000193821   0.000147703   7.69427e-05   9.85524e-06  -1.46116e-06       0.00000       0.00000       0.00000       0.00000       0.00000       0.00000       0.00000       0.00000       0.00000       0.00000       0.00000       0.00000       4.24859       5.19214       5.24502       5.25743       4.63114       4.08806       3.02752       2.47407       1.92444       1.22250      0.763298      0.472844      0.286264      0.163480     0.0848302     0.0394914     0.0175183    0.00704683    0.00272728   0.000951917   0.000292252   7.54879e-05   1.42214e-05   2.36147e-06       0.00000       0.00000       0.00000       0.00000       0.00000       0.00000       0.00000       0.00000       0.00000       0.00000       0.00000       0.00000
  12  18 3213.2072    3.9786  1.1181 12.4558  0.0003     -0.135792  0.0575   0.1140   0.0873    0.2033   0.0000      0.978684   437.3250      -1.96888       9.90508       8.58617      -4.32358      -3.57874      -1.53054       3.87540       6.62551     -0.210570      -1.54810       1.32522      0.227524      0.193767     0.0183151    0.00893817    -0.0125372  -2.37809e-05  -0.000748432   -0.00112341  -0.000599309  -0.000149796   1.76902e-05   1.97413e-06       0.00000       0.00000       0.00000       0.00000       0.00000       0.00000       0.00000       0.00000       0.00000       0.00000       0.00000       0.00000       5.71831       7.95369       7.93120       7.87841       6.57581       5.55085       4.03034       3.03638       2.10876       1.41575      0.969987      0.585661      0.346484      0.171991     0.0976316     0.0431949     0.0221898    0.00821975    0.00350978    0.00109565   0.000374419   9.75004e-05   1.98355e-05   3.23465e-06       0.00000       0.00000       0.00000       0.00000       0.00000       0.00000       0.00000       0.00000       0.00000       0.00000       0.00000       0.00000
  12  19 3352.6236    3.4515  1.5095 12.1094 -0.0063      0.415770  0.0624   0.0824   0.1027    0.1384   0.0000      0.581400   438.4470       11.1497      0.432988       17.0462       4.16548      0.725745      0.971204      -5.75347      0.458002     -0.740853     -0.156193     -0.793912     -0.322545     -0.196284      0.140427     -0.100029    0.00881456     0.0128892   -0.00451553   0.000328309   2.00889e-06  -0.000160279   1.13364e-05   5.84904e-06       0.00000       0.00000       0.00000       0.00000       0.00000       0.00000       0.00000       0.00000       0.00000       0.00000       0.00000       0.00000       5.26441       7.10096       6.54292       7.00714       6.26508       5.40871       4.24813       3.24637       2.36392       1.72406       1.05967      0.729327      0.394943      0.244350      0.115059     0.0598907     0.0241213     0.0111012    0.00380640    0.00148682   0.000393675   0.000120012   2.50663e-05   4.06662e-06       0.00000       0.00000       0.00000       0.00000       0.00000       0.00000       0.00000       0.00000       0.00000       0.00000       0.00000       0.00000
  12  20 3492.4740    2.8586  2.3211 11.4232 -0.0027      0.640677  0.0772   0.0547   0.1235    0.1063   0.0000      0.348050   432.2839       10.7375      0.206799      -5.40164       3.81901      -1.47448     -0.713097      -6.86144      0.385103      -2.45198      0.744577     -0.309267     -0.379655    -0.0585842    -0.0626382    -0.0409450    -0.0276705    0.00274047   -0.00688284   0.000261081  -0.000175206   0.000172852   5.19409e-06   1.46855e-06       0.00000       0.00000       0.00000       0.00000       0.00000       0.00000       0.00000       0.00000       0.00000       0.00000       0.00000       0.00000       7.15795       9.20644       9.40627       9.46746       8.07582       6.88052       5.47152       4.06436       3.01110       2.04492       1.33792      0.792020      0.492648      0.278967      0.141758     0.0688238     0.0305598     0.0133975    0.00501564    0.00169409   0.000511998   0.000127454   2.86729e-05   4.40805e-06       0.00000       0.00000       0.00000       0.00000       0.00000       0.00000       0.00000       0.00000       0.00000       0.00000       0.00000       0.00000
  12  21 3632.7376    2.4661  3.8422 10.6337 -0.0013      0.779970  0.0948   0.0370   0.1691    0.0859   0.0000      0.175369   442.2065       4.64579       23.9895       28.2562      -9.25791      -7.26772       9.13345     -0.303401       2.81191       1.62036     -0.132681     -0.192701       1.32831      0.205928     -0.204051     -0.117123    -0.0897548   0.000137058  -0.000323145    0.00129820   7.63956e-06  -6.97702e-05   1.77363e-05  -5.66069e-06       0.00000       0.00000       0.00000       0.00000       0.00000       0.00000       0.00000       0.00000       0.00000       0.00000       0.00000       0.00000       8.62130       10.5418       10.7517       10.9832       9.60903       8.17757       6.51937       5.23676       3.76263       2.53270       1.70641       1.04846      0.604870      0.354407      0.179332     0.0879788     0.0410652     0.0165766    0.00589877    0.00210897   0.000639315   0.000164699   3.45691e-05   5.42626e-06       0.00000       0.00000       0.00000       0.00000       0.00000       0.00000       0.00000       0.00000       0.00000       0.00000       0.00000       0.00000
  12  22 3772.8437    2.0165  4.9820 10.5798 -0.0011      0.550014  0.1169   0.0284   0.2082    0.0666   0.0000      0.145518   433.5177       7.40916       38.4343       34.1859      -15.5925      -20.2640       15.4144       1.71558       3.56825       4.30424     -0.807989      -3.42953      0.325812     0.0742463     -0.126910     0.0342602     0.0191605     0.0103888   -0.00553906  -0.000734487  -3.02246e-05  -0.000155987   3.21808e-06  -4.40297e-06       0.00000       0.00000       0.00000       0.00000       0.00000       0.00000       0.00000       0.00000       0.00000       0.00000       0.00000       0.00000       10.6056       12.9211       13.7419       13.1852       11.6147       10.2617       8.32366       6.15475       4.51797       3.20019       2.08317       1.25869      0.760416      0.418627      0.213464      0.100510     0.0470986     0.0203196    0.00786901    0.00264001   0.000806564   0.000202263   4.19222e-05   6.10676e-06       0.00000       0.00000       0.00000       0.00000       0.00000       0.00000       0.00000       0.00000       0.00000       0.00000       0.00000       0.00000
  12  24 4053.7062    1.4339  9.1746  9.8866 -0.0016      0.185849  0.1880   0.0169   0.3389    0.0554   0.0000     0.0946287   441.5159       50.5452       19.3257       44.8361       18.3736       7.17893       14.7710       2.72113       3.32628      -4.46546      -3.53384     -0.332302      0.196415      0.168051      0.164666     0.0324387    -0.0814398     0.0116825    0.00712948   -0.00548464  -0.000303699  -6.76509e-05   3.43880e-06   1.51296e-05       0.00000       0.00000       0.00000       0.00000       0.00000       0.00000       0.00000       0.00000       0.00000       0.00000       0.00000       0.00000       15.0454       19.2565       19.7401       19.2991       17.5999       14.8947       12.2814       9.75377       6.88663       4.84646       3.19302       1.96379       1.16756      0.644635      0.340175      0.168430     0.0765332     0.0322664     0.0121225    0.00410267    0.00128496   0.000342556   7.05750e-05   1.03369e-05       0.00000       0.00000       0.00000       0.00000       0.00000       0.00000       0.00000       0.00000       0.00000       0.00000       0.00000       0.00000
  12  26 4334.7961    1.0804 14.9018  9.5677 -0.0015    -0.0485704  0.3360   0.0119   0.5413    0.0465   0.0000     0.0875620   413.8224       21.9849       31.5215       54.7770       12.9306      -10.8083      -15.7444       21.3269       4.24730      -10.3074     -0.775823      -1.97211      0.937348      0.289655     0.0156795     -0.128993      0.215248    -0.0145618    -0.0137730   -0.00362921   0.000988933  -0.000741675  -1.75792e-05   2.59760e-06       0.00000       0.00000       0.00000       0.00000       0.00000       0.00000       0.00000       0.00000       0.00000       0.00000       0.00000       0.00000       22.7760       28.9889       30.8535       29.2823       26.6684       22.9600       18.9161       14.5409       10.9356       7.35141       4.87060       3.07309       1.79281       1.01100      0.531549      0.265827      0.119199     0.0503710     0.0192740    0.00685878    0.00205889   0.000518955   0.000109695   1.51951e-05       0.00000       0.00000       0.00000       0.00000       0.00000       0.00000       0.00000       0.00000       0.00000       0.00000       0.00000       0.00000
  13  11 2271.2245    1.0508  0.7620  9.5511  0.0007       2.92426  0.0384   0.0333   0.0671    0.1626   0.0000       1.00903   434.0162      -5.31665       18.4544       2.66332     -0.646985      -4.65754      -1.15437      -2.64792     -0.384726       1.21725      0.467522     -0.502198      0.451492     -0.147439    -0.0414414     0.0114202    0.00235477    -0.0205499   -0.00588775   0.000758073   0.000555101   1.85273e-05   3.74746e-05  -5.17212e-06   1.00528e-06  -1.43536e-06       0.00000       0.00000       0.00000       0.00000       0.00000       0.00000       0.00000       0.00000       0.00000       0.00000       3.65724       4.68768       5.31004       5.04650       4.44984       3.96503       2.96356       2.29806       1.65806       1.20932      0.838358      0.545803      0.318737      0.210841      0.103521     0.0599301     0.0276654     0.0133430    0.00589341    0.00250885   0.000808644   0.000312501   8.40854e-05   2.03602e-05   3.78674e-06   5.72337e-07       0.00000       0.00000       0.00000       0.00000       0.00000       0.00000       0.00000       0.00000       0.00000       0.00000
  13  12 2411.9651    1.4158  0.9252 10.4101 -0.0089       4.02592  0.0444   0.0408   0.0736    0.1554   0.0000      0.963367   434.9319       12.6623       8.29822       5.34881      -2.93808     -0.844931      -4.60158     -0.364404       2.66995      -3.28900     -0.552679      0.172745     -0.469769     -0.124582     0.0510964    -0.0295492    -0.0116949    -0.0164519   0.000729621   -0.00207416   -0.00163145   0.000102917  -6.96746e-05   1.42360e-05  -1.12779e-06   3.48300e-07       0.00000       0.00000       0.00000       0.00000       0.00000       0.00000       0.00000       0.00000       0.00000       0.00000       4.05093       5.14159       4.90462       4.86286       4.67257       4.21087       3.41839       2.67632       2.05396       1.47436       1.01515      0.640179      0.405619      0.242583      0.124755     0.0679955     0.0329410     0.0137336    0.00631877    0.00248823   0.000873503   0.000298138   8.93118e-05   2.21973e-05   4.55366e-06   6.75443e-07       0.00000       0.00000       0.00000       0.00000       0.00000       0.00000       0.00000       0.00000       0.00000       0.00000
  13  13 2551.8005    1.8642  0.9746 10.8801  0.0024       3.92521  0.0460   0.0551   0.0824    0.1828   0.0000       1.07892   436.3435       7.61305       10.1013       5.82757       8.74051     0.0346866      -3.45347       4.37777       4.33880       1.57431      -2.15409       1.26801     -0.325630    -0.0548287      0.179771     -0.141379    0.00532972    0.00798749    0.00515924   -0.00679602   0.000872096   0.000206668  -0.000155219  -1.76664e-05   1.68080e-06   5.35061e-07       0.00000       0.00000       0.00000       0.00000       0.00000       0.00000       0.00000       0.00000       0.00000       0.00000       3.90669       5.00103       5.14637       5.16985       4.74772       4.00795       3.29079       2.55614       1.83746       1.40208      0.919115      0.616596      0.369785      0.228140      0.125852     0.0673431     0.0305025     0.0157161    0.00622730    0.00269238   0.000902842   0.000299310   8.27333e-05   2.30028e-05   4.36843e-06   6.28928e-07       0.00000       0.00000       0.00000       0.00000       0.00000       0.00000       0.00000       0.00000       0.00000       0.00000
  13  16 2972.6229    3.8129  0.7895 12.0467 -0.0135       1.91952  0.0393   0.1172   0.0624    0.2097   0.0000       1.24281   442.6632       6.18174       5.52005       13.3789     -0.511250       2.78179      -3.63789      0.440793       2.32470     -0.342514     -0.318578     -0.211069      0.170175     -0.150519      0.203505      0.129586    -0.0329211     0.0243436   -0.00913204  -0.000437290   0.000398978   8.45702e-05   3.90933e-05  -2.83400e-05  -2.13995e-06   6.00437e-07       0.00000       0.00000       0.00000       0.00000       0.00000       0.00000       0.00000       0.00000       0.00000       0.00000       3.75274       4.30176       4.44098       4.30693       4.33933       3.64010       3.12064       2.25889       1.77916       1.25710      0.865911      0.613897      0.368505      0.218215      0.113825     0.0634014     0.0305444     0.0131891    0.00574738    0.00218322   0.000800360   0.000278593   7.24335e-05   1.94136e-05   4.12541e-06   4.90882e-07       0.00000       0.00000       0.00000       0.00000       0.00000       0.00000       0.00000       0.00000       0.00000       0.00000
  13  17 3112.4165    4.0171  0.9282 12.3734 -0.0032     -0.610337  0.0425   0.1103   0.0744    0.1872   0.0000      0.961693   443.8649       13.7369       12.8086       6.79168      -4.40010     -0.844711       3.31178      0.922805      0.268040     -0.928637      0.169449     -0.288774    -0.0702442      0.277632    -0.0182090    -0.0700536   -0.00719309     0.0268343   -0.00601363   -0.00220111  -0.000331625  -6.35224e-05   0.000117238  -1.20306e-05  -1.85731e-06  -1.59122e-07       0.00000       0.00000       0.00000       0.00000       0.00000       0.00000       0.00000       0.00000       0.00000       0.00000       3.95834       4.84902       5.11511       5.11268       4.76350       3.75007       3.27464       2.60694       1.86761       1.35197      0.916855      0.575580      0.374213      0.206464      0.121688     0.0626316     0.0304515     0.0153291    0.00588079    0.00239414   0.000844425   0.000250830   8.34114e-05   2.16046e-05   4.31224e-06   5.67398e-07       0.00000       0.00000       0.00000       0.00000       0.00000       0.00000       0.00000       0.00000       0.00000       0.00000
  13  18 3252.3901    3.8364  1.2209 12.2681 -0.0018       1.03051  0.0615   0.0990   0.0908    0.1743   0.0000      0.709108   439.5750       6.30446       10.8226       7.92264       4.23089      -4.76444     -0.712928       6.30841       3.57018      -4.52820      0.740508     -0.339250     -0.149085   -0.00497649     -0.148457      0.129108     0.0117520    0.00367951   -0.00226020     0.0100423   0.000818073  -0.000547487   9.83882e-05   5.41110e-05   4.98336e-06   1.01122e-06       0.00000       0.00000       0.00000       0.00000       0.00000       0.00000       0.00000       0.00000       0.00000       0.00000       4.90146       5.44937       5.70986       6.47827       5.50550       4.39365       3.75845       3.53924       2.36882       1.61176       1.10311      0.823885      0.463541      0.258604      0.139728     0.0887249     0.0458403     0.0207529    0.00854058    0.00327409    0.00104286   0.000346216   9.55712e-05   2.57301e-05   4.82724e-06   7.70930e-07       0.00000       0.00000       0.00000       0.00000       0.00000       0.00000       0.00000       0.00000       0.00000       0.00000
  13  19 3392.3781    3.2652  1.6925 12.1636 -0.0010      0.928229  0.0714   0.0732   0.1030    0.1194   0.0000      0.572453   442.5117       13.0906       12.6091       2.45697     -0.714842      -3.86988      0.419395      -2.59608       2.63044       1.47975     0.0221155      0.846929     -0.726816     0.0185226      0.128202    -0.0372770    -0.0208121     0.0313483    0.00376868    0.00134847   0.000710948  -0.000140920  -8.54966e-05   1.82986e-05   3.29240e-06   7.88736e-07       0.00000       0.00000       0.00000       0.00000       0.00000       0.00000       0.00000       0.00000       0.00000       0.00000       5.43220       7.47201       6.87991       7.61967       6.55605       6.23382       4.64848       4.06105       2.82048       2.23970       1.40152      0.941056      0.566960      0.365719      0.185148      0.107770     0.0487301     0.0230802    0.00957378    0.00417965    0.00134459   0.000490134   0.000134628   3.79521e-05   6.74922e-06   1.21089e-06       0.00000       0.00000       0.00000       0.00000       0.00000       0.00000       0.00000       0.00000       0.00000       0.00000
  13  20 3532.8344    2.7622  2.7224 11.1873 -0.0035      0.854382  0.0774   0.0467   0.1332    0.0936   0.0000      0.265656   432.7828       17.5687       13.3683      -6.11107       13.8724      -14.0461      -11.9783       4.16162       1.65414      -2.41652       2.88550      0.407270      0.150114     0.0580155     -0.287746     -0.117544     0.0715165   0.000921410    -0.0120982   -0.00142900    0.00284536   0.000194593  -0.000118655  -3.04535e-05  -1.31259e-06   5.56799e-07       0.00000       0.00000       0.00000       0.00000       0.00000       0.00000       0.00000       0.00000       0.00000       0.00000       6.58051       7.87303       8.34564       8.70617       7.64914       6.70062       5.32191       4.44137       3.26139       2.41935       1.53744       1.03604      0.623390      0.384190      0.214636      0.117236     0.0551066     0.0272069     0.0106330    0.00446508    0.00155707   0.000522191   0.000142913   3.78608e-05   6.86420e-06   1.08338e-06       0.00000       0.00000       0.00000       0.00000       0.00000       0.00000       0.00000       0.00000       0.00000       0.00000
  13  21 3673.3863    2.3317  4.2433 10.5225 -0.0016      0.635328  0.0931   0.0324   0.1785    0.0768   0.0000      0.151838   432.3906       12.0859       27.2091       1.80071      -6.74530       13.8291       1.58761       5.05400       1.22911      -4.92367       2.93447       2.61881     -0.382035      0.144282      0.262138     -0.177552    -0.0189241    -0.0124896    0.00176661    0.00993037  -0.000108851   0.000396988  -0.000108306   2.16209e-05   1.54448e-05  -6.40646e-07       0.00000       0.00000       0.00000       0.00000       0.00000       0.00000       0.00000       0.00000       0.00000       0.00000       7.99256       9.82641       10.2231       10.1665       9.18640       7.95603       6.59981       5.23681       3.98800       2.84315       1.85469       1.23450      0.738758      0.448023      0.245641      0.132300     0.0647541     0.0297092     0.0126642    0.00507160    0.00181761   0.000608731   0.000165972   4.33422e-05   8.66487e-06   1.22199e-06       0.00000       0.00000       0.00000       0.00000       0.00000       0.00000       0.00000       0.00000       0.00000       0.00000
  13  22 3813.9752    1.8690  5.8714 10.4850 -0.0014      0.554822  0.1262   0.0238   0.2308    0.0550   0.0000      0.123708   438.8998       11.9500       8.37227       11.1108       6.13021      -13.1035      -5.65487       5.07888     -0.224940     -0.328381       1.68875      -3.03503      -1.13329     -0.634496      0.173800      0.279435     -0.150838     -0.119849    0.00579259    0.00524115   -0.00153373  -0.000734516  -0.000477609   4.93334e-05  -2.80144e-06   3.10349e-06       0.00000       0.00000       0.00000       0.00000       0.00000       0.00000       0.00000       0.00000       0.00000       0.00000       10.0562       12.8991       13.2045       13.0841       11.9727       10.4753       8.63265       6.85935       5.23913       3.69822       2.50160       1.61733      0.990404      0.594617      0.324337      0.176215     0.0836477     0.0401983     0.0164677    0.00686262    0.00239758   0.000822883   0.000237854   5.96776e-05   1.22456e-05   1.73412e-06       0.00000       0.00000       0.00000       0.00000       0.00000       0.00000       0.00000       0.00000       0.00000       0.00000
  13  23 3954.6342    1.6381  7.7842 10.0581 -0.0030      0.381964  0.1546   0.0189   0.2772    0.0564   0.0000     0.0936320   452.1725       15.7369      -3.47396       21.0271       6.11106       12.2071       6.81506      -8.21210      -5.89087      -3.09990       3.80159      0.980450      -1.30194     -0.632255      0.613011      0.237084  -3.08654e-05    -0.0311843     0.0167734     0.0105374    0.00331835   -0.00250222  -0.000101948  -9.19359e-06   1.77419e-05   4.83729e-06       0.00000       0.00000       0.00000       0.00000       0.00000       0.00000       0.00000       0.00000       0.00000       0.00000       12.0507       15.2875       16.0185       15.8913       14.7598       12.3460       10.2919       8.34729       6.09012       4.27547       3.03665       1.95911       1.21612      0.706970      0.388433      0.209693      0.105579     0.0487118     0.0211710    0.00820259    0.00291338   0.000974621   0.000294999   7.37266e-05   1.48167e-05   2.01592e-06       0.00000       0.00000       0.00000       0.00000       0.00000       0.00000       0.00000       0.00000       0.00000       0.00000
  13  24 4095.9993    1.3799 10.8273  9.7949 -0.0027      0.308785  0.2072   0.0152   0.3702    0.0512   0.0000     0.0772817   416.4062       15.4028       19.1061      -13.1484      -6.22182      -4.43744       21.8930       2.44195      -4.93836      -2.72056     -0.548402       1.97893     -0.148567     -0.173036    -0.0918921     0.0164409    -0.0977930     -0.154946    -0.0123854     0.0187838    0.00218225  -0.000368944   0.000112520   9.75188e-05   3.80811e-05  -5.48072e-06       0.00000       0.00000       0.00000       0.00000       0.00000       0.00000       0.00000       0.00000       0.00000       0.00000       15.3557       19.1505       20.5369       20.4353       18.2818       15.8035       13.4577       10.4035       7.96142       5.63184       3.86883       2.53891       1.56433      0.925120      0.530624      0.273008      0.140973     0.0644161     0.0288916     0.0110243    0.00416122    0.00132861   0.000377294   9.19395e-05   1.88685e-05   2.55555e-06       0.00000       0.00000       0.00000       0.00000       0.00000       0.00000       0.00000       0.00000       0.00000       0.00000
  13  25 4236.8678    1.1594 12.5049  9.7041  0.0001      0.162234  0.2570   0.0134   0.4567    0.0472   0.0000     0.0841638   452.9828       33.6846       19.9998      -18.9363       34.5611      -4.81175      -20.5898       5.87229       20.3332      -2.53426      -2.70430     -0.683172       1.10318      0.924222     -0.592818     -0.182404      0.233682      0.125230    -0.0137216   -0.00818737    0.00655574   -0.00225782  -0.000410632   4.73928e-05   2.50081e-05   3.82355e-06       0.00000       0.00000       0.00000       0.00000       0.00000       0.00000       0.00000       0.00000       0.00000       0.00000       17.9199       23.3729       24.1721       24.1817       21.9202       19.3351       15.5114       12.6064       9.20148       6.75374       4.60656       2.98367       1.88872       1.10311      0.619028      0.327120      0.163109     0.0745396     0.0327157     0.0131060    0.00479182    0.00155420   0.000464549   0.000116334   2.23426e-05   3.25177e-06       0.00000       0.00000       0.00000       0.00000       0.00000       0.00000       0.00000       0.00000       0.00000       0.00000
  13  26 4377.4965    0.9978 15.2097  9.5593 -0.0034    -0.0556395  0.3480   0.0106   0.5506    0.0428   0.0000     0.0931006   463.8587      -39.2417      -25.1091       33.6727       17.0731      -3.22257      -4.52692      -20.7166     -0.530187      -15.1624      -4.08938      -1.26333       1.35601      -1.24361     -0.470684     -0.115130      0.210478     -0.120836    -0.0676624    -0.0197430    0.00444899   -0.00227258  -0.000571224  -5.91325e-06   3.87333e-05  -2.61272e-06       0.00000       0.00000       0.00000       0.00000       0.00000       0.00000       0.00000       0.00000       0.00000       0.00000       21.8974       27.9557       29.5083       28.1238       26.5680       23.2716       19.5577       15.1963       11.6659       8.40048       5.80913       3.73505       2.35632       1.36901      0.781084      0.394963      0.199819     0.0906359     0.0406921     0.0159220    0.00609938    0.00195646   0.000583218   0.000141410   2.84189e-05   3.72619e-06       0.00000       0.00000       0.00000       0.00000       0.00000       0.00000       0.00000       0.00000       0.00000       0.00000
  14   9 2017.0888    0.6342  0.4487  9.1202 -0.0093       7.67014  0.0294   0.0256   0.0540    0.1051   0.0000       1.61532   439.2085      -2.37494       12.9257     -0.366559     0.0909169       2.16345       1.34319       1.25786       1.38170       1.58419     -0.220238      0.268450     0.0669454      0.118964     0.0640443     -0.110356     0.0350491     0.0184679    -0.0131062   0.000637326   0.000475003   0.000554777  -0.000165292  -7.30018e-05   1.52636e-05   2.01909e-06   4.19553e-07   1.84956e-07       0.00000       0.00000       0.00000       0.00000       0.00000       0.00000       0.00000       0.00000       3.34744       4.66413       4.77146       4.58950       4.33755       3.58705       2.67396       2.06060       1.60325       1.15800      0.780231      0.471290      0.314153      0.199418      0.125392     0.0754001     0.0365805     0.0181909    0.00767583    0.00335080    0.00121156   0.000528723   0.000165993   5.61396e-05   1.63275e-05   3.61617e-06   7.52704e-07   1.00784e-07       0.00000       0.00000       0.00000       0.00000       0.00000       0.00000       0.00000       0.00000
  14  13 2587.4303    1.9021  0.9906 10.9778 -0.0106       3.78522  0.0519   0.0516   0.0772    0.1583   0.0000       1.00324   434.4982      -5.21693       14.6863       18.4171      0.380602      -2.69343      -5.64159       3.21691      0.765510     -0.319351      -3.31512      -1.73646       1.03534      0.162269     -0.221306     -0.179166    -0.0134563     0.0334057   -0.00588953   -0.00201477   -0.00229872    0.00120835  -5.49249e-05   4.52149e-05  -2.30571e-05   5.37725e-06   2.15364e-06   2.73580e-08       0.00000       0.00000       0.00000       0.00000       0.00000       0.00000       0.00000       0.00000       4.19516       5.34479       5.64215       5.70236       5.50769       4.38350       3.65979       3.07034       2.31042       1.57463       1.14859      0.807726      0.543328      0.297215      0.179562      0.101185     0.0543295     0.0307492     0.0128177    0.00623311    0.00201764   0.000892407   0.000291119   9.14408e-05   2.77268e-05   6.64093e-06   1.33646e-06   1.69524e-07       0.00000       0.00000       0.00000       0.00000       0.00000       0.00000       0.00000       0.00000
  14  14 2728.2850    2.6957  0.8725 11.3119 -0.0044       2.07188  0.0418   0.0744   0.0662    0.1940   0.0000      0.906158   435.3700       3.41945       17.9842      -1.18325       1.08716       4.05780      -4.44665      -1.46669      -1.15256     -0.725616      0.440846     -0.622170      0.724209     -0.151932     -0.113273    -0.0517587    0.00781121    0.00122447  -0.000986972    0.00182225  -0.000326698  -0.000229423   0.000316712   0.000126755  -3.90129e-06   1.44246e-06  -1.55069e-07  -3.14311e-08       0.00000       0.00000       0.00000       0.00000       0.00000       0.00000       0.00000       0.00000       3.25012       4.20819       4.22105       4.45983       4.17937       3.51590       3.21784       2.22548       1.97197       1.38900       1.02135      0.636155      0.420061      0.277014      0.155419     0.0922525     0.0472319     0.0226470     0.0110436    0.00441882    0.00208364   0.000766579   0.000256831   8.60463e-05   2.22196e-05   5.15707e-06   1.25036e-06   1.57481e-07       0.00000       0.00000       0.00000       0.00000       0.00000       0.00000       0.00000       0.00000
  14  15 2869.3709    3.3660  0.7719 12.0116 -0.0131       4.53496  0.0458   0.1022   0.0612    0.1745   0.0000       1.28961   438.8438       3.92445       11.3194       5.91266      -8.28247       2.54002       1.06922       2.11042     -0.632886      0.881879    -0.0485476      -1.16885     -0.502048     0.0390723    -0.0954293      0.114073    -0.0376267   -0.00924967   -0.00324884   0.000505740   -0.00127133   -0.00120172   0.000391945  -7.95277e-06   2.96428e-05  -2.78690e-06  -3.95933e-07  -9.61191e-09       0.00000       0.00000       0.00000       0.00000       0.00000       0.00000       0.00000       0.00000       3.94275       4.65452       5.49425       4.73711       4.41872       3.83896       3.72221       2.66795       2.03980       1.71019       1.03700      0.726212      0.458585      0.289061      0.165044     0.0775891     0.0536051     0.0241853    0.00846725    0.00530953    0.00224897   0.000840865   0.000312945   7.88535e-05   2.16259e-05   6.07923e-06   1.06729e-06   1.08551e-07       0.00000       0.00000       0.00000       0.00000       0.00000       0.00000       0.00000       0.00000
  14  16 3010.1297    3.8545  0.8687 11.9456 -0.0094    -0.0484648  0.0402   0.1124   0.0679    0.2409   0.0000      0.899864   439.8086       6.57338       12.6359       5.42101      0.736515     -0.950898     -0.976873       5.88516       2.75341     0.0812750      0.454282      0.748739    -0.0786043     -0.365819     -0.183987    -0.0550172    0.00320205    -0.0285676    -0.0114817   -0.00105976   0.000888871   0.000537496  -0.000449104   0.000112581   2.76273e-05   2.73226e-06  -2.67687e-06   1.47276e-07       0.00000       0.00000       0.00000       0.00000       0.00000       0.00000       0.00000       0.00000       3.75446       4.61493       4.83236       4.77230       4.37128       3.61345       3.15747       2.69073       1.99427       1.44993       1.01145      0.645398      0.405841      0.249752      0.145308     0.0815322     0.0433842     0.0213265     0.0104900    0.00452773    0.00187220   0.000656859   0.000218630   7.01908e-05   2.01654e-05   4.83685e-06   9.75860e-07   1.24251e-07       0.00000       0.00000       0.00000       0.00000       0.00000       0.00000       0.00000       0.00000
  14  18 3290.8502    3.5963  1.5086 11.9300 -0.0042      0.762463  0.0549   0.0791   0.0950    0.1550   0.0000      0.647870   433.9201       3.45693       17.0406       6.79995       6.16243      -2.93036      -1.95711       3.18344       2.75898      -4.17021      -2.79249     -0.479219     -0.706622     -0.328163     -0.254685    0.00842056    -0.0276129   -0.00103659    0.00649082  -0.000215573  -0.000974243   0.000555651   0.000144982  -0.000187933  -1.28747e-05   6.07767e-06   2.95039e-07   1.14149e-08       0.00000       0.00000       0.00000       0.00000       0.00000       0.00000       0.00000       0.00000       4.15815       5.09549       5.52252       5.36381       5.08241       4.60607       3.75570       3.09810       2.44304       1.80395       1.29178      0.802523      0.538620      0.324205      0.205439      0.109246     0.0589547     0.0287031     0.0133176    0.00611977    0.00246035   0.000938486   0.000341028   0.000102680   3.12677e-05   6.92496e-06   1.34184e-06   1.79124e-07       0.00000       0.00000       0.00000       0.00000       0.00000       0.00000       0.00000       0.00000
  14  19 3431.4690    3.1421  2.2183 11.3898 -0.0049      0.551657  0.0663   0.0570   0.1142    0.1132   0.0000      0.345603   433.6945       3.58799       9.72022      -3.04491      -7.88814      -7.69530     -0.474937      -5.90295       3.97858       3.43229       1.01750     -0.370066     -0.452709      0.191427      0.160103    -0.0533939     -0.140318    -0.0286609     0.0151650     0.0142143    0.00456413   0.000876726   0.000167246   2.63263e-05  -8.83797e-05  -1.74383e-05   2.45176e-07   4.82714e-07       0.00000       0.00000       0.00000       0.00000       0.00000       0.00000       0.00000       0.00000       5.35645       6.57471       6.85166       6.62352       6.02038       5.35892       4.83465       3.96827       2.97823       2.20508       1.57918      0.999435      0.649147      0.386675      0.224142      0.123377     0.0646833     0.0318821     0.0156372    0.00689443    0.00293370    0.00108493   0.000365121   0.000112007   3.31483e-05   7.69139e-06   1.49907e-06   1.97760e-07       0.00000       0.00000       0.00000       0.00000       0.00000       0.00000       0.00000       0.00000
  14  20 3572.3389    2.6373  2.8118 11.3383 -0.0012      0.707398  0.0785   0.0440   0.1343    0.0814   0.0000      0.270052   443.1015       1.30090    -0.0556916      -11.0072      -6.65250     -0.430888      0.937030       2.34918      -3.93759     -0.675645       1.08886      0.800095       1.73380     -0.516084     -0.143880      0.160925    -0.0582406     0.0554251    -0.0131982  -0.000541958   -0.00316839    0.00243771  -0.000588732   0.000191794  -6.49762e-05  -9.16971e-06   2.88597e-08  -1.82301e-07       0.00000       0.00000       0.00000       0.00000       0.00000       0.00000       0.00000       0.00000       6.07891       7.66378       7.95914       7.92176       7.63197       6.70362       5.43302       4.30644       3.39897       2.43290       1.78188       1.17280      0.780419      0.472469      0.281529      0.157580     0.0801948     0.0404271     0.0186524    0.00819952    0.00327346    0.00129581   0.000449747   0.000145782   4.20820e-05   9.62644e-06   1.93373e-06   2.54104e-07       0.00000       0.00000       0.00000       0.00000       0.00000       0.00000       0.00000       0.00000
  14  21 3713.2579    2.1334  4.7396 10.6433  0.0018      0.567409  0.1089   0.0276   0.1830    0.0631   0.0000      0.153560   434.9084       1.35811       8.72515       14.1776       12.8921       9.45227      -8.17624      -4.45320       5.07251      -4.37558     -0.183832    -0.0585562      0.468853     -0.341946     -0.157752      0.345115     0.0498520     -0.103348     0.0143455    0.00962239    0.00256209   -0.00193794   6.50419e-05  -0.000505059  -6.94197e-05   3.94156e-05   1.45492e-07  -4.91141e-08       0.00000       0.00000       0.00000       0.00000       0.00000       0.00000       0.00000       0.00000       7.92952       9.95157       10.4059       10.6906       9.69847       8.40216       7.43159       5.93242       4.65602       3.45748       2.37965       1.61376       1.02838      0.636428      0.375424      0.214856      0.110316     0.0591188     0.0258229     0.0126394    0.00471353    0.00194171   0.000640225   0.000203976   5.49905e-05   1.35970e-05   2.68766e-06   3.58087e-07       0.00000       0.00000       0.00000       0.00000       0.00000       0.00000       0.00000       0.00000
  14  22 3854.1717    1.8185  6.6409 10.2235 -0.0024      0.293244  0.1325   0.0208   0.2353    0.0571   0.0000      0.100336   429.7568       30.7285       25.1473       5.85147      -11.2161       13.7767       3.33380      -10.4093       2.22741      -2.60297      0.544313      0.786083      -1.46004     -0.510631      0.178555      0.414280      0.277570     0.0273211    -0.0326822    0.00786940    0.00147399   -0.00575466   -0.00166398  -0.000211867  -7.26638e-05  -1.46092e-05   1.76514e-06  -2.94928e-07       0.00000       0.00000       0.00000       0.00000       0.00000       0.00000       0.00000       0.00000       9.86464       12.3777       13.1666       13.3422       12.2198       10.9595       9.05061       7.17769       5.59324       4.15073       2.96370       1.93599       1.28550      0.805825      0.471618      0.261187      0.144047     0.0698597     0.0317290     0.0146145    0.00611826    0.00231804   0.000811720   0.000253416   7.11388e-05   1.65116e-05   3.22874e-06   4.37106e-07       0.00000       0.00000       0.00000       0.00000       0.00000       0.00000       0.00000       0.00000
  14  23 3995.7098    1.5327  8.8030  9.9064 -0.0015      0.345019  0.1659   0.0166   0.3008    0.0544   0.0000     0.0813788   455.8874      -12.7856       9.14874       8.64448       21.5719       6.86831       6.05317      -2.20805       6.55079       7.39615      -1.69256      -2.04375      -1.08346       1.43406     -0.568709   -0.00738674     -0.160543   0.000916645     0.0286161   -0.00863315    0.00802276    0.00716188  -0.000443566  -0.000150624  -1.57918e-05   3.16747e-05   4.27587e-06   3.45663e-07       0.00000       0.00000       0.00000       0.00000       0.00000       0.00000       0.00000       0.00000       11.9377       15.3281       15.9656       16.3041       14.6499       13.3100       10.9227       8.90347       6.96700       4.99312       3.60112       2.38700       1.56480      0.962914      0.555038      0.319925      0.166439     0.0852759     0.0398918     0.0175713    0.00720185    0.00282321   0.000955506   0.000312584   8.69790e-05   1.98877e-05   3.90390e-06   5.49075e-07       0.00000       0.00000       0.00000       0.00000       0.00000       0.00000       0.00000       0.00000
  14  24 4137.0218    1.3094 10.6339  9.7593 -0.0024      0.207212  0.2050   0.0141   0.3552    0.0491   0.0000     0.0821529   444.8095       17.2797       30.5413      -12.9545       5.69127      -4.79331       7.92241      -1.42122       19.3048       1.33753       4.13477      -2.13849     -0.380192       2.00247     -0.368617      0.320590      0.150528    -0.0280602    -0.0359622   -0.00821028    0.00915583    0.00308403   -0.00174705  -0.000378964   5.07237e-05  -2.23763e-05   1.20498e-05   1.35931e-06       0.00000       0.00000       0.00000       0.00000       0.00000       0.00000       0.00000       0.00000       13.8139       17.8523       18.7712       18.4844       17.1629       15.3572       13.0753       10.6159       8.20151       6.09692       4.29923       2.89547       1.83501       1.15132      0.673796      0.379952      0.197388     0.0992573     0.0477674     0.0209740    0.00876460    0.00335070    0.00116845   0.000375875   0.000104266   2.52115e-05   4.79719e-06   6.38983e-07       0.00000       0.00000       0.00000       0.00000       0.00000       0.00000       0.00000       0.00000
  14  27 4560.9102    0.8138 20.1113  9.4377 -0.0008     -0.187665  0.5319   0.0079   0.7522    0.0342   0.0000     0.0943762   447.4504       66.5292      -12.1532      -35.0873       37.8486       51.8439       6.28646      -13.0367       26.8145       13.5455      -4.59050      -5.64289       4.75303       2.93543     -0.502104      0.199712      0.133919      0.420283      0.121067    -0.0162801    0.00370099     0.0201346    0.00197681  -0.000260104  -8.03980e-05   2.07095e-05   2.88174e-06   2.50349e-06       0.00000       0.00000       0.00000       0.00000       0.00000       0.00000       0.00000       0.00000       26.2851       35.1585       36.4166       36.8002       33.9447       30.8423       25.4866       21.3080       16.0123       12.3876       8.57736       5.92304       3.83822       2.41614       1.40658      0.807034      0.422164      0.219829     0.0992133     0.0468246     0.0185404    0.00746153    0.00252574   0.000810372   0.000223608   5.46360e-05   9.81582e-06   1.38244e-06       0.00000       0.00000       0.00000       0.00000       0.00000       0.00000       0.00000       0.00000
  15  11 2339.6430    1.1907  0.8708  9.8117 -0.0075       3.03293  0.0395   0.0316   0.0657    0.1636   0.0000      0.946551   438.8251       1.28137       5.81141      -1.59077       1.51308       2.79298      -1.33300      -3.10458      0.925407     -0.284979   -0.00402143     -0.407989    -0.0281076     0.0361449      0.150476    -0.0648736    -0.0430467     0.0223676    -0.0239601   -0.00768004    0.00420520  -0.000568086   0.000841516   1.77772e-05   7.08072e-05  -1.17473e-05  -2.14446e-06  -2.80507e-06   3.81079e-08   7.81418e-09       0.00000       0.00000       0.00000       0.00000       0.00000       0.00000       3.29630       3.96974       4.44155       4.46370       4.06054       3.54917       3.02687       2.44590       1.90552       1.50074       1.04378      0.680619      0.457490      0.299812      0.179962      0.107261     0.0623653     0.0334885     0.0162138    0.00789630    0.00324761    0.00156432   0.000595983   0.000218193   6.81049e-05   2.04383e-05   5.49363e-06   1.30259e-06   2.26146e-07   2.90299e-08       0.00000       0.00000       0.00000       0.00000       0.00000       0.00000
  15  12 2481.0956    1.7322  0.9460 10.4456 -0.0042       3.71879  0.0438   0.0468   0.0711    0.1729   0.0000      0.946049   441.9698       5.67433       14.5844       2.22093       4.91874       2.27855       2.47849      0.369725       1.94294      -1.70024       2.09607      0.283311     -0.302754     -0.420784     0.0326808    -0.0471708     0.0118992     0.0161210     0.0172616   -0.00741193   -0.00451419    0.00156122   0.000125597   0.000493315   5.33435e-05   1.73821e-06  -2.65684e-06   1.70355e-06  -2.02235e-07   5.14175e-08       0.00000       0.00000       0.00000       0.00000       0.00000       0.00000       3.36625       4.43751       4.72940       4.61399       4.53907       3.64191       3.30956       2.59943       1.97975       1.57092      0.992325      0.789537      0.508663      0.307794      0.201898      0.105089     0.0659986     0.0314248     0.0170180    0.00900545    0.00322778    0.00166974   0.000584365   0.000224865   8.34788e-05   2.04330e-05   5.95731e-06   1.70165e-06   2.91849e-07   3.44940e-08       0.00000       0.00000       0.00000       0.00000       0.00000       0.00000
  15  14 2764.2445    2.7001  0.8833 11.6146 -0.0050       3.23238  0.0377   0.0759   0.0715    0.1678   0.0000      0.990384   437.5370       7.89548       11.4440       7.40015       2.26260       4.20067      -1.11187      -3.49979      0.233727       1.40280      -1.18252       1.16097     -0.728836     -0.131916     -0.249762     0.0154331     0.0128685     0.0374860    -0.0223162    0.00825017    0.00499665   0.000195761  -0.000226958  -8.31453e-05   8.13236e-05   2.46884e-06   4.93430e-06   1.73286e-06   7.07148e-08   1.92088e-09       0.00000       0.00000       0.00000       0.00000       0.00000       0.00000       3.28216       3.98479       4.01144       4.24779       3.81227       3.37395       3.00231       2.53394       1.96744       1.48851       1.10573      0.743375      0.466658      0.293198      0.185636      0.113169     0.0602884     0.0299733     0.0154123    0.00793968    0.00336651    0.00152742   0.000551145   0.000193679   6.21190e-05   1.92146e-05   5.05897e-06   1.17073e-06   2.28252e-07   3.15276e-08       0.00000       0.00000       0.00000       0.00000       0.00000       0.00000
  15  15 2905.7644    3.5449  0.7360 11.8763 -0.0039      0.550281  0.0308   0.1039   0.0582    0.1859   0.0000      0.870433   439.1012       2.25914       14.2053       8.78790      -3.20562      -3.21843      -4.30417       2.45888       1.70178     -0.840593     -0.997825     -0.844447      0.227206     -0.683712    -0.0920378     0.0249873    -0.0100760    0.00807785    -0.0223732    0.00297916    0.00253622    0.00103700   0.000303280  -0.000169890   1.39085e-05  -5.00380e-06   5.45128e-06   2.04282e-07  -1.72943e-07   3.35580e-09       0.00000       0.00000       0.00000       0.00000       0.00000       0.00000       2.54415       3.13106       3.38213       3.34015       3.21922       2.82754       2.42338       1.98572       1.55313       1.19998      0.864104      0.584094      0.381799      0.252843      0.161185     0.0856026     0.0534971     0.0276225     0.0134992    0.00664936    0.00278365    0.00134567   0.000483352   0.000173585   6.28407e-05   1.74425e-05   5.04020e-06   1.14054e-06   2.09832e-07   2.65150e-08       0.00000       0.00000       0.00000       0.00000       0.00000       0.00000
  15  16 3047.1725    4.0305  0.9274 11.4708 -0.0061       1.66302  0.0384   0.1097   0.0672    0.4056   0.0000      0.668821   435.0770       11.1836       9.23076       3.26882       2.07107       1.23409      -2.73915       2.53344       1.98200      -1.80571      0.734632      0.696146       1.17004      0.263993     -0.202398     0.0565198    -0.0152203    -0.0476502    -0.0128042    0.00855823   -0.00351903  -0.000568664   0.000133804   0.000227019   1.87171e-05  -2.12893e-05  -4.25332e-06   1.21459e-06  -2.40480e-08   5.34382e-08       0.00000       0.00000       0.00000       0.00000       0.00000       0.00000       3.23130       4.11563       4.22636       4.06706       3.86461       3.53988       3.14060       2.49665       1.90701       1.37364       1.06509      0.752042      0.491204      0.321886      0.183650      0.105790     0.0545140     0.0300236     0.0142193    0.00696513    0.00328147    0.00138523   0.000528840   0.000195732   6.33202e-05   2.13469e-05   5.44032e-06   1.26241e-06   2.45894e-07   3.06262e-08       0.00000       0.00000       0.00000       0.00000       0.00000       0.00000
  15  17 3188.0876    4.0678  0.9765 12.4318 -0.0154       1.89942  0.0454   0.1066   0.0691    0.2028   0.0000      0.931344   439.8801       8.85525       15.7928       9.16829     0.0773460       1.61584       2.88422       4.19381       2.38911     -0.341490      0.519280     -0.299572      0.227995      0.594322     -0.115355    -0.0724229      0.127920    -0.0208101    -0.0125335    0.00539103  -0.000407543    0.00194181  -0.000122865  -0.000344681   0.000159753   7.00035e-06  -5.53831e-06   3.47056e-07   2.45672e-07  -1.48430e-08       0.00000       0.00000       0.00000       0.00000       0.00000       0.00000       3.62941       3.96590       4.26636       4.66942       4.22987       3.82511       3.20934       2.68305       2.00207       1.52245       1.16334      0.833646      0.519632      0.332103      0.222175      0.139888     0.0715043     0.0357857     0.0185200     0.0100220    0.00416584    0.00178903   0.000632343   0.000244973   7.38163e-05   2.26245e-05   5.60822e-06   1.24671e-06   2.19816e-07   3.24436e-08       0.00000       0.00000       0.00000       0.00000       0.00000       0.00000
  15  18 3328.8716    3.5869  1.5581 12.0285 -0.0056       1.18999  0.0539   0.0772   0.0938    0.1592   0.0000      0.568117   441.0871       6.63955       16.2306       6.19833      -10.4378       8.20943     -0.932153      -7.17987       1.91635     -0.268460      0.454013      -1.06652      0.587686      0.349869     -0.323652    -0.0545040     0.0180495    -0.0143652     0.0251222    0.00175209   -0.00179823  -0.000783643    0.00149656  -0.000164716  -1.63569e-05   7.07535e-05   1.03573e-05   6.28966e-07  -9.80668e-07   1.33309e-08       0.00000       0.00000       0.00000       0.00000       0.00000       0.00000       4.15009       5.32859       5.44009       5.51440       5.41358       4.73227       3.81688       3.21671       2.46240       1.89627       1.35673      0.930270      0.633462      0.413855      0.247693      0.149268     0.0828417     0.0443844     0.0220608     0.0102555    0.00440431    0.00188829   0.000745457   0.000274398   8.97789e-05   2.93465e-05   7.96510e-06   1.86794e-06   3.35773e-07   4.49205e-08       0.00000       0.00000       0.00000       0.00000       0.00000       0.00000
  15  19 3470.0561    3.0279  2.3986 11.4841 -0.0063      0.775205  0.0755   0.0526   0.1178    0.1076   0.0000      0.326566   439.6433       7.55521       14.9747       4.69945      -3.63907      -15.0101      -2.15987       1.50386       1.17667      -2.89307      -1.10788     -0.228707      -1.16478     -0.342515    -0.0863446    -0.0430813    -0.0409339     0.0230479    -0.0527154    -0.0135962    0.00745547    0.00292868   -0.00195107   0.000221278   7.91749e-05   4.18860e-05  -1.08223e-05  -2.65475e-06   2.29148e-07  -3.87980e-08       0.00000       0.00000       0.00000       0.00000       0.00000       0.00000       5.58360       6.54206       7.23708       7.72629       7.05559       5.72720       5.45121       4.55148       3.25663       2.31489       1.97521       1.36347      0.811621      0.519351      0.355476      0.221992      0.107813     0.0549027     0.0287366     0.0161892    0.00750101    0.00311888    0.00109860   0.000389184   0.000120532   3.90531e-05   1.05408e-05   2.40621e-06   4.70097e-07   5.65209e-08       0.00000       0.00000       0.00000       0.00000       0.00000       0.00000
  15  20 3611.3697    2.4734  3.6288 10.9597 -0.0027      0.560059  0.0866   0.0354   0.1533    0.0779   0.0000      0.188618   436.0931       6.40463       6.45263       1.04215       3.11902      -15.1260       1.67174      -4.63606    -0.0122507       4.84266       4.74310      -1.16055       1.06188     0.0208505    -0.0654533    -0.0340654      0.129102   -0.00174757    0.00373240     0.0351755    0.00584305   -0.00387637  -0.000153954   0.000227281   2.05143e-05   2.09791e-05  -1.56614e-06   3.33000e-06  -9.24272e-07   5.63900e-08       0.00000       0.00000       0.00000       0.00000       0.00000       0.00000       6.27680       7.67656       8.41422       8.63532       7.47829       7.13138       6.15375       4.90408       3.96206       3.01546       2.11870       1.49917       1.01182      0.638089      0.374963      0.234345      0.125493     0.0662709     0.0350292     0.0171735    0.00746336    0.00316541    0.00132849   0.000494586   0.000158106   4.80098e-05   1.19847e-05   2.75561e-06   5.22914e-07   7.14068e-08       0.00000       0.00000       0.00000       0.00000       0.00000       0.00000
  15  21 3752.9578    2.1162  5.1368 10.4142 -0.0012      0.547883  0.1028   0.0254   0.1890    0.0678   0.0000      0.118220   442.3516      -20.4034       16.2193       23.4049       2.32506      -21.6748       7.01930       4.93822      -7.07933      0.375954       1.69532     -0.882885     -0.936833     -0.199588      0.284306      0.167975    -0.0201294     -0.104281     0.0760990    -0.0162413    -0.0136827  -0.000274330    0.00290287  -0.000639707   0.000302918   3.24848e-05   2.75980e-05  -7.51398e-06  -2.35398e-07   7.83476e-08       0.00000       0.00000       0.00000       0.00000       0.00000       0.00000       7.39035       9.14590       9.72522       9.75799       9.31038       8.44223       6.96434       5.87735       4.71246       3.52572       2.55107       1.76983       1.19571      0.755641      0.467568      0.277626      0.155776     0.0831420     0.0426726     0.0201567    0.00909832    0.00371124    0.00149725   0.000545461   0.000185770   5.66309e-05   1.53624e-05   3.46662e-06   6.33862e-07   8.28382e-08       0.00000       0.00000       0.00000       0.00000       0.00000       0.00000
  15  22 3894.6153    1.7961  6.8173 10.1783 -0.0002      0.498915  0.1295   0.0198   0.2345    0.0556   0.0000     0.0943084   422.5979       12.5022       36.0377      -19.0036      -18.4463       19.2723      -2.41170      -15.7490     -0.678217      0.668265      0.621768      -2.88207     -0.727908       1.96048      0.412952    -0.0991998     -0.130107     0.0902564    0.00891948    0.00389360    -0.0142667    0.00311006  -0.000208979  -0.000412162  -9.17118e-07  -2.85585e-05   1.41332e-05   7.92753e-07  -7.44543e-07   2.16594e-07       0.00000       0.00000       0.00000       0.00000       0.00000       0.00000       9.00633       11.5130       11.9894       12.1853       11.5278       10.2080       8.84519       7.23529       5.64220       4.32054       3.08163       2.18867       1.47752      0.937539      0.581187      0.327188      0.191208     0.0995709     0.0512517     0.0243749     0.0108960    0.00467171    0.00185070   0.000662948   0.000231118   6.69914e-05   1.84328e-05   4.35300e-06   8.09053e-07   1.04208e-07       0.00000       0.00000       0.00000       0.00000       0.00000       0.00000
  15  23 4036.3876    1.4655  9.0898  9.9927 -0.0033      0.525863  0.1680   0.0159   0.3133    0.0482   0.0000     0.0881917   411.0220       16.3931      -4.82010       23.6401      -18.7666      -11.3691       11.0008      -4.33879      -7.76975       9.08086       1.66104      -7.94715     -0.366991     0.0100722     -0.924432     -0.232964    -0.0895449      0.191857     0.0856444    -0.0213706    -0.0163860  -0.000126672  -0.000176436   0.000163126   0.000504338  -0.000151515   7.60361e-06  -5.12320e-06   1.30115e-06  -3.72818e-08       0.00000       0.00000       0.00000       0.00000       0.00000       0.00000       10.8003       14.1251       14.6775       14.8915       13.9996       12.6444       11.1087       8.85676       7.34928       5.37640       3.99941       2.78525       1.82519       1.21037      0.718742      0.430514      0.239114      0.128010     0.0662290     0.0297483     0.0147499    0.00576519    0.00246523   0.000866873   0.000298089   9.42648e-05   2.41128e-05   5.59616e-06   1.10812e-06   1.38864e-07       0.00000       0.00000       0.00000       0.00000       0.00000       0.00000
  15  25 4319.6792    1.0957 15.2594  9.6295  0.0001      0.116674  0.3127   0.0103   0.5150    0.0411   0.0000     0.0809391   457.3366       14.0849      -10.5811       16.4554      -5.31265       9.36797       3.09859      -12.5712      -10.9343      -7.31755      -4.55093      -2.65917       5.14672       3.82169     -0.160797      -1.14732    -0.0716912    -0.0134615     0.0540984    0.00460371     0.0317072   -0.00269620   -0.00429859    0.00158783  -0.000391113   0.000151881  -2.40489e-05  -3.21846e-06   1.72322e-07  -2.78184e-07       0.00000       0.00000       0.00000       0.00000       0.00000       0.00000       17.3144       22.1778       23.3081       23.7209       22.1239       20.1829       16.9066       14.2719       11.4217       8.43794       6.24690       4.38125       2.91891       1.88590       1.16104      0.684433      0.386160      0.205254      0.105872     0.0506524     0.0230918    0.00963288    0.00383854    0.00139288   0.000478112   0.000146305   3.87067e-05   8.64297e-06   1.60029e-06   2.10963e-07       0.00000       0.00000       0.00000       0.00000       0.00000       0.00000
  15  26 4460.9524    0.8769 17.5183  9.5717 -0.0041     -0.158249  0.4245   0.0083   0.6179    0.0353   0.0000     0.0961533   452.8066      -60.5987      -19.6781       43.8299       4.02557      -33.0630      -18.1409       29.2524       27.9111       22.4262       2.45594       1.64185      -1.03583     -0.873588       2.02905      0.698249     0.0275421     0.0393011     0.0179813    -0.0515684    -0.0513115     0.0115341    0.00147182    0.00186143   0.000259903  -0.000282100   9.45237e-05   9.93998e-06  -1.79057e-06   2.22672e-07       0.00000       0.00000       0.00000       0.00000       0.00000       0.00000       21.0888       27.3827       29.4036       29.2853       28.1075       24.6334       21.6364       17.3738       14.0973       10.5258       7.75855       5.53532       3.61428       2.36723       1.49916      0.877037      0.497361      0.268062      0.134779     0.0665096     0.0300036     0.0130130    0.00498228    0.00184739   0.000631833   0.000188987   4.92264e-05   1.13569e-05   2.12720e-06   2.56481e-07       0.00000       0.00000       0.00000       0.00000       0.00000       0.00000
  16   9 2081.7208    0.6965  0.5783  9.1694 -0.0024       7.66222  0.0294   0.0227   0.0538    0.1093   0.0000       1.33849   441.2477      0.743977       9.41850       7.91897      -4.80799       4.54559     -0.924109      -1.54540    -0.0271266       1.98238    -0.0930287       1.05223      0.810677     -0.631775      0.128704    -0.0290984     0.0386668    -0.0187517    -0.0271629   0.000418496    0.00939339    0.00175491   0.000249574   6.04241e-05  -0.000103018   8.45065e-05  -4.05332e-06  -9.90779e-06   1.59367e-06  -7.62796e-08   5.32035e-09  -3.13234e-09       0.00000       0.00000       0.00000       0.00000       2.37724       3.01407       3.15708       3.28517       2.95472       2.98004       2.44073       1.89929       1.48758       1.24500      0.885262      0.641486      0.453470      0.291070      0.193377      0.116939     0.0717723     0.0356688     0.0210776    0.00946188    0.00504666    0.00208170   0.000969063   0.000377070   0.000170358   5.35069e-05   1.85602e-05   4.82859e-06   1.31580e-06   2.84783e-07   5.17826e-08   7.48297e-09       0.00000       0.00000       0.00000       0.00000
  16  11 2372.6451    1.2654  0.9690 10.2403 -0.0081       3.38171  0.0457   0.0331   0.0737    0.1341   0.0000       1.08003   436.0522       5.31988       12.2091      0.711349      0.890221       5.95909      -3.77983      -1.02944     -0.955239       1.15737      -2.63220       1.39375      0.214639      0.841219     0.0823068      0.155899     0.0468779     0.0172695    0.00392270    0.00323166   -0.00701993    0.00749957  -0.000681637  -0.000536596   0.000237505   5.94704e-06  -6.50281e-06   6.70237e-06   2.70038e-06   1.27189e-07  -1.12918e-08  -6.55556e-09       0.00000       0.00000       0.00000       0.00000       2.93541       3.95289       4.11590       4.29216       4.03270       3.79669       3.01995       2.75751       2.02669       1.61413       1.17004      0.842086      0.633924      0.417744      0.242322      0.165181     0.0873482     0.0491876     0.0293420     0.0141742    0.00707216    0.00352948    0.00126312   0.000552649   0.000229846   7.48302e-05   2.28825e-05   7.59756e-06   1.98377e-06   4.46586e-07   7.18120e-08   1.08287e-08       0.00000       0.00000       0.00000       0.00000
  16  12 2514.8411    1.8499  0.8984 10.3068 -0.0031       1.61137  0.0368   0.0465   0.0635    0.1835   0.0000      0.823038   437.0612      0.646869       10.4232       2.34076      -3.01565      -3.70058      -3.16966     -0.209017       1.37849       2.08816     -0.271287     -0.392480      0.911895      0.209727      0.110654     0.0149860     -0.159515     0.0468213    -0.0335073     0.0154589  -7.12789e-05    0.00245205    0.00103189  -0.000527493  -0.000222834   5.80831e-05  -4.49495e-05   4.00800e-06   1.15701e-07  -6.41729e-08   4.47430e-08  -6.49610e-09       0.00000       0.00000       0.00000       0.00000       2.69560       3.29615       3.79257       3.66739       3.30248       3.19520       2.76705       2.19596       1.97297       1.42430       1.03902      0.778283      0.513386      0.323718      0.215833      0.133723     0.0706248     0.0439746     0.0235108     0.0110567    0.00571247    0.00271673    0.00119897   0.000437427   0.000182736   7.05433e-05   2.21818e-05   6.36131e-06   1.47228e-06   3.19833e-07   6.15771e-08   7.47119e-09       0.00000       0.00000       0.00000       0.00000
  16  13 2656.9776    2.2544  0.8957 11.1850 -0.0017       2.62101  0.0410   0.0589   0.0654    0.1527   0.0000       1.12174   434.5001       4.67027       9.20040       7.04426       5.50368      -3.76928      -4.68505      0.672616    -0.0168639       2.81609      0.713571     -0.139614     -0.162911     -0.649624     -0.370420     0.0161661     -0.127453    -0.0163687   -0.00249560    0.00842643   -0.00558395  -0.000174336   0.000343759   0.000556534  -0.000288313   1.22725e-05  -2.22585e-05   1.59041e-06   1.77155e-07  -1.04039e-07  -1.29345e-08   8.36890e-09       0.00000       0.00000       0.00000       0.00000       3.35556       4.30070       4.66523       4.77280       4.49669       4.00132       3.29189       2.63749       1.90457       1.56633       1.16824      0.777005      0.540567      0.356023      0.240968      0.145038     0.0851878     0.0488367     0.0251464     0.0120113    0.00587213    0.00257412    0.00124950   0.000474334   0.000186720   6.41714e-05   1.99663e-05   5.81374e-06   1.66263e-06   3.60616e-07   5.97749e-08   8.05178e-09       0.00000       0.00000       0.00000       0.00000
  16  14 2799.5067    3.0333  0.8260 11.5288 -0.0048     -0.166854  0.0351   0.0810   0.0614    0.1633   0.0000      0.859092   441.4048      -1.43570       10.0279       2.52104      -1.12621       1.43582       3.17976     -0.216121      0.939251      0.102889     -0.584155     -0.337821     -0.733501      0.428744    -0.0471276    -0.0662455   -0.00128796    -0.0501031   -0.00526213    0.00157088   -0.00496385   0.000305725   0.000421785  -0.000639788   0.000210636   3.42961e-05   2.34812e-05  -6.30828e-06   6.85184e-07  -2.00995e-08  -6.43114e-08  -2.75523e-09       0.00000       0.00000       0.00000       0.00000       2.43657       3.30729       3.15031       3.62341       3.17704       3.04408       2.57324       2.21974       1.75298       1.36451      0.971478      0.714539      0.505810      0.348985      0.197284      0.131129     0.0739796     0.0417824     0.0233754     0.0115867    0.00630583    0.00237017    0.00121280   0.000421325   0.000188752   5.95768e-05   1.93373e-05   6.13492e-06   1.45896e-06   3.48467e-07   6.13728e-08   9.46087e-09       0.00000       0.00000       0.00000       0.00000
  16  15 2941.8457    3.4636  0.9037 11.8964 -0.0038       1.42127  0.0394   0.0893   0.0639    0.1877   0.0000      0.791755   433.9633       4.46159       14.4144       1.02485      -8.22042       2.27711      0.488334      -3.97793     -0.665374      -1.18835       1.49262    -0.0453594     -0.339403      0.383689     -0.194879     -0.126563    -0.0304048     0.0173026    0.00168351    0.00692747  -0.000686967   0.000299348    0.00149216   0.000371003   6.88725e-05  -0.000101920   6.98878e-06  -5.01542e-06   4.95127e-07  -2.61447e-07   5.83824e-09   2.59398e-09       0.00000       0.00000       0.00000       0.00000       2.91900       3.80478       4.04445       4.09813       3.43695       3.61560       3.07263       2.45105       1.98896       1.58233       1.06221      0.808643      0.587937      0.377719      0.231742      0.138746     0.0821647     0.0413241     0.0253068     0.0114139    0.00626367    0.00252140    0.00122550   0.000447725   0.000219364   7.05288e-05   2.41399e-05   6.25474e-06   1.58633e-06   3.49659e-07   6.28390e-08   9.32695e-09       0.00000       0.00000       0.00000       0.00000
  16  16 3083.4792    3.9777  0.9168 12.3003 -0.0067     -0.129978  0.0356   0.1035   0.0717    0.1842   0.0000      0.886135   437.6180       6.25658       12.2090       5.40019      -2.37523      -1.93039       1.30442      0.294697       1.24065      0.146259      0.471726     -0.205676      0.963450     -0.160429   -0.00992484     0.0775279     0.0531505     0.0167769   -0.00605124   0.000431267    0.00327119   0.000736118   -0.00126673   -0.00101006   0.000110774  -2.10764e-05  -8.39145e-06  -4.04050e-06  -1.11602e-06  -3.26506e-07   1.28036e-07   7.73575e-09       0.00000       0.00000       0.00000       0.00000       2.59077       3.37894       3.43576       3.45481       3.05189       3.05957       2.52003       2.35512       1.83837       1.45096       1.07545      0.737535      0.533804      0.328153      0.211510      0.122999     0.0716986     0.0394170     0.0228235     0.0106305    0.00534169    0.00251901    0.00106471   0.000424228   0.000175059   5.86528e-05   1.98059e-05   5.68613e-06   1.61364e-06   3.20702e-07   5.61699e-08   8.54497e-09       0.00000       0.00000       0.00000       0.00000
  16  17 3225.0466    4.0363  1.3443 11.5366  0.0008      0.876417  0.0480   0.0878   0.0842    0.2668   0.0000      0.569994   435.8148       7.49855       10.7214       8.87693       12.3134      -3.37589     0.0330320      0.523420       1.93500      -1.63787       1.61331     0.0694267     -0.673032      0.104421      0.138867     -0.167943    0.00847622     0.0573140    0.00322034    -0.0120509   -0.00332136   -0.00226926    0.00203400  -0.000919089  -0.000121170   8.18026e-05   1.14788e-05  -1.25556e-05  -1.17739e-06   3.27008e-07   1.35265e-07   1.64117e-09       0.00000       0.00000       0.00000       0.00000       3.22903       4.21999       4.52645       4.80940       4.31813       3.84427       3.40994       2.73749       2.13182       1.58149       1.23043      0.844417      0.607194      0.387280      0.253442      0.150916     0.0912892     0.0485946     0.0263090     0.0138357    0.00676215    0.00317449    0.00136923   0.000581789   0.000214182   7.32181e-05   2.37312e-05   6.69612e-06   1.82185e-06   3.88043e-07   7.80637e-08   1.00539e-08       0.00000       0.00000       0.00000       0.00000
  16  18 3366.4522    3.4135  1.7756 11.8894 -0.0083      0.796018  0.0584   0.0698   0.0977    0.1484   0.0000      0.447861   435.5500       9.13911       21.2072       18.1418      -1.30376      0.876115      -4.09426      -5.67095       4.13137       1.79650       4.02594      -2.05777      0.170208    -0.0864136     -0.235985     -0.261886     0.0925105    0.00172489     0.0115864   -0.00602974    0.00780271   -0.00891474  -0.000828340   -0.00101320   0.000455994  -4.95172e-05  -3.03382e-05  -1.79729e-06  -1.25292e-06   1.97266e-07   1.72968e-07  -4.84319e-09       0.00000       0.00000       0.00000       0.00000       4.32182       5.22765       5.81560       5.83956       5.43226       5.18219       4.19407       3.31535       2.77430       2.16816       1.62049       1.09246      0.739526      0.507203      0.319290      0.197339      0.122522     0.0661279     0.0347893     0.0179994    0.00828823    0.00372066    0.00159527   0.000703137   0.000265752   9.26069e-05   3.10787e-05   8.78960e-06   2.16093e-06   4.52600e-07   8.08483e-08   1.03733e-08       0.00000       0.00000       0.00000       0.00000
  16  19 3508.0450    2.9600  2.6784 11.0746 -0.0005      0.622868  0.0719   0.0459   0.1195    0.1189   0.0000      0.251844   437.9322       9.47371       10.5464       4.25928      -9.09627       5.73633      -4.74502      -3.59156      -4.66165      -1.53733      0.234217     -0.964363      0.100855      0.465725     0.0408340     -0.279938    -0.0403010    -0.0361017     0.0166943    0.00423415    0.00257369  -0.000466848   0.000971973   0.000898347   3.75493e-05   6.99323e-05  -8.11198e-06   1.28632e-06   4.91308e-10  -1.09857e-06   2.49189e-07   2.99097e-08       0.00000       0.00000       0.00000       0.00000       4.97248       6.12283       6.46082       6.68587       6.25620       5.85501       5.03207       4.05398       3.30201       2.46458       1.88913       1.34409      0.960739      0.622577      0.400700      0.243882      0.146604     0.0787607     0.0406496     0.0221092     0.0107677    0.00461758    0.00209498   0.000858235   0.000319373   0.000113762   3.68793e-05   1.04273e-05   2.72923e-06   5.77766e-07   1.10782e-07   1.40722e-08       0.00000       0.00000       0.00000       0.00000
  16  20 3650.0535    2.3909  3.8666 10.7531 -0.0056      0.625504  0.0877   0.0333   0.1570    0.0875   0.0000      0.162039   432.6403       25.1661       5.63552      -2.77591      0.587081      -14.7316      -3.62739       1.24570       2.63950      -6.19214       1.07987      0.843421      -2.54445      -1.17782      0.914581      0.130088    0.00138430     -0.164786     0.0556401    -0.0315737    0.00666883     0.0138282  -0.000893570   0.000443101   0.000779170   0.000108774  -8.80773e-08  -1.15372e-06   5.32733e-06   8.56784e-07  -1.82293e-07  -8.61970e-09       0.00000       0.00000       0.00000       0.00000       5.98099       8.01816       8.12823       8.36350       7.89965       7.15297       6.16289       5.09455       4.20775       3.22812       2.42276       1.66410       1.14947      0.765280      0.477213      0.293716      0.169950     0.0976768     0.0514023     0.0259919     0.0124235    0.00556574    0.00247043   0.000998865   0.000387278   0.000137717   4.43154e-05   1.36292e-05   3.53041e-06   7.91884e-07   1.50028e-07   1.89711e-08       0.00000       0.00000       0.00000       0.00000
  16  22 3933.9691    1.6552  7.4843 10.0715 -0.0008      0.536957  0.1367   0.0176   0.2481    0.0507   0.0000     0.0911774   434.7333      -8.65612       15.1701       4.42149      -28.0982       7.53779       15.3882       1.36592      -2.03900       3.23230      -2.24909       3.10705       2.69914      0.267629     -0.516323     -0.252499    -0.0864026    0.00829140    -0.0128759    -0.0343160  -0.000644241   0.000766387   -0.00775121    0.00176451    0.00232756   0.000267647   3.91694e-05   1.35755e-05  -2.10905e-06  -3.97707e-07  -1.22294e-07  -7.96109e-09       0.00000       0.00000       0.00000       0.00000       8.83955       11.1893       12.0639       12.0624       11.4976       10.3325       9.10342       7.60942       6.10890       4.76711       3.47065       2.51062       1.74210       1.12788      0.725127      0.441619      0.257831      0.145173     0.0766027     0.0400203     0.0194162    0.00883250    0.00386708    0.00157137   0.000601592   0.000217722   6.93983e-05   1.99908e-05   5.31210e-06   1.19693e-06   2.10497e-07   2.54888e-08       0.00000       0.00000       0.00000       0.00000
  16  23 4075.9929    1.4571  9.9854  9.8018  0.0004      0.329074  0.1734   0.0143   0.3123    0.0481   0.0000     0.0748509   452.4592       6.84191       19.9602      -4.36459       34.3832       14.3668      -1.92063     -0.211709       1.21880      0.432270     -0.651868       2.69809       1.21319      0.829827       1.39172     0.0332374      0.417368      0.357247    -0.0408966    -0.0489491    0.00438377     0.0257411  -0.000795624    0.00259811    0.00167703   0.000137560  -1.99094e-05  -2.99304e-05   3.39235e-06   2.76418e-07   1.07565e-07  -8.22168e-09       0.00000       0.00000       0.00000       0.00000       10.7608       13.4811       14.8296       14.6207       13.8385       12.8447       11.1608       9.33452       7.52426       5.79810       4.33708       3.13479       2.11024       1.43611      0.913694      0.546722      0.318893      0.183396     0.0978676     0.0493762     0.0237222     0.0112607    0.00491135    0.00202984   0.000761551   0.000272468   8.96857e-05   2.62634e-05   6.62087e-06   1.47666e-06   2.58505e-07   3.17127e-08       0.00000       0.00000       0.00000       0.00000
  16  24 4217.6498    1.1994 12.5065  9.6866 -0.0033     0.0830649  0.2366   0.0116   0.4025    0.0428   0.0000     0.0745018   441.5670       23.1459       10.9543      -14.9619       11.5022      -13.4891      -4.88144       15.6711      -2.43671      -8.57084       9.56497       2.87306       3.43253      -4.03869      0.497612      0.176662     0.0713002     -0.451755      0.199629      0.188894    -0.0658931    0.00289006   -0.00894105  -0.000803380    0.00185322  -9.68297e-05   0.000160622   5.00929e-05  -3.71024e-06   1.05181e-06  -1.88458e-07  -1.09066e-07       0.00000       0.00000       0.00000       0.00000       13.5922       16.7607       18.4839       18.1729       17.4830       16.2206       13.9444       11.6958       9.45455       7.41955       5.42357       3.98328       2.71044       1.82721       1.13940      0.716972      0.418525      0.230664      0.126177     0.0634829     0.0312469     0.0143070    0.00614342    0.00252192   0.000995389   0.000345688   0.000113834   3.35255e-05   8.37096e-06   1.88264e-06   3.17914e-07   3.89290e-08       0.00000       0.00000       0.00000       0.00000
  16  25 4360.8276    1.0014 16.2106  9.6547  0.0017      0.234222  0.3568   0.0093   0.5482    0.0363   0.0000     0.0851983   425.5492       24.5861      -19.1738       46.4091       41.9625      -28.4997      -50.6817       11.3559       3.48386      0.390744       10.9859       12.0257      -5.75433      -2.00196       2.91102     -0.437804      0.516606     0.0607321     -0.248345     0.0990654    -0.0141638    -0.0259303   -0.00239338  -0.000373395  -0.000633446  -4.02967e-05   0.000300095   3.38051e-05   1.97837e-07   1.86874e-06   3.67550e-07  -3.90153e-08       0.00000       0.00000       0.00000       0.00000       17.8447       23.3580       24.4442       24.9655       24.2372       22.0060       19.0707       15.8043       12.6950       9.99928       7.39735       5.37023       3.72588       2.53071       1.61545      0.977572      0.583904      0.327474      0.177661     0.0890952     0.0437358     0.0194784    0.00881226    0.00353144    0.00138536   0.000481627   0.000159647   4.61223e-05   1.19475e-05   2.69244e-06   4.72465e-07   5.86252e-08       0.00000       0.00000       0.00000       0.00000
  17   9 2113.1007    0.7707  0.5820  9.3109 -0.0071       8.08719  0.0418   0.0252   0.0491    0.1024   0.0000       1.25445   439.1371      -1.98560       10.4834       6.12958      -2.64891      0.122340       1.58667      0.113455       2.03095     -0.192355     -0.384822     -0.500811     -0.584877      0.364096      0.371621     -0.327704     0.0356988  -0.000966223     0.0227637    -0.0112963   -0.00710713    0.00252756   0.000245152   0.000726079   0.000149828  -2.49189e-05  -3.88428e-05   1.65466e-05  -2.39977e-06  -1.75870e-07   2.35043e-07  -6.52304e-08   6.09299e-09   1.15182e-09       0.00000       0.00000       2.51135       3.33565       3.77709       3.54407       3.70951       3.28837       2.92794       2.11498       2.35467       1.26041       1.27332      0.873800      0.598821      0.442184      0.272257      0.189615     0.0906393     0.0762237     0.0300991     0.0200757     0.0111779    0.00485808    0.00242298   0.000957640   0.000509638   0.000148518   5.94930e-05   2.55706e-05   7.05300e-06   2.57839e-06   4.69650e-07   9.29170e-08   2.35438e-08   2.34831e-09       0.00000       0.00000
  17  10 2260.3537    0.9928  0.8319  9.6082 -0.0009       4.35549  0.0429   0.0263   0.0647    0.1357   0.0000       1.12292   436.5758       2.32862       7.83621     -0.859516      -2.01985      -4.11638      0.692083       3.12255     -0.440773      -1.64975     0.0861575      0.309503    -0.0777077     -0.302183     0.0955331      0.221922   -0.00659137    -0.0242056    -0.0466421   -0.00375402     0.0106884   0.000741306  -0.000764571   0.000485235  -7.44031e-05  -0.000111482  -8.07544e-06   2.39231e-05   1.06244e-05  -1.59477e-06  -5.50518e-08  -2.18641e-08   2.70054e-08  -2.74875e-09       0.00000       0.00000       3.03958       3.95243       3.58173       3.83690       4.02152       3.72492       3.46607       2.58772       2.21102       1.47555       1.19639      0.856056      0.746085      0.518716      0.344312      0.203358      0.111001     0.0708807     0.0350520     0.0217111     0.0103091    0.00506976    0.00231261   0.000888912   0.000419618   0.000157031   5.42783e-05   2.16082e-05   5.70881e-06   1.84707e-06   4.83572e-07   9.74215e-08   2.23817e-08   2.38130e-09       0.00000       0.00000
  17  11 2405.1057    1.3797  0.8586 10.3669 -0.0096       3.62591  0.0374   0.0365   0.0644    0.1446   0.0000      0.925313   436.0539      -5.07182       10.6265     -0.470864       2.72367       2.86133      -1.10171      -3.57297       2.80654       2.57551      0.906928      -1.66183     -0.480298      0.673417      0.325224     0.0353144    -0.0727986     0.0259187     0.0171105    0.00595137    0.00396445    0.00418067   0.000490054  -7.68990e-06   0.000521389  -1.83127e-05  -3.15914e-05   2.54096e-06  -1.04220e-06   1.99456e-06   8.59141e-07   6.86873e-08   1.47650e-08   5.07702e-09       0.00000       0.00000       2.71951       3.27365       3.63339       3.77639       3.63734       3.05153       2.83579       2.34702       1.97831       1.49305       1.05368      0.877512      0.573896      0.388097      0.250757      0.161309      0.103379     0.0545203     0.0328936     0.0166012    0.00912137    0.00478484    0.00215269    0.00100662   0.000361550   0.000151360   5.54019e-05   1.78469e-05   6.13204e-06   1.51597e-06   3.63877e-07   9.01806e-08   1.55751e-08   1.75954e-09       0.00000       0.00000
  17  12 2548.2142    1.8429  1.0206 10.7259 -0.0048       3.54182  0.0483   0.0446   0.0706    0.1566   0.0000      0.917260   441.6145      -2.13368       13.2428       4.02109      0.921521       3.51318       1.15129       2.15245     -0.187532       2.70662       2.25109      0.651030     -0.639114     -0.520351      0.169361      0.136849     0.0569819     -0.107310    0.00365569    0.00401531   0.000937216   -0.00195950   0.000652651   0.000144567  -0.000991171   0.000106081  -6.52473e-05  -3.40816e-05   5.43550e-06   3.62594e-06   3.69732e-07  -2.76904e-08   1.99986e-09   1.15531e-09       0.00000       0.00000       2.81589       3.53785       4.02740       4.23975       3.87126       3.28563       3.31538       2.59129       2.05594       1.76485       1.27358      0.970254      0.607316      0.487386      0.283564      0.185223      0.116378     0.0649620     0.0387125     0.0200947     0.0108536    0.00514888    0.00246902    0.00113935   0.000505565   0.000202619   7.39017e-05   2.24980e-05   7.35910e-06   2.06012e-06   4.42528e-07   1.22608e-07   2.00620e-08   2.37959e-09       0.00000       0.00000
  17  13 2691.1577    2.4275  0.9100 11.1998  0.0025       3.91244  0.0372   0.0632   0.0689    0.1479   0.0000      0.964818   437.1414      0.670364       9.79295       1.79830       1.23009      -2.03956      -3.87400       2.73944       4.16508      -1.42121      -1.12985      -1.02998     -0.739292      0.537105     0.0519696      0.249042      0.127906     0.0808269    -0.0183262     0.0327205   -0.00605719    -0.0108892    0.00160128   0.000622588  -0.000596365   7.41730e-05   8.50292e-05  -3.85992e-06   4.98552e-06   2.56739e-06   5.36774e-07  -3.07589e-09  -2.44065e-09  -1.01136e-09       0.00000       0.00000       2.79146       3.33422       3.41644       3.39084       3.57555       3.30013       2.84069       2.31694       1.97281       1.35603       1.07156      0.816499      0.608977      0.437239      0.285265      0.175375     0.0982164     0.0614376     0.0318357     0.0176441    0.00931811    0.00421847    0.00190870   0.000824363   0.000353232   0.000121346   4.63167e-05   1.72290e-05   5.36519e-06   1.59901e-06   3.71914e-07   7.70729e-08   1.44985e-08   1.53435e-09       0.00000       0.00000
  17  14 2834.3649    3.0245  0.8657 11.7393 -0.0137      0.914554  0.0357   0.0793   0.0622    0.1680   0.0000      0.857460   435.8936       4.24745       5.30859       4.00666      -3.30608      -2.63486       4.49134     -0.934121      -4.07142      0.691003     -0.571101      -2.07953     -0.556178     -0.556830    -0.0665458     -0.145866    -0.0485936     0.0378768    0.00339827    -0.0105647    0.00954434   -0.00482814   -0.00197704  -0.000206203   0.000123015  -0.000153522   7.72466e-06   4.86695e-05  -6.22613e-06  -4.02195e-06   2.75044e-07   1.51294e-07  -1.99776e-08   1.71448e-09       0.00000       0.00000       2.43562       3.32280       3.43535       3.63907       3.39293       3.19174       2.76389       2.17912       1.83346       1.39529       1.10067      0.765656      0.561291      0.370969      0.245864      0.157825     0.0968470     0.0570012     0.0312644     0.0166985    0.00862007    0.00408297    0.00194395   0.000804744   0.000367999   0.000141219   5.45961e-05   1.90100e-05   5.80881e-06   1.68024e-06   4.26113e-07   8.74297e-08   1.67535e-08   2.14796e-09       0.00000       0.00000
  17  15 2977.2378    3.7262  0.8390 12.3574 -0.0054       1.35715  0.0415   0.0992   0.0651    0.1378   0.0000      0.679533   437.0500      0.550029       14.4322     -0.746422      -6.54011      -2.80308    -0.0837533     -0.680918     -0.821782     -0.777496      -1.22774     -0.568270    0.00467291     -0.316087    -0.0674760     0.0719300     -0.179269    -0.0165917     0.0219250    -0.0115069    0.00246698  -0.000758111    0.00311789  -3.30740e-05  -5.81351e-05   4.39427e-06   3.47189e-05  -1.62522e-06   3.86088e-07   2.96597e-06  -3.20010e-07   9.07353e-08  -1.50542e-08  -1.66542e-09       0.00000       0.00000       3.95570       5.66934       6.39469       6.50403       6.11818       5.20688       4.13214       3.10590       2.37306       1.63565       1.23101      0.761050      0.569213      0.363375      0.248276      0.151135     0.0935142     0.0558353     0.0311879     0.0178619    0.00829550    0.00421506    0.00180487   0.000827565   0.000316848   0.000137340   4.63365e-05   1.71869e-05   5.15331e-06   1.52761e-06   3.95850e-07   7.14666e-08   1.59550e-08   1.84470e-09       0.00000       0.00000
  17  16 3119.3513    3.7802  0.9820 12.6221 -0.0022      -1.09707  0.0429   0.0940   0.0726    0.1445   0.0000      0.621307   438.4966       6.28735       6.69191      -4.34345      0.470088       3.76570      -5.33200       1.03460       1.04745     -0.970044      0.403060      0.841618      0.963154     -0.605126     -0.162583   -0.00426607     0.0479393     0.0601494     0.0116117    -0.0233832    0.00614313    0.00477087    0.00441407    0.00108503  -0.000539509  -0.000116673   6.77285e-05   9.36282e-06   4.00507e-06   9.52165e-07  -4.87291e-07   4.39280e-09  -2.23260e-08  -9.47781e-10       0.00000       0.00000       2.85339       3.33574       3.88271       3.86719       3.63576       3.28128       2.92805       2.58894       2.10048       1.68102       1.28369      0.898861      0.617746      0.446602      0.294666      0.171967     0.0986661     0.0642001     0.0366592     0.0199970     0.0102497    0.00486903    0.00218537    0.00109602   0.000457265   0.000172142   6.16381e-05   2.16866e-05   6.53554e-06   1.86415e-06   4.52179e-07   9.56689e-08   1.51752e-08   1.87397e-09       0.00000       0.00000
  17  17 3261.4060    3.7861  1.3439 12.2016 -0.0089      0.502807  0.0501   0.0799   0.0823    0.1590   0.0000      0.499636   433.6607       8.42824       12.4212       3.41706      -1.05880       7.24477      -2.87299      -2.17621       4.81250      -2.36894      -3.23023       1.46679       1.79614     -0.142753     -0.430794     -0.266331    -0.0142558     0.0471249     0.0225037    0.00453371    -0.0118307  -0.000662830    0.00511422  -7.75485e-05   8.11521e-05   9.10770e-05  -4.28737e-06   1.80154e-05   7.93857e-06   1.42436e-06   6.84850e-08   6.22153e-08   2.41265e-08   3.41501e-10       0.00000       0.00000       3.39224       4.63285       4.92141       4.89314       4.80189       4.19761       3.75781       2.98956       2.41603       1.86863       1.47274       1.02178      0.707625      0.500391      0.305612      0.212279      0.120062     0.0738459     0.0405423     0.0214258     0.0109173    0.00518412    0.00247920    0.00108476   0.000464636   0.000182210   6.98916e-05   2.26633e-05   6.86387e-06   2.24008e-06   5.21174e-07   1.19746e-07   2.21936e-08   2.53976e-09       0.00000       0.00000
  17  18 3403.4138    3.2516  1.8895 11.8572  0.0009      0.703173  0.0590   0.0606   0.1041    0.1292   0.0000      0.429574   433.9231       7.60898       14.3598       4.69693      -3.82832       2.12584      0.417463       1.53280       3.99073      -1.53176      -1.21145     -0.520884      0.842816    -0.0373661     -0.428947      0.117369     0.0888031     -0.123712     0.0493998   -0.00412994    -0.0174587   -0.00223318    0.00589460    0.00125200  -0.000859460  -0.000275510  -6.32087e-05   7.30605e-05   1.63784e-05  -1.71039e-06   2.91194e-07   9.98343e-08  -9.32760e-09  -2.74342e-09       0.00000       0.00000       3.66147       4.74159       4.98081       5.02265       4.98999       4.47824       4.07052       3.41229       2.67537       2.08515       1.66142       1.15943      0.886241      0.588269      0.390761      0.249615      0.148958     0.0883286     0.0474478     0.0255916     0.0133992    0.00664275    0.00298000    0.00138941   0.000566715   0.000228542   8.27642e-05   2.81902e-05   8.41674e-06   2.56200e-06   6.76727e-07   1.38700e-07   2.52435e-08   2.94481e-09       0.00000       0.00000
  17  19 3545.6798    2.7309  3.0551 11.0269 -0.0064      0.635865  0.0772   0.0405   0.1274    0.1084   0.0000      0.207896   433.7576       10.9670       21.3659      -7.24829      -5.90291       5.19552      -4.65369      0.188618       5.35034      -2.90178       2.93646      -3.07332     -0.363448       1.61510     0.0593702     -0.222446      0.108895      0.219431     0.0937159    -0.0311656    0.00304445    -0.0143690    0.00375990   -0.00233610   0.000158701   0.000493263  -7.57978e-05   1.73876e-05   2.89145e-05   3.00186e-06  -1.44601e-06  -2.28461e-07  -3.53071e-08  -8.50670e-10       0.00000       0.00000       4.84134       6.24739       6.45694       6.58313       6.36319       5.78027       5.31076       4.38502       3.69068       2.93223       2.20804       1.59827       1.13770      0.785881      0.515196      0.315208      0.192688      0.111964     0.0650116     0.0341193     0.0179702    0.00821372    0.00410277    0.00167647   0.000771358   0.000284562   0.000111465   3.62613e-05   1.17810e-05   3.22903e-06   8.31360e-07   1.85050e-07   3.34004e-08   3.89986e-09       0.00000       0.00000
  17  20 3687.9973    2.2960  4.6946 10.3273 -0.0017      0.538164  0.0924   0.0267   0.1613    0.0822   0.0000      0.122870   445.3643     -0.882206       18.4031       19.9344      -14.7977      -3.68050       9.97393       1.44758      -3.98517       2.63918       1.15084      -1.40676      -1.34715     -0.218131     -0.402859     -0.330160      0.107129      0.288617     -0.108827    -0.0217808     0.0375229  -7.39120e-05    0.00133106   -0.00141835   0.000364379  -0.000214582  -8.02449e-05   8.83402e-05  -1.44588e-05  -7.88765e-07  -5.03709e-07   1.76352e-08   1.36173e-08   7.32556e-09       0.00000       0.00000       5.83477       7.50357       8.06707       8.19016       7.89981       7.25426       6.32182       5.32538       4.31344       3.38850       2.59610       1.87227       1.35401      0.879735      0.599220      0.378048      0.230462      0.132794     0.0764801     0.0398788     0.0204651    0.00998019    0.00480561    0.00209003   0.000870268   0.000340692   0.000129301   4.36002e-05   1.37924e-05   3.85835e-06   1.02893e-06   2.15017e-07   3.80076e-08   4.57724e-09       0.00000       0.00000
  17  21 3830.1449    1.8907  6.4542 10.1889 -0.0003      0.279699  0.1153   0.0201   0.2166    0.0563   0.0000     0.0898078   431.9191       27.5137      -9.40800       10.0503       22.3974       13.8026      -20.2264      -3.17983       2.24127      0.759724     -0.970610     -0.981979     -0.267658      -1.50836     -0.258901     0.0356737      0.936798     -0.265049    -0.0216131     0.0926138    -0.0125300    -0.0120836   -0.00229961  -0.000859979    0.00129272  -0.000654537  -0.000163980   3.62067e-05  -1.16414e-05   3.66097e-06   6.27709e-07  -9.80822e-09  -1.25189e-08  -5.13037e-09       0.00000       0.00000       7.21074       9.16676       9.72580       9.92420       9.47068       8.71094       7.87987       6.58440       5.38692       4.25817       3.17276       2.37482       1.68576       1.16157      0.758452      0.471041      0.289443      0.166565     0.0936713     0.0505296     0.0263360     0.0128182    0.00599087    0.00263837    0.00111817   0.000439030   0.000162411   5.51164e-05   1.74855e-05   4.82830e-06   1.22137e-06   2.70477e-07   4.67834e-08   5.66808e-09       0.00000       0.00000
  17  22 3973.0362    1.6414  8.2320  9.9830 -0.0019      0.467786  0.1422   0.0164   0.2594    0.0492   0.0000     0.0742635   439.9233       8.91941       16.7973       11.9628       7.07535       6.26310      -10.4844      -7.95443       2.83434      -6.63391     -0.847803      -1.06298      -1.51232      -2.17675     -0.947125     0.0847734     -0.336944     -0.353073   -0.00461613     0.0933686     0.0272715   -0.00593959  -0.000664007  -0.000474150   0.000585102   0.000131559  -3.97798e-05  -0.000123493  -1.19957e-05  -9.37308e-06   3.71346e-06  -4.61401e-08   6.00971e-08  -1.03230e-10       0.00000       0.00000       8.48055       10.6207       11.6363       11.8002       11.3940       10.3851       9.13382       7.77906       6.37503       5.03192       3.78666       2.82057       2.01604       1.32142      0.882166      0.572336      0.352879      0.200495      0.115503     0.0615622     0.0317228     0.0158827    0.00770065    0.00324478    0.00136447   0.000536750   0.000202509   6.79850e-05   2.14729e-05   5.94341e-06   1.52756e-06   3.24876e-07   5.57714e-08   6.63127e-09       0.00000       0.00000
  17  23 4115.6246    1.3351 11.3493  9.7782  0.0014      0.433991  0.1971   0.0127   0.3488    0.0434   0.0000     0.0763517   447.4390      -11.8824       34.3758      -5.30476      -32.7242      0.208063       2.95125       6.34274       7.25650      -8.10314      -5.86624      -5.28613      -2.02265      -2.20530      0.255874     -0.165534     -0.435883    -0.0577324     0.0825757      0.100650     0.0433623     0.0134844    0.00949183    0.00495682   -0.00121005   9.39077e-05   2.88630e-05   6.16233e-05   1.62334e-05   8.76406e-06  -8.16176e-07   3.78823e-07  -3.45324e-08   7.02578e-09       0.00000       0.00000       10.7620       13.9285       14.7802       15.1789       14.7023       13.1723       11.8179       9.91367       8.26881       6.41472       5.00992       3.58373       2.56095       1.71294       1.13455      0.733069      0.443563      0.263832      0.147258     0.0792326     0.0414477     0.0200486    0.00967512    0.00415977    0.00179833   0.000681443   0.000256891   8.68955e-05   2.68142e-05   7.77672e-06   1.96116e-06   4.15634e-07   7.57843e-08   8.79202e-09       0.00000       0.00000
  17  25 4401.2196    0.9694 16.2610  9.6615  0.0018      0.307134  0.3435   0.0090   0.5315    0.0342   0.0000     0.0857541   415.5765      -27.8341       27.1486       55.1576       34.6303      -50.7987      -11.5664       34.5520      0.310339      -13.7189      -6.89665      -3.81035       1.79522     -0.383265      0.719348      0.233708     -0.552830      0.576058      0.129016     0.0245811    -0.0392634    -0.0151128     0.0233282   0.000780305   -0.00365714  -0.000916653   0.000593104  -1.75647e-05  -9.89220e-05  -3.09022e-07   7.79745e-07  -4.18862e-08   1.30799e-07   3.94683e-09       0.00000       0.00000       15.6655       20.2808       22.1488       21.7912       21.5747       19.8503       17.7142       14.9439       12.1533       9.74423       7.49661       5.48266       3.94294       2.68458       1.78616       1.13541      0.709944      0.405870      0.232474      0.123909     0.0639688     0.0315233     0.0149645    0.00657185    0.00280089    0.00111994   0.000417419   0.000139997   4.48431e-05   1.25145e-05   3.19939e-06   6.70218e-07   1.13594e-07   1.30777e-08       0.00000       0.00000
  18   9 2143.7550    0.7723  0.6948  9.2972 -0.0053       3.32575  0.0329   0.0217   0.0568    0.1173   0.0000       1.03191   445.5611       1.60944       10.6182       3.64432       1.87064       2.00852     -0.868104       2.51505       1.45344     -0.635852      -1.21548     -0.613320    -0.0644774      0.146597     -0.179672     -0.249970     -0.143762    0.00546921    -0.0267827     0.0183547    0.00397302    0.00705808   -0.00366987  -0.000857130   0.000127902   0.000271138   4.18885e-05  -8.57141e-06  -1.18486e-05   2.99644e-06  -8.49920e-07   2.84599e-07  -1.03308e-07  -2.67467e-08  -7.49534e-09   6.06317e-10       2.24810       2.89161       3.23315       2.98815       3.10238       2.89365       2.57866       2.16667       1.88479       1.39159       1.06785      0.836685      0.583567      0.440590      0.287915      0.179230      0.123741     0.0675280     0.0382367     0.0234383     0.0117579    0.00619888    0.00325050    0.00153219   0.000621103   0.000271510   0.000118476   4.62280e-05   1.47141e-05   5.60817e-06   1.78742e-06   4.57985e-07   1.10322e-07   2.37806e-08   3.91842e-09   4.11893e-10
  18  10 2291.7323    1.1127  0.8166  9.9515 -0.0065       5.56808  0.0407   0.0296   0.0608    0.1387   0.0000       1.02466   442.0728     -0.351609       16.5111      -2.12142      -4.98843       2.23028       2.22189      -1.53797       1.27515     -0.375064      -1.34330     -0.617215      0.338018    -0.0915752     0.0497421      0.136136     0.0375669     -0.150832     0.0225901     0.0316575     0.0108802   -0.00180653    0.00692234   0.000161965  -0.000234077  -2.91454e-05   7.43652e-05  -1.63977e-06  -4.52199e-06  -1.86428e-06  -7.31414e-07   8.60051e-09   1.25530e-07   3.97497e-08  -5.09793e-09  -1.07193e-10       2.45814       3.34565       2.99839       3.42597       2.90541       3.39291       2.75981       2.56984       1.84069       1.66816       1.11811      0.996152      0.647777      0.520759      0.326318      0.227992      0.129145     0.0865055     0.0419241     0.0280469     0.0127202    0.00768957    0.00315980    0.00182696   0.000653230   0.000358598   0.000118842   5.52320e-05   1.54570e-05   6.61858e-06   1.67036e-06   5.42446e-07   1.08225e-07   2.91236e-08   3.87512e-09   6.78757e-10
  18  11 2436.9839    1.5441  0.9817 10.2816 -0.0035       4.56942  0.0420   0.0379   0.0690    0.1627   0.0000      0.972201   435.1356      -2.94362       12.4807       7.79527      -4.25049      -2.02188      -4.71380       2.71119       3.00243     -0.401394      0.112515       1.14380      0.293982      0.619468      0.242738    -0.0799498     -0.134201     0.0707805    0.00211167     0.0134361   -0.00381288    0.00453428    0.00292937   6.99597e-06   0.000385941   7.42228e-05  -3.16517e-05  -1.54496e-05  -1.59549e-06   6.75024e-06   5.59423e-08  -3.62479e-07  -1.59223e-07  -2.50547e-08  -2.05541e-09   3.62182e-11       2.61161       3.42893       3.48508       4.00681       3.77465       3.49065       2.70896       2.60188       2.08776       1.70229       1.13113      0.968028      0.645899      0.501743      0.316742      0.218920      0.121192     0.0838371     0.0455823     0.0277556     0.0157758    0.00797193    0.00399179    0.00188735   0.000771680   0.000345423   0.000129253   4.72123e-05   1.82183e-05   6.29398e-06   1.74305e-06   5.38808e-07   1.15149e-07   2.85317e-08   4.07145e-09   6.16799e-10
  18  12 2580.8556    2.0102  0.9360 10.8145 -0.0048       1.18313  0.0410   0.0493   0.0646    0.1707   0.0000      0.881098   437.4202       3.26567       22.1469       3.29645       2.05386      0.420888      -1.78354     -0.796085       2.44067       1.15801     -0.309237     -0.225062       1.82174      0.154626     -0.305708    0.00893964    -0.0639613      0.157818   -0.00645058     0.0151109   -0.00766511  -8.11267e-05    0.00379604   0.000501557   7.46695e-05   0.000411571  -8.72509e-05  -1.24304e-05   1.58708e-06   1.32848e-05  -1.01332e-06  -2.18041e-07   9.90489e-08   1.60213e-08   1.63402e-09  -1.09074e-10       2.77373       3.68603       3.88531       3.72592       3.50592       3.23137       3.18153       2.52219       2.34863       1.72481       1.37260       1.00459      0.769047      0.514279      0.326705      0.225239      0.123637     0.0801780     0.0422433     0.0248000     0.0126843    0.00658994    0.00338256    0.00152566   0.000763883   0.000284176   0.000126898   4.78080e-05   1.81675e-05   6.20080e-06   1.63986e-06   5.09606e-07   1.11067e-07   2.40469e-08   4.96012e-09   4.81197e-10
  18  13 2724.7988    2.5154  0.8187 11.7834 -0.0038      0.846935  0.0394   0.0659   0.0635    0.1232   0.0000      0.973852   436.1481      -3.00891       15.1698       4.74067      -2.52303     -0.896507      -1.22323       2.08683      -1.57094     -0.649273     -0.402191      -1.36083      0.227714     -0.313360     -0.487195     0.0647137    -0.0842787    -0.0344359     0.0304849   -0.00404041   -0.00317761   -0.00963274    0.00163487   0.000946795  -0.000265825   0.000140710   8.57176e-05   7.75425e-06  -1.62849e-05   1.76996e-06  -1.80014e-06  -1.53179e-07   5.19120e-08  -2.35837e-09   4.83926e-09   4.05563e-10       2.46284       3.22842       3.69634       3.20377       3.57112       2.95211       2.71987       2.58914       1.87778       1.70564       1.19204      0.882793      0.722569      0.424029      0.314915      0.206341      0.116887     0.0828065     0.0392129     0.0238693     0.0142434    0.00587902    0.00365421    0.00173661   0.000618655   0.000330472   0.000132735   4.14302e-05   1.92639e-05   6.24206e-06   1.48789e-06   5.20211e-07   1.48564e-07   2.79119e-08   3.93208e-09   4.13927e-10
  18  14 2868.7051    3.1789  0.7999 12.1224 -0.0116       1.31517  0.0452   0.0837   0.0571    0.1256   0.0000      0.847745   436.6670       6.55331       14.2033       1.52692       1.94348       5.01927      0.682889      -2.07553      0.642204      -1.27446      -1.70619     -0.506147     -0.761663     -0.417662     -0.161291    -0.0197614     -0.115553     0.0331284     0.0339447     0.0260485     0.0211497    0.00491588  -0.000591009   -0.00135637   -0.00116600   9.32815e-05   5.87324e-05  -1.72298e-05  -1.11140e-05  -2.17459e-06  -9.27446e-07   5.05855e-07   3.65667e-08  -3.31804e-08   8.75078e-09   1.00141e-10       2.31595       3.96792       3.61479       3.97074       3.93737       3.41139       3.22332       2.92869       2.11405       2.06118       1.21418       1.25412      0.680139      0.532943      0.375080      0.211669      0.159944     0.0804836     0.0538299     0.0293120     0.0156127    0.00767451    0.00458277    0.00152920    0.00115700   0.000273746   0.000186622   5.37830e-05   2.13682e-05   6.90158e-06   2.48500e-06   5.21278e-07   1.58786e-07   4.53511e-08   6.49007e-09   8.52650e-10
  18  16 3154.9127    3.9326  1.0236 12.6711 -0.0118       1.98925  0.0531   0.0968   0.0720    0.1437   0.0000      0.998589   433.1912       2.57776       11.4244       3.16674      -9.34689       1.54310      -6.71709       2.22036      0.637512      0.233012     -0.996126      0.645921      0.641769      0.240225     0.0576045     -0.252119      0.113994      0.237782     0.0250822    0.00829544     0.0120619    0.00229315    0.00402156    0.00130670  -0.000265199  -0.000462120   3.74155e-05  -5.63155e-05  -2.82854e-05   4.31805e-06  -1.55055e-06   4.90077e-07  -6.59402e-08  -1.58694e-08   5.75070e-10   6.57066e-10       3.74540       3.62252       4.40137       5.45485       4.37639       3.52174       4.07645       3.78287       2.40814       1.82565       1.72096       1.42586      0.819674      0.562562      0.494904      0.328918      0.161754     0.0869500     0.0675439     0.0424507     0.0184711    0.00707649    0.00454152    0.00290834    0.00140744   0.000593490   0.000210604   7.06459e-05   2.18484e-05   6.65686e-06   1.90665e-06   4.69801e-07   1.18763e-07   2.56516e-08   3.93229e-09   5.54630e-10
  18  17 3297.4032    3.6257  1.4999 12.1305 -0.0039      0.547768  0.0505   0.0731   0.0890    0.1317   0.0000      0.564610   437.1885       2.55394       11.0490       11.5344       1.84087      -3.78371      0.185932       3.36277      -2.10120      -3.62005      0.573771      -1.04410      0.746141    -0.0958656     0.0476183     -0.560561     -0.153945      0.264170     0.0513971     0.0154249   -0.00585170   -0.00419831     0.0117971   0.000326390   0.000872387   0.000394959   1.32807e-05   2.75666e-05   2.88566e-05  -8.97425e-06  -2.06597e-06   6.97662e-07   1.12455e-07  -3.79085e-09  -3.27080e-09   1.12776e-09       3.05238       3.71529       4.11070       4.02866       4.06275       3.90369       3.18974       2.82501       2.54525       1.82112       1.47248       1.09415      0.771157      0.591223      0.387517      0.244928      0.154234     0.0986571     0.0520119     0.0323605     0.0170952    0.00894023    0.00444149    0.00206112   0.000869652   0.000381936   0.000158372   5.75208e-05   1.95210e-05   7.52454e-06   2.29734e-06   6.50288e-07   1.39000e-07   2.80000e-08   4.87643e-09   5.58394e-10
  18  18 3440.2019    3.0805  2.2230 11.6733 -0.0056       1.52304  0.0606   0.0523   0.1106    0.1134   0.0000      0.311446   437.6038       2.13626       14.4209       8.53435      -2.53961    -0.0788175       4.01363      0.592003      0.252474       4.85205      -1.79721      -2.63047      0.200024    -0.0160048     -0.160329     0.0855531    -0.0794304    -0.0763006     0.0696078     0.0373232    -0.0159705    0.00297275   -0.00141251    0.00456418   -0.00163096  -0.000269536   5.86921e-05  -0.000183979  -3.18529e-06   2.74269e-06   3.77148e-06  -5.20320e-07   6.64734e-08   5.40268e-09  -3.96583e-09   3.47413e-10       3.72831       4.81490       5.14923       5.38294       5.12263       4.71283       4.16520       3.51513       2.89671       2.32697       1.77823       1.37116      0.938800      0.655956      0.439317      0.295007      0.186680      0.111668     0.0677109     0.0372289     0.0200293     0.0101680    0.00517048    0.00242400    0.00114751   0.000460129   0.000191223   7.14863e-05   2.60029e-05   8.38833e-06   2.61904e-06   7.00762e-07   1.67880e-07   3.69147e-08   6.12775e-09   7.36577e-10
  18  19 3582.8786    2.5972  3.2386 11.1412 -0.0039      0.925222  0.0761   0.0375   0.1365    0.0892   0.0000      0.218096   443.3852       11.8818       20.6275       11.4828      0.275541       6.49030       1.26747       2.17340      -3.19761      -1.63987       2.11505      -1.28134      -1.22403       1.09489      0.537739      0.336107    -0.0514168     -0.143608     -0.109484    -0.0298668     0.0443517    0.00538724    0.00399003    0.00323684   -0.00116127   0.000282391  -9.53892e-05   0.000135429  -7.04872e-06  -1.87175e-05  -1.65912e-06   1.99775e-07   4.65136e-07   9.07709e-08   5.04642e-09   1.49193e-10       4.68453       6.05386       6.28806       6.42891       6.14833       5.71832       5.08321       4.47196       3.87343       3.02759       2.43602       1.74760       1.24063      0.885101      0.586015      0.374107      0.234590      0.143709     0.0831200     0.0479410     0.0255540     0.0133189    0.00643155    0.00305069    0.00135767   0.000592079   0.000239338   9.07954e-05   3.10060e-05   1.07059e-05   3.31251e-06   9.28465e-07   2.19923e-07   4.53399e-08   8.19945e-09   9.41977e-10
  18  20 3725.5429    2.1978  4.8550 10.4126 -0.0008      0.427242  0.0936   0.0250   0.1674    0.0728   0.0000      0.121416   445.8294       6.52917     -0.454330       2.93737     -0.326332       5.45570      -7.23961       8.47648       1.27994      -4.80090      0.687940     -0.951501     -0.765720     -0.576659     -0.233351     -0.520007     -0.240736     -0.165083     0.0206178    -0.0175075     0.0140039  -0.000770052     0.0134440   -0.00820733   -0.00198702  -0.000118504   0.000105205  -0.000130533  -1.88665e-06   2.26689e-06   1.44297e-07  -1.19699e-06  -2.63325e-07  -2.67277e-08  -1.01378e-08  -2.15582e-09       5.53277       7.16014       7.40722       7.99092       7.42251       6.98376       6.31595       5.43022       4.40590       3.58415       2.74225       2.06611       1.51569       1.05015      0.699734      0.469905      0.288455      0.179141      0.101334     0.0583501     0.0308058     0.0162896    0.00805395    0.00389157    0.00172779   0.000745270   0.000299133   0.000115817   4.04642e-05   1.35185e-05   3.85792e-06   1.10837e-06   2.67826e-07   5.77758e-08   9.80992e-09   1.21763e-09
  18  21 3868.4951    1.7961  7.1270 10.0073 -0.0040      0.343551  0.1234   0.0175   0.2170    0.0539   0.0000     0.0782495   442.1270       4.35833       17.4401       24.6331      -4.70932       9.40335      -13.7885       3.46508       2.10330       3.87521      0.828836      -2.75759      -1.03958      0.462498     -0.543901    -0.0769319     -0.478749     0.0432973      0.132141     0.0507075    -0.0822443    -0.0212187    0.00740698  -0.000251658   -0.00348654  -0.000135637   0.000441608   0.000247549  -5.35565e-05   1.84646e-05  -9.65307e-06   7.70571e-07   3.55944e-07  -4.89860e-08  -2.60109e-08   2.33100e-10       7.33463       9.38429       10.1914       10.5112       10.0863       9.28262       8.23734       7.00201       5.75695       4.65018       3.47237       2.66272       1.89724       1.36214      0.895825      0.595599      0.369400      0.227474      0.128659     0.0766978     0.0395246     0.0212058     0.0105177    0.00486292    0.00227862   0.000913625   0.000390934   0.000148584   5.11451e-05   1.77112e-05   5.11037e-06   1.45073e-06   3.40232e-07   7.51542e-08   1.21622e-08   1.43292e-09
  18  22 4011.4782    1.4999  8.9929  9.9291 -0.0038      0.441174  0.1521   0.0144   0.2808    0.0455   0.0000     0.0746274   456.5793       15.9429       12.2957      -6.55511      -6.12359       23.8161      -5.43073      -6.57517       7.33359       4.60302      -1.03343      -3.41622     -0.324982      0.769544       1.47841      -1.74818     -0.915544    -0.0425842    -0.0521402     -0.166156    -0.0949009     0.0503250    -0.0122326   -0.00942687   -0.00203493    0.00164749   5.06944e-05   0.000214501   3.18142e-05   2.77284e-05  -1.32714e-05  -1.66076e-06   2.99080e-08  -1.44000e-08  -5.30238e-09  -2.32397e-09       8.43008       10.9822       11.7868       12.1780       11.7388       10.9342       9.61405       8.44132       6.88667       5.44609       4.18904       3.19324       2.34237       1.61969       1.12720      0.716365      0.459175      0.277619      0.160487     0.0910131     0.0493263     0.0259334     0.0130956    0.00602097    0.00285449    0.00116064   0.000487894   0.000179675   6.45778e-05   2.18354e-05   6.63189e-06   1.79036e-06   4.52655e-07   9.28947e-08   1.55926e-08   1.85542e-09
  18  23 4153.9837    1.3447 12.0202  9.6832 -0.0023      0.132717  0.2024   0.0117   0.3511    0.0436   0.0000     0.0670451   423.9784       3.26602       6.07511      -11.7199       9.96758      -9.36847      -16.6249       10.7255       3.19324      -7.60841      -1.34807     -0.627510      -1.81699       2.67665       1.04487       1.21370      0.166943     0.0324273   -0.00935393     -0.266999    -0.0125798     0.0125925    0.00603807    0.00755386   -0.00117386   -0.00448433  -0.000336111   0.000535509  -7.73020e-05   8.71774e-06   5.02225e-06   8.12105e-07  -3.55338e-07   2.41101e-07   1.22609e-10  -4.14538e-10       10.1928       13.5696       14.4152       14.9025       14.3265       13.4118       11.8807       10.1924       8.55486       6.68560       5.34679       3.90498       2.91357       1.98591       1.38311      0.885949      0.571245      0.340824      0.203294      0.113078     0.0624528     0.0315921     0.0158528    0.00782164    0.00329476    0.00152206   0.000589916   0.000229027   8.23833e-05   2.70340e-05   8.46671e-06   2.28277e-06   5.74719e-07   1.13595e-07   2.00735e-08   2.32479e-09
  19  10 2322.3910    1.1643  0.9762  9.8442 -0.0140       4.93438  0.0411   0.0278   0.0670    0.1488   0.0000      0.940157   435.6635       2.60838       15.9601       1.79706       5.62672      0.841770     -0.860202      -3.94772      -1.26146      -2.00404      0.449803     -0.282092    -0.0734121     -0.141109     0.0248358     -0.118151     -0.165730      0.149199      0.113746     0.0599258    0.00461087    0.00242120  -0.000735785  -0.000773439  -0.000714619    0.00102334  -8.23655e-05   1.47044e-07  -4.29724e-05   6.22063e-06  -6.28587e-06   1.93818e-06   9.40660e-07   1.37372e-07   3.50391e-09  -5.12356e-09       2.39236       3.06069       3.47540       3.71839       3.35974       3.32153       2.70440       2.51364       2.01133       1.57212       1.23553      0.952882      0.660110      0.528485      0.325721      0.230621      0.151628     0.0949316     0.0557424     0.0340395     0.0183217     0.0105131    0.00531605    0.00284046    0.00131588   0.000626490   0.000257230   0.000113829   4.36262e-05   1.66802e-05   5.23778e-06   1.82176e-06   5.49355e-07   1.52417e-07   2.93653e-08   6.41011e-09
  19  11 2468.1641    1.5610  0.9660 10.6135 -0.0042       2.10328  0.0436   0.0384   0.0663    0.1375   0.0000      0.987813   436.9044      -3.56976       10.7554    -0.0450211     -0.237919      -2.64745      -1.12784       1.55874       3.40721      0.702548     -0.226072      -2.61071      -1.12214     -0.316050     -0.211316     -0.181782      0.129986      0.204005    -0.0588422    -0.0358954    -0.0104594   -0.00501607   -0.00125770   -0.00278657   -0.00240686   0.000855252   0.000233307  -0.000221461  -3.60997e-05  -3.14363e-05  -7.93923e-06   2.88031e-06   2.61124e-08  -5.09928e-08  -2.45410e-08   3.28404e-09       2.72857       3.69253       4.25536       4.45322       3.94409       3.80549       3.30712       2.72276       2.27115       1.83127       1.37537       1.00947      0.771872      0.547468      0.336790      0.240043      0.163439     0.0955243     0.0563001     0.0348593     0.0205460    0.00961359    0.00550397    0.00280578    0.00148735   0.000572354   0.000269008   0.000109661   5.12049e-05   1.78488e-05   6.43065e-06   1.80991e-06   5.47964e-07   1.44081e-07   3.00793e-08   6.42898e-09
  19  12 2613.1436    2.1614  1.0154 10.9958 -0.0060       1.75673  0.0420   0.0492   0.0661    0.1688   0.0000      0.812565   437.3889      -2.53245       14.3936       4.99378      -3.11659      -1.12434      0.368369     -0.689252     -0.581978     -0.427690       2.59630     -0.249501     -0.850495      0.186379     -0.584604     -0.488145      0.185878    0.00991302    -0.0607963    0.00490193    0.00691713    0.00503371    0.00450116  -0.000264008  -8.37437e-05  -0.000793120   0.000109086   9.64677e-05  -3.41487e-06   4.67275e-06  -5.36376e-06   1.17192e-06   1.02775e-07  -5.10145e-08  -6.37885e-09  -3.06454e-10       2.50340       3.17573       3.36078       3.28660       3.47583       3.16832       2.96550       2.48228       1.99831       1.57632       1.17055      0.930086      0.738597      0.534069      0.383825      0.247818      0.162832      0.102112     0.0583626     0.0340222     0.0186018    0.00970618    0.00548332    0.00254743    0.00125770   0.000563624   0.000239283   9.87824e-05   4.11182e-05   1.39238e-05   5.23333e-06   1.63059e-06   4.54664e-07   1.24338e-07   3.10554e-08   6.51215e-09
  19  13 2758.0551    2.7062  0.8815 11.7060 -0.0001       4.46642  0.0330   0.0656   0.0651    0.1238   0.0000      0.928723   438.4632      0.998499       13.9432       1.61109      0.356229      -1.10455      -2.71090      -1.55158       2.16527      0.677904     -0.165833     -0.368069     0.0103621      0.668393     -0.254898      0.342154      0.137053     -0.120350    -0.0272040     0.0162315    -0.0130558    -0.0153351    0.00388843   0.000558077   -0.00157149  -0.000274697  -9.58738e-05  -7.99763e-05   5.23126e-05  -4.97461e-07   5.32792e-06   6.07231e-07   3.65628e-07  -7.04337e-08   3.00103e-08  -6.49427e-10       2.06077       2.55499       2.67421       2.95576       2.93331       2.64471       2.30564       1.95138       1.69351       1.42563       1.09492      0.763834      0.591158      0.426045      0.304758      0.203899      0.125954     0.0742510     0.0500995     0.0291804     0.0178317    0.00964733    0.00477853    0.00242682    0.00108187   0.000507199   0.000209612   9.02717e-05   3.33957e-05   1.32383e-05   4.49288e-06   1.31357e-06   4.11798e-07   1.06519e-07   2.67791e-08   5.29242e-09
  19  14 2902.4651    3.4156  0.8499 12.0820 -0.0076      0.754170  0.0374   0.0839   0.0575    0.1405   0.0000      0.885198   438.1317       6.31078       6.14909       2.03246     -0.359968       2.88237     0.0716741      -1.86099     -0.209410      -2.75831      0.212162     -0.263184      0.178891      0.420278     -0.587181    -0.0603405      0.128869      0.126271      0.112314    -0.0156131    -0.0122023   7.39070e-05    0.00649274   -0.00109032   -0.00108189  -3.06177e-05   0.000325277   8.49628e-07   1.05883e-05  -6.75898e-06  -5.13972e-06   1.19651e-07   5.37779e-08   1.32903e-07   1.93162e-08   1.72677e-10       2.37847       2.76154       3.10076       3.28496       2.85187       2.81763       2.60772       2.23303       1.81242       1.66600       1.33440      0.882012      0.683587      0.496331      0.332444      0.212180      0.141981     0.0881420     0.0556290     0.0306758     0.0180795     0.0100479    0.00522108    0.00241854    0.00113819   0.000479533   0.000241242   0.000100084   4.29639e-05   1.53000e-05   4.95178e-06   1.38867e-06   4.06284e-07   1.10523e-07   2.57478e-08   4.66954e-09
  19  15 3046.5576    4.0383  0.8774 12.2761 -0.0068       1.43356  0.0334   0.0963   0.0611    0.1444   0.0000      0.740138   436.1553       4.45189       14.5655       7.34034      -5.68978      -3.22826       2.11457       1.61687     -0.177263      -3.31968   -0.00695348      0.547421     -0.953028     -0.877902      0.141263    -0.0675762      0.243948    -0.0435180    -0.0478850   -0.00186046     0.0120333    -0.0110635   -0.00248413  -4.79197e-05   0.000829952   0.000951900   0.000192853  -6.97667e-05   5.01787e-06  -6.83747e-06  -5.45453e-07   9.05349e-07   1.67216e-08  -2.15578e-07   1.55838e-08   1.01383e-08       2.12578       2.74148       3.09595       3.08764       2.87837       2.92402       2.43150       2.12931       1.80989       1.49207       1.13520      0.924255      0.611051      0.465435      0.312385      0.196827      0.131894     0.0909467     0.0484334     0.0298619     0.0172601    0.00919725    0.00411510    0.00260403    0.00110034   0.000465442   0.000224589   0.000104591   3.55241e-05   1.38797e-05   4.80463e-06   1.77283e-06   4.78483e-07   1.30540e-07   2.74030e-08   6.30692e-09
  19  17 3333.0925    3.5064  1.4983 12.4287 -0.0096       2.11334  0.0509   0.0674   0.0841    0.0966   0.0000      0.586868   438.3318       1.37947       13.1123       4.01157       4.06832       1.65673      -3.57017      -2.44553       2.22681      0.311940       1.50524    -0.0168922      0.410903       1.12030     -0.271407     0.0637251      0.225632     -0.212704     0.0631703    0.00826735    0.00849585    -0.0115738    0.00123640    0.00136370   -0.00134704  -0.000782374   0.000179685   0.000237721   8.06314e-07  -2.99353e-05  -1.63954e-06   2.53007e-06   6.80363e-07   2.05388e-08  -3.22539e-08  -5.19551e-09       2.88396       3.75655       3.78204       4.18527       3.82245       3.85596       3.19360       2.91989       2.53088       1.96929       1.55840       1.16453      0.888831      0.637411      0.457343      0.284089      0.195576      0.119527     0.0721858     0.0408154     0.0252381     0.0125172    0.00726366    0.00335515    0.00179574   0.000664397   0.000349954   0.000126262   5.63562e-05   1.76526e-05   6.89909e-06   2.14319e-06   6.36964e-07   1.62589e-07   3.71067e-08   7.27043e-09
  19  18 3476.3305    2.8796  2.3863 11.6430 -0.0077       1.15974  0.0617   0.0448   0.1138    0.0836   0.0000      0.334182   441.6705     -0.937223       13.3305      -1.51849      -2.66020      -3.88937       4.32449      -3.97757      -1.11787      -1.31745       3.43829      0.283503     -0.836870     -0.241074      0.131575     -0.121388    -0.0745627     0.0555906      0.118263    -0.0492082    0.00734771    0.00803159    0.00548071    0.00389621   -0.00345749    0.00184388    0.00124084  -3.02480e-05  -0.000207371   4.56212e-05   1.84338e-05   2.59742e-06  -1.11733e-06   1.21012e-07   7.45250e-08  -7.44459e-09       3.47646       4.57871       4.99600       5.30964       5.00729       4.60379       4.18219       3.52429       2.93657       2.37671       1.91500       1.40485       1.03274      0.744797      0.514575      0.320790      0.229465      0.140980     0.0873032     0.0498387     0.0275624     0.0159546    0.00845727    0.00413194    0.00203908   0.000886322   0.000425543   0.000167787   6.94100e-05   2.46552e-05   7.88310e-06   2.61535e-06   7.79204e-07   1.94396e-07   4.83588e-08   9.71280e-09
  19  19 3619.3795    2.4761  3.7575 10.7096 -0.0031      0.456606  0.0776   0.0305   0.1396    0.0831   0.0000      0.165825   441.1253       12.9315       15.0554     -0.144697      -7.80714       4.27513       4.35422      0.900932      -6.65990      -5.56162      0.165717      -4.31364      0.875806      -2.22720      0.375848     -0.720674     -0.962202     0.0777312     0.0962048     -0.105062    -0.0533429     0.0387077   -0.00439278    0.00174379   0.000467348   0.000339268    0.00134800   8.34720e-05  -0.000139476   3.53335e-06   2.09697e-05   4.29405e-06  -1.14930e-06  -1.88800e-07   3.75130e-08  -6.69100e-09       4.40892       5.65162       6.16214       6.21004       6.20871       5.53038       5.26573       4.48852       3.70607       3.11159       2.37436       1.87778       1.34240      0.974280      0.668527      0.448779      0.284204      0.186496      0.111392     0.0624840     0.0358659     0.0197217     0.0102271    0.00516975    0.00236911    0.00114125   0.000493010   0.000213859   7.87305e-05   2.97742e-05   1.04161e-05   3.28074e-06   9.39319e-07   2.58115e-07   6.16711e-08   1.34621e-08
  19  20 3762.7588    2.0782  5.5257 10.2692 -0.0014      0.450162  0.1000   0.0222   0.1813    0.0650   0.0000     0.0999679   430.4939       11.5002       23.0270       3.49707     -0.533999      -5.35431      -7.39607      -3.89831       2.34419      -3.09406      -4.37780      -5.73530      -3.22589      -2.15077      0.764554       1.02492     -0.912841     -0.459259     0.0617496     -0.165509    0.00387718    -0.0148995     0.0188388    0.00961041   -0.00228257   -0.00118779   0.000343039  -0.000374601  -8.82343e-06  -1.35414e-05   2.55649e-05  -9.87144e-07  -5.53982e-07  -1.81964e-07  -4.46468e-08   2.35047e-08       5.68826       7.19350       7.80765       7.89511       7.60054       7.36174       6.56188       5.74020       4.79116       3.90069       2.99272       2.31518       1.72676       1.25183      0.873516      0.578621      0.376260      0.222858      0.140955     0.0796856     0.0451922     0.0249307     0.0126871    0.00643829    0.00301991    0.00141840   0.000611143   0.000254691   9.82270e-05   3.83816e-05   1.29356e-05   4.13353e-06   1.26290e-06   3.20161e-07   7.76107e-08   1.55836e-08
  19  21 3906.0354    1.7906  7.0752 10.0758  0.0001      0.340827  0.1206   0.0172   0.2135    0.0495   0.0000     0.0784100   443.5050      -6.92110       2.14289      -9.57162       8.42036       1.57814     -0.325311       10.4794      -3.22357      0.330560      -3.16076     -0.556993      -1.58372       2.69162      0.655302     -0.220221     -0.738483      0.394132      0.249432     -0.104380     0.0759295     0.0688130    -0.0277155    -0.0101745   0.000577993  -0.000701476   3.11927e-05  -0.000647073  -7.38938e-05   1.75211e-05   1.08413e-05   3.62469e-06   1.49571e-06  -9.57095e-07  -5.93986e-08   1.33472e-08       6.50861       8.66744       9.21111       9.63960       9.30476       8.69767       7.67247       6.79091       5.58718       4.61664       3.52454       2.79747       1.96102       1.43928       1.00993      0.670760      0.425328      0.272246      0.163335     0.0964762     0.0549406     0.0297561     0.0153964    0.00769942    0.00370193    0.00168896   0.000758749   0.000310920   0.000120352   4.35559e-05   1.55679e-05   5.08057e-06   1.48757e-06   3.95195e-07   9.34766e-08   1.97929e-08
  19  22 4049.8198    1.4507 10.0004  9.8780 -0.0049      0.526822  0.1648   0.0132   0.2937    0.0412   0.0000     0.0704162   435.7703      -2.21340       4.10458      -5.22328       2.64828      -1.08599      -17.1593      -5.27065      0.595823      -12.0765      -1.72193       4.11661       2.69459      -1.49431     -0.993328      0.421708     -0.109255     -0.163008      0.118296     0.0696333     -0.120079     0.0111061    0.00586454    0.00846049    0.00234699    0.00125531  -0.000483852  -0.000770769   8.39494e-05   4.13589e-05  -2.98079e-05  -1.03371e-05   5.35300e-06   7.12939e-07  -5.63293e-08  -3.46037e-10       8.54383       11.0565       12.0921       12.3308       12.0085       11.1396       10.0606       8.67957       7.39072       5.98059       4.70735       3.61061       2.64521       1.91031       1.27800      0.869056      0.571660      0.362108      0.217417      0.126324     0.0711833     0.0388134     0.0203194     0.0103046    0.00496762    0.00221090   0.000989040   0.000405625   0.000161928   5.99102e-05   2.06614e-05   6.66077e-06   1.98284e-06   5.29498e-07   1.21761e-07   2.52219e-08
  19  23 4192.5395    1.2358 12.4292  9.7758 -0.0048      0.135500  0.2179   0.0106   0.3698    0.0378   0.0000     0.0759938   418.8548       20.7935       36.8591      -23.0033       1.78521      -5.67638    -0.0278290       7.45580       7.26687      -23.2476      -10.2688       7.67851       1.21569      0.826676      -1.73028      -2.00016      0.925100       1.17627    -0.0549072     -0.292894     -0.256538     0.0285274     0.0475223    0.00445969    -0.0118368    0.00157936    0.00294161   0.000251969   2.16357e-05   2.47553e-05  -1.23987e-05  -3.45584e-06   4.21741e-06   4.59377e-07  -1.18870e-07   1.77681e-09       10.4039       13.5352       14.8618       15.0642       14.7759       13.6311       12.4479       10.7167       9.04704       7.29325       5.68369       4.37001       3.28314       2.30975       1.62769       1.08405      0.705832      0.441062      0.270189      0.154360     0.0875195     0.0479907     0.0252504     0.0126766    0.00603760    0.00283880    0.00122129   0.000510523   0.000197746   7.45887e-05   2.59706e-05   8.26595e-06   2.44834e-06   6.41622e-07   1.54649e-07   3.10228e-08
  19  24 4335.4982    1.0457 15.7535  9.7416 -0.0012    -0.0405803  0.3152   0.0087   0.4841    0.0331   0.0000     0.0809156   432.9726      -17.9710      -6.51690       10.0676       7.56755       22.4479       34.8514      -22.2740      -9.15575      -3.88782      -14.8677      -5.29036     -0.876678      -5.34359      -5.21728      0.367667      0.668854     -0.449162    -0.0889502     -0.147364     -0.174865      0.114120     0.0639608    -0.0109577    -0.0116368    0.00281981    0.00116041  -0.000191870  -3.70717e-05   6.45543e-05  -4.16446e-05   3.02169e-06   1.18316e-06   5.57939e-07   1.49145e-07   9.60289e-08       13.3247       17.4096       19.1079       19.6127       19.0995       17.8657       16.0013       13.8043       11.7724       9.36159       7.41505       5.63070       4.28646       3.01186       2.11326       1.38878      0.942893      0.590398      0.356376      0.208484      0.118197     0.0648477     0.0339921     0.0175956    0.00831828    0.00382193    0.00164387   0.000699817   0.000272290   0.000101578   3.49401e-05   1.13258e-05   3.32599e-06   8.58929e-07   2.04944e-07   4.01255e-08
  20   9 2203.2255    0.9216  0.7510  9.5750 -0.0119       4.06003  0.0335   0.0252   0.0569    0.1263   0.0000      0.989315   436.7047      -1.11158       14.4926       1.78175      -3.02344       2.61741       1.03337      0.331164       1.70306      -1.74045       1.11861      -1.33953     -0.698971     0.0901285     -0.595530     0.0990160    -0.0479512     0.0973395    -0.0813872    -0.0200032     0.0442893    -0.0145371    0.00464990   -0.00467078  -0.000536774   0.000893441   9.94294e-05  -0.000302495  -1.07320e-05   3.48300e-05   1.63984e-05   2.06359e-06  -6.64791e-08  -2.40812e-07   1.95201e-08   4.49985e-08       2.24509       3.01240       3.21024       3.15847       2.75984       2.75061       2.41694       2.27336       2.03223       1.71703       1.38732       1.07344      0.773747      0.522153      0.369474      0.241567      0.152641     0.0980629     0.0620474     0.0334010     0.0226253     0.0111473    0.00677536    0.00302551    0.00188959   0.000765578   0.000410952   0.000161136   8.25692e-05   2.65052e-05   1.21117e-05   3.76134e-06   1.56720e-06   4.15656e-07   1.31210e-07   3.12600e-08
  20  10 2352.5233    1.2430  0.9505 10.0765 -0.0105       3.79787  0.0417   0.0294   0.0646    0.1369   0.0000      0.896548   437.2772       3.25254       13.7080      0.826908      -1.94588       4.98933       3.70348       1.36380       2.52520       1.60104       2.80456      -1.76349      0.349542   -0.00397928     -0.363273      0.159887     0.0992674     0.0609166    -0.0250191    -0.0123892     0.0337210   -0.00953745    0.00373260   -0.00544440   -0.00127774  -0.000293923  -0.000262948   2.89768e-05   2.13380e-05   2.22368e-05  -1.68142e-05   3.67199e-06  -2.81515e-07  -5.21368e-07   4.48554e-10   3.02080e-08       2.43075       2.65293       3.19880       3.58058       3.13951       2.88889       3.01930       2.40932       1.95918       1.69596       1.38404       1.02728      0.737642      0.598849      0.407147      0.284542      0.183211      0.119576     0.0788062     0.0446903     0.0275930     0.0150800    0.00862313    0.00451082    0.00209619    0.00108432   0.000491983   0.000242875   0.000101036   4.32535e-05   1.60542e-05   5.37601e-06   1.72459e-06   4.69376e-07   1.38754e-07   3.34513e-08
  20  11 2499.0726    1.7604  0.9352 10.5027 -0.0016       2.93286  0.0377   0.0397   0.0628    0.1609   0.0000      0.837697   434.9525     -0.155686       8.51713      -1.26030      -1.26900      0.343974       3.75415       3.31373     -0.586569      0.408267       1.37459    -0.0440028     0.0831857     -0.861116      0.130897    -0.0274277    -0.0304093    -0.0537973    -0.0631271    -0.0335390    0.00581847    -0.0246118    0.00671308    0.00130883   -0.00111212  -0.000933727   0.000107332   0.000154920  -4.69753e-05  -3.84393e-06   6.99065e-06  -1.30441e-06  -1.13174e-06   2.55815e-07  -1.84305e-08   2.44520e-08       2.56228       3.40078       3.35521       3.32886       3.10369       2.77283       2.50763       2.50377       2.27255       2.05959       1.59016       1.24093      0.900218      0.621487      0.404699      0.257616      0.168307      0.112254     0.0666958     0.0403832     0.0227306     0.0132232    0.00728356    0.00392712    0.00194399   0.000935973   0.000390797   0.000176546   7.08109e-05   2.92805e-05   1.11876e-05   3.94788e-06   1.32542e-06   4.18355e-07   1.09339e-07   3.07864e-08
  20  12 2644.9428    2.2541  0.9890 10.9703 -0.0002       2.20097  0.0347   0.0497   0.0635    0.1551   0.0000      0.810575   440.1235       5.78232       14.6753       1.64113     -0.438989      -4.33405      0.257203       3.01022       3.11298      0.386732       1.01845      -1.17225     -0.493879     -0.253936     -0.243268     -0.122456      0.172556     0.0384597     0.0292400   -0.00839219  -0.000130157     0.0155932    0.00621951   0.000540090   0.000466343   0.000144965   0.000354214   7.89524e-06  -3.98312e-05  -3.64872e-05   5.47220e-06   9.36753e-07   4.40908e-07   3.27047e-08  -1.38213e-07   8.10930e-09       2.03595       2.68564       2.88829       3.04843       3.01636       2.75294       2.49626       2.05399       1.86071       1.41970       1.13037      0.864345      0.659745      0.467505      0.345275      0.236891      0.151957     0.0991220     0.0595579     0.0377298     0.0216321     0.0128610    0.00664518    0.00348152    0.00182763   0.000838606   0.000398648   0.000170648   7.42336e-05   2.74075e-05   1.09802e-05   4.00305e-06   1.35553e-06   4.46317e-07   1.17183e-07   3.12794e-08
  20  13 2790.6933    2.7606  0.8852 11.7425 -0.0067       2.10052  0.0337   0.0650   0.0601    0.1325   0.0000      0.821541   437.5682       7.01221       11.0182    -0.0583181       1.65481       2.11006       1.52134       1.64968      0.910128      -1.30443     -0.290127    -0.0326803     -0.511041      0.987281      0.373896     -0.314821     -0.145655     0.0144584     0.0112090    0.00728781    -0.0412254    0.00436869   -0.00141567    0.00378081   -0.00217380   0.000710469   0.000155063   4.74609e-05  -9.11021e-05  -5.48520e-05  -6.23481e-06  -9.21162e-07   7.53602e-07   5.46355e-07   2.87390e-07   7.88294e-09       2.17979       2.69345       2.85141       2.91681       2.95222       2.94095       2.54143       2.15302       1.77359       1.45463       1.15475      0.947923      0.704951      0.487065      0.343201      0.231185      0.169072      0.110338     0.0699809     0.0430595     0.0234663     0.0128123    0.00700663    0.00344673    0.00181484   0.000837543   0.000387694   0.000173098   6.88439e-05   2.81388e-05   1.13111e-05   3.78962e-06   1.35162e-06   4.22710e-07   1.16341e-07   2.98407e-08
  20  14 2936.0242    3.7290  0.8138 12.1400 -0.0005       1.04821  0.0305   0.0905   0.0535    0.1368   0.0000      0.709969   437.5135      0.982553       11.1341      0.271168       2.17411       2.09986       2.12399      -3.89923      -2.81659     -0.168358      -1.04924      -1.85838      0.618914      0.271069      0.338778   -0.00883047     -0.103120    -0.0628049    0.00300204    -0.0171437   -0.00615321   -0.00699877   -0.00852000  -0.000417222    0.00397310   0.000263260  -0.000252563  -0.000102287  -2.54723e-05  -2.61707e-05   3.06634e-05   7.40301e-06  -1.15137e-06  -4.74306e-07   7.88342e-08   2.30663e-08       1.89125       2.42312       2.45102       2.67648       2.60189       2.55633       2.22614       1.93613       1.67086       1.39092       1.04277      0.768691      0.603507      0.464643      0.336766      0.233989      0.147347     0.0948135     0.0554872     0.0348670     0.0215271     0.0123269    0.00644321    0.00343733    0.00169623   0.000815450   0.000338571   0.000157728   6.40786e-05   2.72866e-05   1.02700e-05   3.84669e-06   1.26244e-06   3.80238e-07   1.05425e-07   2.91025e-08
  20  15 3080.5270    3.9380  0.9169 12.3266 -0.0111       2.76981  0.0390   0.0927   0.0600    0.1417   0.0000      0.958442   436.6176      0.921534       17.1776      -1.01515       1.63931       5.44809      -2.80726       5.46859      -3.01493      -2.13431       1.16896      0.735473      0.750353      0.540695     -0.118430     -0.361714     -0.331822      0.120211     0.0547611    -0.0321933    -0.0109833     0.0217337    -0.0148002   -0.00574993   0.000708189   0.000157961  -0.000354384   0.000209178   0.000100979  -5.81827e-05  -1.96796e-05   3.33047e-07   1.38849e-06  -5.28511e-07  -7.27310e-08  -8.92868e-09       2.27685       2.85446       3.28269       3.57214       3.08772       3.17489       2.74547       2.30341       1.99615       1.69186       1.21196      0.944983      0.778605      0.502064      0.348155      0.257684      0.175864     0.0933495     0.0726280     0.0411636     0.0234358     0.0122779    0.00830895    0.00383135    0.00182131   0.000961993   0.000464036   0.000212104   7.12569e-05   3.27097e-05   1.39583e-05   5.10165e-06   1.65558e-06   4.63689e-07   1.32805e-07   3.09471e-08
  20  16 3224.3642    3.8072  1.2800 12.4206 -0.0014    -0.0114195  0.0446   0.0753   0.0787    0.1139   0.0000      0.701627   443.0694       4.58672       11.5357       3.70804      -2.79826      0.189605      0.288098      -3.36629       1.73840      0.623580       1.17643    -0.0597230      -1.24667      0.146017      0.550010      0.154562    -0.0946557    -0.0619173    -0.0326860    -0.0193192     0.0408552     0.0341336   -0.00771915  -0.000360253    0.00221923  -0.000373292   0.000340611   0.000144590  -6.59114e-05   7.67771e-06   1.06464e-06   6.86546e-06   2.37267e-06  -3.02631e-07  -1.90721e-07  -1.41656e-08       2.61992       3.36383       3.43927       3.56649       3.43595       3.26775       2.95489       2.69422       2.24848       1.93885       1.53834       1.13682      0.875468      0.617897      0.471894      0.314260      0.193417      0.125403     0.0784781     0.0455210     0.0282115     0.0159860    0.00875061    0.00466268    0.00210031    0.00110087   0.000464771   0.000231699   9.09120e-05   3.91956e-05   1.28288e-05   5.17278e-06   1.70051e-06   4.92515e-07   1.39058e-07   3.86077e-08
  20  17 3368.2228    3.2599  1.8692 12.0135 -0.0055       1.16604  0.0531   0.0542   0.0934    0.0817   0.0000      0.375636   433.7925       6.09415       11.6498       11.1961       1.28737       6.39451      0.241314     -0.260790      0.557416       1.84085      -3.07128     -0.896821     -0.249718     -0.125445     -0.408686      0.141824     -0.333280      0.187312    -0.0117869    0.00221892    -0.0916743   -0.00267646     0.0114283    0.00236214    -0.0101445  -0.000880857   0.000258220  -0.000330884   1.42342e-05   7.64041e-05  -1.60743e-06  -4.83412e-06   9.96070e-07  -1.26327e-07   2.68127e-08   3.16083e-08       2.83680       3.58581       3.89236       4.14832       3.98503       3.70903       3.38596       3.06508       2.51888       2.01683       1.57615       1.29147      0.935494      0.700592      0.494679      0.344102      0.232945      0.143140     0.0890944     0.0542936     0.0326067     0.0178712    0.00962041    0.00510778    0.00266551    0.00133021   0.000615560   0.000275332   0.000112445   4.60486e-05   1.67659e-05   6.01598e-06   1.98149e-06   6.24104e-07   1.81663e-07   4.53515e-08
  20  18 3512.0297    2.7679  2.6501 11.5347 -0.0012      0.910937  0.0667   0.0406   0.1148    0.0779   0.0000      0.269423   441.8503       10.9470       8.18913      -4.76356      -3.82501       6.59411       1.81841       4.02435       3.22924       3.00782       5.28948     -0.487903      0.425106      -1.36830       1.14803     0.0189113      0.149906     0.0483825      0.236460    -0.0310605    -0.0798504    -0.0197388    0.00422668   -0.00575917   -0.00174135    0.00136756   -0.00103504  -0.000122253   5.49227e-05   2.98571e-05   4.16086e-05  -2.36666e-06  -9.25590e-07  -1.02907e-06   7.17147e-08   1.18248e-07       3.60758       4.66600       5.28856       5.22072       5.37869       4.88900       4.49749       3.79165       3.13520       2.64924       2.10943       1.65259       1.19533      0.883356      0.611424      0.401207      0.290613      0.185956      0.115390     0.0712360     0.0417262     0.0223905     0.0124950    0.00643504    0.00322595    0.00159513   0.000722329   0.000323793   0.000133011   5.90621e-05   2.18312e-05   7.48302e-06   2.59297e-06   8.21946e-07   2.37879e-07   6.02310e-08
  20  19 3655.9183    2.4219  4.0892 10.6777 -0.0006      0.864254  0.0817   0.0274   0.1380    0.0715   0.0000      0.145010   439.3551       4.70923       1.10377      -2.11548      -8.23924      -1.17857      -9.12897      -1.53036     0.0280123      -5.94631       1.78208      0.965603      -1.88885       1.08748      0.149359      0.500760     -0.327555     -0.366298    -0.0376606     0.0397721   -0.00902743    -0.0241384   -0.00610478    0.00886369   -0.00270180   0.000499080   0.000584675   0.000152465   6.77825e-05   2.34461e-05   1.14282e-05   1.04001e-05   5.11310e-06   4.47222e-07  -6.26838e-07  -5.07629e-08       4.47197       5.75209       6.17611       6.34714       6.23729       5.84120       5.39896       4.60229       3.94251       3.37521       2.64563       2.08513       1.53686       1.10105      0.770286      0.529692      0.357184      0.224698      0.143753     0.0869895     0.0500435     0.0291846     0.0148833    0.00794850    0.00399067    0.00193896   0.000872280   0.000403668   0.000165807   6.75837e-05   2.57258e-05   9.71528e-06   3.06053e-06   9.88440e-07   2.74633e-07   7.09273e-08
  20  20 3799.5122    2.0111  6.0500 10.1166 -0.0017      0.417612  0.1001   0.0194   0.1847    0.0601   0.0000     0.0901184   447.3760       11.7119       29.7814       18.0142       8.19399      -9.09072       1.44997     0.0473839       1.66135      -6.97356       3.90733      -1.85397     0.0451362      0.761231     -0.961036     -0.933508      0.493593     -0.249165     -0.163143      0.122053    -0.0472213    -0.0261298   -0.00541764   -0.00550329   -0.00551893   0.000546567   -0.00111716   0.000279586   7.11759e-05  -3.38307e-05  -4.11392e-05   1.27087e-05   1.25868e-06  -1.47839e-06  -5.26693e-07  -4.97745e-08       5.47322       6.86992       7.52373       7.79236       7.65835       7.10717       6.45863       5.87630       4.89122       3.93411       3.25733       2.41068       1.86399       1.38554      0.969667      0.664218      0.436553      0.282715      0.179822      0.104838     0.0596257     0.0348093     0.0191416     0.0101089    0.00514309    0.00241960    0.00115186   0.000513921   0.000221033   8.55695e-05   3.29797e-05   1.16526e-05   3.76662e-06   1.18377e-06   3.51059e-07   9.36359e-08
  20  21 3943.1092    1.7052  9.1428  9.8305 -0.0022      0.193939  0.1395   0.0142   0.2498    0.0451   0.0000     0.0614365   442.3765      -8.45883       5.29587       11.2022      -13.9548      0.568953      -5.44705      -2.10593      -2.39625       2.53416      -5.83756      -1.30196       2.68482      -2.52477     -0.938605      0.239498      0.444137     0.0643382      0.211975      0.295575      0.121930     -0.116900   -0.00548766     0.0164476    0.00749713    0.00216999    0.00109401   0.000683380  -0.000202719  -0.000178437   4.15610e-05  -5.00199e-05  -6.51143e-06  -8.40852e-07  -6.61322e-07  -1.24133e-07       7.08992       9.27230       10.0050       10.4825       10.0234       9.60508       8.61774       7.62744       6.41090       5.33667       4.27469       3.28212       2.48619       1.78831       1.25359      0.882740      0.570995      0.372397      0.233705      0.140526     0.0823036     0.0464604     0.0250909     0.0131298    0.00666230    0.00316819    0.00153290   0.000653992   0.000289406   0.000111769   4.36715e-05   1.58271e-05   5.32267e-06   1.61747e-06   4.63867e-07   1.23263e-07
  20  22 4087.0015    1.4430 10.3922  9.7880 -0.0016      0.276584  0.1600   0.0120   0.2925    0.0397   0.0000     0.0640112   448.4292       7.74431      -5.13697      -13.0287       17.2190       22.1269       3.70259      -12.4348      -1.25216      -3.62510       3.00366      -3.75614       2.06469     0.0515143      -1.26956       1.13408      0.184972    -0.0133360    0.00910414      0.261788     0.0420502    -0.0196347    0.00445017    0.00513446   -0.00197903   -0.00146764  -0.000946807  -0.000492735   0.000280691   0.000193948  -9.48563e-05   2.11126e-05  -2.02523e-06  -1.21424e-06   3.15856e-07   8.36346e-08       7.87040       10.3425       11.2792       11.5976       11.4335       10.7639       9.66609       8.43660       7.14422       5.89930       4.66624       3.60818       2.70385       1.99161       1.41468      0.969148      0.644684      0.417440      0.258122      0.158080     0.0928825     0.0522890     0.0287546     0.0149777    0.00767890    0.00360761    0.00176020   0.000731402   0.000331762   0.000128000   5.05458e-05   1.76183e-05   6.05309e-06   1.88094e-06   5.30633e-07   1.39162e-07
  20  23 4230.2396    1.1726 12.2881  9.7724 -0.0002     0.0873751  0.2183   0.0102   0.3676    0.0366   0.0000     0.0731401   421.8163       30.2316       18.1695       18.4330       6.82044      -5.79488      -6.67467      -2.33710       4.90642       9.60773      -2.15174     0.0579716       2.01912       2.13588       1.73632    -0.0514820     -0.444385      0.690582     -0.400458    -0.0697094     -0.143807     0.0348052   -0.00296770     0.0375091  -0.000443771   -0.00252292    0.00120773  -0.000551444   0.000169752   5.09546e-05  -3.99247e-05   1.43214e-05  -2.75340e-06   2.16517e-06   1.57922e-07   1.78736e-08       10.0142       13.1160       14.0589       14.5803       14.1591       13.2742       12.2602       10.8484       9.15860       7.64652       6.01781       4.74642       3.55643       2.57955       1.82759       1.26693      0.827378      0.543222      0.334778      0.204114      0.117862     0.0669375     0.0364691     0.0193092    0.00963325    0.00477221    0.00220004   0.000998340   0.000413290   0.000169559   6.34079e-05   2.30693e-05   7.73418e-06   2.41661e-06   6.57869e-07   1.76629e-07
  20  24 4374.8198    0.9516 15.6580  9.7604 -0.0026      0.225275  0.3197   0.0082   0.4902    0.0311   0.0000     0.0895234   429.8134      -16.5662       14.4720       26.1845      -35.9314      -8.83158       32.2184      -7.95723     -0.424448       15.1384       8.82980      -3.11011      -3.22303      -6.80115      0.829041       2.51967       2.09093      0.242615     -0.328099      0.162258     0.0348559     -0.122502    -0.0285212    -0.0107197    0.00547125   0.000142706   0.000400533   0.000852957   0.000332477  -0.000202753  -0.000157971   4.51181e-06   8.96452e-06   4.02094e-06   1.58782e-06  -2.97947e-07       12.8431       16.8288       18.3759       19.2793       18.7437       17.4212       16.0462       13.9848       12.0490       9.77627       7.88962       6.00961       4.68806       3.34198       2.42495       1.61882       1.11849      0.707602      0.453647      0.270258      0.158828     0.0902821     0.0495666     0.0265901     0.0133160    0.00647536    0.00307925    0.00132097   0.000577951   0.000229197   8.81552e-05   3.17023e-05   1.05047e-05   3.27241e-06   9.16358e-07   2.34699e-07
  21   7 1919.8267    0.5080  0.4495  8.9684 -0.0137       8.31629  0.0319   0.0180   0.0415    0.0729   0.0000       1.59877   438.3537     -0.193966       19.9508      -4.97607       3.08592      -3.89400     -0.830723       1.37432      0.959137      -2.04625       1.85257      0.163373      0.145980     -0.731738      0.145090    -0.0927307     0.0405301    -0.0498284   -0.00399616     0.0104497     0.0427193    0.00145693    0.00634204    0.00200659    0.00293104  -0.000171858  -0.000452433   7.31347e-05  -9.19911e-05   1.99953e-05   8.61881e-06  -1.23269e-05  -1.45091e-06   2.45028e-06   3.06415e-07   5.48284e-08       2.28936       3.13267       3.81039       3.65674       3.84029       3.58927       2.89549       2.51995       1.96416       1.49303       1.24280      0.910238      0.662867      0.485059      0.327529      0.227624      0.153922      0.116284     0.0682811     0.0451057     0.0275992     0.0146010    0.00855717    0.00458043    0.00223464    0.00124640   0.000564820   0.000282340   0.000132156   4.86320e-05   2.43195e-05   1.01539e-05   2.80237e-06   1.22119e-06   4.46848e-07   1.21214e-07
  21   9 2231.9766    0.9750  0.7901  9.5707 -0.0071       5.63662  0.0313   0.0239   0.0541    0.1274   0.0000      0.946118   440.9197       1.07870       13.1285      -4.67163       1.44343      -1.68050       2.34443       1.11455      -2.34180     -0.453965       1.55452      0.462922      0.263154    -0.0122949     -0.382068     -0.297447     -0.155119     0.0596890     0.0877987    0.00697402    -0.0590431   -0.00392393    0.00618201   -0.00311355   -0.00389665  -6.83601e-05  -4.61780e-05   0.000157891  -9.88913e-05  -1.15513e-06   5.48492e-06  -3.12086e-06  -2.65601e-06   1.70674e-06  -4.11531e-07  -2.79183e-07       2.00453       2.62405       2.80229       2.88290       2.66355       2.57399       2.39108       2.09222       1.85746       1.54235       1.20384      0.979889      0.723642      0.533019      0.375453      0.270526      0.175834      0.111895     0.0719515     0.0421755     0.0261975     0.0152438    0.00857944    0.00427519    0.00237180    0.00128283   0.000579016   0.000274338   0.000128279   5.55633e-05   2.10349e-05   8.48241e-06   3.20789e-06   1.13506e-06   3.84391e-07   1.09829e-07
  21  10 2382.0482    1.3965  0.9202  9.9366 -0.0042       5.09994  0.0341   0.0311   0.0593    0.1413   0.0000      0.845399   439.9737      0.270624       14.0043     -0.640930      -2.71843      -2.73537      -2.53147      0.430206       2.70395     -0.180677      -1.44287      0.452629     -0.413730      0.141134      0.453813      0.121193     0.0261320     0.0643546     0.0569122     0.0982392   -0.00401491    -0.0276899   -0.00314752   -0.00381449   -0.00167279  -0.000927538  -0.000271991   0.000203796  -4.34351e-05  -1.73015e-05   1.42943e-05   3.11872e-06   3.86648e-07   2.78879e-07   2.11372e-07   6.14659e-09       1.87793       2.34875       2.45130       2.64830       2.57876       2.56869       2.29369       2.05800       1.61653       1.34906       1.19836      0.940053      0.694432      0.506070      0.369702      0.261033      0.167645      0.121480     0.0807764     0.0523670     0.0285952     0.0170143    0.00949730    0.00518512    0.00273796    0.00124458   0.000621189   0.000311742   0.000135046   6.47854e-05   2.46414e-05   9.35649e-06   3.53111e-06   1.17525e-06   3.79858e-07   1.14761e-07
  21  11 2529.4508    1.8371  0.9968 10.7492 -0.0049       5.07506  0.0355   0.0398   0.0638    0.1279   0.0000      0.821598   437.8369       3.00603       10.8811       4.60488      0.193211       5.99812     -0.811735      -3.27639       5.41937     -0.180645     -0.117432     0.0312945     0.0227161     -0.273999      0.100656      0.225962     -0.161382      0.133952     0.0163025   -0.00716493     0.0155584    -0.0182447   -0.00203872   -0.00382112   -0.00249712    0.00112064   0.000114153   0.000189980  -5.45264e-06   6.58763e-05   1.35868e-05  -1.43647e-06  -3.94426e-06   6.83377e-07  -2.32947e-07  -3.21794e-08       1.89798       2.44392       2.66895       2.67466       2.58350       2.60268       2.24233       2.03287       1.87094       1.53803       1.22112      0.997500      0.736776      0.537814      0.392753      0.266602      0.181636      0.121772     0.0764649     0.0466576     0.0292384     0.0171067    0.00917158    0.00534916    0.00271488    0.00138005   0.000690422   0.000315256   0.000143095   5.75652e-05   2.58468e-05   9.77362e-06   3.49746e-06   1.32599e-06   4.53594e-07   1.39248e-07
  21  12 2676.2613    2.3873  0.8846 11.5144 -0.0047       2.95942  0.0367   0.0563   0.0582    0.1157   0.0000      0.990751   439.9114       1.57741       13.7845      -2.63515      -2.45253       4.26816       1.97324      0.574561      0.978952  -0.000204038    -0.0151060     -0.152179    -0.0707022    -0.0548114      0.333883     -0.249956   -0.00345396     0.0615438    -0.0841635    -0.0933755    -0.0430723    -0.0306244   -0.00548524   -0.00371455   -0.00233315  -2.49824e-05  -0.000529237  -0.000290306  -0.000124068  -1.11965e-05  -1.86810e-05   1.80348e-06   4.59560e-07   1.29583e-06   1.65507e-07   8.24428e-08       2.05525       2.72352       2.51888       3.03783       2.90305       2.91482       2.43941       2.07916       1.74741       1.62169       1.31632      0.962423      0.692261      0.536862      0.404838      0.287872      0.190185      0.123186     0.0711437     0.0512286     0.0303042     0.0208251     0.0106227    0.00608711    0.00290957    0.00148912   0.000645331   0.000307790   0.000130565   5.83383e-05   2.46340e-05   9.47186e-06   3.60575e-06   1.19098e-06   3.52469e-07   1.20259e-07
  21  13 2823.0001    3.0440  0.8288 11.7859 -0.0080       1.23647  0.0317   0.0724   0.0524    0.1355   0.0000      0.815509   438.5158       7.12178       15.0044      -2.04986      -2.72825       1.35793      -2.73717     -0.278375   -0.00885861      -1.36673     -0.996050      0.432829      0.135487     -0.440199      0.103093      0.252836      0.126397     -0.170456     0.0541797    -0.0105556   -0.00606278    0.00522268     0.0299135    0.00121785   -0.00308362  -0.000353145  -0.000530095   0.000575224  -6.34778e-07   4.53293e-05   6.35938e-05  -5.67135e-06  -3.43285e-06  -3.35901e-07   4.73007e-07   7.31601e-08       1.79619       2.29583       2.55668       2.53954       2.34332       2.45882       2.19639       1.85113       1.72575       1.45751       1.09783      0.906526      0.680267      0.483446      0.367505      0.261855      0.161871      0.112592     0.0713355     0.0419842     0.0268610     0.0155311    0.00900655    0.00470695    0.00250772    0.00128516   0.000590135   0.000286002   0.000125917   5.72664e-05   2.24889e-05   9.04951e-06   3.28463e-06   1.29489e-06   4.33660e-07   1.19834e-07
  21  14 2968.9157    3.7670  0.8009 12.0648 -0.0027      0.708806  0.0316   0.0855   0.0509    0.1301   0.0000      0.718155   435.9387       1.46825       13.8374       1.36859      0.842448      0.417955      -2.67970       3.11941     -0.368501     0.0606715       1.56713     -0.788831     -0.513122      0.515178     -0.526072    -0.0569633      0.160384    -0.0878777    -0.0792245   -0.00112943     0.0183235   -0.00788637   -0.00501896    0.00534982  -0.000141814   -0.00101558  -0.000405795  -0.000220915   7.38815e-05   7.89080e-05  -1.17522e-05   9.03916e-06  -1.19020e-06   3.94500e-07   1.68107e-08  -1.45468e-07       1.87957       2.50836       2.57941       2.58128       2.42006       2.11506       2.16247       1.89460       1.80798       1.54500       1.28402      0.981711      0.741470      0.529822      0.371085      0.264094      0.160879      0.108126     0.0645823     0.0399933     0.0248954     0.0143524    0.00844519    0.00437443    0.00233536    0.00119340   0.000578796   0.000254876   0.000125873   5.10077e-05   2.12700e-05   8.54892e-06   3.08613e-06   1.09557e-06   3.57954e-07   9.82111e-08
  21  15 3113.9799    4.0240  1.0622 12.0012 -0.0062       1.35444  0.0380   0.0830   0.0629    0.1749   0.0000      0.688579   436.6509      -1.31912       13.8499     0.0337384      -6.37786      -5.35459     -0.644876      -2.23912     -0.812625      0.631429      0.240990      0.538197       1.55389     -0.541053      0.586969     -0.348780     -0.168150     -0.223777   -0.00378718    0.00465026    0.00250229   -0.00222849    -0.0113667   -0.00112474    0.00259330   0.000855732   0.000329043  -1.08353e-05   6.47651e-06  -6.87624e-05  -2.42073e-05   1.45965e-05   4.59673e-06   1.47788e-06  -1.85180e-08   1.66693e-07       2.33568       2.56796       2.69225       3.23345       3.22952       2.77507       2.47415       2.43589       2.07927       1.60165       1.23653       1.12878      0.820335      0.568544      0.416129      0.316002      0.229468      0.136335     0.0769784     0.0515711     0.0365649     0.0218783     0.0111424    0.00551143    0.00298271    0.00169606   0.000901062   0.000415105   0.000178409   7.08200e-05   2.74992e-05   9.89547e-06   3.48031e-06   1.16660e-06   3.95058e-07   1.21614e-07
  21  16 3258.4779    3.7946  1.3270 12.1756 -0.0034      0.885835  0.0429   0.0709   0.0727    0.1262   0.0000      0.594389   435.3481       6.41588       16.0144       6.02793      -1.12803       6.72459      -1.39099       1.65690       2.36151       3.22881      -2.30117     -0.406194       1.26413      -1.11185      0.135191    0.00185400      0.148924      0.195794    -0.0790774   -0.00347983    -0.0170257    -0.0512881   -0.00797282    0.00365207  -0.000596185  -0.000167924  -0.000735357   1.33265e-05   9.02563e-05  -2.09507e-05  -1.99677e-05  -7.54056e-06  -2.64567e-06  -4.54372e-09  -1.25130e-07  -2.06401e-08       2.41505       3.08352       3.35613       3.33670       3.12162       3.09452       2.86063       2.54358       2.26398       1.87614       1.47333       1.20868      0.913235      0.653619      0.482729      0.333498      0.225053      0.145627     0.0936213     0.0548537     0.0346581     0.0203011     0.0110874    0.00570317    0.00311341    0.00163591   0.000789408   0.000363588   0.000172132   7.24600e-05   2.90557e-05   1.12804e-05   4.22082e-06   1.54124e-06   5.15325e-07   1.50005e-07
  21  17 3402.9048    3.2694  1.9498 11.7848 -0.0050      0.928220  0.0515   0.0510   0.0879    0.0823   0.0000      0.320193   433.0236       1.64238       10.6126       2.67175      -6.36474     -0.638917       2.71278       1.11210       2.92760       8.35237       3.11513       2.73363      -1.12784     -0.857374      0.436101      0.593492      0.178646     -0.217252     0.0782441    -0.0384934   -0.00913701   -0.00852801   -0.00660163   -0.00756935    0.00155958    0.00165079    0.00143320  -8.80248e-05  -0.000122539  -6.42517e-05   1.33721e-05  -6.41404e-06  -7.40100e-06   2.67694e-06   8.69276e-07   1.02001e-07       2.74513       3.53841       3.90016       4.02242       3.79290       3.68260       3.29547       3.03887       2.58131       2.22179       1.81534       1.37518       1.06414      0.773484      0.552040      0.381074      0.265137      0.168169      0.109564     0.0660268     0.0421384     0.0237315     0.0136527    0.00757575    0.00388002    0.00207699   0.000976365   0.000498214   0.000202508   9.73097e-05   3.65910e-05   1.58619e-05   5.41762e-06   1.93506e-06   6.08883e-07   1.83720e-07
  21  18 3547.3247    2.7407  2.8576 11.3184 -0.0035      0.936237  0.0664   0.0365   0.1125    0.0695   0.0000      0.235796   439.9185       6.75006       14.6544      -8.22247      -7.85327       3.26185      -1.25180      -1.63398       1.53216      -3.09203       2.71607       1.71849     -0.486727       1.05121      0.669830     -0.306656     -0.372173     0.0596136     0.0565401   -0.00266632    -0.0751362    -0.0122337     0.0165160    0.00840312    0.00349485  -0.000782901    0.00164660   0.000465499  -0.000438819  -0.000110485  -2.94128e-05   2.76428e-05  -2.65590e-06  -2.22727e-06   1.16337e-06   8.21524e-08       3.38309       4.42713       4.71990       4.91688       4.74669       4.38233       4.06444       3.65246       3.21542       2.73477       2.25981       1.75973       1.33389      0.964120      0.683764      0.469106      0.329274      0.205484      0.136202     0.0811203     0.0523510     0.0303269     0.0168543    0.00916868    0.00479678    0.00251752    0.00121591   0.000587055   0.000251541   0.000114159   4.48620e-05   1.82726e-05   6.47193e-06   2.34729e-06   7.14228e-07   2.20525e-07
  21  19 3691.7911    2.2695  4.5437 10.6024 -0.0010      0.631370  0.0836   0.0249   0.1487    0.0629   0.0000      0.124521   437.9429       11.4959       22.2188       1.92648      -2.58879    -0.0524917       2.16951      -3.11247       1.11113      -4.90772      -2.85533      -2.13153      0.450141      -1.72421      0.248434       1.49994     -0.175222     -0.649668      0.133517     0.0913881     0.0229367     0.0101163    -0.0142925     0.0303126   0.000834597    0.00572091   -0.00113341  -0.000278397  -0.000192900  -0.000125722  -0.000128917  -3.45969e-05   1.54841e-05  -1.79139e-06  -1.18817e-06  -5.47475e-08       4.34726       5.63316       6.11242       6.38631       6.30897       5.98485       5.42058       4.67069       4.18364       3.42626       2.78422       2.14571       1.69962       1.18932      0.892469      0.615802      0.428253      0.271515      0.176896      0.111092     0.0669758     0.0395218     0.0223387     0.0121869    0.00637596    0.00320200    0.00158986   0.000743735   0.000334693   0.000140220   5.74116e-05   2.23032e-05   8.56430e-06   2.96800e-06   9.77342e-07   2.93308e-07
  21  20 3835.8760    1.8690  6.5076 10.1684 -0.0019      0.427573  0.1064   0.0176   0.1961    0.0490   0.0000     0.0877115   429.1656       24.0410       1.20549       3.48791       13.7122       14.1661       12.2307       1.85762       6.05238      -2.09181      -1.28703      -1.74921      -2.32348      -4.76930     -0.500209      0.655683      0.606265     -0.735221   -0.00508558    -0.0287854     0.0211052     0.0501370    -0.0618086    -0.0286151    -0.0102148    0.00343965  -0.000637093  -0.000240120   0.000551355  -3.50650e-05   9.11515e-05   2.09801e-05  -2.12870e-05  -4.52203e-06   1.60544e-06   2.19238e-07       5.45866       7.05501       7.59426       7.94204       8.03936       7.41688       6.92160       5.86408       5.13625       4.22362       3.39209       2.77666       2.04048       1.52928       1.08859      0.760211      0.534639      0.346470      0.228654      0.137908     0.0876751     0.0503356     0.0279758     0.0152921    0.00793909    0.00411224    0.00201683   0.000937384   0.000424805   0.000179961   7.52644e-05   2.89437e-05   1.04840e-05   3.74397e-06   1.20108e-06   3.65804e-07
  21  21 3979.9953    1.6256  8.9386  9.8530 -0.0004      0.114404  0.1370   0.0134   0.2471    0.0419   0.0000     0.0663173   444.4952       7.32896       17.5591      -9.54442      -3.66695       10.6784      0.429275      -9.94184       14.2303      -1.14223      -8.41053      0.680922       1.30749       1.07112      -1.29936     -0.408635      0.403379      0.494026     -0.175874    -0.0632945     0.0944001     0.0832702    -0.0528917   0.000605285    0.00354981    0.00549306   -0.00233530   8.31924e-05   0.000227557   0.000173139   0.000183344  -5.44158e-05  -6.22416e-06   8.14426e-06   3.84568e-06   1.35810e-07       6.58703       8.68987       9.38170       9.93030       9.60380       8.95008       8.40667       7.38424       6.39473       5.32267       4.26350       3.38642       2.55992       1.92279       1.38549      0.949681      0.659702      0.428656      0.279527      0.170214      0.103833     0.0597977     0.0342129     0.0186024    0.00999869    0.00504320    0.00250167    0.00117186   0.000527656   0.000230002   9.47922e-05   3.70514e-05   1.36753e-05   4.69550e-06   1.52211e-06   4.57813e-07
  21  22 4124.3222    1.3871 12.5118  9.6811 -0.0017      0.179011  0.2010   0.0102   0.3293    0.0375   0.0000     0.0609843   434.3930      0.804362      -11.5843       5.17081       15.2488      -5.57741       2.77744      -2.71100     -0.555670      -6.55735      -3.00452      -2.17971      -4.76229       2.98915     -0.332055      -1.30621      0.611060      0.638660    -0.0979167     -0.315839     0.0126983      0.110766    0.00485850    -0.0264856    0.00399546   0.000271445   -0.00638563  -0.000124433   0.000867597  -0.000131191  -1.84387e-05  -2.39390e-05   4.89433e-06   1.62741e-05  -2.55048e-06  -2.16787e-08       8.63803       11.0954       12.0980       12.5014       12.2988       11.9185       10.9266       9.63858       8.28487       6.80293       5.41098       4.31145       3.35447       2.49523       1.83479       1.28316      0.878242      0.586174      0.375703      0.230642      0.139082     0.0810742     0.0461949     0.0246607     0.0133707    0.00688780    0.00332411    0.00154563   0.000714124   0.000304945   0.000125398   4.90083e-05   1.83053e-05   6.36512e-06   2.09503e-06   6.22166e-07
  21  23 4268.5920    1.1553 14.8945  9.7125 -0.0011      0.187341  0.2554   0.0086   0.4128    0.0325   0.0000     0.0706287   446.9230       6.00067       12.7713       24.3371       38.1672       3.36159       14.1817     -0.346047      -10.2556      -6.84860       3.43502       5.54532      0.656823      0.223447       1.07153      0.348022       1.08189     -0.480153   -0.00455981     -0.173058      0.215652    -0.0214195    -0.0942842    -0.0412989    0.00805189    -0.0127087   -0.00319608   0.000833206  -7.24953e-05   0.000144808   0.000179884  -1.09005e-06   1.13374e-05   3.61474e-06   1.85030e-06  -1.04828e-06       10.1303       13.1413       14.3899       14.9312       14.7240       14.1266       12.7002       11.3856       9.80266       8.08753       6.53700       5.25121       3.89760       2.99207       2.15270       1.51142       1.04919      0.680252      0.447555      0.273842      0.169601     0.0990609     0.0564399     0.0306360     0.0165136    0.00823834    0.00416822    0.00189702   0.000887265   0.000371507   0.000158802   5.94077e-05   2.27818e-05   7.73792e-06   2.51316e-06   7.71025e-07
  22   8 2104.8352    0.7586  0.6542  9.2618 -0.0022       7.33031  0.0285   0.0192   0.0480    0.0953   0.0000       1.11476   439.5451     -0.790317       11.2060     -0.326575      -1.43150      -2.72211     -0.740152     -0.873254      0.617344     -0.783077     -0.859413     -0.346735       1.24473     -0.946183     -0.297230    -0.0479246     -0.270438    -0.0989942     0.0282519     0.0690268    -0.0276999    -0.0411239    -0.0132964    0.00706241    0.00299834   -0.00145092  -0.000556676  -0.000697433  -0.000235046   1.99910e-05  -4.59794e-05   1.87639e-05   4.97054e-06  -5.39722e-06   3.96732e-07   1.89816e-07       1.75619       2.12506       2.26249       2.35959       2.36383       2.37504       2.22250       1.86047       1.55439       1.28768       1.08854      0.814384      0.673244      0.508282      0.372786      0.276871      0.182982      0.131483     0.0845733     0.0538654     0.0323895     0.0204014     0.0114999    0.00627921    0.00337624    0.00180248   0.000909912   0.000435357   0.000192483   9.31522e-05   4.05610e-05   1.78049e-05   6.60944e-06   2.60492e-06   9.43321e-07   3.23636e-07
  22   9 2260.1006    1.0632  0.7281  9.9042 -0.0039       5.34975  0.0302   0.0255   0.0489    0.0988   0.0000      0.978034   437.6073      0.496505       14.9652      -2.07528      0.204648     -0.810819    -0.0293642     -0.303076      -1.46938     -0.241089     -0.262305      0.569672    -0.0146798     0.0144434     -0.202511     -0.413545     0.0406165     -0.184241   0.000259403    0.00203316     0.0668364    -0.0190979    0.00894733    0.00490933    0.00174283    0.00233490   7.25630e-05  -1.53506e-05  -8.16008e-05   0.000147999   3.31512e-05   2.13858e-05   9.92024e-07  -9.54689e-07  -5.01297e-07   2.32886e-07       1.64263       2.25660       2.42890       2.41675       2.55025       2.18207       2.31587       1.86907       1.69672       1.43062       1.10113      0.922126      0.672182      0.527756      0.367593      0.289443      0.191383      0.120741     0.0844060     0.0495149     0.0333384     0.0180568     0.0113364    0.00646027    0.00334408    0.00186797   0.000903800   0.000446553   0.000217762   0.000101732   4.52385e-05   1.69081e-05   7.67154e-06   2.65330e-06   1.07068e-06   3.86403e-07
  22  10 2410.9486    1.4137  0.9648 10.2961 -0.0015       5.31653  0.0416   0.0307   0.0626    0.1342   0.0000      0.926730   439.1454       2.18462       13.1452       1.44574      0.540261       2.77942      0.838053     -0.742847      -1.40838       2.48026      0.286659     0.0375609      0.996898     -0.200870      0.518512      0.230782    -0.0357691    0.00525687    -0.0155427    -0.0109094     0.0136495  -0.000329425    -0.0148220   -0.00332308   0.000352156  -6.83459e-05   0.000548231  -0.000960706  -0.000179406   0.000164317   1.87387e-05  -4.05381e-05  -2.17565e-06   2.15945e-06   1.78486e-06  -5.82090e-07       2.71267       3.57760       3.63863       3.68541       3.19605       2.47798       2.36619       2.67291       2.72502       2.38723       1.99119       1.66431       1.26909      0.882595      0.558080      0.385104      0.262272      0.165723     0.0903649     0.0582332     0.0373731     0.0243769     0.0138153    0.00682707    0.00375451    0.00210252    0.00123454   0.000647007   0.000308233   0.000134294   5.39501e-05   2.12976e-05   7.84200e-06   3.00807e-06   1.07146e-06   3.43338e-07
  22  12 2707.1763    2.5319  1.0372 11.2171 -0.0026       2.46362  0.0349   0.0531   0.0628    0.1493   0.0000      0.806978   438.6165       1.43536       14.7030       2.60530      -5.34081       1.79634       1.47647      -4.02338      0.530271       1.78655     -0.195754     -0.461600      0.184795      0.558137      0.145720      0.271791     -0.288502     -0.120041      0.109002    -0.0230053    0.00551925  -0.000766223    0.00260481    0.00290821   -0.00117424    0.00123332   0.000374504  -0.000421867   0.000409174  -4.04910e-05   1.15632e-05  -2.30634e-06  -3.60672e-06   5.53511e-06   6.75778e-07  -5.86608e-07       1.81242       2.27027       2.51117       2.63873       2.60073       2.39417       2.30660       1.99930       1.75019       1.46985       1.17293      0.970435      0.716297      0.569104      0.385088      0.282646      0.204286      0.131801     0.0858696     0.0545548     0.0350424     0.0204806     0.0118915    0.00678777    0.00368449    0.00189291   0.000963602   0.000511046   0.000241538   0.000106131   4.52105e-05   1.91550e-05   7.68031e-06   3.09497e-06   1.05854e-06   3.52626e-07
  22  14 3001.4033    3.8277  0.8260 12.4574 -0.0053      0.171580  0.0293   0.0903   0.0537    0.1191   0.0000      0.802563   440.0010       2.04675       21.1326       4.93376     -0.268314      0.240169      0.442982      0.975638       1.18832     -0.585590      -1.79796      -1.46240      0.535126     -0.890076     -0.895438      0.222770     -0.176331    -0.0335823    -0.0167481     0.0317653    -0.0173015    -0.0415089    -0.0147393    0.00577063  -0.000241750    0.00472508   0.000933559  -0.000472263  -0.000293884  -3.70820e-05   2.60811e-05   1.15105e-05   5.32642e-06  -4.43575e-06  -1.23000e-06   1.36389e-07       1.71399       2.03201       2.32546       2.44948       2.31705       2.18814       2.05317       1.78462       1.59393       1.38257       1.13499      0.855771      0.655782      0.539406      0.372644      0.252848      0.184806      0.119137     0.0772844     0.0496559     0.0307971     0.0176905     0.0108876    0.00601443    0.00343854    0.00186182   0.000909592   0.000461714   0.000211975   9.18457e-05   4.08714e-05   1.75708e-05   7.33118e-06   2.92311e-06   9.74211e-07   3.09871e-07
  22  15 3147.0158    4.1028  1.0119 12.5955  0.0000     0.0988955  0.0361   0.0859   0.0609    0.1249   0.0000      0.694713   439.1406       1.24765       11.3850       5.45876      -2.33031     -0.743901       1.06894       2.71610       3.88119     -0.707179      0.658377       1.42228      0.226674    -0.0216526     -0.226418      0.155400      0.401180    -0.0508525    -0.0260088     0.0461670    -0.0205044    -0.0343024    0.00935617   -0.00282879    0.00106347  -0.000672872    0.00141670  -0.000465759  -0.000162623   8.22374e-05   3.11800e-05   3.50788e-06   9.55912e-06   5.52550e-07   1.55593e-06   1.76732e-07       1.97810       2.29201       2.55870       2.85691       2.75251       2.44958       2.42771       2.15880       1.75273       1.57535       1.31407       1.01456      0.728084      0.593135      0.455718      0.310417      0.209556      0.142939     0.0967827     0.0604173     0.0361782     0.0227031     0.0137915    0.00775643    0.00419498    0.00237088    0.00115064   0.000543714   0.000249823   0.000122748   5.67618e-05   2.35580e-05   9.40676e-06   3.51410e-06   1.12242e-06   3.89807e-07
  22  16 3292.2016    3.6594  1.4818 12.1146 -0.0060      0.584021  0.0449   0.0628   0.0771    0.0998   0.0000      0.484526   443.3546       2.03673       11.0670       2.10548       5.53869       5.30484      -1.32409      -1.60557      -1.62101       1.05481      0.797374      -1.79425     -0.803723      0.125507      0.265537     -0.524434     -0.100853     -0.160909    -0.0655982     0.0250571     0.0567230    -0.0542273    -0.0220605   -0.00123623    0.00653510    0.00324348   -0.00163446  -0.000346572   0.000163063   0.000148263   2.96391e-05   2.21224e-06   4.85655e-06  -1.95908e-06   1.35897e-06   3.70638e-07       2.17695       2.74896       3.05558       3.32756       3.05578       3.05624       2.76025       2.49315       2.11250       1.78834       1.49821       1.14470      0.902318      0.664416      0.515004      0.347802      0.246736      0.162375      0.112464     0.0682106     0.0432545     0.0262979     0.0155345    0.00857862    0.00481330    0.00260750    0.00130427   0.000645035   0.000304770   0.000135133   6.44793e-05   2.65124e-05   1.07434e-05   3.94282e-06   1.43240e-06   4.85051e-07
  22  17 3437.3473    3.1416  2.1442 11.6467 -0.0034      0.862393  0.0541   0.0457   0.0933    0.0777   0.0000      0.310593   439.1399       6.33360       8.79759      0.724315       4.20595       2.65733      -2.56728      -6.50094     -0.523942      -2.02105       2.17059       1.47747     -0.506466      -1.05268      0.118955     -0.173299    -0.0411208    -0.0315119     0.0575475     0.0522611    -0.0204639    -0.0255450    -0.0151389   -0.00731607    0.00603153   -0.00264718    0.00179063  -0.000685047  -0.000454931  -8.20431e-05   1.50680e-05   3.39492e-05  -2.42518e-06   2.99095e-06  -1.03037e-06   6.24919e-07       2.69507       3.46759       3.77934       3.84085       3.81165       3.66345       3.45689       3.04121       2.65637       2.17918       1.71836       1.34380       1.08463      0.814411      0.621336      0.448129      0.313507      0.206851      0.133409     0.0835479     0.0510164     0.0310437     0.0175479     0.0102375    0.00540274    0.00292559    0.00148276   0.000733756   0.000344977   0.000161351   6.69127e-05   2.90960e-05   1.14481e-05   4.41969e-06   1.61668e-06   5.63716e-07
  22  18 3582.3277    2.5544  3.4937 10.9904 -0.0009      0.781165  0.0698   0.0292   0.1213    0.0565   0.0000      0.171656   439.0347       5.30705       15.1835      -2.13119     -0.347669      -9.89954     -0.276147       5.85552       6.79794       2.01350     -0.268660       1.12556      -1.66266       1.08717    -0.0961097       1.09300     0.0731985     -0.692419     -0.212552      0.105069    -0.0126952    -0.0309592    0.00634851   -0.00357192    0.00224381    0.00621177  -0.000156939   -0.00186967   8.44025e-06   9.11669e-05   5.06700e-05   2.11435e-05   2.54896e-05   1.13881e-06  -2.84899e-06  -8.64046e-08       3.36432       4.35752       4.77247       5.01788       4.97181       4.71144       4.38074       3.83808       3.31800       2.88648       2.30056       1.80882       1.39894       1.08384      0.801519      0.561665      0.396745      0.269504      0.173433      0.112104     0.0690877     0.0414748     0.0251209     0.0136456    0.00781282    0.00409661    0.00206757    0.00103756   0.000469316   0.000217765   9.52445e-05   4.07653e-05   1.60961e-05   6.44501e-06   2.20828e-06   7.40754e-07
  22  19 3727.2178    2.1378  4.9628 10.5433  0.0001      0.390460  0.0897   0.0219   0.1551    0.0539   0.0000      0.113822   440.7703       5.08979       14.9717       8.60879     0.0415049      -7.23668       1.13060      -14.2202       2.11341       4.04815      -4.19693      -2.30389     0.0491306      -2.72312      -1.33596     -0.848645     -0.731754     -0.343433      0.490045     -0.126912     -0.140265    -0.0498080    0.00801047    0.00107361   -0.00397323   -0.00536021    0.00178722  -0.000398090   0.000729076   0.000330469  -0.000142437  -1.96168e-05   8.53944e-06   9.13138e-07  -5.15559e-06  -1.42646e-06       4.42873       5.94534       6.28048       6.48789       6.43160       6.33722       5.75254       5.29326       4.35393       3.75111       2.88426       2.30509       1.80903       1.38960       1.05265      0.770133      0.527184      0.356859      0.226428      0.144419     0.0881663     0.0523344     0.0311708     0.0172928    0.00944528    0.00499344    0.00258299    0.00122601   0.000592912   0.000270776   0.000118182   4.85655e-05   1.98861e-05   7.57856e-06   2.69505e-06   9.22969e-07
  22  20 3872.0447    1.8015  6.9314 10.1871 -0.0017      0.486643  0.1111   0.0164   0.1993    0.0446   0.0000     0.0801965   442.8512       5.13148       2.89897      -3.12383       12.5129      -1.81716      -9.29106       4.27011       4.34582      -1.45121      -10.4161       2.12205      -2.70663      -1.31627      -1.91395      -1.95856     -0.254656     -0.208099      0.101608     -0.126282     0.0377552     0.0322279     0.0127088     0.0337064     0.0139566   -0.00788927    0.00233898   0.000264229  -0.000585279   0.000253391   4.77147e-06   4.34376e-05   2.06467e-05   5.59532e-06  -1.29773e-06  -4.87584e-07       5.33369       6.96464       7.56502       7.94571       7.66758       7.30874       6.79175       6.15418       5.33612       4.45663       3.71897       2.91334       2.26472       1.71921       1.25432      0.907187      0.619429      0.418364      0.271617      0.176771      0.108264     0.0637680     0.0374247     0.0216233     0.0120263    0.00621119    0.00313795    0.00160399   0.000754740   0.000353730   0.000149612   6.51735e-05   2.51263e-05   9.84318e-06   3.39815e-06   1.15118e-06
  22  21 4016.1392    1.5335  8.8731  9.9446 -0.0020      0.118260  0.1409   0.0130   0.2487    0.0400   0.0000     0.0725629   433.9259       1.17340      -3.13473       4.47538      -5.86841       3.56711      -12.9402      -15.0918      -3.04680      -5.10077      -6.47856      -1.91296     -0.369852      0.347621      -2.76383     -0.449044     -0.577449     0.0904381     -0.564364   -0.00665428      0.164264     0.0905607    -0.0374960    -0.0552906    0.00176273    0.00493594   -0.00673006  -0.000376279   -0.00142064  -0.000422622   0.000237812  -8.94509e-05   5.65982e-06   5.48787e-06   1.96244e-06  -1.54388e-06       6.33719       8.52525       9.17055       9.66962       9.44218       9.12140       8.33464       7.36089       6.51321       5.46722       4.51674       3.60010       2.77872       2.07633       1.54376       1.09380      0.753224      0.509562      0.340659      0.212709      0.133540     0.0809918     0.0469456     0.0268036     0.0143776    0.00776862    0.00395307    0.00191592   0.000909969   0.000419286   0.000184767   7.72855e-05   3.12407e-05   1.16876e-05   4.20762e-06   1.47176e-06
  22  22 4160.9359    1.3039 12.5825  9.7488 -0.0014     0.0451852  0.2043   0.0095   0.3431    0.0347   0.0000     0.0694792   428.8669       13.8258       20.8819       7.44931      -9.43416      -1.34675       7.83177      -1.52029     -0.475255       2.93871       4.01646       1.79915      -2.68535      0.608377      0.996622     -0.642243      0.625895     0.0354919      0.209902      0.317731      0.163612    0.00377769     0.0261135  -0.000848734   -0.00635742    0.00727376    0.00199260   0.000212222  -0.000727972  -0.000411276  -0.000227591   6.29268e-05  -6.33565e-05   1.05548e-06  -4.64197e-07   5.45602e-07       8.34074       11.1634       12.0738       12.7432       12.4211       11.9785       10.9027       9.80484       8.35478       7.15328       5.79403       4.63079       3.55829       2.74509       1.95038       1.43175      0.981515      0.671763      0.439673      0.280414      0.175861      0.105872     0.0614500     0.0349435     0.0194611     0.0100500    0.00529660    0.00258952    0.00123385   0.000569839   0.000241998   0.000106031   4.16751e-05   1.57982e-05   5.66357e-06   1.88633e-06
  23   7 1969.6861    0.5515  0.5850  9.0151 -0.0054       9.50325  0.0279   0.0149   0.0444    0.0790   0.0000       1.41228   439.3537      -2.00791       15.2153      -2.46056    -0.0287637     -0.544587     -0.819958       1.49681      0.308737     -0.485220      0.168829      0.139141     -0.663961     -0.598305      0.686027     -0.235298     -0.180617    -0.0691607      0.115788    -0.0171538     0.0140948    -0.0109550    0.00794196    0.00190318  -0.000481877   -0.00108987    0.00107558  -0.000444126   0.000255607  -0.000141924  -2.91139e-05  -6.13119e-05   1.24826e-05   6.36528e-06  -3.78569e-06  -6.49346e-07       1.54401       1.97411       2.19248       2.18804       2.22896       2.00132       2.02100       1.63971       1.60641       1.35283       1.04640      0.925361      0.671359      0.546362      0.384591      0.284212      0.200541      0.130697     0.0912034     0.0567941     0.0374811     0.0223735     0.0132143    0.00779632    0.00459314    0.00240680    0.00128805   0.000647182   0.000335406   0.000159159   7.28369e-05   3.17505e-05   1.31741e-05   5.39567e-06   2.24612e-06   7.67889e-07
  23   8 2131.1732    0.7722  0.6387  9.3445 -0.0108       7.39471  0.0277   0.0203   0.0482    0.0960   0.0000       1.12126   439.9504      -1.08379       16.8190       1.68101      -7.14377     -0.949928     -0.518975      0.990240      0.904946      -2.97648      -1.00451     -0.541019     -0.162491     -0.335673     -0.466008      0.170487     0.0222312    0.00126952    -0.0124873     0.0173512    -0.0636519    -0.0114452    0.00529208   -0.00325027   -0.00433895  -0.000363657   -0.00298205   0.000554724  -0.000209264   0.000171127   7.37438e-05   4.88305e-05   5.65559e-06  -3.10938e-06   3.17854e-07   2.65052e-06       1.68442       2.03680       2.30649       2.40675       2.07976       2.03604       1.94935       1.91655       1.66515       1.41039       1.15957      0.969391      0.716972      0.546982      0.428439      0.308501      0.215069      0.139655     0.0911068     0.0608130     0.0404021     0.0208520     0.0119301    0.00783731    0.00477138    0.00242971    0.00128740   0.000610232   0.000313204   0.000171513   8.46216e-05   3.37702e-05   1.47564e-05   6.04822e-06   2.31877e-06   7.95337e-07
  23  10 2439.3082    1.5629  0.9693 10.4099 -0.0126       3.69055  0.0353   0.0328   0.0583    0.1383   0.0000      0.822148   442.7676       2.13579       19.2274       2.42588      -1.44619      0.881784      -2.25691     0.0295526      -2.53315      -1.55998      -1.96000     -0.924082      0.159114     -0.478952     -0.175145     -0.210175     -0.178953     0.0956599     0.0663246     0.0368654     0.0513698   -0.00288861    -0.0300136    0.00329219  -6.79398e-05    0.00364800   0.000791930   -0.00106005   0.000105276   1.11472e-05   0.000225644   2.50112e-06   2.50589e-05  -4.56905e-06   7.37814e-07   1.40391e-06       1.83311       2.25622       2.31225       2.41955       2.38202       2.48778       2.47529       2.10217       1.71321       1.42095       1.22734       1.02325      0.836693      0.632294      0.449999      0.327029      0.234142      0.166450      0.119599     0.0784903     0.0516433     0.0299620     0.0176583     0.0102117    0.00535459    0.00288229    0.00152418   0.000781147   0.000366234   0.000185687   8.72895e-05   3.84181e-05   1.63069e-05   6.76527e-06   2.66225e-06   9.83707e-07
  23  11 2588.6581    2.0046  0.9516 11.0025 -0.0043       2.00263  0.0324   0.0427   0.0593    0.1166   0.0000      0.853069   437.8027       2.01039       16.3706       4.42143      -2.01976      -1.56362       1.45380       2.61332      -2.78478      0.964383      0.995579      0.666177     0.0636271     -0.726461     0.0247662      0.318363      0.243381     -0.134107     0.0353167    0.00399515     0.0631463    -0.0345194    0.00209046    0.00663434    -0.0100060    0.00105716   -0.00103602  -0.000711225   0.000426700   0.000337675  -1.30981e-05  -5.21786e-05   9.75928e-06   2.76282e-06  -1.82459e-06  -1.32602e-07       1.61686       2.11934       2.33554       2.36727       2.31489       2.19034       2.07777       1.90322       1.64266       1.40279       1.21003      0.961721      0.752371      0.581468      0.423680      0.302703      0.208396      0.145010      0.101413     0.0672321     0.0399160     0.0260889     0.0149552    0.00864502    0.00500387    0.00267238    0.00149361   0.000737255   0.000371946   0.000174843   8.13123e-05   3.77426e-05   1.64685e-05   6.43726e-06   2.57751e-06   9.15717e-07
  23  12 2737.6393    2.7064  0.9104 11.6457 -0.0005       1.05778  0.0331   0.0586   0.0558    0.1225   0.0000      0.779448   441.1154      -1.89686       13.4050       3.10858      -2.64664     0.0874450     -0.933934     -0.875676       3.80070   -0.00215334      0.387486    -0.0633077     -0.231145     0.0596029      0.680103      0.432014     -0.103016     -0.233581     0.0567193   -0.00338511    -0.0367620     0.0112592    -0.0189147    0.00912703   0.000258036  -0.000594755   -0.00292119   8.49431e-05   0.000315560  -1.56090e-05  -0.000131470  -5.59294e-05   1.39818e-06   1.34344e-05  -1.00380e-06  -1.96118e-06       1.84707       2.49543       2.70399       2.83398       2.62511       2.31623       2.20658       2.04311       1.83964       1.65366       1.40207       1.12818      0.842683      0.644722      0.453076      0.313974      0.212274      0.139730     0.0955087     0.0584716     0.0378328     0.0232059     0.0138111    0.00812290    0.00464357    0.00259787    0.00136451   0.000742349   0.000349305   0.000169318   8.14286e-05   3.36936e-05   1.55743e-05   6.28467e-06   2.35965e-06   9.08392e-07
  23  13 2886.1010    3.3639  0.7954 12.2576 -0.0042       1.57125  0.0275   0.0786   0.0509    0.1069   0.0000      0.745248   440.5350       1.51308       8.41239       7.88442     -0.196381       4.32502      -1.49116      0.831264       2.33916      0.393942      0.705140      0.853159      -1.28766     -0.490754     -0.433816      0.234170      0.214617      0.141582     0.0913102     0.0443947    -0.0194114     0.0153731    -0.0161752     0.0122634   -0.00308211    0.00190482    0.00196250  -0.000222092   0.000110981  -2.11274e-05   7.44686e-05  -1.49364e-05  -3.19575e-05   1.96823e-06   1.26665e-06   3.65488e-07       1.47054       2.00717       2.14296       2.43716       2.25854       2.20392       2.00556       1.76814       1.52956       1.23355       1.08533      0.808900      0.677897      0.466958      0.375745      0.251174      0.189626      0.126622     0.0865398     0.0561014     0.0341381     0.0235765     0.0130004    0.00839231    0.00417053    0.00256810    0.00125005   0.000713429   0.000324280   0.000170985   7.10387e-05   3.51076e-05   1.39863e-05   5.93883e-06   2.21042e-06   8.06339e-07
  23  14 3033.4727    4.0905  0.8748 12.2035 -0.0050       1.72940  0.0310   0.0908   0.0514    0.1536   0.0000      0.772411   438.8371       3.76686       10.1375       3.35724      -4.78125     -0.538013      -1.20390      -1.52023       1.79828      0.219077      -2.34475     -0.350590     0.0799636     -0.181065    -0.0315162     -0.212740     0.0308535     -0.247594    -0.0500104    -0.0511035     0.0512088    -0.0283793   2.88041e-05    0.00122052   -0.00547614   -0.00130451  -0.000581256   -0.00148570   0.000225162   0.000358767  -0.000106864   3.42291e-05  -1.80281e-05  -6.41476e-06  -2.29329e-06  -4.98593e-07       1.71696       1.97584       2.21840       2.41431       2.43425       2.21392       1.97927       1.85407       1.78111       1.40707       1.09593      0.906420      0.734794      0.595014      0.388283      0.291120      0.222383      0.158899     0.0949148     0.0581450     0.0401413     0.0249019     0.0156650    0.00862049    0.00466656    0.00255227    0.00146112   0.000821172   0.000422453   0.000200644   8.37050e-05   3.69627e-05   1.43170e-05   5.75371e-06   2.40734e-06   8.77598e-07
  23  16 3325.5998    3.6412  1.5078 12.0222 -0.0035       1.26940  0.0432   0.0627   0.0750    0.1033   0.0000      0.422540   439.4892       7.44960       17.8540       7.60335       1.74143      -2.38792      0.719307      -1.16902      -1.48201      0.227181     -0.839878      -1.81229      0.470862      0.116803    -0.0276075      0.471121     -0.429178    -0.0395617    -0.0304197     0.0371634     -0.155884     0.0261988     0.0230539   -0.00204293    0.00325131   -0.00320694   0.000233881   -0.00170802  -0.000968065  -3.60462e-06   0.000214132  -0.000112473  -1.15803e-05  -1.11384e-06   2.07471e-07  -7.02829e-07       2.20910       2.82381       2.93954       3.20756       3.02981       2.92720       2.84735       2.54545       2.18915       1.79375       1.52237       1.21423      0.944650      0.743313      0.548460      0.407013      0.289523      0.199725      0.132456     0.0841105     0.0559771     0.0326076     0.0200172     0.0110451    0.00653957    0.00344661    0.00178865   0.000950887   0.000466766   0.000227926   0.000104036   4.61311e-05   1.99555e-05   8.15882e-06   3.11905e-06   1.15134e-06
  23  17 3471.3539    2.9748  2.3881 11.5205 -0.0049      0.803973  0.0560   0.0399   0.0961    0.0670   0.0000      0.270720   436.4063      0.154331       16.7291       6.66949       6.27679      -6.21920      -3.14098     -0.276349      0.626561      -4.95317       1.87148      -1.80318      0.183148     -0.980910      0.250796     -0.390096   -0.00343873      0.688600    -0.0565094     -0.165373     0.0321590     0.0466259   -0.00780124    0.00169586     0.0210478    0.00637334   -0.00130539    0.00152607  -0.000133437  -0.000635513  -6.80739e-05   6.09751e-05   4.62869e-05  -5.17030e-07  -4.42613e-06   4.37276e-07       2.67217       3.40950       3.71136       3.97645       3.87872       3.70546       3.46397       3.12253       2.75153       2.27238       1.84728       1.50877       1.18394      0.901554      0.677141      0.500960      0.360424      0.243744      0.164354      0.102311     0.0664515     0.0409936     0.0250826     0.0144442    0.00796969    0.00441142    0.00235389    0.00124993   0.000605125   0.000301035   0.000135336   6.18373e-05   2.51871e-05   1.05890e-05   3.90193e-06   1.48746e-06
  23  18 3616.9742    2.4077  3.7392 11.0007 -0.0031      0.890915  0.0731   0.0268   0.1256    0.0504   0.0000      0.161933   434.8749       8.01799       10.1263       1.35943      -2.71087       3.56947      -10.3418      -2.27440      -1.41095     -0.525905      0.970164      -2.81052     -0.702093     -0.978059      0.415974     -0.236258     -0.421701    -0.0582679     -0.271774     -0.208759     0.0376969     0.0757679    -0.0350416    -0.0106732    0.00996987   -0.00461568   -0.00454254   0.000574551   -0.00161596   0.000109460  -0.000342992  -6.89011e-05  -2.05035e-06  -8.22089e-06  -3.35416e-06  -3.28425e-06       3.48166       4.50587       4.82821       5.03113       5.00605       5.02867       4.45498       4.07353       3.50297       2.99832       2.56313       2.03668       1.58931       1.25516      0.888846      0.659048      0.455902      0.320295      0.216483      0.147100     0.0907591     0.0570372     0.0336081     0.0193277     0.0113462    0.00606306    0.00323776    0.00159479   0.000823828   0.000375666   0.000175466   7.79541e-05   3.33191e-05   1.36482e-05   5.30561e-06   1.96963e-06
  23  19 3762.2038    2.0656  5.4967 10.4682 -0.0018      0.443156  0.0911   0.0195   0.1640    0.0479   0.0000     0.0991425   445.4554       3.99950       3.54573       13.6253      0.457535       2.98636      -3.61315       3.14355      -2.77650      -1.78178      -4.00874      -3.12514      0.686172      0.643139      0.106906      0.388115     -0.461421     -0.656855     -0.293842      0.146457      0.160331     0.0483568    -0.0218265    -0.0284612    -0.0145174   -0.00259634   -0.00347234   0.000572596   -0.00109821  -0.000406935   0.000143498   3.72314e-05  -6.66530e-05  -2.75482e-05   2.07187e-06  -9.61074e-07       4.36364       5.64245       6.19328       6.31757       6.36769       6.03308       5.68849       5.15201       4.50205       3.77930       3.10442       2.45284       1.93433       1.53026       1.13225      0.825101      0.600704      0.399167      0.272217      0.174167      0.109911     0.0672383     0.0403372     0.0233630     0.0131857    0.00734088    0.00384308    0.00199495   0.000998365   0.000472809   0.000214846   9.83023e-05   4.04946e-05   1.66955e-05   6.58898e-06   2.45788e-06
  23  20 3907.7194    1.7031  7.2627 10.1068 -0.0015      0.491332  0.1164   0.0147   0.2051    0.0425   0.0000     0.0770270   448.2556       5.26182       17.9440       8.14590       4.11257      0.586299      -5.45048       6.96975       6.33340      -3.58846       1.34571       8.45660      -3.82603      0.114623     -0.622265      0.202689      0.840152      0.421998     -0.100573     -0.195990     -0.135622     0.0653934    -0.0454467     0.0279631    0.00348374    -0.0137288    0.00338288    0.00566976  -0.000513387  -0.000840524   0.000144380   3.07748e-05  -3.49318e-05   3.20806e-06  -3.18483e-06   2.61416e-06       5.13308       7.07959       7.69451       8.19936       8.01242       7.65606       7.07130       6.36918       5.60633       4.60843       3.94266       3.07727       2.48238       1.86567       1.39913       1.00474      0.724673      0.487588      0.338365      0.212785      0.137118     0.0864719     0.0501874     0.0303118     0.0163933    0.00947758    0.00482479    0.00258932    0.00128007   0.000621560   0.000278137   0.000129891   5.35099e-05   2.24548e-05   8.34343e-06   3.14558e-06
  23  21 4053.1214    1.4451 10.2222  9.8397 -0.0012      0.336154  0.1598   0.0113   0.2741    0.0375   0.0000     0.0678947   444.2432       18.4049     -0.768825       4.83699       8.70650       9.83099      -4.33292      -4.88043      -6.21475       10.2378       4.85815     -0.601461     -0.314094      -4.42862       2.71579     -0.350059     -0.303332     -0.300764      0.475447    -0.0326860      0.227059      0.192901     0.0473963    0.00374556    0.00159305    -0.0105212   -0.00668446    0.00152412   -0.00228162    0.00121309   0.000425064   0.000148566  -6.79389e-05   2.23550e-06  -8.48467e-07   3.96653e-06       6.95995       9.18110       9.77644       10.1789       9.93103       9.88417       9.07057       8.34435       7.30667       6.11651       5.07622       4.08701       3.26423       2.45839       1.88222       1.36632      0.977529      0.661083      0.453891      0.283856      0.184913      0.112241     0.0683298     0.0386347     0.0222871     0.0120612    0.00635991    0.00328058    0.00166603   0.000776144   0.000371681   0.000158692   7.17701e-05   2.75209e-05   1.06863e-05   3.96327e-06
  23  22 4197.6324    1.2305 12.5456  9.7557 -0.0020      0.125792  0.2110   0.0091   0.3451    0.0335   0.0000     0.0727907   446.4703       10.5921     -0.653284       10.8919       5.19430      -11.3459     -0.699808      -3.11510      -11.0497       5.91864       2.32391       9.56163      -3.67586       1.97283       1.80226      0.252483      -1.20253      0.603322     0.0687375      0.568925      0.316946      0.241266     0.0377581     0.0304914   -0.00896227    -0.0122796     0.0124082   0.000376040   -0.00198057    0.00108876   0.000647803  -0.000457017  -7.57148e-05   2.51584e-06  -1.54758e-05   3.16326e-06       8.13619       10.6688       11.5929       12.2094       11.9863       11.7399       10.6684       9.84717       8.48738       7.35200       6.03434       4.90273       3.84958       2.98721       2.19256       1.61050       1.12801      0.786054      0.528718      0.350194      0.219433      0.137178     0.0816645     0.0474277     0.0273659     0.0148146    0.00796165    0.00412951    0.00202193   0.000975726   0.000458600   0.000196680   8.69929e-05   3.50191e-05   1.32985e-05   5.04147e-06
  23  23 4342.4223    0.9757 15.0146  9.7422 -0.0062    -0.0195096  0.2980   0.0073   0.4456    0.0292   0.0000     0.0917871   454.5281      -8.59781      -10.1797       31.0583       5.46141      0.234353      -9.60449       21.0670       1.32436       3.00998      -4.26041     -0.224990      -5.33939       5.63945      0.202533     -0.611931     -0.422733       1.06618      0.590516     -0.312643     -0.561995     -0.156343    -0.0499265     0.0532890    -0.0929310    -0.0350686    0.00928805   -0.00444643   -0.00222765  -0.000743285    0.00104129   0.000134075  -4.84822e-05  -1.85482e-05  -1.74073e-05  -5.08213e-06       10.4184       13.7134       15.0029       15.3557       15.6769       14.6482       13.8177       12.3567       11.0374       9.28605       7.89739       6.29787       4.96703       3.79965       2.85222       2.06487       1.45730       1.01186      0.675398      0.449353      0.283629      0.176498      0.105883     0.0627428     0.0353425     0.0197057     0.0104534    0.00529893    0.00271350    0.00125379   0.000606952   0.000259404   0.000115171   4.49607e-05   1.75982e-05   6.34657e-06
  24   6 1826.3754    0.3654  0.3973  9.0189 -0.0146       15.9823  0.0212   0.0133   0.0461    0.0545   0.0000       2.64205   438.5760     -0.556272       20.0326       1.19788      0.208391      -1.76571     -0.768647     0.0808420      0.934904     -0.662762      0.829809       2.53664     -0.461873      0.415451     0.0573314      0.249618    0.00803520    0.00826730    -0.0951609     0.0597134     0.0223445    0.00900742    0.00800290   -0.00366959   0.000269632   0.000958435   0.000480602  -0.000564576  -0.000907403  -8.49774e-05   6.19157e-05  -6.74365e-08   9.19114e-06  -3.85148e-06  -2.12283e-06   2.27812e-06       1.21671       1.60088       1.76997       1.83143       1.90271       1.70223       1.65081       1.44322       1.35839       1.09510      0.892604      0.757645      0.595261      0.476473      0.329647      0.256777      0.181672      0.130399     0.0923881     0.0554496     0.0341492     0.0233642     0.0148704    0.00805032    0.00514292    0.00248292    0.00146678   0.000861363   0.000424737   0.000227523   0.000100866   4.99746e-05   1.98398e-05   9.53554e-06   3.60373e-06   1.44047e-06
  24   9 2314.4320    1.1745  0.9226 10.0247 -0.0046       5.73277  0.0350   0.0249   0.0550    0.1106   0.0000      0.908456   437.7126       2.99360       12.0795       1.99549      0.791307      0.468969     -0.641101      0.819673      0.752258      -1.19473      -1.63771     0.0924406     -0.188631      0.145123      0.413723      0.313818      0.186413     -0.188823     0.0545805    -0.0613848    -0.0698520   -0.00816698    0.00939427     0.0111699     0.0116065    0.00313578   -0.00456149  -0.000650172   0.000732841   1.90931e-05  -0.000199680  -3.95552e-06  -3.49193e-05  -4.28200e-06  -1.82085e-06   2.40413e-06       1.70088       2.15138       2.22975       2.31040       2.40445       2.41310       2.36463       1.98785       1.63549       1.48527       1.25645       1.00189      0.835459      0.644388      0.483366      0.335705      0.244203      0.180129      0.124682     0.0845256     0.0584151     0.0356742     0.0218293     0.0125197    0.00746391    0.00429296    0.00220268    0.00117852   0.000583263   0.000313302   0.000136158   6.52416e-05   2.76794e-05   1.33184e-05   5.20481e-06   2.29638e-06
  24  10 2467.0784    1.6943  1.1045 10.3563 -0.0092       2.52382  0.0392   0.0338   0.0600    0.1696   0.0000      0.780745   439.0744      0.622448       17.0709     -0.495474     -0.288229     -0.738144      -2.15381      -1.06439      -1.06870     -0.211205      -2.43512    -0.0296970     -0.460398     -0.602388      0.727186     0.0905724    -0.0340546      0.335943     0.0536403    -0.0317241     0.0115062     0.0394399    -0.0152572    0.00304603     0.0168898    0.00353803    0.00224216   0.000986848  -0.000128038   7.14715e-05   0.000186149   6.70000e-05  -5.87492e-05   1.06621e-05   5.38502e-06   2.45869e-06       1.83135       2.34893       2.64601       2.71864       2.81438       2.62045       2.34605       2.13893       1.98740       1.62721       1.36934       1.17586      0.878889      0.706161      0.515105      0.356456      0.272214      0.180583      0.124101     0.0863007     0.0558395     0.0344605     0.0220409     0.0122909    0.00743204    0.00443866    0.00226726    0.00122819   0.000647184   0.000329708   0.000156679   7.53980e-05   3.32750e-05   1.42393e-05   5.54923e-06   2.19861e-06
  24  11 2617.7253    2.2296  0.9548 10.9583 -0.0033       2.34840  0.0306   0.0450   0.0551    0.1396   0.0000      0.685729   436.8793     0.0161355       14.6446       3.14092       1.44570       2.27878      -2.80565      -3.76913       1.64505      -1.77746       1.47758     -0.478149      0.372425     -0.822765      0.251264      0.147038     -0.280528     -0.260572    -0.0308001     0.0279132   -0.00273254  -6.21187e-05   -0.00193240     0.0139284    0.00263497    0.00125942   0.000308660   0.000519777  -0.000270956  -0.000103037  -7.70426e-05  -4.87222e-05  -3.78590e-05  -4.43479e-06   1.71575e-06  -1.05844e-06       1.48473       1.94590       2.18711       2.20302       2.13197       2.09028       1.90576       1.73751       1.62104       1.38980       1.18899       1.00452      0.755067      0.604751      0.441984      0.314268      0.228268      0.157861      0.105996     0.0716907     0.0461718     0.0281250     0.0189953     0.0109204    0.00612139    0.00367339    0.00192367    0.00105132   0.000555646   0.000267969   0.000130853   6.03138e-05   2.82034e-05   1.18052e-05   4.99677e-06   1.85239e-06
  24  12 2767.7394    2.9092  0.8465 11.7986 -0.0065       2.78370  0.0326   0.0650   0.0526    0.1182   0.0000      0.959935   437.8118      -2.26599       10.5929       1.49036      0.103786       1.06015      0.103016     -0.885264       1.07633      -1.29901     -0.533196       2.17099     -0.300486     -0.846530     0.0881658     -0.600593      0.537097    -0.0659013     0.0826825     0.0990276    -0.0194972    -0.0102849     0.0189946     0.0105841    0.00116506   -0.00528252  -0.000120323   3.01143e-05   0.000614143   0.000455473   1.94158e-05   5.00392e-05   1.76539e-05  -8.30008e-06  -9.87459e-08   7.68176e-07       2.00752       2.49714       2.71799       2.78122       2.45036       2.29665       2.11218       1.97323       2.05446       1.88696       1.57618       1.32255       1.08987      0.783703      0.560917      0.391816      0.285233      0.190686      0.120791     0.0755010     0.0472254     0.0319981     0.0192954     0.0125876    0.00661321    0.00358101    0.00200686    0.00118934   0.000581599   0.000293608   0.000147087   7.06950e-05   2.83758e-05   1.12019e-05   4.55664e-06   2.00263e-06
  24  13 2916.9427    3.6062  0.8783 11.7807 -0.0033     -0.400485  0.0315   0.0764   0.0504    0.1537   0.0000      0.832250   439.6759       3.32632       15.2073     -0.399114      -3.04647     -0.287300       1.40116     -0.550876      0.206927      0.473586      0.181037     0.0527460     -0.748486      0.664537      0.173277    -0.0993289     -0.279070     0.0530016     0.0953469    -0.0494264    -0.0158707    -0.0459494     0.0133126    0.00509616   -0.00834039   -0.00553104    0.00197771   0.000291382   9.32588e-05   0.000504570  -0.000226053  -1.19238e-06   3.07994e-05   2.35579e-06  -4.95377e-06  -2.46092e-06       1.96492       2.46421       2.74380       2.84060       2.57047       2.28774       2.20291       2.15480       1.92335       1.72226       1.51037       1.24864      0.942759      0.724928      0.547418      0.377719      0.244995      0.167505      0.121658     0.0749416     0.0463078     0.0296063     0.0183699     0.0107718    0.00602936    0.00335328    0.00192944    0.00109342   0.000545303   0.000269655   0.000120083   5.96801e-05   2.81801e-05   1.25034e-05   5.22359e-06   1.92310e-06
  24  14 3065.0284    3.9549  0.9875 12.1997 -0.0048   -0.00472655  0.0329   0.0795   0.0563    0.1422   0.0000      0.564803   438.9295       3.38141       13.0956       3.51925      -3.68869      -1.71897     -0.804760       3.43375      0.370133      -3.19364     -0.102650     -0.505913      -1.06824    -0.0812648      0.148136     0.0188216     -0.137884     -0.231941     0.0224006    0.00569232    -0.0581024     0.0435862     0.0180488    0.00143528    0.00813170    0.00433434  -0.000704496    0.00271214   0.000852121   0.000266183  -2.21949e-05  -9.14402e-05   5.36172e-05   1.64523e-05   7.39306e-06  -1.13774e-06       1.68859       2.12452       2.30851       2.41251       2.21751       2.21063       2.17590       1.95327       1.76162       1.51894       1.21387      0.951472      0.829892      0.610681      0.468831      0.360651      0.256750      0.175262      0.121841     0.0788317     0.0500672     0.0300147     0.0193537     0.0116110    0.00608937    0.00355773    0.00193337    0.00114689   0.000539866   0.000278945   0.000134193   6.44756e-05   2.81109e-05   1.19402e-05   5.12902e-06   1.95960e-06
  24  15 3212.0801    3.9302  1.1783 12.3783 -0.0020       2.37127  0.0391   0.0748   0.0643    0.1319   0.0000      0.608425   443.8410       9.00301       11.5059       6.49768       4.22893       3.57637     -0.882778      0.165076     -0.808480     -0.540347      0.982823      0.279469       1.02044     -0.494440      0.794311     -0.316161    -0.0182743      0.246355     0.0587876    -0.0180789     0.0231599    0.00944848   -0.00459858    0.00489251    0.00775326    0.00116443   0.000378521   -0.00118835   -0.00102670  -0.000111845  -9.93676e-05   7.82804e-05  -3.15570e-05   4.22674e-06  -1.57924e-05  -7.59977e-08       1.83390       2.41205       2.53179       2.67086       2.74460       2.46766       2.40776       2.12968       1.99615       1.65999       1.30402       1.09301      0.862472      0.699795      0.521973      0.370773      0.279076      0.189113      0.138877     0.0853217     0.0556814     0.0349623     0.0214216     0.0130897    0.00683757    0.00410329    0.00230852    0.00122440   0.000688202   0.000326377   0.000157164   7.01216e-05   3.19038e-05   1.40526e-05   5.27370e-06   2.18464e-06
  24  16 3358.4990    3.3425  1.8564 11.8554 -0.0041      0.936911  0.0476   0.0489   0.0804    0.0802   0.0000      0.380916   441.4106     -0.754580       10.7198       2.51140       1.06398       4.45239      -2.63389      -1.77047      -1.21543     -0.719788     -0.244746     -0.843240     -0.485549      0.412550       1.27987     -0.426304     -0.226556    -0.0780256     0.0132136    -0.0846682      0.103432    0.00509510    -0.0141845    0.00140717    0.00251957    0.00395267    0.00129309   -0.00226638  -0.000380328   0.000203446  -0.000331051  -0.000244125   9.76164e-06   1.79308e-05  -1.92362e-06  -3.14144e-06       2.09826       2.91754       3.07624       3.24791       3.20016       3.12610       2.89132       2.72739       2.28833       2.00871       1.59768       1.36040       1.06108      0.833203      0.632178      0.460237      0.340086      0.228902      0.164567      0.107745     0.0694149     0.0453183     0.0261415     0.0162438    0.00940164    0.00514007    0.00302397    0.00152047   0.000803547   0.000419890   0.000191702   9.50562e-05   4.21912e-05   1.79980e-05   7.27851e-06   2.93101e-06
  24  17 3504.9223    2.8755  2.7550 11.2755 -0.0016      0.544397  0.0567   0.0348   0.1013    0.0591   0.0000      0.212684   436.0009       7.09917       5.85672       4.23316       1.45311      0.212361      -1.44440     -0.293611    -0.0940462      -4.42027      -3.92164      0.962537    -0.0587698       2.45390     -0.758884      0.140033      0.316140     -0.553019     -0.407833    0.00925793   -0.00795285   -0.00244121    -0.0208451    0.00372865    0.00476602    0.00319005   -0.00195641   -0.00163440   0.000172201  -8.55677e-05   3.72790e-05   7.47825e-05  -5.66344e-05   8.02465e-06   1.57585e-06  -5.19214e-06       2.51959       3.43314       3.60724       3.87770       3.92759       3.76657       3.53997       3.11203       2.73891       2.31568       1.92479       1.58841       1.24770       1.00383      0.717209      0.542623      0.378175      0.274971      0.188988      0.127683     0.0841853     0.0536919     0.0319994     0.0191976     0.0113367    0.00638184    0.00348856    0.00188662   0.000946742   0.000497295   0.000232860   0.000110579   4.75024e-05   2.08867e-05   8.56439e-06   3.45423e-06
  24  18 3651.1833    2.3550  4.1518 10.8124  0.0002      0.702897  0.0724   0.0238   0.1310    0.0477   0.0000      0.128513   441.9156       11.8930       13.5769       10.8134       6.17484      -3.78046      -6.98844     -0.253668      0.208818      -2.79196       2.01753      -1.10210       3.45553       1.30384       1.89511      0.713325     -0.331408     -0.241240     -0.117042     -0.140779     -0.129243     0.0805070     0.0779015    -0.0109162    0.00777800    -0.0198417   -0.00526581   -0.00195256   -0.00124606  -0.000113030   0.000137273   8.32370e-05  -9.64473e-05  -7.58013e-06   1.48030e-05  -2.81721e-06       3.27924       4.24901       4.57576       4.87638       4.86315       4.75046       4.34788       3.99774       3.49717       3.04329       2.49472       2.03615       1.64354       1.25980      0.958125      0.729179      0.505841      0.367922      0.249028      0.165342      0.106915     0.0689586     0.0421214     0.0251918     0.0145899    0.00862437    0.00453921    0.00244732    0.00126941   0.000645173   0.000304766   0.000141509   6.33123e-05   2.80584e-05   1.12021e-05   4.38717e-06
  24  19 3796.9355    1.9927  6.1923 10.3111 -0.0011      0.360202  0.0965   0.0171   0.1716    0.0440   0.0000     0.0814250   440.6298       24.3533       15.6786       3.07967       3.95921      -1.72832       5.53255       13.2013      -2.66955     -0.760854      -3.23760      0.304823      -1.89416      -3.42608       2.13877       1.23291     -0.459925     -0.435686      0.280167      0.215172     -0.117050    -0.0391295     0.0196754    -0.0593151    -0.0295892     0.0134022    0.00898619   0.000279450   0.000400679   0.000278076   2.11357e-05   0.000112211  -1.45867e-05  -2.35454e-05  -3.57005e-06   2.27164e-07       4.29955       5.71414       6.27485       6.64974       6.59204       6.32221       5.95451       5.27264       4.71286       3.93143       3.29614       2.70796       2.14419       1.67062       1.24569      0.918929      0.670457      0.462623      0.319856      0.213988      0.141357     0.0888710     0.0536565     0.0328129     0.0188452     0.0109634    0.00593080    0.00313850    0.00162521   0.000830153   0.000404931   0.000186453   8.47189e-05   3.60596e-05   1.48800e-05   5.90998e-06
  24  20 3943.2999    1.6712  8.6060 10.0087 -0.0017      0.559394  0.1258   0.0132   0.2248    0.0390   0.0000     0.0665705   445.2786       7.45801       19.9517       3.94611      -7.83735      -3.55001       19.0296      -5.03483      -1.45040       5.11283       2.07118     -0.397148       5.65102      0.770352     -0.378193      0.532470      -1.36266      0.240398      0.227395     -0.347974      0.149673     0.0341269    -0.0465147    -0.0635703     0.0288861     0.0204176    -0.0147812    0.00165385   -0.00327151  -0.000751244  -0.000425389   0.000254304   3.53853e-06   3.64978e-05  -1.46959e-05  -6.83259e-07       5.31871       6.93261       7.50045       7.99780       8.06980       7.68694       7.19329       6.46071       5.75278       4.97285       4.05738       3.34495       2.66090       2.09172       1.56451       1.14018      0.839141      0.590622      0.404332      0.264326      0.176997      0.108724     0.0698005     0.0412129     0.0240168     0.0134109    0.00753444    0.00402582    0.00211728    0.00104737   0.000508646   0.000234594   0.000104940   4.46205e-05   1.82931e-05   7.37777e-06
  24  21 4088.6193    1.4129 11.1457  9.9129 -0.0001      0.266839  0.1713   0.0104   0.2943    0.0337   0.0000     0.0681383   429.9753      -7.48784       13.7853       1.32387       8.04555      0.793336       8.02125      -1.27512       6.69453      -4.68212      -4.80653       3.54973       2.47612      -2.59438       1.87624      -2.39870      0.784501      0.429655     -0.672793    -0.0801628     0.0387318    -0.0442087     -0.158545     0.0210049     0.0183853    -0.0230087    0.00462917    0.00955828    0.00351008  -0.000999562   0.000275274  -0.000102692   5.26718e-05   4.39685e-05  -2.98147e-05   4.90458e-06       6.83635       8.78937       9.65402       10.3611       10.1009       9.83025       9.08475       8.28682       7.30207       6.30132       5.28606       4.36019       3.42413       2.67125       1.99971       1.47870       1.05685      0.749063      0.505697      0.342522      0.223043      0.140605     0.0872232     0.0527141     0.0304121     0.0175370    0.00954110    0.00512620    0.00264463    0.00132783   0.000643071   0.000301445   0.000135582   5.86467e-05   2.39205e-05   9.56047e-06
  24  22 4234.4184    1.1903 14.0624  9.7745 -0.0012      0.208141  0.2348   0.0081   0.3750    0.0307   0.0000     0.0723948   431.9885       6.01267       20.3769       4.35099      -14.5779      -6.96721     -0.894481       18.4396       12.4084      0.232784      -5.56524       8.32338      -2.45984      -1.75992      -4.75829       1.61870      -1.15748      -1.38764     -0.782499      0.237183     -0.453949     -0.225345     0.0786668      0.101934    -0.0421326   -0.00812265    0.00314178    -0.0107121   0.000806998    0.00190821   0.000148618  -0.000590884  -0.000170577   3.22091e-05  -2.09544e-05  -8.11946e-06       8.27486       10.9121       11.9554       12.4812       12.6883       11.9946       11.3427       10.2715       9.06022       7.81500       6.53762       5.39566       4.20176       3.35155       2.49418       1.85964       1.34954      0.921452      0.657598      0.428238      0.285620      0.177125      0.111085     0.0670365     0.0388405     0.0222035     0.0122504    0.00662645    0.00340332    0.00167871   0.000832448   0.000380171   0.000177495   7.36009e-05   3.08418e-05   1.19891e-05
  25   8 2181.8154    0.8880  0.6940  9.5089 -0.0075       6.36933  0.0273   0.0213   0.0492    0.1000   0.0000       1.01928   438.8238      0.819179       16.5154      -2.85108      -1.87758      -1.46690      -1.33091      0.618182       2.27694      -1.32760      -2.02798      -1.21991     -0.430092     -0.319035     -0.123852      0.325611      0.189705     -0.211478     -0.198699     0.0557309   -0.00622677     0.0251921     0.0254235    -0.0138487    0.00886180    0.00357544   -0.00228681  -0.000851330   0.000171105   4.94178e-05   1.87196e-05  -7.64337e-05   2.71722e-05   3.18100e-05   2.56909e-05   2.47186e-07       1.51327       1.91981       2.10619       2.41134       2.35617       2.22837       2.06045       1.77775       1.57079       1.44031       1.15138      0.861861      0.665048      0.546996      0.421616      0.330566      0.222263      0.147909      0.111064     0.0769931     0.0525630     0.0309665     0.0189559     0.0113062    0.00709995    0.00450862    0.00262183    0.00150161   0.000809834   0.000400123   0.000186182   9.16083e-05   4.22670e-05   1.87722e-05   8.48503e-06   3.56265e-06
  25   9 2340.6249    1.2631  0.9144 10.0969 -0.0066       3.22688  0.0320   0.0263   0.0560    0.1149   0.0000      0.864586   443.1715       1.64986       13.5510      0.978370      -1.44326      -4.38723      -2.25057     -0.707497       1.31899     -0.635674     0.0892353     -0.212962     -0.764299     0.0523335     -0.289472      0.261394    -0.0126503     0.0825642     0.0396010     0.0385138    -0.0199022    0.00258922     0.0162183    -0.0124082   -0.00607573    0.00552229   -0.00144877   0.000777754  -0.000894290  -0.000205487  -6.07172e-05   0.000235622   2.30944e-05   8.37267e-06   1.34021e-05  -5.18524e-06       1.63218       2.00343       2.14010       2.16966       2.26164       2.19776       2.10427       2.02242       1.78523       1.40364       1.16058      0.925523      0.777183      0.609657      0.475446      0.377969      0.287225      0.200936      0.139213     0.0932128     0.0627346     0.0392022     0.0239452     0.0147341    0.00871309    0.00508797    0.00283897    0.00152088   0.000826591   0.000416494   0.000211626   0.000111476   5.08414e-05   2.34548e-05   9.53996e-06   4.13220e-06
  25  10 2494.4095    1.7324  0.9607 10.4705 -0.0032       2.89180  0.0299   0.0355   0.0577    0.1297   0.0000      0.729738   438.6101       2.45318       18.1391     -0.592791     -0.263903     -0.578076       2.77004      -4.25084      0.889401       2.13326       2.10329     -0.442209      0.453907      0.650907     0.0114101     -0.270459      0.174815    -0.0361356    -0.0948037     0.0155569    -0.0611985    -0.0230227     0.0373312     0.0251155    0.00139004    0.00206176  -0.000243021   -0.00110966  -0.000391909  -0.000569891   0.000365520   3.08449e-05   3.13522e-06   8.09080e-06   3.55717e-06  -8.50797e-07       1.56674       2.04574       2.37885       2.51689       2.49440       2.35813       2.17904       1.95023       1.72032       1.39677       1.25849      0.956134      0.745195      0.600961      0.451329      0.315778      0.240341      0.172584      0.113333     0.0784954     0.0511371     0.0328943     0.0210363     0.0129754    0.00758729    0.00451585    0.00257529    0.00136291   0.000792904   0.000395307   0.000202574   9.58404e-05   4.62307e-05   2.05883e-05   8.92769e-06   3.87049e-06
  25  11 2646.2697    2.2667  0.9789 10.9783 -0.0060       2.35449  0.0367   0.0449   0.0535    0.1432   0.0000      0.825799   438.9568     -0.700630       16.5144     -0.672744     -0.791767      -4.46363       2.15234    -0.0421579      -1.45441      0.186538       1.79892      0.131211      0.241053      0.101674     -0.200013     -0.289534     -0.437566      0.191021    -0.0203273     0.0283913    -0.0145830     0.0708610    -0.0281059     0.0189685   -0.00224004   -0.00147935    0.00115048   -0.00109561   -0.00127496   0.000128560   0.000366208   0.000204295   7.65772e-06  -1.45294e-06  -7.84137e-06   3.74795e-06       1.91107       2.36868       2.61574       2.79155       2.75727       2.41793       2.31695       2.10858       1.94634       1.79625       1.54154       1.27329      0.993721      0.800163      0.591310      0.404210      0.300115      0.203873      0.151001     0.0938560     0.0583598     0.0419577     0.0253134     0.0171299    0.00942641    0.00568099    0.00307533    0.00174170    0.00105443   0.000495221   0.000255921   0.000122885   5.48258e-05   2.41720e-05   1.11301e-05   4.53706e-06
  25  13 2947.4403    3.6974  0.8619 12.1960 -0.0001       1.37329  0.0274   0.0770   0.0535    0.1147   0.0000      0.669566   438.1938       5.92392       18.5068       1.81640      0.948243       1.82879      -3.95335       1.43434       2.86793      -1.00895       1.76671      -1.33840     -0.244737      0.472352       1.11466     -0.393455     -0.166630      0.137850     0.0287071     0.0654320     0.0558171     0.0243294   -0.00287382  -0.000321714  -2.31707e-05    0.00597795    0.00383315    0.00214110  -3.24631e-05  -0.000112944  -0.000205143  -9.27172e-05  -4.63264e-05  -1.59764e-05   2.90975e-06   1.64704e-06       1.32394       1.76974       1.86175       2.09698       1.99043       1.98485       1.81895       1.64876       1.46776       1.28427       1.07052      0.825473      0.712999      0.547239      0.410540      0.299092      0.231248      0.161242      0.115534     0.0710635     0.0489567     0.0312040     0.0205151     0.0129196    0.00758039    0.00426520    0.00242007    0.00134596   0.000731105   0.000398937   0.000196282   9.60108e-05   4.42094e-05   1.98254e-05   8.06562e-06   3.50967e-06
  25  14 3096.1587    4.0417  1.0153 12.3056 -0.0077      0.905560  0.0357   0.0818   0.0565    0.1451   0.0000      0.585428   438.4368       7.44780       13.8479       2.83808      -6.17351       2.05240       1.58954       2.66832       1.07354      0.122448       2.65974      -2.11630     -0.298145     -0.332722    -0.0840698      0.292230      0.220869      0.115538    -0.0985826     -0.203569      0.115166   -0.00897139   -0.00216441    0.00810151    -0.0122973    0.00219517    0.00522808    0.00283015  -0.000940341   0.000620559   0.000188012   0.000162254  -3.54753e-06  -2.28269e-05   2.07318e-05  -5.00998e-06       1.70740       2.19883       2.47210       2.58590       2.66758       2.51271       2.39216       2.13339       1.84542       1.52339       1.29302       1.08803      0.813020      0.649798      0.491361      0.367180      0.271840      0.184318      0.137359     0.0886744     0.0603690     0.0412548     0.0233342     0.0147301    0.00907851    0.00516030    0.00302577    0.00167516   0.000798151   0.000443586   0.000238432   0.000110078   5.11406e-05   2.56126e-05   9.80090e-06   4.76963e-06
  25  15 3243.8118    3.8193  1.2927 12.5870 -0.0058      -1.01949  0.0405   0.0696   0.0671    0.0959   0.0000      0.591602   438.2572       1.50502       12.5784       7.30404      -7.49976       2.92277       3.86064      -2.48175      0.360476       1.40048      0.782519      0.700212     -0.607211     -0.727686      0.855229     -0.121329     -0.209781     0.0535356      0.237501     -0.209313   -0.00392339     0.0184484    -0.0699847     0.0302056    0.00557876     0.0118963    0.00306368    0.00221646  -0.000879013   0.000408670   0.000141459   2.29964e-05   1.96679e-06  -4.08659e-06   1.24111e-05   3.29071e-06       1.83475       2.31336       2.44858       2.53567       2.45273       2.52399       2.40030       2.23407       1.98852       1.72463       1.43952       1.13006      0.901041      0.748333      0.571937      0.437508      0.337959      0.235047      0.164260      0.110383     0.0697285     0.0447141     0.0293016     0.0174666     0.0104092    0.00618077    0.00327513    0.00193274   0.000971439   0.000530423   0.000258969   0.000127764   5.94799e-05   2.57474e-05   1.20419e-05   4.80209e-06
  25  16 3391.1746    3.1601  1.9230 12.0649 -0.0050       1.69337  0.0504   0.0482   0.0844    0.0693   0.0000      0.560550   439.6144     -0.281204       14.3248       10.0915     -0.804718       6.08868      -7.68308      -2.99017      0.588519    -0.0917656      -2.81760      -1.16747     -0.459804      0.243432    -0.0250222       1.02948     -0.346381      0.475382     -0.227269    -0.0486262      0.130238     0.0229172    -0.0171755    -0.0317258    -0.0129972  -0.000795916   -0.00809399   -0.00190056   -0.00265499   0.000271499  -5.46271e-05  -0.000257441  -7.15769e-05  -2.42714e-05   3.11822e-05   3.20765e-07       2.16931       2.70907       2.93817       3.16462       3.22007       3.00108       2.95174       2.55565       2.37691       2.00344       1.73388       1.40852       1.09256      0.883475      0.671115      0.524957      0.371865      0.276407      0.189916      0.122905     0.0833366     0.0535869     0.0340186     0.0211308     0.0128251    0.00743924    0.00422658    0.00232744    0.00124118   0.000645292   0.000323928   0.000158743   7.31128e-05   3.38117e-05   1.44522e-05   6.41408e-06
  25  17 3538.1322    2.7371  2.9075 11.2783 -0.0021      0.183993  0.0621   0.0319   0.1008    0.0559   0.0000      0.227952   441.2723      -3.98685       12.6244       1.08831       3.11412     -0.874070       3.01703      -4.41547     -0.533062      -1.10636      -2.44502      -2.20242     -0.969064      -1.11290      0.448614      0.352886      0.667568      0.274098      0.283853     -0.280062     -0.171859    0.00156511     0.0323031    -0.0134456   -0.00757117   -0.00208253    0.00286467    0.00423010    0.00238130  -0.000343916   0.000625203   0.000202891  -1.69302e-05  -4.32378e-05   5.51688e-06   7.86988e-07       2.57798       3.49112       3.64859       4.01367       3.96572       3.66389       3.71018       3.25700       2.96296       2.44204       2.16223       1.74637       1.37046       1.10594      0.841345      0.652081      0.455077      0.333292      0.232030      0.161384      0.104048     0.0674797     0.0425430     0.0262918     0.0154685    0.00915743    0.00519799    0.00287149    0.00157894   0.000797452   0.000398684   0.000196562   9.13933e-05   4.25300e-05   1.88399e-05   8.13004e-06
  25  18 3684.9949    2.2927  4.5502 10.6400 -0.0013      0.393529  0.0740   0.0215   0.1364    0.0449   0.0000      0.106128   432.8028       5.07178       19.4748       9.57333       5.54103       4.52692       2.74177      -2.61109       2.38386      -2.98422      -1.21803     -0.918791      -1.55190     -0.858102     -0.979276      0.309766      0.153508      0.148830      0.456440      0.145129      0.135777     0.0958842      0.114073   -0.00835846    -0.0199592    0.00974306    0.00801656   -0.00718219  -0.000577608  -0.000107587  -0.000371123  -5.15478e-06   1.06337e-05   2.73156e-05  -2.48722e-05   1.63620e-05       3.26476       4.21235       4.78340       4.97563       5.11283       4.86658       4.52891       4.11201       3.60439       3.08398       2.56344       2.12968       1.71840       1.32811       1.00292      0.763391      0.557743      0.399874      0.275621      0.187834      0.127005     0.0809161     0.0519813     0.0317500     0.0190358     0.0111436    0.00630724    0.00341791    0.00184344   0.000948695   0.000487680   0.000238850   0.000111790   5.18175e-05   2.17571e-05   9.28476e-06
  25  19 3831.6490    1.8894  6.3274 10.3724  0.0001      0.465956  0.0977   0.0161   0.1769    0.0383   0.0000     0.0855052   435.9869       10.9811       6.84419     -0.847280      -5.44841      -5.73052       4.21758      -1.86798     -0.798993      -3.42368      -6.48586       3.15673      -3.50245     -0.498520     0.0392835      -1.09168      0.355273     -0.553778      0.924509     0.0843410     -0.135818      0.359513     0.0997816     0.0426349   -0.00576258    0.00946821    0.00514161   -0.00512044   -0.00109873    0.00149129   0.000726484   0.000269522  -7.93288e-05   1.34530e-05  -1.50356e-05  -2.05444e-05       4.18251       5.34346       5.86619       6.28036       6.29229       6.07470       5.65618       5.17260       4.54186       3.93938       3.27781       2.81263       2.16945       1.75374       1.30107      0.996184      0.706136      0.509373      0.358216      0.246670      0.160834      0.106819     0.0666642     0.0415773     0.0244436     0.0143315    0.00822731    0.00444836    0.00242022    0.00126007   0.000629793   0.000307668   0.000142291   6.66734e-05   2.89538e-05   1.21518e-05
  25  20 3978.0634    1.5852  9.0843  9.9827 -0.0019      0.416986  0.1321   0.0120   0.2389    0.0357   0.0000     0.0682655   439.5584       12.0807       2.53547       9.24624      -4.23902      -2.11088      -10.6719       3.47245      -2.88784       2.75662       2.33507     -0.938133      -3.43358       1.69484     -0.125255      0.737599     -0.476673    -0.0699788      0.374595    -0.0596004     -0.137382      0.140685    -0.0742498    -0.0824062    -0.0182875    -0.0174454    0.00905384    0.00168295   -0.00404368    0.00105524   0.000629127  -0.000286421  -3.82633e-05   0.000205841  -1.04803e-05  -3.54061e-05       5.35256       7.07040       7.72784       8.03918       8.22633       7.88446       7.46706       6.64473       6.01492       5.13655       4.35184       3.61848       2.86127       2.23898       1.71181       1.30487      0.943097      0.692622      0.464198      0.322414      0.205977      0.136288     0.0862460     0.0547480     0.0320752     0.0187817     0.0104158    0.00583738    0.00314199    0.00160826   0.000812083   0.000394336   0.000187193   8.47464e-05   3.64842e-05   1.53536e-05
  25  21 4124.0106    1.3555 11.9092  9.8060 -0.0016      0.254918  0.1831   0.0093   0.3062    0.0322   0.0000     0.0677137   431.9384       12.2292       13.6904      -17.1523      -6.62915       10.1022      0.857497       3.74360       9.88563       10.5454       5.12385      -2.05091       6.98443       3.59455      -1.22484      -1.41252     -0.314686      -1.50965     -0.300681     0.0409046      0.217806      0.102415     0.0414406    -0.0372730   -0.00835262    0.00268951     0.0289667   0.000425989   -0.00258085   -0.00463975    0.00178085   0.000402926   0.000152705  -0.000248604   3.51876e-05  -8.71605e-06       6.74596       8.76762       9.56820       10.3005       10.0752       9.88378       9.23104       8.52028       7.58085       6.49689       5.51850       4.49103       3.58787       2.81224       2.22929       1.65866       1.20604      0.873780      0.610498      0.405926      0.274049      0.175963      0.110610     0.0681570     0.0410388     0.0239887     0.0137891    0.00756008    0.00408816    0.00211260    0.00106971   0.000521645   0.000242829   0.000111535   4.80432e-05   2.09673e-05
  25  22 4269.8453    1.1333 14.5902  9.7376 -0.0010      0.100509  0.2509   0.0074   0.3938    0.0286   0.0000     0.0765248   436.1080       20.5615       33.2365       1.48221      -19.7370      -10.2348       1.60728      -7.87897      -7.36199       1.36386      -2.44420      -1.27229       14.3105      -1.15958      -2.88515       2.22057       2.07815     -0.643383     -0.270514      0.156091      0.914915      0.123340    -0.0314209     0.0886559     0.0302275    0.00275537    0.00410128     0.0118097   -0.00197750   -0.00280968   0.000940574   -0.00133686  -0.000120377  -0.000161658  -2.07384e-06   8.23709e-06       8.35254       11.2004       12.2757       12.9994       12.9790       12.3915       11.6572       10.7061       9.49013       8.31143       6.90208       5.84331       4.56643       3.64908       2.78287       2.07381       1.53932       1.08954      0.764732      0.513441      0.340385      0.222003      0.140675     0.0879387     0.0520158     0.0307254     0.0173802    0.00953439    0.00524411    0.00267273    0.00138270   0.000665274   0.000313476   0.000143057   6.08443e-05   2.59836e-05
  26   6 1869.0731    0.4541  0.4007  9.1012 -0.0081       12.1824  0.0269   0.0143   0.0356    0.0568   0.0000       1.99480   440.5543      0.541699       20.0489      0.754294      -2.51161       1.17184      0.564900      0.324344     -0.311419     -0.743923      -1.39386     -0.295000      0.656711      0.328722    -0.0489154      0.103602     0.0722194      0.134413     0.0982108     0.0849451    -0.0475358    -0.0321551     0.0110931   -0.00151608   -0.00213371    0.00116207    0.00267715  -0.000359728  -0.000712810  -1.68290e-05  -1.90682e-05  -4.39482e-05  -0.000108845  -1.97977e-05  -3.47769e-06   2.61657e-06       1.41436       1.71916       1.50135       1.90577       1.99505       2.00966       1.98440       1.39910       1.35164       1.35045       1.22614      0.844785      0.596971      0.569886      0.441682      0.370100      0.262324      0.192966      0.120774     0.0911729     0.0692056     0.0421355     0.0253962     0.0148087     0.0106100    0.00670755    0.00395294    0.00251186    0.00134258   0.000697452   0.000297920   0.000162425   8.08377e-05   3.81540e-05   1.30352e-05   5.83243e-06
  26   7 2039.7795    0.6898  0.5780  9.0507 -0.0039       7.09186  0.0228   0.0173   0.0402    0.0901   0.0000       1.06843   439.3634      -2.08129       16.4776       1.70621      -3.95307     -0.483095     -0.612469      -1.81511     -0.282337      -1.38004      -1.07082     -0.792152     0.0390724     -0.559525     -0.226246    -0.0468038      0.136070      0.168125     -0.206979    -0.0548818   -0.00596271     0.0266264     0.0246474   -0.00910273   -0.00802137    0.00298148   -0.00400087  -0.000741849   0.000112776   0.000384689   5.24707e-05  -0.000183452   8.51843e-05   9.09129e-06  -5.05130e-06  -5.31142e-06       1.18019       1.42401       1.51869       1.70245       1.74625       1.67418       1.50454       1.46024       1.27773       1.11083      0.958509      0.794068      0.587800      0.494495      0.416931      0.314444      0.216509      0.151160      0.113219     0.0838418     0.0548644     0.0347928     0.0227318     0.0141247    0.00881594    0.00481147    0.00307247    0.00185474    0.00102870   0.000546483   0.000282208   0.000128778   6.46683e-05   3.04118e-05   1.46416e-05   6.35937e-06
  26   9 2366.1345    1.3334  0.9748 10.2817 -0.0086       4.37725  0.0339   0.0262   0.0572    0.1090   0.0000      0.922881   439.5861      0.232501       15.4687      -2.70576      -7.06533       2.09251       1.45653      0.400548       1.63776      -1.28701       2.27382     -0.331851    -0.0427555    0.00635797      0.360217      0.601146     0.0138635     -0.264111    -0.0500891     0.0989983    -0.0752789     0.0321359     0.0527480    -0.0200167   -0.00781393    0.00175943   -0.00485611  -0.000748309  -0.000430675   0.000491583  -2.24600e-06   9.14638e-06   9.48331e-05  -5.09033e-05  -4.21316e-05   2.81788e-06       1.49631       1.79950       2.21381       2.23376       2.13403       2.34391       2.07365       1.86127       1.71052       1.38401       1.18076       1.06276      0.779300      0.652139      0.511510      0.351643      0.283212      0.205593      0.139568     0.0984089     0.0697037     0.0433437     0.0292307     0.0188356     0.0107470    0.00678176    0.00387822    0.00211853    0.00115071   0.000641849   0.000317370   0.000164035   8.48363e-05   3.88678e-05   1.74356e-05   7.98571e-06
  26  10 2521.2468    1.8498  0.9612 10.8388 -0.0079       1.88929  0.0337   0.0366   0.0556    0.1156   0.0000      0.800621   436.2370       1.21328       15.3552      -1.57758     -0.896625      -1.67827       2.38212      -5.68327    -0.0529882      -1.04533      -1.29784     -0.335946     -0.273924     -0.501059     -0.286875     -0.151488      0.481902      0.140113     -0.316253     -0.159282    0.00618359  -0.000273864     0.0148178    0.00801762   -0.00157064     0.0112157    0.00357358  -0.000269922    0.00105342   0.000488747  -0.000226346   7.63032e-05   0.000144734   2.51919e-05   1.97511e-07  -6.13764e-06       1.63497       2.00512       2.22168       2.42711       2.45256       2.27683       2.11925       1.96416       1.78438       1.47405       1.25877       1.07158      0.869833      0.701511      0.511001      0.374744      0.273311      0.204571      0.141396     0.0955254     0.0678897     0.0429846     0.0282370     0.0176089     0.0111050    0.00622491    0.00357944    0.00214010    0.00116232   0.000634158   0.000343367   0.000165833   8.80807e-05   4.14405e-05   1.98795e-05   7.89491e-06
  26  11 2674.4031    2.4248  1.0676 11.0294  0.0005       1.91572  0.0341   0.0451   0.0591    0.1566   0.0000      0.818803   440.5918      0.319382       11.9777       2.90752      -1.98491      0.460850      -3.10139     -0.162109     -0.727663      -1.25161     -0.632250      0.987620     -0.401231     -0.558379     -0.482576      0.641597      0.155758     -0.221001     0.0209111      0.177051     -0.126194    -0.0540504     0.0337742    0.00719928   -0.00869032    0.00242357    0.00206500  -0.000345941   0.000377599   0.000445006  -0.000129796  -3.02934e-05  -1.35335e-05  -3.88436e-05  -9.02671e-06  -1.71778e-06       1.51073       1.94884       2.09301       2.18429       2.28339       2.26092       2.03122       1.89998       1.71101       1.45694       1.24732      0.996821      0.789564      0.662897      0.512039      0.394996      0.287628      0.203349      0.135986      0.107441     0.0723137     0.0468138     0.0298104     0.0169795     0.0102218    0.00662599    0.00382710    0.00225493    0.00127375   0.000640846   0.000335416   0.000165761   8.23067e-05   3.85352e-05   1.73868e-05   7.76266e-06
  26  12 2826.5569    3.1036  0.8771 11.8427 -0.0055      0.106139  0.0291   0.0634   0.0501    0.1230   0.0000      0.727094   437.9134    -0.0187197       9.89304       3.34994      0.777683       2.55491      -2.35156      0.201432       1.11094     -0.579751      -1.56125     -0.264836     -0.897420      0.661228      0.615531     -0.590867     -0.129511    -0.0294652     -0.233193     0.0354784    -0.0161671    -0.0615406     0.0479603   -0.00635493    -0.0136414   -0.00815989    0.00291048    0.00167149   -0.00183988   0.000523199  -0.000388582  -0.000115550  -4.77819e-05   3.27046e-05  -1.39050e-06  -1.08974e-06       1.43534       1.73163       1.84164       2.04552       2.02107       1.88197       1.85936       1.75403       1.52480       1.26618       1.18122      0.954914      0.733809      0.574922      0.487708      0.369612      0.260922      0.185847      0.133311     0.0960335     0.0627255     0.0408248     0.0258734     0.0166566     0.0100199    0.00575573    0.00340406    0.00201425    0.00112275   0.000593744   0.000286879   0.000140558   7.05616e-05   3.40023e-05   1.62078e-05   7.24996e-06
  26  13 2977.4584    3.6830  0.9141 12.4614 -0.0082       1.48609  0.0325   0.0753   0.0538    0.1030   0.0000      0.670252   438.2212       2.40723       16.5078       3.29262     -0.644184       1.55434       1.15844       1.73841      -1.49188      0.695066       1.35185     0.0977704     -0.607743     -0.308496     -0.202168      0.451089      0.245845     -0.331198    -0.0842287     0.0154353     0.0484407     0.0172171    -0.0471027     0.0182991     0.0222346   0.000344849   -0.00364723    0.00400112    0.00126512    0.00103247   6.94277e-05  -0.000213192  -6.38327e-05   8.14065e-05  -2.39683e-05   6.46265e-06       1.65169       2.34663       2.50740       2.62654       2.54578       2.32617       2.17759       1.93623       1.85469       1.63210       1.40072       1.18745      0.934761      0.731818      0.540807      0.413745      0.291806      0.196869      0.134558     0.0907782     0.0633896     0.0403167     0.0249557     0.0150689    0.00920209    0.00571617    0.00339664    0.00194419    0.00105241   0.000543212   0.000286863   0.000143022   6.93566e-05   3.41525e-05   1.57365e-05   6.67460e-06
  26  14 3126.9784    3.9286  1.0663 12.5332 -0.0057       2.49154  0.0385   0.0760   0.0593    0.1219   0.0000      0.858705   434.7362       2.63417       13.6997       5.39559      -1.53943      -5.10761       2.00596      -2.81557       1.05260      -5.62758       1.86002     -0.827022      -1.68598      -1.16459    -0.0598638     -0.834191     -0.267247      0.101508     -0.162024      0.176483    -0.0296202    0.00935038     0.0354570     0.0145737    -0.0113539    -0.0132420    0.00446158    0.00124472   0.000272842  -6.93985e-06   0.000587423   0.000126664   1.33064e-05  -4.56327e-06  -1.25410e-05   1.03589e-05       1.69298       2.34914       2.44091       2.75997       2.79201       2.71024       2.41644       2.22303       1.97640       1.61227       1.31286       1.05332      0.835381      0.669094      0.518908      0.388177      0.284922      0.208989      0.147050      0.101719     0.0718972     0.0479438     0.0290796     0.0185097     0.0111447    0.00684680    0.00390070    0.00233733    0.00121203   0.000668405   0.000346661   0.000174490   8.25109e-05   4.03717e-05   1.83136e-05   7.36210e-06
  26  15 3275.3900    3.7465  1.4560 12.2907 -0.0026      0.729745  0.0430   0.0611   0.0688    0.0973   0.0000      0.616036   438.5962       1.95472       15.4031       4.81211      -4.18106      -6.03084      -2.74810       2.10575      0.250797      0.193424     -0.836533       1.49171       1.50492     0.0855288    -0.0515685      0.330110     -0.687846     -0.283406    -0.0964731    -0.0667518   -0.00889555     0.0585433    -0.0152557    -0.0342482     0.0233208   -0.00280605   -0.00431077   -0.00347680  -0.000955909  -3.97415e-05   0.000223106   0.000452361   3.17154e-05  -3.21941e-06   1.20770e-05   8.70950e-06       1.81573       2.52255       2.63838       2.84772       2.64939       2.65364       2.38755       2.28845       2.03237       1.83683       1.62145       1.34210       1.12930      0.868296      0.662736      0.479344      0.355577      0.251327      0.174126      0.119727     0.0829896     0.0540552     0.0349187     0.0216468     0.0133372    0.00795908    0.00457184    0.00262796    0.00138953   0.000761900   0.000388974   0.000205475   9.67794e-05   4.84038e-05   2.05891e-05   9.36581e-06
  26  16 3423.3342    3.2028  2.0178 11.8460 -0.0031      0.333924  0.0492   0.0442   0.0815    0.0732   0.0000      0.306925   438.3869       2.10748       9.50344       3.15388      -2.54124    -0.0859754       4.63157     -0.465850      -3.37782      -2.31892      -1.75115      -1.59751     -0.483039      -1.53220      0.615190      0.493520      0.198565     -0.180733     -0.274642    0.00928232     0.0312015     0.0577131     0.0664475    -0.0121456    -0.0117881   -0.00575250    0.00118396    0.00432327   6.19408e-05   0.000414547   2.38132e-06   0.000269647   0.000183195   3.70329e-05   4.24237e-05   1.04704e-05       2.01258       2.78664       2.87742       3.18655       3.10175       3.11702       2.88386       2.61471       2.34562       2.06328       1.74176       1.43880       1.14730      0.912813      0.730373      0.538462      0.407581      0.288142      0.212349      0.143446     0.0968227     0.0632220     0.0417402     0.0260084     0.0161169    0.00970818    0.00550660    0.00321574    0.00178115   0.000970670   0.000493028   0.000255463   0.000117625   5.89623e-05   2.48152e-05   1.16027e-05
  26  17 3571.1507    2.6061  3.1194 11.2996 -0.0005      0.862163  0.0613   0.0293   0.1075    0.0533   0.0000      0.185892   435.0133       4.48498       17.9427       6.39647      -6.08979       3.91707      -2.06698       3.87224      -7.34788      -2.98634       1.83437      -2.40786      -1.89685     -0.368749      0.765916      0.178909     -0.128433     -0.297146      0.125668     -0.271473     -0.160727     0.0963667     0.0506119     0.0190738    -0.0203676  -0.000440154   -0.00284489    0.00247584   0.000148160    0.00210208   0.000389921   6.81090e-05  -0.000201276  -8.30717e-05   1.75273e-06  -6.87661e-06       2.58634       3.40461       3.63437       3.97856       3.87167       3.80575       3.54724       3.24713       2.95027       2.56580       2.19395       1.80025       1.47532       1.16663      0.907320      0.674779      0.505271      0.361512      0.258018      0.176256      0.118474     0.0797583     0.0502384     0.0318899     0.0191677     0.0118302    0.00667422    0.00389329    0.00211794    0.00115332   0.000592788   0.000304870   0.000147651   7.03831e-05   3.15121e-05   1.37747e-05
  26  18 3718.5393    2.1487  5.0849 10.7140 -0.0005      0.304293  0.0827   0.0192   0.1471    0.0400   0.0000      0.112759   437.7702      -2.38618       14.4534      -1.61825       5.14006       3.42202      -5.86302       8.14037       3.01176      0.394059      -4.34270       1.57724      -1.98429     -0.777487      -1.01601     -0.386536     -0.530187      0.452663      0.141276     0.0287520    -0.0674935      0.161742     0.0578552     0.0423255    -0.0320535    -0.0414105     0.0136108  -0.000739030   0.000292436   -0.00192115  -0.000313325   0.000150720   0.000124653  -3.42498e-05   4.45381e-05   1.64087e-05       3.44545       4.47694       4.97669       5.37859       5.35034       5.14116       4.83902       4.33213       3.95815       3.42163       2.93727       2.40036       1.94659       1.54015       1.18002      0.911228      0.664065      0.485594      0.335317      0.234269      0.157340      0.103860     0.0678949     0.0408452     0.0260975     0.0155189    0.00924506    0.00523128    0.00285090    0.00153924   0.000800475   0.000405743   0.000199588   9.42207e-05   4.27627e-05   1.90881e-05
  26  19 3865.5806    1.8160  7.2355 10.3166 -0.0021      0.349338  0.1077   0.0145   0.1892    0.0364   0.0000     0.0741245   443.6610       11.7883       17.8068       14.3071      -4.55211       5.51003      0.992581      -9.28588      -2.54141      -4.10911       5.24366      0.588066      -4.43451      -2.30520       2.95521      -1.23207      -1.32305     -0.332528      0.375932      0.262410     -0.395865     -0.141575      0.111947    0.00960660    -0.0136306   -0.00393471     0.0241797     0.0143646  -0.000119566   -0.00122051  -0.000155301   0.000933004  -0.000157136   0.000170917   1.34672e-05   3.15122e-05       4.22076       5.58749       6.01736       6.51507       6.51097       6.28801       5.94845       5.49326       4.84728       4.33443       3.62767       3.08967       2.45506       1.95950       1.51170       1.15961      0.859379      0.624575      0.439546      0.300819      0.205122      0.134360     0.0867243     0.0547680     0.0337937     0.0200460     0.0119888    0.00666839    0.00367653    0.00198537    0.00101752   0.000529205   0.000251043   0.000122088   5.52657e-05   2.44095e-05
  26  20 4012.7464    1.5383  9.5756 10.0620 -0.0018      0.411733  0.1382   0.0115   0.2461    0.0334   0.0000     0.0673604   445.6041       13.1530       11.1549       1.68031       8.83840       4.57616      -2.89142       16.1228      -6.69911       3.91372      -4.37221      -3.54856      -2.43196      -2.55617     -0.827344      0.195999     -0.133488    -0.0147442     -0.274721     -0.209855      0.597882    -0.0885254      0.237243    -0.0111221     0.0552727    -0.0242149    -0.0104083   -0.00156961   -0.00199953   0.000839032    0.00113077   0.000134741   0.000556723  -0.000136365   2.52778e-05  -5.03269e-05       5.27297       6.87977       7.63106       8.03128       8.10796       7.76136       7.47571       6.76763       6.06740       5.25620       4.56261       3.71838       3.02602       2.42553       1.87221       1.40265       1.05129      0.771035      0.551136      0.366439      0.253202      0.163226      0.109157     0.0675679     0.0422687     0.0251173     0.0143224    0.00825404    0.00447587    0.00249474    0.00126977   0.000655894   0.000320261   0.000150856   6.72708e-05   3.00200e-05
  26  21 4159.1721    1.2979 12.4006  9.8318 -0.0010      0.203879  0.1934   0.0085   0.3186    0.0310   0.0000     0.0676841   452.0084       6.22931       22.3137       21.5831       8.78129      -13.9494     -0.384699       15.9156      -14.8053      -5.19727       8.99840       4.92649      -7.31347      -4.17965       7.46267      -1.64901      0.143900     -0.456288      0.515925    -0.0230235     -0.170607      0.252290      0.201183    -0.0554034     0.0508575     0.0609066     0.0286408    0.00313260   -0.00546427    0.00272716    0.00241391   0.000466555  -0.000430265  -2.79921e-05  -0.000124838  -6.98397e-05       6.65651       8.95016       9.52948       10.2919       10.2761       10.2235       9.46790       8.63170       7.71344       6.78388       5.78416       4.90170       3.87709       3.07533       2.40813       1.80906       1.38343      0.991879      0.704237      0.479516      0.327249      0.215401      0.140218     0.0898040     0.0549431     0.0333380     0.0194854     0.0109971    0.00597415    0.00326254    0.00165425   0.000853297   0.000412309   0.000195586   8.73458e-05   3.88896e-05
  26  22 4306.0014    1.0693 14.9614  9.7907 -0.0009      0.292612  0.2618   0.0070   0.3952    0.0271   0.0000     0.0806054   440.5281       4.87454       18.4084       15.7207      -3.54112      -5.79820      -11.0768       6.99447      -7.45003      -10.2917    -0.0782109      -4.73918      -7.52928       6.21552       5.27374      -6.06067      -4.02210      0.692336     -0.646042     -0.355025     -0.828958     -0.121306     -0.215959    -0.0384767      0.108765   -0.00465284   0.000538311   -0.00192864    0.00685320    0.00588180   0.000742539   0.000474765  -4.12743e-06  -0.000626528   8.83134e-06   2.84542e-06       8.08452       10.6531       11.7394       12.5251       12.6948       12.3171       11.6241       10.7233       9.47282       8.23015       7.08659       5.78551       4.74185       3.80717       2.93589       2.24567       1.67037       1.21804      0.868976      0.603101      0.412265      0.270605      0.176768      0.111075     0.0699366     0.0404560     0.0244944     0.0136161    0.00771463    0.00411673    0.00217680    0.00110762   0.000530889   0.000257996   0.000114584   5.01466e-05
  27   6 1889.8349    0.4846  0.4360  9.0522 -0.0104       12.5393  0.0217   0.0137   0.0378    0.0565   0.0000       1.92862   440.3177    -0.0797613       19.8688     -0.615577      -1.51947       2.10752      0.631031      0.228921      -2.19621       1.73431       1.13585     -0.533021      0.221691     -0.241905    -0.0808868     -0.431895    -0.0609102     -0.242055     -0.139574     -0.115184    -0.0132463     0.0119233    -0.0416074    0.00984881    0.00101751    0.00789955    0.00198481    0.00268188  -0.000638987   0.000710364   0.000493739   4.78576e-05   7.69968e-06  -3.92236e-05  -6.85485e-06  -6.11546e-06       1.12496       1.33979       1.44338       1.50456       1.45855       1.59284       1.55834       1.38192       1.16020       1.04404      0.877297      0.786658      0.636236      0.479082      0.365136      0.311121      0.225598      0.178138      0.124542     0.0852860     0.0589917     0.0395553     0.0250015     0.0171930     0.0117117    0.00725775    0.00389071    0.00208056    0.00133291   0.000705498   0.000347916   0.000164454   8.88605e-05   4.37468e-05   2.17948e-05   1.06714e-05
  27   7 2062.1268    0.7091  0.6301  9.1733 -0.0039       8.58055  0.0239   0.0162   0.0424    0.0803   0.0000       1.13736   440.1059     -0.802644       15.6356     0.0370038      -1.74276       1.08616      0.891172      -1.52254      -1.50066      0.630289      0.937900      0.590711      -1.10611      0.272709     0.0552865     -0.127859      0.290117     -0.103829    0.00641938    -0.0183417   8.56109e-05    -0.0159659     0.0449809    0.00686574    0.00572762   -0.00536512   0.000308264  -0.000789605   2.60936e-05   0.000371810   0.000457361   7.06029e-05  -6.73177e-05  -3.36700e-05   6.99238e-06   1.35450e-05       1.15830       1.48122       1.59110       1.85680       1.71832       1.80121       1.64412       1.49288       1.37697       1.15189      0.948832      0.822123      0.730652      0.533386      0.401495      0.315306      0.249636      0.176976      0.125672     0.0877950     0.0604360     0.0436118     0.0282816     0.0171866     0.0107798    0.00707853    0.00405480    0.00230235    0.00132016   0.000683374   0.000359621   0.000192015   0.000103671   5.40990e-05   2.64540e-05   1.14343e-05
  27   8 2229.8133    1.0162  0.8294  9.5693 -0.0063       5.15097  0.0271   0.0212   0.0506    0.1091   0.0000      0.848045   439.6329      -1.65004       20.4945      0.926627      -1.37705       1.11383      -2.75136       2.52357     0.0427316      0.837977       1.08540     -0.103525     -0.403643     -0.557394     -0.369463      0.129424    -0.0442227      0.270144     0.0198826     0.0397161      0.109585    -0.0217800    -0.0258850    -0.0196664   0.000178939    0.00705996    0.00778440    0.00216184    0.00323074  -0.000621025  -0.000155455   2.88804e-05  -0.000108017   6.67025e-05  -4.37946e-05   1.97050e-06       1.19896       1.64051       1.63728       1.93340       1.82396       1.91883       1.76820       1.63197       1.39868       1.26847       1.04569      0.903995      0.704522      0.608666      0.454680      0.356356      0.251556      0.192355      0.142478     0.0991153     0.0690821     0.0458907     0.0307221     0.0201753     0.0125314    0.00765789    0.00449144    0.00257878    0.00147451   0.000802564   0.000447772   0.000227784   0.000114471   5.43221e-05   2.67063e-05   1.17012e-05
[truncated: 1,514,410 more chars]
