# Supplementary material for: Global-Mode Analysis of Full-Disk Data from the Michelson Doppler Imager and the Helioseismic and Magnetic Imager
Source: Sol Phys. 2018 Jan 31;293(2):29. doi: 10.1007/s11207-017-1201-5 (PMC6566312; doi:10.1007/s11207-017-1201-5)
Supplement: Supplementary file 3 — (TAR 230.0 MB) [file 11207_2017_1201_MOESM3_ESM.tar › MDI/mdivwcomm.5540.18]

   0  12 1822.1562    0.4366  0.4182  9.4896  0.0000  0.1339   0.1041   0.3282    0.3321   0.0000     0.0000       0.00000       0.00000       0.00000       0.00000       0.00000       0.00000       0.00000       0.00000       0.00000       0.00000       0.00000       0.00000       0.00000       0.00000       0.00000       0.00000       0.00000       0.00000       0.00000       0.00000       0.00000       0.00000       0.00000       0.00000       0.00000       0.00000       0.00000       0.00000       0.00000       0.00000       0.00000       0.00000       0.00000       0.00000       0.00000
   0  16 2362.7936    1.4943  0.6825 10.8283  0.0000  0.2293   0.3076   0.3241    0.8822   0.0000     0.0000       0.00000       0.00000       0.00000       0.00000       0.00000       0.00000       0.00000       0.00000       0.00000       0.00000       0.00000       0.00000       0.00000       0.00000       0.00000       0.00000       0.00000       0.00000       0.00000       0.00000       0.00000       0.00000       0.00000       0.00000       0.00000       0.00000       0.00000       0.00000       0.00000       0.00000       0.00000       0.00000       0.00000       0.00000       0.00000
   1  12 1885.0436    0.5399  0.4202  9.9638  0.0000  0.0959   0.0774   0.1961    0.2311   0.0000   399.0483       14.6519       0.00000       0.00000       0.00000       0.00000       0.00000       0.00000       0.00000       0.00000       0.00000       0.00000       0.00000       0.00000       0.00000       0.00000       0.00000       0.00000       109.084       52.3850       0.00000       0.00000       0.00000       0.00000       0.00000       0.00000       0.00000       0.00000       0.00000       0.00000       0.00000       0.00000       0.00000       0.00000       0.00000       0.00000
   1  13 2020.8344    0.6408  0.9392  9.6860  0.0000  0.1557   0.0649   0.2467    0.3740   0.0000   417.3876       5.20583       0.00000       0.00000       0.00000       0.00000       0.00000       0.00000       0.00000       0.00000       0.00000       0.00000       0.00000       0.00000       0.00000       0.00000       0.00000       0.00000       216.690       93.7165       0.00000       0.00000       0.00000       0.00000       0.00000       0.00000       0.00000       0.00000       0.00000       0.00000       0.00000       0.00000       0.00000       0.00000       0.00000       0.00000
   1  14 2156.4950    0.9517  2.4404  8.8155  0.1100  0.1993   0.0762   0.4886    0.4722   0.0000   354.5615      -35.8572       0.00000       0.00000       0.00000       0.00000       0.00000       0.00000       0.00000       0.00000       0.00000       0.00000       0.00000       0.00000       0.00000       0.00000       0.00000       0.00000       268.036       122.182       0.00000       0.00000       0.00000       0.00000       0.00000       0.00000       0.00000       0.00000       0.00000       0.00000       0.00000       0.00000       0.00000       0.00000       0.00000       0.00000
   1  15 2291.7062    1.3465  1.5702 -3.2224  0.0000  0.1529   0.0995   0.3393 1000.0000   0.0000   395.7668      -51.8448       0.00000       0.00000       0.00000       0.00000       0.00000       0.00000       0.00000       0.00000       0.00000       0.00000       0.00000       0.00000       0.00000       0.00000       0.00000       0.00000       172.993       82.1667       0.00000       0.00000       0.00000       0.00000       0.00000       0.00000       0.00000       0.00000       0.00000       0.00000       0.00000       0.00000       0.00000       0.00000       0.00000       0.00000
   1  20 2963.2720    4.1104  0.9222  0.7608  0.0000  0.0903   0.3031   0.2281 1000.0000   0.0000   521.9129      -27.8680       0.00000       0.00000       0.00000       0.00000       0.00000       0.00000       0.00000       0.00000       0.00000       0.00000       0.00000       0.00000       0.00000       0.00000       0.00000       0.00000       104.588       67.2893       0.00000       0.00000       0.00000       0.00000       0.00000       0.00000       0.00000       0.00000       0.00000       0.00000       0.00000       0.00000       0.00000       0.00000       0.00000       0.00000
   1  23 3368.3854    3.8170  1.5643  9.9324  0.0000  0.1524   0.2527   0.3335    6.7582   0.0000   371.7443      -62.0255       0.00000       0.00000       0.00000       0.00000       0.00000       0.00000       0.00000       0.00000       0.00000       0.00000       0.00000       0.00000       0.00000       0.00000       0.00000       0.00000       190.280       98.9440       0.00000       0.00000       0.00000       0.00000       0.00000       0.00000       0.00000       0.00000       0.00000       0.00000       0.00000       0.00000       0.00000       0.00000       0.00000       0.00000
   2  13 2081.9821    0.8870  1.0479  8.1778  0.0000  0.1136   0.0505   0.1954    1.1367   0.0000   422.1903      -3.62686      -10.2598     -0.998176       0.00000       0.00000       0.00000       0.00000       0.00000       0.00000       0.00000       0.00000       0.00000       0.00000       0.00000       0.00000       0.00000       0.00000       98.5785       74.6835       33.4372       8.63814       0.00000       0.00000       0.00000       0.00000       0.00000       0.00000       0.00000       0.00000       0.00000       0.00000       0.00000       0.00000       0.00000       0.00000
   2  14 2217.5084    1.0876  0.8418  8.1533  0.0000  0.1058   0.0745   0.1572    1.8355   0.0000   371.4412      -41.8021      0.906848       5.63974       0.00000       0.00000       0.00000       0.00000       0.00000       0.00000       0.00000       0.00000       0.00000       0.00000       0.00000       0.00000       0.00000       0.00000       73.4750       60.2650       34.7087       9.87234       0.00000       0.00000       0.00000       0.00000       0.00000       0.00000       0.00000       0.00000       0.00000       0.00000       0.00000       0.00000       0.00000       0.00000
   2  15 2352.2255    1.5061  1.1374  5.1805  0.0000  0.0934   0.0938   0.2397   89.2253   0.0000   437.8220       32.2170       29.5015       2.42994       0.00000       0.00000       0.00000       0.00000       0.00000       0.00000       0.00000       0.00000       0.00000       0.00000       0.00000       0.00000       0.00000       0.00000       80.2372       59.6423       28.4980       8.74524       0.00000       0.00000       0.00000       0.00000       0.00000       0.00000       0.00000       0.00000       0.00000       0.00000       0.00000       0.00000       0.00000       0.00000
   2  16 2485.8230    1.7315  1.6137  9.1697  0.0003  0.1091   0.0864   0.2526    1.3623   0.0000   440.6191       59.9413       3.88130       5.68296       0.00000       0.00000       0.00000       0.00000       0.00000       0.00000       0.00000       0.00000       0.00000       0.00000       0.00000       0.00000       0.00000       0.00000       89.9089       70.2174       34.2760       11.2485       0.00000       0.00000       0.00000       0.00000       0.00000       0.00000       0.00000       0.00000       0.00000       0.00000       0.00000       0.00000       0.00000       0.00000
   2  20 3024.6681    4.3220  1.0079  0.9807  0.0000  0.0835   0.2493   0.1788 1000.0000   0.0000   429.6854       4.05918      0.237643       5.68729       0.00000       0.00000       0.00000       0.00000       0.00000       0.00000       0.00000       0.00000       0.00000       0.00000       0.00000       0.00000       0.00000       0.00000       68.4148       59.1939       25.6140       9.61701       0.00000       0.00000       0.00000       0.00000       0.00000       0.00000       0.00000       0.00000       0.00000       0.00000       0.00000       0.00000       0.00000       0.00000
   2  22 3294.8949    4.3487  1.8092 -0.1938  0.0000  0.0998   0.1959   0.2330 1000.0000   0.0000   428.6860       82.4517      -15.3448      -5.76057       0.00000       0.00000       0.00000       0.00000       0.00000       0.00000       0.00000       0.00000       0.00000       0.00000       0.00000       0.00000       0.00000       0.00000       68.4899       54.3462       38.0489       12.5438       0.00000       0.00000       0.00000       0.00000       0.00000       0.00000       0.00000       0.00000       0.00000       0.00000       0.00000       0.00000       0.00000       0.00000
   2  23 3430.6009    3.5909  2.3499 10.3327  0.0144  0.1168   0.1459   0.2712    4.5149   0.0000   310.0062      -27.9554      -46.4785       17.4476       0.00000       0.00000       0.00000       0.00000       0.00000       0.00000       0.00000       0.00000       0.00000       0.00000       0.00000       0.00000       0.00000       0.00000       88.3759       70.0617       42.6049       14.3291       0.00000       0.00000       0.00000       0.00000       0.00000       0.00000       0.00000       0.00000       0.00000       0.00000       0.00000       0.00000       0.00000       0.00000
   3  13 2137.5772    0.7043  0.7542 10.1678 -0.0135  0.0892   0.0551   0.1792    0.2539   0.0000   494.1731       34.2102      -53.7476       2.91962       3.79543      -2.42543       0.00000       0.00000       0.00000       0.00000       0.00000       0.00000       0.00000       0.00000       0.00000       0.00000       0.00000       0.00000       53.6268       50.6449       33.5870       15.7203       6.92017       1.96101       0.00000       0.00000       0.00000       0.00000       0.00000       0.00000       0.00000       0.00000       0.00000       0.00000       0.00000       0.00000
   3  14 2273.3063    1.0392  0.9595 10.4680  0.0000  0.0777   0.0669   0.1792    0.2780   0.0000   414.3525      -11.6519       6.06154      -9.51727       6.50313      0.301624       0.00000       0.00000       0.00000       0.00000       0.00000       0.00000       0.00000       0.00000       0.00000       0.00000       0.00000       0.00000       31.4968       39.0074       23.9629       16.3320       6.46594       2.80723       0.00000       0.00000       0.00000       0.00000       0.00000       0.00000       0.00000       0.00000       0.00000       0.00000       0.00000       0.00000
   3  15 2407.6436    1.4226  0.9261 10.6614  0.0000  0.0836   0.0930   0.1571    0.4498   0.0000   368.2838      -61.3066       37.6225       6.61143      -14.7906       1.75991       0.00000       0.00000       0.00000       0.00000       0.00000       0.00000       0.00000       0.00000       0.00000       0.00000       0.00000       0.00000       51.1999       49.0049       31.5163       14.3586       7.03322       2.06811       0.00000       0.00000       0.00000       0.00000       0.00000       0.00000       0.00000       0.00000       0.00000       0.00000       0.00000       0.00000
   3  17 2675.9931    2.2657  1.0629 10.9557 -0.0104  0.0799   0.1362   0.1913    1.1399   0.0000   412.8625       7.31844       56.6965       10.1130      -9.63805      0.239214       0.00000       0.00000       0.00000       0.00000       0.00000       0.00000       0.00000       0.00000       0.00000       0.00000       0.00000       0.00000       41.4492       42.6075       27.5144       14.4309       6.51772       2.07607       0.00000       0.00000       0.00000       0.00000       0.00000       0.00000       0.00000       0.00000       0.00000       0.00000       0.00000       0.00000
   3  18 2811.3147    3.3413  0.6484 11.6301  0.0000  0.0441   0.2382   0.1478    0.5556   0.0000   466.4763      -19.9016      -12.1112       33.3719       1.23907      0.745742       0.00000       0.00000       0.00000       0.00000       0.00000       0.00000       0.00000       0.00000       0.00000       0.00000       0.00000       0.00000       22.5526       23.3918       16.5433       9.01768       4.69324       1.19954       0.00000       0.00000       0.00000       0.00000       0.00000       0.00000       0.00000       0.00000       0.00000       0.00000       0.00000       0.00000
   3  19 2946.8825    3.5979  1.0646 12.0342  0.0000  0.0802   0.1922   0.1943    0.6354   0.0000   456.3117       12.0433       8.72932      -2.68325       4.57229     -0.433269       0.00000       0.00000       0.00000       0.00000       0.00000       0.00000       0.00000       0.00000       0.00000       0.00000       0.00000       0.00000       33.3328       37.9347       30.5807       11.5333       9.74139       2.66069       0.00000       0.00000       0.00000       0.00000       0.00000       0.00000       0.00000       0.00000       0.00000       0.00000       0.00000       0.00000
   3  20 3082.3202    4.4134  0.9797 12.0508  0.0000  0.0623   0.2532   0.1621    0.7916   0.0000   363.0513      -7.12753      -6.33201       14.0634      -4.26868      0.241712       0.00000       0.00000       0.00000       0.00000       0.00000       0.00000       0.00000       0.00000       0.00000       0.00000       0.00000       0.00000       36.7169       34.8786       23.0217       12.6886       4.96785       1.51816       0.00000       0.00000       0.00000       0.00000       0.00000       0.00000       0.00000       0.00000       0.00000       0.00000       0.00000       0.00000
   3  21 3217.5643    4.2740  1.3117 11.7096  0.0222  0.0643   0.2212   0.2286    0.7508   0.0000   474.9733       11.0334       6.66022   -0.00861194      -8.33924      -3.31363       0.00000       0.00000       0.00000       0.00000       0.00000       0.00000       0.00000       0.00000       0.00000       0.00000       0.00000       0.00000       35.7184       31.5774       23.5612       13.4842       6.13856       1.67300       0.00000       0.00000       0.00000       0.00000       0.00000       0.00000       0.00000       0.00000       0.00000       0.00000       0.00000       0.00000
   3  22 3353.4696    3.5546  0.8298 13.2122  0.0000  0.0674   0.2455   0.1793    0.2688   0.0000   410.8694       28.4747       37.8451       6.69284      0.171153     -0.618297       0.00000       0.00000       0.00000       0.00000       0.00000       0.00000       0.00000       0.00000       0.00000       0.00000       0.00000       0.00000       37.9530       38.4024       23.9028       11.9050       5.45228       1.49215       0.00000       0.00000       0.00000       0.00000       0.00000       0.00000       0.00000       0.00000       0.00000       0.00000       0.00000       0.00000
   3  23 3489.3798    2.9975  2.0344 12.2344  0.0000  0.1137   0.1416   0.2639    0.2820   0.0000   557.8202       53.2087      -34.9380      -27.3895       11.5337      0.142777       0.00000       0.00000       0.00000       0.00000       0.00000       0.00000       0.00000       0.00000       0.00000       0.00000       0.00000       0.00000       67.5553       64.5564       39.6624       22.8527       8.19607       3.11705       0.00000       0.00000       0.00000       0.00000       0.00000       0.00000       0.00000       0.00000       0.00000       0.00000       0.00000       0.00000
   3  25 3762.5799    1.9168  4.6053 11.4063  0.0000  0.1890   0.0748   0.5018    0.1820   0.0000   696.4188       47.8649      -157.842      -17.0467      0.143360       6.33969       0.00000       0.00000       0.00000       0.00000       0.00000       0.00000       0.00000       0.00000       0.00000       0.00000       0.00000       0.00000       97.3316       92.7514       67.5222       40.9818       17.4418       5.44789       0.00000       0.00000       0.00000       0.00000       0.00000       0.00000       0.00000       0.00000       0.00000       0.00000       0.00000       0.00000
   4  12 2051.5644    0.5477  0.7525  9.5309 -0.0029  0.0651   0.0350   0.1465    0.1550   0.0000   428.6991      -12.3519      -28.0729      -3.26530      -3.34903       3.79434     -0.108441    -0.0599594       0.00000       0.00000       0.00000       0.00000       0.00000       0.00000       0.00000       0.00000       0.00000       0.00000       21.6702       26.9994       20.9212       15.4287       8.69932       4.72680       1.81229      0.536239       0.00000       0.00000       0.00000       0.00000       0.00000       0.00000       0.00000       0.00000       0.00000       0.00000
   4  13 2188.2848    0.7557  0.6225  9.8772 -0.0129  0.0557   0.0457   0.1073    0.2020   0.0000   417.5963      -2.76383       22.3054       7.76556       14.2903       3.43649      -1.80085     -0.409003       0.00000       0.00000       0.00000       0.00000       0.00000       0.00000       0.00000       0.00000       0.00000       0.00000       18.6363       22.4080       18.2677       12.8395       7.34947       3.75587       1.44498      0.438151       0.00000       0.00000       0.00000       0.00000       0.00000       0.00000       0.00000       0.00000       0.00000       0.00000
   4  15 2458.5291    1.6747  1.2603  4.3551  0.0000  0.0857   0.0808   0.2121  261.7218   0.0000   401.8053      -59.6422       5.26386       25.7419      -6.71426      -2.57992       0.00000       0.00000       0.00000       0.00000       0.00000       0.00000       0.00000       0.00000       0.00000       0.00000       0.00000       0.00000       34.6354       36.6348       31.5696       20.5738       12.2390       6.45101       2.62455      0.632255       0.00000       0.00000       0.00000       0.00000       0.00000       0.00000       0.00000       0.00000       0.00000       0.00000
   4  18 2864.1298    3.3363  0.9561 11.4625 -0.0090  0.0712   0.1645   0.1573    0.7337   0.0000   421.9834      -6.16507       37.2160      -1.27105      -6.51420      -2.12503      -2.19960     -0.122366       0.00000       0.00000       0.00000       0.00000       0.00000       0.00000       0.00000       0.00000       0.00000       0.00000       25.5584       20.4272       29.7428       14.5704       8.50359       6.37230       2.56305      0.410497       0.00000       0.00000       0.00000       0.00000       0.00000       0.00000       0.00000       0.00000       0.00000       0.00000
   4  19 3000.1455    4.0536  0.6336 12.6092 -0.0057  0.0484   0.2594   0.1177    0.3218   0.0000   420.9282       25.1843      -10.5213       13.2596       10.6084      -2.85025      0.514880      0.254776       0.00000       0.00000       0.00000       0.00000       0.00000       0.00000       0.00000       0.00000       0.00000       0.00000       14.4511       19.4508       14.6836       11.1728       7.00396       3.35914       1.31064      0.454705       0.00000       0.00000       0.00000       0.00000       0.00000       0.00000       0.00000       0.00000       0.00000       0.00000
   4  21 3271.7195    3.6937  1.3054 12.1411 -0.0180  0.0735   0.1858   0.1872    0.6496   0.0000   435.9546      -11.9512       10.4553      -8.93072       7.13047      -4.24496      -2.08149      0.649262       0.00000       0.00000       0.00000       0.00000       0.00000       0.00000       0.00000       0.00000       0.00000       0.00000       29.0468       26.5914       24.2319       18.4722       10.9280       5.65521       1.95796      0.469833       0.00000       0.00000       0.00000       0.00000       0.00000       0.00000       0.00000       0.00000       0.00000       0.00000
   4  22 3407.9229    3.5026  1.8505 11.4287 -0.0067  0.0812   0.1442   0.2314    0.6303   0.0000   441.2231       3.26517       56.2863      -18.1165       1.86248      -11.4098      0.651568      0.659828       0.00000       0.00000       0.00000       0.00000       0.00000       0.00000       0.00000       0.00000       0.00000       0.00000       32.6114       33.0475       28.3583       19.1639       12.7383       5.32319       2.29218      0.530733       0.00000       0.00000       0.00000       0.00000       0.00000       0.00000       0.00000       0.00000       0.00000       0.00000
   4  23 3544.6015    2.6743  2.4498 11.9815 -0.0010  0.1086   0.1107   0.3123    0.2173   0.0000   511.8821      -25.1960       59.0805      -18.8363      -3.11751       3.53319       2.12842      0.159236       0.00000       0.00000       0.00000       0.00000       0.00000       0.00000       0.00000       0.00000       0.00000       0.00000       41.0106       42.6902       33.9067       27.9921       18.0029       7.27739       2.84821      0.765416       0.00000       0.00000       0.00000       0.00000       0.00000       0.00000       0.00000       0.00000       0.00000       0.00000
   5  12 2098.3953    0.6688  0.4764  9.5908  0.0083  0.0430   0.0466   0.0968    0.1161   0.0000   422.1925      -25.1589       6.79473       9.17684       9.29445      -7.71419      -2.28828     -0.526669     -0.311379    -0.0199481       0.00000       0.00000       0.00000       0.00000       0.00000       0.00000       0.00000       0.00000       17.1706       18.3365       17.9738       10.7007       6.19981       3.39605       1.78763      0.754989      0.251101     0.0510763       0.00000       0.00000       0.00000       0.00000       0.00000       0.00000       0.00000       0.00000
   5  14 2371.0289    1.3360  0.7435 10.6877 -0.0080  0.0600   0.0718   0.1233    0.1668   0.0000   413.0645      -12.8346       7.20910      -24.3314      -7.37556       3.14063    0.00520932     -0.966351      0.224688    -0.0337655       0.00000       0.00000       0.00000       0.00000       0.00000       0.00000       0.00000       0.00000       22.0294       26.0791       21.3099       14.4958       8.56988       4.10717       2.35394      0.842283      0.346013     0.0850774       0.00000       0.00000       0.00000       0.00000       0.00000       0.00000       0.00000       0.00000
   5  15 2505.9865    1.8172  0.6906 11.4042 -0.0087  0.0540   0.1007   0.0958    0.1768   0.0000   444.5689       36.1606      -15.4709      -7.34837       10.4725      -2.06577       3.82914      0.949967     -0.394677     0.0586601       0.00000       0.00000       0.00000       0.00000       0.00000       0.00000       0.00000       0.00000       14.8123       17.4219       14.6764       13.6166       6.67593       5.23805       2.76869       1.25040      0.300017      0.101527       0.00000       0.00000       0.00000       0.00000       0.00000       0.00000       0.00000       0.00000
   5  16 2641.0753    2.1538  0.9039 11.3999 -0.0204  0.0525   0.1047   0.1255    0.3526   0.0000   458.2330      0.367244       6.87552      -30.4452       4.36279       5.01025       1.80193      -2.07863     -0.464346     0.0629010       0.00000       0.00000       0.00000       0.00000       0.00000       0.00000       0.00000       0.00000       17.6512       20.3680       16.4091       13.3895       8.56207       5.09062       2.41167       1.11082      0.343764     0.0898965       0.00000       0.00000       0.00000       0.00000       0.00000       0.00000       0.00000       0.00000
   5  23 3596.4684    2.8163  2.8496 11.3522 -0.0130  0.1146   0.0869   0.2802    0.3461   0.0000   486.8083      -29.8056       40.7528      -22.0133       4.47841       25.6397      -2.26705      -3.07382       1.15491     -0.178962       0.00000       0.00000       0.00000       0.00000       0.00000       0.00000       0.00000       0.00000       30.5553       38.3894       34.2649       25.6807       19.2414       11.1429       5.74828       2.53392      0.993550      0.219505       0.00000       0.00000       0.00000       0.00000       0.00000       0.00000       0.00000       0.00000
   5  26 4009.0950    1.5791  7.8531  9.9382 -0.0049  0.2150   0.0307   0.5709    0.1487   0.0000   512.7921      -33.0605      -22.6367      -2.35381       20.3109      -30.3753       9.33354       9.02801       1.40307     -0.466586       0.00000       0.00000       0.00000       0.00000       0.00000       0.00000       0.00000       0.00000       61.5234       75.7745       66.3013       53.9346       33.7954       21.5291       11.5419       5.20821       1.69333      0.412959       0.00000       0.00000       0.00000       0.00000       0.00000       0.00000       0.00000       0.00000
   6  13 2279.7271    1.0705  0.7900 10.0669 -0.0060  0.0574   0.0522   0.1200    0.1518   0.0000   425.9399       2.04965       34.9368      -7.13443      -1.23750      -4.71611       1.92704       1.09063      0.184316    -0.0330772    -0.0495531    -0.0229441       0.00000       0.00000       0.00000       0.00000       0.00000       0.00000       12.6304       18.1469       15.2139       12.0683       9.87998       6.24551       3.14398       2.10392      0.561583      0.359564      0.123942     0.0287333       0.00000       0.00000       0.00000       0.00000       0.00000       0.00000
   6  15 2551.0175    1.8727  0.7481 11.6018 -0.0112  0.0531   0.0981   0.1014    0.1463   0.0000   444.1606       10.0633      -7.71083      -7.71655       8.74397      -9.26049      -5.93631       4.29638      0.409561     -0.665694    -0.0204178   -0.00938056       0.00000       0.00000       0.00000       0.00000       0.00000       0.00000       13.6829       16.6123       15.1580       11.2759       9.57338       5.31469       3.51358       1.92756      0.758654      0.302580      0.113634     0.0209026       0.00000       0.00000       0.00000       0.00000       0.00000       0.00000
   6  16 2687.0505    2.3091  0.8167 11.8788 -0.0166  0.0663   0.1114   0.1061    0.1655   0.0000   451.6836      -6.18209       7.50549       14.3491       5.48590       6.27135       1.04231      -2.32532     -0.894190      0.220646     0.0970333     0.0139522       0.00000       0.00000       0.00000       0.00000       0.00000       0.00000       11.5321       20.4845       12.5070       17.9610       7.13752       8.89511       3.00756       2.92197      0.760859      0.569505     0.0805229     0.0413300       0.00000       0.00000       0.00000       0.00000       0.00000       0.00000
   6  17 2823.6992    3.0426  0.5664 12.2933 -0.0098  0.0534   0.1849   0.0956    0.1585   0.0000   440.9972      -23.0339       2.84419       15.4974       11.3508      -5.36358      -2.89133      0.873908    -0.0915994     -0.101901     -0.148292    -0.0196077       0.00000       0.00000       0.00000       0.00000       0.00000       0.00000       17.6855       21.8057       18.2972       14.1119       9.28815       5.18926       3.16373       1.16324      0.711445      0.199326     0.0841225     0.0192439       0.00000       0.00000       0.00000       0.00000       0.00000       0.00000
   6  18 2960.6417    3.9151  0.6931 12.3494 -0.0081  0.0416   0.1940   0.0884    0.2222   0.0000   433.1395      -8.91277       11.7824      -5.31602      -3.62169      -1.07991     -0.380085       1.19548      -1.20166     0.0595591     0.0777540     0.0180066       0.00000       0.00000       0.00000       0.00000       0.00000       0.00000       11.3326       11.7799       11.9027       10.4362       6.75078       3.99600       2.83625       1.60788      0.755091      0.247338     0.0719875     0.0144949       0.00000       0.00000       0.00000       0.00000       0.00000       0.00000
   6  19 3097.1226    4.1878  0.7528 12.9009 -0.0026  0.0414   0.1917   0.1060    0.1945   0.0000   441.1982       13.4640       24.2981       9.20222       16.7369       7.21178    -0.0650466     0.0144278      0.768393    -0.0406948     0.0714951     0.0123645       0.00000       0.00000       0.00000       0.00000       0.00000       0.00000       9.99625       12.3090       11.2877       8.89655       6.66541       4.22904       2.57023       1.37579      0.614880      0.247570     0.0805958     0.0169548       0.00000       0.00000       0.00000       0.00000       0.00000       0.00000
   6  20 3233.9696    4.0199  0.8221 12.6371 -0.0139  0.0487   0.1939   0.1190    0.3249   0.0000   417.9914      -12.1451       37.1060       2.55261      -24.7537      -4.75566       2.29653       3.80451      0.508851     -0.540049     -0.102395     0.0610963       0.00000       0.00000       0.00000       0.00000       0.00000       0.00000       15.0892       17.9642       15.4075       12.8113       8.19559       5.58698       2.96751       1.70507      0.700283      0.309651     0.0820063     0.0184298       0.00000       0.00000       0.00000       0.00000       0.00000       0.00000
   6  21 3370.8697    3.4927  1.4156 12.2360 -0.0295  0.0669   0.1392   0.1620    0.4168   0.0000   440.6475      -5.34590       35.8910       7.04924      -29.9806       4.59370      -9.38304      -4.06658      0.760978      0.366109     -0.188655    -0.0474185       0.00000       0.00000       0.00000       0.00000       0.00000       0.00000       18.7395       20.1534       18.4413       15.6589       12.4432       8.69355       4.65288       2.66885       1.00223      0.444336      0.121977     0.0241867       0.00000       0.00000       0.00000       0.00000       0.00000       0.00000
   6  22 3508.3325    2.9804  2.1370 11.6297 -0.0085  0.0899   0.0962   0.2359    0.3457   0.0000   415.1214      -38.3612      -13.6052       22.0233      -19.9210       9.28751       4.90592      -2.36742     -0.577061     -0.413827      0.121341    0.00923324       0.00000       0.00000       0.00000       0.00000       0.00000       0.00000       22.4573       26.0999       26.4991       20.2589       15.8608       10.6060       6.14566       3.62297       1.54534      0.669051      0.193476     0.0348899       0.00000       0.00000       0.00000       0.00000       0.00000       0.00000
   6  23 3645.9415    2.3797  3.2324 11.3100 -0.0057  0.1112   0.0664   0.3080    0.1944   0.0000   436.6454      -37.1487      -16.1265       22.3248       7.38412      -9.99494       5.02465      0.688623      -2.13365     -0.966690      0.397117    -0.0578748       0.00000       0.00000       0.00000       0.00000       0.00000       0.00000       26.7403       33.2203       32.5920       25.2184       21.0572       13.0402       8.75709       4.46385       2.23945      0.814350      0.273946     0.0471168       0.00000       0.00000       0.00000       0.00000       0.00000       0.00000
   6  24 3783.6768    2.0169  4.8224 10.6616 -0.0038  0.1443   0.0503   0.4058    0.1900   0.0000   437.6974       59.3232       29.5322      -48.0798       34.4305       21.3786      -7.79397      -7.44945      0.811177       1.57497     -0.297321    -0.0888639       0.00000       0.00000       0.00000       0.00000       0.00000       0.00000       35.9010       42.7123       41.3130       33.5553       27.5089       17.4850       11.4923       5.91968       2.83128       1.03434      0.345946     0.0623847       0.00000       0.00000       0.00000       0.00000       0.00000       0.00000
   6  25 3921.8536    1.5903  6.0675 10.4740  0.0032  0.1744   0.0385   0.5034    0.1334   0.0000   425.4599       5.64344      -6.74835      -3.19563      -11.3615       21.2708      -1.17204      -6.14966       1.27244     -0.482457      0.278383     0.0145968       0.00000       0.00000       0.00000       0.00000       0.00000       0.00000       41.7933       52.3034       47.6140       42.0314       31.9097       22.1462       13.0150       7.55567       3.15977       1.31922      0.387163     0.0797241       0.00000       0.00000       0.00000       0.00000       0.00000       0.00000
   7  11 2045.8275    0.5517  0.3965  9.6568 -0.0054  0.0342   0.0363   0.0778    0.0827   0.0000   438.7540       19.6584       14.1091       3.19829       3.08225       5.23050       3.54052      0.386084     -0.377334      0.300532    -0.0381024     0.0692502     0.0154675   -0.00242120       0.00000       0.00000       0.00000       0.00000       7.30862       8.65472       8.86270       7.41535       5.56983       4.10699       2.58914       1.66911      0.928330      0.405152      0.179477     0.0648462     0.0168594    0.00316304       0.00000       0.00000       0.00000       0.00000
   7  13 2322.1260    1.1263  0.6333 10.4792 -0.0265  0.0449   0.0544   0.0867    0.1323   0.0000   411.7094      -7.93524       25.8986      -6.25863      -7.12751      -8.70759      -5.76066      0.943068      -1.10809     -0.408507      0.298045    -0.0201667  -0.000469426  -0.000181686       0.00000       0.00000       0.00000       0.00000       11.7797       14.2682       13.7419       10.9805       7.97139       5.02857       3.18644       1.90777       1.01397      0.463766      0.182501     0.0658330     0.0188695    0.00361457       0.00000       0.00000       0.00000       0.00000
   7  14 2458.1227    1.5514  0.9149 10.6524 -0.0106  0.0456   0.0668   0.1197    0.1702   0.0000   434.0389       5.40585       15.3467      -6.90823      -10.8367     -0.419535      0.438638      0.744400      -1.61154      0.333955      0.107010      0.106050    -0.0409925  -2.78612e-05       0.00000       0.00000       0.00000       0.00000       10.7509       12.2049       12.1227       10.2934       8.20446       5.80465       3.84125       2.16599       1.18484      0.521154      0.242036     0.0824485     0.0226438    0.00396432       0.00000       0.00000       0.00000       0.00000
   7  15 2594.2213    2.0822  0.6877 11.3225  0.0020  0.0458   0.0991   0.0983    0.1432   0.0000   436.5485       2.28117       11.4074      -10.4406       3.66913       8.75047     0.0105405      -4.09100      -2.04625      0.746154     0.0373258     0.0341192    -0.0106340    0.00117070       0.00000       0.00000       0.00000       0.00000       11.0392       11.9466       9.47007       8.89472       8.45418       7.10162       4.25937       2.39423       1.18809      0.440569      0.211496     0.0772685     0.0198494    0.00428266       0.00000       0.00000       0.00000       0.00000
   7  16 2731.1116    2.8239  0.6772 11.7991 -0.0088  0.0380   0.1325   0.0913    0.1606   0.0000   449.0488       13.8332    -0.0373589      -12.5157    -0.0742374      -3.71964      -8.64139      0.149543     -0.863902     -0.460233     -0.195493    -0.0546466     0.0175276    0.00690306       0.00000       0.00000       0.00000       0.00000       9.81428       11.3928       10.8295       8.71980       6.86828       4.73037       3.13740       1.67087      0.918315      0.384028      0.178030     0.0602479     0.0171400    0.00306896       0.00000       0.00000       0.00000       0.00000
   7  17 2868.3077    3.1661  0.7236 12.5496  0.0064  0.0407   0.1412   0.1042    0.1229   0.0000   438.7663      -6.48992       16.0141      -5.57441      -13.3414       5.07297     -0.470132       2.12869     -0.943977     0.0331284    -0.0337476     -0.111795    0.00665283   -0.00143930       0.00000       0.00000       0.00000       0.00000       8.64640       11.9157       10.0865       9.05422       6.52150       5.22006       3.05654       1.95089      0.975353      0.480715      0.189684     0.0760310     0.0195554    0.00462811       0.00000       0.00000       0.00000       0.00000
   7  18 3005.5816    3.9739  0.6165 12.7981 -0.0072  0.0354   0.2001   0.0901    0.1285   0.0000   450.9840      -2.37572       9.01742      -19.0977      -3.75463     -0.205368     -0.141588       1.10574     -0.692652     -0.798600      0.196897    -0.0309270     0.0273921    0.00771051       0.00000       0.00000       0.00000       0.00000       7.99613       9.18527       8.13222       7.68326       6.20730       4.14086       2.79404       1.70459      0.951440      0.411988      0.166855     0.0521577     0.0161978    0.00333771       0.00000       0.00000       0.00000       0.00000
   7  19 3142.6876    4.2112  0.7356 12.8018 -0.0053  0.0385   0.1923   0.0871    0.1634   0.0000   440.0391      -14.3794       26.7782      -20.7117       8.89647       2.83977     -0.495791      0.514976       1.41118     -0.848505     -0.110831     0.0120076     0.0104951    0.00196520       0.00000       0.00000       0.00000       0.00000       8.96719       10.9969       10.2582       8.85177       6.46703       4.61086       2.89298       1.71744      0.908952      0.457391      0.178027     0.0632393     0.0174473    0.00373151       0.00000       0.00000       0.00000       0.00000
   7  20 3279.7275    3.7580  1.2223 12.6341 -0.0151  0.0570   0.1398   0.1389    0.1762   0.0000   426.4456       18.9539       3.46139      -10.7412       9.37541      -3.45601      -2.53083       3.85189      0.192676      0.722850     -0.183972     0.0635596   -0.00155322   -0.00594250       0.00000       0.00000       0.00000       0.00000       11.0961       15.1122       12.9447       11.9378       8.89164       6.65939       4.51309       2.41967       1.50628      0.580344      0.307100     0.0929215     0.0284585    0.00644193       0.00000       0.00000       0.00000       0.00000
   7  21 3417.5049    3.1961  1.9860 11.8459 -0.0088  0.0682   0.0939   0.1815    0.1650   0.0000   432.4731      -21.2041      -6.48508      -20.4089       10.1807       5.08559     -0.389991     -0.529666       1.72661      0.282061     -0.124722     0.0229509    -0.0922169   -0.00211098       0.00000       0.00000       0.00000       0.00000       13.7550       17.4095       15.7332       14.6188       11.3234       8.22380       5.58150       3.26739       1.84064      0.855859      0.367073      0.123840     0.0368572    0.00743933       0.00000       0.00000       0.00000       0.00000
   7  22 3555.1559    2.6785  2.5148 11.5244  0.0010  0.0821   0.0769   0.2163    0.1810   0.0000   428.4895       38.2018      -4.97520       7.22343      -2.60455       11.2547      -3.10327     -0.208484      -1.54169      0.622048     0.0678980     0.0503867    -0.0131120   -0.00841820       0.00000       0.00000       0.00000       0.00000       17.5093       20.0857       19.2798       18.2181       13.5834       10.4747       6.83908       4.07812       2.31803       1.03542      0.459989      0.153764     0.0390948    0.00824986       0.00000       0.00000       0.00000       0.00000
   7  23 3693.1011    2.2100  3.9163 10.8820 -0.0096  0.1075   0.0493   0.3025    0.1475   0.0000   413.5254      -23.6104      -17.9876       2.64006       4.88938       8.10164       16.3796       6.06943      -4.41148       1.29820      0.580635      0.180192     0.0468066     0.0221148       0.00000       0.00000       0.00000       0.00000       24.3813       28.5138       28.6311       23.9197       19.2094       13.4818       8.96471       5.27996       2.90402       1.35341      0.584954      0.200726     0.0569098    0.00982393       0.00000       0.00000       0.00000       0.00000
   7  24 3831.6875    1.9436  4.6777 10.5500 -0.0072  0.1253   0.0420   0.3468    0.1446   0.0000   425.4979      -9.11410       20.6392       6.18462      -17.9756       19.7193       1.85244      -6.65687       2.52941      0.557537     -0.257786      0.502313     0.0721675    -0.0183653       0.00000       0.00000       0.00000       0.00000       28.6591       33.8154       33.5261       29.0509       22.0626       16.5165       10.8464       6.39906       3.42628       1.71618      0.717389      0.253172     0.0662648     0.0120828       0.00000       0.00000       0.00000       0.00000
   7  25 3970.6683    1.4878  5.8423 10.4347 -0.0064  0.1540   0.0318   0.4342    0.0997   0.0000   407.4588       19.5363       25.0658      -24.1977      -46.6488       27.1739       19.5545      -20.2860      -8.74767       3.91001       2.10476      0.145763     -0.135489     0.0316162       0.00000       0.00000       0.00000       0.00000       34.4527       41.4696       41.0658       37.0347       27.0462       20.4215       13.5925       8.45982       4.54488       2.36016      0.968754      0.330367     0.0820071     0.0155533       0.00000       0.00000       0.00000       0.00000
   8  13 2362.8196    1.1917  0.7431 10.5568 -0.0201  0.0452   0.0524   0.0956    0.1327   0.0000   443.7380      -11.7777       17.5560       9.31264       6.31881      0.148033       4.52055     -0.273560       1.85145      -1.39119     -0.600536    -0.0513125    -0.0155974    -0.0314528    0.00766278   1.84935e-05       0.00000       0.00000       7.11605       10.9934       7.88458       9.79666       6.36585       6.21010       3.53050       2.74851       1.45064      0.916166      0.352356      0.190196     0.0596506     0.0256890    0.00502750    0.00151253       0.00000       0.00000
   8  16 2773.7182    2.7001  0.7135 11.8759 -0.0078  0.0402   0.1154   0.0864    0.1417   0.0000   430.1078      -9.18281       17.0196      -4.28211       1.61763      0.261733      -2.70480       2.14275       4.11000      0.697391     -0.509228      0.130487     0.0746670    -0.0290460    0.00825272   0.000938467       0.00000       0.00000       7.02581       9.78130       8.78800       8.28059       6.44158       4.61268       3.15374       2.14167       1.30645      0.670088      0.353449      0.142559     0.0576025     0.0191916    0.00511293    0.00104735       0.00000       0.00000
   8  17 2911.4881    3.5877  0.7539 12.5548  0.0130  0.0396   0.1410   0.0894    0.1379   0.0000   430.3062       12.7778       11.8705       9.32523       3.66026       2.52352      -3.23617      0.293361       1.66502      0.335493     -0.202853     0.0637819      0.128182     0.0211924    -0.0112874    0.00249129       0.00000       0.00000       7.08672       8.78084       8.92520       8.24308       6.11090       4.79310       3.49824       2.18485       1.23410      0.676007      0.383080      0.162737     0.0654835     0.0204776    0.00492323   0.000981599       0.00000       0.00000
   8  18 3049.0397    3.9358  0.6699 13.0645 -0.0130  0.0409   0.1745   0.0845    0.1270   0.0000   444.0966       12.5509       10.1894       11.8669       11.1780      -2.23306      -4.55181      0.237880      0.235724     -0.937767     0.0149407     0.0195751    -0.0241019     0.0111032   -0.00630373   0.000493514       0.00000       0.00000       7.21450       9.95234       9.27326       8.62214       6.38975       4.71066       3.43970       2.00618       1.33804      0.627524      0.400838      0.138169     0.0645534     0.0180885    0.00561731    0.00111544       0.00000       0.00000
   8  19 3186.7867    3.9241  0.9327 13.1013 -0.0370  0.0451   0.1622   0.1204    0.1532   0.0000   430.9238       3.06518       10.1154      -5.39744      -10.9606      -1.36198       5.29616      -4.69742     -0.555408      -1.24189     -0.365640     -0.174445      0.197224   -0.00731166    0.00262004  -0.000102150       0.00000       0.00000       9.10648       11.9182       10.9795       10.3882       7.63469       5.81040       3.63772       2.53187       1.42519      0.809715      0.374548      0.165652     0.0636872     0.0221572    0.00514848    0.00115786       0.00000       0.00000
   8  20 3324.0917    3.2737  1.3414 12.9604 -0.0147  0.0575   0.1193   0.1753    0.1197   0.0000   424.5924       18.8945       6.89144      -11.4204       17.1438      -8.62662       1.27450     -0.161808      -4.40081      0.256140       1.25664     0.0379833     -0.143053   -0.00116402  -0.000736293    0.00341327       0.00000       0.00000       10.7052       14.1743       12.7252       12.5393       9.72228       7.12953       5.07523       3.25558       2.05345       1.01585      0.584096      0.216947     0.0945596     0.0279786    0.00766580    0.00157291       0.00000       0.00000
   8  21 3462.2973    2.7735  1.8339 12.2547 -0.0087  0.0735   0.0833   0.1776    0.1094   0.0000   421.4810       26.1615       33.5327      -3.44737      0.415567       4.83365      -8.36381      -3.28591     -0.678854      0.541331     -0.705218     -0.126217     0.0470172   -0.00812877   -0.00242574    0.00462352       0.00000       0.00000       12.5129       17.4303       15.1463       15.1565       11.7058       9.68033       6.51926       4.23720       2.43545       1.35918      0.599908      0.290198      0.109025     0.0392232    0.00994412    0.00215783       0.00000       0.00000
   8  22 3600.8704    2.2957  2.6039 11.8925  0.0005  0.0895   0.0622   0.2323    0.0930   0.0000   432.5465     0.0549552       45.4614      -10.3894       11.6897      -15.7520       4.72038       14.8179       3.68858      -1.68769      0.307386      0.390958     0.0229781    -0.0267154   -0.00296750  -6.36702e-05       0.00000       0.00000       16.2896       21.3570       19.8772       18.7218       14.4141       12.1252       7.99447       5.38511       3.27528       1.72528      0.881157      0.372025      0.154244     0.0488503     0.0116151    0.00234478       0.00000       0.00000
   8  23 3739.0656    2.0210  4.2897 11.0160 -0.0044  0.1127   0.0413   0.3057    0.0995   0.0000   450.6135      -23.5338       2.46841       36.2503       25.7176      -13.5255     -0.157331      -3.66664      0.671394      -1.92197      -1.26455      0.183331     -0.166841    -0.0738479   -0.00295464    0.00559359       0.00000       0.00000       20.7889       26.1881       24.5973       23.1676       19.1748       14.8431       10.4188       6.68061       4.20043       2.18979       1.11255      0.458337      0.189751     0.0593919     0.0155956    0.00287107       0.00000       0.00000
   8  24 3877.9851    1.7303  5.3964 10.6474 -0.0050  0.1358   0.0328   0.3521    0.0908   0.0000   408.3723      -70.1193       23.0069       9.83437      -28.1172       5.65855       9.44742       6.07242      -5.47786       1.61847       1.93042      0.657422     0.0357243     -0.130501     0.0247810    0.00537429       0.00000       0.00000       24.6408       30.3114       30.9974       27.3798       22.8569       17.9796       12.9249       8.30227       5.24645       2.62261       1.50357      0.579551      0.253763     0.0766347     0.0197177    0.00334416       0.00000       0.00000
   8  26 4156.3919    1.1549  8.4360 10.0655 -0.0089  0.2062   0.0205   0.5537    0.0654   0.0000   448.6531      -106.963       92.3573       8.52930      -27.6670      -5.52457       4.62852       13.0701       1.23134      -4.41077      -2.48580       1.43472      0.363014    -0.0332722     -0.105438    0.00506691       0.00000       0.00000       38.0043       45.4990       46.4143       42.9978       35.8568       27.4072       20.3762       13.5600       7.96950       4.60843       2.29712       1.04470      0.385805      0.120965     0.0302401    0.00505945       0.00000       0.00000
   9  11 2125.0836    0.7546  0.6814  9.4948 -0.0120  0.0530   0.0358   0.0900    0.1372   0.0000   432.5697      -13.3895       19.4322       6.83962      -6.17330      -3.07272      -1.31199      -1.83906     -0.206830      0.992839    -0.0768221      0.110687    -0.0328908     0.0250194     0.0256240   -0.00296810  -0.000747925   3.94661e-05       8.80149       9.60135       12.9147       10.1139       9.82372       7.06580       4.72755       5.14570       1.79328       1.69262      0.985322      0.380264      0.277394     0.0781427     0.0274619     0.0121559    0.00209141   0.000239766
   9  13 2402.3524    1.3920  0.7000 10.6008 -0.0068  0.0429   0.0568   0.0767    0.1210   0.0000   437.8668      -10.2017       12.2941      -2.08312     -0.638133      -2.85050      -1.83948      -2.35380      -1.65897      -1.19533     0.0541733      0.248019      0.149733    -0.0216499    -0.0313686   -0.00461533    0.00255902   0.000173933       7.58737       7.42905       8.84301       9.15917       6.21548       4.73109       4.25254       2.76916       1.71742      0.916688      0.574208      0.319146      0.154905     0.0592542     0.0194111    0.00459424    0.00118156   0.000201162
   9  14 2539.5476    1.8055  0.9348 10.9527  0.0057  0.0434   0.0644   0.0974    0.1394   0.0000   445.6737     -0.602479      0.782915       1.95443       3.58826       5.48086      0.949986      -3.65382     -0.361523     -0.250977      0.804375     -0.294991    -0.0900503     0.0786135    0.00979696    0.00876468  -7.26468e-05   0.000262201       8.09673       9.45510       10.0165       9.37811       7.16502       5.28325       4.33563       2.79141       1.67456      0.950177      0.535511      0.310563      0.133178     0.0570600     0.0181393    0.00507947    0.00131949   0.000214959
   9  15 2677.0022    2.4677  0.8067 11.6313  0.0009  0.0382   0.0929   0.0875    0.1294   0.0000   435.2881      -4.07602       12.2370       2.02491      -5.05690       3.70015     -0.859331      -1.86962       1.19324     -0.183429      0.460503     -0.295875      0.102366     0.0304609   -0.00122233   -0.00290361    0.00153546   5.52700e-05       5.96491       7.54793       7.22183       7.32076       6.11511       4.87031       3.38252       2.60611       1.57877       1.01844      0.561877      0.273626      0.131676     0.0507641     0.0173483    0.00577938    0.00132135   0.000243585
   9  16 2815.1268    2.9310  0.7006 12.3620 -0.0064  0.0433   0.1287   0.0868    0.1169   0.0000   438.3126       7.91232       15.9854      -15.9343      -4.26370       1.98318     -0.284631      0.525777       1.82034       2.14603     -0.968083     -0.379597      0.122738      0.122381     0.0393746    0.00761031    0.00165264  -0.000397097       8.86316       11.8001       11.3613       10.1917       7.76438       5.90879       4.19645       2.41763       1.71488      0.830930      0.496719      0.243122      0.107823     0.0464915     0.0190842    0.00452056    0.00129429   0.000241150
   9  18 3091.3311    3.8579  0.8013 12.7835 -0.0125  0.0409   0.1507   0.0925    0.1310   0.0000   439.4583       18.9659       5.55093       3.22315       14.2863       2.88300      -1.54565       2.95073      -1.99927      -1.26133      0.433214      0.243710    -0.0302555     0.0268567     0.0130008   -0.00319422    0.00196983   0.000308982       6.31975       9.02922       7.82152       7.40106       6.35883       5.01629       3.81577       2.51679       1.70357      0.874452      0.516020      0.260767      0.110957     0.0449830     0.0178887    0.00499686    0.00146011   0.000276788
   9  20 3367.7220    3.2361  1.4598 12.7841 -0.0013  0.0592   0.0989   0.1447    0.0988   0.0000   431.8528     -0.745169       11.3622       8.50199       8.55963      -5.61169       8.16639       5.92847       4.73056      -2.37971     -0.429234   -0.00426860      0.211404    -0.0957670    -0.0430997   -0.00219283    0.00143962   0.000815285       9.89503       12.2129       12.6119       10.6879       9.60147       7.46668       5.79710       3.82366       2.44407       1.52116      0.772480      0.416949      0.182903     0.0821810     0.0262698    0.00814518    0.00205852   0.000328287
   9  21 3506.0615    2.7015  2.1696 12.1233 -0.0068  0.0737   0.0716   0.1740    0.0861   0.0000   418.1101       10.2894       52.0598      -18.0185       13.6074      -5.56054     -0.900052       3.35050      0.291202     -0.563086      -1.63189     -0.921403      0.180340      0.189828     0.0648188   -0.00546027   -0.00180657   0.000758299       12.6386       16.2338       15.6850       14.4921       12.3926       9.91701       6.84723       5.12790       3.06611       1.92597      0.993268      0.544502      0.220285     0.0985737     0.0322674     0.0112656    0.00247637   0.000444838
   9  22 3644.9779    2.2002  3.2881 11.5578 -0.0019  0.0921   0.0512   0.2392    0.0738   0.0000   443.4437      -24.9728      -5.26553       20.0256      -3.66009       7.11451     -0.791769       1.80397       1.90521      0.610340       2.87054    -0.0554168      0.373847     -0.189785     -0.106244   -0.00428954    0.00642798  -0.000432542       15.1648       18.5364       19.3121       17.4431       15.4526       11.7691       8.97917       6.07190       4.15607       2.41772       1.41066      0.689674      0.322202      0.129244     0.0480435     0.0137437    0.00345525   0.000521473
   9  23 3783.9993    1.8725  4.5104 11.1455 -0.0021  0.1138   0.0386   0.3057    0.0729   0.0000   470.0093       1.95099      -1.39067       23.5364      -16.5147      -12.7089      -1.75099      -3.56893       3.48272     -0.261705      0.585645     -0.991305     -0.243542     -0.126912      0.160440     0.0299928   -0.00132797  -0.000481180       19.1989       23.5382       24.5245       22.0500       19.2893       15.1124       10.7241       7.85962       5.10670       3.01314       1.79588      0.843509      0.419280      0.153098     0.0599237     0.0179752    0.00404443   0.000640079
   9  24 3923.1053    1.5412  5.2620 10.9073 -0.0116  0.1344   0.0319   0.3632    0.0681   0.0000   435.2031       13.3892       17.1518      -39.7408       7.46193      -2.15730       5.49745       2.15980       14.1678      0.196999     -0.909917      0.966882      0.468895     -0.259621     0.0228439   -0.00412157   -0.00707197    0.00144577       22.2675       29.4655       28.9912       26.3556       23.5035       17.5867       13.5191       9.36470       5.97534       3.80051       1.97137       1.06994      0.453570      0.202271     0.0663951     0.0214700    0.00529076   0.000825079
   9  25 4063.1792    1.2779  6.4132 10.4782 -0.0022  0.1585   0.0246   0.4188    0.0618   0.0000   442.3368       23.6464      -14.3361      -24.9978       23.1468       34.4387      -15.1499      -25.0471      -6.11377       1.64337       3.50575       1.53674      -1.12197      0.182780      0.165895    -0.0118209   0.000309952   0.000250275       26.3238       33.1599       31.0458       31.5093       26.6887       21.1649       15.8977       11.2946       7.28930       4.54725       2.44408       1.33469      0.553157      0.238021     0.0781731     0.0240673    0.00568127    0.00100075
   9  27 4342.3259    0.8668 10.0144 10.0011 -0.0043  0.2447   0.0181   0.6956    0.0508   0.0000   404.8340       42.8374       8.31634      -30.3584      0.495703      -19.4365       14.3318      -26.5205       16.2357       7.40637       7.64198     -0.992921      -1.18413     -0.401972     -0.161420    0.00947508   -0.00397396   -0.00313743       39.7966       48.9707       50.0309       47.8897       40.9363       33.2129       25.1885       18.1035       11.7102       7.53147       4.26365       2.06794       1.04984      0.398506      0.137873     0.0404696    0.00904715    0.00148219
  10  10 2021.5079    0.6031  0.4466  9.3567 -0.0083  0.0326   0.0301   0.0573    0.0966   0.0000   435.9300      -2.82588       13.9348      -3.11438      -3.55484      -3.39630       2.63473    -0.0554250     -0.547962      -1.08037     -0.754187     0.0629693    -0.0763682     0.0273645     0.0204145     0.0217195  -0.000912044   -0.00156720       4.76243       6.92887       6.19013       6.10112       5.01091       4.41242       3.25077       2.21656       1.65084      0.884184      0.634784      0.307228      0.138711     0.0860668     0.0280363     0.0131842    0.00466199    0.00117790
  10  11 2162.9092    0.8469  0.6336  9.5594 -0.0070  0.0313   0.0360   0.0767    0.1538   0.0000   433.2325       3.15312       14.0270     0.0533378       4.66575       2.77043       4.30586      -1.54802      0.506905     -0.227896      0.549012     -0.126257     -0.210073    -0.0255386    0.00977924    0.00590566   -0.00128725  -0.000901366       5.01131       6.04187       5.93333       5.78557       4.74843       4.02573       3.24756       2.36131       1.46448      0.912712      0.564926      0.270551      0.146677     0.0733984     0.0323918     0.0109464    0.00392082    0.00102774
  10  12 2302.7678    1.0270  0.7735 10.2576 -0.0073  0.0357   0.0404   0.0879    0.1413   0.0000   432.0964       7.27754       9.15079       6.03885      -5.28515      0.745913       5.33483      0.905213       2.86872      0.102858     -0.103190    -0.0180865     0.0392074     0.0951843     0.0168177    -0.0155878     0.0138194  -0.000515964       5.65109       6.38772       7.05107       6.78403       5.55857       4.59087       3.60212       2.65048       1.65414       1.08667      0.669319      0.335913      0.188010     0.0881391     0.0407820     0.0135553    0.00490700    0.00132926
  10  13 2440.7889    1.5620  0.7782 10.7118 -0.0054  0.0382   0.0569   0.0806    0.1325   0.0000   430.8641       5.80997       23.7455       5.99950       9.11512     -0.239173      -1.26859      0.861971      0.641081      0.213978      0.471105      0.751952     -0.264588     -0.143015     0.0231299     0.0304609    -0.0107069  -0.000939424       7.00029       8.13788       6.99913       6.24864       5.82557       5.50212       4.57841       3.34473       2.16077       1.21636      0.648478      0.362913      0.172104     0.0777079     0.0312513     0.0125147    0.00404731    0.00111203
  10  14 2578.5587    1.9538  0.8146 11.2971 -0.0040  0.0356   0.0730   0.0915    0.1169   0.0000   445.0936      -1.10005       6.15464      -3.77065       8.08962      -7.71380       1.01580      -4.25213     -0.454549     -0.896884      0.227659     -0.347315     0.0443975    -0.0589028     0.0161958    0.00290749   0.000353189   -0.00187106       5.39810       7.35951       7.39681       7.30318       6.30484       5.41073       3.74674       3.25948       1.78069       1.66509      0.622396      0.652005      0.159694      0.173708     0.0316016     0.0285972    0.00471577    0.00256540
  10  16 2855.6194    3.3209  0.7034 11.9106 -0.0029  0.0328   0.1286   0.0780    0.1329   0.0000   436.2289       6.55762       5.32444       3.32022      -2.46812      -12.7975      0.471169       1.61273     -0.788528     -0.732253      0.187855     -0.246453    -0.0122508     0.0766398    0.00840840   -0.00751041   -0.00684858  -0.000803842       4.84164       5.55866       6.02516       6.04641       4.34980       4.38438       3.10896       2.24095       1.61413      0.978711      0.572261      0.332366      0.167108     0.0695887     0.0352915     0.0133017    0.00486916    0.00112960
  10  17 2994.4697    3.9307  0.6507 12.5460 -0.0135  0.0299   0.1542   0.0702    0.1184   0.0000   431.8955       3.29034       9.28918       3.56492      -4.57515      0.791216      -3.04769      -2.60161      -2.30039      -1.83017     -0.202824      0.819893     -0.196600    -0.0657898    -0.0346843    0.00137095   -0.00101267   0.000348580       4.74499       5.69692       5.96573       5.41938       5.42749       4.02178       3.20962       2.47758       1.44242       1.07358      0.559084      0.313765      0.187365     0.0634255     0.0380636     0.0126010    0.00391880    0.00158303
  10  18 3132.7940    3.8407  0.8745 12.7261 -0.0006  0.0392   0.1335   0.0957    0.1225   0.0000   445.9967    0.00860578       12.4190      -4.38078       10.5561       3.07326       6.22973     -0.116121     -0.703670      0.379825      0.216818       1.08419     0.0634107    -0.0427564    -0.0495101    -0.0201926    0.00111312   0.000917622       6.00311       7.44560       7.32879       6.61330       6.04665       5.78318       4.07778       3.21769       2.18501       1.20283      0.849136      0.411634      0.189094      0.112810     0.0383519     0.0154269    0.00654224    0.00160315
  10  19 3271.1938    3.4574  1.1529 12.8518 -0.0154  0.0537   0.1188   0.1133    0.1266   0.0000   427.1722      -5.89547       27.6434       12.6279      -9.33615      -9.32857      -4.05668      -3.28198      -1.23704      -1.99242      0.641476     -0.393607      0.172475     -0.169528     0.0212237   0.000266584    0.00158008   -0.00194072       7.92604       9.36596       9.98959       10.8896       7.18739       7.01727       6.02012       3.77633       2.27465       1.94537      0.997989      0.588489      0.231135      0.169487     0.0637802     0.0277946    0.00679046    0.00216525
  10  20 3409.8759    3.2095  1.6540 12.3729 -0.0169  0.0531   0.0887   0.1406    0.0974   0.0000   430.4249       10.0447       26.8084      -5.45625      -16.4425       3.68996       9.72241       2.06234      0.443965      -1.05231      -2.44063    -0.0805336      0.844390     0.0505614   0.000682261    -0.0307553     0.0119460    0.00203890       8.17484       10.0468       10.1698       9.74508       8.37895       6.91869       5.01676       3.85604       2.48725       1.62071       1.01519      0.541731      0.278289      0.137662     0.0550751     0.0202982    0.00721567    0.00206458
  10  21 3549.0447    2.4643  2.4005 11.8301 -0.0027  0.0710   0.0579   0.1743    0.0791   0.0000   438.4159       11.1740       18.8721       3.26158      -6.42683       7.15364      -4.24621       4.79895       2.20004     -0.915040     -0.408950      0.423032     0.0804555    -0.0340793     -0.182684     0.0239748   -0.00203021   -0.00317998       10.4963       13.0158       13.2178       12.3607       10.8320       9.49004       7.23031       5.16534       3.71924       2.35369       1.33633      0.809435      0.388529      0.189341     0.0734041     0.0329594     0.0100706    0.00286001
  10  22 3688.2336    1.9976  3.8850 11.4675 -0.0052  0.0952   0.0416   0.2808    0.0586   0.0000   426.5324       7.57564       49.5665       18.1504       4.41497      -16.2516       2.02643       7.13610      -6.09182     -0.147973       3.50447     -0.865616      -1.36611    -0.0123176      0.214736     0.0729528    -0.0181959   -0.00886953       14.6837       18.5016       18.5805       17.3768       16.0803       12.4316       10.0413       6.96578       4.88024       3.17607       1.83478       1.03049      0.527026      0.238914      0.105339     0.0406589     0.0129394    0.00388649
  10  23 3827.7164    1.7284  4.7138 11.0234 -0.0036  0.1202   0.0336   0.2892    0.0616   0.0000   425.4368       24.7776       17.5422      -23.4091      -1.91198      -8.95414      -4.86770       3.13920      -3.65415      -1.94913       4.35970       1.85384     -0.652222     0.0920632      0.131326    -0.0440541     0.0210819   -0.00472010       16.3218       22.0930       22.3095       21.0269       18.3929       15.6748       12.1340       8.62456       6.27422       3.83944       2.41356       1.33847      0.655314      0.342607      0.131376     0.0562543     0.0185068    0.00517836
  10  24 3967.4650    1.4280  5.9706 10.6781 -0.0047  0.1356   0.0269   0.3665    0.0583   0.0000   415.1122      -35.7318       95.6011      -54.4176      -14.2950       2.98528       2.85938      -19.9505       4.84291       4.56564      -4.63315      -2.49032       1.88237      0.957770     -0.194694     -0.146080     0.0265112    0.00666305       20.4782       24.7600       26.3441       25.4375       21.5479       18.1537       13.3801       10.3853       6.91355       4.58473       2.78027       1.56476      0.851532      0.382681      0.168732     0.0621347     0.0206574    0.00573881
  11   9 1915.4244    0.4703  0.3175  9.2558 -0.0142  0.0290   0.0284   0.0476    0.0618   0.0000   432.9583      -7.94992       13.1211      -4.37213       2.56369      -2.03766     -0.281966       4.18820      0.742438     -0.753466     -0.401076      0.655475      0.285835    -0.0708972    -0.0409501    0.00463265    0.00989081   0.000774276       4.24649       6.44222       6.12207       6.06358       5.04679       3.66197       3.04494       1.75096       1.45899      0.775434      0.573009      0.341429      0.187898     0.0945024     0.0371798     0.0198228    0.00693579    0.00286723
  11  10 2057.9901    0.6401  0.5192  9.4717 -0.0182  0.0407   0.0303   0.0629    0.0855   0.0000   430.0954       2.01914       22.4242      -6.07980      -10.2139       4.57750       3.68753       1.61869      0.109966       1.27516     -0.286628      0.457646      0.116664     0.0898252     -0.108607    -0.0219072     0.0252478    0.00201929       4.59172       7.34249       7.22124       5.97968       6.61514       4.11130       4.07856       2.86410       1.65839       1.48981      0.635929      0.554379      0.275834      0.124062     0.0903714     0.0247952     0.0147177    0.00472326
  11  11 2199.7048    0.8794  0.6920  9.6877 -0.0004  0.0344   0.0338   0.0708    0.1331   0.0000   437.7160       8.84363       12.0155      0.826514      -4.52280       1.97881      -3.41654      -1.57843       3.70609      0.934031     -0.925764     0.0158339   -0.00383710      0.206684    -0.0156004    -0.0346991   -0.00171609    0.00571663       4.34337       6.05954       6.09033       6.05255       4.98247       4.59762       3.34861       2.55147       1.75531       1.23735      0.695397      0.444506      0.242390      0.127695     0.0623669     0.0266135     0.0116621    0.00438867
  11  13 2478.4848    1.7128  0.7541 10.6638  0.0126  0.0376   0.0642   0.0799    0.1825   0.0000   441.8449       17.4526       15.0558      -7.57646      -4.53569      0.658430       1.93548      -6.84058      -5.74731     -0.575146       1.49117     -0.417221     -0.702964    0.00463294      0.101632    0.00296767   -0.00180796  -0.000731028       6.22797       7.84518       6.88162       5.68949       5.32475       5.30523       4.84966       3.77873       2.66623       1.57640      0.895195      0.464252      0.263069      0.118276     0.0592455     0.0240720     0.0116355    0.00386260
  11  14 2616.8349    1.9771  0.7484 11.7637 -0.0025  0.0354   0.0748   0.0858    0.1085   0.0000   439.7158       2.16700       12.9634       7.55546       1.38306       2.05927       2.74850      -1.78251       1.67129      -1.23154     -0.812471      0.429835      0.184766     0.0954472     0.0547648    0.00410850   -0.00984520   -0.00349612       5.98566       6.81848       6.81410       5.91161       5.10491       4.82415       4.37840       3.42997       2.17836       1.36472      0.846762      0.432297      0.216975      0.109110     0.0621746     0.0263870     0.0110420    0.00346537
  11  15 2756.0398    2.6669  0.8930 11.9942 -0.0121  0.0372   0.0925   0.0894    0.1168   0.0000   436.4061       9.97184       4.16398      -16.8983       4.58251       7.35898       5.29032      -5.03407      -5.76094     -0.831676       1.01648    -0.0739910     0.0177674    -0.0577892    -0.0229599     0.0172961    0.00369684   -0.00409360       4.67505       6.62074       6.09715       6.40448       5.34377       4.43563       3.89945       2.74187       2.04513       1.24636      0.869678      0.473050      0.286073      0.127925     0.0780406     0.0278614     0.0135732    0.00414403
  11  17 3034.3914    4.0734  0.7425 12.6977 -0.0058  0.0315   0.1440   0.0715    0.1154   0.0000   435.4887      -1.13739       16.8671      0.746779       5.30429       6.78024       3.06289      -2.94385       1.29131       2.65297     0.0709771     -0.643711     -0.103881   -0.00400017     0.0613959   0.000584114    -0.0128780   -0.00424519       4.57632       5.46388       4.99228       5.29577       5.04809       4.19650       3.23711       2.27302       1.56133       1.24574      0.771963      0.474832      0.237352      0.119959     0.0563543     0.0240938    0.00992032    0.00339220
  11  18 3173.3888    3.9453  0.9789 12.9646 -0.0001  0.0400   0.1281   0.0957    0.1146   0.0000   434.1655       10.6089     -0.597950       5.37267      -13.5317       13.7021      0.512165     -0.226596     -0.507289      0.546182      0.934989     0.0210463     -0.139304      0.148440     0.0414308    -0.0394150    0.00834247    0.00412672       5.62555       6.71194       7.35993       6.97145       6.02238       4.83491       4.09942       2.91417       1.94068       1.36122      0.914034      0.495897      0.276201      0.143309     0.0690692     0.0332410     0.0133895    0.00453469
  11  19 3312.2195    3.4523  1.1395 12.6545 -0.0220  0.0454   0.1096   0.1050    0.1343   0.0000   436.4088       13.7224       20.6151      -13.0299       9.72775      -11.0690       5.52699       2.28080      -2.94510      0.330018     -0.979605      -1.02718      0.271623      0.352532     -0.137570   -0.00488670    0.00678987    0.00605618       6.06379       8.16973       8.17960       8.42378       6.61803       5.94531       4.78740       3.22738       2.44416       1.67082      0.933120      0.569554      0.335553      0.170676     0.0795553     0.0330470     0.0171676    0.00576952
  11  20 3451.4424    2.9354  2.0827 12.0319 -0.0095  0.0627   0.0704   0.1467    0.0884   0.0000   440.0163      0.154244      -9.48318      -5.04380       11.8145     -0.564240       7.29404     0.0440172      -2.92627      0.676244       2.09048      0.493438      -1.09202      0.304726     0.0965642     0.0311938    -0.0282208   -0.00266417       7.68604       11.1046       10.6020       10.9821       9.03873       7.99845       6.32246       4.54164       3.41389       2.15689       1.45772      0.809521      0.496464      0.240460      0.118881     0.0519107     0.0209027    0.00752532
  11  21 3591.0544    2.3972  2.9119 11.6503 -0.0049  0.0752   0.0506   0.1914    0.0674   0.0000   431.8358      -2.92397     -0.546031       10.9851       18.4411      -2.77959       5.54626       8.23477       6.10649      -6.32162      -2.18732      0.655167      0.579933     0.0527939    -0.0128800   0.000495201   -0.00912751    0.00343215       9.63365       13.2641       12.9480       12.6049       11.4436       9.53853       7.70210       5.84008       4.12376       2.80524       1.79302       1.05248      0.607599      0.289774      0.159202     0.0609206     0.0260940    0.00886317
  11  22 3730.8735    2.0266  4.0637 11.2169 -0.0012  0.0909   0.0377   0.2340    0.0610   0.0000   466.1058      0.850313      -20.7323       10.3514      0.365575       3.84450       6.57857       8.91516       2.33462      -2.39972     -0.909418      -1.98014    -0.0554371      0.408289      0.183845    -0.0399993    -0.0108599   -0.00574376       12.5897       15.6179       16.2341       15.8520       13.7086       11.9661       9.37605       7.14905       5.07617       3.46132       2.16594       1.28917      0.749874      0.385302      0.183999     0.0817985     0.0337038     0.0114687
  11  23 3870.8494    1.6595  5.3537 10.8307 -0.0041  0.1072   0.0286   0.3178    0.0554   0.0000   428.7992      -1.24957       34.9409      -9.38835     -0.197944      -4.03971      -22.9015      -2.72440      -3.94402      -1.42726       1.85867      0.828746      0.728480     -0.359684      0.862149      0.237911    -0.0592376   -0.00141940       15.0957       18.1974       19.4731       18.5740       17.1036       13.8529       11.1688       8.31088       6.05734       4.10228       2.66556       1.56645      0.935080      0.466324      0.232083     0.0980500     0.0403785     0.0137175
  11  24 4010.8548    1.3119  6.0050 10.6009 -0.0088  0.1328   0.0238   0.3498    0.0537   0.0000   418.0178       6.96124       33.5711      -26.8466      -15.0187      -1.70998      -7.85889      -8.09798       26.0809      0.171613      -7.81377      0.263687       2.70369     -0.733217     -0.387149      0.262439     0.0397298   -0.00919849       18.2842       22.5487       23.8104       22.9909       21.0375       17.4282       13.6665       10.3758       7.54811       5.08530       3.25432       1.96521       1.12522      0.580426      0.282448      0.122567     0.0475330     0.0173128
  11  25 4150.9745    1.1154  8.1080 10.2491 -0.0012  0.1711   0.0196   0.4706    0.0509   0.0000   408.1453       29.7195       65.8989       27.3956       8.61961       13.1184       19.3160      -4.18030      -1.38727      -14.8462       6.05544       3.27339      0.286330      0.128138     0.0164186    -0.0753974    0.00117231    0.00195453       22.5298       28.8167       29.4691       28.7474       26.7715       22.1247       17.4131       14.0866       10.0401       6.70079       4.29803       2.62091       1.55331      0.787406      0.409845      0.165246     0.0634470     0.0227688
  11  27 4432.3696    0.7838 11.3118  9.8746 -0.0073  0.2567   0.0161   0.7076    0.0450   0.0000   392.2333       3.26271      -1.01848       7.71410      -20.0028      -20.9690       12.2239       5.10762      -12.4878      -5.79752      -13.8376      -2.01048       4.26327       2.15761      0.115897     0.0993297    -0.0114944     0.0502035       34.1947       42.7614       44.6198       44.6853       38.7853       33.4069       27.2292       20.1556       15.1370       10.3281       6.48040       4.07175       2.31744       1.26673      0.592355      0.267958      0.103074     0.0369873
  11  28 4571.9749    0.6772 16.3118  9.7062 -0.0071  0.4030   0.0127   1.0217    0.0381   0.0000   507.4485       24.2033       17.4660      -5.94880      -7.43088       52.2659       25.5690      -31.8015       14.3683       21.7612      -3.46458     -0.692248     0.0632621      -1.22620     -0.689559      0.390547     -0.201360     0.0760406       51.8870       67.4050       68.1841       68.6369       61.3075       54.0151       41.3813       32.9264       23.0625       16.6000       10.6356       6.55950       3.74944       1.91643      0.982709      0.411955      0.159409     0.0563756
  12  13 2515.4002    1.7454  1.1381 10.1722 -0.0008  0.0395   0.0560   0.0964    0.4080   0.0000   437.3114      -2.88975       15.1510      -4.20704      0.303553      -2.18625      -1.84560    -0.0884008      -2.48546      -1.10865     -0.987344      0.341993    -0.0298185    -0.0155575     0.0151934    -0.0304112    -0.0374288    0.00339823       5.23215       6.44045       7.06587       6.37101       5.98748       5.33323       4.03585       3.21617       2.26388       1.63735       1.08893      0.688472      0.380994      0.234634      0.113175     0.0527214     0.0258535     0.0106906
  12  14 2654.5680    2.3232  0.7998 11.6021 -0.0034  0.0439   0.0801   0.0781    0.1610   0.0000   433.9361       8.38977       12.0700      -3.39940       10.6057       4.15190      -4.41279     -0.940485       4.03786      -1.18529     -0.259019      0.242002      0.276548     -0.136232      0.126943   -0.00104367    -0.0228162    0.00703240       3.91659       7.17962       6.30720       6.37959       6.05851       4.17555       4.44133       2.51076       2.50195       1.37051       1.06389      0.601973      0.376956      0.207893      0.108628     0.0512359     0.0224687    0.00907235
  12  15 2794.4566    2.7094  0.7735 12.2669 -0.0069  0.0385   0.0926   0.0718    0.1186   0.0000   436.4360       7.65782       9.87075       3.08955     -0.892001      -2.31489     -0.528314      0.566720     -0.609641      -1.76389      0.789355    -0.0893046    -0.0410416     -0.157199     0.0205800     0.0635056     0.0188090    -0.0193851       4.74366       5.85124       5.57477       6.07246       6.13149       4.31943       3.69366       2.65719       2.34154       1.49060      0.955821      0.611823      0.378976      0.249853      0.120567     0.0515305     0.0247312    0.00901544
  12  16 2934.1859    3.5974  0.8233 12.3948 -0.0013  0.0336   0.1158   0.0800    0.1130   0.0000   437.9270       3.71711       13.6161      -4.33045      -8.91192       7.69795      0.127586       1.36732       2.04627     -0.248882      0.515619   -0.00643555     -0.541876     0.0216779    -0.0490024   0.000568847    0.00807232    0.00343191       4.37456       5.75377       5.28344       5.70721       4.62666       4.30833       3.27271       2.76841       1.89375       1.34694      0.826803      0.535020      0.297427      0.175096     0.0873718     0.0417468     0.0189561    0.00819018
  12  17 3073.7366    3.8253  0.7471 12.9079 -0.0043  0.0336   0.1321   0.0725    0.1014   0.0000   434.8270      -4.65448       13.5699       4.15001       7.17483      -1.90664      -2.63923      -2.03451      0.564470     -0.122831    -0.0208767     -0.272298    -0.0850625    -0.0723160    -0.0152331    -0.0450062     0.0122966    0.00670432       4.84537       5.89986       5.83284       5.48094       4.76832       4.13539       3.81988       2.95085       2.13352       1.34959      0.917756      0.554953      0.287990      0.160982     0.0807281     0.0444136     0.0205162    0.00873451
  12  18 3213.1409    3.8124  0.9805 12.6833 -0.0019  0.0367   0.1179   0.0894    0.1183   0.0000   439.7152      -5.71274       3.29589       6.42895      -5.29610      -3.04998      -3.11526       3.06275       1.71428       1.28899      0.340162     -0.683387    -0.0304359      0.425231     0.0822281     -0.128956     0.0281502     0.0102329       4.97188       5.99012       5.47642       5.76929       5.74060       4.65798       3.73782       2.76733       2.09571       1.53263      0.982614      0.633881      0.377534      0.217392      0.104184     0.0483101     0.0212376    0.00869865
  12  19 3352.4032    3.3126  1.6151 12.4039 -0.0048  0.0506   0.0867   0.1240    0.0922   0.0000   438.5434       20.7163       11.7716      -8.50346      -1.68860      -6.30188      -1.05858       2.64298      -8.71063     -0.808655       1.37023     -0.371350     -0.563960    -0.0586880      0.149341     0.0442892    0.00796335    -0.0149996       6.68731       8.15942       8.40676       7.92679       7.69708       6.09789       5.22943       4.33917       3.34013       2.11272       1.35488      0.831528      0.493174      0.290901      0.147211     0.0743787     0.0319182     0.0127755
  12  20 3492.2474    2.9406  2.1228 11.7920  0.0015  0.0539   0.0649   0.1451    0.0859   0.0000   438.0735      -17.9990       16.3305      -2.69008      0.198839       12.7097      -7.52844      -1.33587      -1.30374       4.74032     -0.349478     -0.698261      0.477687     0.0873112    -0.0358149    -0.0322036     0.0376821    0.00804712       6.89753       8.66684       8.98345       9.13262       7.79121       6.95808       5.56956       4.35534       3.08569       2.29296       1.40597      0.946028      0.542328      0.299392      0.162274     0.0775638     0.0353161     0.0145336
  12  21 3632.1036    2.3061  3.2501 11.4648 -0.0001  0.0737   0.0451   0.1914    0.0626   0.0000   418.8944       1.74344       24.9386       6.67082       1.17999       4.67141       14.6814     -0.609098      -6.02914       2.37511       2.27740       1.00835      -1.53680     -0.410640     -0.115027     -0.185409    -0.0205883    -0.0297545       9.10742       11.7341       12.0708       12.0399       10.5051       9.63596       7.51118       6.03986       4.31311       3.12590       2.08503       1.26691      0.773603      0.433889      0.221932      0.106553     0.0480224     0.0207655
  12  22 3772.5822    1.8501  4.3636 11.2275 -0.0026  0.0969   0.0339   0.2387    0.0542   0.0000   425.1400      -3.95455       5.91621      -19.1411       4.31241      -1.71914      -7.33106      -4.73197       6.88112       1.25683      0.426535      0.478370      0.357257     -0.852219     -0.432674    -0.0998948     0.0306315    0.00294171       11.8922       15.1967       15.8989       15.6821       14.1068       12.4698       9.91831       8.04579       5.66010       4.08382       2.73780       1.78423       1.00439      0.595404      0.295371      0.151514     0.0662834     0.0276535
  12  23 3912.7323    1.5093  5.8124 10.8385 -0.0029  0.1150   0.0261   0.3193    0.0496   0.0000   439.6566      -29.1511      -2.78780       16.3793       23.6029      -33.0487       1.83958       26.2094       2.45736      -12.0200      -3.04716       1.72434      0.787938      0.711800     -0.263195    -0.0231337     0.0838957     0.0253142       14.2291       18.3440       19.3080       18.2471       17.1764       15.1897       11.8291       9.68764       6.84785       4.89680       3.37514       2.13688       1.24365      0.692721      0.358329      0.180369     0.0771517     0.0317894
  12  24 4053.2390    1.2204  7.2451 10.4932 -0.0020  0.1466   0.0215   0.3959    0.0500   0.0000   459.5628       33.3816       37.1055       15.9517      -50.2995      -3.55700      -6.65020      -19.6888      -11.8625       12.5536      0.853412      0.129903     -0.406960      -1.56481    -0.0648597     -0.114432     -0.184225     0.0215274       18.0664       23.8867       24.8103       24.2976       21.4589       19.0028       15.1700       12.4042       8.88419       6.36763       4.20243       2.70468       1.59240      0.929999      0.486423      0.235885      0.106204     0.0424367
  12  26 4335.3298    0.8229  9.6276 10.1387 -0.0147  0.2199   0.0175   0.6020    0.0432   0.0000   446.1115       4.92138       80.7891       33.6576       19.0226       11.4478      -15.1109      -9.21352       19.4842       19.3985      -25.0149      -4.91497       4.58836      0.167352      -1.70936     -0.435622      0.391847     -0.140570       28.4900       35.0151       38.4055       35.8107       33.4489       28.3795       23.6326       18.7508       13.3926       9.70841       6.52736       4.21676       2.49710       1.43784      0.751301      0.388999      0.163232     0.0699478
  13   8 1838.6271    0.4187  0.3047  9.2216 -0.0059  0.0266   0.0280   0.0586    0.0582   0.0000   434.4275      -7.15968       17.7860       8.83663     -0.388012      0.188292      -1.89363       5.62410     -0.970431     -0.647352     -0.538438      0.507682     -0.192703      0.155912    -0.0222812    -0.0728198     0.0461781   0.000256531       3.13242       3.75994       3.47347       4.41270       3.06754       2.77300       2.50732       2.64580       1.45740       1.14007      0.796931      0.518567      0.275446      0.156255      0.108764     0.0512321     0.0244519     0.0130991
  13  10 2128.4508    0.7693  0.5499  9.6381 -0.0010  0.0300   0.0312   0.0620    0.0799   0.0000   442.4851      0.127176       10.5445       3.31552     -0.925526      -3.67733      -3.70578      -3.38596       1.26364      -1.73425       1.93535     0.0626627     -0.321502     0.0953393    -0.0618385    -0.0362215    -0.0484598     0.0167459       3.89670       4.23141       4.32683       4.37545       4.62774       3.96614       3.11840       2.32167       1.85532       1.45736      0.933200      0.745742      0.520645      0.252977      0.121470     0.0907059     0.0485150     0.0155020
  13  11 2271.1443    0.9992  0.8547  9.9952 -0.0129  0.0369   0.0331   0.0843    0.0958   0.0000   438.3186      -4.74166       13.3637       2.20595       4.07284       5.58911      -8.86146       1.14642       2.74162     0.0356077      0.868030     -0.646386     -0.445186      0.348466     -0.118957     -0.187704    -0.0393493     0.0104627       3.83533       5.55879       5.29504       5.07319       5.33872       4.31712       4.28823       3.18477       2.39282       1.97539       1.13225      0.924639      0.464093      0.320462      0.148393     0.0867869     0.0351275     0.0173417
  13  12 2411.8597    1.4063  0.7444 10.6671 -0.0065  0.0315   0.0478   0.0756    0.0984   0.0000   440.2493    -0.0812670       17.2206     -0.688178       3.90833      -3.69193      -1.84780       2.68467      -1.14054      0.264215      0.457720      0.917270    0.00400567     -0.103717     0.0628394    -0.0465223   -0.00244609    0.00963953       4.26915       5.01308       4.41129       4.53499       4.88989       4.47728       3.49520       2.39875       1.78220       1.43464       1.03037      0.778552      0.441367      0.268412      0.133937     0.0651466     0.0295517     0.0133839
  13  13 2551.6583    1.8175  0.8817 11.3002 -0.0203  0.0390   0.0603   0.0820    0.1409   0.0000   432.1518      -1.28487       7.96349     -0.696550      -3.19709      -3.91790       5.78988       2.76160       3.99027      -4.35639      -1.44004       1.09702      0.633561     -0.120739     -0.402629    -0.0234887     0.0112407     0.0182972       5.12630       6.12749       5.90537       5.92170       5.44142       4.40225       4.00752       3.79657       2.81581       1.87317       1.16345      0.762166      0.458940      0.266886      0.143190     0.0807275     0.0418181     0.0224478
  13  14 2691.6344    2.4880  0.7580 11.8182 -0.0051  0.0340   0.0911   0.0728    0.1487   0.0000   432.5008       2.77625       15.5661       2.29927     -0.251795     -0.352904      -1.19830      0.272117       2.23536     -0.446640       1.11117     -0.104232       1.12553      0.151125    0.00836261     0.0783014   -0.00122713    -0.0166248       3.64744       5.12222       4.89494       5.09158       4.99521       3.95408       3.40873       2.43998       2.10520       1.37696      0.958897      0.690145      0.381257      0.256157      0.134523     0.0676739     0.0349777     0.0160981
  13  15 2832.1373    3.0543  0.6791 12.1447 -0.0243  0.0301   0.1169   0.0696    0.1723   0.0000   434.5682      -4.69007       10.6856       8.78749      -5.60617      0.780796      -1.11381      -1.38137       1.66016      -2.12818      -1.85754      -1.49159     -0.155309      0.296736     0.0749061     0.0208398    -0.0154015   -0.00276018       3.87869       4.97936       4.94921       4.94470       4.63488       3.86750       2.98079       2.36210       1.80532       1.31799      0.860387      0.566672      0.347024      0.216140      0.120072     0.0616165     0.0291066     0.0139508
  13  16 2972.5169    3.6175  0.7281 12.6143 -0.0038  0.0300   0.1227   0.0701    0.1207   0.0000   438.4200      -14.8297       13.0603      0.786310      -5.81059      -2.62327      -1.87032       2.83289      0.509128      -1.32074      -1.77314    -0.0151483     -0.348530      0.153509    -0.0183496    -0.0265024     0.0255357   -0.00320979       4.34538       5.77527       6.41986       6.16333       5.60215       4.32608       3.44855       2.46278       1.69871       1.30407      0.772425      0.572888      0.332745      0.190257      0.125264     0.0543882     0.0311291     0.0140747
  13  17 3112.3967    4.0864  0.9557 12.5528  0.0014  0.0346   0.1181   0.0819    0.1292   0.0000   438.4878       1.05939       9.96249       4.31041     -0.680848     -0.633402     -0.582904      -2.21471      0.476367       1.58880       1.61905     0.0297925      0.392945    -0.0339977    -0.0891353    -0.0480550     0.0385477    0.00343038       3.98190       5.35767       5.17418       5.33234       4.31420       4.36778       3.54233       2.93511       2.10244       1.60349       1.00956      0.634375      0.390864      0.243044      0.125717     0.0725721     0.0318077     0.0149705
  13  18 3252.2307    3.5977  1.0806 13.0368 -0.0023  0.0469   0.1090   0.0962    0.1012   0.0000   440.2860       4.12317       14.7070       10.0917      -3.38399       2.05041       2.28391      0.178465       2.13024     -0.841992     -0.197805     -0.928938    -0.0897454      0.447330      0.131650     -0.228059     0.0327805    0.00679443       7.37114       10.1152       11.1309       10.8127       9.37220       7.30394       5.45422       3.80320       2.69859       1.75995       1.13215      0.771819      0.444794      0.294039      0.149668     0.0886908     0.0419406     0.0187319
  13  19 3392.2498    3.2067  1.7175 12.2859 -0.0101  0.0503   0.0770   0.1197    0.0875   0.0000   427.6207      -18.7825       12.7740      -9.02823      -7.82715       8.91843       7.23647       4.12706       2.91409       4.38942      -1.30660      -1.15147     -0.483147     -0.112056     0.0177036     -0.152932     0.0881469    -0.0462464       5.76372       7.17910       7.40723       7.85249       7.04662       5.84389       5.27687       3.99689       3.10834       2.28629       1.52716       1.03786      0.607469      0.393658      0.210628      0.116662     0.0552713     0.0268846
  13  20 3532.4564    2.6023  2.4428 11.7839 -0.0030  0.0636   0.0541   0.1517    0.0705   0.0000   423.3508       10.7244       18.0770       10.8809       3.38651       1.87517      -4.19737       2.97262       2.41418       3.88215     -0.256664       1.78859      0.506467     -0.103178     0.0638267     0.0878441    -0.0770972   -0.00758626       7.49024       9.47357       9.01228       10.3330       9.08502       7.90618       6.63779       5.28552       3.89895       2.69849       2.05122       1.39370      0.850798      0.459163      0.261335      0.134707     0.0716980     0.0334531
  13  21 3672.9562    2.1560  3.7819 11.1066 -0.0054  0.0799   0.0372   0.1961    0.0621   0.0000   435.9613       2.53327       18.4911      -7.88540      -28.3963       10.4052       3.64340      -1.49520       1.12264       7.83405      -1.80269   -0.00439100      -1.13861      0.964098    -0.0499206     -0.419921    -0.0703165     0.0738238       8.82828       11.7211       12.0743       12.5885       11.2426       9.82680       8.27854       6.71680       4.90890       3.66589       2.50557       1.65518       1.02943      0.605219      0.354658      0.175823     0.0889815     0.0409218
  13  22 3813.6017    1.7565  4.9992 10.8550 -0.0054  0.0935   0.0281   0.2492    0.0529   0.0000   452.6308       24.2027       26.5101     -0.648859      -9.05814       11.8750       5.63312      0.113008       15.7505      -3.54097      -3.72437      0.395218     -0.785253      -1.32118      0.582729      0.190911     -0.131384    -0.0511241       10.8711       13.5287       14.3810       14.2807       13.3332       11.6287       9.74293       7.77298       6.08697       4.28446       3.06790       1.99902       1.27769      0.772033      0.427126      0.231508      0.111906     0.0501398
  13  23 3954.2271    1.4540  6.5882 10.5466 -0.0037  0.1195   0.0234   0.3199    0.0526   0.0000   412.1895      -19.0061       8.51139       41.6761       3.70001     -0.890397      -6.89867      -10.9816       7.51373       3.02509      -5.00818      0.452537      0.330610       2.01031     -0.194420      0.158352      0.292929   -0.00979226       13.8224       17.3510       18.9872       18.4362       17.0340       15.1834       12.7264       9.94872       7.74667       5.38632       3.94776       2.63372       1.54962      0.978461      0.541979      0.279614      0.134118     0.0652682
  13  24 4095.1858    1.1921  7.8226 10.3889 -0.0053  0.1398   0.0197   0.4081    0.0470   0.0000   421.7778       39.4125       89.7354      -23.9283      -1.33221       42.0017      -8.75260      -40.1187       2.87780       18.7657      -3.31295      -4.84354   -0.00954996     -0.740514     -0.815178     -0.312932      0.313948     0.0811833       16.5834       20.9263       22.3480       21.9386       20.2172       17.8632       15.0948       12.0766       8.90991       6.74370       4.55511       3.10172       1.91996       1.14736      0.648322      0.338108      0.160769     0.0754469
  13  25 4236.5735    0.9521  9.4545 10.1389 -0.0014  0.1758   0.0172   0.5238    0.0449   0.0000   463.6085       3.85395      -32.0104       33.7254       20.4860      -27.9141       49.0643       29.7528      0.261788       5.27975       1.98916       3.01008       2.67613       1.32961      -1.42838   -0.00359928      0.391175     0.0333357       20.8856       26.8651       28.0351       28.1581       25.4756       22.4622       18.9115       15.0397       11.6105       8.16255       5.87029       3.81296       2.44616       1.45045      0.803998      0.438528      0.208733     0.0961502
  13  26 4377.0467    0.7921 10.9873 10.0042 -0.0051  0.2281   0.0162   0.6539    0.0423   0.0000   434.3040       75.8201      -8.34169      -20.1467       25.5800       16.7347       21.7552       23.4474       4.43424      -8.34620      -18.6094      0.857649       7.93374    -0.0152315      -2.31174      0.404124      0.401698     0.0490789       25.9782       33.0286       35.9075       35.1490       32.7843       29.0496       23.6442       19.3969       14.2895       10.8457       7.57898       5.18616       3.28378       2.01332       1.16884      0.617301      0.285964      0.137127
  14   9 2016.9844    0.5630  0.5364  9.3008 -0.0002  0.0260   0.0210   0.0616    0.0744   0.0000   435.7591      -5.47962       19.4586      0.633695      -3.44897      -5.45794       1.11121      -2.11764      -1.59385      0.657832     -0.196989     -0.530135     -0.353836      0.107171     0.0662932     -0.103709    -0.0337218   -0.00499622       2.88452       3.51937       3.79116       3.67803       3.08474       2.98999       2.68171       2.19335       1.63669       1.26900      0.874615      0.558499      0.359133      0.226349      0.123829     0.0714550     0.0355769     0.0183389
  14  10 2162.5628    0.7987  0.5790  9.7192  0.0017  0.0267   0.0305   0.0652    0.0737   0.0000   439.0506      -3.39739       15.5019       1.22800       7.19596       3.48959      -1.23918      0.894113      -4.25488       2.01078       1.95775     -0.526514     -0.501889     -0.530523     -0.104842      0.173162     0.0172843    -0.0604812       3.28567       3.85491       3.94964       3.96515       3.89401       3.45835       2.86972       2.18530       1.45619       1.13217      0.882898      0.615279      0.429971      0.248219      0.157452     0.0823252     0.0338786     0.0201141
  14  11 2305.6630    1.1207  0.8172 10.0232 -0.0005  0.0310   0.0338   0.0703    0.0992   0.0000   435.9274     -0.345727      -3.16433       3.46210       4.34601      0.482825      -3.91229       1.63926      -1.77900     0.0776241       1.87055     -0.573814      0.619543     0.0210540    0.00478404   0.000517644     0.0246935    0.00847072       3.82699       4.54848       4.80432       4.74368       4.36500       3.95697       3.43175       2.62347       1.94615       1.39701       1.06281      0.732094      0.477667      0.281527      0.165198     0.0859437     0.0447441     0.0228860
  14  12 2446.7414    1.5221  0.8083 10.7246 -0.0002  0.0325   0.0461   0.0751    0.0987   0.0000   441.2320     -0.261176       12.1488     -0.200968      -4.52341     -0.357719       1.93643       6.28303      -2.08453      -1.35439     -0.256776      0.149519      0.131244      0.410968      0.109568     -0.165797    -0.0498859    -0.0102280       3.50807       4.82270       5.07259       4.72125       4.50442       4.03188       3.19350       2.87275       1.99695       1.43869       1.09436      0.648010      0.490696      0.251672      0.178627     0.0871588     0.0490783     0.0232669
  14  13 2587.2026    1.9330  0.8645 11.2866 -0.0059  0.0314   0.0578   0.0751    0.1042   0.0000   443.7606      -14.5485       20.5584      -3.07653      -1.37924      -1.44744       3.19972     -0.246629      -1.27489     -0.957607     -0.374012       1.45427      0.463492      0.211585   0.000663017     0.0387054     0.0428961    0.00555203       3.91294       4.76792       4.84580       4.92146       4.87654       4.02617       3.39604       2.52077       1.98115       1.52603       1.03954      0.715398      0.446170      0.293631      0.172246     0.0997950     0.0495974     0.0227416
  14  14 2728.0859    2.5356  0.9574 11.6326 -0.0126  0.0339   0.0748   0.0794    0.1681   0.0000   434.4391      -2.06728       11.7424       1.45827      -4.83028       3.56388      -1.99287      -5.02822      0.403768      0.168795      -1.21493     -0.909609      0.406735      0.296439    -0.0662816    0.00705579     0.0598953    -0.0158669       3.48710       5.03606       4.94584       4.95594       4.92290       3.82714       3.52235       2.71366       2.14588       1.49886       1.09773      0.734492      0.481142      0.290315      0.168054     0.0939902     0.0487470     0.0254382
  14  15 2869.1495    3.1925  0.7626 12.1366 -0.0065  0.0318   0.1085   0.0746    0.1738   0.0000   437.0302     -0.104312       7.17362       1.31584     -0.548022      -1.98640      -7.93605      -1.12826      -1.27217       2.11696     -0.994440       1.40134      0.297435     -0.419790      0.315237     0.0693529     0.0285094    0.00845571       3.39289       4.45716       4.96229       4.38320       4.20211       4.11117       3.35791       2.63102       2.17301       1.47790       1.04238      0.772385      0.435069      0.298659      0.181608      0.106315     0.0414014     0.0258400
  14  16 3010.0214    4.2196  0.6287 12.5758  0.0009  0.0274   0.1517   0.0599    0.1574   0.0000   447.0373       5.78426       8.27836      -4.05779      -2.16448       5.28427      -3.07043       1.23005       2.05600     -0.337573     -0.854749      0.429016     -0.124288     -0.170727    -0.0378914   -0.00394905    -0.0420039   -0.00917815       3.14397       3.52988       3.83085       3.99969       3.64571       2.95479       2.75604       2.23374       1.70086       1.34225      0.884314      0.598948      0.355566      0.241123      0.140563     0.0780408     0.0432144     0.0219036
  14  17 3150.5055    3.8205  1.0344 13.0145 -0.0108  0.0375   0.1180   0.0891    0.1327   0.0000   433.2307      -4.23222       14.2401      -1.51942       1.17391      -4.59885     -0.352633       4.87107      -3.15121     0.0263215      -1.27089      -1.06888      0.384007    -0.0488350     0.0600728    0.00709418      0.107870    -0.0301456       3.88363       5.33292       5.57307       5.30445       5.32097       4.26837       3.84684       3.12327       2.28663       1.90496       1.18397      0.884146      0.532080      0.353163      0.192768      0.114163     0.0579220     0.0284442
  14  18 3290.7241    3.6217  1.2536 12.6968  0.0040  0.0396   0.0966   0.1000    0.1165   0.0000   451.7089     -0.936700       4.02262       16.6275       1.74886      -6.69846      -2.87205     -0.838426      -1.77769      0.353859       1.46445      0.850170     -0.478820      0.305920      0.400959     -0.201559      0.104701    0.00520451       4.41375       5.51454       5.50172       5.71946       5.45000       4.79641       4.07391       3.27403       2.56664       1.80099       1.35656      0.922345      0.610302      0.369675      0.216861      0.120958     0.0629829     0.0323219
  14  19 3431.3113    2.9281  1.8334 12.2708  0.0000  0.0523   0.0680   0.1281    0.0830   0.0000   435.0368       5.86885       20.7897       5.60471      -5.67995       3.10539      -1.72317      -7.51801       1.10735       1.46216       2.88472      0.252597     -0.341309      0.377831    -0.0156631    -0.0211896   0.000130310     0.0429280       5.57495       7.28897       7.89549       7.51901       7.35320       6.29684       5.51674       4.31431       3.23514       2.51695       1.83803       1.22365      0.781601      0.540143      0.280594      0.172978     0.0803642     0.0410546
  14  20 3572.0183    2.4883  2.9804 11.6801 -0.0022  0.0660   0.0469   0.1681    0.0643   0.0000   445.8692      -5.09746       19.7393      -6.96682      -5.88443      -2.30255      -3.76845       6.26251      -1.55698      -4.42185      -1.55402     -0.188668      0.636718      0.226110     -0.251080      0.120334     0.0220208   -0.00889754       7.04631       8.75668       9.85368       9.08089       9.25339       7.74134       6.61777       5.44326       4.24871       3.29596       2.22201       1.52434      0.981439      0.624620      0.379533      0.219546      0.107923     0.0558053
  14  21 3712.8582    1.9856  3.9438 11.3224 -0.0013  0.0819   0.0358   0.2125    0.0555   0.0000   441.0439      -17.4808       25.5331       17.1544      -21.6714       11.5652       12.3658       4.75695      -5.92018       3.63676      -1.36397     0.0962200      0.672741      0.844375     -0.392994    -0.0197846      0.192997    -0.0647903       8.92939       11.7165       12.2220       11.6039       11.5489       9.96724       8.64229       6.94506       5.58653       4.15486       2.85018       1.98180       1.22552      0.794396      0.455385      0.261871      0.129039     0.0655859
  14  22 3854.0840    1.6460  5.9743 10.6517 -0.0048  0.1006   0.0247   0.2768    0.0538   0.0000   431.1249      -32.3132      -29.5209       5.26540      -15.7734      -4.63716       15.0692       2.90274      -1.75418      -4.13492      -9.96392      -2.13652      0.831949     -0.502979     -0.100573      0.216167    0.00594619      0.131804       10.7005       13.8345       14.9157       14.6827       13.7782       12.5356       10.3809       8.49737       6.65074       4.91317       3.66817       2.41996       1.59493      0.999730      0.613394      0.346493      0.163649     0.0863584
  14  23 3995.0974    1.3484  7.4112 10.5255 -0.0032  0.1294   0.0214   0.3601    0.0479   0.0000   428.0278       14.8143       4.96470      -8.05488       4.85575      -15.4750     0.0829790      -19.2487       16.6957     -0.944954      -3.59422      -6.83632      0.522509       4.05602     -0.765689     -0.525298     0.0381082      0.108645       13.7249       18.4019       18.8553       19.0248       18.3995       15.6469       13.3967       11.0114       8.74291       6.45355       4.70467       3.14409       2.07197       1.30822      0.768602      0.444000      0.216068      0.113581
  14  24 4136.7594    1.0979  8.3003 10.3096 -0.0076  0.1465   0.0185   0.4213    0.0463   0.0000   437.4199       19.5581       20.7505      -7.12026       14.0142       18.0764       7.85388      -11.9762      -34.1721       11.1491       5.25483      -7.58462      -2.25037       3.33371      0.285814     -0.715152     -0.630530    -0.0268812       15.9505       20.1077       21.7158       21.7840       20.3584       17.7824       15.6235       12.1678       9.83714       7.22559       5.30368       3.59510       2.34437       1.51320      0.896504      0.513555      0.251668      0.129291
  14  27 4560.9570    0.6530 14.3050  9.7574 -0.0032  0.3000   0.0130   0.8368    0.0359   0.0000   472.1698      -41.2712       9.26544       61.1163       40.9485       2.65394      -7.16291      -14.2826       19.8843      -23.8402      -4.59992       2.10806      -4.07944      -6.40416     -0.833609      0.589839      0.729710     -0.432215       32.7037       40.5318       44.7871       42.7996       41.5057       36.5096       32.0784       25.9936       20.2444       15.4851       11.0104       7.79913       5.10301       3.22987       1.96138       1.11533      0.546187      0.284483
  15   7 1753.7951    0.3062  0.3253  8.8338 -0.0180  0.0353   0.0161   0.0497    0.0541   0.0000   435.1543      -8.48627       14.8583     -0.180120      -3.55893      0.166672      -5.02331     -0.805821      -2.61899      0.817074    -0.0846573      0.170457      0.460242     -0.124549    -0.0521262     0.0491665     0.0333102    -0.0556400       3.29200       5.12184       5.15357       3.82068       4.98206       2.85297       4.01107       2.81034       2.31920       2.00396       1.16266      0.820454      0.547850      0.348152      0.193095      0.138795     0.0511337     0.0354540
  15  10 2195.7775    0.9025  0.6283  9.9500 -0.0041  0.0288   0.0312   0.0626    0.0792   0.0000   437.3037      -5.53419       11.1516       1.73072     -0.766491       3.34592       2.26145       1.15846       1.81082      -2.75013     -0.207954      0.477712     -0.385753     0.0823331      0.389785      0.150202     0.0691547   -0.00487210       2.95277       3.75573       3.95899       3.86743       4.24112       3.18569       2.86737       2.20867       1.87454       1.51706      0.926430      0.710461      0.398894      0.304933      0.171220      0.107728     0.0594253     0.0314919
  15  11 2339.4919    1.2050  0.7582 10.6118 -0.0004  0.0309   0.0387   0.0699    0.0791   0.0000   436.6924       4.89493       9.29281      -2.16796      -16.3776      -4.08825      -3.32460      0.848929       1.27107      0.558935     -0.214658     -0.277980     -0.253506      0.218793     0.0293827   -0.00645311    -0.0526621     0.0766831       3.03316       3.99911       3.85141       4.06486       3.93022       3.61683       3.09028       2.34743       1.79100       1.47062       1.04839      0.782478      0.530620      0.347342      0.217953      0.117713     0.0741245     0.0384686
  15  12 2481.0712    1.5630  0.9473 10.8059 -0.0077  0.0349   0.0434   0.0786    0.1014   0.0000   435.2117     -0.348502       12.9879       3.18030      0.978987      -10.7579    0.00262855       5.18613      0.866115     -0.330848      -2.39295      0.760060      0.607617      0.145150     -0.220606     -0.221737     0.0973226     0.0307559       4.01063       4.57342       4.62004       4.85690       5.08852       4.30555       3.38371       2.61891       2.13032       1.87085       1.33430      0.822972      0.526099      0.353944      0.243434      0.157696     0.0961194     0.0463391
  15  13 2622.2443    2.0663  0.8717 11.3767 -0.0107  0.0315   0.0598   0.0681    0.0981   0.0000   429.7387      -7.50418       9.42016       3.74666       6.51860       2.85779       2.36545      -5.39183      -2.74239      0.866028     0.0943433     -0.951785     -0.926122     -0.857380      0.160872      0.104643     0.0621947    0.00557020       3.53145       4.44318       5.07349       4.92463       4.63580       4.18586       3.32411       2.79885       1.96080       1.55908       1.10003      0.750932      0.565908      0.379923      0.200345      0.117423     0.0707009     0.0401256
  15  14 2764.0817    2.7372  0.6717 12.0233 -0.0061  0.0296   0.0845   0.0555    0.0961   0.0000   438.0623      -9.30554       13.7514      0.404644       9.51622       5.13892       2.59026     -0.493819       3.21931      0.944043       1.18298     -0.369322     -0.110455    -0.0428399    -0.0535452     -0.107725    -0.0184767    -0.0216666       2.87925       4.24831       3.69629       4.24159       3.60613       3.66022       2.79174       2.52403       1.60939       1.47579      0.947221      0.766324      0.478803      0.357336      0.175290      0.117624     0.0564222     0.0335086
  15  15 2905.7154    3.3764  0.6921 12.3670 -0.0188  0.0359   0.1135   0.0613    0.1410   0.0000   437.2878      -2.18812       12.1808      -3.61720       4.00246      -4.72471       6.50208       4.20233       2.76178       1.63826      0.927319      0.256915     0.0964092     -0.181142      0.161030     -0.228881    -0.0217726     0.0132664       4.89213       4.26947       3.63609       4.70894       6.06794       4.49552       3.09330       2.31694       2.43981       2.18653       1.56736      0.813398      0.486369      0.348118      0.283943      0.203321      0.116762     0.0540315
  15  17 3187.8821    3.8636  0.9839 12.9327 -0.0093  0.0357   0.1226   0.0868    0.1524   0.0000   443.8653       3.29873       20.9283      -8.76228      -3.33277      -9.54079      -3.02233      0.430047      -2.96120       2.75212      0.318908     -0.463252     -0.498566     -0.369665     -0.360565      0.174635   -0.00187537    -0.0178263       3.90267       4.99734       5.25992       5.36861       4.85560       4.47583       3.75856       2.80279       2.35719       1.79656       1.25497      0.917824      0.544552      0.393716      0.227934      0.151501     0.0829216     0.0380585
  15  18 3328.6821    3.3894  1.3258 12.7334 -0.0111  0.0430   0.0926   0.1073    0.1348   0.0000   437.0789       5.67293      0.481293      -10.9215      -2.85233       1.40434     -0.297710      0.482608       1.84459       5.19016     -0.516862      0.247888      0.417496      -1.26332    -0.0938652    -0.0150177     0.0202333     0.0298564       4.14145       5.58976       5.57486       5.76013       5.73143       4.67177       4.16385       3.36552       2.73476       2.14741       1.47258       1.05815      0.719659      0.455032      0.284310      0.171367     0.0898218     0.0509852
  15  19 3469.9007    2.6922  2.1422 12.2923  0.0017  0.0550   0.0609   0.1483    0.0777   0.0000   439.2736      -4.54236       7.77787       14.8887       3.08024      -2.35309      0.654452       1.84419       3.50797      -2.90625     -0.366456     0.0430183      -1.05399     0.0772443     0.0650926      0.173759     0.0224390    -0.0674112       5.91955       7.62426       8.42415       7.72923       7.21708       6.75975       5.88433       4.68455       3.91951       2.83847       2.09943       1.44579      0.991786      0.604518      0.380016      0.222149      0.112151     0.0609671
  15  20 3611.1160    2.3159  3.0658 11.5384 -0.0041  0.0637   0.0423   0.1658    0.0684   0.0000   445.2154      -3.29396       21.8268       12.0519      -18.3068      -7.75364      -3.52293       1.79213       1.98865      -3.57978       2.39525      -1.94911      0.503846     -0.478935     -0.177650      0.470158     0.0191378      0.112009       6.49894       8.67522       8.96665       9.18495       8.46361       7.84125       6.68723       5.53664       4.22052       3.30061       2.31757       1.73297       1.16015      0.760796      0.449002      0.264751      0.140189     0.0782678
  15  21 3752.4232    2.0012  4.7036 10.9007 -0.0021  0.0801   0.0298   0.2170    0.0592   0.0000   443.6580      -7.43649       28.1077       2.93212      -13.2576      -1.57146       23.9777      -8.78966      -2.75766       1.23441       1.21660     -0.102482       1.15767       1.33418      0.799596      0.297536      0.401482    -0.0480371       8.31806       10.1437       11.0266       11.2124       10.6166       9.32012       8.22004       6.95730       5.46889       4.20298       3.02321       2.20983       1.47726      0.930878      0.598179      0.353055      0.191224      0.102754
  15  22 3894.0249    1.6163  6.0040 10.6885 -0.0097  0.1023   0.0244   0.2775    0.0522   0.0000   418.0281      -15.8003       5.49544      0.546853      -9.73044      -8.41512       1.99073      -14.6287      -15.0196       5.81756      -6.73035      -5.07061       3.94582     -0.780892      -1.63251       1.06759    -0.0639167    -0.0765087       10.1136       13.5457       14.3793       14.2605       13.8836       12.1041       10.6140       8.54660       7.10332       5.27338       3.90213       2.73134       1.84903       1.20241      0.735030      0.441487      0.233586      0.127989
  15  23 4035.2982    1.3357  7.7134 10.3507 -0.0068  0.1234   0.0198   0.3399    0.0500   0.0000   446.7105      -16.3133       14.9873       2.09347      -34.5853      0.239675       16.6819      -1.26013      -10.0684      -2.05416       11.6201      -5.10340      -5.45135      0.192784      0.728518      -1.20041     -0.437458      0.218853       12.5300       16.1333       17.4310       17.1884       16.4731       15.1394       13.1681       10.4342       8.46777       6.51688       4.75988       3.44065       2.27245       1.48858      0.929667      0.552353      0.290862      0.154888
  15  24 4177.2903    1.0517  9.5939 10.1946 -0.0044  0.1602   0.0172   0.4558    0.0445   0.0000   463.9671      -21.7018      -26.6934      -6.59583       16.4992      -9.32593       17.8845      -9.19536       9.08933       10.0889      -10.7706      -3.11616       1.99570      -2.35368       1.95657       1.06854     -0.404677     -0.472434       15.9820       20.3542       22.0219       22.3108       21.2149       19.1064       16.4472       13.6267       10.8444       8.21502       6.15768       4.42047       2.98393       1.94540       1.21977      0.759102      0.380508      0.209359
  15  25 4318.9085    0.8322 10.2340 10.1469 -0.0151  0.2055   0.0162   0.5573    0.0401   0.0000   453.5264      -2.16554       52.7330      -88.3773       17.8213      -5.93647       36.3951      -8.44958      -22.1006       5.68661      0.887654      -17.8252       6.43712       8.60684      -4.86968      -1.51734      0.918133       1.10085       20.2880       26.4918       29.5532       28.5876       27.6909       24.5229       21.4049       17.3833       14.1721       10.9028       7.85688       5.67765       3.86981       2.55064       1.58553      0.936940      0.499919      0.272344
  16   6 1629.5093    0.2222  0.1062  8.9329  0.0313  0.0261   0.0238   0.0231    0.0393   0.0000   436.7483      -4.39101       9.14894     -0.982024      0.299408      0.677904     -0.669161     -0.191567      0.208170      0.985484      -1.18892    -0.0791654    -0.0868356     -0.181613      0.111395    -0.0232435    -0.0936361     0.0227066       3.10697       4.68812       4.51079       5.09936       4.24432       3.81365       2.94922       2.51394       2.11345       1.45291       1.05127      0.665839      0.512338      0.306097      0.183456     0.0989945     0.0650238     0.0307409
  16   8 1933.1287    0.4626  0.3620  9.3390 -0.0077  0.0259   0.0215   0.0513    0.0533   0.0000   439.0054      -3.87412       17.5687       1.53282      -2.83358      0.160282    -0.0519275      -1.43764      -1.72029      -1.51389     0.0853080      0.257992     0.0780673     0.0615154     -0.155333      0.114474     0.0937376     0.0499651       3.17992       4.42599       5.02742       5.33274       4.69857       3.95604       3.05152       2.44394       1.67976       1.16662      0.806730      0.579194      0.387371      0.254953      0.144474      0.120018     0.0621423     0.0343610
  16   9 2081.6037    0.6474  0.6207  9.4130 -0.0001  0.0371   0.0226   0.0681    0.0754   0.0000   435.2173      -5.67451       15.4636      -1.47979      -13.6998      -1.31239      -1.90379       2.68606      0.846695       1.01907      0.696829       1.39882      0.120643    -0.0670603    -0.0517300      0.148473     0.0387449     0.0403391       3.85282       3.16095       4.03752       4.60184       3.72948       3.28649       2.82402       1.95473       1.80768       1.59507       1.17887      0.924173      0.572499      0.296520      0.282782      0.201032      0.108644     0.0502467
  16  11 2372.4876    1.2373  0.7767 10.6217 -0.0042  0.0276   0.0375   0.0734    0.0761   0.0000   440.0630       2.68752       20.6692      -7.21623     -0.614328       2.97650      -2.65015      -1.96298      -3.10008      0.656865     -0.554967      0.383552      0.509746     0.0135616     -0.195829      0.106606     0.0196150    -0.0156486       2.66502       3.32859       3.43090       3.57649       3.47042       2.96287       2.77681       2.32009       1.80734       1.38688       1.03980      0.785089      0.513979      0.346056      0.219093      0.143574     0.0748913     0.0434402
  16  12 2514.7602    1.7580  1.0085 11.0025 -0.0037  0.0334   0.0467   0.0792    0.0965   0.0000   439.1978    -0.0346628       12.5704      -2.11785     -0.505909      -1.17708      -9.07371      -5.42658      0.950046      0.811012      0.170323      0.478147       1.02008     -0.600010     -0.100483      0.275033    -0.0129769    -0.0557864       3.16481       4.39047       4.43964       4.64154       4.50723       3.64545       3.54145       2.67201       2.23202       1.68703       1.26597      0.881241      0.609744      0.398586      0.261327      0.161932     0.0876529     0.0546865
  16  13 2656.8479    2.2561  0.8544 11.5043  0.0045  0.0298   0.0615   0.0700    0.0910   0.0000   438.6047      0.147338       16.0966      -2.56408       7.14427      -3.34777      -6.62735      -4.30396       2.47949      -1.79686     -0.879025     -0.347458     0.0968308     -0.443704     -0.108134     0.0486243     0.0403641    -0.0476000       2.65144       3.67940       3.95966       3.82342       4.02322       3.29732       2.97637       2.37154       1.92700       1.49393       1.07978      0.809955      0.495519      0.358228      0.234127      0.136370     0.0811230     0.0483477
  16  14 2799.3882    2.8520  0.8290 11.9302 -0.0006  0.0294   0.0799   0.0653    0.0989   0.0000   435.9249       5.74274       17.6099      0.348690       3.61703     -0.654931      -1.31084       4.14974       1.64496      0.888534     -0.456859     -0.381520     -0.645929     0.0772009      0.450017    -0.0792712     0.0936088    -0.0111439       2.96441       3.41297       3.71954       3.76959       3.83887       3.12355       2.89799       2.43503       1.91193       1.50481       1.09656      0.833021      0.537500      0.352857      0.250107      0.139176     0.0851604     0.0510422
  16  15 2941.7204    3.4969  0.7101 12.6692 -0.0013  0.0251   0.1058   0.0633    0.0884   0.0000   436.4884      -1.34657       11.6732       7.95665      -3.70241      -1.51105     -0.488951      -2.92711     -0.157185      0.276349      0.654516      0.485491      0.395811     -0.143850     -0.349069      0.109984    -0.0197349     0.0297133       2.53866       3.20003       3.46839       3.69567       3.47479       2.93908       2.67565       2.13295       1.57979       1.22112      0.966092      0.663181      0.456935      0.304645      0.195523      0.125454     0.0712458     0.0389085
  16  16 3083.3593    4.0898  0.8194 12.7462 -0.0053  0.0299   0.1199   0.0679    0.1465   0.0000   438.7390      -2.72094       7.69033       2.45058      -7.34974      -1.66808      0.323628      -2.34881     -0.734159      0.105638     -0.762673     -0.699054    -0.0405960     -0.453895     0.0846106     0.0411603    -0.0295688    -0.0123183       2.65568       3.66194       4.05037       3.89124       3.86167       3.28557       2.96523       2.29904       1.81238       1.36839       1.04826      0.750258      0.513499      0.357584      0.213074      0.144868     0.0786463     0.0412241
  16  17 3224.8283    3.7135  1.1433 12.8029 -0.0042  0.0381   0.1115   0.0910    0.1679   0.0000   436.8519      -9.31264       4.31671      -1.58734      0.251901     -0.425383       2.87484     -0.776717      0.131664       1.55259     -0.638453      -1.51665      0.990293      0.306925     -0.282131     -0.224795     0.0915339     -0.103056       3.59649       4.75272       4.87264       4.95333       4.52239       4.34870       3.87016       3.23298       2.38936       2.01719       1.44551       1.07920      0.737726      0.518421      0.315647      0.188397      0.108375     0.0599054
  16  18 3366.2365    3.2549  1.3387 12.8531  0.0160  0.0452   0.0953   0.1139    0.1188   0.0000   440.7375      0.700610       10.4347       2.98228      -3.03407      -1.73818       2.83698      0.316574       3.88590       1.69605      -1.04188       1.73097       1.39547     -0.275873     -0.295880    -0.0321177      0.180104   -0.00785310       5.16594       6.54913       6.55260       5.91210       5.66329       4.95323       4.98824       4.33347       3.78638       2.88497       2.15080       1.49238      0.921763      0.592858      0.364992      0.224043      0.126055     0.0711725
  16  19 3507.7624    2.6531  2.2314 12.0388 -0.0078  0.0554   0.0558   0.1405    0.0866   0.0000   433.8927       6.46114       18.4260       3.81382      -4.64935      0.783774       4.83138       2.47363     -0.920674      0.747864       1.42092     -0.835835     -0.221340     -0.387108      0.681156    -0.0873062      0.180135     -0.102724       5.00150       6.76147       6.83624       7.40238       6.82697       6.39348       5.01960       4.80117       3.57659       2.91272       2.14855       1.55378       1.08611      0.727539      0.446498      0.292264      0.164501     0.0903167
  16  20 3649.6601    2.2160  3.6438 11.3035 -0.0013  0.0699   0.0364   0.1837    0.0655   0.0000   436.7103      -16.3727      -2.67433      -5.02518       4.53657      -7.22707       1.15870       10.2357     -0.817175       3.97012       1.45703     -0.247639      0.818484      -1.08394     -0.763377     -0.279399      0.689613     -0.233459       6.48045       8.27261       9.28795       8.44491       8.81220       7.91276       6.87082       6.03337       4.60967       3.72517       2.78328       2.00978       1.42654      0.940105      0.606471      0.364736      0.210297      0.116165
  16  21 3791.5185    1.8417  4.7737 10.9839 -0.0027  0.0866   0.0289   0.2295    0.0570   0.0000   456.0898       25.4064       3.30398       19.2348       6.16387     -0.675616      -1.62409      -5.14223       1.47088      -4.01942      -3.43822      -3.13368      -3.61964       1.01031      0.204166     -0.607616     0.0331082      0.334374       8.14306       10.7377       11.0698       11.4551       10.7314       10.0368       8.81645       7.53419       5.91142       4.69900       3.41735       2.58976       1.76997       1.20703      0.743507      0.470628      0.257947      0.143104
  16  22 3933.3896    1.4906  6.4355 10.6184 -0.0027  0.1049   0.0225   0.2991    0.0501   0.0000   430.1744      -5.31154       36.2342     -0.331429      -19.3014       16.4571      -6.22474      -10.8107       13.0082       10.2188      -8.29272     -0.577442       2.39019      0.549890     -0.226114      -1.01337      0.316433     0.0984079       9.89813       12.9548       14.2314       14.2109       13.6134       12.3500       10.6946       9.05046       7.08624       5.66486       4.19486       3.05131       2.11510       1.41767      0.903139      0.568030      0.312529      0.175320
  16  23 4075.4822    1.1937  7.9967 10.3524 -0.0046  0.1341   0.0186   0.3650    0.0466   0.0000   423.3526       1.70801      0.441376      -16.4474      -28.5384       12.4642       3.88756      -3.44348       15.1506       14.3718      -2.81308       2.47548      -1.09625       2.22659       3.18006       1.03399     -0.890297     -0.206815       12.3597       15.9002       17.0542       17.2512       16.9913       15.4039       13.1387       11.5083       9.23721       7.18383       5.52234       3.98936       2.71458       1.93150       1.21443      0.745844      0.426219      0.246824
  16  25 4359.7891    0.8334 11.7322 10.0066 -0.0106  0.2062   0.0148   0.5883    0.0399   0.0000   486.0170      -23.8081      -61.6193      -10.3914       50.5077       5.93114      -33.1907     -0.568999      -4.42054      -41.4329       2.98643       13.2833      -15.0684      -1.16157       3.25461     -0.631915     -0.575299     -0.121216       19.1523       25.6799       26.8988       27.6854       25.9323       23.9021       21.1326       17.8146       14.7538       11.2931       8.58356       6.27018       4.41319       2.93116       1.90864       1.17424      0.638280      0.369299
  17   7 1811.9812    0.4074  0.2942  8.9185 -0.0048  0.0258   0.0199   0.0418    0.0514   0.0000   437.6021      -1.51051       11.9905       3.24714     -0.401288      0.191578     -0.194119      0.202711      -1.90941     -0.620266      0.866375     0.0865434     -0.371113     0.0454703     -0.121383     0.0270910    -0.0612649     0.0512719       2.40931       2.73725       3.11945       2.59599       3.91775       3.48236       2.51599       2.21743       1.61970       1.98008       1.68282      0.670824      0.530931      0.539990      0.375446      0.191784     0.0928010     0.0447126
  17   8 1963.2792    0.5090  0.5109  9.2354 -0.0097  0.0259   0.0182   0.0522    0.0582   0.0000   441.7355      -8.08769       14.1129       2.30302       1.96082      -2.23653       2.18220       1.67797     -0.753034      -2.38831      0.130122     -0.129732     -0.238048     -0.575221     0.0210790    -0.0151854     -0.113093     0.0529385       2.49179       3.05520       3.17735       3.46847       3.48911       2.89362       2.64210       2.23367       1.73604       1.34302      0.898572      0.780534      0.554340      0.432758      0.239542      0.159651      0.102296     0.0568957
  17   9 2112.9081    0.6459  0.7902  9.6375 -0.0071  0.0294   0.0199   0.0775    0.0670   0.0000   439.7478       2.13558       11.7253      -4.70799     -0.960305     -0.244632      -1.34825      0.353263       1.94817       1.99663     -0.537041     -0.885097     -0.223934     -0.134791    -0.0934228     -0.209622     0.0433303   -0.00654688       2.60256       3.28705       3.43021       3.58084       3.45760       3.08802       2.88564       2.32951       2.05203       1.61036       1.17872      0.873910      0.636775      0.432100      0.274544      0.179437      0.105754     0.0656248
  17  10 2260.2972    0.9462  0.7603  9.9830 -0.0076  0.0335   0.0285   0.0671    0.0935   0.0000   436.8664      -1.61841       15.6085       2.20356      -2.32767      -2.99557     0.0765303       2.89041       2.64674      -2.63372      0.674365     0.0133712      0.203133     -0.586309     -0.108015      0.569750     0.0581706    -0.0104981       2.62748       4.27125       4.27298       4.57430       4.06725       3.95787       2.92879       2.83375       1.94959       1.74029       1.17840      0.964195      0.585737      0.475461      0.250902      0.200305     0.0976454     0.0630605
  17  11 2404.9555    1.4253  0.8923 10.5255 -0.0018  0.0304   0.0369   0.0694    0.0920   0.0000   440.2279      0.185965       14.3120     -0.214402      0.907531      0.269516       1.14003      -1.13598     -0.220608       1.22717       2.20156     -0.409943     -0.620821     -0.104961      0.297679    -0.0284575     -0.232830    -0.0615807       2.73666       3.60988       4.16729       3.79090       3.91157       3.68224       3.09083       2.80650       1.88692       1.67364       1.25965      0.834149      0.704727      0.434667      0.301291      0.193156      0.103592     0.0634568
  17  12 2548.0291    1.9171  0.8061 11.2598 -0.0017  0.0267   0.0523   0.0686    0.0816   0.0000   435.0972       4.69134       14.1179       2.38283       1.37325       1.74289       1.51291      -1.90357       1.05228     -0.831686      -1.02808      0.904208     -0.193675     -0.290477     -0.333254     0.0343287     0.0541134    -0.0610760       2.62044       3.49758       3.46884       3.69981       3.54669       3.29640       2.86990       2.32506       1.93685       1.38444       1.13544      0.760929      0.608122      0.418703      0.269237      0.165144     0.0985859     0.0558647
  17  13 2690.9695    2.3421  0.8129 11.7644 -0.0062  0.0280   0.0658   0.0700    0.0884   0.0000   442.9719      -5.81207       10.5133      -7.29687       1.99784      -1.79657       5.05190     -0.623914      -1.63464       1.31679      0.237124     -0.276995      -1.75871      0.680144      0.414538     0.0254671     -0.104573     0.0178265       2.65693       3.29634       3.39229       3.35030       3.43066       3.07229       2.89316       2.39131       1.79167       1.39585       1.09952      0.850635      0.633548      0.416187      0.294860      0.169090      0.103663     0.0609348
  17  14 2834.3040    3.1163  0.7620 12.1784  0.0019  0.0256   0.0870   0.0621    0.0864   0.0000   437.7258       5.74329       15.6630       4.76962      -4.87288      -1.78443       5.31928       3.68122       1.25718       1.38824     -0.410354      -1.31625     -0.208189      0.423344      0.119872     -0.119177      0.125433    -0.0581366       2.36390       3.14142       3.30922       3.35476       3.39395       2.97520       2.51888       2.16205       1.70042       1.42649       1.03571      0.741189      0.524990      0.346069      0.247186      0.149782     0.0875936     0.0563220
  17  15 2977.1543    3.6540  0.6897 12.6272 -0.0083  0.0252   0.1117   0.0565    0.0850   0.0000   437.3570       4.59455       17.7969      -2.58427      -4.54605       5.37441       2.97011      -1.74341      0.626970     -0.656634      0.754813      -1.64033     -0.659980      0.656037     -0.526247     0.0542087   -0.00224247     -0.127096       2.29925       3.23914       3.35135       3.43751       3.23120       2.80146       2.61370       2.15066       1.71334       1.42058       1.00751      0.775695      0.500857      0.358785      0.218599      0.143827     0.0800803     0.0501559
  17  16 3119.2905    4.0192  0.8618 12.8226 -0.0041  0.0290   0.1057   0.0670    0.1042   0.0000   437.9167       4.57461       8.72849       1.51453      0.770664       4.72409      -2.36137      0.366311       1.74101       2.87767      0.733782      0.433623      0.881434    -0.0209269      0.201820    -0.0791622    -0.0302799    0.00464071       2.50591       3.48195       3.54393       3.62461       3.48750       3.08184       2.96073       2.39661       1.95816       1.51070       1.17114      0.909398      0.572703      0.435591      0.255304      0.174039      0.107450     0.0563973
  17  17 3261.2102    3.7576  1.3440 12.3266 -0.0084  0.0407   0.0914   0.0925    0.1864   0.0000   439.2362       5.35139       9.17379       6.04275      0.854083       6.50799       5.29721     -0.866376      -1.81109     -0.265021     -0.951356       1.78468       1.40809     -0.606724     -0.178512     0.0171805     -0.100306    -0.0325905       4.14221       5.58835       5.34785       4.99424       4.39293       3.99149       4.06844       3.87247       3.41321       2.82355       2.07592       1.46764      0.970417      0.614042      0.394631      0.227703      0.132045     0.0821516
  17  18 3403.2696    3.0389  1.8682 12.3503 -0.0119  0.0491   0.0743   0.1314    0.1112   0.0000   440.5820      -7.61833       20.3001       2.12237      0.411926      -2.99238      -14.4711       7.63980      -1.96173      0.540289       3.96270      -1.39535     -0.329406       1.74404    -0.0837390     -0.658473     -0.246426      0.192833       4.57525       5.58392       6.17133       5.97654       5.79015       5.58375       4.88775       4.34046       3.42222       2.53542       1.97980       1.50994       1.13077      0.802049      0.510629      0.315673      0.190525      0.105511
  17  19 3545.3079    2.6046  2.8872 11.4209 -0.0008  0.0596   0.0465   0.1513    0.1024   0.0000   427.2726      -4.41847       15.5032       2.15836       8.70629      -3.70801       7.50276      -1.79415      -3.60985       3.48293       2.06006    0.00132453      -1.33888      0.377013     -0.562096      0.461437   -0.00116588     0.0190932       4.90186       6.98283       7.45400       7.42917       7.37170       6.52692       5.82548       4.94447       3.95285       3.10482       2.39373       1.74505       1.27950      0.849756      0.563532      0.360671      0.209137      0.120576
  17  20 3687.8139    2.1585  3.8831 11.2234 -0.0042  0.0729   0.0365   0.1897    0.0721   0.0000   426.9611      -7.49902       20.0605      -3.03893     -0.919773       8.60302      -8.69280      -3.44392      0.138373     -0.710514      -3.21942       1.97647       3.90153       2.72052     -0.880809     -0.657033      0.500067      0.239734       6.35297       8.47643       9.34054       9.29587       8.89497       8.35718       7.17876       6.19145       5.08159       4.10426       3.07081       2.25553       1.63986       1.09312      0.733367      0.455647      0.266795      0.156360
  17  21 3829.8085    1.7698  5.5654 10.7889 -0.0004  0.0883   0.0253   0.2457    0.0535   0.0000   447.7457       3.47882      -1.16666       4.94928      -10.6803       1.29615      -25.6894       4.10213       10.5251      -1.64944      -5.26744       3.84217     -0.202657     -0.166444       1.37791      0.592450      0.179442     -0.213479       7.88103       10.3228       10.9598       11.4161       10.8107       9.97636       8.73955       7.61548       6.27305       4.88729       3.78254       2.79535       1.99883       1.35034      0.899722      0.574439      0.339849      0.198409
  17  22 3972.2253    1.4314  7.4956 10.4325 -0.0033  0.1129   0.0196   0.3174    0.0465   0.0000   443.1251       2.45053       3.30422       17.4457       51.9140      -19.3167       17.7870       2.51934       6.27225      -2.26887       1.08168       2.79155     -0.388156      -2.03723    -0.0945784       2.19749      0.118711    0.00870985       9.92709       13.2928       14.3755       14.8725       13.7746       12.8095       11.5737       9.55676       8.02064       6.35762       4.73411       3.56247       2.55710       1.77118       1.15627      0.739107      0.419663      0.248268
  17  23 4114.7729    1.1893  9.2570 10.2521 -0.0043  0.1412   0.0173   0.3953    0.0431   0.0000   451.7517       49.1988       31.3718      -12.5603      -5.23117      -4.90619      -1.34146       1.14740       35.5347       4.94416      -4.67488       3.13091      -3.14694      0.996276      0.537874      -1.19879      0.469082     -0.116378       12.4311       16.3744       17.9365       17.7858       17.4148       16.2399       14.2105       11.8399       10.0418       7.88018       5.93595       4.55872       3.22476       2.16274       1.48957      0.952050      0.549780      0.329735
  17  24 4257.3893    0.9798  9.9163 10.0726 -0.0033  0.1617   0.0157   0.4522    0.0413   0.0000   465.4164       49.7216      -13.1029       7.71301       9.46824      -6.30809       5.22859       12.3982       10.3021      -28.8812      -10.0993       5.05608      -3.94193      -5.10173       2.44997      0.115482      -1.39570      0.480864       14.0446       18.4784       20.0701       20.4480       19.1146       17.8084       16.1536       13.9016       11.2113       9.14723       7.01690       5.10683       3.73178       2.55091       1.69456       1.09252      0.609851      0.366883
  17  25 4399.7338    0.7801 13.1800  9.9259 -0.0041  0.2348   0.0134   0.6558    0.0375   0.0000   452.8643      -44.7182       8.44088       22.9945      -35.8265      -34.1723       24.2786       34.1033      -11.0807      -11.7375      -9.61868      -4.76846       8.66403       4.80995      -4.94813      -3.04908      0.175647     0.0969408       19.9278       26.4131       29.0100       28.9749       28.7216       25.9070       23.2695       20.2796       16.2321       13.2309       10.0162       7.54529       5.45047       3.76885       2.50567       1.64199      0.892629      0.544746
  18   8 1992.8163    0.5607  0.4427  9.3163 -0.0045  0.0224   0.0215   0.0469    0.0590   0.0000   436.2730      -3.25384       14.1970       1.13282      -3.33982       1.10499     0.0848352     0.0596957       2.15120      -1.27139      0.258249     -0.168178     -0.594263     -0.341636      0.238823    -0.0430537      0.168293     0.0827258       1.97610       2.45109       2.69649       2.83191       2.63526       2.44600       2.12563       1.68469       1.50697       1.22825      0.884521      0.702713      0.524947      0.301002      0.205840      0.151792      0.108650     0.0579940
  18   9 2143.6761    0.7892  0.6671  9.6297 -0.0040  0.0332   0.0241   0.0599    0.0716   0.0000   438.2140      -1.81144       15.3494       1.69028     -0.265059     -0.532025       4.04773      -1.84089      -2.62507     -0.309551     0.0148993     -0.979624      0.459678     0.0266521     -0.215757      0.317008   -0.00247317     -0.127962       2.63620       3.73972       4.23046       3.96783       4.06900       4.21554       3.11282       2.56947       2.06336       1.53865       1.33420      0.879340      0.689366      0.434709      0.275548      0.205343      0.149143     0.0972740
  18  10 2291.6639    1.0773  0.6971 10.3066 -0.0038  0.0282   0.0322   0.0570    0.0849   0.0000   435.7506       3.84477       16.0683      0.832783      -5.91905      -4.97990       1.73848       2.60109     -0.831157      -2.82446      0.844412     0.0453567     -0.525155      0.210605      0.417827      0.186304     0.0915681     0.0343453       2.37538       2.89739       3.16954       3.05429       3.31113       2.81258       2.70561       2.30667       1.90246       1.61114       1.17844      0.869437      0.642609      0.485445      0.331091      0.201506      0.133506     0.0701282
  18  11 2436.8040    1.4477  0.9493 10.7063 -0.0095  0.0324   0.0383   0.0714    0.1074   0.0000   434.6483    -0.0863774       11.5204      -3.75626      -3.83942       2.31002      -2.95271      -6.42576    -0.0826116      0.495511      -1.72293      0.609829       1.66888      0.705391     0.0210714     0.0647943    -0.0343743      0.147008       2.74868       3.40936       3.58281       3.77271       3.79988       3.45128       3.09331       2.30130       2.14756       1.81663       1.39251      0.995312      0.756543      0.488469      0.339918      0.235130      0.150869     0.0935976
  18  12 2580.7941    1.9235  0.8505 11.4101 -0.0040  0.0273   0.0522   0.0702    0.0816   0.0000   432.4038      -9.84905       12.1515      -5.53608      -6.65722       3.41602       3.49690      -3.70329      0.627718      -1.40390      0.899688      -1.24408     -0.370380      -1.37522      0.244751     0.0628598     0.0240529    -0.0369574       2.36027       3.18216       3.36058       3.45014       3.35295       3.10595       2.78860       2.19296       1.93558       1.42397       1.10493      0.855013      0.605221      0.434984      0.301792      0.187524      0.118417     0.0729623
  18  13 2724.6398    2.5304  0.7284 11.9140 -0.0006  0.0233   0.0702   0.0611    0.0769   0.0000   436.3653     -0.658643       14.5131      -1.92466      -2.34995      -1.02711      -2.25491     -0.894962      0.758200     -0.334903      0.720093      -1.68046      0.188941      0.297056      0.237402    -0.0769220    -0.0161218    -0.0240384       2.00185       2.59159       2.71831       2.78920       2.78052       2.63257       2.15526       1.90682       1.60941       1.23820      0.971024      0.742466      0.530255      0.357142      0.252733      0.162068      0.103686     0.0616805
  18  14 2868.6230    3.2462  0.6647 12.4522 -0.0043  0.0230   0.0947   0.0560    0.0746   0.0000   437.6952      -3.10868       15.6177       3.30444      -4.52335      -1.13468      -1.82468      0.659010      0.557909     -0.156062      0.532369      -1.56944     -0.902255      0.671095     0.0689708     -0.231726     -0.118808    -0.0290241       2.01454       2.60459       2.65268       2.62403       2.69890       2.33046       2.24876       1.78568       1.67483       1.38544       1.02622      0.769038      0.545205      0.359883      0.237020      0.162782     0.0974396     0.0631939
  18  15 3012.0544    3.8154  0.7938 12.7231  0.0036  0.0258   0.1041   0.0654    0.0887   0.0000   441.3041      -2.22576       9.22356       3.66118      -3.27071       2.24687     -0.897982      -5.75097      -2.70099      0.216938       2.04081     -0.261538     -0.925926      0.830241      0.111696     -0.235369      0.147517     0.0715379       2.20184       2.99965       3.01575       3.36063       3.14543       2.88019       2.57794       2.21898       1.77367       1.37511       1.07360      0.810384      0.566747      0.413757      0.274029      0.178439      0.113573     0.0673325
  18  16 3154.7404    3.7746  0.8526 13.1048 -0.0079  0.0305   0.1064   0.0713    0.0834   0.0000   432.0355      -2.12953       14.2556       6.44426     -0.900088      -2.47787       2.34597      0.202018       2.05708       1.93797      -1.32478      -1.56070      0.722797    -0.0945665     -0.549448     -0.123342      0.296907     0.0125114       2.31935       3.57878       3.18792       3.80926       3.34655       3.38722       2.77812       2.51292       1.98671       1.64404       1.26340      0.889713      0.716003      0.457167      0.338037      0.204001      0.129595     0.0759989
  18  17 3297.3245    3.4664  1.2933 12.7658 -0.0064  0.0382   0.0857   0.0890    0.1082   0.0000   437.9838      -5.30594       16.1947       3.34915       1.37638      0.746740      -3.15500     -0.477932      -3.02848    -0.0512029       1.42663      -1.99154     -0.600384     -0.939673     -0.496550     -0.241667     0.0653640     0.0433127       3.01868       4.23606       4.23031       4.71640       4.14915       4.04702       3.57987       3.06677       2.53612       2.05870       1.55897       1.21802      0.871533      0.576945      0.423813      0.251221      0.172432      0.101472
  18  18 3439.9138    3.0020  1.8496 12.2956  0.0001  0.0442   0.0673   0.1208    0.1013   0.0000   434.7378      -5.17513       10.0184      -2.97855       2.23923       8.59917      -1.74120       9.73047       2.70952      -1.34567      -3.80073     -0.880479      0.396597      0.617146      0.136649     -0.747955     -0.343716    -0.0833909       3.71550       5.00209       5.30005       5.53689       5.28595       4.71968       4.49932       3.61356       3.19011       2.38273       2.00632       1.45405       1.04290      0.723856      0.489481      0.324982      0.204934      0.122418
  18  19 3582.3890    2.5233  2.9781 11.4428  0.0006  0.0593   0.0462   0.1578    0.1062   0.0000   435.7896      -7.87802       8.67838       1.77549       3.59050       5.96434      -2.03501     -0.609244       2.41754      -1.84229     -0.865342       1.78957       2.10147       2.61904     -0.191333     0.0477466     -0.294759    -0.0645158       5.20580       6.79830       6.99716       7.39438       6.66715       6.41416       5.57512       5.13490       4.51551       3.58489       2.67416       2.06485       1.50329      0.998818      0.703096      0.438719      0.260479      0.165364
  18  20 3725.0819    2.0235  3.9230 11.1231 -0.0026  0.0685   0.0327   0.1951    0.0712   0.0000   432.2796       4.16029       14.1498       13.0032       4.20455       14.7371      -15.6456      0.959650       9.08727       5.97870       4.58262     -0.201662     -0.719981     -0.467192     -0.166783      0.857241     -0.271350     -0.341214       5.80818       7.90042       8.52618       8.76718       8.41012       7.77316       6.88666       5.90897       4.97462       3.84672       3.03518       2.31029       1.61753       1.18863      0.773501      0.516562      0.302832      0.187177
  18  21 3867.9975    1.7431  5.9855 10.6257 -0.0035  0.0881   0.0236   0.2481    0.0567   0.0000   432.1812      -14.8349       22.0197      -7.54751       15.5782       10.2537      -6.36935      -7.58656       13.5914       11.3321     0.0258082      -2.28831    -0.0870565       1.87761      0.715441      0.209399     -0.639067    -0.0758831       7.73355       9.95339       10.8148       11.0923       10.6739       10.3828       8.63161       7.68778       6.29199       4.98446       3.96717       2.92288       2.15669       1.51971       1.02936      0.697033      0.420986      0.260822
  18  23 4153.4290    1.1291  9.3849 10.1324 -0.0004  0.1373   0.0154   0.3988    0.0424   0.0000   440.6999      -20.5144      -1.68245      -17.8381       16.7064      -11.7117      -4.09715       21.1416      -9.83924       9.14332       9.45337       1.97331     -0.656689      -3.01792     -0.425910      -1.01504      0.140798      0.229946       11.2516       14.5404       16.2503       16.7030       15.9888       14.8629       13.4204       11.5475       9.46505       7.74769       6.10522       4.59595       3.33989       2.38971       1.61222       1.06727      0.657211      0.403273
  18  26 4582.5302    0.5886 16.4969  9.7832  0.0011  0.3437   0.0092   0.8647    0.0279   0.0000   470.4806       57.4844      -27.9681      -25.1955       27.2987       9.52041       22.7760      -59.6919       28.1790      -21.0355       33.7566      -6.03992       16.5818       4.71442      -9.68797      0.925936       1.54910      0.187307       27.5832       36.5028       40.5204       40.4935       39.9420       37.4236       32.8685       29.3801       24.0234       19.4696       15.6735       11.5137       8.64647       6.19932       4.21414       2.80635       1.63716       1.00806
  19   7 1867.2995    0.4344  0.3851  9.1072  0.0007  0.0207   0.0159   0.0403    0.0499   0.0000   438.8946      0.199354       15.2810     0.0909197      0.259786       1.50710      -1.18216     -0.699822  -0.000506136     -0.125477     -0.130365    -0.0511360     -0.719446      0.395872     -0.130274     0.0437310    -0.0474597    -0.0452216       1.79400       2.06117       2.21994       2.37003       2.32929       2.35512       2.10017       1.66344       1.28985       1.20422       1.00322      0.679110      0.496705      0.394822      0.248069      0.169013      0.113309     0.0797891
  19   9 2173.6792    0.8539  0.6901  9.8127 -0.0088  0.0264   0.0244   0.0571    0.0691   0.0000   438.2784      -4.37856       17.6364       3.33828      -7.67615       3.19419       1.75839       2.17279     -0.650715      0.815149     -0.724890       1.29435       1.63008     -0.734064      0.410456      0.102292   -0.00151138      0.186110       2.11178       2.60989       3.06509       3.01378       2.98973       2.66071       2.53796       2.11789       1.61793       1.47059       1.13434      0.859169      0.586953      0.448053      0.287910      0.206912      0.128272     0.0864846
  19  11 2468.0775    1.5609  1.0058 10.8447 -0.0046  0.0285   0.0398   0.0819    0.1018   0.0000   439.0707      -1.09782       12.9162       4.12140      -1.03035      0.211718     -0.237782      -1.78426      0.306724       2.37345     -0.220514      -1.27619     -0.178916     -0.611296      0.167946     -0.175781     0.0166361      0.168997       2.34142       3.02337       3.22236       3.24545       3.14407       2.89774       2.59424       2.39392       2.02623       1.70506       1.35889      0.996662      0.726802      0.550889      0.352349      0.249633      0.145697     0.0925315
  19  12 2613.0622    2.1376  0.8643 11.4242 -0.0022  0.0269   0.0542   0.0633    0.0960   0.0000   435.4950      -1.82574       9.74193     -0.263978       2.11763      -1.44991       2.29078      -1.59770       1.57429       1.35787     -0.515037     -0.446846     -0.789906     -0.644598     -0.259768    -0.0145722     -0.101443      0.247625       2.24348       2.96857       3.09457       3.05510       2.99809       2.76928       2.72843       2.35352       1.89649       1.52557       1.20636      0.868434      0.704424      0.510729      0.360030      0.240079      0.146280     0.0935440
  19  13 2757.9082    2.6896  0.8049 12.0370 -0.0023  0.0266   0.0719   0.0639    0.0826   0.0000   434.5772       3.97991       9.87575      -1.04550      0.150649       1.96183      -5.50696       3.50576     -0.888310     -0.727466       1.84142      0.879950      0.706327     -0.765274    -0.0799051     -0.422776      0.152108    -0.0200613       2.18797       3.11900       3.15707       3.50643       3.29581       3.16289       2.61933       2.22209       1.90753       1.43733       1.25095      0.904826      0.631014      0.442852      0.298194      0.204758      0.143087     0.0837109
  19  15 3046.4322    3.9002  0.7505 12.6988 -0.0008  0.0248   0.1044   0.0561    0.0849   0.0000   438.1354      -3.27552       14.3818     -0.144414      -5.96039       1.61218      -2.53906      -3.44670      -1.69844      -1.28771       1.59250      0.729175      0.473955     -0.144737      0.669669     -0.361630    -0.0938195    -0.0275162       2.03573       2.71915       2.98006       3.06718       3.04336       2.67963       2.47265       2.14604       1.59527       1.40027       1.07324      0.809899      0.566963      0.432520      0.295870      0.195197      0.126052     0.0786798
  19  16 3189.7566    3.8896  0.9706 12.8215  0.0006  0.0299   0.0960   0.0701    0.0887   0.0000   438.1104      -6.38507       13.9106     -0.421363      -5.51454      -4.65791      -2.44539      -2.78405       1.06541      -1.68763     -0.205725      -3.17938      0.197543    -0.0316551     -0.339595     0.0744118      0.140257      0.100654       2.60316       3.20229       3.58030       3.58810       3.71289       3.36585       2.95264       2.43817       1.95412       1.70921       1.34025      0.969352      0.720551      0.485506      0.347560      0.240076      0.154486      0.100595
  19  17 3332.7750    3.4822  1.2708 12.6089 -0.0042  0.0347   0.0783   0.0902    0.0932   0.0000   436.7006      0.169386       10.2988       1.22306      -8.89566      -3.68383      -2.98701       1.95710      -3.30421      0.560292      0.246235     -0.184839       1.05716     -0.299034     -0.880959      0.523076     -0.184903      0.115354       2.75598       3.86388       4.05906       4.09562       3.94558       3.77128       3.24953       2.90194       2.41189       1.98904       1.53026       1.14012      0.883933      0.587525      0.442263      0.265893      0.178696      0.109540
  19  18 3476.0956    2.8338  2.2864 11.9701 -0.0061  0.0477   0.0517   0.1243    0.0831   0.0000   436.2493       3.07599       7.07852      -1.45975       3.13979      -1.80384     -0.964250       6.67729      0.887168       2.26601     0.0264544     -0.264046     -0.829341      -1.56259      0.126570     -0.245188      0.168176     0.0832315       3.59355       4.96431       4.98706       5.38929       5.35173       5.03016       4.36657       4.01028       3.33615       2.72596       2.17635       1.66296       1.24518      0.880912      0.606674      0.396973      0.267212      0.171232
  19  19 3619.1073    2.3493  3.5140 11.2754 -0.0048  0.0616   0.0370   0.1639    0.0786   0.0000   434.9635       3.81399       3.60152      -1.83837      -4.41592       5.22070      -4.74337       2.44568      -8.46492       5.96138     -0.524017       1.32344      -2.58563      -1.04061     -0.491608     -0.503987      0.645570     -0.340927       4.89832       6.52963       6.71453       7.09592       6.86309       6.33791       5.98253       5.12218       4.39154       3.49030       2.82305       2.13555       1.59937       1.16716      0.799283      0.535435      0.345590      0.217428
  19  20 3762.2252    1.9419  4.9833 10.8492 -0.0025  0.0794   0.0271   0.2089    0.0616   0.0000   439.7102      -17.8546       45.7884       5.42992       2.87520      0.974394      -5.81607       1.75647      0.696093     0.0983348      0.370291      -2.12087       3.69281      -1.54837      0.294502     -0.458465     -0.147509     -0.270904       6.34923       8.60472       9.46448       8.96337       9.34304       8.34052       7.76554       6.89378       5.55354       4.81051       3.77349       2.77617       2.19241       1.44900       1.02976      0.674912      0.435622      0.269524
  19  21 3905.4622    1.6391  6.8363 10.4303 -0.0045  0.0943   0.0201   0.2688    0.0506   0.0000   442.4910      -15.6445       18.0287      -3.94138      -1.03247       14.1123      -5.58120      -10.0622       11.1605       1.03910       3.61293      0.475767      -3.21679      -2.20360       3.59583      -1.65669     -0.767212     -0.255930       8.12490       9.98576       10.7905       11.5795       11.4532       10.6438       9.09147       7.88621       6.93714       5.56975       4.34919       3.28254       2.46366       1.75075       1.26347      0.839587      0.523690      0.336158
  19  22 4048.7952    1.3537  9.0275 10.0737 -0.0013  0.1185   0.0158   0.3364    0.0456   0.0000   441.5195      -40.1760       22.6424       32.0362      -4.10297      0.789793       5.80271      0.976714      -5.26097       10.9996      -3.93089      -5.40555      -3.04455       6.39773     -0.385016      -1.29404       1.09684     -0.369011       9.33017       12.4448       13.7357       13.7486       13.6479       12.5259       11.4746       10.1637       8.35539       7.02703       5.47936       4.13142       3.13594       2.27239       1.55912       1.06725      0.639712      0.403752
  19  24 4335.4804    0.8683 12.1260 10.0349 -0.0031  0.1969   0.0137   0.5537    0.0366   0.0000   417.4485      -6.43802       24.1408      -2.50149       8.44373       10.9056      -53.2577      -1.23674       3.40158       15.7825       18.6705      0.523502      -8.87457      -6.69838       2.22313       3.66739     -0.540925      0.692953       15.2851       20.5947       21.7591       22.6071       22.1803       21.1680       18.8037       16.4821       13.9786       11.4614       9.05965       6.92349       5.27732       3.78454       2.62513       1.80552       1.10780      0.702077
  20   7 1893.8962    0.4217  0.3542  9.2599 -0.0127  0.0233   0.0169   0.0420    0.0455   0.0000   438.3329      -2.59377       14.8934       3.13279      -3.66665     -0.165156       3.20516      0.475132       2.30848      0.223877      -1.99703      0.958349    -0.0653680      0.260806     -0.264520     0.0675584    0.00767746    -0.0816614       1.58217       2.33548       2.28221       2.19504       2.78610       2.13394       2.06831       1.63187       1.51645       1.36058      0.936800      0.746712      0.555530      0.417244      0.299683      0.174099      0.123280     0.0774035
  20   8 2049.9913    0.6214  0.5812  9.4225 -0.0020  0.0244   0.0189   0.0541    0.0600   0.0000   441.7870      -1.96652       11.6278     -0.142804     -0.264627      -2.41308     -0.568995       1.57662     -0.745714       2.72555       1.96279     -0.142390      -1.06590      0.109305     -0.316565      0.272318     0.0411311     0.0676611       2.17054       3.03282       3.03402       2.79327       2.46502       2.03463       2.12938       2.15003       2.05024       1.86360       1.45646       1.14625      0.789173      0.550035      0.349384      0.231922      0.139956     0.0792885
  20   9 2203.1162    0.8850  0.6938 10.0001 -0.0041  0.0250   0.0245   0.0565    0.0724   0.0000   438.4318      -5.47263       14.0480     -0.298923      -6.27606      -1.14105       1.12642       1.44458      0.174931      0.776550      -1.53338       1.87250      -1.17271      0.244469      0.393699    0.00218801    -0.0337482     -0.101738       2.05952       2.72865       2.79186       2.79205       2.86351       2.61704       2.37086       2.19847       1.87159       1.56307       1.20574      0.955857      0.694797      0.530937      0.364596      0.259478      0.161149      0.106252
  20  10 2352.4308    1.2291  0.8582 10.4392 -0.0028  0.0286   0.0305   0.0649    0.0767   0.0000   436.0924      -2.01187       17.1626       3.31940      -5.25389      0.762453       1.32557      -1.47440      -1.34266      0.858959      -1.12089      0.426197     -0.513950     -0.139137    -0.0641028     -0.234464     0.0898917     -0.176932       2.11581       2.93210       3.04599       3.30766       3.37636       2.80201       2.71889       2.19153       2.03053       1.66293       1.26492      0.989159      0.705403      0.543817      0.382041      0.245575      0.152627      0.104960
  20  11 2498.8776    1.7092  0.9179 10.9959 -0.0024  0.0270   0.0420   0.0679    0.0917   0.0000   437.6263       1.64209       12.8411       1.35110      -1.33361      -3.76877       2.82339       6.71202       1.85406       2.91253      0.892424      0.696072     -0.770715      0.489514      0.240838    -0.0711204     0.0751026     0.0244925       2.00638       2.85464       2.93809       2.95821       2.91969       2.63579       2.49996       2.24029       1.89579       1.59647       1.25294      0.946996      0.728217      0.523494      0.366569      0.253038      0.153415      0.104261
  20  12 2644.7529    2.1056  0.9588 11.6763 -0.0004  0.0295   0.0530   0.0712    0.0960   0.0000   442.4100       3.81876       11.3680      -4.00970      0.491362      0.250692       2.75239      -4.34623       1.81574     -0.877206     -0.973836      0.426543      0.122212      0.236427     -0.402540      0.119634      0.125005     0.0925589       2.37155       3.23825       3.44107       3.60011       3.48895       2.99121       2.90118       2.50750       2.25852       1.79107       1.47635       1.09181      0.829201      0.603942      0.406730      0.296691      0.177934      0.111299
  20  13 2790.6586    2.6583  0.8759 12.1403 -0.0038  0.0318   0.0668   0.0629    0.0795   0.0000   440.2934      -1.12044       10.9860     -0.706584      -1.08545      -2.22238       4.68316      -3.93137     -0.776766     -0.578124    -0.0271562      0.920960      0.484994     -0.184021     -0.433353      0.276491     -0.107912    -0.0641041       2.47488       3.25724       3.17186       3.26933       3.14834       3.16002       3.19536       2.97236       2.55653       1.76818       1.34948      0.973325      0.914756      0.750513      0.557229      0.386502      0.249780      0.165338
  20  14 2935.8180    3.5625  0.7849 12.5069 -0.0020  0.0268   0.0924   0.0594    0.0797   0.0000   437.7317      0.595370       8.77780      0.108720       2.25325      -1.03382      0.443819     -0.826787       1.06502      -2.03873      0.890274     -0.554011      0.128403     -0.632377      0.359167     -0.187518     -0.173189    -0.0470514       2.00125       3.08927       3.03808       3.10817       2.92666       2.63421       2.49607       2.15968       2.01228       1.64036       1.41524       1.02507      0.741927      0.523224      0.361847      0.235023      0.148236     0.0905071
  20  15 3080.3405    4.0855  0.8487 12.7742 -0.0050  0.0264   0.1006   0.0600    0.0856   0.0000   435.3598     -0.754074       10.8997      -1.06817      -1.74338      -2.11309       2.95444      -1.77768    -0.0431683      -1.66649      -1.11104       1.38154     0.0193848      0.474527     -0.157222     -0.335737     0.0836871     -0.120435       2.20379       2.65068       2.67530       2.98457       3.06413       2.81645       2.39804       2.01013       1.81969       1.57062       1.24619      0.935663      0.662631      0.478268      0.358890      0.255529      0.155106      0.100302
  20  16 3224.2898    3.7560  1.1476 12.6906 -0.0047  0.0344   0.0838   0.0777    0.0960   0.0000   441.5014       3.54270       9.92374      0.558720      -1.22888       4.64891      -6.80577     -0.122200     -0.290739     -0.235870      -1.52964      0.730806      0.530136      0.500440     -0.181248      0.473544      0.359924    -0.0208267       2.40835       3.65338       3.79435       4.00343       3.93208       3.66004       3.18519       2.82789       2.28491       1.84917       1.57269       1.09613      0.877237      0.618347      0.437176      0.301783      0.187471      0.123004
  20  17 3367.9214    3.2217  1.3916 12.8112 -0.0008  0.0372   0.0719   0.1013    0.0725   0.0000   438.8302       6.18321       21.0191      -1.51650       3.83061       2.40974      -1.88129      0.275703       1.43514     -0.383795      -2.66341      -2.50843     -0.893249     -0.525766     -0.691208      0.459908      0.174470    -0.0744271       2.83485       3.81843       3.98018       4.37576       4.05325       3.67892       3.53577       3.05789       2.52675       2.14020       1.74247       1.31200      0.975908      0.708315      0.495370      0.346382      0.218052      0.141428
  20  18 3511.6823    2.5862  2.4999 11.9972 -0.0030  0.0506   0.0463   0.1329    0.0677   0.0000   443.3130      -2.33687       6.56556      -1.63670      -7.53019       9.20785      -5.06927     0.0135830      -7.94606     -0.303916       1.80046      -1.16289      -2.92671       2.35231      0.877218      0.210122     -0.514568     -0.224484       3.81363       5.00709       5.56492       5.52445       5.66526       5.16893       4.74846       4.25859       3.59037       2.95313       2.38017       1.90040       1.41467       1.04867      0.705287      0.495417      0.331355      0.207622
  20  19 3655.5634    2.1389  3.8203 11.2248 -0.0014  0.0632   0.0316   0.1727    0.0638   0.0000   419.1412      0.439912       19.0318       7.90257      0.496787       4.65419      -2.65173      0.507662       6.05957      -3.05548       2.98618     -0.521263     -0.258536      0.843234    -0.0895274     -0.961510      0.332838      0.366059       4.99039       6.47396       7.23628       7.54839       7.13832       7.05614       6.11960       5.38424       4.56567       3.73065       2.90516       2.33669       1.72577       1.26349      0.904440      0.631499      0.397004      0.267120
  20  20 3799.0476    1.7980  5.4269 10.8103 -0.0041  0.0836   0.0243   0.2246    0.0541   0.0000   435.8180       12.1534       1.64180       14.0942       6.53995       5.77105       8.47049       2.18289      -1.53405       1.24493      -12.1091      -5.30514      0.568064      0.942141     -0.925555     -0.251730     -0.320357     -0.140222       6.20610       8.58216       9.06038       9.73060       8.93526       9.03152       7.87507       7.10737       5.88279       4.93674       3.89322       3.01291       2.28358       1.71795       1.21048      0.818339      0.533911      0.340636
  20  21 3942.8429    1.5057  7.6186 10.3954 -0.0027  0.1020   0.0181   0.2950    0.0454   0.0000   434.9892      0.603452       15.1552       12.1116      -18.3662      -9.85141       5.29466      -15.9044     -0.184217       6.34309      -10.1715       2.78348       7.26071      -1.38949      -2.47135     -0.988101    -0.0873799      0.693149       7.70648       10.1791       11.1713       11.5864       11.5112       10.7092       9.81007       8.52761       7.30806       5.94291       4.78744       3.77910       2.81649       2.09440       1.45608       1.03441      0.649875      0.429538
  20  22 4086.5561    1.2578  8.8990 10.0721 -0.0059  0.1172   0.0148   0.3281    0.0440   0.0000   440.3730      0.573340       44.4747       8.23117      -25.8567       15.5008       19.9491      -14.9662       10.2613       2.17199      -9.63530       6.76052       3.93616      -5.42342      -3.12325      0.482651       1.05802      0.185758       8.97108       11.7472       12.8473       13.2066       12.7947       12.2529       10.9405       9.96782       8.35812       6.98121       5.50365       4.44480       3.22707       2.45649       1.67663       1.18099      0.769528      0.478850
  20  23 4230.1046    0.9857 11.1613 10.1290 -0.0004  0.1642   0.0139   0.4761    0.0364   0.0000   424.4698       8.22069      -16.0005      -6.83430       39.2369       14.8741      -7.15527      -5.57081      -5.51951      -26.4505      -2.57955       13.7174      -6.36086      -5.15650       7.17504     0.0798277     -0.607022      0.978606       12.0025       16.0265       17.4836       17.8576       17.7596       16.9511       15.2582       13.5332       11.5761       9.71154       7.72081       6.03917       4.52321       3.43896       2.39254       1.69849       1.06529      0.672083
  20  24 4373.6754    0.8169 13.0501  9.9857  0.0048  0.2064   0.0122   0.5911    0.0342   0.0000   415.9598      -9.18011       17.9837       51.2678      -3.72609       7.63758      -6.97397      -4.46497       7.16227      -11.3932      -14.9280       13.2283       4.47231      -4.20969      -1.02000     -0.172639     -0.187190      0.289806       15.7366       19.6814       22.7533       23.3953       22.5372       21.5501       19.9618       16.8467       14.9487       11.8670       9.78938       7.59553       5.83107       4.19145       3.08100       2.13134       1.34570      0.888202
  20  25 4518.0725    0.6517 14.0418  9.8370 -0.0008  0.2582   0.0105   0.6787    0.0313   0.0000   415.7007      -13.8595      -19.8718      -72.4138       73.3164      -13.2112      -55.0611      -16.8628       9.51653      -5.88841      -4.72739      -2.16287       7.87974      0.540471      -4.77728       2.55691      -1.90269       1.26322       18.8813       25.2965       27.5389       29.0386       27.6444       27.3258       23.8772       21.6411       18.2465       14.9597       12.0322       9.52439       7.27954       5.35362       3.79235       2.64825       1.69495       1.10429
  21   7 1919.7818    0.4751  0.4962  9.1021 -0.0040  0.0244   0.0159   0.0475    0.0514   0.0000   441.5653      -2.89571       16.6173      0.610470      -5.85735     -0.710178       2.52172      0.738384      -2.16976     0.0165419    -0.0872880      0.659254      0.741039     -0.175560      0.279964     -0.179206      0.184112      0.133783       1.40897       2.29956       2.09941       2.54582       2.14775       2.34467       1.99073       1.86780       1.56418       1.16064       1.05371      0.787839      0.632401      0.440306      0.345621      0.211204      0.156119     0.0949468
  21   8 2077.7011    0.6701  0.6964  9.5186 -0.0022  0.0279   0.0183   0.0564    0.0645   0.0000   438.5882      -3.62333       13.2594       1.15391      -4.46340     -0.755138      -2.46844      -2.55461       1.69423      -1.10378     -0.898134      -1.46247      0.720521      0.201229     -0.318703    -0.0956750      0.253870     0.0996290       2.17208       2.99106       2.99975       3.24663       3.03142       3.25820       3.07787       2.48850       1.91744       1.55220       1.26100      0.885268      0.837034      0.549280      0.446687      0.305908      0.206923      0.148820
  21  10 2381.8735    1.2925  0.8482 10.6480 -0.0012  0.0257   0.0325   0.0627    0.0691   0.0000   435.2117      -6.96244       15.5364     -0.977341      -2.12770       4.33219       1.94982       2.83748     -0.411216      -1.08882     -0.127537     -0.127852      -1.12213     -0.323149      0.452713      0.148184     -0.281433     0.0990320       1.95842       2.48189       2.65686       2.78148       2.68661       2.49806       2.29122       2.13123       1.87561       1.48016       1.31327       1.02082      0.808287      0.567470      0.398343      0.254137      0.189824      0.129646
  21  11 2529.2419    1.6757  0.8986 11.1467 -0.0033  0.0282   0.0403   0.0661    0.0776   0.0000   440.2802      0.820518       10.8070    -0.0873618      -3.79136      -2.14524      0.293097       1.11310     -0.892090      -1.86409     -0.418528       1.57125     -0.134097     -0.298513      0.456952     0.0905378    -0.0883702    -0.0734375       2.02610       2.62535       3.18781       2.99956       2.93643       3.01425       2.47856       2.28840       1.98329       1.52958       1.31751       1.03002      0.725755      0.571916      0.434179      0.275569      0.185951      0.133523
  21  12 2676.0822    2.3262  0.7994 11.6715 -0.0062  0.0272   0.0604   0.0590    0.0967   0.0000   437.1979       3.37898       12.2508      -5.35991      0.137398       1.09385       2.66700       1.47944     -0.919617       1.36788      -2.32566     -0.942031      0.246426     -0.438383    -0.0927382      0.423450    -0.0766311    -0.0793442       2.35442       3.00562       2.89145       2.64703       2.68425       2.92094       2.96810       2.60789       2.12394       1.59797       1.10968       1.01342      0.845418      0.682497      0.499435      0.323982      0.221366      0.138286
  21  13 2822.8583    2.9697  0.8923 12.1351 -0.0038  0.0270   0.0711   0.0634    0.0968   0.0000   434.4514      -2.15262       14.4137      -3.34479      -5.32105      -2.19441      -3.63542       2.14724       1.66134       1.12156       1.12824      0.886821      0.775754     -0.156857      0.124429      0.298383     -0.118102    -0.0616200       2.01467       2.63865       2.98506       3.04839       3.14539       2.53313       2.51710       2.26832       1.87574       1.58065       1.21672       1.05296      0.762647      0.538319      0.412821      0.254658      0.184876      0.119079
  21  14 2968.8326    3.7193  0.7963 12.5674 -0.0004  0.0244   0.0906   0.0564    0.0780   0.0000   439.3874      -2.16277       10.7438       4.47400     -0.198251      0.766048      -2.32870      -1.47636       2.17300       2.11149     -0.781882      0.299817     -0.371554     -0.299814     -0.108306    -0.0734932     -0.169320      0.111351       1.69517       2.33244       2.44551       2.46517       2.43741       2.32901       2.03353       1.94480       1.55953       1.44693       1.16601      0.894690      0.704902      0.498532      0.349034      0.248977      0.155744      0.110755
  21  15 3113.8175    4.0802  0.9167 12.8018 -0.0033  0.0258   0.0959   0.0637    0.0864   0.0000   437.1507      -1.33223       13.5682       6.03263       2.87547     -0.682755       1.29628      0.477233       1.84843      -2.20561      0.583029      0.504941     -0.317795      0.675254     -0.289608     -0.245704      0.420563    -0.0599224       2.01176       2.72064       2.81953       2.88040       2.94415       2.70135       2.62246       2.28385       2.08978       1.67668       1.26592      0.909403      0.748518      0.607250      0.472044      0.334272      0.219489      0.133987
  21  16 3258.3631    3.6708  1.2972 12.3965 -0.0053  0.0324   0.0757   0.0808    0.0915   0.0000   436.6246      -2.47014       17.7811      0.327046      -3.35654     -0.851091       9.21637       1.21191      -4.58979      -2.99310       3.34992     -0.645923      -1.59645     -0.974817       1.51957   -0.00164081     -0.402962     0.0624727       2.40726       3.10198       3.63122       3.69154       3.57475       3.43391       3.17706       2.72351       2.14473       1.89665       1.48687       1.16268      0.897068      0.644437      0.465309      0.329381      0.218391      0.147336
  21  17 3402.6760    3.0507  1.6985 12.4608 -0.0028  0.0404   0.0594   0.1005    0.0656   0.0000   442.4594      -1.82419       7.00481       2.12596       2.53050       1.54702     -0.683438      -4.78523      -2.01873       1.26050      0.658683     -0.646055     -0.632300      0.445443     -0.198940    -0.0228685     -0.241616    -0.0820602       3.13891       4.11628       4.24683       4.43797       4.26276       4.09028       3.93418       3.53187       3.06621       2.45878       1.90782       1.49720       1.16988      0.945598      0.680816      0.505387      0.369873      0.226861
  21  18 3547.0101    2.4956  2.6347 11.8323 -0.0047  0.0521   0.0403   0.1299    0.0559   0.0000   440.3451       5.85714       1.58603       6.38610       4.71441       2.04912      -4.83041       3.08435      -1.81532       5.17325      0.648328      -3.85701       4.24261      0.130749     -0.358903      -1.13386      0.345590      0.246131       3.53670       4.95238       5.33055       5.46175       5.49066       5.16620       4.80724       4.14786       3.68165       3.04712       2.44468       1.86485       1.55471       1.09598      0.809174      0.581233      0.369911      0.244429
  21  19 3691.3515    2.0231  4.2342 11.1031 -0.0067  0.0657   0.0279   0.1800    0.0560   0.0000   444.8961       6.60020       2.49235       3.06084      -17.7653       7.22620       8.64751       5.29795      -6.81864       4.40205       1.41907      0.590686      -3.00369      -1.59200       1.93508      0.668438      0.650593     -0.595490       4.74716       6.26258       6.86259       7.04516       6.99023       6.63183       6.03143       5.28924       4.76214       3.90987       3.13328       2.55325       1.90522       1.41553       1.03848      0.718991      0.471893      0.311283
  21  20 3835.5171    1.7502  5.6123 10.7235 -0.0039  0.0827   0.0227   0.2187    0.0519   0.0000   426.4230       6.17339       18.4988       4.33757       8.53481       6.36613       7.59894      -9.89395      -5.35106      -5.14192     -0.993146      -4.09487      -1.87900      0.164318      -1.90209       1.60652       1.01109      0.466143       5.88069       7.82225       8.71572       8.72004       8.95235       8.41182       7.66508       6.73573       5.97494       4.84243       3.93630       3.11544       2.36679       1.81023       1.28609      0.927479      0.593780      0.397558
  21  21 3979.5380    1.4168  7.6559 10.4260 -0.0018  0.1038   0.0172   0.2943    0.0407   0.0000   434.0264      -18.1260      -9.16308       26.3426      -8.97150       3.56068       1.97945      -3.56260       11.1623      -4.06631      -18.1633       2.23582       1.34539      0.862173       2.13547       1.06774      -1.42655     -0.301030       7.45454       9.61985       10.8633       11.1405       10.8679       10.6511       9.54431       8.49156       7.33856       6.11690       5.06586       3.89702       3.06808       2.25123       1.64730       1.16062      0.757127      0.510935
  21  22 4123.8954    1.1720  9.4367 10.1569  0.0000  0.1316   0.0147   0.3660    0.0395   0.0000   453.6777      -1.56440   0.000707311       17.4274      -21.6619      -18.7815      -7.13402       3.39515       1.92000       9.35686      -6.09720       1.67318      -3.23148       2.21602      0.958759      -1.48974    -0.0459186     -0.340710       9.39609       12.6882       13.9878       14.2151       14.3323       13.7194       12.0543       10.8286       9.39917       7.79548       6.43647       4.99118       3.81739       2.85679       2.05712       1.44103      0.948023      0.619362
  21  23 4267.6776    0.9185 11.1899 10.0585 -0.0022  0.1699   0.0131   0.4715    0.0360   0.0000   469.1539       21.8060      0.784292      -20.1363      -13.2708       9.50556       12.1470       23.1160      -35.2214       2.06788      -3.01536       7.26462       4.71413       6.14211       2.68563      -3.57373    -0.0930337     -0.385969       12.1502       15.8154       17.6305       18.0770       17.6590       17.2704       15.6976       13.9087       11.9959       10.2023       8.31192       6.52135       5.09937       3.74563       2.71770       1.90825       1.27488      0.830096
  21  25 4556.0563    0.6119 15.5523  9.8448  0.0008  0.2873   0.0094   0.7629    0.0272   0.0000   412.3129       36.5472       16.7346       47.3087       33.5503      -33.7387       32.9044       3.41133       5.18724      -10.8911      -23.3409      0.312536       1.16628      -4.75505       3.26838      -4.22356       2.01721     -0.378157       20.1362       26.5309       29.0032       30.5044       30.4237       28.8264       26.7926       23.0241       20.2347       16.9367       14.0405       11.1005       8.45712       6.40505       4.63572       3.32767       2.12961       1.46486
  22   6 1781.5218    0.3589  0.3085  9.0294 -0.0007  0.0215   0.0142   0.0375    0.0411   0.0000   438.8204      -1.83228       16.5496       1.14791      -2.53842       1.38453      -1.29065     -0.397628       1.24517      0.782998     -0.795893      0.354152      0.457468     -0.190933    -0.0307609     -0.318778    -0.0538826    -0.0297714       1.46383       1.64788       2.22445       2.24653       1.68007       2.18267       1.80432       1.32790       1.54349       1.39438      0.837923      0.805929      0.679144      0.396173      0.315119      0.228351      0.135886     0.0886283
  22   7 1945.0501    0.5298  0.5507  9.1596  0.0002  0.0203   0.0160   0.0479    0.0555   0.0000   439.5791      -1.53819       15.1825       4.81717      -2.59039      -1.19098      0.930212       4.09532       1.78385     -0.779847      0.396004       1.84187     -0.721401     0.0692837      0.494244     -0.132040     -0.191906      0.148606       1.62837       2.00948       2.21585       2.36447       2.45300       2.20810       1.99668       1.79359       1.55373       1.24651       1.05211      0.829565      0.619226      0.446064      0.345893      0.257302      0.181096      0.119879
  22   8 2104.7442    0.7171  0.6298  9.5408 -0.0061  0.0233   0.0205   0.0562    0.0619   0.0000   439.9941      -4.16756       13.4080      -3.65671      -3.80281      -1.33105      -2.27461    -0.0897405     -0.168327       3.68536       2.35457       2.14302      0.220762      0.537709      0.508811     -0.103116     0.0948018     0.0159366       1.94024       2.63367       2.83441       2.67019       2.28861       2.23273       2.08138       2.07689       1.94210       1.72696       1.36991       1.06337      0.763417      0.596031      0.399701      0.305560      0.202546      0.130454
  22   9 2259.9541    1.0112  0.8890 10.1363 -0.0010  0.0270   0.0240   0.0642    0.0713   0.0000   439.1524      -2.38957       9.85831      -3.51342      -3.22358       4.28572      -1.74972       1.99960       1.87458      0.988368       3.79106      0.940383      0.303338       1.36088     0.0700214      0.175324      0.315160     0.0237697       1.90712       2.42518       2.58198       2.67103       2.77531       2.57406       2.49407       2.23425       1.76146       1.56024       1.28211       1.08468      0.794140      0.601199      0.426840      0.313329      0.222216      0.151348
  22  10 2410.7799    1.4374  0.8859 10.8162 -0.0009  0.0262   0.0341   0.0635    0.0774   0.0000   438.1916      -3.69226       17.2494      -2.65533      -5.37008      -1.65986     0.0150510      0.823657      -1.41373       2.38366      -1.14059      0.125560      0.760407     -0.147318     -0.406414      0.294723     -0.135498    -0.0384316       1.70243       2.38998       2.44918       2.71526       2.75239       2.45109       2.30549       2.00791       1.79964       1.47535       1.22449      0.940421      0.751317      0.552302      0.411719      0.295583      0.202715      0.126020
  22  11 2559.1196    1.8844  0.9449 11.2114 -0.0006  0.0292   0.0431   0.0641    0.0812   0.0000   437.2955      -2.83486       11.3376       1.33067       2.37211       1.79577     -0.396277      0.253580       2.28718      0.603157      0.953905      -1.02074      0.217309     -0.193766      0.193391     -0.166802     0.0361059      0.131762       1.91915       2.72866       2.99894       2.96655       3.02851       2.59423       2.55224       2.23265       2.08126       1.81407       1.44636       1.19519      0.923080      0.653025      0.468432      0.336922      0.214476      0.141800
  22  12 2707.0169    2.5001  0.8480 11.7878 -0.0044  0.0241   0.0595   0.0586    0.0823   0.0000   439.1895      0.774945       11.6691       6.40780      -3.69787       3.03505      0.615664       1.01565      -1.35163     -0.310432     -0.723804      -2.74643      0.914518     0.0927898     -0.917353     -0.604493      0.216884      0.196668       1.83841       2.45180       2.79905       2.85613       2.87280       2.72386       2.45249       2.07359       1.77336       1.48991       1.17787      0.925072      0.692219      0.530227      0.396397      0.283576      0.187262      0.129003
  22  13 2854.6425    3.1919  0.8268 12.4010 -0.0042  0.0253   0.0787   0.0577    0.0920   0.0000   437.5818       2.91227       13.6406       4.09972      -3.51992      -1.48679     -0.190475       4.27396      0.734719     -0.338009      0.720853     -0.444046      0.941406       1.02943      0.494021     -0.138408      0.315250     0.0743048       1.96922       2.35868       2.53337       2.66122       2.79545       2.64937       2.42583       2.05536       1.69121       1.51311       1.27447      0.994581      0.755811      0.536292      0.405168      0.318810      0.212906      0.145301
  22  15 3146.8928    3.8674  0.9005 12.9273 -0.0008  0.0267   0.0900   0.0616    0.0771   0.0000   439.6277     0.0872541       17.6515       4.06533       1.90508       1.53916     -0.731818     -0.711227       1.34516      -1.07761   -0.00747220      0.827589     -0.105300     -0.704712      0.118231     0.0311406      0.358905    -0.0464359       1.79953       2.67867       2.63244       2.79380       2.54793       2.66312       2.44280       2.25735       1.85385       1.60484       1.24054      0.989550      0.790499      0.611417      0.416614      0.325895      0.233623      0.155330
  22  16 3292.0822    3.5579  1.3683 12.6153  0.0011  0.0337   0.0720   0.0879    0.0757   0.0000   436.5188     -0.457838       14.9995       6.89135       1.03725      -5.57581      0.743241       2.86390       2.07151      0.472735       1.84386     -0.276445      -2.11363     -0.586258      0.194245     0.0584190     0.0336306    -0.0514517       2.45748       3.31160       3.29547       3.58042       3.32336       3.36924       3.17545       3.02478       2.46089       2.12854       1.58745       1.23493      0.999827      0.767292      0.634741      0.444787      0.338181      0.222056
  22  17 3437.1138    2.8989  2.0160 12.1027 -0.0046  0.0429   0.0491   0.1045    0.0612   0.0000   439.4546     -0.794685       19.2357       2.53013      -1.19324      -2.43740      -5.78050       7.53928     -0.773434       3.51497      0.264428      0.250696       1.79394      0.259658     -0.891853     -0.660212      0.181746      0.454191       2.80688       4.03383       4.21502       4.38206       4.23834       4.18246       3.76807       3.47090       2.98954       2.57679       2.06919       1.64147       1.32628      0.954388      0.718226      0.525059      0.351811      0.231523
  22  18 3582.0004    2.4127  3.0422 11.7339 -0.0021  0.0523   0.0359   0.1420    0.0493   0.0000   440.2632       1.42393    0.00911358      -2.37323      -1.61992     -0.523268      -10.9592       5.27507      -3.03105      -2.39647      -3.13867     -0.771975      -3.94664     -0.602531     -0.563601     -0.122645      0.454586    -0.0135517       3.64843       4.81172       5.27555       5.64802       5.48830       5.27636       4.86443       4.28784       3.76772       3.07771       2.56960       2.04850       1.60431       1.19667      0.890523      0.618323      0.425721      0.289944
  22  19 3726.7635    1.9347  4.3542 11.2248 -0.0030  0.0683   0.0265   0.1871    0.0475   0.0000   442.5207      -9.25874       20.1846      -2.40531       6.59276      -6.16246      -12.4886       1.38681      -2.31690       4.78435       1.56588       1.37322      0.957114      -3.86295      0.825739      0.100312     -0.891184     -0.308077       4.62673       6.03328       6.77722       6.91154       6.96642       6.59327       6.14080       5.64699       4.56126       4.15143       3.42309       2.65473       2.07370       1.58328       1.16976      0.835369      0.564211      0.379750
  22  20 3871.5872    1.6501  6.4256 10.6218 -0.0006  0.0849   0.0194   0.2377    0.0439   0.0000   447.3492      -6.38034       8.33711       17.4954     -0.311955      -5.39470      -5.64632       15.5716      -4.16771       2.84971      -8.41922     -0.768445      0.440617       3.81161      -2.90284     -0.143704     -0.231223      0.694637       5.98536       7.71725       8.65106       8.79543       8.66360       8.50502       7.74985       6.80006       6.14921       5.08237       4.22945       3.37547       2.65753       1.99614       1.45740       1.04625      0.699386      0.485626
  22  21 4016.0558    1.2986  8.3237 10.3523 -0.0016  0.1122   0.0156   0.3190    0.0388   0.0000   428.9626     -0.423671       14.2012       14.1846      -13.5150       7.17658      -10.9646       7.68322       3.60662    -0.0112252       2.98933      -7.68931       1.33420      0.656010       1.22004       2.93455     -0.660988     -0.184617       7.77189       9.78272       11.2570       11.7218       11.3237       11.1406       10.3396       8.93641       7.96958       6.55099       5.53132       4.38216       3.32488       2.62071       1.91710       1.37285      0.924773      0.639754
  22  22 4160.4885    1.0971 10.5344 10.1822 -0.0020  0.1434   0.0136   0.4017    0.0350   0.0000   432.6469      -13.5170       12.7689      -1.32805      -5.57552      -1.31386      -8.11838      -23.9775      -1.86085      -7.52572      -4.08309      -6.88477      -2.21973      -4.28068       1.58052     -0.556600      0.139720      0.450434       9.86007       12.9730       14.5231       14.8251       14.7879       14.3763       12.7479       11.8192       10.0160       8.78464       7.10283       5.71669       4.46281       3.38217       2.44893       1.77736       1.16816      0.815721
  22  23 4305.0642    0.9309 12.3258 10.0509 -0.0017  0.1705   0.0119   0.4884    0.0323   0.0000   432.5663       29.7701       23.0117      -23.5222       22.3856       10.9434      -7.38538      -3.70396       22.4268       7.71900     -0.194633       4.61226      -6.97406      -5.16188      -3.90068       4.78487      0.880203      0.514605       12.1186       15.7090       17.4754       18.1286       18.1714       16.9810       15.9067       14.2507       12.2077       10.7045       8.31488       6.96577       5.21699       4.12919       2.95950       2.18368       1.44075      0.995707
  23   6 1804.1844    0.3675  0.3505  9.1148 -0.0145  0.0198   0.0140   0.0386    0.0418   0.0000   439.7776      -4.16892       18.0441       3.93604      -4.41815       2.88636      -1.48078      -1.39466       1.51932       2.15837     -0.442330      0.218386      0.294349      0.500512     -0.510941      0.196217     0.0339398    -0.0342172       1.38252       1.89370       2.19366       1.97612       2.31363       2.08709       2.05187       1.85964       1.39289       1.34841      0.850028      0.773586      0.691204      0.436468      0.381493      0.239415      0.182659      0.126607
  23   7 1969.6040    0.5324  0.4919  9.3373 -0.0065  0.0204   0.0163   0.0443    0.0499   0.0000   438.9799      0.362658       15.5593      -1.56434      -2.15563      -1.37037      -1.91384     -0.285036      -2.18025     -0.595642      0.590688      0.870146     -0.523084     -0.600140     -0.455833      0.135629      0.142929     0.0288780       1.40136       1.80196       2.03065       2.09103       2.00255       2.01088       1.88641       1.55317       1.54361       1.23484      0.974340      0.752966      0.661150      0.472849      0.374760      0.264142      0.189253      0.132941
  23   8 2131.0649    0.7424  0.6826  9.7794 -0.0079  0.0243   0.0200   0.0533    0.0598   0.0000   438.1846       1.10949       18.8613     -0.671877      -2.62477       3.21051      -2.03247      0.352678     -0.677172      -3.24084      0.977330       1.01599      0.798123      0.955565     -0.357906      0.150390     -0.156418   -0.00786625       1.64496       2.15727       2.33568       2.65749       2.46892       2.33156       2.27405       1.97352       1.68933       1.38457       1.18300      0.887049      0.673591      0.531465      0.424112      0.310289      0.226976      0.155672
  23   9 2287.4098    1.1389  0.7439 10.2790  0.0010  0.0226   0.0276   0.0528    0.0682   0.0000   437.1346      -2.25786       16.8816       3.68988      -1.22202      -4.39063      -1.47352     -0.110331      0.799509     0.0886200      -1.33855     -0.627018      0.399761     -0.119166      0.885722      0.586739     -0.614942    -0.0435069       1.62947       1.96073       2.26964       2.31779       2.27240       2.25083       2.14827       1.83315       1.49856       1.36500       1.05718      0.896613      0.713433      0.526157      0.389955      0.284919      0.197629      0.140378
  23  11 2588.5961    1.9692  0.9249 11.3908 -0.0033  0.0259   0.0448   0.0654    0.0744   0.0000   440.6784      0.471761       16.6684       4.95648      -5.42386      -2.46311      0.654854      -2.17831       1.69789       1.62120       1.15016      0.591703      0.900849      0.382603     -0.183953     0.0524931      0.125574     -0.603573       1.92696       2.39595       2.50032       2.51997       2.59512       2.66457       2.33769       2.07142       1.76017       1.58060       1.32674       1.11091      0.876008      0.652903      0.466191      0.326974      0.227109      0.162250
  23  12 2737.4819    2.6009  0.7673 12.1234 -0.0041  0.0231   0.0642   0.0543    0.0662   0.0000   439.6046       2.82819       12.6555      -1.36374      -1.26746      -3.00953       5.26555      0.784193      -2.58547      0.649350     -0.688821      0.176507      0.644781      0.323424     -0.416264     -0.605981     -0.282802     -0.136604       1.67943       2.18470       2.26628       2.49797       2.26848       2.24099       2.20142       1.84250       1.64579       1.46342       1.24711      0.973162      0.758725      0.556263      0.440064      0.330038      0.214782      0.143338
  23  13 2886.0124    3.5183  0.6447 12.5885 -0.0034  0.0201   0.0985   0.0520    0.0783   0.0000   438.8253      -4.56819       13.6646       3.53619      -5.23155      -2.77036       2.24209      0.854109     -0.673358      -1.62994       1.42124       2.12446     0.0138957     0.0750997      0.387420      0.489248     0.0646112      0.235698       1.36560       1.72424       1.83744       2.03824       2.06514       1.91943       1.76216       1.46718       1.42179       1.29240      0.946616      0.784920      0.637149      0.474815      0.357483      0.252896      0.168368      0.124884
  23  14 3033.3423    3.7330  0.8557 12.6930 -0.0000  0.0241   0.0863   0.0590    0.0867   0.0000   437.1301      -4.07263       16.3464       3.05334      -5.89105     -0.848404      0.785688      -1.30898      -3.41758      0.202757       2.74100      0.222703     -0.754731     -0.868994     -0.357450      0.161848     0.0863463     -0.179293       1.61455       2.20030       2.30112       2.41200       2.56159       2.23244       2.12310       1.84821       1.66380       1.44041       1.17905      0.964524      0.756409      0.549869      0.418815      0.312934      0.189903      0.143705
  23  15 3179.5975    3.7451  1.0040 12.7848 -0.0089  0.0272   0.0837   0.0686    0.0792   0.0000   438.2730       1.63442       15.4797      -1.75584      -4.32117       1.09485       2.42010      -2.52303      -2.51865      0.379190      -1.59751      0.549054     -0.917978      0.806749      -1.00449     -0.176074     -0.251658     0.0525109       1.76290       2.45164       2.60104       2.61819       2.72942       2.54226       2.41987       2.21575       1.81065       1.54526       1.33374       1.00951      0.853429      0.621006      0.480405      0.326939      0.235897      0.159911
  23  16 3325.3693    3.4674  1.4124 12.4334 -0.0024  0.0321   0.0666   0.0832    0.0793   0.0000   438.1157      0.753910       9.39504       2.54997       3.99192      -3.63075    -0.0521123     -0.285021      -3.89873      -2.14885       2.72741       1.30647      -1.51003     -0.911115      0.468246      0.648170     -0.345735     -0.141820       2.22758       2.97510       3.27835       3.18727       3.36049       3.05571       2.88827       2.66695       2.30394       2.02167       1.62749       1.33592       1.05052      0.801977      0.581593      0.436431      0.305914      0.209347
  23  17 3471.0861    2.6495  2.2021 12.1727 -0.0050  0.0457   0.0441   0.1148    0.0501   0.0000   438.3111      -2.24403       12.8984       5.67388       1.07678     -0.395053      -8.14179       7.67593       1.90833      -3.20026     -0.898099       1.62289     -0.513613      -1.60722     -0.150090      0.265629      0.835365      0.206998       3.08916       3.87609       4.43248       4.73323       4.51739       4.10811       4.23285       3.64570       3.14361       2.68047       2.29318       1.84231       1.45351       1.08481      0.839188      0.583595      0.408424      0.284572
  23  18 3616.5875    2.2423  3.3360 11.4703 -0.0023  0.0539   0.0303   0.1435    0.0452   0.0000   441.8977      0.834068       10.5650       4.85468      -3.52382       3.04702      -7.82435     -0.206054    -0.0279761      0.820012      0.294787      -2.85374      -2.62963       1.64361       2.04255      0.423714    0.00922972     -0.215352       3.57250       4.52314       5.12542       5.15034       5.30422       5.04729       4.70478       4.39869       3.71072       3.12668       2.70100       2.14468       1.74179       1.33122      0.972143      0.718918      0.481289      0.342396
  23  19 3761.7589    1.8674  4.9017 11.0175 -0.0040  0.0688   0.0235   0.1917    0.0442   0.0000   433.8843      -1.41569       26.2634    -0.0517366     -0.379835      -9.62798     -0.271640      -2.44052       1.44792       3.48880      -6.01796       2.12416       1.73261       1.54086      0.333227      -1.05806      -1.22719     -0.473874       4.69551       6.13880       6.99548       7.09902       7.13423       6.85955       6.37011       5.64435       4.94143       4.22175       3.52808       2.71951       2.23002       1.68452       1.26200      0.919947      0.638819      0.441345
  23  20 3907.1049    1.5342  6.6111 10.6000 -0.0025  0.0876   0.0182   0.2450    0.0401   0.0000   438.7086      -17.1176       23.9332       18.3496     -0.533016      -16.8803       27.4203       13.4591       8.63357       10.4792      -5.05455       1.69378       2.13196     -0.208599      -1.75081     -0.577931      0.541661     0.0870061       5.93875       7.70370       8.76874       9.01080       9.03295       8.57331       8.00645       7.26401       6.23882       5.32909       4.39449       3.53661       2.74225       2.15354       1.60586       1.15859      0.821180      0.554215
  23  21 4052.3292    1.3069  9.5090 10.1903 -0.0009  0.1174   0.0143   0.3294    0.0368   0.0000   406.4890      -5.28013       22.1565      -3.59266       3.79382       16.0854      -15.3560      -18.6711       6.16489       9.81992       3.56683      -5.89500      -6.90054      -4.08437      -1.38601       2.52144      0.974510     -0.201812       7.82020       10.0407       11.2700       11.5957       11.6732       11.2130       10.4877       9.41174       8.30782       7.04183       5.92417       4.68252       3.78209       2.82852       2.20252       1.58980       1.09702      0.748031
  23  22 4197.2996    1.0364 10.7714 10.1262 -0.0018  0.1475   0.0130   0.4177    0.0342   0.0000   447.2183      -1.13705      -17.7659       14.3439       31.4680      -16.5504     -0.935347       3.67010       9.02965       13.5016      -4.90263      -3.43409      -6.04630      -1.56016      0.397436      0.265988       1.02932      -1.35790       9.59350       12.6927       14.2800       14.3878       14.8226       13.8938       12.9230       11.9393       10.2954       8.88521       7.44449       6.01998       4.68672       3.69487       2.71340       1.96498       1.36251      0.938359
  23  23 4342.2416    0.8581 12.8689 10.0089 -0.0053  0.1944   0.0108   0.5149    0.0303   0.0000   443.3329       42.2795      -12.2557       16.8436       23.3830      -18.8270      -21.2458       3.48283       4.25127      -36.9038       21.6179       2.48253      -10.7142       4.45318      -1.74585     -0.993792      -1.80441       1.72076       12.5722       16.7989       18.3954       19.3081       18.6739       18.8266       17.0659       15.7744       13.6133       11.6624       9.75419       7.82492       6.15885       4.84426       3.56875       2.64521       1.83266       1.27864
  23  25 4632.4705    0.5374 16.7262  9.7220 -0.0020  0.3218   0.0080   0.8149    0.0244   0.0000   443.8490       42.5326       5.48918      -80.8497       13.5462       51.5221      -39.3299       40.0592      -13.9906       10.9896       7.56264       20.5263      -6.00961       11.4068      -5.88021      -10.9394       3.75577      -4.24496       21.1387       27.6191       31.0705       32.0454       32.2788       30.9779       28.8236       26.0102       23.0965       19.3331       16.2804       13.0886       10.4555       8.09710       6.04135       4.47944       3.01531       2.15267
  24   6 1826.2773    0.3964  0.3909  9.0938 -0.0050  0.0197   0.0147   0.0427    0.0420   0.0000   438.8803     -0.250054       16.9450      -2.66846      -2.48338       3.40083       2.12284       1.52555      0.384530     -0.621424       1.30265      0.226353     -0.865606       1.03419      0.290891     -0.557267      0.172910     -0.196895       1.36252       1.60596       1.59172       2.03061       1.97715       1.67887       1.59999       1.48521       1.43961       1.39586       1.29195      0.895032      0.636855      0.486105      0.491359      0.473762      0.333584      0.163222
  24   7 1993.5614    0.5723  0.5503  9.3277 -0.0048  0.0228   0.0165   0.0467    0.0548   0.0000   439.0022      0.587233       21.4844       1.64837      -5.34522     -0.834981       3.78115     -0.310398      -1.00046      0.929872     0.0906654     -0.867431      0.767427      0.466588      0.278168     -0.346568     -0.395694     -0.115228       1.57127       2.00469       1.99237       2.19140       2.26082       2.24490       2.19706       1.80680       1.43219       1.21571       1.17161      0.906801      0.680425      0.561076      0.383778      0.280306      0.224950      0.144958
  24   8 2156.7256    0.8469  0.7370  9.7186 -0.0026  0.0228   0.0207   0.0537    0.0654   0.0000   440.9072      -2.30636       16.5573      -1.93487     -0.751236       1.63478      0.627155      -1.77061      -2.22299      0.725064      0.858125      0.708641      0.217976     -0.711079      0.273209     -0.276392      0.103558    -0.0368958       1.54040       2.15480       2.19554       2.25221       2.11551       2.09585       1.96288       1.86901       1.66357       1.44856       1.26073      0.976952      0.845802      0.623061      0.450511      0.344754      0.225863      0.163824
  24   9 2314.2851    1.1626  0.8744 10.3289  0.0025  0.0261   0.0267   0.0609    0.0663   0.0000   441.9973       3.50328       12.4832       6.09176       1.82212      -1.64146      0.743849      0.684737     -0.680898       1.09259       1.94717     -0.624120     -0.812883      0.837344     -0.200118     -0.178567      0.656268      0.296314       1.78647       2.37243       2.59657       2.63781       2.52740       2.47411       2.39616       2.21200       1.79564       1.53055       1.30376       1.00937      0.818383      0.663209      0.490515      0.365772      0.246718      0.172604
  24  10 2466.9952    1.5724  0.8718 11.0572 -0.0025  0.0247   0.0365   0.0615    0.0765   0.0000   440.2151     -0.956291       15.7666     -0.789706       1.56284       3.86766       1.35198      0.720857       2.13364      -1.75301      0.340027      0.205471      0.107138      0.360816     -0.315207      0.308336     -0.415976     -0.223053       1.64601       2.17569       2.43540       2.60492       2.68110       2.48078       2.29858       1.93750       1.84999       1.41532       1.27373      0.957701      0.782094      0.581431      0.472858      0.338535      0.231177      0.165218
  24  12 2767.6111    2.7469  0.8800 11.9668  0.0004  0.0243   0.0623   0.0587    0.0762   0.0000   437.6274     -0.989114       15.6997      -1.56838     -0.424685       3.17710      -3.60811      0.832968      -2.03504       2.30094      0.165752     -0.978942      -1.09639     -0.245840      0.141713     -0.677940      0.124615      0.122497       1.64055       2.24773       2.23236       2.45435       2.31230       2.34614       2.19141       2.05773       1.71632       1.45576       1.15245      0.964021      0.795518      0.610027      0.459196      0.336482      0.241225      0.178373
  24  13 2916.8662    3.3010  0.8003 12.5729  0.0014  0.0254   0.0773   0.0531    0.0719   0.0000   439.3425     -0.755441       15.1725       1.89289     -0.514469     -0.429077     -0.238762      0.356211      -2.47625      -1.27101     0.0546552      0.989198     -0.708746     0.0642120      0.667666      0.143821      0.216521      0.241576       1.73177       2.49365       2.60076       2.71311       2.63477       2.40125       2.28066       2.10776       1.91609       1.64115       1.37528       1.11308      0.896639      0.658483      0.477912      0.341546      0.256421      0.171648
  24  14 3064.9879    3.8369  0.9004 12.8478 -0.0026  0.0252   0.0866   0.0606    0.0854   0.0000   437.6522      -1.53922       14.1817       2.04777      -3.75085      0.218197       2.97392       2.32905     -0.127039     -0.180006      0.991295     -0.147228     -0.657560      -1.19941     -0.424742    -0.0261813     -0.197207     -0.415934       1.76386       2.34280       2.37911       2.41313       2.43565       2.36640       2.38380       2.14210       1.92341       1.62297       1.35365      0.967416      0.823431      0.674113      0.519775      0.389440      0.292991      0.210259
  24  15 3211.8210    3.7517  1.0612 13.0116  0.0070  0.0308   0.0839   0.0686    0.0799   0.0000   436.7089       3.02638       16.0416     -0.905138      -3.33104       2.49391      -2.94711      0.142692       1.17300       3.42133       2.05943       2.82072      -1.76260     0.0654340       1.20276     -0.462873    -0.0853417      0.296164       1.98218       2.88917       2.77957       2.97345       2.89675       2.94692       2.70121       2.61485       2.07816       1.85501       1.46969       1.22718      0.963946      0.768799      0.564129      0.418574      0.295405      0.205155
  24  16 3358.3680    3.2660  1.4605 12.6108  0.0003  0.0350   0.0628   0.0878    0.0678   0.0000   440.0697      -2.21678       14.7802     -0.537318       3.37574       1.14545     -0.898068      0.629439       2.33563    -0.0529756      0.155504      -1.10409      -1.13414      0.182135     -0.498467      0.154953      0.981693     -0.170297       2.33396       2.80535       3.10427       3.62635       3.32164       3.11589       3.09533       2.74467       2.43467       2.09905       1.76432       1.40209       1.15805      0.899462      0.678611      0.480255      0.332978      0.250074
  24  17 3504.8266    2.6279  2.7710 11.7968 -0.0005  0.0458   0.0366   0.1240    0.0481   0.0000   439.6570       4.94866       9.00407      0.304414       1.43395       1.63561      -6.54904       1.91882       2.08883      -2.35229       3.42591       3.04905     -0.416841     -0.586941       1.40860     -0.430098     -0.252866     0.0819900       2.97438       3.95349       4.40459       4.46876       4.59154       4.21281       3.96714       3.72621       3.21340       2.79241       2.44168       1.95777       1.57624       1.20928      0.891821      0.656622      0.461344      0.322745
  24  18 3650.7123    2.1628  3.7776 11.3952 -0.0001  0.0576   0.0276   0.1518    0.0413   0.0000   434.0734       11.2988       12.1028       6.02280      -8.30532     -0.455317      -6.75606       5.99002      -1.15002      -6.57834      -4.99424       6.19325       6.90883      -1.96900       1.88834       1.19260      0.323633    -0.0325996       3.65416       4.94640       5.46873       5.70045       5.47558       5.23441       5.03029       4.51559       4.08163       3.56059       2.93668       2.43018       1.93593       1.51333       1.12620      0.808105      0.573018      0.401062
  24  19 3796.5357    1.7892  5.2866 10.9679 -0.0018  0.0735   0.0212   0.1929    0.0398   0.0000   436.8805      -3.76416       4.29874      -3.38136       17.5319       10.5970      -5.44976      -2.43274      -8.76241       3.84774      -2.46285      -3.41896       1.31212       1.32342     -0.260921     -0.751545      0.712872     -0.686356       4.54613       6.23195       6.66906       7.10909       7.21134       6.90943       6.40453       5.78833       5.05447       4.42297       3.70114       3.03991       2.38473       1.88754       1.39014       1.05433      0.708016      0.503352
  24  20 3942.3783    1.4800  7.7616 10.4278 -0.0014  0.0939   0.0160   0.2657    0.0383   0.0000   436.8174       4.41650       8.12107       34.3656      -1.69900      -20.6010      -16.0208      0.690164      -1.41378       3.14890      -7.09174      -5.69850      -3.66051       3.77154       2.94165      0.671917     -0.648394     -0.306063       6.06700       7.74889       8.76664       8.96088       9.07770       8.89978       8.21961       7.59405       6.63827       5.62994       4.71939       3.81024       3.10144       2.45296       1.82474       1.35565      0.973359      0.666777
  24  21 4087.9831    1.2094  9.5826 10.2533  0.0000  0.1201   0.0138   0.3474    0.0352   0.0000   447.3834       11.1707       3.47973      -5.76706       8.09503       14.8894      -6.72206      -6.25192      -1.03101       1.23303      -5.38756      -4.85130      -2.64780       5.73450       1.45604     -0.524295      0.452378     -0.154928       7.53067       10.0270       11.1421       11.5360       11.5383       11.3139       10.4535       9.45424       8.43168       7.18379       6.19593       5.05128       4.01725       3.14712       2.29601       1.74404       1.22500      0.850176
  24  22 4233.6216    0.9958 12.3391 10.0737 -0.0023  0.1681   0.0114   0.4534    0.0322   0.0000   421.2734      -18.4865     -0.510241     -0.561020      -3.01279      -1.28640      -3.86461       11.1473       5.46877       1.38438       4.86572       8.68447      0.660482       1.42990      -2.65927      0.184951      -1.82467      0.138149       10.2654       14.0321       15.6602       15.7344       16.1223       15.5412       14.7329       13.2488       11.7595       10.2237       8.44592       6.83179       5.56628       4.28501       3.27113       2.43894       1.71761       1.19611
  24  23 4379.0614    0.8132 13.7026  9.9825 -0.0003  0.2011   0.0097   0.5464    0.0280   0.0000   463.0524       3.83804       11.1297       3.67834       1.07940      -17.7116      -22.4344       5.20840       9.97355     -0.452774      -12.9427     -0.860683      -4.38837      -1.94067       10.8234       1.16558     -0.284248      0.984409       12.4327       16.3596       18.5513       19.4162       19.0803       18.9026       17.3798       15.6801       14.0919       12.2456       10.0499       8.31056       6.71399       5.08251       4.01056       2.93482       2.01411       1.43068
  25   7 2016.9090    0.6097  0.5399  9.4906 -0.0052  0.0216   0.0173   0.0476    0.0509   0.0000   436.7903     -0.721377       18.2653       3.19699      -3.60272      -1.28584      0.907325      0.986617      -2.44238      0.625481     -0.702594       1.68521      -1.02579      0.612508      0.308409     -0.185751     -0.238906     -0.229370       1.59837       2.07602       2.35220       2.47135       2.41878       2.41441       2.25805       1.89341       1.62029       1.39158       1.15933      0.958349      0.750193      0.529310      0.426625      0.314132      0.219305      0.158364
  25   8 2181.6877    0.9066  0.7553  9.8078 -0.0009  0.0243   0.0211   0.0523    0.0653   0.0000   439.6811    -0.0678302       18.8052       2.05515      -3.34571      -3.99954      0.159939       1.68724     -0.324443     -0.667478      0.364497     -0.330165      0.353488     -0.138637     -0.342717    -0.0531760      0.384223      0.312286       1.28639       2.07423       2.01086       2.30413       2.19081       2.14564       2.02082       1.78675       1.64829       1.27169       1.23783      0.930190      0.822842      0.565896      0.454746      0.331694      0.235851      0.165791
  25   9 2340.4971    1.2318  0.8355 10.5213 -0.0026  0.0234   0.0279   0.0572    0.0659   0.0000   439.4197     -0.428915       18.1905       4.82409      -3.76853       3.32294       2.12584       1.44249     -0.650379      -1.02718     -0.271967     -0.157238   -0.00365876      0.890932      0.136547     0.0152877      0.306338   -0.00378044       1.39209       1.90334       2.03271       2.09451       2.23332       1.97871       1.95786       1.78324       1.55588       1.42172       1.14677      0.963902      0.801368      0.581661      0.465627      0.337854      0.262095      0.171408
  25  10 2494.3137    1.6873  0.9552 10.9543 -0.0023  0.0254   0.0356   0.0601    0.0801   0.0000   439.5577      -3.62796       14.7984       4.91635      0.335667       5.52273      -2.90982     -0.560611     -0.921535      0.452474       1.41201      -1.18282      -1.30569     -0.341521      0.891366     -0.216473     -0.310159      0.224362       1.55354       1.99110       2.25387       2.24061       2.43273       2.24808       2.14025       2.02471       1.74599       1.50099       1.22647       1.00276      0.795524      0.649307      0.523578      0.372907      0.283187      0.197789
  25  11 2646.2019    2.2592  0.8789 11.6202 -0.0046  0.0231   0.0491   0.0593    0.0765   0.0000   439.3036       2.52528       15.3086      -4.13990     -0.706894       3.83445     -0.223308      0.204720     -0.371710     -0.413744       1.86351      0.445973       1.19164      0.642423     -0.566435      0.490893   -0.00475454     -0.130045       1.52866       2.00507       2.22457       2.26063       2.32970       2.20627       2.13366       1.92104       1.67284       1.40105       1.20589      0.960047      0.790355      0.618974      0.468035      0.345388      0.250904      0.185178
  25  12 2797.3187    2.9594  0.8191 12.1874 -0.0036  0.0222   0.0673   0.0529    0.0705   0.0000   439.1595      -2.06876       14.7840      -3.23835       1.36395       1.79837      -2.30087     -0.714627       1.05642       1.26864    -0.0695344      -1.54541       1.34890       1.11072     -0.975739     -0.104041      0.455632      0.236072       1.42625       1.98364       2.04394       2.23295       2.21442       2.14302       1.98499       1.75527       1.61786       1.39979       1.17705      0.929514      0.753242      0.565539      0.452834      0.328073      0.250989      0.174898
  25  13 2947.3412    3.7889  0.7184 12.5901  0.0014  0.0205   0.0907   0.0499    0.0704   0.0000   438.7607      0.377345       16.3560      -2.64582      0.973527       2.95045      -2.31987      -2.03300       1.27659      -1.08029       1.95554      -1.52944     -0.605858     -0.804419     -0.261033      0.876204      0.109224     -0.145107       1.19675       1.82460       1.75071       1.99551       1.87987       1.90425       1.74398       1.68452       1.38613       1.28296      0.999897      0.831947      0.634277      0.527554      0.391010      0.302541      0.212274      0.157380
  25  14 3096.0482    3.8840  0.8251 12.9483  0.0011  0.0239   0.0892   0.0569    0.0771   0.0000   438.2027      0.927063       11.5161      -6.65998      -3.92746      -3.33179      -2.26989     -0.801879     -0.674582      0.700921      -4.13714     -0.601285       1.01893     -0.509009     -0.208408      0.162191      0.212290      0.112246       1.67304       2.21677       2.43576       2.43399       2.31984       2.01084       2.03224       1.82800       1.66258       1.64316       1.43375       1.23472      0.937259      0.748541      0.545100      0.398472      0.273746      0.186571
  25  15 3243.7766    3.7640  1.1447 12.9159  0.0016  0.0312   0.0799   0.0775    0.0886   0.0000   439.9180     -0.403342       15.2739       2.02926      -1.60521       2.06980     -0.638327      -3.76339       2.34397       3.15188      0.579877     -0.368757      -1.03394     -0.136648      0.792313     -0.346901     0.0240653     -0.146260       1.72668       2.58132       2.53225       2.85308       2.81719       2.74298       2.51631       2.19209       2.11555       1.81532       1.57230       1.27808       1.00194      0.828215      0.611165      0.453510      0.302741      0.214454
  25  16 3390.9345    3.1782  1.7205 12.3890 -0.0006  0.0347   0.0546   0.0914    0.0630   0.0000   437.2460       2.17854       19.2522      -10.1761   -0.00176868       1.82581      -4.99810       1.28108      -5.16187       2.59187       2.75017      0.364958      -2.40284     -0.268386      0.242099      0.326184     -0.359813     -0.360673       2.16030       2.84229       3.15171       3.24672       3.27708       3.14796       3.03452       2.67666       2.42973       2.16754       1.76326       1.43012       1.21557      0.932059      0.727940      0.532810      0.370405      0.271262
  25  17 3537.9363    2.4823  2.7042 11.8139 -0.0013  0.0467   0.0349   0.1209    0.0474   0.0000   439.7360       2.17119       8.75840      -1.78682      -5.43761       2.91338      -5.68499       2.24443       5.94866     -0.223465     -0.547472     0.0392472      -1.01727    -0.0705101      0.319467     -0.395831      0.178934      0.177189       2.72826       3.75689       4.11315       4.32999       4.37806       4.26054       3.93467       3.71179       3.17670       2.77137       2.24982       1.97118       1.52442       1.20446      0.909684      0.700660      0.490127      0.347370
  25  18 3684.7182    1.9710  4.3189 11.3721 -0.0014  0.0625   0.0248   0.1735    0.0373   0.0000   440.2200      -11.4133       6.03892       1.15273       11.1379     -0.565607      -7.68999       7.77871      -4.10325      -7.81789       3.58393       4.20731     -0.915544      -1.85361     -0.754090     -0.738940      -1.08387     -0.339014       3.89096       5.07717       5.64127       5.89530       5.96685       5.82218       5.29129       4.97289       4.41536       3.79445       3.14123       2.62029       2.09320       1.67725       1.25992      0.971079      0.690665      0.492678
  25  19 3831.0999    1.6867  5.8847 10.8865 -0.0031  0.0759   0.0190   0.2114    0.0363   0.0000   437.7285      -3.19760       3.78300      0.591927       4.05388       7.28363       3.48697      -20.4179       3.14595       6.54364       1.33572      -1.64585      -2.95275       1.53392     -0.345555      0.598980      -2.38400    -0.0278318       4.65009       6.04993       6.70379       7.23545       7.07049       6.96958       6.47404       5.98732       5.16196       4.67291       3.83335       3.18894       2.56406       2.02347       1.56750       1.15105      0.829381      0.597498
  25  20 3977.3417    1.3381  7.8216 10.5431 -0.0032  0.1010   0.0158   0.2851    0.0355   0.0000   443.4542       3.27295       33.0056       5.40807       6.27882      -14.4945      -25.9679      -2.56455      -2.07739    -0.0909887      -1.86679      -4.76108       4.27314       2.21450     -0.721989      -1.15424       1.74464    -0.0596209       6.14178       8.12329       9.23711       9.66627       9.53355       9.38817       8.66503       8.06173       7.15848       5.96567       5.26409       4.30409       3.41300       2.68339       2.05454       1.56106       1.12143      0.791868
  25  21 4123.5703    1.1454  9.8842 10.2695 -0.0032  0.1251   0.0133   0.3554    0.0337   0.0000   428.5320      -3.75427       23.8458      -8.20359       12.7038      -8.03792       7.72285      -11.2963      -5.55815      -3.69081      -7.69234      -5.45632      -1.44485       2.36336       5.98729      0.140777      -5.15960      0.234834       7.69175       9.88053       11.6641       11.6233       12.0172       11.6591       10.7520       9.97259       8.72909       7.51312       6.45263       5.24499       4.27374       3.36537       2.54573       1.92694       1.36641      0.980498
  25  22 4269.2176    0.9305 12.3976 10.0844 -0.0017  0.1705   0.0108   0.4596    0.0304   0.0000   411.4023      -12.6121       22.9415      -1.91408      -27.3232      -8.74420       6.71048       1.82360      -37.6969      -10.7323       3.28264      -5.03263       3.44313      -4.84851       1.66177       1.03863       1.60319      0.151447       10.2141       13.4371       15.5364       15.9380       16.0122       15.9268       14.5008       13.4179       11.8691       10.3453       8.62532       7.15666       5.79440       4.56824       3.50461       2.62337       1.83671       1.33598
  25  24 4561.1739    0.6095 16.4001  9.8241  0.0060  0.2741   0.0079   0.7155    0.0242   0.0000   433.9222      -10.3723       53.1667       15.8469      -4.08596      -41.5423       12.1734      -24.1554       42.0839      -13.4195       2.58461       8.42728      -4.59711       4.90197       1.63531       8.93680     -0.649287       3.64354       16.8779       21.8774       24.9163       25.3275       25.8474       25.1972       23.5190       21.4704       19.1955       16.7993       14.3222       11.8007       9.59423       7.55787       5.78097       4.38503       3.07242       2.21702
  26   7 2039.7595    0.6444  0.5957  9.4594 -0.0029  0.0208   0.0173   0.0473    0.0508   0.0000   441.6307      -3.18673       20.2514       2.35232      -2.42211      -2.59995       4.45592     -0.408104      0.712836     -0.306152     -0.424146     -0.739425     -0.130547       1.35635    -0.0822863     -0.212538    -0.0302478     -0.156297       1.55936       2.07204       2.34170       2.48760       2.54626       2.34607       2.15115       1.86471       1.67742       1.49826       1.20653      0.979797      0.786442      0.596959      0.435125      0.330696      0.237598      0.175629
  26   8 2206.0554    0.9341  0.8329  9.8930 -0.0009  0.0254   0.0205   0.0540    0.0614   0.0000   439.9863       3.35683       18.2532      -3.78147     -0.578386      -1.97352      0.922356       1.43672      -3.23800     -0.683357     0.0179345    -0.0951183     -0.374083      0.247144      0.446724     -0.468834    -0.0134891     0.0151874       1.41184       1.96167       2.05787       2.22003       2.26486       1.96540       2.01406       1.94550       1.65291       1.46960       1.17478       1.03978      0.838430      0.656550      0.476428      0.387602      0.299307      0.211192
  26   9 2365.9857    1.3199  0.8173 10.6903 -0.0021  0.0220   0.0301   0.0564    0.0639   0.0000   439.4924      0.987973       17.3737       3.75126      -3.05361       2.92177       4.52646     -0.743688     0.0115903     -0.983268      -1.35022     0.0487020     -0.624908     -0.599096     -0.815167     -0.287294      0.473431      0.125441       1.34624       1.73789       1.91446       1.98819       2.04636       1.95473       1.86679       1.71905       1.53707       1.25563       1.15198      0.945378      0.791353      0.625203      0.488472      0.353436      0.248014      0.190926
  26  10 2521.1487    1.8459  0.9886 11.1029 -0.0029  0.0266   0.0378   0.0606    0.0730   0.0000   439.6288     -0.900440       15.3842     -0.600243      0.551630       2.08871       3.12906      -1.21700      -2.16360      -2.01783     0.0747115     -0.108149     -0.489635      0.631265      0.501068     -0.414763     0.0688212     0.0866740       1.43460       2.19374       2.19569       2.55183       2.39421       2.40304       2.22327       2.07414       1.73697       1.67147       1.26371       1.12667      0.811056      0.701044      0.506301      0.407117      0.289967      0.227526
  26  11 2674.3013    2.3880  0.9532 11.6251 -0.0008  0.0254   0.0492   0.0582    0.0828   0.0000   440.4410      -2.33934       12.2189     -0.749257      0.612077       1.86234       1.16397      0.547215      0.557676     -0.398629       2.74372      0.716625     -0.441030       1.20626     -0.463669      0.568056      0.136211    -0.0954384       1.47616       2.12156       2.20029       2.42671       2.41303       2.24502       2.21624       1.99957       1.77300       1.45518       1.31262       1.09317      0.862031      0.692554      0.500673      0.396932      0.293460      0.204371
  26  12 2826.5019    3.1993  0.8004 12.2378 -0.0002  0.0206   0.0691   0.0513    0.0704   0.0000   439.6702     -0.911812       13.3009       1.73525      -1.02395     -0.533465      -1.31219     -0.341348       1.07522       1.10436      -1.02758      -1.14260      0.749264     -0.518995      0.171947     -0.288631      0.290866     -0.140257       1.27477       1.67361       1.80316       1.86853       1.82773       1.77026       1.66159       1.58617       1.40594       1.25902       1.15753      0.922573      0.775448      0.590715      0.456669      0.345239      0.256994      0.183045
  26  13 2977.3508    3.6722  0.7899 12.5695 -0.0013  0.0229   0.0830   0.0505    0.0721   0.0000   438.1665      -1.24000       14.4577      -1.21354      -2.50920      -3.12689     -0.411161       2.37316       1.48497     -0.626855     -0.803267      -1.09843   -0.00163469     0.0785047     0.0582871     -0.182470     -0.282971     -0.444441       1.40030       1.88481       2.01216       2.00792       2.07579       1.91589       1.97536       1.83819       1.61044       1.32796       1.15008      0.916835      0.707895      0.603038      0.465341      0.367305      0.267768      0.199569
  26  14 3126.8407    3.9371  0.8883 13.1022  0.0035  0.0241   0.0884   0.0593    0.0685   0.0000   441.8083      -1.76805       14.9917       3.02073      -3.43476      -3.83957       1.49988       1.63792      0.569290       1.91272       2.11981      0.237756      -2.02581     -0.304843     -0.394195      0.474384    -0.0107596     -0.240082       1.43316       2.03458       2.10538       2.20675       2.27247       2.10247       2.05435       1.83769       1.67520       1.46815       1.26549       1.03257      0.834525      0.670216      0.504780      0.382735      0.272405      0.203310
  26  15 3275.1967    3.7873  1.2505 12.7756 -0.0024  0.0292   0.0742   0.0768    0.0872   0.0000   440.8721       2.96541       11.7415     -0.373532      0.905359      -2.87096      -3.15631      -1.63168      -1.72323     -0.930339      0.381228     -0.990957     -0.725570     -0.250612      0.451362      0.115309     -0.376284     0.0516341       1.75165       2.43883       2.73156       2.82402       2.91588       2.83497       2.60923       2.39196       2.06637       1.83564       1.50407       1.19286      0.968943      0.787664      0.588258      0.473043      0.337448      0.245975
  26  16 3423.2661    2.9482  1.9028 12.2926 -0.0026  0.0377   0.0500   0.1010    0.0627   0.0000   440.5704      -2.75564       11.2180      -1.49105      -2.48682       8.59456       2.78447      -2.20541      0.599326       3.75950      0.181510       2.53626       2.09808     -0.642189      0.778212      -1.13834      0.408544      0.393702       2.20950       3.12052       3.30762       3.59569       3.50801       3.37012       3.12802       2.95303       2.61816       2.37791       1.97406       1.71274       1.36668       1.09847      0.801715      0.616511      0.460284      0.317663
  26  17 3570.8595    2.4458  3.1161 11.6260 -0.0010  0.0469   0.0320   0.1350    0.0448   0.0000   439.8822      -5.74926       5.37635       10.6660       5.01608       5.00595       1.05257      -2.63047     -0.634798       6.39473      -3.05912      -1.79605      -4.17186      0.909164      -1.29178     -0.533064     -0.842798      0.352054       2.71607       3.67439       3.99520       4.24737       4.34611       4.24248       3.90058       3.57980       3.31990       2.78648       2.45948       1.94926       1.61400       1.28360      0.982842      0.765720      0.543636      0.400123
  26  18 3718.1079    1.9519  4.7233 11.1608 -0.0001  0.0654   0.0231   0.1728    0.0383   0.0000   427.0850      -7.08576       23.7225       1.75929      -9.96587      -3.36586      -5.28542    0.00880134       1.51460       2.05990      -1.27874       3.16993      -3.35303    -0.0637532       2.46354      -1.21992      -1.20434      0.208359       3.97374       5.19606       5.77033       5.95812       5.88817       5.92729       5.51741       5.22036       4.52092       3.95475       3.36117       2.80565       2.32547       1.83755       1.39751       1.07202      0.781908      0.572953
  26  19 3865.0645    1.6035  6.6249 10.6563 -0.0005  0.0822   0.0172   0.2272    0.0362   0.0000   437.5185      -2.18571      0.939303      -10.1059       12.1316       14.1928     -0.178878      0.520689       7.65435      0.334369       2.45315       2.87944      -2.08988     -0.946920     -0.935448       1.22123    -0.0794563    -0.0249319       4.78754       6.25023       7.01890       7.20888       7.47040       7.10892       6.65208       6.22230       5.65964       4.87570       4.25023       3.50104       2.87876       2.28666       1.74084       1.35186      0.980431      0.709781
  26  20 4011.8186    1.3361  8.1933 10.3897 -0.0029  0.0979   0.0144   0.2779    0.0336   0.0000   439.3186      -2.42604      -1.35993       20.2755       1.54303      -6.22623       9.19339      0.285426      0.847081       7.66388       8.08090      -3.91052      -10.2640      -2.27643     -0.683411      -3.00387      0.664652      0.884896       5.68480       7.54858       8.40217       8.70518       8.86443       8.47332       8.22070       7.53257       6.62554       5.95592       5.12948       4.20317       3.49470       2.73601       2.14999       1.62301       1.16263      0.831501
  26  21 4158.4194    1.0826 10.4657 10.1789 -0.0020  0.1339   0.0123   0.3736    0.0317   0.0000   437.9495       13.4286       15.9201       4.14908       3.97452       19.6152      -11.4179       15.2299       12.4207       16.9759      -8.61928       2.38346      -1.86420     -0.328861       3.97507      0.188027      -1.26854     -0.325019       7.58824       10.1665       11.5005       12.0471       12.0165       11.8072       11.3712       10.1908       9.25018       7.93262       6.86631       5.55831       4.55874       3.70015       2.85578       2.17083       1.55748       1.14108
  27   6 1889.7463    0.4837  0.4251  9.1826 -0.0049  0.0175   0.0146   0.0388    0.0435   0.0000   439.3931     -0.414963       18.7968     -0.130463      -3.82917      0.137306       1.48679      0.868472      -1.11079     -0.635964      0.220003      0.830703      0.610702     0.0177785      0.298736     0.0102157     -0.258569     -0.107770      0.963305       1.26844       1.67564       1.59257       1.66496       1.44721       1.27174       1.47785       1.20186       1.02151       1.08053      0.793906      0.689632      0.567594      0.441345      0.346437      0.238727      0.166537
  27   7 2062.0211    0.6765  0.6674  9.5228 -0.0042  0.0217   0.0164   0.0485    0.0534   0.0000   438.7224      -4.09952       16.8010       3.85411     -0.968916      -2.02307     -0.735037       3.26543      0.189753       1.15645    -0.0453543      -1.73788     -0.461625      0.111792    -0.0504140      0.243359    -0.0992012     -0.104425       1.21938       1.61843       1.75090       1.75756       1.88975       1.94942       1.68590       1.62655       1.31865       1.20796       1.16004      0.927854      0.783611      0.593894      0.457268      0.384024      0.247336      0.186052
  27   8 2229.7381    1.0177  0.7646 10.1411 -0.0059  0.0211   0.0235   0.0549    0.0603   0.0000   439.1767      -3.92814       19.5899       2.06626      -1.99720      0.464720       3.86588      0.151642       2.41110      -1.35552      0.454339     -0.684369      -1.43174      -1.02094     -0.422608      0.124309      0.264549      0.637984       1.21612       1.64167       1.67947       1.88917       1.83563       1.82655       1.76213       1.62189       1.53027       1.34643       1.14019      0.841293      0.725228      0.628904      0.468470      0.381302      0.288458      0.199485
  27   9 2390.9364    1.4156  0.8838 10.6050 -0.0012  0.0235   0.0295   0.0558    0.0648   0.0000   439.5595      -3.27996       13.4995      -1.34586      -1.71847       1.99998      -3.55971       1.57922     -0.347382      0.624237     0.0796641      0.704390      0.589097      0.339342      -1.07752      0.176952      0.334177     -0.226665       1.24162       1.80402       1.89164       2.13210       2.02577       2.02028       1.88833       1.76662       1.52243       1.41365       1.16977      0.982859      0.785116      0.653632      0.485952      0.378528      0.289878      0.201480
  27  10 2547.4891    1.9350  0.9289 11.2167 -0.0015  0.0234   0.0402   0.0580    0.0680   0.0000   439.4026     -0.895369       15.7654       1.63846      -3.22309       3.21179       1.30786       2.55672     -0.244108      -2.74228     -0.272773       1.69548       1.83904     -0.225509     -0.764802     -0.101199      0.105688     -0.223809       1.25628       1.77159       1.89340       1.91372       2.11717       1.97026       1.92599       1.78155       1.49655       1.40073       1.18472      0.932324      0.821265      0.628139      0.520914      0.374660      0.280949      0.212685
  27  11 2701.9738    2.4521  0.9182 11.5846 -0.0004  0.0223   0.0499   0.0546    0.0792   0.0000   436.6248     -0.388951       12.9265      -2.00459      -2.32670     -0.498116       2.47958    -0.0859885      -4.34453      0.385615      0.400993       1.16080      0.680539     -0.258859     -0.705948    -0.0891460    -0.0957180     -0.192093       1.38703       1.79238       1.93918       2.11914       2.23150       2.08637       1.95625       1.78891       1.66099       1.39110       1.18624      0.961429      0.768418      0.622791      0.497279      0.379068      0.284853      0.222751
  27  12 2855.2835    3.2840  0.8123 12.4415 -0.0012  0.0223   0.0718   0.0564    0.0734   0.0000   440.0465     -0.342947       15.6443      0.202434      -3.57088      -1.57232      0.904387       2.05124      -2.48221       1.56163       1.95442     0.0976101      0.413166     -0.427306      0.114674     -0.351387     0.0881896    -0.0782437       1.33864       1.96575       2.08463       2.30797       2.26270       2.31169       2.05939       1.98704       1.56367       1.41183       1.13240      0.963893      0.755918      0.624455      0.458238      0.356410      0.251180      0.197073
  27  13 3006.8756    3.8611  0.8541 12.6051 -0.0008  0.0209   0.0817   0.0543    0.0704   0.0000   440.1133       1.32815       14.2971     -0.492817      -2.60935      -1.25512      0.874279     -0.965748      -1.56979     -0.189903      -1.08793       2.55192      0.162015     -0.720447     -0.781193      0.769587      0.285715     0.0982752       1.20027       1.66220       1.79883       1.87520       1.85101       1.75108       1.69261       1.55950       1.43856       1.27552       1.13698      0.934716      0.793436      0.564727      0.477611      0.352127      0.269663      0.204893
  27  14 3157.1506    3.9327  0.8639 12.9961 -0.0051  0.0231   0.0860   0.0573    0.0651   0.0000   439.5763   -0.00980244       12.1454     -0.958964       2.86820      -5.02929     -0.264892     -0.759634      -1.94532      -2.23118       1.70068      -1.21054       2.64916     -0.422068     -0.948397     0.0186832      0.531662     -0.430556       1.30526       1.86643       1.90177       2.06994       2.19616       2.02693       2.06204       1.78458       1.57972       1.31970       1.18735      0.978120      0.796702      0.615542      0.474190      0.354152      0.282897      0.202632
  27  15 3306.4156    3.5226  1.4621 12.6103 -0.0004  0.0321   0.0642   0.0802    0.0787   0.0000   438.8911       1.03753       16.5647       1.66251      -1.97155      -1.18834      -1.50775      -2.86911      -4.48598     -0.863332       1.91994      0.487886     -0.148468      0.896156      0.658004      -1.03702     -0.412952     0.0343551       1.73169       2.30554       2.53067       2.71009       2.82758       2.64418       2.53149       2.35569       2.15658       1.86672       1.57262       1.33076       1.07830      0.863492      0.693353      0.535663      0.392791      0.287826
  27  16 3455.1147    2.8387  2.0977 12.2623 -0.0026  0.0404   0.0471   0.1065    0.0603   0.0000   436.5023      -1.29697       15.2144      -4.43251       1.74001      -2.36909      0.972990      -2.14146      -2.14790       3.21113       1.57834      -3.34851     -0.231321     -0.154322     0.0390081     -0.535262      0.927152     -0.258935       2.28116       2.95143       3.18734       3.45182       3.54373       3.53574       3.28487       2.90707       2.72326       2.33087       2.14928       1.72998       1.38485       1.10756      0.910953      0.686510      0.503342      0.370030
  27  17 3603.3552    2.2022  3.1868 11.7738 -0.0024  0.0522   0.0304   0.1402    0.0415   0.0000   441.5448      -1.27413       1.61328       6.94400      -1.42147      -12.4269       6.20630      -2.76861       4.31231       5.63522      -1.85403     -0.473782       5.90315       1.58885      -1.37671     -0.258200      0.841459     -0.202256       2.98268       4.10902       4.48849       4.62964       4.77557       4.46247       4.34084       3.86271       3.63319       3.14879       2.85978       2.50462       2.06772       1.64509       1.23868      0.942253      0.675128      0.494025
  27  18 3751.4475    1.8599  4.9802 11.0944 -0.0015  0.0664   0.0209   0.1747    0.0362   0.0000   437.2952      -8.05913       22.0854      -6.33897      -2.77846     -0.908065      -7.04407       6.53027       11.8720      -5.84433       2.42045       1.99289      -4.00520      -2.31525       1.31017       1.59669     -0.418189      -1.00955       3.77793       5.11257       5.66646       5.92107       5.97748       5.87217       5.40767       5.18231       4.51852       4.12851       3.42795       3.02529       2.41532       1.96778       1.56252       1.14499      0.844447      0.615935
  27  19 3898.8721    1.5024  6.7242 10.8011 -0.0037  0.0835   0.0167   0.2389    0.0321   0.0000   440.2299       8.41791       8.86305       9.19706       2.44514      -2.67035       7.01372       2.62170      -5.41703      -5.98030      -6.26446       1.88139      -1.65118      0.219188       2.98737       3.28589     -0.116674      -1.81139       4.75638       6.37558       7.17844       7.45856       7.77473       7.47049       7.10568       6.44332       5.73822       5.13777       4.36972       3.59275       2.98036       2.35636       1.89441       1.43229       1.04274      0.789384
  27  20 4046.3184    1.2284  8.6142 10.4295 -0.0003  0.1089   0.0141   0.2969    0.0327   0.0000   441.8092      -7.84827       1.39695       13.1775      -1.75988      -10.1634       1.19721       1.47990       11.1176     -0.663734      -2.29366      -6.88592       4.59495      -3.88359      -1.94278       1.62586     -0.739703    -0.0398182       6.02903       8.09594       9.10539       9.38776       9.78503       9.28475       8.97040       8.30591       7.42539       6.50915       5.55391       4.74194       3.81670       3.17112       2.42852       1.91267       1.33715      0.985979
  27  21 4193.2827    1.0353 10.9427 10.2196 -0.0013  0.1403   0.0119   0.3873    0.0304   0.0000   436.8874      -12.4607       11.5236      -15.8192      -9.74049      -3.37134       10.8043      -11.0891      -25.0316       8.41214       4.75428      -8.62406       4.24945       5.29363     -0.129772      -1.05632       1.73751       1.59638       7.87560       10.3697       11.7756       12.1813       12.3189       12.2745       11.6316       10.4835       9.75851       8.37058       7.37522       6.10222       5.02238       3.92818       3.20331       2.46784       1.78219       1.33748
  28   4 1546.0104    0.1749  0.1593  8.7703 -0.0090  0.0151   0.0096   0.0234    0.0283   0.0000   440.6833     -0.488370       20.4019      0.838998      -1.54743      0.142586     -0.517197      0.398894     -0.243628       1.14382      0.419000      0.690436     -0.485737     -0.517463     -0.165867     -0.568649      0.161834     0.0296491      0.744185       1.08410       1.08808       1.27854       1.27062       1.16351       1.29300       1.13381       1.07213      0.871297      0.853210      0.705267      0.553504      0.494911      0.332053      0.313269      0.171438      0.144947
  28   6 1910.1443    0.5017  0.5398  9.1581  0.0006  0.0191   0.0133   0.0435    0.0454   0.0000   439.2452     -0.415461       22.8179       1.14654      -2.39329       2.84645       2.07314      -2.37180      0.293884      0.162668      -1.52304     -0.485524      0.668292     0.0357966     -0.297051     0.0163696      0.131756      0.358724       1.10778       1.48905       1.55260       1.65009       1.66441       1.63444       1.62864       1.46781       1.33508       1.18160       1.09715      0.808188      0.715916      0.505068      0.427134      0.343277      0.283206      0.196598
  28   7 2083.8578    0.7167  0.7026  9.6216  0.0000  0.0210   0.0168   0.0503    0.0553   0.0000   443.3556       1.15281       18.2391    -0.0923162      -2.08161     -0.764140     -0.287776       1.56759     -0.290567     -0.233008      0.655151    -0.0864635     -0.400357     -0.171819     0.0229715     -0.415051     0.0194590     0.0184284       1.19938       1.47862       1.69964       1.78494       1.79530       1.78503       1.74931       1.56048       1.36780       1.33216       1.08370      0.829172      0.748612      0.576190      0.459210      0.378290      0.297852      0.211366
  28   8 2252.7218    1.0667  0.7390 10.2567  0.0003  0.0209   0.0239   0.0496    0.0574   0.0000   440.2702       4.43875       17.5519     -0.402600      -4.64486      -2.73321      -2.48045      0.393539       3.27690       1.92772       1.47986      0.598514      -1.65766     -0.244401     -0.289095      0.336979     0.0315519     -0.404377       1.16878       1.56567       1.60419       1.73396       1.73756       1.65024       1.70231       1.55710       1.48587       1.22587       1.05283      0.856545      0.748959      0.625040      0.524664      0.382953      0.284531      0.207591
  28  10 2573.2739    1.9819  0.9745 11.4542 -0.0031  0.0241   0.0411   0.0616    0.0676   0.0000   442.3268     -0.304576       12.9437      0.478852       1.45905      -6.30711       1.16366       3.73675      -1.05340      -1.61200      -1.26673    -0.0470594      -1.06856      0.938497      0.709807     -0.377428     0.0816132      0.158094       1.35535       1.83861       1.94854       2.05066       2.07635       2.02811       1.87910       1.81406       1.64150       1.42756       1.27035       1.05081      0.886414      0.717352      0.574990      0.425842      0.326924      0.238073
  28  11 2729.2895    2.6150  0.9994 11.7997 -0.0007  0.0250   0.0505   0.0577    0.0739   0.0000   440.8269      0.303868       14.5789      0.784641      -1.25165       1.45112       1.38821      -4.46965      -1.06081       2.20455      0.618660      0.376736     -0.179744    -0.0801316     -0.184115      0.422893      0.243961     -0.124847       1.26418       1.81900       1.88605       2.06133       2.12881       2.04597       2.04459       1.79293       1.60926       1.40089       1.26113       1.02503      0.828692      0.708211      0.539498      0.418510      0.298570      0.228361
  28  12 2883.6298    3.3090  0.8217 12.4733 -0.0013  0.0216   0.0691   0.0517    0.0711   0.0000   438.5332      -1.72708       14.1062      0.948332      -1.70454       1.74487      -1.63220      0.756683     -0.607048      0.194805      -1.41251     -0.238498     -0.669369      0.560350       1.15702     0.0817629     -0.691690      0.151053       1.13595       1.61852       1.68818       1.80011       1.83085       1.79816       1.67684       1.59863       1.38463       1.28423       1.11481      0.956893      0.763450      0.646822      0.498812      0.390448      0.274570      0.218902
  28  13 3036.1288    3.8254  0.8558 12.8917 -0.0059  0.0213   0.0806   0.0551    0.0635   0.0000   438.6238     -0.352887       15.7947       2.47448      -4.59760      0.786514       5.85962     -0.558168     -0.201016     -0.315719    -0.0860345       1.13957     -0.638398      -1.43945      0.284922    -0.0198667      0.399901    -0.0363007       1.23454       1.73476       1.90564       2.07175       2.10524       2.01148       1.95219       1.67303       1.56465       1.33022       1.17672      0.939425      0.767029      0.633951      0.482392      0.377434      0.276977      0.206711
  28  14 3187.0726    4.0180  1.0028 12.9009 -0.0004  0.0234   0.0789   0.0611    0.0696   0.0000   438.3978      -2.56257       12.4053      -1.52830     -0.318400     -0.442322      -3.52262      -1.46431      0.438799      -1.53246      0.652939     -0.163368     -0.245090     -0.158022     -0.342329     -0.106730    -0.0705537     -0.492523       1.33974       1.74488       1.92774       2.00089       1.93890       1.98358       1.87047       1.78442       1.58588       1.40551       1.23577       1.04879      0.887371      0.721256      0.574263      0.437950      0.319083      0.243098
  28  15 3337.0934    3.3653  1.4876 12.6381 -0.0034  0.0310   0.0603   0.0852    0.0672   0.0000   437.6371       3.78473       16.5572      -4.16375     -0.981752       4.12092      -2.38177      -1.94915       2.47951     -0.743121  -0.000991827      -1.07710       1.81030      0.668428      0.158088     -0.886250    -0.0817439      0.551370       1.63692       2.31428       2.47289       2.63914       2.78571       2.66311       2.57699       2.31027       2.09499       1.77141       1.64527       1.28710       1.13509      0.899582      0.683336      0.553553      0.383562      0.301776
  28  16 3486.5412    2.6815  2.5393 12.0823 -0.0060  0.0440   0.0402   0.1170    0.0529   0.0000   440.1693       1.50516       13.8481      -1.30356      -4.28658      0.439571      0.468843       2.71932      -5.57364       3.08878      -1.09579       2.19252      -1.39831      0.578027      -2.90753     -0.955276      0.278937      0.629783       2.37088       3.25821       3.50699       3.66634       3.68962       3.76020       3.41528       3.38737       2.95839       2.60100       2.23287       1.87117       1.60516       1.27295      0.997296      0.776595      0.586837      0.441020
  28  17 3635.5817    2.2309  3.7316 11.4600 -0.0020  0.0511   0.0271   0.1465    0.0428   0.0000   439.7076      -2.51837       20.9953       8.78227       6.78168      0.321736      -5.42445       6.15447       5.84062      -2.87854     -0.562150       5.62809       1.55614      -2.60272      0.908078     -0.583218     -0.187830      -1.13492       2.84696       3.78079       4.22383       4.43683       4.57038       4.33782       4.20370       3.93125       3.47317       3.19004       2.65172       2.25697       1.87228       1.52115       1.18781      0.922919      0.708982      0.528026
  28  18 3784.0773    1.8101  5.6650 10.8550 -0.0002  0.0677   0.0185   0.1869    0.0360   0.0000   439.5537      -2.39823       19.2760       5.39909       4.48742      -3.55038     0.0569248       10.1479       2.43139     -0.375486     -0.778777     0.0126952    -0.0826941      0.501094      0.772256      0.175780       2.04362      0.294905       3.74367       4.79661       5.50637       5.68296       5.82514       5.70127       5.37454       5.01431       4.66310       4.04226       3.48367       3.02673       2.47669       1.99823       1.58780       1.21973      0.933104      0.692187
  28  19 3932.5087    1.4708  7.0844 10.6350 -0.0006  0.0865   0.0156   0.2358    0.0330   0.0000   440.8547     -0.475177     -0.642889      -10.4808      -8.32243       11.2615       3.80243      -6.85159      -2.45050     -0.881882      -3.68583      -5.49191   -0.00354337      -2.95818       1.81033      -1.35264      -1.35341     -0.390851       4.67340       6.11033       7.03297       7.37163       7.45451       7.45103       6.88466       6.55332       5.85532       5.17871       4.35953       3.80328       3.16233       2.51321       2.01321       1.57301       1.13158      0.853051
  28  20 4080.0396    1.2080  9.7947 10.3934 -0.0029  0.1192   0.0135   0.3331    0.0317   0.0000   440.9056       5.66109       10.3147       8.76502      -1.95851       25.7141       12.5455      -18.3656       15.4925       11.3937      -3.60045       5.62864       4.14592      -3.24469       2.26765       2.88816     -0.559730      -1.13421       6.39794       8.60418       9.60639       9.93608       10.3513       10.1222       9.73336       8.95148       8.16111       7.07899       6.10600       5.23135       4.34970       3.54392       2.78397       2.19081       1.57575       1.16512
  28  21 4227.7843    0.9992 11.9162 10.1926 -0.0027  0.1544   0.0111   0.4144    0.0295   0.0000   443.9703       9.62791       37.0818      -22.0615      -10.8214       26.1134       5.85428     -0.181467       20.6642       10.0053       12.7070       4.02221      -5.27388       6.58814       1.75652       5.87523       1.84727      -2.65718       8.24772       11.0460       12.5945       13.0819       13.3198       13.2768       12.4754       11.5040       10.4985       9.29965       7.94152       6.71247       5.69362       4.50249       3.61995       2.78363       2.07308       1.52924
  28  22 4375.1903    0.7542 13.3193 10.0652  0.0027  0.1978   0.0090   0.5266    0.0255   0.0000   435.2050      -3.61943       35.6128      -22.5120      -8.15965       2.46627      -31.0354      -7.75582       10.4711      -7.88914       26.2352       3.32085      -1.09617      -6.99628      -8.27177       1.61522      -4.03156      -4.02457       10.7156       13.7482       15.6729       16.5173       16.9409       16.6915       15.8632       14.5967       13.3947       11.8522       10.1725       8.75951       7.22031       5.90609       4.69586       3.69675       2.65759       1.97269
  29   6 1930.1727    0.5012  0.6210  9.1723 -0.0038  0.0213   0.0128   0.0505    0.0476   0.0000   441.3345      0.338252       19.5249       1.48235      -3.33297      0.364679      0.720325       2.16924    -0.0463909      -2.55486      -1.89722     -0.380602      0.256091     -0.534096     -0.462680      0.582171      0.213586     0.0691498       1.11410       1.55846       1.65187       1.67787       1.85844       1.64593       1.66841       1.56674       1.51936       1.25186       1.06321      0.852480      0.716988      0.603447      0.485698      0.422212      0.298431      0.217028
  29   7 2105.2869    0.7658  0.6637  9.7486 -0.0045  0.0200   0.0179   0.0458    0.0514   0.0000   439.2282     -0.448403       18.2396       1.05991      -6.08346     0.0356849       2.00865      0.281296      -1.81595       1.57851       2.07702      0.765852      -1.26946      0.514081      0.180567      0.376333      0.318308     0.0653784      0.977591       1.36034       1.50126       1.60806       1.62259       1.67822       1.45793       1.46902       1.26383       1.20022      0.984794      0.807780      0.739280      0.559113      0.468884      0.350521      0.264850      0.198954
  29   8 2275.2865    1.0979  0.9505 10.1517 -0.0047  0.0228   0.0221   0.0605    0.0631   0.0000   440.2267      -1.87489       16.4377       1.50585       1.68304     -0.558361       4.12618      -1.64704      -1.79610       1.38946    -0.0356637       1.81938     0.0937323      0.519026     -0.170394     -0.253831     -0.367417     -0.146316       1.27875       1.70604       2.00822       1.99040       2.08932       2.04320       1.90899       1.81100       1.56743       1.39191       1.24784       1.03744      0.883035      0.695670      0.570588      0.445221      0.323664      0.240417
  29   9 2439.0043    1.5311  1.0180 10.8705 -0.0017  0.0244   0.0298   0.0610    0.0676   0.0000   441.3886       1.76309       17.1697      -1.29535     -0.936728       1.48051     -0.469071      -2.02253      -1.34268      0.610037    -0.0719009       1.31110       1.21060     -0.886130     -0.914013    -0.0176639      0.315649    -0.0966277       1.36596       1.80285       1.90779       2.10447       2.10807       2.06494       1.97956       1.91825       1.66028       1.54412       1.28814       1.09817      0.855726      0.730229      0.584577      0.472048      0.365104      0.270512
  29  10 2598.5698    2.0962  0.9761 11.5123 -0.0009  0.0235   0.0412   0.0600    0.0660   0.0000   440.4638      -2.53110       17.3962       1.42500      -2.81343       2.57579       1.12320     -0.131313       3.12490      0.232569     -0.742098      0.412065      -1.01017     -0.538927      0.305063      0.124078      0.137546      0.163107       1.20683       1.59430       1.77307       1.94991       2.05551       1.83825       1.79204       1.70924       1.55389       1.31444       1.18758       1.02076      0.830407      0.679213      0.537336      0.445033      0.309781      0.233703
  29  11 2756.1056    2.6223  0.8824 12.0718  0.0001  0.0211   0.0539   0.0543    0.0617   0.0000   438.4674      -1.15021       16.8627       1.17663      -3.93971     -0.218556       1.67758     -0.741985      -3.93272     -0.911253      0.814552      0.138141     -0.744276      0.369643      0.338530     -0.777975     -0.419120      0.364185       1.17697       1.54843       1.74264       1.85948       1.88536       1.78078       1.77592       1.61028       1.44167       1.32562       1.15553      0.937200      0.766754      0.660497      0.505816      0.410935      0.307864      0.229383
  29  12 2911.4879    3.4588  0.8722 12.4464 -0.0015  0.0209   0.0683   0.0511    0.0743   0.0000   437.6149     -0.115689       15.9289       5.05069      -4.93909      -2.82024      0.925674      0.228026      0.507756     -0.740946       3.43624      0.297663      -1.03173       1.49996     -0.399100      0.141659      0.235569     -0.435222       1.21478       1.69193       1.89270       1.98018       1.99987       2.00149       1.83757       1.73860       1.56264       1.33548       1.22037      0.989228      0.822995      0.695265      0.518571      0.403102      0.316152      0.231343
  29  13 3064.8828    4.0022  0.8920 12.8533 -0.0015  0.0220   0.0800   0.0552    0.0764   0.0000   438.2969      0.360214       14.8288      -1.18900       2.24783      -2.22954     -0.296613      0.345674      -1.80338      0.743939      -1.67684       1.39004     -0.986498     -0.102298     -0.337091     -0.235574      0.369020      0.292409       1.19062       1.59551       1.74790       1.81397       1.74111       1.94161       1.73526       1.65692       1.50922       1.26077       1.11474      0.951039      0.807655      0.675937      0.523703      0.410400      0.300000      0.229414
  29  14 3216.6634    3.7978  1.1517 12.8701  0.0008  0.0254   0.0712   0.0679    0.0742   0.0000   437.0888     0.0805342       15.8989       1.83132      -2.97420       1.39817      -1.94380       1.63634       1.26171     0.0990220       1.14507    -0.0591651       1.05944    -0.0389220     -0.119022     0.0526239      0.271889      0.227887       1.41913       1.77045       2.03743       2.12897       2.18821       2.04446       2.02249       1.89735       1.73775       1.50193       1.35641       1.10078      0.995813      0.758091      0.603595      0.477201      0.375338      0.282835
  29  15 3367.4610    3.2594  1.5802 12.6200 -0.0011  0.0336   0.0560   0.0832    0.0603   0.0000   439.7123      0.739672       8.68304      -4.82961      -5.98181       3.02325       1.87529      -1.50085       1.24082       2.25066       1.88161      -2.47181      0.519151       1.14591      0.365064     -0.744949      0.233308    0.00825868       1.75569       2.40939       2.71586       2.83399       2.91941       2.81588       2.65076       2.52386       2.17007       2.07697       1.68859       1.52164       1.20913       1.02970      0.810479      0.606974      0.471586      0.350179
  29  16 3517.8141    2.5544  2.6678 12.0260 -0.0002  0.0447   0.0364   0.1158    0.0472   0.0000   438.1623      0.305051       5.36148       2.72374       2.63847      -1.91218      -2.44422       1.46700      -2.67477       1.20596       1.96495      -1.58816      0.484585     -0.632243      -2.07358     -0.363365      0.809038     -0.476864       2.32658       3.15005       3.48462       3.80916       3.84806       3.73007       3.63770       3.24164       3.10181       2.57265       2.43843       1.93258       1.65372       1.30542       1.08433      0.852982      0.619879      0.481504
  29  17 3667.3986    2.1580  3.9604 11.2973 -0.0029  0.0538   0.0251   0.1461    0.0427   0.0000   436.7467       1.92133       15.0444       3.26656      -1.29960      -7.30081       1.21907       1.00102       3.16380      -2.46044       1.49963      0.366537      -2.85616      -1.14153     -0.935145      0.504601      -1.88243     -0.502081       2.84686       3.72764       4.37069       4.44223       4.66489       4.60502       4.24935       3.93783       3.67258       3.21279       2.85155       2.37544       1.96796       1.59878       1.27061       1.00738      0.769902      0.565483
  29  18 3816.5199    1.7401  6.0145 10.8161 -0.0015  0.0729   0.0179   0.1999    0.0353   0.0000   438.8911       4.37391       20.7409      -9.46022      0.352829       12.5823       2.33020       7.95121       1.35583       3.32245       2.50867      0.470124      -1.89215      -1.30926       4.05191       2.66013      -1.51665      0.774357       3.76432       5.13457       5.64270       6.05533       5.93811       6.13611       5.68304       5.28258       4.89722       4.27888       3.76841       3.15534       2.73103       2.18976       1.76546       1.36415       1.01786      0.758660
  29  19 3965.3383    1.3832  7.6496 10.6218 -0.0032  0.0943   0.0150   0.2584    0.0314   0.0000   437.5268       1.00972       26.4655       1.37535       7.81268      -15.4243      -7.34495      -1.92983       5.82839      -3.60290       5.87628       4.12719      -4.05309     -0.156868      -1.40531      -1.87217       3.45980      0.154294       4.85396       6.51856       7.13651       7.80152       7.79116       7.80311       7.29944       7.01111       6.22628       5.57006       4.78382       4.15840       3.46454       2.82556       2.28655       1.77232       1.29775       1.00009
  29  20 4113.7160    1.1520 10.1979 10.3471 -0.0006  0.1214   0.0127   0.3466    0.0309   0.0000   435.2869      -8.73418       15.5834      0.572759      -21.4735       4.54763      -8.14858      -13.5349      -7.23260       9.20209       8.06390      -8.25968      -6.16604      -2.48149       1.86772       2.01063      0.229707     -0.658382       6.57219       8.32904       9.72200       9.93966       10.3435       10.3041       9.46031       8.93358       8.24646       7.16024       6.49952       5.49558       4.50720       3.81264       2.96370       2.36363       1.76591       1.31860
  29  21 4261.9751    0.9234 12.1249 10.1931 -0.0025  0.1596   0.0104   0.4384    0.0276   0.0000   453.7777      -5.25591       5.18109      -2.04742       17.3151       22.0321      -24.6312       9.93382       12.2688       2.57674       16.9478      -13.0997      -4.68658      -6.67075       5.49065       4.55657      0.370186      -1.91301       8.19003       11.0711       12.5046       13.2212       13.3117       13.1141       12.6381       11.6459       10.6302       9.64740       8.37084       7.08299       5.91906       4.86091       3.88005       3.04062       2.27420       1.71090
  29  22 4409.7419    0.7537 13.9763 10.0194 -0.0006  0.2049   0.0086   0.5265    0.0246   0.0000   408.7081      0.888873       12.5856      -42.3320       20.0033      0.576178       14.5507       1.32162      -6.55917      -13.9916       13.9374      0.152516      -1.90559       5.67330       20.1508       1.95541       3.84493     -0.643048       10.4933       14.1075       15.7755       16.9343       17.0399       16.7153       16.3112       14.8404       13.9782       11.9990       10.6498       9.08515       7.59107       6.21613       4.95466       3.91197       2.93520       2.18395
  29  23 4557.9501    0.6269 16.4930  9.8021  0.0015  0.2552   0.0072   0.6384    0.0221   0.0000   450.8424      -7.62088     -0.338248       15.9662       44.3913      -5.39351      -7.65778       26.0276       22.1844      -15.5401       22.3914      -23.3260      -3.28883       5.54669       2.82999      -6.23639      -1.76887      -1.76974       13.1341       17.2979       19.7599       21.0645       21.2835       20.8983       19.8872       18.7210       16.9867       15.1970       13.1663       11.5351       9.51746       7.87015       6.26328       4.94959       3.62269       2.72399
  30   6 1949.9207    0.5545  0.5559  9.2532  0.0022  0.0186   0.0141   0.0409    0.0478   0.0000   442.5740      -1.87140       21.0888      0.482432      -1.12399      0.548268      -2.19470       4.15612      0.340734      -2.40763      0.706934     -0.755995     -0.995678      0.466898       1.07316     -0.420409      0.187302      0.341988       1.07365       1.35679       1.48254       1.43296       1.59624       1.60504       1.54024       1.41301       1.26973       1.16008      0.969130      0.849162      0.684950      0.605047      0.454834      0.363703      0.287614      0.216603
  30   7 2126.3533    0.8186  0.7366  9.7483 -0.0006  0.0205   0.0182   0.0477    0.0544   0.0000   441.5418      -2.45699       20.0816    -0.0377153      0.671322       1.33115     -0.910222      -1.14181       1.70223       1.32177      0.833431     -0.208273     -0.245868       1.26618    -0.0315057     0.0229647      0.632584     -0.146575       1.03427       1.36604       1.55323       1.71639       1.60180       1.65375       1.61714       1.47968       1.33699       1.21207       1.03516      0.871775      0.751492      0.619262      0.482169      0.395985      0.288230      0.226512
  30   8 2297.3256    1.1805  0.8971 10.3102  0.0003  0.0224   0.0237   0.0547    0.0640   0.0000   438.8868       1.57234       16.2695      0.732202      -1.76101       5.65703       2.63115      -1.89727      -3.12616      0.860300       2.15356      0.560601     -0.891746     -0.479864      0.277993      0.110396      0.148488     -0.209433       1.21673       1.67675       1.90041       2.04049       2.05393       2.00783       1.97573       1.75485       1.60059       1.39383       1.25139      0.991725      0.868732      0.692179      0.560035      0.424441      0.353042      0.247774
  30   9 2462.2151    1.6035  0.9774 11.0315 -0.0005  0.0243   0.0311   0.0616    0.0633   0.0000   440.7518       1.15809       15.6740      -1.75688     -0.520708     -0.462236     -0.136152     -0.821620     -0.157806       1.15146     -0.981908      0.699494      0.593880     -0.164838    -0.0330484      0.305214     -0.370862      0.101511       1.15297       1.66930       1.76519       1.90429       1.95365       1.85212       1.93799       1.64209       1.57753       1.33696       1.21030       1.03496      0.850512      0.742330      0.551498      0.446958      0.331207      0.251762
  30  10 2623.4166    2.2204  0.9622 11.5956 -0.0017  0.0229   0.0425   0.0566    0.0662   0.0000   440.6873      0.724624       20.2386     -0.331521      -2.08779       1.16662       2.19854     -0.272022      -2.10273     -0.746695       1.64820      0.587395     -0.352292      0.303223      0.426051     0.0229732     -0.330536      0.143728       1.20098       1.75434       1.86534       1.99038       2.04609       1.88823       1.85462       1.79356       1.55117       1.50374       1.20954       1.12160      0.893052      0.783167      0.598282      0.475145      0.353290      0.267622
  30  11 2782.3866    2.9605  0.8659 12.1995  0.0035  0.0209   0.0593   0.0526    0.0627   0.0000   439.5613       1.07604       16.2876       2.15309      -5.68895     -0.324939      -1.27555       2.18749       1.12059     -0.962665       2.43899      0.479890     -0.174290      0.982345     -0.314167     -0.634890    -0.0232307      0.316541       1.10482       1.49356       1.57563       1.66986       1.71513       1.67264       1.55672       1.51203       1.37766       1.27549       1.08835      0.930867      0.763639      0.618575      0.519283      0.405066      0.312433      0.243227
  30  12 2938.9749    3.6660  0.7919 12.5907 -0.0028  0.0195   0.0762   0.0484    0.0640   0.0000   440.5278       1.21231       13.9520      -1.38723      -2.12692       4.13027       1.94687     -0.162200      -1.88716      0.812093      -1.27294     -0.801667      0.482903     -0.619498      0.174585      0.114670     -0.125984      0.146009      0.944603       1.37066       1.39252       1.57327       1.49821       1.52472       1.51344       1.39378       1.26125       1.11446      0.981655      0.827382      0.691809      0.589316      0.460488      0.353192      0.289456      0.213755
  30  13 3093.2737    4.0208  0.9173 12.8452 -0.0018  0.0217   0.0778   0.0540    0.0733   0.0000   439.9002       1.72880       15.0181      -1.37429      -5.27822       3.95500       2.62670      -2.23710      0.111682      0.663397      0.977051       1.53426     -0.503628     -0.541978      0.114683      -1.06418    -0.0573623     -0.252571       1.14961       1.55528       1.66663       1.75922       1.82556       1.75991       1.65189       1.57781       1.37342       1.34190       1.14967      0.985520      0.808590      0.714662      0.556872      0.452695      0.327794      0.244763
  30  14 3245.8289    3.8203  1.2460 12.7976 -0.0024  0.0265   0.0689   0.0726    0.0718   0.0000   438.6188     -0.380222       18.7046       1.78504      -2.84505       1.84847      0.153875      -1.17846      0.287750       1.29592      -2.35831      -1.07452       1.01760     -0.765049     -0.329642      0.952602     -0.257424     -0.655010       1.33698       1.84346       2.01529       2.18820       2.16739       2.19168       2.10293       1.94255       1.80570       1.57656       1.37353       1.10928       1.00428      0.792743      0.660424      0.506880      0.381692      0.297643
  30  15 3397.5040    3.1107  1.8954 12.3120 -0.0030  0.0337   0.0465   0.0898    0.0524   0.0000   439.7071      0.773760       12.4671      -3.24798      -5.54612       5.27273       1.67864      -2.43870      0.681827      -2.74193     -0.119878       1.47061       2.08274      0.364586     -0.289896     -0.647261   -0.00835946      0.813390       1.76085       2.40953       2.66911       2.82068       2.92682       2.93049       2.75331       2.63342       2.31809       1.99621       1.76469       1.48731       1.30018       1.00323      0.827917      0.650190      0.485822      0.381736
  30  16 3548.6051    2.4606  2.7778 11.9000 -0.0009  0.0448   0.0327   0.1162    0.0447   0.0000   445.0261      -5.42370       6.12812       3.86194       4.84633      -1.22783       1.52566      -3.73480      -2.11937       2.60055      0.366986      -4.19606    -0.0387636      0.932144       1.67189       1.68296    -0.0540385     -0.940017       2.25939       3.16760       3.53756       3.73836       3.94018       3.74834       3.64051       3.27783       3.13836       2.67563       2.38651       1.93563       1.68019       1.38787       1.10462      0.855873      0.650427      0.497059
  30  17 3698.9241    2.0606  4.7443 11.1190  0.0005  0.0577   0.0217   0.1644    0.0388   0.0000   433.1207       2.07458       21.1260      -9.15988      -4.18076      -1.73455      0.638380      -14.8325      -2.48582      -2.88429     -0.588239      0.106003      -1.70833       1.61689      0.524667      0.354217      0.101624     -0.933612       2.93451       3.92838       4.38556       4.63679       4.77942       4.63519       4.48779       4.17535       3.84732       3.44609       3.02527       2.59159       2.18230       1.78511       1.43961       1.14051      0.879119      0.652062
  30  18 3848.9311    1.6488  6.1642 10.8173 -0.0015  0.0738   0.0170   0.2041    0.0334   0.0000   441.9183      -11.6777       20.4683      -16.6520       20.4688       17.7481       1.96574      -4.05432      -7.76435      0.263544     0.0675922     -0.656298     -0.723043     -0.444562       3.29368      0.639078      -1.05205      -1.49897       3.82495       4.94220       5.79285       5.77594       6.21286       6.01375       5.66220       5.44409       4.99064       4.41898       3.79149       3.33060       2.78794       2.31286       1.82143       1.47233       1.10845      0.859224
  30  19 3998.1667    1.3602  8.0395 10.4556 -0.0020  0.0936   0.0136   0.2526    0.0314   0.0000   446.7002       1.43515       9.17257       6.03973     -0.656819       4.30355      -9.18894      -6.69764       23.4740       3.01536      -9.03584      -7.51186       6.58960       1.65303      -1.57553      -1.82473       2.08789      -1.32419       4.69189       6.35123       7.31361       7.32879       7.87280       7.49806       7.19894       6.89915       6.17955       5.57714       4.86285       4.21209       3.53856       2.87914       2.35110       1.85039       1.40076       1.06197
  30  20 4147.0942    1.0812 10.2871 10.3592 -0.0049  0.1263   0.0119   0.3549    0.0290   0.0000   451.1264       5.88226       7.63865      0.726426      -11.8044       2.32808       7.98862      -18.9434      -23.9005      -12.5913     -0.306027      -3.91134      -1.52324       2.35654       6.34602      -6.48886      -7.83253       2.63307       6.44322       8.60920       9.64463       10.1879       10.3142       10.1809       9.86229       9.29564       8.48997       7.56580       6.59991       5.79079       4.76545       3.99828       3.16914       2.52760       1.94892       1.48758
  30  21 4295.8603    0.8801 12.6772 10.1655  0.0018  0.1733   0.0095   0.4529    0.0261   0.0000   442.2509     -0.403252       26.1084       6.85956      -2.67179      -25.1705      -2.07120       34.5410       26.3881       2.84184      -6.30761       5.60401      -3.01718      -8.98152       4.74010       4.45103      -3.87334      -2.20216       8.47626       11.1847       12.7966       13.7834       13.9996       13.5784       13.0741       12.3877       11.3646       10.0259       8.98905       7.60276       6.40379       5.37493       4.30864       3.42637       2.52618       1.91590
  30  22 4444.0313    0.7322 15.6205  9.9978 -0.0005  0.2209   0.0077   0.5795    0.0227   0.0000   444.4109       5.58507       20.2362      -3.47925       2.15470      0.586650      -18.2434       5.67723      -5.45312      -12.2970       1.43904      -16.3158       5.93717       12.3514       3.06421       3.95412       1.28038       1.10766       10.8273       14.7862       16.4121       17.8311       17.5982       17.8162       16.7520       16.0430       14.5029       13.0699       11.5545       9.94972       8.31489       6.87775       5.52282       4.43835       3.32872       2.53235
  31   6 1969.3983    0.5557  0.5389  9.3471 -0.0011  0.0180   0.0139   0.0388    0.0457   0.0000   440.7951      0.333516       19.1567      -1.43743      -3.27170       2.47252       1.71200      -2.21127      0.437518     -0.575716      0.170904     -0.624834      0.497823      0.572203      0.355983     -0.128901     -0.298707     0.0128707      0.927387       1.25152       1.42833       1.54435       1.45918       1.51049       1.38268       1.31717       1.22600       1.09459      0.982794      0.868385      0.722238      0.573291      0.441513      0.373909      0.287891      0.206765
  31   7 2147.0225    0.8883  0.7377  9.7366  0.0000  0.0196   0.0187   0.0475    0.0588   0.0000   439.8601      0.358612       18.8639       1.48565      -2.47525      -2.68269    -0.0105153    0.00721543       1.12868     -0.702251     0.0240362     -0.227205     -0.152090      0.553457      0.700008     -0.592664     -0.101123     0.0637115      0.933203       1.27508       1.43644       1.41929       1.53597       1.45315       1.40492       1.44512       1.19924       1.15944      0.987318      0.841378      0.767004      0.576335      0.470204      0.382514      0.316986      0.233082
  31   8 2318.8680    1.2579  0.8983 10.4987 -0.0026  0.0226   0.0250   0.0545    0.0602   0.0000   438.0261     -0.201014       15.6397       2.32910      -5.36162      -2.38787    -0.0157441       1.63631      -2.21177      -1.07898       1.95224    -0.0510360      0.129526      0.297422     -0.137650      0.446625      0.580912      0.286448       1.06640       1.48771       1.53962       1.80665       1.75939       1.71734       1.75473       1.58971       1.50862       1.29493       1.16620      0.912140      0.802998      0.698611      0.533556      0.447491      0.334549      0.270654
  31   9 2484.9490    1.6930  0.9135 11.1813 -0.0003  0.0229   0.0336   0.0559    0.0611   0.0000   442.0494      -1.19206       12.3827      0.344152     -0.691837      -1.65926     -0.705292     0.0932508      -4.35839      0.253709      0.444167     -0.427682     -0.757046     -0.875773      0.462264     -0.664124      0.710758      0.517515       1.29965       1.84285       1.96958       2.03630       1.99489       1.81820       1.71620       1.63264       1.58727       1.50218       1.38938       1.25248       1.06881      0.869847      0.661998      0.521049      0.405066      0.286957
  31  10 2647.6845    2.3005  0.9761 11.6921  0.0007  0.0232   0.0438   0.0572    0.0656   0.0000   441.6537     -0.710656       17.8049      -1.37953      -5.65610      -2.45914      0.763634      0.433277      -1.66964     -0.367677       1.03523      0.521417     -0.219771      -1.08234       1.11788       1.16515     0.0609479     -0.370608       1.06944       1.52489       1.59370       1.76605       1.82350       1.75477       1.70377       1.61892       1.43646       1.31215       1.17233       1.00267      0.880470      0.691096      0.572954      0.480972      0.330462      0.272316
  31  11 2808.1869    3.0967  0.8314 12.2695 -0.0025  0.0204   0.0614   0.0467    0.0625   0.0000   441.5365       2.30702       12.8835      -2.09056     -0.621386     -0.644303       1.77878       2.99514      -1.65212      -1.57407       1.10080       1.74805      0.655022      0.457735      0.667432     -0.179330   -0.00591313     -0.260659       1.01014       1.36006       1.50978       1.56906       1.68412       1.57143       1.59010       1.46327       1.35386       1.21779       1.02416      0.919387      0.774982      0.653868      0.520775      0.404177      0.324364      0.257710
  31  12 2966.0049    3.7930  0.8129 12.6052 -0.0015  0.0194   0.0752   0.0474    0.0665   0.0000   439.5601      0.809719       13.0243     -0.551022      -3.12689      -3.28625     -0.258999       1.18144      0.186743      0.202768       1.01110     -0.585672     0.0261479     -0.501363      0.743994     0.0561907    -0.0546091      0.487526       1.01515       1.37237       1.50186       1.56123       1.72354       1.56752       1.50709       1.46458       1.33271       1.23072       1.05414      0.880393      0.740902      0.612625      0.483971      0.400440      0.311196      0.241494
  31  13 3121.2275    4.0097  0.9622 12.9265 -0.0014  0.0218   0.0762   0.0552    0.0699   0.0000   439.6091      -1.34446       15.5873       3.84142      -4.57368       2.00605       2.48760       1.05814      0.943996      -1.35890       2.83276      0.335134      -2.23649     -0.466564      0.176301      0.247836      0.267940     0.0903173       1.09483       1.42116       1.62333       1.72726       1.80952       1.75784       1.63824       1.50676       1.45649       1.34365       1.13173      0.961278      0.865867      0.639485      0.562920      0.428404      0.341044      0.268397
  31  14 3274.7085    3.4449  1.2283 13.0298 -0.0037  0.0275   0.0641   0.0755    0.0620   0.0000   438.8660      -1.06633       17.2775       1.33596      -4.72408       1.05807       3.13579     -0.736759     -0.399286       1.35474       2.63500       1.86235      0.102719     -0.244480      -1.22777      0.742851       1.06219     -0.525859       1.50681       1.95251       2.23781       2.41039       2.63593       2.52423       2.39220       2.19910       2.00520       1.79536       1.50000       1.20406       1.05366      0.848598      0.698468      0.536853      0.440586      0.319717
  31  15 3427.1680    3.0383  2.1145 12.0785 -0.0008  0.0347   0.0409   0.0916    0.0498   0.0000   440.9186       5.29689       15.6734      -3.28254       4.63600       3.47745     -0.998548       1.82819      -1.55959       1.87261       1.24883      -1.53790      -1.65660      -1.79261      -1.91681     -0.205306      0.817411     -0.397538       1.68781       2.30504       2.49775       2.67489       2.80019       2.78174       2.67589       2.44562       2.21621       2.04370       1.79124       1.56229       1.25419       1.10248      0.856769      0.729172      0.527682      0.402404
  31  16 3579.0281    2.3651  3.2614 11.7110 -0.0012  0.0462   0.0282   0.1263    0.0399   0.0000   441.8440     -0.338465       18.3419       3.19157      -5.60220      0.522469      -2.56881     0.0233265       4.13475       1.87511      0.881495      0.731644       4.46500      0.879412     -0.240890      -2.26371      0.848620     0.0329382       2.31196       3.14024       3.44141       3.75485       3.78680       3.77642       3.66123       3.36364       3.12381       2.78698       2.48870       2.01433       1.79515       1.43660       1.16648      0.935852      0.724077      0.563692
  31  17 3730.1691    1.9370  4.7472 11.2019 -0.0014  0.0613   0.0208   0.1624    0.0351   0.0000   437.9272      -4.94262       18.1245      -2.87360      -8.43113       6.87862       3.52228       4.82905       5.80922      -10.4669       1.56830       4.59878     -0.805538      -2.15192      -2.69509      -1.32513    -0.0639663      0.816384       2.92521       4.04768       4.50318       4.82466       4.94434       4.89557       4.76042       4.27427       4.10245       3.57788       3.15850       2.69571       2.30255       1.91682       1.52717       1.23425      0.928788      0.711584
  31  18 3880.6457    1.6153  6.8168 10.6349 -0.0009  0.0763   0.0153   0.2104    0.0328   0.0000   447.1901       3.62231       1.19882       9.73822       6.37709       2.90852       3.58645       4.24625      -5.12896       4.91389      0.623239       4.67182      -3.03843     -0.105336      0.336405       4.19883      0.143571      0.620778       3.76849       5.00270       5.78624       5.96607       6.21047       6.15329       5.81310       5.54598       5.05269       4.49979       4.06645       3.39346       2.96380       2.44322       1.95463       1.56858       1.20520      0.920389
  31  19 4030.4394    1.2444  8.6090 10.5015 -0.0012  0.1029   0.0129   0.2850    0.0290   0.0000   447.1680       5.85944       20.5503      -4.22056       15.9393       19.6560      -14.4096       2.78553      -7.37678      -5.06032       10.5548      -4.25612     -0.262297     -0.290014       1.15951       2.22163      -2.23275       3.06947       4.94035       6.72769       7.50737       8.01468       8.11097       8.06684       7.78381       7.24764       6.74962       6.03746       5.36602       4.69084       3.89300       3.22175       2.65728       2.11922       1.60841       1.23856
  31  20 4179.7254    1.0318 11.8682 10.3282  0.0031  0.1469   0.0107   0.4066    0.0273   0.0000   439.0763      -8.18497       4.06974      -2.24863       8.19191       7.27092      -11.8307       7.11580     -0.252955      -7.95517       6.83358      -3.18883      -8.07220      -1.47842       3.36231     -0.651220      0.575557     -0.902839       7.25515       9.59065       10.8552       11.2967       11.9342       11.5667       11.3961       10.4808       9.65750       8.80326       7.73301       6.67138       5.59062       4.61776       3.78382       3.00537       2.36367       1.80222
  31  21 4329.2261    0.8596 14.0832 10.1022  0.0012  0.1812   0.0083   0.4810    0.0242   0.0000   429.7973      -21.3629      0.297929       6.10981       13.1783       25.5476       2.04340      -4.76250       3.96668       16.7049      -3.34074      -8.53778       6.06192       10.3595      -14.8373    -0.0451225      -1.21343       1.20167       8.91545       11.6941       13.2618       14.1812       14.3715       14.3818       13.5091       13.0654       11.8564       10.6465       9.45638       8.25830       7.03852       5.86302       4.72150       3.81834       2.88862       2.21411
  32   7 2167.3055    0.8980  0.7785  9.8532 -0.0048  0.0199   0.0186   0.0494    0.0568   0.0000   441.2857     -0.663227       19.7595      -3.48099      -1.93452      0.116257      -1.20396      0.741022      -3.49534       1.69924      -1.31705     -0.603297       1.18750      0.529935     -0.947321     -0.546610   -0.00133657     -0.748174      0.945368       1.25370       1.41468       1.45593       1.61608       1.52228       1.55232       1.38715       1.29813       1.15869      0.963626      0.889581      0.772771      0.620582      0.524317      0.403563      0.318644      0.227139
  32   8 2340.0137    1.3140  0.9027 10.4525 -0.0015  0.0222   0.0252   0.0539    0.0615   0.0000   440.5426      -1.70666       23.1239     -0.508818      -6.33466      -1.28781    -0.0736725      -1.75307       1.10636      -2.18977     -0.323799      0.172374     -0.947198     -0.992623     0.0285442    -0.0323766     -0.294293     -0.344309      0.944568       1.44723       1.43090       1.67620       1.58825       1.68994       1.51265       1.52050       1.39879       1.23471       1.10527      0.934816      0.790061      0.648497      0.535321      0.421539      0.343749      0.259430
  32   9 2507.1918    1.7753  1.1334 11.1665  0.0016  0.0248   0.0321   0.0639    0.0667   0.0000   437.1749      -2.57465       21.7004     -0.912552      -4.01134      0.458732      0.938311       1.27060      0.310094     -0.543587       1.27747      -1.65110     -0.944081      0.306708     -0.203569     -0.189967    0.00953265     -0.287011       1.24303       1.66383       1.76849       1.87518       1.89370       2.00127       1.96046       1.80308       1.64877       1.41357       1.26839       1.12203      0.991125      0.783689      0.657999      0.508435      0.420326      0.319462
  32  10 2671.5506    2.4636  0.9741 11.7595  0.0006  0.0219   0.0455   0.0557    0.0655   0.0000   439.4816      -1.87292       17.3694       1.83397      -3.34682       2.91336      -1.40509     -0.633597      0.744104       2.41667     0.0770977      0.639111      -1.68428     0.0712352      0.492493      0.410312      0.331706     -0.329497       1.08247       1.36099       1.52412       1.65925       1.64915       1.63580       1.64675       1.50922       1.35044       1.29443       1.14467      0.989738      0.833663      0.725220      0.599415      0.468336      0.367827      0.284270
  32  11 2833.6008    3.1482  0.9186 12.3296  0.0041  0.0216   0.0601   0.0547    0.0623   0.0000   439.1765     -0.484563       15.8374      -1.13484      -3.22275      0.734868      -1.93094      -3.43902       3.48338      -1.72947     -0.262748       1.62397      -2.32926     -0.670453      0.923794    0.00445083     -0.242783     -0.697002       1.02136       1.44218       1.57179       1.73675       1.78003       1.71564       1.65205       1.47334       1.44016       1.28037       1.12115      0.952954      0.835605      0.663598      0.552670      0.454114      0.327840      0.260290
  32  12 2992.6006    3.8022  0.8825 12.7838 -0.0029  0.0211   0.0742   0.0517    0.0619   0.0000   439.9332      -2.07823       17.0686       4.88302      -4.03115      0.480742     0.0896205       1.31827      0.593223      0.953207       1.63369      -1.73792     -0.365576      0.648869     -0.727621      0.250338      0.135009     -0.152228       1.02455       1.43223       1.47254       1.69699       1.65492       1.67608       1.58848       1.49952       1.37875       1.22690       1.11166      0.952438      0.802249      0.686447      0.522509      0.449333      0.344824      0.262331
  32  13 3148.7161    3.9823  0.9882 12.9507 -0.0008  0.0227   0.0747   0.0556    0.0657   0.0000   440.8835      -2.54075       16.9688     -0.676612     -0.323674      -5.41751     -0.519568     -0.536620     -0.198121      -2.03223      0.456896      -3.51198     -0.322114     -0.593839     -0.705175      0.549650      0.131175    -0.0778957       1.16406       1.61919       1.81251       1.93256       2.01023       2.00034       1.94149       1.76720       1.64994       1.34449       1.22947       1.05479      0.889966      0.735948      0.570897      0.470006      0.353208      0.281886
  32  14 3303.1272    3.5206  1.4906 12.6539 -0.0022  0.0304   0.0572   0.0770    0.0649   0.0000   440.8869      -2.59896       15.6419       3.65071      -2.48665      -3.94173       2.57368      0.824953      0.956422       3.47518      0.147654     -0.350428     -0.616410     -0.162526     -0.425250      0.842587     -0.662688      0.723870       1.38602       2.00141       2.15402       2.28383       2.52288       2.24136       2.30182       2.03736       1.96150       1.82187       1.51835       1.43082       1.10598      0.986296      0.762795      0.641713      0.474637      0.374325
  32  15 3456.6412    2.9290  2.1790 12.1251 -0.0006  0.0350   0.0392   0.0965    0.0470   0.0000   439.8798       1.79901       9.89700      0.745687      -1.75794       5.31570      -1.90912       4.73928       2.82791     -0.946915     -0.373729      0.588613      -3.20025     -0.159351       2.09989     -0.242064     -0.833114     -0.544548       1.67079       2.19804       2.52320       2.64382       2.79036       2.65782       2.66312       2.47984       2.21919       2.07772       1.76539       1.58261       1.34672       1.16361      0.928959      0.723473      0.584601      0.441141
  32  16 3609.0820    2.3286  3.5531 11.5500 -0.0006  0.0457   0.0250   0.1303    0.0363   0.0000   439.8035       4.53072       17.4863      -1.11872      -1.90585      -2.08840      -3.30896       1.47747      -1.48117       2.59774      -1.27693      -1.68549     -0.839329      0.579232       1.41339     -0.518841     -0.883318     -0.339571       2.18794       2.98365       3.34234       3.50623       3.58628       3.63064       3.40923       3.28403       2.99131       2.65422       2.42152       2.10743       1.75057       1.50876       1.20473       1.00070      0.766304      0.585190
  32  17 3761.0250    1.8454  5.2083 11.0495 -0.0017  0.0629   0.0189   0.1784    0.0342   0.0000   437.8373      0.405938       17.0976      -7.05906       1.77845       4.42553      -9.44696       7.23768       4.53452      -8.35618      -7.13556       4.49811      0.217668      0.756414       1.25528      -3.17269      0.340461       1.46886       2.97668       4.05164       4.54670       4.84016       5.01767       5.00440       4.81712       4.46508       4.09868       3.73319       3.22074       2.88449       2.41013       2.01224       1.66837       1.33014       1.00856      0.776257
  32  18 3912.1794    1.5322  7.2131 10.6847 -0.0005  0.0804   0.0147   0.2280    0.0297   0.0000   433.1479       1.13675       24.7697       5.93382      -16.7613      -2.22583      -7.41491       11.9361     -0.662945      -6.67300      -3.46107      -5.84797       5.27363     0.0168061      -1.87678    -0.0728812     -0.355118       1.08531       3.88569       5.08602       5.78399       6.07020       6.33906       6.22325       6.05703       5.70544       5.23094       4.81129       4.15719       3.63084       3.14981       2.62647       2.13684       1.70677       1.33558       1.04636
  32  19 4062.4394    1.2210  9.7057 10.4441 -0.0022  0.1130   0.0121   0.3099    0.0276   0.0000   440.3531       3.85913       16.0184       9.29167       15.7842      0.769827       2.00209       7.37339       11.4911      -10.5907    0.00211122      -2.17016      -3.10897       10.5275      -2.29975      -5.71132      -2.94041       1.27823       5.39855       7.15727       7.88599       8.58205       8.83088       8.78798       8.30777       8.04198       7.34628       6.57364       5.97263       5.09482       4.37437       3.62646       2.95350       2.39795       1.88008       1.45693
  32  20 4212.8823    1.0276 12.5566 10.2192  0.0027  0.1513   0.0096   0.4036    0.0265   0.0000   453.6604      -14.2098       9.90774      -7.64294       6.81101      -2.78067       25.6184      -15.3538       14.5590       15.1046      -1.49488      -5.98987       3.79770       3.41592      -4.09700       5.72509      -1.38796      -1.26327       7.14107       9.32376       10.7595       11.3930       11.8378       11.6827       11.2892       10.5552       9.77819       8.92769       7.79951       6.78445       5.79021       4.90387       3.97529       3.23739       2.43920       1.91670
  32  21 4362.6271    0.8029 14.5018 10.0660 -0.0016  0.1976   0.0077   0.5049    0.0231   0.0000   454.1770       5.46336       7.42636     -0.571174      -11.9926       22.4410       16.3818      -19.7161      -21.1066      -4.96132      -6.60362      -3.85401      -5.96013      -5.62882     -0.806323       1.99647      -2.44690       1.41295       9.24182       12.3107       13.8821       14.9529       15.1457       15.0785       14.7637       13.7657       12.7412       11.5575       10.2164       8.93428       7.72439       6.42659       5.20486       4.21742       3.24658       2.55540
  33   4 1633.1981    0.2330  0.2477  8.8218 -0.0110  0.0146   0.0092   0.0306    0.0296   0.0000   440.1288      0.429347       22.4148    -0.0222076      -3.97216      0.930328       2.19103      0.723934     -0.617270      0.317789      -1.07175     -0.133533      0.528208      0.598790      0.141605     -0.453161     -0.309575    0.00847614      0.721247      0.947136       1.07926       1.05546       1.20360       1.29049       1.16679       1.03592      0.952356      0.822641      0.783938      0.661305      0.590472      0.462863      0.379232      0.331185      0.250264      0.193827
  33   5 1823.8197    0.3981  0.4109  9.0392 -0.0077  0.0160   0.0113   0.0335    0.0382   0.0000   439.5915      -1.11862       19.1781       1.02498      -4.08074      -1.81417      -1.20960     -0.148431      0.550223       1.48805      0.169800      -1.13772      -1.00278     -0.314300     -0.705326     -0.314533     -0.146563      0.191116      0.814374       1.09045       1.17278       1.31547       1.36088       1.34043       1.29880       1.19560       1.14277      0.939582      0.893464      0.738901      0.696400      0.532581      0.463864      0.354837      0.286367      0.230974
  33   6 2007.6188    0.6340  0.6258  9.3838 -0.0030  0.0174   0.0144   0.0438    0.0472   0.0000   440.9891     0.0317715       20.9155     -0.495870      -3.46043     -0.689798     -0.286470     -0.706604     -0.141285      -1.84290     -0.740429      0.347127      0.387807     -0.391681       1.14258      0.603637      0.332874    -0.0198990      0.825983       1.13537       1.24645       1.28178       1.39738       1.32440       1.36857       1.26186       1.14278       1.08623      0.849736      0.786616      0.714675      0.580779      0.459203      0.372743      0.303405      0.245722
  33   7 2187.2847    0.9348  0.7825 10.0117 -0.0012  0.0198   0.0193   0.0505    0.0534   0.0000   442.3104      0.829810       19.8564     0.0600205      -2.96071       1.58971       1.63692       1.27984     -0.411235      0.265893      0.504029      -1.70825      0.778703      0.509774   -0.00746278     -0.336534     0.0925235      0.210952      0.899754       1.25392       1.32621       1.46498       1.54910       1.47313       1.45807       1.34462       1.20512       1.10484      0.994375      0.923986      0.794900      0.694153      0.536527      0.475476      0.343098      0.278562
  33   8 2360.7462    1.4108  0.8896 10.7192 -0.0018  0.0220   0.0274   0.0527    0.0583   0.0000   440.6941     -0.429429       22.2206      0.716868      -5.03846       1.36300      0.248099      -3.13098       2.26715       1.42693      0.434130      0.563861      0.313894     -0.340180     -0.369847     -0.331203      0.113221     -0.140729       1.01291       1.51578       1.57456       1.83371       1.74034       1.80380       1.61819       1.63507       1.47455       1.32520       1.17104      0.989001      0.904174      0.735456      0.607502      0.467976      0.385774      0.287558
  33   9 2529.0964    1.9011  1.0844 11.1772 -0.0010  0.0232   0.0336   0.0602    0.0645   0.0000   440.4243      0.486529       18.5684       1.87507      -1.89213     -0.601798       1.94455       1.83528      0.373897     -0.663686       1.62379      -2.11853    -0.0655881      0.741424    -0.0599764     -0.164265     0.0678754    -0.0825571       1.10609       1.55474       1.73094       1.96030       1.96776       1.95682       1.90350       1.75379       1.59356       1.37283       1.28588       1.06929      0.902529      0.757887      0.618163      0.496933      0.383383      0.302531
  33  10 2694.9255    2.5663  0.9486 11.7300 -0.0038  0.0207   0.0470   0.0530    0.0666   0.0000   440.3753       2.79762       18.3165      -1.30132      -2.28074      0.804990     -0.482920      -1.41703       1.26737      0.580591     -0.361167     -0.723771       2.17845      0.432951    -0.0458799      0.339800      0.202029      0.262785      0.990036       1.31721       1.48976       1.54404       1.59636       1.59324       1.56317       1.51341       1.39144       1.22201       1.05938      0.900684      0.815002      0.676734      0.548434      0.437753      0.363900      0.270515
  33  11 2858.4671    3.2962  0.8603 12.2813 -0.0001  0.0191   0.0615   0.0489    0.0641   0.0000   439.1085     -0.529042       15.9765       1.84677      0.251696       2.21844      0.843255      -2.44933     -0.211788       1.29113     -0.464619     -0.190350     -0.154753      0.249945     0.0818599     -0.201479      0.115258      0.368267      0.922377       1.21382       1.34351       1.39859       1.51760       1.47796       1.46312       1.37833       1.19752       1.12347      0.989633      0.866357      0.721469      0.627878      0.508085      0.397130      0.317749      0.248090
  33  12 3018.6846    4.1210  0.8217 12.6902 -0.0027  0.0191   0.0790   0.0448    0.0639   0.0000   438.4576      0.599766       14.4066      -1.04772      -1.89577       1.46572      -1.31591       2.11678       3.17776      0.435103      0.985790       1.72449       1.26328     -0.512378     -0.293966      0.547270      0.345154     -0.250487      0.997349       1.39837       1.56271       1.71601       1.75236       1.78025       1.67077       1.58159       1.40368       1.25176       1.09196      0.955175      0.817332      0.663075      0.505977      0.429060      0.322587      0.257549
  33  13 3175.9172    4.0281  1.1172 12.7148  0.0050  0.0237   0.0693   0.0585    0.0730   0.0000   438.9711      -2.02441       13.1089       4.08300      -1.27993      -4.35081      -1.12378       3.67511      0.329731      -2.85873     -0.265031      0.418328     -0.416772      0.639316      0.625420      0.165667      0.814938     0.0380221       1.05794       1.45291       1.60985       1.68340       1.84181       1.70906       1.73331       1.62206       1.48485       1.35331       1.19569       1.06612      0.897283      0.747882      0.616257      0.511618      0.388857      0.315722
  33  14 3331.3054    3.4434  1.5434 12.6480 -0.0039  0.0290   0.0543   0.0763    0.0588   0.0000   439.2394     -0.681308       17.3385      0.313094      -2.74813       1.26866       1.78669      -1.02038      0.364755       1.09201      0.737736      -1.35903      -2.51324       1.18211     -0.603113      -1.77915     0.0736385     -0.435475       1.35419       1.78255       2.05335       2.14398       2.19241       2.19164       2.14480       1.94954       1.88729       1.69822       1.53736       1.28370       1.17009      0.941312      0.803784      0.649935      0.504550      0.395727
  33  15 3485.5554    2.7511  2.3496 12.2253 -0.0021  0.0388   0.0371   0.1007    0.0431   0.0000   441.1001      -1.42291       11.4657    -0.0241482       1.82846      -1.12176      -3.71776       2.91368      0.265029     -0.213674     -0.278310       1.69418      0.625890      0.711031      0.401443      -1.99116     -0.663007     -0.651311       1.75761       2.37196       2.72391       2.85756       2.89930       2.95109       2.84707       2.69925       2.53117       2.27896       1.97221       1.70187       1.47549       1.21459       1.03512      0.836245      0.638908      0.516360
  33  16 3638.9316    2.2034  3.8999 11.3450 -0.0007  0.0486   0.0226   0.1329    0.0357   0.0000   438.7694       3.48739       18.5007      -5.59997      -5.10730      0.484428       3.43669       1.15465      0.622409       5.66279     -0.898411      -2.08202      -1.97254      0.897809      -1.70070     -0.612394      -1.33240      -1.18978       2.25359       3.02325       3.47931       3.56837       3.70833       3.61563       3.52781       3.37485       3.13268       2.88043       2.59277       2.19449       1.91800       1.56358       1.32381       1.07525      0.823978      0.671582
  33  17 3791.6139    1.8072  6.0096 10.8367 -0.0003  0.0648   0.0165   0.1856    0.0321   0.0000   428.8132      -5.38828       13.9491      -1.03170      -7.48251      -1.04947      -4.68655      -6.97305       9.64902       3.42826      0.818302      -2.74040      0.134530      0.162889      -1.16450      0.627868      -1.01019      0.221037       3.10827       4.02076       4.61292       4.94671       5.05684       5.06284       4.83692       4.54751       4.21714       3.87806       3.41942       2.99487       2.55629       2.13619       1.78307       1.43951       1.11941      0.885593
  33  18 3943.3033    1.4523  7.6912 10.5964 -0.0009  0.0855   0.0135   0.2343    0.0286   0.0000   434.5102       3.21038       17.3132       2.65173      -7.25028       7.47701       1.07465      -4.58265      -1.24377       6.55885      0.120422      -3.06492      -1.83127      -4.38711       1.34240       1.67345      -2.45493     -0.447702       4.01136       5.21990       5.99142       6.24366       6.47646       6.46108       6.27154       5.99252       5.52423       5.07365       4.45187       3.84815       3.29350       2.82393       2.32190       1.86846       1.49894       1.16003
  33  19 4094.5996    1.1994 10.3152 10.3541  0.0005  0.1176   0.0110   0.3170    0.0268   0.0000   438.6812      -14.8477       33.0156       9.05184      -16.6885       12.0629       7.79669      -4.29195      -2.01999      -2.93544       12.3405      -7.89379      -1.90651       2.41962      -1.12782       2.22505      0.255331     -0.895907       5.41686       7.13171       8.19215       8.59442       8.83652       8.95025       8.46450       8.28939       7.63172       6.79545       6.19264       5.25646       4.50185       3.81099       3.19953       2.56802       1.99832       1.55719
  33  21 4395.7325    0.7896 14.8771  9.9934 -0.0006  0.1975   0.0074   0.5004    0.0226   0.0000   451.2949       24.5769       11.5426       14.6906      -12.2418      -21.1254      -6.63596       19.2445       3.54136       3.24267      0.660694      -17.0058     -0.362827       10.0630      -7.14304      -5.02014      -1.67131       2.33755       8.85191       12.1260       13.3960       14.6800       15.0109       15.1553       14.4737       13.6848       12.7456       11.5422       10.2879       8.92784       7.59704       6.33666       5.35886       4.26035       3.31384       2.60433
  34   5 1841.2046    0.4471  0.4915  8.9274 -0.0033  0.0161   0.0114   0.0381    0.0417   0.0000   440.0766    -0.0532974       21.2498      -2.20493      -2.30149     0.0595195      0.197724      0.349017     -0.340916     -0.256989      0.808398     0.0738996    0.00770478     -0.674527     -0.607878      0.740175     0.0321620     -0.345161      0.781611      0.980946       1.19680       1.20644       1.16752       1.24704       1.18885       1.13066       1.10866      0.977758      0.826495      0.741693      0.636763      0.528623      0.416878      0.353399      0.292970      0.242975
  34   6 2026.2775    0.6401  0.6720  9.4500 -0.0006  0.0200   0.0140   0.0439    0.0487   0.0000   440.6347       1.11848       20.3398      0.133483      -2.83474      0.407752      -1.23073       1.55883      0.644530      -1.71851      -2.34168       1.36761       1.52866     -0.246538     0.0947827    -0.0162171     -0.280730    -0.0937303      0.913177       1.27817       1.31475       1.43520       1.41905       1.48531       1.43389       1.43902       1.27309       1.13832       1.04683      0.855312      0.758882      0.635429      0.524803      0.419951      0.351286      0.255625
  34   7 2206.9672    0.9666  0.9078  9.9576 -0.0030  0.0217   0.0187   0.0536    0.0574   0.0000   438.6708     -0.703646       19.2616       2.29992      -2.13325      0.214760      -1.36114      0.730410       2.02710      -3.03099      -1.89186      0.265585       1.85199      0.789707     -0.185327      0.224163      0.390102      0.753821       1.12980       1.55619       1.79587       1.96248       1.98595       1.93838       1.84048       1.69715       1.53623       1.41052       1.23636       1.05649      0.943057      0.763077      0.635394      0.515978      0.407368      0.320851
  34   8 2381.1741    1.4400  1.0860 10.4466 -0.0021  0.0223   0.0247   0.0588    0.0706   0.0000   440.7383       1.27998       19.6636      -2.72313     -0.676104      -1.13774      0.777329    -0.0100948      0.882287     -0.392404      0.966726     0.0458306     -0.356940       1.11633      0.312176     -0.688155     -0.300081     -0.100228       1.03790       1.38466       1.50522       1.59284       1.67543       1.61243       1.59831       1.53392       1.42378       1.29360       1.17525      0.991312      0.912063      0.729367      0.630669      0.515007      0.397871      0.330313
  34   9 2550.5921    2.0015  0.9915 11.3271 -0.0028  0.0225   0.0364   0.0559    0.0652   0.0000   439.9330      0.948006       19.5024       2.55518      -3.57672      0.881816      0.433139     -0.842952      0.384691       1.84359      -1.76747     -0.640438      0.615749      0.301746      -1.08101     0.0364830     -0.599622     0.0632751       1.00591       1.44119       1.60240       1.67319       1.86372       1.67118       1.79459       1.58058       1.44742       1.33201       1.14776       1.02208      0.867500      0.724521      0.606197      0.491020      0.385721      0.296311
  34  10 2717.9012    2.7917  1.0211 11.7014 -0.0019  0.0214   0.0479   0.0533    0.0726   0.0000   439.6568     -0.640847       18.3049     -0.744051      -3.20404       1.20770      0.209623      0.799726      0.978642      -2.05736      0.443324      -1.02560     -0.452858     -0.511932      0.502229      0.361167     -0.221449      0.448496       1.00974       1.34293       1.49861       1.62027       1.70621       1.62209       1.57350       1.48821       1.36057       1.22819       1.12138       1.01333      0.911427      0.733409      0.617731      0.523732      0.408314      0.305906
  34  11 2882.8093    3.4706  0.8573 12.5647  0.0002  0.0216   0.0639   0.0472    0.0599   0.0000   441.0278      -1.66916       17.7439     -0.781981      0.489391      0.229100     -0.102700     -0.142055      0.139508     -0.409951      0.990056     -0.870240      -1.26706      0.614951     -0.134340     -0.104657     -0.131254    -0.0611235      0.891272       1.37954       1.39542       1.60537       1.56365       1.65064       1.52164       1.51718       1.33415       1.20770       1.10736      0.960896      0.790642      0.693852      0.546423      0.432760      0.352997      0.280275
  34  12 3044.3343    3.9544  0.9032 12.8501  0.0011  0.0205   0.0731   0.0507    0.0606   0.0000   439.7447      -4.34759       17.7581      0.271596      -2.33744       1.99035      -1.51249      0.236391     -0.222462      0.423935      0.946562      0.134097      -1.53500     0.0218809     -0.141163      0.326582      0.212924    -0.0953566      0.896906       1.28226       1.37921       1.49768       1.51196       1.57132       1.46290       1.42363       1.25756       1.16565       1.06388      0.933331      0.780453      0.663640      0.524010      0.450276      0.358767      0.287370
  34  13 3202.6652    3.9084  1.0870 13.1526  0.0024  0.0244   0.0722   0.0616    0.0596   0.0000   438.6094     -0.530829       18.8635      -2.69971      -1.28076       4.62830     -0.642226     -0.435968      0.981932       1.64499       1.10226      0.338557      -1.55164      -1.10662      0.678908     -0.611257    -0.0331888     -0.280720       1.08793       1.59088       1.64809       1.82328       1.77403       1.78557       1.67314       1.61927       1.54392       1.42064       1.30841       1.13641      0.976354      0.842626      0.653783      0.551217      0.454957      0.348325
  34  14 3359.0887    3.2925  1.7128 12.6185 -0.0007  0.0318   0.0505   0.0816    0.0542   0.0000   441.4613      -1.12612       15.5092       2.08652       3.29135      0.127190      -2.43462     -0.978989      -2.10542      0.567230       3.12701      0.282246      0.872798     -0.469764     -0.200180     -0.670124      0.390129      0.103124       1.36528       1.97607       2.12122       2.26920       2.26868       2.37026       2.22017       2.19907       2.01737       1.80022       1.62865       1.39111       1.22955       1.05016      0.855250      0.697057      0.553161      0.435522
  34  15 3514.1956    2.5928  2.8841 11.8852 -0.0015  0.0412   0.0303   0.1092    0.0406   0.0000   440.3003       2.50361       5.78723       3.29233      0.626556      -2.22059    -0.0517757       2.65298      -2.59471      0.125734       1.59112       4.57718      0.471540      -1.02649       1.14884       1.59854     0.0384458      -1.21519       1.82071       2.52764       2.76495       2.97659       3.14485       3.06324       2.97874       2.83006       2.62584       2.38508       2.15431       1.84088       1.63414       1.37819       1.12764      0.923664      0.727860      0.564572
  34  16 3668.4871    2.0901  4.2026 11.3896 -0.0014  0.0523   0.0214   0.1392    0.0321   0.0000   437.4029      -1.23818       2.55702     -0.751195       1.31105       2.44633      -5.48714      -2.07654       1.45632       3.55492      0.255587      0.822854      -2.80066      0.574126      -1.89775      -2.24389     -0.507015     -0.825175       2.31300       3.17342       3.51685       3.69761       3.93723       3.81881       3.79054       3.58768       3.32759       3.03584       2.66513       2.39981       2.01983       1.76137       1.40055       1.18482      0.908983      0.725425
  34  17 3821.5980    1.7092  6.0617 10.9085 -0.0008  0.0682   0.0160   0.1878    0.0299   0.0000   433.7372       1.77766       19.1471      -3.78658       3.56993       1.99266      -6.23464      -1.92317       6.08327       1.49572      -1.39402       1.38302      -1.41999       1.84551      -1.12491      -1.13295       1.54753      0.421837       3.06502       4.12387       4.68617       4.97345       5.19662       5.19192       4.93698       4.77632       4.41416       3.98638       3.59654       3.08099       2.64579       2.25831       1.87718       1.53425       1.20732      0.945315
  34  18 3974.0950    1.4057  8.2845 10.5512 -0.0014  0.0912   0.0128   0.2475    0.0278   0.0000   438.9407       4.20678       12.7756       4.29951       5.61937       2.22452      -9.84637       13.4982      -9.86191      -7.96400       7.73465       1.98373      -5.69338     0.0269561      -3.05249      -5.81612       2.38846      0.477895       4.06567       5.52011       6.13715       6.56506       6.68780       6.81920       6.39403       6.40070       5.74471       5.34466       4.70125       4.14831       3.59177       3.01636       2.51114       2.03746       1.63704       1.28954
  34  19 4125.8279    1.1398 10.1644 10.3610 -0.0017  0.1169   0.0105   0.3184    0.0257   0.0000   435.9768       17.2142       9.90903      -11.3919      -10.9224       9.49285      -9.51183      -1.44521      -1.30926       13.5872       11.1931      -3.19040      -9.59592      -2.03945       6.13198     -0.466394      -3.46752     -0.535082       5.26756       6.96653       7.95222       8.56433       8.65878       8.95482       8.30973       8.19800       7.44175       6.82798       6.09477       5.33369       4.57479       3.86920       3.20676       2.65236       2.07223       1.63204
  34  20 4277.7861    0.9037 12.6027 10.1889 -0.0018  0.1589   0.0084   0.4216    0.0237   0.0000   426.8756      -13.7724       31.5450       13.3711       9.64890      -3.34614      -8.49827      -3.45752       2.29097       7.94013      0.937845      0.837723       9.58852      -7.55994       3.05397       3.76118       1.97463      -2.53532       7.07180       9.38736       10.5917       11.3014       11.7251       11.7728       11.2428       10.8403       10.0848       9.15973       8.35516       7.18554       6.14152       5.32367       4.38601       3.66348       2.79109       2.22871
  35   5 1858.4075    0.4475  0.4854  9.0516 -0.0012  0.0166   0.0115   0.0379    0.0400   0.0000   441.7991     -0.997477       21.2349      0.312886      -5.14994     -0.674580     -0.649493      0.958912     -0.513233      0.695141     -0.180360     0.0177354      0.959066      0.590346     -0.631292      0.795969     -0.260005    -0.0622273      0.855860       1.22074       1.34704       1.42625       1.40310       1.43968       1.39527       1.32666       1.22591       1.09680      0.958847      0.820911      0.713608      0.627507      0.499574      0.425358      0.321500      0.242830
  35   6 2044.7736    0.7058  0.6648  9.4449 -0.0019  0.0183   0.0150   0.0408    0.0491   0.0000   441.2712      0.145773       22.4331      -1.17265      -4.73944       1.60934       2.08288      0.849205      -2.73706     -0.532208       1.41086      0.474378      0.260933     -0.173782     -0.344752      0.591048      0.410168     -0.531214      0.791473       1.12788       1.17035       1.25091       1.37370       1.22803       1.25343       1.16988       1.13934       1.04150      0.922538      0.828872      0.688547      0.652819      0.517143      0.451162      0.354079      0.284977
  35   7 2226.3911    1.0353  0.8877  9.9984 -0.0017  0.0210   0.0196   0.0539    0.0583   0.0000   440.2343     -0.982299       19.4066      -1.29958      -2.41101       1.96973      -2.72968       1.47890     -0.861526     -0.309992     -0.609307    0.00242167       1.05900     0.0229516      0.275827     -0.651252     -0.169163    -0.0999146      0.994928       1.30170       1.42516       1.58166       1.52023       1.63984       1.49592       1.36014       1.27538       1.23949       1.11396       1.06141      0.943138      0.817705      0.652056      0.549482      0.439196      0.329186
  35   8 2401.2656    1.5196  1.0268 10.6639 -0.0012  0.0218   0.0267   0.0581    0.0635   0.0000   439.8885       2.33361       22.8056      -1.08161      -3.40262      -2.33364      0.250996      -2.50837     0.0585882       1.18661       3.00763     -0.613428      0.398947     0.0191885      0.501528      -1.02479     -0.728059      0.739107      0.971465       1.29933       1.47407       1.62284       1.64392       1.59266       1.53385       1.52952       1.36393       1.24099       1.14554      0.990986      0.857557      0.734949      0.597302      0.497088      0.411858      0.315207
  35   9 2571.7596    2.1316  1.0482 11.3693 -0.0008  0.0221   0.0373   0.0547    0.0634   0.0000   441.1096      0.863820       20.4662       2.14636      -2.36197      0.615081      -3.85997      -2.36429      0.200244     -0.151659     -0.383346      0.937759      -1.93381      0.475705      -1.15999      -1.23393      0.154228     -0.417465       1.00450       1.39733       1.55550       1.66087       1.74755       1.69667       1.65222       1.58365       1.44855       1.30111       1.15451       1.05135      0.915463      0.775633      0.649336      0.543197      0.418851      0.335393
  35  10 2740.4109    2.8108  1.0192 11.8595 -0.0013  0.0211   0.0482   0.0531    0.0658   0.0000   441.3830       1.60309       19.0661       1.63552      -3.54494      0.760471       2.10543      -2.03160      0.703589      -1.26486      0.147441      0.530631      0.113739     -0.939353    -0.0748684      0.407237    -0.0650656     0.0227288      0.934798       1.23935       1.38398       1.47944       1.57871       1.51596       1.47077       1.45608       1.31515       1.17943       1.05698       1.00251      0.859599      0.736058      0.613325      0.498308      0.410439      0.325452
  35  11 2906.7352    3.5948  0.8765 12.5675  0.0017  0.0199   0.0661   0.0473    0.0614   0.0000   439.8209     -0.338727       16.3773      0.941982      -1.76388      -1.31968      -2.64628      0.936713    -0.0858243       1.56304       1.93736     -0.149802     -0.752013      0.719757      0.489460       1.64811     0.0530620    -0.0194328      0.859493       1.21430       1.23932       1.37473       1.43069       1.40695       1.42635       1.34153       1.21302       1.16435       1.01638      0.904858      0.763123      0.646425      0.532524      0.478342      0.354915      0.290808
  35  12 3069.4273    4.1557  0.9158 12.7905 -0.0017  0.0196   0.0745   0.0489    0.0649   0.0000   439.8375     -0.526052       15.6539       1.25075      -1.82868      0.736458      -1.71750      -2.20764       2.86616     -0.958521      -1.28935     0.0880542      0.789663       1.04178     -0.105394      0.156101     -0.516647      0.268563      0.888874       1.16771       1.33399       1.38358       1.46042       1.48107       1.37096       1.36115       1.26104       1.14927       1.01975      0.855971      0.791466      0.679943      0.587749      0.428684      0.371224      0.289743
  35  13 3229.0188    4.0649  1.2672 12.7666 -0.0004  0.0244   0.0650   0.0626    0.0642   0.0000   439.5282      -1.34754       17.7525      0.872804      -7.10431     0.0790626      -3.78384      -1.52463       1.76076    -0.0652312     -0.161401     -0.713536      0.733355      -1.28746     -0.969708     -0.116815   -0.00102495   -0.00463455       1.06177       1.46618       1.58533       1.70294       1.79113       1.76588       1.69291       1.66520       1.50281       1.42419       1.26762       1.10119      0.982039      0.804051      0.665300      0.543009      0.450431      0.358805
  35  14 3386.4083    3.2349  1.7769 12.3915 -0.0031  0.0310   0.0462   0.0776    0.0512   0.0000   438.1860     -0.254964       17.6007       2.83711       1.09506       1.34139      -2.41938       3.48143     -0.525115      -1.80153       1.54277      -1.20599    -0.0826497       1.78201     -0.764271     -0.498706      -1.29229       1.35852       1.36502       1.85414       2.06263       2.21208       2.28332       2.20620       2.17785       2.12635       1.97008       1.83392       1.58661       1.42189       1.23453       1.02929      0.851042      0.710196      0.579995      0.476332
  35  15 3542.5537    2.6057  2.9925 11.7109 -0.0017  0.0399   0.0288   0.1082    0.0414   0.0000   437.9815      -5.75601       9.75100       4.46178     -0.995968      -4.51253       2.52228       1.99486      -2.55279      -2.58151       4.20853       3.64882     0.0189738      -1.52948      -2.34870     -0.473921      0.421903     -0.524966       1.73911       2.36129       2.70271       2.81034       2.91704       2.98567       2.89644       2.73922       2.54632       2.31048       2.06004       1.82460       1.56107       1.32279       1.12870      0.905274      0.731081      0.574605
  35  16 3697.4390    2.0773  4.6173 11.1588 -0.0015  0.0535   0.0196   0.1421    0.0321   0.0000   439.9295       3.08881       17.3677      -8.10698       1.03242       1.03619      -8.62755      -6.20099      -3.17645       4.22993     -0.400678       1.90707      0.920165      0.782042     -0.681511      -2.36385      -1.30211       1.58267       2.33440       3.14303       3.63109       3.74273       3.99021       3.95508       3.80603       3.67757       3.35582       3.14007       2.73477       2.42788       2.12941       1.83309       1.49309       1.22436      0.971725      0.784302
  35  17 3851.5414    1.6559  6.5544 10.8163 -0.0013  0.0716   0.0149   0.1941    0.0282   0.0000   442.6409       1.56158       20.5271       4.72810     0.0343398      -1.09453      -3.92527      -1.60299       2.27245     -0.349050      -3.12664      -5.50274     -0.480448       8.57870      0.747692       1.48877     -0.470096      0.606065       3.15951       4.10026       4.83014       4.95796       5.30042       5.20891       4.97010       4.83935       4.50727       4.10727       3.68965       3.30869       2.84761       2.42419       2.01536       1.67968       1.34624       1.04750
  35  18 4004.9854    1.3729  8.9131 10.4579 -0.0014  0.0952   0.0119   0.2598    0.0270   0.0000   442.1501      -5.25165       23.5243       6.20861       1.18549      -1.02109       10.9711      0.206136      -6.33566       8.90037      -1.42486       8.80809       9.76678      -2.69876       1.15154       4.38124       1.94718      -1.14353       4.12897       5.43843       6.37130       6.59084       6.97736       6.94648       6.70741       6.41642       6.03045       5.45776       4.94332       4.38859       3.68665       3.21767       2.65740       2.17776       1.74032       1.38584
  35  19 4157.3247    1.0875 11.1937 10.3103 -0.0014  0.1304   0.0096   0.3522    0.0245   0.0000   439.9422       9.36733      -1.03524      -12.9754      -4.05044       10.5352      -27.0791      -5.25206       1.76546      -15.7494      -2.69421      0.670062      0.659081      -7.78937       8.23486      0.280683      -3.30056      -4.43062       5.65681       7.42481       8.54443       9.13317       9.25878       9.57932       9.00491       8.66298       8.10365       7.52974       6.68210       6.01118       5.13268       4.35346       3.64545       3.04351       2.39579       1.91222
  36   4 1681.8767    0.2730  0.3177  8.9104 -0.0048  0.0163   0.0089   0.0314    0.0303   0.0000   439.9735    -0.0921512       19.0837      -1.37861      -2.70071      0.591596     -0.896480      0.106925      -1.70022     -0.320961     -0.575293     -0.589248     -0.947000      0.894614     -0.158802     -0.104342     -0.212504    -0.0272069      0.806387       1.21065       1.27959       1.27114       1.25817       1.25005       1.34916       1.36703       1.34006       1.20694      0.997105      0.717857      0.647491      0.553928      0.499824      0.395395      0.366564      0.254341
  36   5 1875.3948    0.4685  0.4802  9.0999 -0.0021  0.0171   0.0116   0.0355    0.0407   0.0000   442.5735      -1.86388       21.3987     -0.201639      -1.92639      -3.07996      0.641948      0.605327     -0.262948       1.38842      0.186842     -0.192996    0.00672281      0.871500     -0.836916     -0.384015      0.450153      0.131480      0.660588       1.01177       1.00078       1.15503       1.15293       1.15643       1.09385       1.09704      0.983355      0.941276      0.854366      0.788132      0.702789      0.551594      0.468422      0.388323      0.306405      0.250250
  36   6 2063.0484    0.6897  0.7679  9.5379 -0.0001  0.0197   0.0139   0.0469    0.0514   0.0000   442.9050      -1.51016       20.5433      0.633919      -2.67526      -2.00234      -1.34863      -1.13053      -1.15518     -0.509038       1.88296    -0.0183583     -0.580818     -0.739043     0.0965910      0.307350      0.206497      0.146058      0.883769       1.14172       1.30216       1.43349       1.45303       1.46591       1.42621       1.34091       1.27061       1.13950       1.07437      0.932607      0.769542      0.665283      0.577038      0.483465      0.370507      0.299549
  36   7 2245.4771    1.0515  0.8958 10.1595 -0.0037  0.0203   0.0197   0.0517    0.0580   0.0000   441.1130     -0.715921       20.9836      -2.08621      -2.94762      0.392115     -0.604442      -3.06987      -1.45186      0.217364      -1.85112      0.877706     -0.832346      -1.36453     -0.166350     -0.736086      0.230928      0.260004      0.833142       1.16416       1.29581       1.34274       1.45794       1.39915       1.41497       1.36607       1.24213       1.17089       1.04220      0.889326      0.784479      0.676120      0.558196      0.463093      0.383240      0.304276
  36   8 2421.0854    1.5570  1.0908 10.8146 -0.0018  0.0226   0.0270   0.0614    0.0646   0.0000   440.9390      -1.49966       23.0627       2.89771      -4.54151     -0.334706      -1.17466       1.79590       2.27493     -0.808912       1.69922      0.343560     0.0380371      0.698722      0.310334      0.296819      0.362149      0.552221      0.974464       1.33920       1.45514       1.51659       1.66994       1.62055       1.58808       1.50094       1.43417       1.32338       1.17583       1.03147      0.868121      0.734442      0.618708      0.523121      0.442430      0.353050
  36   9 2592.6609    2.0946  1.0169 11.6324 -0.0040  0.0219   0.0372   0.0572    0.0576   0.0000   441.5248       2.15051       21.2600      -2.70360      -2.08239      0.507825     -0.699697      -3.68599      0.752232       2.14516       1.68770     -0.942237      0.758387      0.369206      0.329526     -0.488687     -0.903867     -0.248490      0.915277       1.28269       1.40557       1.51389       1.54169       1.56382       1.51499       1.46016       1.33187       1.26161       1.13097      0.978183      0.849823      0.719869      0.614812      0.499382      0.410315      0.317389
  36  10 2762.6621    2.9404  0.9082 12.1098 -0.0012  0.0196   0.0523   0.0489    0.0600   0.0000   441.3027     0.0176646       18.1668      -1.12871      -1.21513      -1.48743      0.272616      0.377337     -0.804079       1.47579       1.38305      0.474168      0.663035     -0.424891       1.36391      0.349986       1.22173     0.0559962      0.857027       1.16999       1.24007       1.32977       1.42320       1.42376       1.42012       1.25633       1.18746       1.11252       1.01149      0.931283      0.788644      0.701632      0.579012      0.484560      0.406074      0.318060
  36  11 2930.1637    3.5457  0.8680 12.6813 -0.0012  0.0198   0.0643   0.0482    0.0556   0.0000   441.1490    -0.0972062       20.3536       3.36800     -0.709709      0.477779       1.50562      0.336451       1.01572      -1.32988     -0.347785      0.733722      0.663140      0.556058      0.936843     -0.132452     -0.175854      0.252397      0.880956       1.26239       1.28124       1.39475       1.37492       1.43028       1.40682       1.42651       1.30156       1.19538       1.02769      0.886683      0.778523      0.684324      0.586740      0.480228      0.386643      0.302267
  36  12 3094.1239    4.1622  0.9996 12.7513 -0.0012  0.0209   0.0706   0.0509    0.0671   0.0000   441.5841     -0.867359       12.9122       2.71601      -1.84672    -0.0427254      -2.19068      -3.26747      0.625139      0.796621     -0.364302      0.694320      0.128054       1.07968      0.851033     -0.718096      0.499771     -0.180447      0.874756       1.15101       1.29183       1.48106       1.48837       1.48136       1.45852       1.40172       1.27606       1.16326       1.09995      0.903950      0.798443      0.683745      0.593031      0.473912      0.369354      0.299228
  36  13 3254.9601    3.8239  1.3435 12.7962 -0.0025  0.0253   0.0603   0.0681    0.0596   0.0000   439.5995      0.826341       15.1211      0.446343      -2.40282     -0.769973       1.78386     -0.649895       2.76647      -2.17799      -1.22652       1.07683     -0.373490      -1.04774      0.209179      -1.01608      0.897362     -0.530908       1.09309       1.49737       1.68930       1.83260       1.94148       1.94197       1.89899       1.76972       1.67091       1.46612       1.31743       1.16213      0.989660      0.842067      0.715298      0.586427      0.456650      0.371630
  36  14 3413.4973    3.0531  2.1466 12.1973  0.0011  0.0331   0.0391   0.0886    0.0454   0.0000   438.6513      -4.23092       14.4725       1.47590      -1.51530      0.704892      -1.65146     -0.334384      -1.66570       1.25206       2.85708       1.75317      0.548887      0.700462    -0.0456330      0.396293       1.88698     -0.274784       1.41415       1.90082       2.15581       2.16742       2.41930       2.34860       2.32698       2.20362       2.00059       1.87876       1.72405       1.48908       1.30572       1.11081      0.929784      0.781572      0.616798      0.505456
  36  15 3570.6381    2.4396  3.2591 11.7344 -0.0010  0.0429   0.0262   0.1140    0.0368   0.0000   443.3459      -2.01852       11.9315       2.52023       1.76157       3.49849      -1.18240      -1.73603      -1.56522      -1.00034       5.74072       2.34946     -0.256319      0.512989    -0.0791159     -0.876574     -0.495345      -1.16314       1.75816       2.40017       2.74100       2.85173       3.03731       3.02781       2.96430       2.83590       2.59596       2.42139       2.17737       1.94402       1.66904       1.43588       1.22630      0.982531      0.781445      0.650358
  36  16 3726.3769    1.9187  5.0267 11.1791 -0.0017  0.0574   0.0179   0.1577    0.0296   0.0000   433.8481      -2.45195       26.4561     -0.411068      -5.15638      0.432299     -0.657773       2.24340       2.85276       6.48066      -4.92545       1.05888       2.81595      -2.80666      0.590879    -0.0409965      -2.15903       1.03415       2.39308       3.25099       3.74886       3.88325       4.13386       3.97236       3.91384       3.76130       3.54986       3.29178       2.97275       2.57714       2.33957       1.94069       1.63602       1.39015       1.07629      0.868180
  36  17 3881.1216    1.5549  6.9592 10.8208 -0.0004  0.0747   0.0141   0.2111    0.0273   0.0000   435.3028     -0.163536       9.23856     -0.406871       6.92200       2.81162      -7.24643      -1.69459       2.17754       8.06596      0.326639      -5.45062       5.80103      -2.44824     -0.182150       3.19756      -1.12080      0.109647       3.22986       4.24915       4.82185       5.17118       5.39995       5.30526       5.19136       5.01099       4.65344       4.29013       3.89698       3.42547       3.01541       2.61266       2.20823       1.81997       1.43155       1.13329
  36  18 4034.9622    1.2806  9.2590 10.5406 -0.0019  0.1044   0.0115   0.2816    0.0259   0.0000   432.6569       20.9482       17.2294      -9.58410      -16.0695      -11.2403      -1.33413      -5.08933       2.44423      -16.0055       5.03259       3.44948       7.15045      -2.38600      -7.63035       5.36623      0.294888      -1.45805       4.29224       5.96742       6.84644       7.15168       7.47701       7.53751       7.28015       6.96647       6.54917       5.94858       5.41058       4.76002       4.17946       3.54660       3.00715       2.47905       1.93352       1.56887
  36  19 4188.2426    1.0616 12.3488 10.3009 -0.0004  0.1425   0.0086   0.3753    0.0233   0.0000   439.4228       1.74558      -2.26417       7.20906       7.83474       15.2875      -6.43383      -4.15321       16.8416      -5.44560       8.82861       10.3774     -0.354304     -0.468921     -0.855741     -0.668081       2.52894      -1.03732       5.95772       7.99272       9.30503       9.63694       10.2937       10.1571       9.90809       9.43698       8.93203       8.07597       7.35668       6.51572       5.66593       4.89784       4.04183       3.42632       2.66193       2.15910
  36  20 4340.8014    0.8199 13.4547 10.1645 -0.0010  0.1771   0.0074   0.4498    0.0213   0.0000   423.8157      -2.90315       20.1795       11.7585      -9.03350      -10.7869       2.15990       3.05740     0.0139863      -1.03142       6.51016      -8.95159       6.93838       12.3991       3.90400      -11.2972       3.41964      -2.18906       7.36963       9.82677       11.3137       12.1862       12.4390       12.5435       12.1241       11.6329       10.9402       10.0704       9.11689       8.07538       7.03349       6.08453       5.12006       4.28449       3.29775       2.70217
  37   5 1892.2032    0.5013  0.5254  9.1051 -0.0017  0.0163   0.0116   0.0359    0.0407   0.0000   440.5023      -1.17298       19.5545     -0.232543      -2.96370      0.646722    -0.0335595       1.25919      0.923797     -0.413309       1.79288      0.425553     0.0887333    -0.0143223      0.168199     -0.401141      0.162267     -0.218751      0.640533      0.867093      0.960500       1.05995       1.13866       1.07090       1.03422       1.01067      0.991026      0.874149      0.833330      0.689239      0.617047      0.542473      0.434356      0.368563      0.314855      0.247754
  37   6 2081.1133    0.7545  0.7325  9.5349 -0.0033  0.0173   0.0150   0.0449    0.0496   0.0000   440.0838     -0.308428       21.6486    -0.0557671      -2.43441     -0.452406       1.45018     -0.260334      -2.91483       1.48397       1.55316     -0.211486     -0.760927      0.317800      0.164741     -0.789509      0.299427     -0.384677      0.728846      0.955819       1.09359       1.18624       1.24264       1.20060       1.21362       1.15976       1.10855      0.947677      0.909571      0.780518      0.698896      0.597528      0.487555      0.413012      0.323081      0.262926
  37   7 2264.3294    1.1515  0.8995 10.1984 -0.0024  0.0199   0.0208   0.0498    0.0594   0.0000   442.2013     -0.816684       19.7029      -2.54925      -3.06264       2.38338     0.0695935      0.311271       1.49980     -0.954086    -0.0521590     -0.526308     -0.700575       1.34711     -0.242625     -0.448551      0.586357     -0.185778      0.890580       1.21268       1.32791       1.37928       1.54271       1.46213       1.46395       1.36957       1.25067       1.16690       1.07132      0.960733      0.830533      0.729564      0.611115      0.495706      0.408238      0.337904
  37   8 2440.6117    1.6538  1.0639 10.8982 -0.0039  0.0212   0.0283   0.0565    0.0632   0.0000   439.5590     -0.441889       18.1232     -0.647335      -1.26095     -0.893262       2.47360      0.254436       1.84112      -1.26238     -0.288131     -0.774249    -0.0660874     -0.161849     -0.306697     -0.852216     -0.241875     -0.422816      0.898809       1.21875       1.33101       1.46752       1.51919       1.48638       1.44422       1.36992       1.30653       1.18787       1.11090      0.977373      0.884202      0.741360      0.619763      0.524603      0.439794      0.352014
  37   9 2613.2934    2.1984  0.9273 11.7828  0.0004  0.0207   0.0396   0.0521    0.0543   0.0000   439.9775      0.403056       20.8520     -0.397498      -2.34895     -0.598956      -1.92150      -1.66064     -0.232318       2.03582     -0.312510      -1.11204      0.249863      0.509710     -0.669532    -0.0880600     -0.243683     -0.296767      0.860676       1.16735       1.29369       1.45042       1.52219       1.51669       1.43234       1.43755       1.25389       1.21443       1.03265      0.974151      0.818167      0.692662      0.590137      0.483144      0.386897      0.308227
  37  10 2784.4626    3.1221  0.8935 12.3084  0.0009  0.0198   0.0550   0.0470    0.0565   0.0000   442.3556      0.931351       19.9022     -0.506827      0.695481       1.79100      -1.63569      0.104883       1.40345     -0.673227      0.395643       1.19117    -0.0748931      -1.20378      0.234442     -0.252720      0.374210     -0.405811      0.896469       1.27211       1.42943       1.59628       1.68356       1.67176       1.64720       1.60210       1.46525       1.32047       1.15501      0.975837      0.845020      0.690581      0.559191      0.492111      0.385581      0.308493
  37  11 2953.1754    3.8970  0.8007 12.8277 -0.0012  0.0185   0.0715   0.0432    0.0536   0.0000   441.3389     -0.675944       17.9617      0.168134      -3.62557     -0.912661      0.575475       1.37561     -0.701071      0.913837      0.650594      -1.78798       2.09273      0.152008     -0.581234      0.130356      0.467910     -0.613767      0.732624       1.05128       1.12213       1.19062       1.29610       1.30163       1.23349       1.21414       1.10041       1.05301      0.948757      0.821979      0.706596      0.620455      0.523069      0.433942      0.356871      0.275545
  37  12 3118.3900    4.2070  1.0472 12.8157 -0.0011  0.0206   0.0700   0.0537    0.0676   0.0000   441.3190     -0.573122       15.2934       1.29878     -0.757114      -3.86111      -1.60605      0.505244      0.161515     -0.475983      0.235946      0.406865      0.950612    -0.0886798    -0.0870407     -0.426339      0.762259     -0.679007      0.867285       1.16658       1.26938       1.41239       1.50423       1.46159       1.43920       1.42188       1.28270       1.15282       1.07184      0.954552      0.824921      0.687435      0.590807      0.486210      0.399564      0.317989
  37  13 3280.5176    3.6822  1.3326 12.7902 -0.0047  0.0253   0.0583   0.0652    0.0586   0.0000   439.6156      -4.97688       17.2595       1.23981      -1.48662       1.01647       4.41666     0.0745485      -2.36928     0.0941454       1.77356      -1.20249     -0.457337     -0.806448     -0.223207     -0.710902      0.252858     0.0882106       1.06710       1.51538       1.65863       1.76292       1.83043       1.81134       1.81891       1.72280       1.63375       1.43809       1.34604       1.16441       1.06182      0.903298      0.750320      0.623796      0.499634      0.408356
  37  14 3440.1193    2.9877  2.1420 12.2357  0.0004  0.0332   0.0379   0.0893    0.0425   0.0000   441.6036       4.78057       12.5486      -2.29293      -3.16602      -1.58308      -3.46380      0.676574      0.774562     -0.369117       1.90169       1.58663      -1.22388       1.14834      0.707314      0.362915     0.0204347     -0.556519       1.34761       1.85130       2.03894       2.28966       2.42822       2.36127       2.25439       2.24165       2.07912       1.86679       1.72064       1.48813       1.28871       1.13512      0.910250      0.802338      0.616368      0.484597
  37  15 3598.3007    2.3936  3.7976 11.4475  0.0003  0.0447   0.0231   0.1183    0.0357   0.0000   438.4166      -2.09660       19.7631     -0.336572      0.708779      -3.65358      -2.37118       2.97296       1.57722      0.808303     -0.641143     -0.443637       4.47506     -0.508341      -1.20134      -2.18793      -1.13642      0.568517       1.85151       2.51512       2.79985       2.91936       3.04977       3.09442       3.06345       2.92736       2.79400       2.49993       2.32362       1.99902       1.79766       1.52184       1.32215       1.07607      0.891373      0.711227
  37  16 3754.8838    1.8813  5.4705 11.0729  0.0001  0.0608   0.0170   0.1645    0.0290   0.0000   440.4431       5.50313       15.7840       2.67956    -0.0594691      -3.31187      -1.16242      -3.03685       2.23394       4.35813      -2.15665     -0.424127      0.480885      0.189752      0.383382       1.27541       1.68069    -0.0369300       2.47187       3.40683       3.76094       3.89571       4.25848       4.10283       4.10673       3.98555       3.65724       3.46501       3.08638       2.73501       2.42480       2.04285       1.76903       1.45499       1.19676      0.960809
  37  17 3910.4363    1.5388  7.5983 10.7300 -0.0007  0.0793   0.0133   0.2220    0.0264   0.0000   445.0682      -9.65194       9.96425      0.627684      0.324151       2.18573      -4.86454       10.0374      -1.68472      -3.70338      -5.98492       2.30465       3.05378     -0.570965      -4.00148     -0.445741      -2.20007      0.631338       3.30474       4.38878       5.04303       5.13473       5.45999       5.42380       5.42671       5.22232       4.88496       4.47523       4.06113       3.62442       3.18398       2.72507       2.29522       1.94828       1.56873       1.26327
  37  18 4065.3071    1.2567  9.8761 10.4950  0.0004  0.1073   0.0109   0.2881    0.0247   0.0000   430.7323      -4.82855       23.5005      -14.7274       7.92308      -1.94417       5.61011       2.97610      -6.50436       3.71902      -3.48858       2.01739      -2.26123       4.61985      -2.63074      -1.05728      -1.35653      -2.14894       4.42751       5.87065       6.77855       7.06558       7.69797       7.48095       7.46235       7.11380       6.60240       6.06701       5.51714       4.90557       4.33251       3.68218       3.10241       2.65039       2.09854       1.67690
  37  19 4219.0768    1.0024 12.2723 10.2917  0.0006  0.1438   0.0082   0.3828    0.0224   0.0000   444.7203      -3.35465       27.9626       12.9907      -13.5470       5.27478      -18.2600       8.90088       17.4221      -5.27613      -6.54780       1.05978      0.660942       14.6314       2.42380      -3.05061      -3.60955       2.71007       5.82919       7.80573       9.03432       9.39684       10.1221       10.0392       9.83615       9.54954       8.74217       8.19798       7.37745       6.59599       5.64917       4.95054       4.13358       3.49057       2.71055       2.23869
  37  20 4371.7767    0.8064 14.3930 10.1009 -0.0010  0.1835   0.0070   0.4703    0.0207   0.0000   434.1307       5.42969       6.65897      -36.6062       21.1117       14.0837      -3.83775       13.9062       1.80554       24.0872     -0.135632      -7.09289     -0.695704      -2.40635     -0.924582       3.65328       2.43011      -4.71864       7.46156       10.0280       11.5517       12.2479       12.6164       12.8310       12.4659       11.9598       11.3037       10.3852       9.47362       8.38291       7.40502       6.31534       5.35940       4.50601       3.55178       2.92380
  38   5 1908.7737    0.5121  0.5277  9.2518 -0.0028  0.0168   0.0118   0.0372    0.0397   0.0000   439.8885      -2.37041       20.7487      -1.57838      -5.33221      -1.76372     -0.940091      -1.30441      -1.75915     -0.618771      0.585667     -0.633707     -0.682745     0.0263600     -0.623402     -0.302465    -0.0914021      0.100610      0.732449       1.00636       1.18088       1.20737       1.18455       1.16048       1.15657       1.12925       1.09502       1.01831      0.965423      0.816047      0.715003      0.570988      0.502671      0.391676      0.335945      0.259740
  38   6 2098.9476    0.7734  0.7788  9.6120 -0.0021  0.0185   0.0148   0.0473    0.0493   0.0000   440.2395      -1.48552       20.7496       1.80814      -2.22113       1.21488      0.596451     -0.527881     -0.958220       1.61999      0.225183     -0.913139     -0.564169      0.243234      0.667903     -0.737760      0.805055      0.200898      0.698704      0.976790       1.08982       1.16060       1.21829       1.17327       1.20766       1.15853       1.07221       1.01914      0.886366      0.835470      0.701957      0.636301      0.494172      0.447034      0.349478      0.289153
  38   7 2282.8813    1.1437  0.9537 10.2274 -0.0008  0.0208   0.0205   0.0523    0.0607   0.0000   441.7367      0.346120       23.0765      -1.64356      -5.92431       1.77780      0.522391      -1.91930      -1.49984      -1.50011       1.03336       3.43855     -0.153208      0.644949      0.610109      0.687203     -0.170874      0.343366      0.844793       1.19055       1.34787       1.41598       1.50142       1.46398       1.43740       1.41352       1.28054       1.18160       1.09725      0.981964      0.833999      0.747415      0.604238      0.527128      0.412610      0.318291
  38   8 2459.8984    1.6985  1.1071 10.9654 -0.0040  0.0217   0.0284   0.0572    0.0638   0.0000   440.3558      0.299865       19.9265      -1.19801      -2.58797    -0.0186713       1.90677     -0.247351      -1.28584       1.14614      0.604752      -1.57737      0.725235      -1.59643     -0.446710      0.487765     -0.673720     -0.590863      0.921121       1.17420       1.34692       1.45482       1.51074       1.51930       1.47843       1.41618       1.34749       1.25932       1.11169      0.988745      0.874883      0.780715      0.646848      0.548787      0.443728      0.367507
  38   9 2633.6623    2.3436  1.0473 11.6696  0.0004  0.0212   0.0390   0.0546    0.0608   0.0000   440.2693       1.12400       18.9149     0.0154963      -5.41231       3.10225       1.65138     -0.877697      -1.27899     -0.224819       1.04834      0.326760     -0.586225      0.146022    -0.0945209     -0.369274      0.290645      0.436924      0.880252       1.23872       1.32084       1.47336       1.50811       1.49927       1.49785       1.48118       1.34880       1.27167       1.08670      0.979247      0.861085      0.749406      0.606228      0.511964      0.424701      0.340206
  38  10 2805.9969    3.1222  0.9934 12.2833  0.0007  0.0198   0.0530   0.0520    0.0618   0.0000   441.1991      0.749402       19.8421     0.0649549      -2.25679     -0.615619     -0.460793      0.984399      -1.15514     -0.853104     -0.683036     -0.202765      0.411494     -0.150859     -0.476204     -0.205637       1.11737    -0.0450697      0.864805       1.13634       1.26911       1.32183       1.36579       1.37159       1.35715       1.33887       1.25466       1.17790       1.02994      0.908286      0.817693      0.735618      0.598804      0.530479      0.433451      0.341532
  38  11 2975.8413    3.9263  0.9415 12.6764 -0.0022  0.0190   0.0678   0.0494    0.0619   0.0000   442.0047     -0.183981       19.7007     -0.348444      -3.96422      0.733976       2.08674      -1.80208      0.283880      0.661838       1.10749       1.15085       1.82625     -0.807123     -0.250079     -0.342888      0.276316     -0.353408      0.818198       1.14263       1.24207       1.35512       1.42312       1.39540       1.44804       1.36245       1.26835       1.17272       1.02905      0.872812      0.790322      0.661326      0.547646      0.469778      0.383479      0.305065
  38  12 3142.1854    4.1905  1.1078 12.8170 -0.0030  0.0212   0.0681   0.0557    0.0664   0.0000   439.6556      0.552744       17.8079     -0.126038      -2.31832      -1.57038       3.18302      -2.43021      0.855057     -0.373544     0.0612983      -2.22742      0.960685     -0.590719     0.0348499      0.150676     0.0869360     -0.553205      0.903560       1.22623       1.35026       1.45766       1.45596       1.47545       1.42118       1.46360       1.31688       1.27141       1.14056      0.994234      0.882002      0.712757      0.640607      0.522737      0.433682      0.359060
  38  13 3305.5560    3.7079  1.5437 12.6710 -0.0012  0.0272   0.0530   0.0700    0.0535   0.0000   440.6820       1.20686       15.5297      0.569384      -1.64834     -0.769925      -1.10427    -0.0358105      0.816949     0.0572069      0.885435     -0.165816     -0.231511      0.123618     -0.206981      0.429505      -1.03960     0.0315926       1.10239       1.52736       1.67264       1.76013       1.95072       1.87396       1.80787       1.77469       1.59648       1.57361       1.37434       1.23414       1.12686      0.962348      0.802754      0.664181      0.554749      0.443766
  38  14 3466.5242    2.9872  2.3479 12.1587  0.0006  0.0344   0.0353   0.0870    0.0407   0.0000   440.4838      0.215654       12.9455       2.66089       3.78626       3.77907      -4.07983      0.652382       2.16637      -1.86787      -1.33683    -0.0627152      0.509368      0.973508      -1.49087     -0.423590       1.47557     -0.850260       1.38078       1.87863       2.05737       2.24489       2.36901       2.27671       2.34175       2.21687       2.10660       1.93726       1.70181       1.58162       1.37621       1.18122       1.00186      0.838748      0.680614      0.552025
  38  15 3625.5995    2.2455  3.9408 11.5056 -0.0012  0.0459   0.0217   0.1258    0.0316   0.0000   436.8246      -3.16271       17.6352      -2.53301       3.04877      -2.77854       7.11630       1.69556      0.960146     0.0756774      -2.52053       4.55072       1.56511      -3.11280     -0.651419      0.834905       1.06394      0.253661       1.85844       2.47835       2.77175       2.93495       3.18369       3.10218       3.03577       2.94022       2.78053       2.55110       2.35398       2.09169       1.84554       1.60384       1.33293       1.13300      0.912944      0.749108
  38  16 3783.1734    1.8225  5.7462 10.9817 -0.0019  0.0607   0.0158   0.1662    0.0282   0.0000   439.3161      -5.66482       11.8262       10.3694      -2.39693       2.76363      -8.72636      -3.72485      -3.39342       5.26532      -2.93912      -4.96649       4.44910       4.13841      -1.48468      -1.34626      0.696081       2.17814       2.47018       3.23311       3.79788       3.93209       4.23939       4.15288       4.14409       3.95333       3.71560       3.46490       3.06159       2.77635       2.43715       2.10891       1.78950       1.52636       1.20651       1.00364
  38  17 3939.5233    1.4828  8.2115 10.6608 -0.0013  0.0845   0.0124   0.2338    0.0262   0.0000   436.3441       2.37819       20.1500      -6.50261      -3.99856       4.20517      -1.55193      -3.45216       5.01422      -10.0534       5.01264      -3.85118       6.17883       2.51219      0.614687      -1.41130      -1.62213       1.26557       3.40629       4.57577       5.16446       5.51592       5.82436       5.82847       5.72150       5.48199       5.13042       4.90276       4.33417       3.84569       3.40266       2.93220       2.50796       2.11275       1.67795       1.38268
  38  18 4094.7705    1.1401 10.0108 10.5644 -0.0025  0.1169   0.0105   0.3158    0.0237   0.0000   442.3219      -2.61908       10.6398       13.3712       4.74234     -0.933347       2.94044      -12.8422      -1.75511      -4.02903       10.5092       2.46893       1.79693       2.43445       1.41178      -1.14754       2.65805      -1.71140       4.63041       6.18204       7.02608       7.72901       7.77190       7.99564       7.84423       7.59589       6.97193       6.62147       5.92812       5.24119       4.70578       4.02961       3.44925       2.87191       2.31758       1.86549
  39   4 1728.2177    0.3282  0.3888  8.8637 -0.0112  0.0141   0.0093   0.0340    0.0328   0.0000   441.1218      -1.98584       20.6326       1.25486      -4.31765      0.832048       1.05149      -1.70054     -0.916699      0.621820      0.919736      -1.14210      0.463849      0.276399     -0.353861    -0.0200126     -0.371476     -0.194723      0.627190      0.764006      0.905626       1.00261      0.993632      0.968456      0.941793      0.917652      0.914705      0.843201      0.741277      0.677823      0.627595      0.514647      0.441518      0.352367      0.287538      0.245417
  39   5 1925.1604    0.5475  0.5482  9.2221 -0.0024  0.0157   0.0122   0.0358    0.0414   0.0000   440.3609      -1.24245       19.2022      0.765849      -2.92422    -0.0767790       1.66469      0.865045       1.12274      0.398676       1.59403      0.151724     -0.200318     -0.447221      0.664646      0.335139     -0.131477      0.246334      0.650822      0.855481      0.950783       1.03312       1.05996      0.988116       1.02006       1.02392      0.977258      0.894547      0.799134      0.726159      0.623317      0.553324      0.465751      0.388427      0.334562      0.268718
  39   7 2301.1892    1.2205  0.9753 10.3221 -0.0034  0.0205   0.0210   0.0541    0.0579   0.0000   440.7153       2.17217       20.1180       2.39493      -3.12915     -0.702371    -0.0508203     -0.431573      -1.08011      0.680988     -0.127485       1.39946      0.691470     -0.367272    -0.0726566     -0.797261      0.359697      0.297927      0.777693       1.11892       1.21900       1.37554       1.36109       1.39196       1.30886       1.32688       1.18277       1.15160       1.04707      0.935815      0.828825      0.697491      0.585485      0.491894      0.397572      0.340428
  39   9 2653.7915    2.3990  1.1144 11.7478 -0.0035  0.0229   0.0398   0.0547    0.0625   0.0000   440.5216      -3.59418       21.2181      -2.89635      -2.61091       1.18495     -0.428655       1.28897      -1.32995       2.46258      -1.52905     -0.470588     -0.485473      0.346307      0.552092      -1.98828     -0.778983     0.0622034      0.888389       1.27220       1.33046       1.49580       1.52684       1.54026       1.54639       1.49238       1.40860       1.31063       1.17249       1.02469      0.902321      0.797051      0.651060      0.569784      0.455762      0.387380
  39  10 2827.1784    3.2453  0.9473 12.3925 -0.0012  0.0196   0.0552   0.0482    0.0578   0.0000   440.7142      -1.15632       20.4303       2.81409      -1.54580      0.440648       2.04418       1.75832      0.115351      0.456910      0.347092     -0.207922     -0.616817      0.455946      0.460474    -0.0745172     -0.412384      0.210452      0.794527       1.05764       1.15006       1.27165       1.33781       1.27683       1.30978       1.22692       1.20712       1.09197       1.03425      0.917793      0.768895      0.678076      0.562269      0.488059      0.413683      0.326672
  39  11 2998.0048    4.0177  0.9203 12.8453 -0.0011  0.0192   0.0692   0.0473    0.0574   0.0000   440.4042      0.306391       17.5868       1.65320      0.363192      -1.74732       1.12002       1.06514      -1.54474      -2.18673       1.12222      0.326979      -1.32832      0.128128      0.627751      0.617896      0.251016     -0.311333      0.758893       1.05134       1.15972       1.27214       1.26899       1.31678       1.26426       1.22291       1.18652       1.04619      0.975740      0.850692      0.805119      0.682362      0.571113      0.498348      0.402489      0.330998
  39  12 3165.5759    4.2302  1.1383 12.9687 -0.0029  0.0224   0.0683   0.0594    0.0626   0.0000   439.7859     -0.727756       18.9543      0.797948     -0.824401      -3.59388      -1.19450      -2.45856      -1.46422      0.731188      0.652040     -0.607400       1.86432      0.828297     -0.425447     -0.168724     -0.289017    -0.0814555      0.869703       1.23875       1.37277       1.41412       1.54097       1.49309       1.52563       1.41950       1.34214       1.20387       1.11927       1.00893      0.901111      0.819754      0.669467      0.572123      0.481558      0.380250
  39  13 3330.2371    3.4912  1.7209 12.6148 -0.0038  0.0282   0.0471   0.0738    0.0466   0.0000   440.7623       3.05832       17.1529      0.392856     -0.566191       2.28378       1.66171      -1.92733       2.25795       3.59581       2.81670      -1.40640     -0.779984      0.416970       1.23808     -0.326985     -0.697897     -0.754997       1.13786       1.49973       1.73534       1.84411       1.91642       1.91331       1.87961       1.86463       1.68165       1.60274       1.41924       1.29875       1.12803       1.00623      0.872892      0.721200      0.600055      0.492771
  39  14 3492.3579    2.8396  2.6079 11.9722  0.0005  0.0353   0.0314   0.0931    0.0392   0.0000   441.2582      -1.00832       10.5467      0.117506       5.36472       4.65592      -2.38638      -1.68798     0.0242214      0.668778      -3.89783       1.35736       1.35621     -0.536468      0.268802      0.722607    -0.0463623     -0.353002       1.40215       1.84473       2.14934       2.22849       2.45229       2.38861       2.39091       2.28982       2.11554       1.94217       1.83371       1.59260       1.42370       1.24013       1.02768      0.859236      0.721555      0.582491
  39  15 3652.4848    2.1998  4.4529 11.3654 -0.0008  0.0490   0.0197   0.1337    0.0295   0.0000   439.2402       2.69511       14.2956      -4.42747      -3.94782       1.77888      -6.32530      -1.42301      -2.39383      -4.04550      -2.07120     -0.501036      0.754791      -2.65197       2.42393    -0.0182095     -0.615598      0.164787       1.88230       2.57381       2.89289       3.09883       3.23218       3.16285       3.32285       3.01300       2.99999       2.68888       2.46467       2.17972       1.93352       1.73685       1.42595       1.23639      0.961923      0.809237
  39  16 3811.0337    1.7455  6.1054 10.9604 -0.0001  0.0638   0.0150   0.1747    0.0272   0.0000   432.7037       3.88254       24.3641      -4.40146      -8.06833       1.62876     -0.513339       2.22629     -0.531856       4.12860       1.47440      -3.43301      -2.98919      0.604323      -2.50710      -2.49816      -1.65995       2.15585       2.50866       3.36747       3.81519       4.07080       4.32068       4.29151       4.25158       4.14133       3.89626       3.51863       3.24369       2.89754       2.57894       2.25573       1.90363       1.63135       1.30763       1.06987
  39  17 3968.0207    1.4277  8.4294 10.6471 -0.0010  0.0893   0.0119   0.2391    0.0252   0.0000   440.4666      -1.11768       13.0764      -19.9754       9.63361       3.79243       2.88293      -4.08098       14.8440      -7.79726      -2.01001      -1.62438     -0.125703     0.0215577     -0.232561      -5.22412      -1.76483       1.49993       3.42784       4.66237       5.29214       5.68429       5.95127       6.04274       5.82219       5.65255       5.36214       4.98895       4.47326       4.00838       3.66925       3.07795       2.70145       2.27938       1.82328       1.48270
  39  18 4124.2149    1.1145 10.1943 10.5021  0.0006  0.1194   0.0099   0.3147    0.0231   0.0000   426.7528      -7.04165       9.86186      -8.84949      -3.79690       11.1315      -18.9473      -3.03221       1.96681       11.7602      -8.55087       3.72279      -2.93181      -6.33292       1.64219       2.52347      -2.16869      -3.06612       4.55455       6.16582       7.07676       7.49444       7.89683       7.93985       7.81496       7.56796       7.13525       6.47487       6.08027       5.40013       4.79601       4.17580       3.56574       2.97787       2.39403       1.96656
  39  19 4278.9892    0.9206 13.2287 10.2238 -0.0003  0.1563   0.0074   0.4066    0.0212   0.0000   441.5546       15.8368       15.9666       15.3252       1.71380      -6.49649      -3.04833      -7.92303       16.0760       5.68844       5.72870      -17.4188      0.578755      -6.41012      -7.35969      -1.38126      -7.05139     -0.158403       6.08902       8.11603       9.36836       9.98647       10.5302       10.6744       10.4501       10.0421       9.42628       8.76617       7.94512       7.16271       6.30428       5.47623       4.71487       3.95901       3.17461       2.59526
  40   4 1743.2734    0.3345  0.3407  8.9269 -0.0040  0.0132   0.0094   0.0288    0.0312   0.0000   440.7643      -1.07782       21.0971      0.962930      -1.27275     0.0879281     -0.478557    -0.0207571      0.498236      0.788335      0.488534    -0.0300367     -0.684218    -0.0460174      0.195205     -0.108541     0.0891817     0.0821486      0.494640      0.696974      0.795689      0.781699      0.876537      0.869948      0.872822      0.805036      0.749625      0.669778      0.714866      0.607755      0.553284      0.480973      0.404120      0.333261      0.278954      0.243154
  40   5 1941.3867    0.5765  0.6041  9.1722 -0.0033  0.0167   0.0123   0.0380    0.0436   0.0000   440.2572     -0.390435       21.0486      -2.04804      -5.20932       1.99258    -0.0999977     0.0177390      0.134350      0.203879      0.776117      -1.14306      0.186486      -1.26576     -0.345001     -0.363682      0.201885      0.293736      0.601412      0.856171      0.932606      0.985270      0.999655       1.04201       1.01605       1.06196      0.947647      0.917611      0.765198      0.743996      0.616487      0.551060      0.480724      0.394052      0.333148      0.269695
  40   6 2133.9541    0.8721  0.7368  9.7141 -0.0022  0.0178   0.0164   0.0404    0.0514   0.0000   441.6769     -0.800666       21.7343      -1.36291     -0.634303      -2.35956       2.14697      -1.21778     -0.226815      0.776511    -0.0377432      0.236403      0.241116      -1.49613     -0.798334      0.996729      0.890678     0.0621298      0.684032      0.964626      0.972019       1.09052       1.18744       1.18540       1.21292       1.07415       1.02121      0.948871      0.939991      0.814165      0.706243      0.606079      0.505038      0.450428      0.369731      0.314532
  40   7 2319.2548    1.3021  1.0317 10.5064 -0.0009  0.0216   0.0216   0.0536    0.0561   0.0000   440.9649      0.366836       20.4954       1.21027      -2.64382       1.10802     -0.173435      0.655204       1.47434    -0.0785234      0.469448      -1.39483     -0.977334    -0.0225688      0.487243      0.223940      0.503436     -0.151191      0.831016       1.14106       1.17909       1.30675       1.47547       1.42610       1.36339       1.32519       1.23270       1.20867       1.05451      0.955174      0.870025      0.749141      0.623049      0.534773      0.456343      0.361949
  40   8 2497.8607    1.7975  1.1772 11.1808 -0.0026  0.0233   0.0292   0.0583    0.0611   0.0000   440.9752       1.15060       17.1364       1.29489      -3.46540     -0.533447      -1.70806       1.51639      0.155364      0.171327      0.141706       1.41991      0.545084     -0.196954     -0.635802      -1.36274     -0.345819     -0.108927      0.902254       1.24977       1.35954       1.50778       1.52532       1.56964       1.48235       1.46409       1.38206       1.30992       1.18108       1.08792      0.936434      0.851564      0.703607      0.603653      0.493287      0.405202
  40   9 2673.7180    2.5063  1.1010 11.7296 -0.0019  0.0217   0.0399   0.0556    0.0626   0.0000   441.3448       1.09897       21.5816      -1.38245      -3.51026       1.23827      -1.91835      -1.48191     -0.372183     -0.701410      0.473297      0.945962      -1.48717      -1.04806    0.00508567      0.308290     -0.117495     -0.208244      0.791091       1.13136       1.16759       1.31531       1.42139       1.37830       1.38931       1.30764       1.27982       1.13686       1.08447      0.960802      0.863277      0.737558      0.605306      0.532306      0.430247      0.352197
  40  10 2848.1317    3.3874  0.8745 12.4298  0.0008  0.0185   0.0582   0.0441    0.0570   0.0000   440.4010      -2.63260       20.7256      0.152833      -1.23054       1.10099     -0.302004     -0.562742      0.992574      0.874445      0.615190     -0.609778      -1.45600     -0.557867    0.00401468      0.285937     -0.374317     -0.221455      0.734666       1.01279       1.09007       1.17216       1.30546       1.26769       1.26895       1.18961       1.14418       1.06750      0.984631      0.863432      0.782985      0.636011      0.550432      0.470975      0.391355      0.323969
  40  11 3019.9400    4.1521  0.9738 12.7753 -0.0008  0.0192   0.0678   0.0491    0.0595   0.0000   440.7784     -0.126725       20.2670     -0.918753      -3.63767     -0.198941       2.14366      0.868129     -0.187090     -0.979396       1.49786      0.179694     -0.693650     -0.563418      0.682516     -0.396551      0.153929     -0.355047      0.765660       1.01752       1.09758       1.22960       1.30916       1.29988       1.29695       1.26488       1.13621       1.06219      0.965471      0.876035      0.766151      0.691753      0.573376      0.492021      0.403174      0.342281
  40  12 3188.5421    3.9835  1.2001 13.0741 -0.0009  0.0237   0.0644   0.0630    0.0590   0.0000   441.6590    0.00505996       19.4712    -0.0609707      -5.41938       1.24974      0.376395       1.26988     -0.641423      0.680439       1.30300    -0.0804043     -0.964306     -0.106223       1.01591     -0.539421     -0.164455   -0.00619445      0.950525       1.32429       1.52622       1.69839       1.77559       1.75314       1.75365       1.64566       1.51082       1.42360       1.25779       1.10305      0.981602      0.838565      0.731892      0.603898      0.494957      0.406435
  40  13 3354.5225    3.3787  1.6182 12.5846 -0.0013  0.0287   0.0474   0.0702    0.0500   0.0000   441.2895       2.85487       12.8809       1.94199       1.71708      -1.48950      -4.48766       2.12863      0.842409      -1.54019       1.70673       2.77121      0.741543      -1.69568     -0.641326     -0.145975     -0.499750     0.0265743       1.06822       1.53778       1.61922       1.79044       1.87616       1.81485       1.89666       1.78941       1.72999       1.57575       1.42700       1.32473       1.12408      0.992211      0.854443      0.718001      0.585519      0.487980
  40  14 3517.9740    2.6650  2.9065 11.9568  0.0002  0.0380   0.0284   0.1035    0.0337   0.0000   441.5617      0.368716       11.0611      0.391172       2.01230       1.34684      -5.53232      0.777015       2.35979      -4.55593       1.39277      -1.11978      -2.96913      0.485009      0.551284       1.26929       1.08440      -1.72378       1.43702       1.95711       2.27065       2.32350       2.52081       2.47368       2.39874       2.42613       2.18513       2.10996       1.92112       1.69922       1.55195       1.31990       1.11845      0.961064      0.812007      0.664914
  40  15 3679.1124    2.1169  4.7295 11.2541 -0.0001  0.0499   0.0184   0.1390    0.0282   0.0000   447.9037       1.65708       15.5808      -3.90146      -4.89451       3.64983      -1.25361      0.986155       7.24064       1.73176    -0.0141990      -5.67462      0.749905      -1.28811     -0.716191       3.39276      0.303687     -0.877331       1.95584       2.62839       3.00143       3.17542       3.40555       3.33641       3.34897       3.23761       3.00024       2.74418       2.55954       2.30724       2.07901       1.79965       1.55726       1.32428       1.08550      0.901565
  40  16 3838.5601    1.7070  6.9564 10.8311  0.0004  0.0694   0.0136   0.1890    0.0255   0.0000   437.6762      0.448280       14.5796      -6.98558       6.42087      -5.45051     -0.151806       5.12268      -2.70252      -5.42089       1.03248      -1.27224       3.20569     -0.605676      -2.34003     -0.205940       1.27606      -1.06057       2.62209       3.56851       4.03437       4.34610       4.52586       4.62638       4.48348       4.39595       4.13543       3.73484       3.53744       3.15972       2.80800       2.42417       2.12528       1.77004       1.45745       1.21155
  40  17 3996.3845    1.3450  8.4498 10.6352 -0.0008  0.0918   0.0114   0.2448    0.0242   0.0000   439.0671       2.68772       17.9388      -2.96902      -18.5790       13.3209      -1.24906      0.507311     -0.764379      -4.23197    -0.0290147      0.218165      0.388340       1.74210      -1.43480       3.48004      -1.35486      -3.28301       3.48844       4.66047       5.39414       5.64152       6.08167       6.07284       5.98008       5.78595       5.37692       5.10746       4.60128       4.24746       3.65824       3.24624       2.78356       2.36869       1.91363       1.58273
  40  18 4153.1174    1.1033 11.9647 10.3870 -0.0003  0.1329   0.0083   0.3500    0.0214   0.0000   435.8461      -6.05245       20.6777      -5.29561       5.20103       13.5755      -4.65628      -1.41937       7.93103      -7.99175      -6.14840      -4.61061      -1.28281      -8.21280      -2.66199      0.489454       3.87303      -2.74892       5.04346       6.74045       7.70032       8.07643       8.84292       8.69952       8.65049       8.17844       7.81545       7.24786       6.71004       6.06473       5.35971       4.69999       4.00715       3.45941       2.79991       2.30807
  40  19 4308.8863    0.8854 14.1243 10.1641 -0.0006  0.1703   0.0069   0.4319    0.0197   0.0000   427.9115       8.93424       12.2037      -6.61468      -11.9897      -16.5236      -3.17224       2.12219       2.86576      0.560862      -4.76614       14.8066      -14.4490      -7.68114      0.966695       1.36277       1.04244      -2.83142       6.30309       8.59831       9.74469       10.3585       10.9736       10.9973       10.8658       10.5309       9.92127       9.32364       8.59781       7.66967       6.88026       5.94708       5.09913       4.35856       3.52602       2.94852
  41   4 1758.0286    0.3643  0.3513  8.9885 -0.0009  0.0143   0.0099   0.0266    0.0317   0.0000   441.4116     -0.930628       20.9190     -0.700866      -5.11820       1.66820     -0.344731    -0.0499527     -0.649619      0.183401     -0.793902      0.456759      0.427361      0.364241     -0.462174     -0.211548      0.536581     -0.427036      0.551942      0.745624      0.836899      0.893187       1.03750       1.01074       1.03819      0.894833      0.924368      0.859125      0.769901      0.710058      0.539727      0.515497      0.421062      0.364253      0.297782      0.248124
  41   5 1957.4749    0.5876  0.5551  9.2695 -0.0027  0.0149   0.0125   0.0356    0.0418   0.0000   441.1030      -2.04136       21.5598    -0.0585943      -3.49967     -0.405550     -0.617452       1.50318      0.634896     -0.254466       2.34204      0.859257     -0.147728     -0.583140      0.157912     0.0144267     -0.323689     -0.188203      0.577730      0.816624      0.842555      0.928273      0.895879      0.954758      0.939907      0.964808      0.867898      0.815607      0.765441      0.723543      0.587258      0.524864      0.453574      0.370325      0.329890      0.273157
  41   6 2151.0927    0.8846  0.7313  9.7877  0.0045  0.0173   0.0163   0.0398    0.0498   0.0000   441.3683      -2.23697       20.7280      0.342114      -2.73113     -0.708848      0.291152       2.16008     -0.423069      -1.09919       1.13833     -0.267493      -1.25607     -0.200253      0.569652     -0.954172      0.257703      0.354287      0.676633      0.898880      0.996841       1.08686       1.10396       1.12814       1.01957       1.11153       1.01901      0.971731      0.884148      0.794036      0.692834      0.639192      0.526897      0.438047      0.364694      0.307714
  41   7 2337.1462    1.3076  1.0850 10.6173 -0.0015  0.0225   0.0218   0.0561    0.0570   0.0000   441.2848      0.635846       20.3969      0.659503      -1.82731     -0.535166      -2.34371     -0.964044       2.84935      -1.09989      -2.59599     -0.917887       1.46047      0.736600      -1.02733     -0.513455       1.02634     -0.426504      0.826472       1.16582       1.24442       1.32954       1.45349       1.39413       1.45546       1.38034       1.32882       1.22038       1.09335      0.984373      0.916457      0.814969      0.691853      0.589237      0.505279      0.406371
  41   8 2516.5176    1.8931  1.1031 11.2138 -0.0061  0.0219   0.0304   0.0530    0.0625   0.0000   439.5434     -0.602059       21.1349      0.258753     -0.791256       1.80211      0.613076      -2.17288      -1.62523     -0.504422      0.940982       1.45057       1.03062     -0.566936      -1.74781     -0.225382       1.52325    -0.0133585      0.820043       1.11612       1.23495       1.35171       1.44473       1.41007       1.39861       1.36406       1.31986       1.18223       1.13824      0.967667      0.905205      0.760463      0.689959      0.580322      0.473160      0.385818
  41   9 2693.3916    2.5679  1.0248 11.8515 -0.0024  0.0200   0.0417   0.0518    0.0596   0.0000   442.1622     -0.650241       20.8679       1.68495      -2.50105      0.258168     0.0872503       2.23500     -0.507833      0.878206      0.183135       1.24136      0.788302     -0.725848      -1.69439     0.0192113    -0.0952353      0.406556      0.794261       1.08212       1.15635       1.23980       1.30056       1.31710       1.32138       1.32471       1.23755       1.13962       1.01488      0.904546      0.816827      0.723045      0.655938      0.548192      0.452815      0.373645
  41  10 2868.8586    3.5046  0.9173 12.3984 -0.0001  0.0186   0.0577   0.0460    0.0601   0.0000   440.5507     -0.985012       19.0138       2.52023      -1.28340     -0.964063     -0.651418       1.05776      -1.04481       2.01196       1.32033      -2.01768    -0.0769131      0.948881      0.172682  -0.000592758      0.461860      0.109881      0.696383      0.952846       1.05233       1.20945       1.18157       1.22425       1.21695       1.19163       1.08433       1.01312      0.968828      0.825325      0.737751      0.669705      0.553592      0.483343      0.398089      0.318074
  41  11 3041.5222    4.1376  0.8668 13.1191 -0.0004  0.0184   0.0725   0.0463    0.0518   0.0000   440.9774       2.42278       19.8715       2.27018      -2.85733      -2.22522      -1.09097       1.25888      -2.58178      0.420346   0.000941048      -1.26983      -1.30385      0.259975     -0.513372     -0.401750    -0.0516490     -0.999586      0.708650       1.02152       1.08203       1.19794       1.26260       1.23888       1.28855       1.21410       1.19244       1.09967      0.965962      0.865610      0.725745      0.648829      0.559642      0.462121      0.399021      0.332741
  41  12 3211.1883    4.1742  1.2760 12.8617 -0.0009  0.0226   0.0625   0.0607    0.0615   0.0000   442.5116     -0.724419       18.0798      0.173632      -3.94058      -2.59714       1.06108      -1.10160       1.17272       1.36593     -0.998845     -0.427016       2.30663     0.0717996     -0.970295     -0.466768     0.0420664     -0.405989      0.885387       1.19198       1.37150       1.45662       1.54424       1.57861       1.52131       1.50812       1.38922       1.26950       1.17466       1.03816      0.954660      0.808538      0.703986      0.591611      0.495990      0.409792
  41  13 3378.3269    3.3503  1.8421 12.4664  0.0003  0.0290   0.0426   0.0753    0.0435   0.0000   442.6008       1.08059       17.2686       2.31769    -0.0331281      -1.14669     -0.862778       1.44684      -1.17075      -2.37770       1.63448      -1.33342     -0.816843      0.582449     -0.223003     -0.729226      0.454193    0.00790261       1.06362       1.47825       1.64625       1.79265       1.83388       1.90670       1.84072       1.83025       1.66774       1.60903       1.42473       1.31770       1.16924       1.02960      0.874715      0.738344      0.611081      0.514262
  41  14 3543.1548    2.5345  3.0305 11.8752 -0.0020  0.0396   0.0264   0.1015    0.0325   0.0000   440.4654      0.388975       12.5587      -2.25420       7.17899      -4.82654      -8.41412       5.99727       4.33554      -5.48071       2.78895     -0.565272       3.21994      0.834789     0.0362623      0.524920     -0.566220       1.27125       1.42923       1.98498       2.21708       2.36922       2.56787       2.54531       2.55049       2.43026       2.30949       2.17299       1.97762       1.74347       1.58297       1.35654       1.21343       1.01559      0.833931      0.677945
  41  15 3705.4602    2.0357  4.9599 11.2484 -0.0022  0.0524   0.0174   0.1435    0.0267   0.0000   440.7925      -3.19500       10.9360       2.05885      -2.51601     0.0433582       6.17893      -7.53172      -8.13775       1.98055    -0.0890810      0.621882      -1.71509      -2.15868      -1.75335     -0.561530      0.186251      0.282850       1.96713       2.61022       3.02282       3.19829       3.39672       3.40138       3.39635       3.30123       3.07254       2.89489       2.67190       2.34992       2.12168       1.82016       1.61090       1.37623       1.11619      0.943629
  41  16 3865.6472    1.6183  7.1508 10.8494 -0.0006  0.0729   0.0130   0.1967    0.0247   0.0000   436.8478      -1.16346       29.3448      -2.17695      -4.31850      -7.17593       4.51488     -0.185162       2.62958     -0.250847       4.26657       2.89032      -5.16792       2.47035      -3.52436     -0.871474     -0.868633      -4.05371       2.68687       3.65508       4.18304       4.31290       4.78302       4.61460       4.69563       4.45859       4.27451       3.94845       3.63560       3.30559       2.91966       2.59700       2.23065       1.88471       1.55483       1.30393
  41  17 4024.3928    1.3134  9.7130 10.6168 -0.0004  0.1038   0.0104   0.2760    0.0231   0.0000   442.4682     -0.259299       18.5358       1.57691       1.33804       8.16460       2.01266      0.569946      -1.22697      -4.44699       2.98965      -3.75739       1.16731       2.46886       1.64858      -1.36724       2.87502      -1.69263       3.83027       5.12369       5.83870       6.39720       6.56417       6.65226       6.58725       6.31956       6.06422       5.73877       5.23916       4.68733       4.21086       3.61261       3.20212       2.70136       2.18090       1.82658
  41  18 4182.2854    1.0414 12.2732 10.4115 -0.0005  0.1429   0.0079   0.3693    0.0207   0.0000   439.2841      -10.4805       8.18707      -3.10202       2.45957       12.1582      -9.24250       3.01008       1.37626      -1.93436       3.75168      -17.1009      -2.61092       3.13361      -2.83950       2.77476       1.01989       5.70610       5.19518       7.07806       8.02378       8.80519       8.97058       9.31789       9.04309       8.81413       8.37354       7.79597       7.16901       6.49010       5.72911       5.07972       4.32046       3.74562       2.99263       2.48592
  41  19 4338.6769    0.8387 13.6632 10.1598  0.0007  0.1675   0.0068   0.4290    0.0195   0.0000   431.5602      -7.41219       23.2977      -11.4504      0.506650      -6.74782       14.3421      -9.90409      -5.64770      -4.28631       8.23240      -5.58539      -1.40454      -2.72100       8.19589      -2.61595       1.57667      -6.66263       6.06892       8.16825       9.45475       10.0696       10.6525       10.7234       10.5873       10.2766       9.83366       9.02558       8.43766       7.60218       6.71662       5.90329       5.04826       4.32993       3.47352       2.90031
  42   4 1772.6114    0.3834  0.4416  8.8910 -0.0030  0.0135   0.0093   0.0345    0.0341   0.0000   440.4706     0.0811727       22.5614     0.0784436      -4.35181     -0.430170      0.740618       1.15614     -0.218412     -0.516227      0.403907     0.0432921      0.267182     0.0938807      0.242538    0.00316702     -0.421634     -0.203699      0.530519      0.698738      0.810480      0.862876      0.926639      0.882731      0.913992      0.867866      0.869535      0.783504      0.735915      0.678618      0.556067      0.497184      0.422881      0.369166      0.291877      0.250113
  42   5 1973.3300    0.6043  0.6152  9.3276 -0.0050  0.0163   0.0123   0.0362    0.0425   0.0000   440.3657      0.561158       20.7760      0.684578      -2.78593      -2.01979      -1.78373     -0.663179      0.323901       1.15362     -0.998962      0.478733     -0.181814     -0.226056      0.803593      0.466720     0.0538302     -0.515305      0.596972      0.805288      0.927105       1.02151       1.04744       1.09494       1.08006       1.01902      0.986343      0.920056      0.813437      0.756841      0.655590      0.576844      0.497512      0.410651      0.340998      0.282380
  42   7 2354.7591    1.3413  1.0016 10.5969 -0.0003  0.0213   0.0223   0.0505    0.0563   0.0000   441.3309      -1.14689       19.1714       1.72637      -4.59330      -2.28007       2.07019      0.900001      -1.72003     -0.846374    -0.0965862      -2.28552     -0.653957     -0.193729      0.263033     -0.441250      0.664808     -0.169649      0.750184       1.08333       1.11515       1.32424       1.31932       1.36489       1.27300       1.30565       1.22242       1.14453       1.10330      0.948866      0.870419      0.705335      0.653407      0.530564      0.450814      0.370389
  42   8 2534.9613    2.0082  1.1146 11.1632 -0.0022  0.0209   0.0316   0.0530    0.0638   0.0000   441.3253     0.0359445       21.0904     -0.103507     -0.735804     -0.421439       3.46891      0.316008      -1.93841     -0.142322       1.67468      0.594155     -0.729725      0.415525      0.780746      -1.07902      0.937897    -0.0333160      0.775916       1.05078       1.15827       1.26600       1.34305       1.33896       1.37335       1.28841       1.21576       1.14086       1.04412      0.969197      0.827983      0.759482      0.638950      0.542912      0.454718      0.365446
  42   9 2712.9850    2.7530  0.9835 11.9400 -0.0002  0.0189   0.0444   0.0497    0.0568   0.0000   441.2707      0.270787       20.6779     -0.191051     -0.285293      0.744087      0.853935     -0.994363      -1.70425     -0.672400     -0.585209     0.0505275      -1.42119     -0.330722      0.324096      0.204955    -0.0800178    -0.0824842      0.711039      0.951138       1.08697       1.16631       1.23333       1.20862       1.20354       1.22329       1.16482       1.06436       1.00360      0.882286      0.763463      0.683367      0.557391      0.491889      0.405843      0.341978
  42  10 2889.3090    3.6298  0.9451 12.4382 -0.0018  0.0190   0.0586   0.0459    0.0586   0.0000   441.2229     -0.911376       20.8652     -0.737943      -3.28075      0.620566      0.431034      0.467904      0.160852      -1.76330     0.0822124      0.656562     -0.500071     -0.730645     -0.963596      0.215488     -0.558061      0.286462      0.681737       1.01190       1.08851       1.23194       1.33062       1.32938       1.29849       1.25258       1.15202       1.10876      0.955779      0.882384      0.773213      0.667985      0.588550      0.489934      0.392150      0.329506
  42  11 3062.7818    4.1819  0.9747 12.8284  0.0006  0.0190   0.0671   0.0479    0.0575   0.0000   441.2634      0.482579       21.7090      -1.58916      -2.00017      -2.17624     -0.118696      0.749020       1.14597      0.237913       1.06914      -1.43292      0.236896      -1.07265     -0.747789       1.07878      0.516528     -0.334377      0.698407      0.931599       1.01112       1.15351       1.25018       1.20094       1.14719       1.14060       1.11611       1.01622      0.940817      0.857947      0.747961      0.646582      0.581631      0.483567      0.401831      0.332043
  42  12 3233.5200    4.0390  1.3346 12.7550 -0.0022  0.0245   0.0586   0.0593    0.0593   0.0000   441.4835       1.05152       18.9934       2.66624      -1.11034      0.674803     -0.462548     -0.635105       2.58843     -0.512374      0.362467       2.19728      -1.29630     -0.247401     0.0763044       1.95999     -0.539910     -0.454246      0.840242       1.21150       1.29920       1.41469       1.51821       1.51776       1.54077       1.46531       1.43690       1.23925       1.19890       1.07377      0.958336      0.875673      0.718898      0.652427      0.507717      0.442139
  42  13 3401.8269    3.3289  1.9695 12.2871  0.0021  0.0290   0.0408   0.0757    0.0446   0.0000   441.0927      -1.34402       16.8245     -0.287173      0.559473       1.77979      -2.43722       1.61131      0.817121       1.91205       1.26795       1.14368      -1.02019      0.403511    -0.0359690      0.343824       1.60068     -0.399624       1.10968       1.49503       1.61673       1.74780       1.82175       1.90639       1.82633       1.85616       1.66047       1.59984       1.46183       1.34390       1.20523       1.08112      0.927842      0.769732      0.648412      0.540465
  42  14 3567.9315    2.4691  3.4216 11.7327  0.0020  0.0404   0.0240   0.1112    0.0306   0.0000   443.4754     -0.486836       13.7520      0.227543       7.77412       3.01917      -11.1515      -1.00872       5.45600      0.718857      -4.28087       1.69232     -0.202716      -1.31876      0.921034      0.234789      0.594216      -1.30340       1.48265       1.99208       2.25224       2.38587       2.58723       2.57052       2.54945       2.48206       2.29843       2.22160       2.04819       1.80623       1.65384       1.44865       1.22664       1.08491      0.903145      0.742807
  42  15 3731.2718    2.0163  5.4764 11.0953  0.0008  0.0548   0.0162   0.1516    0.0263   0.0000   440.4276      0.145376       17.5726      -1.37576      -7.33016       2.22325      -4.37583      0.316812       5.15567       1.42412      -3.11046      0.292349     -0.280355      -2.97753      0.713107       1.27438       1.43805     -0.168793       2.01220       2.68904       3.10425       3.25764       3.50511       3.48626       3.44789       3.41223       3.21823       2.99213       2.77507       2.46404       2.22604       1.95651       1.69902       1.44919       1.20935       1.00872
  42  16 3892.6772    1.5875  7.6216 10.8120 -0.0010  0.0762   0.0126   0.2101    0.0240   0.0000   437.5465      -1.96551       14.4492       4.71218      -2.25205       1.70869       9.26184       2.40259       4.80329       9.87632       1.63712       3.14038       4.31042      0.189288      0.301726       2.68926      0.420487      -2.75043       2.73776       3.69495       4.23999       4.53067       4.80660       4.79708       4.79883       4.69617       4.39285       4.12669       3.77703       3.41123       3.11415       2.71957       2.33676       2.01194       1.67364       1.35877
  42  17 4052.1577    1.2724  9.9138 10.5137 -0.0005  0.1043   0.0096   0.2773    0.0230   0.0000   442.5507       4.38439       24.2499      -6.64643      -8.34543       5.11053      -6.82926       2.00892      -1.42679       13.9773      -3.11279      -17.0361      0.574315      -4.53782      0.488422      -4.77032     -0.420935     -0.269159       3.78548       5.05932       5.77455       6.27560       6.61726       6.67190       6.62567       6.31397       6.16480       5.62749       5.33408       4.72353       4.23645       3.65386       3.24212       2.75915       2.25383       1.85636
  42  18 4210.4945    0.9919 11.9887 10.3550 -0.0002  0.1409   0.0077   0.3630    0.0207   0.0000   427.9504      -6.22923       15.1834       1.32821      -8.36139       22.3450       21.6791      -1.04458      -4.90491      -4.69134      0.276229       12.9519      -3.53346      0.277606       3.20228      -5.41425       2.71654       4.41113       5.00542       6.77171       7.67062       8.32292       8.61995       8.91180       8.74905       8.39813       8.20517       7.37696       7.03282       6.39393       5.63881       5.00949       4.33591       3.73547       3.03298       2.52361
  43   3 1571.7778    0.2157  0.2290  8.7567 -0.0109  0.0136   0.0082   0.0241    0.0253   0.0000   442.4615     -0.522092       20.1047     -0.236882      -4.22315     -0.573256      0.457426     -0.617018      -3.07546     -0.453584       1.10438      0.157414     -0.572630     -0.103998     -0.486691     -0.137424      0.279014     -0.335354      0.514885      0.704987      0.826320      0.895671      0.946455      0.964470      0.880603      0.861525      0.860807      0.770321      0.672545      0.600378      0.510109      0.449684      0.433997      0.358829      0.295961      0.270903
  43   4 1787.0196    0.3955  0.4556  8.9110 -0.0030  0.0147   0.0095   0.0334    0.0343   0.0000   441.4808      -2.10909       21.8244      0.181734      -1.42914    -0.0409300     -0.644027       1.37640       1.26328     -0.233183     -0.623114       1.05510      0.521669     -0.899975      0.190568     0.0852154      0.170093     -0.174090      0.508513      0.696224      0.781119      0.826542      0.914526      0.864144      0.904943      0.852020      0.816566      0.746295      0.741218      0.639098      0.585383      0.511061      0.446248      0.356665      0.334565      0.265635
  43   6 2184.8319    0.9519  0.9282  9.8927 -0.0010  0.0195   0.0161   0.0477    0.0540   0.0000   441.0638    -0.0343848       20.4780    -0.0865650      -3.60043       1.98125    -0.0696083     -0.532645      0.717283       1.50808      0.412217       1.38672      0.136570      0.123908      0.610504     -0.512230      0.303619     -0.327257      0.715616      0.947136       1.12580       1.17888       1.24379       1.25964       1.18854       1.19921       1.11193       1.06847      0.983249      0.873231      0.807735      0.737093      0.613521      0.526634      0.447913      0.382266
  43   7 2372.1530    1.4723  1.1392 10.3771 -0.0016  0.0205   0.0223   0.0539    0.0646   0.0000   442.2255       1.40007       18.8696     -0.805712      -3.36215     -0.494958       1.02082      0.429525     -0.121990       1.02398     -0.956114      -1.74535     -0.301456       1.61958      0.118883     -0.200928    -0.0339000      0.469247      0.736361       1.04509       1.14089       1.26101       1.30748       1.32872       1.30359       1.28352       1.19314       1.13445       1.06295      0.935439      0.872907      0.726464      0.645457      0.551296      0.452891      0.386836
  43   8 2553.2929    2.1216  1.0975 11.2012 -0.0017  0.0204   0.0324   0.0521    0.0645   0.0000   441.5573     -0.374978       21.3857       1.24689      -4.13663      0.679786      0.673660     -0.824550     0.0720134      -1.56514     -0.113533       1.24657     -0.477594     -0.213369       1.17293     -0.840199      0.439219     -0.116431      0.734637       1.00289       1.14886       1.26359       1.29931       1.33668       1.29340       1.27193       1.16419       1.10721       1.04023      0.921217      0.842938      0.733068      0.628747      0.539816      0.451544      0.373852
  43   9 2732.3019    2.8829  1.0392 11.8475  0.0002  0.0195   0.0446   0.0489    0.0634   0.0000   441.7308      -1.11633       22.6600      0.499973      -4.47957       1.10440      -1.89509      0.460219     -0.376447      -1.04703     -0.529474       1.33929      0.141501     -0.842719     -0.643271      0.572348    -0.0713989     -0.153982      0.720022       1.00878       1.12346       1.28483       1.35287       1.32571       1.32266       1.28984       1.19840       1.09978       1.01296      0.930425      0.794987      0.701633      0.599967      0.517357      0.459025      0.357015
  43  10 2909.5380    3.6447  0.9263 12.5279 -0.0004  0.0186   0.0590   0.0442    0.0568   0.0000   440.4930     -0.480878       20.8905      0.912872      -3.19040     -0.809433      0.220514      0.590414      -1.28220       2.02106      0.313765      -1.27001      0.253262      0.298393     -0.896374      0.287212      0.160857     -0.842594      0.662253      0.886052       1.01861       1.05604       1.15326       1.12271       1.09913       1.13744       1.02112       1.00611      0.914665      0.822635      0.723726      0.667652      0.580105      0.508223      0.417952      0.341058
  43  12 3255.5036    3.9202  1.3954 12.7977 -0.0020  0.0240   0.0556   0.0621    0.0526   0.0000   439.8398       1.80623       18.5419       2.21593      -4.73337      -2.69327       5.45201      -1.89712       1.21514      0.587106      0.296678     -0.269765       1.64679      -1.23482     -0.746123     0.0399525      0.308004     -0.634027      0.919787       1.26600       1.40690       1.53543       1.57852       1.56005       1.52234       1.49317       1.40493       1.37650       1.24552       1.19057      0.996705      0.959949      0.765630      0.712866      0.587596      0.487253
  43  13 3425.0039    3.1198  2.2015 12.1655  0.0046  0.0310   0.0357   0.0800    0.0403   0.0000   441.7854     -0.686478       19.0120       2.69625       2.95528     -0.728691      -10.3053       1.74695       4.13203      -3.28453      0.362528      -1.88039      0.977835     -0.803239     -0.455301       1.26620     -0.587571       1.07857       1.08664       1.49263       1.65978       1.81456       1.90859       1.93196       1.91730       1.85610       1.79352       1.65902       1.52294       1.38719       1.23253       1.11484      0.948543      0.815789      0.686764      0.571568
  43  14 3592.2102    2.4546  3.9260 11.5123 -0.0010  0.0434   0.0212   0.1151    0.0291   0.0000   438.7161     -0.742014       19.2989       4.51045      -4.62013      -2.27411       4.14080      0.242945     -0.157145       1.77927      -2.80943     -0.174000       3.62601      0.382589      -1.62409      0.691295     -0.249953     -0.902539       1.49634       2.06977       2.39373       2.52642       2.75451       2.66476       2.74958       2.62111       2.42510       2.37581       2.13572       1.97015       1.73215       1.52633       1.33300       1.13331      0.937843      0.782994
  43  15 3756.7999    1.9620  5.8440 11.0367  0.0001  0.0595   0.0153   0.1552    0.0252   0.0000   439.7556       3.00555       18.0131     0.0545218      -7.81875      -5.32306      -4.76481       3.65183       4.37195      -3.50608       3.28782      -3.91483       1.64728       1.65978      -1.20188       1.23212       1.40126      0.488822       2.09105       2.86062       3.32848       3.49306       3.73851       3.85996       3.74792       3.60802       3.43837       3.23019       2.99484       2.67767       2.40520       2.12511       1.81600       1.60457       1.31161       1.09058
  43  16 3919.1160    1.5066  8.0434 10.7603 -0.0021  0.0820   0.0116   0.2204    0.0235   0.0000   436.7165       4.60243       26.5428     -0.839671      -9.73969      0.410715      -4.21244       1.25274       1.28937      -5.64866      -2.39518       1.85331       1.83010       1.88791      -1.30792      -4.35882      0.709728     -0.317986       2.92802       3.93179       4.44111       4.76729       5.12005       5.17203       5.13652       5.01018       4.82808       4.44213       4.13343       3.67358       3.29048       2.90151       2.54271       2.16753       1.82573       1.50593
  43  17 4079.6782    1.2511 11.1073 10.4408  0.0014  0.1160   0.0084   0.3015    0.0216   0.0000   437.1554      -9.94386       20.2618       9.66150      -17.0091       11.3064       8.91939     -0.576314      -7.49209      -1.78946      -6.47772       6.09000      -5.92891       6.47584       3.53590      0.795542      -2.19605      -2.64650       4.05659       5.50673       6.23137       6.82697       7.05735       7.38717       7.12716       7.04315       6.67047       6.25838       5.74719       5.24318       4.65716       4.14249       3.54062       3.09652       2.54215       2.12411
  43  18 4238.7174    1.0145 13.5956 10.2672  0.0002  0.1516   0.0070   0.3862    0.0194   0.0000   441.0146      -3.20010       24.5188      -10.9633      -19.1100      -2.90152       1.41420      -10.0537       6.19644      -4.66463      -16.3275       1.99358     -0.793415      -1.58628       9.58543       6.44822      -1.73013      0.991583       5.24028       7.16393       8.08676       8.85584       9.22429       9.40908       9.19536       9.06857       8.50887       8.17859       7.50118       6.76655       6.13487       5.42081       4.69096       3.99988       3.38662       2.79053
  44   3 1585.1851    0.2184  0.2416  8.8107 -0.0036  0.0128   0.0075   0.0253    0.0247   0.0000   441.4515      -1.33001       21.1952     -0.109612      -3.01565      0.834668     -0.148825      0.524657      0.230859     -0.162411     -0.457050      0.892328      0.311717     0.0753949      0.252475     -0.393606     -0.283110    -0.0236216      0.448646      0.564415      0.711687      0.725130      0.830141      0.798628      0.744217      0.825055      0.749271      0.646295      0.584753      0.578150      0.571124      0.451468      0.408745      0.359247      0.327897      0.262406
  44   4 1801.2476    0.3889  0.4896  8.9693  0.0000  0.0153   0.0091   0.0355    0.0353   0.0000   440.9142     -0.484093       21.5349       1.11460      -1.09450      0.349477     -0.405561      0.454685      0.193515      -1.33023      0.334684      0.104655      0.687908     -0.302185     -0.255281     -0.172059     -0.549576      0.102476      0.549270      0.744887      0.804119      0.858227      0.948475      0.971934      0.953686      0.902907      0.847673      0.799416      0.780471      0.693521      0.654559      0.571958      0.489276      0.422294      0.339558      0.288986
  44   5 2004.5808    0.6592  0.6571  9.2943 -0.0013  0.0158   0.0125   0.0388    0.0454   0.0000   442.0347     -0.461924       19.9957      0.667742      -2.62053      0.150615     -0.717712       1.40797     -0.575826     -0.633079       1.44744      0.594767     -0.474249     0.0941829     -0.205766   -0.00371068     -0.160375      0.480372      0.569551      0.765266      0.822689      0.910914      0.938342      0.961605      0.936106      0.908963      0.800530      0.849582      0.801991      0.717070      0.633003      0.609323      0.491569      0.430369      0.372764      0.308822
  44   6 2201.4243    0.9921  0.9343  9.8447 -0.0009  0.0184   0.0160   0.0473    0.0535   0.0000   441.4678     -0.945541       21.6223      0.627039      -1.33286     -0.181805     -0.669623      0.674632       1.11997      0.326967       1.36656     -0.401228      0.253710     -0.666140      0.282302      0.563507    -0.0750044     -0.110524      0.631585      0.869334      0.967607       1.01995       1.12280       1.06796       1.10711       1.05479       1.07138      0.940897      0.909484      0.831960      0.720479      0.650349      0.551876      0.496266      0.424630      0.340152
  44   7 2389.3583    1.4894  1.1701 10.6561 -0.0037  0.0225   0.0228   0.0545    0.0617   0.0000   440.1543      0.963061       19.2775      -1.61734     -0.134031      0.277218       1.63483       1.13018      0.198931       1.00793       1.79543      0.319031       1.58264      -1.35585      -1.09372    -0.0482858      0.307549     0.0834584      0.755392       1.07402       1.17266       1.31277       1.34607       1.36057       1.38044       1.34146       1.27982       1.21771       1.12222      0.994362      0.915811      0.798938      0.678343      0.574849      0.485498      0.404841
  44   8 2571.4089    2.1861  1.1984 11.0884 -0.0003  0.0206   0.0315   0.0550    0.0699   0.0000   442.8976      -1.12071       20.8691       1.73084      -1.78976     -0.297489     -0.670343       1.34253      0.421008      0.171479       1.73898     -0.316832     -0.638857     -0.337155    -0.0509223     -0.655164      0.296079     -0.831785      0.729698       1.02072       1.11188       1.20941       1.29002       1.31130       1.30982       1.28762       1.22208       1.14823       1.04662      0.942310      0.819040      0.744755      0.656869      0.557407      0.458917      0.379405
  44   9 2751.4611    2.8731  1.0056 12.1332 -0.0022  0.0194   0.0457   0.0488    0.0566   0.0000   441.0754     -0.199794       20.3902      0.512196      -3.53263       3.78381       1.86328     -0.508877      -1.09428     -0.270726      0.553372     -0.169199      0.458551     -0.383835     -0.133548     -0.175609     -0.634897    -0.0585964      0.720193      0.940080       1.02766       1.16191       1.15692       1.18786       1.21111       1.15034       1.09977      0.997138      0.976244      0.879354      0.805490      0.733391      0.634560      0.520276      0.468533      0.388284
  44  10 2929.5426    3.8514  0.9519 12.6021 -0.0020  0.0187   0.0615   0.0460    0.0590   0.0000   440.4260     -0.826356       19.9663     -0.721645      -2.12225       1.01275       1.16333     -0.583590      -2.19557      0.845399      0.918061      -1.67857      0.422211   -0.00173212      0.951535    -0.0187037     0.0905924     -0.193458      0.655951      0.935201       1.00044       1.10455       1.15421       1.15099       1.09145       1.14079       1.08275       1.00477      0.901858      0.848060      0.744037      0.675950      0.574502      0.495309      0.446001      0.358274
  44  11 3104.6279    4.2558  1.1250 12.8473 -0.0018  0.0205   0.0643   0.0523    0.0604   0.0000   443.0878      -1.36315       21.2515      -1.57220      -4.30824     -0.702794       1.92455      -1.23883    -0.0391315     -0.365640      0.601588       2.34195     -0.373725      0.522355      0.352513     -0.994295     -0.550770     -0.620994      0.718968       1.00984       1.12735       1.26182       1.29247       1.34648       1.28710       1.29811       1.20760       1.14068       1.08558      0.978289      0.859881      0.755734      0.624595      0.544838      0.454613      0.376528
  44  12 3277.2446    3.9353  1.3637 12.8593 -0.0019  0.0232   0.0555   0.0607    0.0486   0.0000   440.2534     -0.567267       18.6927      -1.30074      0.612163     -0.741229      -3.64418       3.14450       1.21919     -0.776382      0.424346      -1.43109      0.177174      -1.85535      -1.02494     -0.709848      0.353126      0.707736      0.794667       1.10961       1.21748       1.33017       1.38079       1.38971       1.42149       1.34835       1.30822       1.24124       1.15772       1.06045      0.913243      0.825260      0.714596      0.616220      0.519686      0.431684
  44  13 3447.8335    3.0715  2.3470 12.2054  0.0024  0.0313   0.0339   0.0857    0.0364   0.0000   439.2336     -0.657738       15.7689    -0.0774385       3.03735      0.344047      -8.92113       2.01071       3.77336       1.41819     -0.157378       3.26292      -2.23204      -1.89536      0.688437      -1.36209       1.03719     -0.418550       1.08375       1.48322       1.66837       1.74801       1.92430       1.90877       1.92613       1.85636       1.77228       1.64144       1.55346       1.42255       1.25514       1.11154      0.964179      0.848589      0.699875      0.576664
  44  14 3616.1982    2.3818  4.2634 11.4325 -0.0010  0.0448   0.0198   0.1194    0.0282   0.0000   443.4513      -3.55508       15.9808       4.74192     -0.804952      -2.47512       1.12231       3.76447      0.225646       1.07013      0.877955      -2.21144      -2.61011       1.67531       1.01389       2.88868      -2.09370     -0.138092       1.52889       2.07964       2.38029       2.49893       2.68596       2.69229       2.75274       2.60756       2.52577       2.37202       2.22332       1.97469       1.77023       1.60198       1.37448       1.21261      0.984393      0.828317
  44  15 3782.1114    1.8697  6.0699 11.0592 -0.0003  0.0615   0.0148   0.1625    0.0245   0.0000   444.6892      -1.56578       17.6047       2.77906      -2.08242       7.48333     -0.158039      0.670634      -2.32125      -9.01888     -0.980188       1.39934     -0.630480      -1.46248       1.38891      0.585645    -0.0499932     -0.727217       2.14293       2.88432       3.32509       3.45517       3.79216       3.76226       3.76642       3.65356       3.45642       3.32811       3.03078       2.78799       2.47138       2.22731       1.92843       1.66691       1.37739       1.16777
  44  16 3945.2216    1.5371  8.7592 10.7047  0.0010  0.0866   0.0109   0.2302    0.0229   0.0000   440.8960       3.02671       6.61052      -5.48037       3.08199     -0.809551       2.02581      -1.47235      -1.11612       8.24088     -0.819407      -1.05308      -1.20094      -3.23638       2.59720       3.10826     -0.940852      -2.27192       2.97924       4.06274       4.56824       4.98917       5.20735       5.35927       5.15527       5.22522       4.81169       4.67464       4.22900       3.96008       3.45335       3.10957       2.72371       2.34704       1.96263       1.63001
  44  17 4106.8226    1.1993 11.3180 10.4840  0.0007  0.1195   0.0081   0.3118    0.0207   0.0000   437.5997       5.94942       24.8864      -20.8898      -23.1470       12.8709       17.5268      -1.66788      -5.45572       6.83206       2.95551       3.59655       1.48557     -0.455489       1.59239       2.81485     -0.900006      0.213303       4.11132       5.45483       6.28651       6.73791       7.16452       7.27214       7.21782       7.04776       6.71183       6.29876       5.90145       5.35804       4.80272       4.23866       3.72034       3.23484       2.64591       2.21103
  45   4 1815.2917    0.4313  0.4642  9.0150 -0.0008  0.0135   0.0098   0.0321    0.0341   0.0000   441.9228     -0.846759       21.1061       1.01584      -4.66435     0.0263540       1.78375      0.433801      -1.07579   -0.00970321      0.465576     -0.874943      0.341844     -0.313505      0.931726     0.0986868      0.226080      0.161055      0.484626      0.661489      0.741550      0.836052      0.832552      0.870156      0.898248      0.820893      0.805434      0.750941      0.700556      0.627795      0.570846      0.522637      0.424208      0.386146      0.312501      0.261057
  45   5 2019.9717    0.6824  0.6458  9.4031 -0.0015  0.0153   0.0129   0.0381    0.0407   0.0000   441.1851     -0.535416       22.0362     -0.340278      -3.52173      0.508960       1.25328      -1.76064       1.20991     -0.747551       1.45297      0.752094       1.04168      -1.05188     -0.401921      0.123517      0.294878     -0.431979      0.513872      0.725933      0.831342      0.860304      0.957450      0.948213      0.970495      0.906515      0.905714      0.826202      0.750916      0.671251      0.587533      0.533168      0.466995      0.410433      0.358508      0.297248
  45   7 2406.4109    1.5687  1.1488 10.6711 -0.0037  0.0210   0.0238   0.0544    0.0625   0.0000   441.1401      0.878459       22.7219     0.0866510      -1.39930     -0.637652     -0.747884      0.590408      -1.32663      -1.60456    -0.0779198      0.569087       1.01751     -0.365029      0.435989     -0.469039     -0.983438     -0.370526      0.736010       1.03359       1.15731       1.24704       1.36096       1.28576       1.33914       1.28731       1.21021       1.13015       1.08706      0.978273      0.874258      0.780874      0.678161      0.577277      0.478566      0.407268
  45   8 2589.3743    2.2281  1.1081 11.5346 -0.0012  0.0202   0.0337   0.0519    0.0562   0.0000   442.0990     -0.207185       19.1921      -1.16341      -3.38059    -0.0119778       1.63260     -0.588490       1.06374     -0.519697     -0.353633      0.911112      0.901040     0.0157357       1.27249      0.345006     -0.165261     -0.229477      0.710534      0.932829       1.04601       1.13182       1.20007       1.19878       1.17635       1.22188       1.13900       1.07425       1.02479      0.918572      0.812829      0.719658      0.622042      0.557706      0.463671      0.389204
  45   9 2770.4315    3.0693  1.0044 12.1166 -0.0013  0.0190   0.0474   0.0478    0.0569   0.0000   440.9924     -0.720302       22.3169      -1.00142      -3.21204      0.436737       1.19443      0.190125      0.169765    -0.0128590       2.02996     -0.140258       1.00255    -0.0939255     -0.119146     0.0786308     0.0860182     -0.352263      0.651971      0.931872       1.03689       1.10959       1.23578       1.17533       1.16654       1.13684       1.04518       1.03417      0.934891      0.877115      0.777538      0.715668      0.605657      0.521969      0.463222      0.368002
  45  10 2949.3317    3.8407  0.9556 12.7356 -0.0028  0.0177   0.0613   0.0494    0.0514   0.0000   440.7730      -2.09267       20.4017      0.944372      -3.01444      0.858864     -0.800987      0.291950      0.740586      0.129457     -0.572362      0.260189     -0.723283       1.46372     -0.465196     -0.755571      -1.22819     -0.556077      0.606147      0.840375      0.908574      0.977203       1.04646       1.01026       1.06526       1.05504       1.00192      0.955330      0.838104      0.795923      0.683050      0.618053      0.543870      0.473374      0.419296      0.344494
  45  11 3125.2113    4.1583  1.0887 12.9174 -0.0031  0.0200   0.0634   0.0516    0.0565   0.0000   441.2045     0.0947575       19.7901      0.279332      -1.14332      -1.40820      0.360497      -1.52078     -0.837772       2.71702      0.206373     -0.654452      -1.88036      0.894330      0.573614     -0.683883     -0.696571     -0.735094      0.670512      0.955430       1.02267       1.13581       1.22205       1.21276       1.25404       1.20826       1.13126       1.03267      0.976699      0.900300      0.822104      0.710982      0.625541      0.538445      0.458502      0.388071
  45  12 3298.6891    3.8414  1.4853 12.7212  0.0002  0.0258   0.0516   0.0631    0.0499   0.0000   442.9370      0.244889       22.4030       4.86508      -3.93959      -2.29755      -1.90471       3.48081     -0.179986      -1.32014      -1.66815     -0.247234     0.0318232      0.653199      0.140238     -0.806673      0.733182     0.0959013      0.804549       1.21475       1.31718       1.39871       1.57254       1.46050       1.56561       1.44265       1.42283       1.33496       1.22000       1.14117       1.00818      0.923032      0.772695      0.687359      0.552352      0.475559
  45  13 3470.2706    2.9946  2.7969 11.9623  0.0004  0.0348   0.0292   0.0895    0.0346   0.0000   441.1998      0.583216       16.8233     -0.933171       1.69448       2.99238      -3.58737       1.96940       2.32389      -1.40928       3.78125      0.801387       1.07555      0.913492      0.466311      0.150303       1.41980     -0.749176       1.11239       1.61339       1.79775       1.94971       2.06000       2.11615       2.07582       2.07002       1.92972       1.86232       1.70019       1.51954       1.39302       1.19931       1.10206      0.909206      0.749314      0.631118
  45  14 3639.8022    2.2503  4.1993 11.4377 -0.0004  0.0451   0.0192   0.1220    0.0275   0.0000   447.1353      -4.54480       18.5142       1.31361       1.75378       2.04572      -2.23680      0.362962     -0.107340      -2.47706      -2.78286       1.66689      -1.54735      -2.59191      0.415579       2.01166     -0.429482      -1.35965       1.50880       2.09468       2.34154       2.54574       2.70901       2.70942       2.65985       2.65249       2.50704       2.36207       2.17821       2.01972       1.83146       1.61000       1.44597       1.24294       1.04045      0.878307
  45  15 3806.7368    1.7931  6.4749 11.0362 -0.0005  0.0647   0.0140   0.1775    0.0233   0.0000   440.3800       2.02369       19.2556      0.509420     -0.743871      -4.35480      -1.65135       3.49266      -3.30807       3.51243      -1.25845      0.236163      0.908576       2.05890      -1.22778     -0.301793      -1.09832     -0.227341       2.20456       3.01026       3.38204       3.72952       3.88790       3.97271       3.90696       3.78849       3.66160       3.42049       3.24825       2.94593       2.63059       2.37927       2.02113       1.78146       1.48141       1.26306
  45  16 3971.4159    1.4524  9.2405 10.6481 -0.0010  0.0935   0.0099   0.2466    0.0224   0.0000   435.9859       3.00382       12.8237      -2.07074       5.59990      -17.1185       6.01211      -3.76403      0.793111      0.879182       3.85629       5.44023     -0.502398      0.456735       2.83861      0.184217      0.845398     -0.139050       3.14000       4.28956       4.82044       5.35373       5.56535       5.61816       5.64796       5.49700       5.24418       4.88498       4.60386       4.26593       3.76853       3.36485       2.93490       2.53202       2.13312       1.77904
  45  17 4133.7079    1.1143 11.3809 10.4997 -0.0035  0.1265   0.0078   0.3314    0.0197   0.0000   444.5968     0.0198868       22.7134       6.15077      -18.7482      -8.63340       22.3224       8.43574      -9.55895      -6.49969       16.7460       1.22683       4.23485       8.94342      -5.22593      -4.22453      0.700286       1.65594       4.16127       5.73830       6.47253       7.02037       7.29457       7.65661       7.37972       7.32321       6.93395       6.59301       6.15721       5.60466       5.10239       4.48488       3.99811       3.42069       2.88193       2.40145
[truncated: 724,192 more chars]
