# Supplementary material for: Global-Mode Analysis of Full-Disk Data from the Michelson Doppler Imager and the Helioseismic and Magnetic Imager
Source: Sol Phys. 2018 Jan 31;293(2):29. doi: 10.1007/s11207-017-1201-5 (PMC6566312; doi:10.1007/s11207-017-1201-5)
Supplement: Supplementary file 3 — (TAR 230.0 MB) [file 11207_2017_1201_MOESM3_ESM.tar › MDI/mdivwcomm.3331.18]

   0  15 2228.8213    0.9469  0.8015 10.9078  0.0000  0.1586   0.1548   0.3239    0.5293   0.0000     0.0000       0.00000       0.00000       0.00000       0.00000       0.00000       0.00000       0.00000       0.00000       0.00000       0.00000       0.00000       0.00000       0.00000       0.00000       0.00000       0.00000       0.00000       0.00000       0.00000       0.00000       0.00000       0.00000       0.00000       0.00000       0.00000       0.00000       0.00000       0.00000       0.00000       0.00000       0.00000       0.00000       0.00000       0.00000       0.00000
   0  16 2362.8942    1.0310  0.3023 11.3768  0.0000  0.0614   0.2183   0.2483    0.2648   0.0000     0.0000       0.00000       0.00000       0.00000       0.00000       0.00000       0.00000       0.00000       0.00000       0.00000       0.00000       0.00000       0.00000       0.00000       0.00000       0.00000       0.00000       0.00000       0.00000       0.00000       0.00000       0.00000       0.00000       0.00000       0.00000       0.00000       0.00000       0.00000       0.00000       0.00000       0.00000       0.00000       0.00000       0.00000       0.00000       0.00000
   0  21 3033.8785    3.9798  0.8620  5.4583  0.0000  0.1134   0.4674   0.3063 1000.0000   0.0000     0.0000       0.00000       0.00000       0.00000       0.00000       0.00000       0.00000       0.00000       0.00000       0.00000       0.00000       0.00000       0.00000       0.00000       0.00000       0.00000       0.00000       0.00000       0.00000       0.00000       0.00000       0.00000       0.00000       0.00000       0.00000       0.00000       0.00000       0.00000       0.00000       0.00000       0.00000       0.00000       0.00000       0.00000       0.00000       0.00000
   0  23 3304.0156    4.0069  2.5477  7.4817  0.0000  0.1786   0.2954   0.7518  110.0972   0.0000     0.0000       0.00000       0.00000       0.00000       0.00000       0.00000       0.00000       0.00000       0.00000       0.00000       0.00000       0.00000       0.00000       0.00000       0.00000       0.00000       0.00000       0.00000       0.00000       0.00000       0.00000       0.00000       0.00000       0.00000       0.00000       0.00000       0.00000       0.00000       0.00000       0.00000       0.00000       0.00000       0.00000       0.00000       0.00000       0.00000
   0  24 3439.5950    3.1652  3.5718  9.7448  0.0121  0.2628   0.1918   0.9336    3.4109   0.0000     0.0000       0.00000       0.00000       0.00000       0.00000       0.00000       0.00000       0.00000       0.00000       0.00000       0.00000       0.00000       0.00000       0.00000       0.00000       0.00000       0.00000       0.00000       0.00000       0.00000       0.00000       0.00000       0.00000       0.00000       0.00000       0.00000       0.00000       0.00000       0.00000       0.00000       0.00000       0.00000       0.00000       0.00000       0.00000       0.00000
   0  25 3575.2170    2.8773  2.7852 11.8361  0.0000  0.2355   0.2297   1.0591    1.0842   0.0000     0.0000       0.00000       0.00000       0.00000       0.00000       0.00000       0.00000       0.00000       0.00000       0.00000       0.00000       0.00000       0.00000       0.00000       0.00000       0.00000       0.00000       0.00000       0.00000       0.00000       0.00000       0.00000       0.00000       0.00000       0.00000       0.00000       0.00000       0.00000       0.00000       0.00000       0.00000       0.00000       0.00000       0.00000       0.00000       0.00000
   1  12 1885.2948    0.4774  1.0995 10.1630 -0.1104  0.2280   0.0351   0.2121    0.2250   0.0000   414.4342      -199.845       0.00000       0.00000       0.00000       0.00000       0.00000       0.00000       0.00000       0.00000       0.00000       0.00000       0.00000       0.00000       0.00000       0.00000       0.00000       0.00000       343.230       122.089       0.00000       0.00000       0.00000       0.00000       0.00000       0.00000       0.00000       0.00000       0.00000       0.00000       0.00000       0.00000       0.00000       0.00000       0.00000       0.00000
   1  14 2156.7787    0.9348  0.8598  9.8827  0.0000  0.0729   0.0597   0.1633    0.4568   0.0000   423.8524       6.69461       0.00000       0.00000       0.00000       0.00000       0.00000       0.00000       0.00000       0.00000       0.00000       0.00000       0.00000       0.00000       0.00000       0.00000       0.00000       0.00000       94.1811       52.2426       0.00000       0.00000       0.00000       0.00000       0.00000       0.00000       0.00000       0.00000       0.00000       0.00000       0.00000       0.00000       0.00000       0.00000       0.00000       0.00000
   1  15 2291.8678    1.3648  1.0787  9.3654  0.0000  0.0822   0.0810   0.1957    1.5719   0.0000   349.7517       3.69613       0.00000       0.00000       0.00000       0.00000       0.00000       0.00000       0.00000       0.00000       0.00000       0.00000       0.00000       0.00000       0.00000       0.00000       0.00000       0.00000       108.663       50.1593       0.00000       0.00000       0.00000       0.00000       0.00000       0.00000       0.00000       0.00000       0.00000       0.00000       0.00000       0.00000       0.00000       0.00000       0.00000       0.00000
   1  16 2425.6376    1.5171  0.6258 11.4455  0.0000  0.0605   0.1117   0.1367    0.3084   0.0000   457.8746       6.57186       0.00000       0.00000       0.00000       0.00000       0.00000       0.00000       0.00000       0.00000       0.00000       0.00000       0.00000       0.00000       0.00000       0.00000       0.00000       0.00000       64.8193       46.3545       0.00000       0.00000       0.00000       0.00000       0.00000       0.00000       0.00000       0.00000       0.00000       0.00000       0.00000       0.00000       0.00000       0.00000       0.00000       0.00000
   1  20 2963.6062    4.1842  0.5588 11.9500  0.0000  0.0617   0.3061   0.1473    0.9104   0.0000   459.2916       36.3542       0.00000       0.00000       0.00000       0.00000       0.00000       0.00000       0.00000       0.00000       0.00000       0.00000       0.00000       0.00000       0.00000       0.00000       0.00000       0.00000       78.8859       43.7801       0.00000       0.00000       0.00000       0.00000       0.00000       0.00000       0.00000       0.00000       0.00000       0.00000       0.00000       0.00000       0.00000       0.00000       0.00000       0.00000
   1  21 3098.5704    3.9050  1.0418 11.6894  0.0000  0.0661   0.2159   0.2395    1.9597   0.0000   401.1319       117.993       0.00000       0.00000       0.00000       0.00000       0.00000       0.00000       0.00000       0.00000       0.00000       0.00000       0.00000       0.00000       0.00000       0.00000       0.00000       0.00000       77.1425       52.5744       0.00000       0.00000       0.00000       0.00000       0.00000       0.00000       0.00000       0.00000       0.00000       0.00000       0.00000       0.00000       0.00000       0.00000       0.00000       0.00000
   1  22 3233.4809    4.2265  1.0626  4.9118  0.0000  0.0761   0.2305   0.2227 1000.0000   0.0000   426.6261       157.163       0.00000       0.00000       0.00000       0.00000       0.00000       0.00000       0.00000       0.00000       0.00000       0.00000       0.00000       0.00000       0.00000       0.00000       0.00000       0.00000       99.2483       49.6441       0.00000       0.00000       0.00000       0.00000       0.00000       0.00000       0.00000       0.00000       0.00000       0.00000       0.00000       0.00000       0.00000       0.00000       0.00000       0.00000
   1  23 3368.7564    3.6772  2.3167 10.8414  0.0000  0.1346   0.1385   0.3494    1.6855   0.0000   239.5441       177.563       0.00000       0.00000       0.00000       0.00000       0.00000       0.00000       0.00000       0.00000       0.00000       0.00000       0.00000       0.00000       0.00000       0.00000       0.00000       0.00000       172.520       84.5468       0.00000       0.00000       0.00000       0.00000       0.00000       0.00000       0.00000       0.00000       0.00000       0.00000       0.00000       0.00000       0.00000       0.00000       0.00000       0.00000
   1  25 3640.4315    2.8273  5.4739  3.6005  0.0000  0.2099   0.0661   0.6411  672.4195   0.0000   596.7148       87.8594       0.00000       0.00000       0.00000       0.00000       0.00000       0.00000       0.00000       0.00000       0.00000       0.00000       0.00000       0.00000       0.00000       0.00000       0.00000       0.00000       275.220       142.531       0.00000       0.00000       0.00000       0.00000       0.00000       0.00000       0.00000       0.00000       0.00000       0.00000       0.00000       0.00000       0.00000       0.00000       0.00000       0.00000
   2  13 2082.0089    0.7569  1.0234  9.6320  0.0000  0.0831   0.0355   0.1571    0.3823   0.0000   388.7264       49.9894       20.5800      -1.31770       0.00000       0.00000       0.00000       0.00000       0.00000       0.00000       0.00000       0.00000       0.00000       0.00000       0.00000       0.00000       0.00000       0.00000       62.2650       51.6874       24.9227       10.0366       0.00000       0.00000       0.00000       0.00000       0.00000       0.00000       0.00000       0.00000       0.00000       0.00000       0.00000       0.00000       0.00000       0.00000
   2  14 2217.6378    1.1784  1.1468  9.2791  0.0000  0.0773   0.0519   0.1355    1.1573   0.0000   329.9741       19.5328       15.7179       9.66300       0.00000       0.00000       0.00000       0.00000       0.00000       0.00000       0.00000       0.00000       0.00000       0.00000       0.00000       0.00000       0.00000       0.00000       64.2102       47.9164       27.2051       8.51761       0.00000       0.00000       0.00000       0.00000       0.00000       0.00000       0.00000       0.00000       0.00000       0.00000       0.00000       0.00000       0.00000       0.00000
   2  15 2352.2028    1.5720  0.9266 -5.0138  0.0000  0.0500   0.0712   0.1370 1000.0000   0.0000   353.4054      -21.2161       9.80615       3.13780       0.00000       0.00000       0.00000       0.00000       0.00000       0.00000       0.00000       0.00000       0.00000       0.00000       0.00000       0.00000       0.00000       0.00000       41.2506       31.1250       17.1667       5.30605       0.00000       0.00000       0.00000       0.00000       0.00000       0.00000       0.00000       0.00000       0.00000       0.00000       0.00000       0.00000       0.00000       0.00000
   2  16 2485.8671    1.9468  1.2886  4.1196  0.0000  0.0667   0.0765   0.1711  503.7385   0.0000   393.1689       37.1028       47.9495       7.79007       0.00000       0.00000       0.00000       0.00000       0.00000       0.00000       0.00000       0.00000       0.00000       0.00000       0.00000       0.00000       0.00000       0.00000       58.4622       42.9943       21.7514       6.52275       0.00000       0.00000       0.00000       0.00000       0.00000       0.00000       0.00000       0.00000       0.00000       0.00000       0.00000       0.00000       0.00000       0.00000
   2  19 2889.8644    3.2249  1.2502 -0.9856  0.0000  0.0558   0.1375   0.1792 1000.0000   0.0000   436.2599       103.591       11.2927      -11.7698       0.00000       0.00000       0.00000       0.00000       0.00000       0.00000       0.00000       0.00000       0.00000       0.00000       0.00000       0.00000       0.00000       0.00000       38.5444       34.1945       19.1047       7.67868       0.00000       0.00000       0.00000       0.00000       0.00000       0.00000       0.00000       0.00000       0.00000       0.00000       0.00000       0.00000       0.00000       0.00000
   2  20 3024.9009    4.0972  1.0749 10.8910  0.0042  0.0519   0.1774   0.1554    2.0164   0.0000   492.9418       64.1491       28.3536       12.4570       0.00000       0.00000       0.00000       0.00000       0.00000       0.00000       0.00000       0.00000       0.00000       0.00000       0.00000       0.00000       0.00000       0.00000       41.4690       32.8161       17.5941       6.10666       0.00000       0.00000       0.00000       0.00000       0.00000       0.00000       0.00000       0.00000       0.00000       0.00000       0.00000       0.00000       0.00000       0.00000
   2  21 3160.1788    3.8607  1.4798  1.3968  0.0000  0.0660   0.1407   0.1763 1000.0000   0.0000   389.2298       94.2071      -24.1928       3.38275       0.00000       0.00000       0.00000       0.00000       0.00000       0.00000       0.00000       0.00000       0.00000       0.00000       0.00000       0.00000       0.00000       0.00000       51.6228       42.9345       20.5906       8.24417       0.00000       0.00000       0.00000       0.00000       0.00000       0.00000       0.00000       0.00000       0.00000       0.00000       0.00000       0.00000       0.00000       0.00000
   2  23 3430.9880    3.5161  3.2421 -1.2070  0.0000  0.1056   0.0885   0.2906 1000.0000   0.0000   274.7527       99.7934       38.2027       1.75312       0.00000       0.00000       0.00000       0.00000       0.00000       0.00000       0.00000       0.00000       0.00000       0.00000       0.00000       0.00000       0.00000       0.00000       79.0338       64.2372       36.4332       12.5460       0.00000       0.00000       0.00000       0.00000       0.00000       0.00000       0.00000       0.00000       0.00000       0.00000       0.00000       0.00000       0.00000       0.00000
   2  24 3567.2387    3.1836  3.8628  9.9968  0.0000  0.1241   0.0770   0.3206    1.6850   0.0000   477.2542       158.084      -14.4370       4.32512       0.00000       0.00000       0.00000       0.00000       0.00000       0.00000       0.00000       0.00000       0.00000       0.00000       0.00000       0.00000       0.00000       0.00000       87.3379       75.5205       41.9437       16.6112       0.00000       0.00000       0.00000       0.00000       0.00000       0.00000       0.00000       0.00000       0.00000       0.00000       0.00000       0.00000       0.00000       0.00000
   3  11 1865.1750    0.4906  0.6984  9.4639  0.0000  0.0621   0.0257   0.1526    0.2842   0.0000   437.4944      -17.2643       8.84667       19.6959       8.22831     -0.123884       0.00000       0.00000       0.00000       0.00000       0.00000       0.00000       0.00000       0.00000       0.00000       0.00000       0.00000       0.00000       31.0679       36.8770       26.2676       10.5528       8.20191       2.02670       0.00000       0.00000       0.00000       0.00000       0.00000       0.00000       0.00000       0.00000       0.00000       0.00000       0.00000       0.00000
   3  13 2137.7516    0.8194  0.8119 10.0869  0.0000  0.0494   0.0392   0.1215    0.3038   0.0000   394.7489       11.7358       24.8359      -9.74666       12.8808       1.62280       0.00000       0.00000       0.00000       0.00000       0.00000       0.00000       0.00000       0.00000       0.00000       0.00000       0.00000       0.00000       25.9569       24.3303       17.8960       9.25654       4.27647       1.16967       0.00000       0.00000       0.00000       0.00000       0.00000       0.00000       0.00000       0.00000       0.00000       0.00000       0.00000       0.00000
   3  14 2273.4620    1.1470  0.6786 10.9292  0.0000  0.0453   0.0582   0.1058    0.2345   0.0000   412.6066       7.76814      -10.3735       3.74073     -0.729662     -0.101658       0.00000       0.00000       0.00000       0.00000       0.00000       0.00000       0.00000       0.00000       0.00000       0.00000       0.00000       0.00000       26.2887       24.8065       16.9452       8.24914       3.98271       1.09862       0.00000       0.00000       0.00000       0.00000       0.00000       0.00000       0.00000       0.00000       0.00000       0.00000       0.00000       0.00000
   3  15 2407.6386    1.4761  1.2066  9.6379  0.0000  0.0747   0.0648   0.1508    1.5643   0.0000   437.6828      -8.48151      -2.17967      -4.57947      -1.41573      -2.39645       0.00000       0.00000       0.00000       0.00000       0.00000       0.00000       0.00000       0.00000       0.00000       0.00000       0.00000       0.00000       46.1448       44.1784       28.2749       13.3753       5.21318       1.30960       0.00000       0.00000       0.00000       0.00000       0.00000       0.00000       0.00000       0.00000       0.00000       0.00000       0.00000       0.00000
   3  16 2541.6801    2.0938  1.2284  9.5926  0.0000  0.0682   0.0860   0.1350    3.2119   0.0000   444.6026     -0.134471      -1.01676       4.23522       5.23250      0.541290       0.00000       0.00000       0.00000       0.00000       0.00000       0.00000       0.00000       0.00000       0.00000       0.00000       0.00000       0.00000       35.0783       34.3432       25.6168       12.0779       7.10511       2.00955       0.00000       0.00000       0.00000       0.00000       0.00000       0.00000       0.00000       0.00000       0.00000       0.00000       0.00000       0.00000
   3  17 2676.2013    2.6317  1.0476 -2.2560  0.0000  0.0501   0.1076   0.1273 1000.0000   0.0000   429.8773       53.5383       19.9851      -7.90189       10.3505      -1.42208       0.00000       0.00000       0.00000       0.00000       0.00000       0.00000       0.00000       0.00000       0.00000       0.00000       0.00000       0.00000       26.0122       26.6383       18.1843       10.3945       4.63680       1.47305       0.00000       0.00000       0.00000       0.00000       0.00000       0.00000       0.00000       0.00000       0.00000       0.00000       0.00000       0.00000
   3  19 2947.1852    4.2511  0.8981  5.4583  0.0000  0.0419   0.1782   0.1137  536.8182   0.0000   433.7173       25.9128       19.1217      0.292277      -6.26520      0.260717       0.00000       0.00000       0.00000       0.00000       0.00000       0.00000       0.00000       0.00000       0.00000       0.00000       0.00000       0.00000       24.6775       22.7598       15.5709       8.64497       3.47729       1.01275       0.00000       0.00000       0.00000       0.00000       0.00000       0.00000       0.00000       0.00000       0.00000       0.00000       0.00000       0.00000
   3  20 3082.5192    4.1642  1.1347 12.0133 -0.0033  0.0468   0.1622   0.1344    1.1343   0.0000   400.6838       50.1988       6.82182       17.5473      -3.90409      -3.79669       0.00000       0.00000       0.00000       0.00000       0.00000       0.00000       0.00000       0.00000       0.00000       0.00000       0.00000       0.00000       25.0293       22.9414       17.2352       10.3126       4.34786       1.24989       0.00000       0.00000       0.00000       0.00000       0.00000       0.00000       0.00000       0.00000       0.00000       0.00000       0.00000       0.00000
   3  21 3218.1197    3.8635  1.2021 13.2306  0.0000  0.0565   0.1572   0.1526    0.3346   0.0000   397.4308       49.7992       25.2504      -1.38325      0.445113       1.29244       0.00000       0.00000       0.00000       0.00000       0.00000       0.00000       0.00000       0.00000       0.00000       0.00000       0.00000       0.00000       32.2096       31.5757       20.4371       10.9195       4.61900       1.43915       0.00000       0.00000       0.00000       0.00000       0.00000       0.00000       0.00000       0.00000       0.00000       0.00000       0.00000       0.00000
   3  22 3353.7762    3.7985  1.7579 12.3984  0.0000  0.0652   0.1260   0.1820    0.4293   0.0000   401.5455       42.8575       35.8311       18.7493      -4.84061     -0.723731       0.00000       0.00000       0.00000       0.00000       0.00000       0.00000       0.00000       0.00000       0.00000       0.00000       0.00000       0.00000       30.4480       33.8399       21.6759       13.7074       5.80626       2.25179       0.00000       0.00000       0.00000       0.00000       0.00000       0.00000       0.00000       0.00000       0.00000       0.00000       0.00000       0.00000
   3  23 3489.8632    3.0169  2.6792 12.3247 -0.0040  0.0938   0.0881   0.2246    0.2270   0.0000   444.5518      -28.5825      -40.2614       28.6664       4.23639      -4.06606       0.00000       0.00000       0.00000       0.00000       0.00000       0.00000       0.00000       0.00000       0.00000       0.00000       0.00000       0.00000       54.1506       49.1102       35.0534       19.8521       8.20926       2.38215       0.00000       0.00000       0.00000       0.00000       0.00000       0.00000       0.00000       0.00000       0.00000       0.00000       0.00000       0.00000
   3  24 3626.4276    2.5238  3.1757 11.9625  0.0000  0.1031   0.0712   0.2572    0.2174   0.0000   493.2063       162.023       40.0116       14.1072      -7.35888      -6.06675       0.00000       0.00000       0.00000       0.00000       0.00000       0.00000       0.00000       0.00000       0.00000       0.00000       0.00000       0.00000       55.9793       53.7668       37.2819       20.8304       9.06865       2.82510       0.00000       0.00000       0.00000       0.00000       0.00000       0.00000       0.00000       0.00000       0.00000       0.00000       0.00000       0.00000
   3  25 3763.4766    2.1739  4.9518 11.8928  0.0000  0.1465   0.0601   0.3982    0.1650   0.0000   593.2561       53.3521       15.4748      -57.7891      -13.4245      -4.27656       0.00000       0.00000       0.00000       0.00000       0.00000       0.00000       0.00000       0.00000       0.00000       0.00000       0.00000       0.00000       83.6623       79.4464       54.1392       28.3792       12.6491       3.88913       0.00000       0.00000       0.00000       0.00000       0.00000       0.00000       0.00000       0.00000       0.00000       0.00000       0.00000       0.00000
   4  11 1914.7489    0.4311  0.4070  9.9419  0.0092  0.0363   0.0247   0.0671    0.0835   0.0000   448.5962       7.83637      -16.4102      0.555815       10.0752     -0.656292      -1.15872      0.238839       0.00000       0.00000       0.00000       0.00000       0.00000       0.00000       0.00000       0.00000       0.00000       0.00000       12.8674       12.7662       12.1635       8.26386       4.66662       2.76674       1.00678      0.239406       0.00000       0.00000       0.00000       0.00000       0.00000       0.00000       0.00000       0.00000       0.00000       0.00000
   4  12 2051.6546    0.6153  0.5265 10.2235 -0.0009  0.0379   0.0333   0.0916    0.1072   0.0000   443.6106      -15.0655      -10.0332      -1.03822       2.33316      -1.56807      0.303257      0.110883       0.00000       0.00000       0.00000       0.00000       0.00000       0.00000       0.00000       0.00000       0.00000       0.00000       15.5482       14.7801       12.0749       9.45729       5.34370       2.57964      0.829190      0.226413       0.00000       0.00000       0.00000       0.00000       0.00000       0.00000       0.00000       0.00000       0.00000       0.00000
   4  13 2188.3813    0.9451  0.6648 10.1183  0.0003  0.0450   0.0440   0.0935    0.2611   0.0000   403.3678      0.359562       21.5908       6.49598       2.85802      -2.95914      0.145496      0.243348       0.00000       0.00000       0.00000       0.00000       0.00000       0.00000       0.00000       0.00000       0.00000       0.00000       20.0120       22.0064       16.5845       9.97324       5.37899       2.48581       1.01371      0.281549       0.00000       0.00000       0.00000       0.00000       0.00000       0.00000       0.00000       0.00000       0.00000       0.00000
   4  14 2324.1875    1.2763  0.7717 10.0263 -0.0050  0.0512   0.0516   0.1175    0.5752   0.0000   450.0270       11.3188       11.1504       2.66323       1.35579     -0.483589      0.918202     0.0466130       0.00000       0.00000       0.00000       0.00000       0.00000       0.00000       0.00000       0.00000       0.00000       0.00000       17.0446       21.2175       17.1443       10.4319       7.25899       3.09166       1.52203      0.406641       0.00000       0.00000       0.00000       0.00000       0.00000       0.00000       0.00000       0.00000       0.00000       0.00000
   4  16 2593.0712    2.1220  1.0341  3.2662  0.0000  0.0501   0.0686   0.1314 1000.0000   0.0000   450.6561       38.6483       12.0695      -7.36980       10.3459      -1.72719       0.00000       0.00000       0.00000       0.00000       0.00000       0.00000       0.00000       0.00000       0.00000       0.00000       0.00000       0.00000       16.2534       20.9812       17.7565       11.5954       9.03855       3.22756       1.82666      0.433831       0.00000       0.00000       0.00000       0.00000       0.00000       0.00000       0.00000       0.00000       0.00000       0.00000
   4  17 2728.4960    2.6316  1.0507 11.7864  0.0024  0.0491   0.0947   0.1251    0.4764   0.0000   385.7511       63.9911       11.8670      -9.40107      -8.29289       7.32105      0.753551      0.357514       0.00000       0.00000       0.00000       0.00000       0.00000       0.00000       0.00000       0.00000       0.00000       0.00000       20.2053       21.9274       16.2372       12.5620       6.77751       3.45377       1.13041      0.346749       0.00000       0.00000       0.00000       0.00000       0.00000       0.00000       0.00000       0.00000       0.00000       0.00000
   4  19 3000.3953    3.7157  1.0051 12.6924  0.0068  0.0457   0.1682   0.1213    0.5048   0.0000   446.9564       48.3972       24.0225       18.5670      -8.98507       2.02338     -0.801463     -0.363444       0.00000       0.00000       0.00000       0.00000       0.00000       0.00000       0.00000       0.00000       0.00000       0.00000       20.1516       18.9968       16.0080       11.4192       6.73662       3.13789       1.15680      0.260636       0.00000       0.00000       0.00000       0.00000       0.00000       0.00000       0.00000       0.00000       0.00000       0.00000
   4  20 3136.1493    4.2680  1.0718 12.4223  0.0007  0.0594   0.1702   0.1291    0.7118   0.0000   473.3506       71.2926      -37.0487       15.5762       8.85150       1.39786      0.785079     -0.350192       0.00000       0.00000       0.00000       0.00000       0.00000       0.00000       0.00000       0.00000       0.00000       0.00000       24.7595       24.3961       22.8596       12.7713       6.38602       4.64397       1.64080      0.320402       0.00000       0.00000       0.00000       0.00000       0.00000       0.00000       0.00000       0.00000       0.00000       0.00000
   4  21 3272.1025    3.7160  1.1978 13.3614 -0.0057  0.0564   0.1629   0.1503    0.3235   0.0000   454.3093       46.8436      -13.8199       6.47376       10.2408       7.41594     -0.283860     -0.479049       0.00000       0.00000       0.00000       0.00000       0.00000       0.00000       0.00000       0.00000       0.00000       0.00000       20.2262       22.9161       17.2066       13.7530       7.14263       4.17102       1.31792      0.440885       0.00000       0.00000       0.00000       0.00000       0.00000       0.00000       0.00000       0.00000       0.00000       0.00000
   4  22 3408.4191    3.3923  1.8739 12.6218 -0.0035  0.0704   0.1144   0.1814    0.2877   0.0000   476.1089       43.8622       23.5370       19.6492       9.43233       1.67118      -1.31028     -0.804660       0.00000       0.00000       0.00000       0.00000       0.00000       0.00000       0.00000       0.00000       0.00000       0.00000       27.1730       29.0735       24.4449       15.9532       9.70628       4.58960       1.93325      0.485037       0.00000       0.00000       0.00000       0.00000       0.00000       0.00000       0.00000       0.00000       0.00000       0.00000
   4  23 3544.7173    2.7192  2.7568 12.0370  0.0050  0.0842   0.0740   0.2388    0.1933   0.0000   389.1978       84.8088       58.2027      -24.5813      -13.4579      -6.23732     -0.648523     -0.959768       0.00000       0.00000       0.00000       0.00000       0.00000       0.00000       0.00000       0.00000       0.00000       0.00000       32.0110       36.4627       27.9640       20.0684       12.1617       5.61632       2.22831      0.631008       0.00000       0.00000       0.00000       0.00000       0.00000       0.00000       0.00000       0.00000       0.00000       0.00000
   5  10 1823.3627    0.3681  0.2745  9.8378 -0.0172  0.0328   0.0295   0.0651    0.0655   0.0000   438.0221      -26.2456       6.52978      -9.53080       4.28932     -0.556677     -0.535220      0.708537     0.0235519     0.0247708       0.00000       0.00000       0.00000       0.00000       0.00000       0.00000       0.00000       0.00000       12.9177       13.2278       10.2686       8.56756       6.04416       3.25197       1.56404      0.495536      0.145288     0.0386900       0.00000       0.00000       0.00000       0.00000       0.00000       0.00000       0.00000       0.00000
   5  11 1960.5719    0.4996  0.5222 10.0530 -0.0114  0.0358   0.0251   0.0799    0.0842   0.0000   439.7880      -11.3865       4.32176      -2.74440      -9.31699      -2.42445     -0.328793     -0.294588     -0.286312    -0.0888557       0.00000       0.00000       0.00000       0.00000       0.00000       0.00000       0.00000       0.00000       10.0690       12.7990       10.0396       8.01658       6.28197       2.74331       1.96396      0.551388      0.279737     0.0694522       0.00000       0.00000       0.00000       0.00000       0.00000       0.00000       0.00000       0.00000
   5  12 2098.4396    0.6360  0.4888 10.5916 -0.0050  0.0335   0.0310   0.0724    0.0849   0.0000   435.6739       24.4720       12.8966     -0.887261     -0.749417      -1.84591     -0.575530     -0.785605      0.155244    0.00597120       0.00000       0.00000       0.00000       0.00000       0.00000       0.00000       0.00000       0.00000       9.84827       10.9258       10.2665       7.54408       4.76458       2.92086       1.55171      0.706741      0.224824     0.0498570       0.00000       0.00000       0.00000       0.00000       0.00000       0.00000       0.00000       0.00000
   5  13 2235.3962    0.9527  0.5430 11.0402  0.0027  0.0312   0.0437   0.0788    0.0958   0.0000   408.7168       11.0324       10.7970      -8.38511      -4.02710      -5.03453     -0.969677     -0.951509   -0.00492012    -0.0313921       0.00000       0.00000       0.00000       0.00000       0.00000       0.00000       0.00000       0.00000       9.22949       10.8435       9.23859       6.90736       4.56370       2.80883       1.28996      0.620434      0.201190     0.0488318       0.00000       0.00000       0.00000       0.00000       0.00000       0.00000       0.00000       0.00000
   5  14 2371.1165    1.3213  0.6875 11.2945 -0.0084  0.0336   0.0534   0.0796    0.1336   0.0000   449.9059       29.0682       8.80677       8.28948       1.78255       5.58979       3.32010     -0.601958     -0.227223      0.116555       0.00000       0.00000       0.00000       0.00000       0.00000       0.00000       0.00000       0.00000       10.6434       11.9436       10.0015       8.26330       5.44294       3.12778       1.70596      0.654714      0.221917     0.0591358       0.00000       0.00000       0.00000       0.00000       0.00000       0.00000       0.00000       0.00000
   5  15 2506.1005    1.7323  0.7442 11.5814 -0.0150  0.0373   0.0759   0.0834    0.1939   0.0000   410.6732       10.4646       21.0581      0.204086       4.12819       4.16548       1.97979      -2.82167    -0.0615826    -0.0962300       0.00000       0.00000       0.00000       0.00000       0.00000       0.00000       0.00000       0.00000       12.1009       13.2448       11.0349       9.48262       5.81272       3.70334       1.76635      0.812014      0.221593     0.0612232       0.00000       0.00000       0.00000       0.00000       0.00000       0.00000       0.00000       0.00000
   5  16 2641.3290    2.2080  0.9280 11.5676 -0.0022  0.0378   0.0798   0.0914    0.3198   0.0000   448.1752       43.2012       12.6040      -1.78829      -3.06411      -2.79438       3.02441     -0.537263    -0.0985040    -0.0545704       0.00000       0.00000       0.00000       0.00000       0.00000       0.00000       0.00000       0.00000       11.4648       13.3438       11.4065       9.07030       5.64789       3.48377       1.82522      0.787322      0.258309     0.0671381       0.00000       0.00000       0.00000       0.00000       0.00000       0.00000       0.00000       0.00000
   5  17 2777.4992    3.0412  1.0680  5.0992  0.0000  0.0386   0.0939   0.1084  289.4593   0.0000   434.5647       34.5252       14.2430       9.97663      -1.49636       5.13549       0.00000       0.00000       0.00000       0.00000       0.00000       0.00000       0.00000       0.00000       0.00000       0.00000       0.00000       0.00000       12.6801       14.3977       12.4632       9.32142       6.49037       3.65810       1.76852      0.754608      0.275962     0.0596237       0.00000       0.00000       0.00000       0.00000       0.00000       0.00000       0.00000       0.00000
   5  18 2913.9319    4.1508  0.7718 -0.6369  0.0000  0.0381   0.1455   0.0989 1000.0000   0.0000   428.7508       46.0802       23.8725       10.9743       8.74996      -8.05734       0.00000       0.00000       0.00000       0.00000       0.00000       0.00000       0.00000       0.00000       0.00000       0.00000       0.00000       0.00000       12.3740       14.5443       11.8831       9.57758       5.22982       3.54983       1.77350      0.831933      0.220417     0.0642275       0.00000       0.00000       0.00000       0.00000       0.00000       0.00000       0.00000       0.00000
   5  21 3322.8787    3.7337  1.6131 12.5134 -0.0129  0.0605   0.1022   0.1633    0.4515   0.0000   419.4184       37.8647       24.3621       32.4310       4.17445     -0.184636       1.90166      0.278368      0.189303     -0.302815       0.00000       0.00000       0.00000       0.00000       0.00000       0.00000       0.00000       0.00000       17.0480       19.9894       17.6879       14.5908       9.66121       6.26513       3.12704       1.40834      0.450711      0.112353       0.00000       0.00000       0.00000       0.00000       0.00000       0.00000       0.00000       0.00000
   5  22 3459.5625    3.2614  2.6574  8.6363 -0.0004  0.0729   0.0656   0.2045    3.9647   0.0000   433.6065       49.2771       6.91590       48.7157      -12.2709      -4.68688      -3.23863      0.164922      0.358996     -0.117800       0.00000       0.00000       0.00000       0.00000       0.00000       0.00000       0.00000       0.00000       22.5699       24.5897       22.5464       18.2133       12.0383       7.56506       3.96567       1.73089      0.537756      0.116748       0.00000       0.00000       0.00000       0.00000       0.00000       0.00000       0.00000       0.00000
   5  23 3596.8490    2.8794  3.4046 11.0869  0.0001  0.0944   0.0567   0.2363    0.3814   0.0000   463.2569       54.5391       28.0182       23.2205      -5.49154      -2.59381     -0.204703      -1.03216     -0.359298     -0.206593       0.00000       0.00000       0.00000       0.00000       0.00000       0.00000       0.00000       0.00000       28.5233       30.8438       29.8515       23.0431       14.4127       8.93628       5.15332       2.17439      0.716352      0.154640       0.00000       0.00000       0.00000       0.00000       0.00000       0.00000       0.00000       0.00000
   5  25 3872.1038    1.9841  5.8921 11.0130 -0.0090  0.1384   0.0318   0.3688    0.1299   0.0000   449.2253       107.840       14.8675      -2.90327      -7.27438       10.8485      -1.92812      0.325317     -0.427347     -0.168045       0.00000       0.00000       0.00000       0.00000       0.00000       0.00000       0.00000       0.00000       42.2493       51.1966       44.8855       33.6885       21.2902       12.9998       6.97606       3.09276       1.05127      0.248875       0.00000       0.00000       0.00000       0.00000       0.00000       0.00000       0.00000       0.00000
   6  10 1866.0677    0.3985  0.3832  9.7932  0.0027  0.0421   0.0215   0.0636    0.0668   0.0000   419.2324       9.45998       26.4724       6.91434      -7.31582      -2.05079     -0.548338     -0.832470      0.940758      0.393759     0.0620041   -0.00575141       0.00000       0.00000       0.00000       0.00000       0.00000       0.00000       11.9560       15.6277       12.7098       9.36577       7.31973       4.34179       2.56086      0.815057      0.641935      0.176696     0.0745355     0.0166796       0.00000       0.00000       0.00000       0.00000       0.00000       0.00000
   6  12 2142.5010    0.8237  0.6244 10.2105  0.0038  0.0314   0.0307   0.0687    0.1110   0.0000   428.9268       4.02092       30.0049       3.36507      -4.01689      0.993391     -0.807553      0.689697     -0.133222     -0.140872    -0.0542825     0.0200927       0.00000       0.00000       0.00000       0.00000       0.00000       0.00000       8.66605       9.66049       9.66013       7.08320       5.34667       3.37826       2.01160       1.00582      0.495041      0.189799     0.0605327     0.0107683       0.00000       0.00000       0.00000       0.00000       0.00000       0.00000
   6  14 2415.6126    1.3520  0.8923 11.5320 -0.0048  0.0400   0.0482   0.0924    0.1162   0.0000   441.6739       36.3494       5.19895      -4.39368       1.35973      -3.49228       1.77342      0.377655     -0.121435      0.134233     0.0541270     0.0304743       0.00000       0.00000       0.00000       0.00000       0.00000       0.00000       9.92765       11.6090       10.2716       8.77717       6.62281       4.61585       2.69789       1.27629      0.648786      0.235916     0.0712511     0.0161325       0.00000       0.00000       0.00000       0.00000       0.00000       0.00000
   6  15 2551.0804    1.8616  0.8681 11.9556 -0.0194  0.0376   0.0656   0.0927    0.1325   0.0000   436.5602       20.4240       2.74104       7.39876    0.00363326     -0.350726      0.230612      -1.11445      -1.86847     0.0725429      0.160279    -0.0225897       0.00000       0.00000       0.00000       0.00000       0.00000       0.00000       9.31526       11.5718       9.76840       8.12065       6.65106       4.05977       2.50047       1.20636      0.595950      0.198555     0.0752804     0.0161721       0.00000       0.00000       0.00000       0.00000       0.00000       0.00000
   6  16 2687.2374    2.3996  0.7546 12.5968 -0.0018  0.0312   0.0847   0.0815    0.1151   0.0000   438.7086       9.04901       5.05737       2.96761       4.72392       7.56043       1.52442     -0.410244       1.08753     -0.178163     0.0170210    0.00250357       0.00000       0.00000       0.00000       0.00000       0.00000       0.00000       7.71621       8.63003       8.36661       6.98461       5.25204       3.45116       2.18404       1.12778      0.539823      0.191543     0.0600840     0.0121808       0.00000       0.00000       0.00000       0.00000       0.00000       0.00000
   6  17 2823.8912    2.9044  0.7821 12.9662  0.0026  0.0346   0.1051   0.0893    0.1210   0.0000   427.4974       26.4232       26.6981       2.60732       1.16980       2.99964      -1.03628     -0.834610      0.806301     0.0890704    -0.0141667    -0.0162598       0.00000       0.00000       0.00000       0.00000       0.00000       0.00000       8.84135       11.1446       8.98811       7.93919       5.88093       3.83152       2.34056      0.971204      0.544120      0.172709     0.0617563     0.0152927       0.00000       0.00000       0.00000       0.00000       0.00000       0.00000
   6  18 2960.8794    3.4685  0.8008 13.2206 -0.0084  0.0351   0.1228   0.0805    0.1501   0.0000   449.0259       23.5157      -5.02754       8.86610       5.54547      -2.34552       3.13937      -2.18674     -0.597352     0.0480933      0.101449    0.00666193       0.00000       0.00000       0.00000       0.00000       0.00000       0.00000       9.82156       10.2937       10.4074       8.13637       6.04044       4.41106       2.45452       1.13472      0.578582      0.228443     0.0634860     0.0112509       0.00000       0.00000       0.00000       0.00000       0.00000       0.00000
   6  19 3097.5940    3.7179  1.0056 13.4318 -0.0078  0.0395   0.1287   0.1022    0.1789   0.0000   418.2692       54.4043       14.2188       17.9642       5.03349      -6.09953      -3.88824      0.308641       1.32611     0.0417417     0.0817311   0.000988402       0.00000       0.00000       0.00000       0.00000       0.00000       0.00000       9.79478       11.4850       11.2698       8.36494       6.78208       4.28778       2.58681       1.36581      0.623311      0.248320     0.0824036     0.0153587       0.00000       0.00000       0.00000       0.00000       0.00000       0.00000
   6  20 3234.1992    3.8258  1.1674 13.3472 -0.0106  0.0449   0.1259   0.1119    0.2435   0.0000   416.8575       36.2370      -20.1577      -10.3897      -1.71951      -2.37786    -0.0951461      -2.12921      -1.27959     -0.525604      0.146276    -0.0189507       0.00000       0.00000       0.00000       0.00000       0.00000       0.00000       12.4655       14.8385       13.8206       10.5295       7.58446       4.97230       2.95014       1.44917      0.737065      0.273076     0.0835513     0.0169123       0.00000       0.00000       0.00000       0.00000       0.00000       0.00000
   6  21 3371.2769    3.6175  1.8238 12.1896 -0.0020  0.0574   0.0899   0.1522    0.3646   0.0000   437.5604       91.2549      -14.5948      -17.1521       17.1717      -6.30541      -1.27446      -2.61210       1.30430     -0.769455    -0.0511260     0.0302430       0.00000       0.00000       0.00000       0.00000       0.00000       0.00000       15.9248       18.5368       16.4737       13.9587       10.1006       6.33711       3.85692       2.07281      0.908812      0.335872      0.102988     0.0221088       0.00000       0.00000       0.00000       0.00000       0.00000       0.00000
   6  22 3508.6382    2.9952  2.4716 12.0127 -0.0088  0.0716   0.0674   0.1905    0.2637   0.0000   428.2479       29.4343       30.6414       17.1287       2.06828       6.07763       4.43175      -2.05112      -3.62122     -0.608439      0.154626     0.0187279       0.00000       0.00000       0.00000       0.00000       0.00000       0.00000       16.9777       20.4443       20.0334       16.4173       12.7780       8.32474       5.43476       2.90695       1.37870      0.513211      0.163240     0.0308449       0.00000       0.00000       0.00000       0.00000       0.00000       0.00000
   6  23 3646.3715    2.5082  3.9910 11.6099  0.0001  0.0959   0.0469   0.2681    0.1539   0.0000   413.8185       55.6228       42.2290       5.44772      -10.6405       15.6177       4.34404      -4.87970     -0.485480      0.199699    -0.0617634    -0.0217992       0.00000       0.00000       0.00000       0.00000       0.00000       0.00000       22.8981       29.7201       26.7811       22.3742       17.2459       11.3649       7.31935       3.39665       1.83789      0.644838      0.219923     0.0447362       0.00000       0.00000       0.00000       0.00000       0.00000       0.00000
   6  25 3922.4471    1.7128  6.7590 10.8150 -0.0066  0.1316   0.0268   0.3909    0.1133   0.0000   431.2472       126.115       6.39172      0.263248       19.2804       20.9992       5.47374      -11.6346      -5.67717     -0.385322     -0.115795     -0.148108       0.00000       0.00000       0.00000       0.00000       0.00000       0.00000       32.8303       39.5843       38.6730       31.6570       24.1093       16.6326       10.1118       5.59283       2.59047       1.01946      0.297689     0.0562326       0.00000       0.00000       0.00000       0.00000       0.00000       0.00000
   7  10 1906.8737    0.4413  0.3526 10.0175  0.0003  0.0260   0.0227   0.0561    0.0573   0.0000   437.3223       6.25351       10.6570       3.53074       2.77298      -1.57495     -0.738775      0.469445      0.375580     -0.253457     -0.105713    -0.0210476     0.0107470  -0.000218831       0.00000       0.00000       0.00000       0.00000       5.87257       6.65829       5.57567       4.79302       4.36881       3.45480       2.03460       1.20586      0.583802      0.258667      0.103038     0.0410770     0.0118024    0.00238477       0.00000       0.00000       0.00000       0.00000
   7  11 2045.7895    0.6263  0.5264  9.9346  0.0042  0.0269   0.0253   0.0664    0.0815   0.0000   438.9883       7.80261      0.751362       1.41623       4.99286     -0.138498      -2.64440      0.238412     -0.200521     -0.115509      0.210335    -0.0352977    -0.0164937   -0.00106837       0.00000       0.00000       0.00000       0.00000       5.79492       6.18649       6.16866       5.93850       4.42496       3.04294       1.80801       1.35639      0.758460      0.316110      0.124952     0.0472793     0.0115507    0.00236395       0.00000       0.00000       0.00000       0.00000
   7  12 2184.6199    0.8623  0.5733 10.4034 -0.0025  0.0258   0.0319   0.0703    0.0898   0.0000   439.7872       16.2556       17.4433     0.0720893      0.453798       1.29120       2.16526      0.706245     -0.359713     0.0242430      0.187677    0.00656256     0.0293762   0.000311935       0.00000       0.00000       0.00000       0.00000       5.50570       6.49354       5.67198       5.23864       4.34162       3.22284       2.01669       1.20049      0.667651      0.266936      0.119442     0.0409341     0.0119832    0.00249969       0.00000       0.00000       0.00000       0.00000
   7  13 2322.1191    1.1644  0.7361 10.7248 -0.0013  0.0337   0.0373   0.0715    0.1177   0.0000   451.5910       7.01087       18.8344       1.13035       3.83076      -3.23619       4.36613      0.714689      0.148224     -0.959927      0.142752     0.0265608     0.0284558    0.00646224       0.00000       0.00000       0.00000       0.00000       6.67358       8.12483       8.66943       6.06756       5.79749       3.86071       2.38720       1.63186      0.830058      0.404240      0.156379     0.0678984     0.0197260    0.00303640       0.00000       0.00000       0.00000       0.00000
   7  14 2458.2784    1.5724  0.8163 11.3792 -0.0071  0.0332   0.0490   0.0804    0.1202   0.0000   456.8415       17.3542      -7.45734       7.89915       5.75594     -0.238055      -3.09654      -1.87510     -0.714332      0.738980     0.0639458     0.0580790     0.0257053   -0.00775258       0.00000       0.00000       0.00000       0.00000       7.04904       8.71677       8.03590       6.92858       5.58939       4.05095       2.48719       1.61971      0.791447      0.396022      0.146964     0.0605557     0.0163797    0.00335639       0.00000       0.00000       0.00000       0.00000
   7  15 2594.4255    2.0880  0.6963 11.9896  0.0012  0.0317   0.0707   0.0690    0.1108   0.0000   432.8818     -0.816612       8.23261       20.9944       10.8716      -7.93986      -3.57983      -1.20083       2.35510      0.102725      0.250018    -0.0592062    0.00356020  -0.000686948       0.00000       0.00000       0.00000       0.00000       7.13563       8.13572       6.74991       6.37793       5.49967       4.39754       2.71046       1.58805      0.808357      0.343855      0.146789     0.0532840     0.0138355    0.00310369       0.00000       0.00000       0.00000       0.00000
   7  16 2731.3001    2.5675  0.7708 12.7165 -0.0002  0.0319   0.0855   0.0839    0.1041   0.0000   446.5970       8.61350       6.41336       10.7253       15.5586      0.912396      -2.68632      -3.45474      0.611543      0.272035    -0.0774132    -0.0538261   -0.00593288   -0.00116013       0.00000       0.00000       0.00000       0.00000       7.72083       8.56726       8.80178       7.44382       5.37176       3.44074       2.38789       1.41969      0.799012      0.383906      0.159226     0.0495911     0.0141106    0.00255356       0.00000       0.00000       0.00000       0.00000
   7  17 2868.5194    3.2548  0.7334 13.3029 -0.0059  0.0385   0.1135   0.0791    0.1010   0.0000   437.5394       33.9413       5.06524       19.2133      -1.87854      -6.15467       2.44645       2.08158     -0.759360     0.0603083     -0.121329     0.0455068    0.00567048   -0.00162632       0.00000       0.00000       0.00000       0.00000       8.79963       8.40306       7.81142       9.43132       6.82847       3.79162       2.66920       2.13531       1.22282      0.521513      0.178277     0.0539902     0.0147332    0.00346371       0.00000       0.00000       0.00000       0.00000
   7  18 3005.8336    3.7140  0.7624 13.4177 -0.0059  0.0289   0.1268   0.0802    0.1033   0.0000   445.1583       24.1545       8.73774       3.39356       3.49765      -8.16904      -3.62772      -3.07034      0.328356      0.619021    -0.0846746   -0.00723022   -0.00927307   0.000155917       0.00000       0.00000       0.00000       0.00000       6.93984       7.54555       7.40043       6.64873       4.92127       3.56145       2.21419       1.41300      0.749803      0.363444      0.137791     0.0483715     0.0121618    0.00242811       0.00000       0.00000       0.00000       0.00000
   7  19 3143.0720    3.9473  1.0549 12.9099  0.0003  0.0405   0.1129   0.0915    0.1739   0.0000   451.8938       54.0588      -5.24816       6.76414       14.7754      -7.14460      -4.90165     -0.664581      0.548307     -0.369011    -0.0455401    -0.0270146     0.0328345   -0.00106189       0.00000       0.00000       0.00000       0.00000       10.4863       10.8518       8.44981       8.10561       7.72855       6.29356       4.03704       2.09375       1.01634      0.410106      0.177862     0.0563394     0.0162678    0.00325403       0.00000       0.00000       0.00000       0.00000
   7  20 3280.2525    3.5730  1.3767 13.0718  0.0015  0.0477   0.0977   0.1082    0.1327   0.0000   449.2927       61.7776    -0.0667342     -0.205715      -12.0004      -4.12571       1.37719      -5.56472     -0.324677     -0.345855     0.0446564     -0.134213    0.00571141   -0.00126408       0.00000       0.00000       0.00000       0.00000       9.77163       12.6230       10.9598       10.4260       7.64869       5.92120       3.74343       2.28242       1.17191      0.579230      0.238830     0.0845957     0.0223306    0.00528026       0.00000       0.00000       0.00000       0.00000
   7  21 3417.8260    3.1153  1.9010 12.5782 -0.0074  0.0518   0.0730   0.1344    0.1238   0.0000   452.0037       47.4256       14.5545       1.97455       2.97898      -11.0515      -3.45389      0.482667       1.06950     -0.285703      0.110181     -0.156467    -0.0115086    0.00484374       0.00000       0.00000       0.00000       0.00000       10.9909       13.9054       12.6369       11.1904       8.96772       6.27653       4.12876       2.51333       1.38975      0.633641      0.266079     0.0927044     0.0269455    0.00543756       0.00000       0.00000       0.00000       0.00000
   7  22 3555.8021    2.7041  2.8714 12.1699 -0.0001  0.0694   0.0557   0.1927    0.1206   0.0000   428.5125       61.2303       44.0023       20.2023       30.3839       4.61258      -6.15787       1.85134       1.95068      0.104134    -0.0201129     0.0247728    -0.0503056    0.00194094       0.00000       0.00000       0.00000       0.00000       14.6266       18.3932       17.2737       14.9512       12.2254       8.66136       5.77784       3.36330       1.89548      0.829456      0.381548      0.130656     0.0384258    0.00716633       0.00000       0.00000       0.00000       0.00000
   7  23 3693.8163    2.2330  3.4698 11.9035 -0.0072  0.0833   0.0428   0.2204    0.1022   0.0000   405.9963       76.1388      -15.5237      -34.2542      -25.3105       4.38219       2.74898      -14.2026      -2.98849       1.52601     -0.634124     -0.360569     0.0118057     0.0173726       0.00000       0.00000       0.00000       0.00000       17.2003       22.2829       20.4378       18.6640       14.5632       10.8554       7.05602       4.38653       2.17055       1.18029      0.447531      0.170878     0.0465104    0.00923256       0.00000       0.00000       0.00000       0.00000
   7  24 3832.4942    1.8653  5.2636 11.3233 -0.0012  0.1102   0.0303   0.3151    0.0822   0.0000   457.5351       111.222       23.7700      -6.77661       29.8663       44.5532      -27.3319      -19.6025       6.07924       2.66583      -1.64140     -0.563190      0.121186     0.0108783       0.00000       0.00000       0.00000       0.00000       23.5772       29.4792       28.7365       25.3076       19.0113       13.9610       9.07230       5.65536       3.00529       1.51611      0.612773      0.224149     0.0595149     0.0114908       0.00000       0.00000       0.00000       0.00000
   7  27 4249.2760    1.0510  8.8814 10.6457 -0.0042  0.1792   0.0174   0.5207    0.0574   0.0000   477.8420       142.648      -13.4462      -5.79093       62.2959       43.9297      -22.4428      -1.28168       9.57977      -5.20086      -2.32012      0.577880      0.287515    -0.0111053       0.00000       0.00000       0.00000       0.00000       38.1261       45.5454       47.1062       39.3103       32.9159       23.6941       15.8542       10.0672       5.63341       2.67705       1.13689      0.400241      0.105579     0.0173626       0.00000       0.00000       0.00000       0.00000
   8  10 1946.1026    0.5216  0.3842  9.9693 -0.0018  0.0247   0.0218   0.0475    0.0689   0.0000   436.8021     -0.420803       10.4671       8.49565     -0.177818    -0.0907419      -2.25538      -1.16440     -0.444513      0.116980     -0.138867     0.0330157    0.00745599   -0.00411866  -0.000211253  -0.000600849       0.00000       0.00000       5.13195       5.38387       6.34306       5.13088       3.78474       3.33106       2.13690       1.22553      0.864385      0.436588      0.183326     0.0992164     0.0427260     0.0121936    0.00258550   0.000406362       0.00000       0.00000
   8  11 2086.1161    0.7030  0.5239 10.1428 -0.0010  0.0271   0.0265   0.0613    0.0751   0.0000   436.9132       1.38411       8.31991       7.77802      -3.63494      -6.28836     -0.267311      -1.27088     0.0159158      0.662921     0.0580742    -0.0723468     0.0417146     0.0170363    0.00121687   0.000794861       0.00000       0.00000       6.35516       7.84742       7.87990       6.66827       4.78081       3.51796       2.27057       1.35399      0.837398      0.438023      0.214022     0.0944110     0.0388059     0.0112668    0.00276268   0.000534477       0.00000       0.00000
   8  12 2225.2339    0.9109  0.6279 10.7111 -0.0001  0.0293   0.0319   0.0644    0.0794   0.0000   433.4785       11.9464       18.2252       1.28933      -1.53122       4.94751      -3.41431       1.38608     -0.173846    -0.0367676      0.168998      0.113582    -0.0685528  -0.000600931    0.00441841   0.000794671       0.00000       0.00000       4.78891       6.78370       5.95971       5.64530       4.71237       3.45439       2.50010       1.59960      0.940247      0.539914      0.226665      0.119728     0.0417710     0.0145062    0.00416330   0.000803610       0.00000       0.00000
   8  13 2362.8984    1.1652  0.9273 10.9645 -0.0037  0.0321   0.0345   0.0899    0.0976   0.0000   434.9757       9.52323       19.2879       5.23807      -2.42206       6.80978       2.84905      -1.37467      -1.80989    -0.0854597      0.116626     -0.162679    -0.0233924    -0.0137611   -0.00323005   0.000153324       0.00000       0.00000       6.22436       7.32970       7.42017       6.72803       5.23885       4.04635       2.91360       1.74854       1.10184      0.615037      0.265806      0.139519     0.0502670     0.0156055    0.00405837   0.000733963       0.00000       0.00000
   8  15 2636.2553    2.1155  0.7384 12.1626 -0.0003  0.0309   0.0659   0.0682    0.1055   0.0000   427.5629       31.1969       12.0889      -3.56158       4.68894       8.76055     -0.442754      0.654292      0.631542     -0.327256     -0.522219    -0.0972089     0.0119237     0.0108031    0.00180801  -8.95788e-05       0.00000       0.00000       5.78805       7.49613       6.37271       6.65419       4.89640       3.97649       2.54383       1.76654       1.06056      0.559726      0.276563      0.115388     0.0442228     0.0142676    0.00341731   0.000838475       0.00000       0.00000
   8  16 2773.9215    2.8283  0.6642 12.7637 -0.0018  0.0270   0.0900   0.0659    0.1009   0.0000   426.3980       16.7990       2.33241       9.25524       3.14903      -9.03980     -0.702475      -2.77336     -0.524040      0.242091     -0.414940   -0.00478541    -0.0382238    -0.0110647  -0.000968295   0.000555349       0.00000       0.00000       5.52795       7.26408       6.70456       5.93581       4.62867       3.44357       2.34672       1.39032      0.939953      0.398225      0.252604     0.0806886     0.0429467     0.0115985    0.00340610   0.000655328       0.00000       0.00000
   8  17 2911.7411    3.5285  0.7945 13.0410 -0.0081  0.0300   0.1030   0.0713    0.1199   0.0000   437.3767       15.3703       5.46278     -0.134862      -2.26395       12.0883       4.84577     -0.519623      -2.03675      -1.28331     0.0384600    -0.0101386     0.0431829   -0.00868734    0.00322512   -0.00100358       0.00000       0.00000       5.67465       7.00082       6.64408       5.72280       4.98167       3.81096       2.75501       1.68887      0.992648      0.503870      0.265434      0.104531     0.0437760     0.0140979    0.00383389   0.000701426       0.00000       0.00000
   8  18 3049.3585    3.7094  0.9992 13.4537  0.0045  0.0386   0.1039   0.0955    0.1089   0.0000   441.9205       33.2416       18.9548      -3.40319      -7.18995      -6.91022      0.522196       1.57693       1.45367     -0.258943     -0.397364      0.133093    -0.0221886     0.0129457    0.00755597  -0.000391808       0.00000       0.00000       8.26428       10.4248       8.87838       7.95826       6.61489       5.34787       3.73080       2.32399       1.24999      0.634204      0.316767      0.132205     0.0511064     0.0164040    0.00433742   0.000896279       0.00000       0.00000
   8  19 3186.9698    3.8333  1.0422 13.6029 -0.0082  0.0383   0.1136   0.1045    0.1145   0.0000   444.4117       47.7213      -6.40488       12.7424       5.06000       2.59273      -4.71073      0.335117     -0.720008      -2.25897     -0.214990     -0.285301    -0.0472986     0.0144638    0.00382233    0.00189282       0.00000       0.00000       6.69892       9.10236       8.32550       7.86458       6.53062       4.56860       3.50970       2.16235       1.33356      0.702646      0.374664      0.147400     0.0609343     0.0184231    0.00574316    0.00105991       0.00000       0.00000
   8  20 3324.6769    3.5760  1.5086 13.3568  0.0077  0.0520   0.0902   0.1240    0.0965   0.0000   458.5028       21.0744       16.8722     -0.888739      -4.62641       8.05893      -2.69221      -1.45686     -0.202474     -0.194574      0.798785     -0.181077     0.0338076    0.00289851   -0.00349578    0.00256873       0.00000       0.00000       8.97657       12.7720       10.4988       11.0888       8.35658       6.39168       4.48415       2.74758       1.81531      0.835165      0.504311      0.172585     0.0817107     0.0228031    0.00692137    0.00153382       0.00000       0.00000
   8  21 3462.7069    2.9749  2.0197 12.7666 -0.0032  0.0533   0.0666   0.1389    0.0882   0.0000   431.7222       58.3240       20.5327       27.7016       11.1542      -12.6228      -9.03008      -4.86290     -0.232480      -1.90818      0.298609      0.212835     0.0425607    -0.0497709    0.00593083    0.00143688       0.00000       0.00000       10.5064       12.4868       12.4634       11.5811       8.93351       6.80774       4.92069       3.19914       1.75880       1.06086      0.492800      0.242002     0.0823834     0.0277030    0.00679344    0.00124941       0.00000       0.00000
   8  22 3601.3192    2.4091  2.8470 12.2806 -0.0075  0.0684   0.0466   0.1701    0.0772   0.0000   417.6189       38.7169       27.5856       23.1055       12.4098       6.60059       1.91883      -8.36588     -0.412142      0.736930      0.442856     0.0484387      0.148627    -0.0744149    0.00182980    0.00256118       0.00000       0.00000       12.5951       15.6062       14.8436       14.0916       11.9923       8.63081       6.48906       4.08831       2.61783       1.41428      0.690787      0.304822      0.118591     0.0361852    0.00985040    0.00171861       0.00000       0.00000
   8  23 3739.9599    2.0709  4.0670 11.7019 -0.0046  0.0817   0.0341   0.2320    0.0757   0.0000   430.3729       62.5124       33.2202      -3.95726      -3.78657       20.6197       6.20243      -21.2475       2.24249      -1.43234      0.152388     -0.612218    -0.0135273    -0.0341241   -0.00857883    0.00183764       0.00000       0.00000       15.7067       19.4593       18.5030       17.0522       14.3993       10.5036       7.67829       4.92912       3.04224       1.63526      0.806158      0.351232      0.135666     0.0424065     0.0115716    0.00198475       0.00000       0.00000
   8  24 3878.7971    1.7198  5.1777 11.3217 -0.0091  0.1006   0.0252   0.2815    0.0662   0.0000   423.7004       60.8037       8.05225       18.7153      -10.2590      -16.1923       8.17916       4.23437      -5.46240      -4.06754       1.01904     -0.475018    -0.0613314     0.0838204   -0.00782762   -0.00904094       0.00000       0.00000       18.5889       22.9655       23.1004       20.1899       17.6794       13.1019       9.62337       6.20055       3.78239       2.14178       1.01223      0.473246      0.176533     0.0571557     0.0151029    0.00242506       0.00000       0.00000
   8  25 4017.9695    1.5045  6.6823 10.9067 -0.0019  0.1228   0.0207   0.3350    0.0615   0.0000   458.3196       61.4925       22.5874       25.3556       8.16583       10.3801     -0.837796      -6.59795       5.36480       3.03515     -0.258894      -1.40133     -0.390171     0.0544825     0.0257867  -0.000177459       0.00000       0.00000       21.8609       27.9746       28.1589       24.5704       21.5071       16.0077       11.2880       7.51314       4.63847       2.45147       1.29872      0.521584      0.218346     0.0714220     0.0189604    0.00309251       0.00000       0.00000
   9   9 1843.6190    0.3957  0.3273  9.8098 -0.0031  0.0209   0.0191   0.0488    0.0541   0.0000   430.1760       6.34336       9.06967       8.70659      -1.18858       1.71132       1.41612      -1.31514      -1.10891     -0.585188     -0.389753   0.000268456     0.0731254    -0.0110028     0.0121537  -6.00613e-05   5.63966e-05  -0.000156661       3.45952       4.11930       4.03928       3.91284       3.33740       2.63826       1.78033       1.22088      0.896945      0.474793      0.298354      0.135920     0.0590679     0.0224747    0.00960109    0.00253329   0.000644063   0.000117688
   9  10 1984.2149    0.5462  0.3996 10.0784  0.0005  0.0313   0.0221   0.0449    0.0737   0.0000   439.2950       1.93939       2.98629      -1.34631       9.72679     -0.132812      -3.58984       2.84213      0.786569      -1.27776    -0.0872296    -0.0456264    -0.0798161    0.00523350    0.00323311   -0.00381587   0.000508275   4.68021e-05       3.88310       6.60127       5.66427       5.35189       4.74870       3.32359       2.68599       1.71696       1.13833      0.634331      0.410378      0.142116      0.102787     0.0289827     0.0141197    0.00407288    0.00123149   0.000225336
   9  11 2125.1080    0.7370  0.6258 10.1960 -0.0124  0.0338   0.0246   0.0612    0.1035   0.0000   440.0891      0.313780      0.402674      -2.71456       6.10117      -3.89117      -2.15440     -0.972834       2.37795      0.442564     -0.720337     -0.240188    -0.0976923     0.0132684     0.0124564    0.00537573  -0.000689611  -0.000107662       5.80244       6.42232       6.17245       6.28980       6.10251       4.05590       2.53282       1.98716       1.41089      0.975320      0.506219      0.231450     0.0965513     0.0362003     0.0119722    0.00448590    0.00109429   0.000169777
   9  12 2264.6240    1.0478  0.7624 10.7179 -0.0012  0.0321   0.0316   0.0705    0.0978   0.0000   436.8053       8.67094       21.4685       10.5716      -3.65735       3.82047      -7.41530      0.473704      0.945136     -0.367647     -0.326313    -0.0899208     -0.118507     0.0198625   -0.00189816    0.00592442   4.68262e-05   6.68143e-05       5.25866       6.21727       6.10359       5.98848       5.04174       4.03186       3.01292       1.86145       1.40825      0.807587      0.449232      0.211005     0.0958410     0.0391229     0.0150270    0.00388217    0.00102679   0.000182672
   9  13 2402.3976    1.4066  0.7942 11.4207  0.0093  0.0301   0.0425   0.0754    0.0876   0.0000   440.1714       15.8448       7.15682      -2.79010       4.35179      -3.72386      -7.55258     -0.686125      0.465752    -0.0515775      0.102656      0.415156    0.00160130    -0.0572220    0.00263975   -0.00166605   -0.00124710   9.16406e-05       4.86552       6.26738       5.58197       5.68855       4.37527       4.05967       2.89650       2.01190       1.19309      0.780451      0.354288      0.210275     0.0799404     0.0412140     0.0121833    0.00409856   0.000869617   0.000198996
   9  14 2539.6774    1.9066  0.8185 11.8390 -0.0067  0.0285   0.0570   0.0783    0.0984   0.0000   443.0322       11.6851       8.50751       3.56369       1.97123      -2.50179       2.34477       3.57372       1.76279      -1.54888    -0.0106803     -0.207721    -0.0392983     0.0745140  -0.000579006   -0.00190023   0.000404442   0.000144767       4.56987       5.96469       5.42028       5.66996       4.11578       3.67610       2.60610       1.82500       1.13150      0.670562      0.368811      0.176300     0.0879158     0.0342662     0.0125642    0.00363665   0.000848628   0.000187585
   9  15 2677.1600    2.2571  0.7970 12.4059 -0.0127  0.0292   0.0673   0.0713    0.0942   0.0000   442.6554       14.0067      0.228527       5.70997       3.20650      -2.78931     0.0455727     0.0510309      -1.00951      -1.92087      0.203792      0.449196     -0.115904     -0.104334    0.00715623    0.00854830   0.000407638   0.000230168       5.33244       6.84063       6.02999       6.03046       4.94398       3.86190       2.70153       1.84858       1.20977      0.715865      0.394399      0.176377     0.0848839     0.0309457     0.0115482    0.00339188   0.000876949   0.000179083
   9  16 2815.3743    2.9953  0.8531 12.4358 -0.0019  0.0308   0.0835   0.0706    0.1187   0.0000   435.9452       22.6182       9.85496       12.7912      0.214896       1.77985      -4.74115      -1.88005       3.21776     -0.256097      0.414857      0.272458     0.0493795   -0.00377287    -0.0177479    0.00137316   0.000710871  -2.69230e-05       4.82099       6.51750       5.88568       5.92164       4.72697       4.04807       2.81126       2.25143       1.12509      0.794904      0.357560      0.226102     0.0865945     0.0427089     0.0114274    0.00487717    0.00100866   0.000210558
   9  17 2953.7719    3.6804  0.8338 12.8354 -0.0029  0.0281   0.0998   0.0658    0.1157   0.0000   435.2167       36.1963       21.7514       8.44791       1.74601      -5.04328       1.26651      0.511188       1.26030     -0.364970      0.137472     -0.175512     0.0655193    -0.0328449    -0.0362410    0.00439645   0.000673246   0.000302906       5.04220       6.72190       6.61999       5.77695       4.87521       3.56302       2.84259       1.63417       1.15180      0.659631      0.334939      0.177800     0.0740945     0.0355958     0.0123264    0.00347001    0.00103157   0.000161768
   9  18 3091.7538    3.8347  1.0968 13.1306 -0.0010  0.0342   0.0970   0.0811    0.1239   0.0000   434.4829       29.6158       16.5591      -9.49750       2.08197       2.29915     -0.520379      -2.00965     -0.218625     -0.500533      0.431678      0.263081    -0.0449348    -0.0369761   -0.00236218    0.00197701   0.000645864  -0.000110568       5.98946       7.61296       7.19469       7.07230       5.57412       4.61256       3.07170       2.26737       1.36793      0.889780      0.449882      0.242091      0.101427     0.0443453     0.0144005    0.00479442    0.00101400   0.000210007
   9  19 3229.6793    3.6237  1.3014 13.2237  0.0005  0.0381   0.0862   0.0984    0.1031   0.0000   427.7348       34.0896       16.6594       2.63692      -11.8231      -6.73422       3.64335      -2.39017      -2.47355      -2.07213     -0.669277      0.245446     -0.191708    -0.0305180     0.0122776   0.000271690  -0.000258041  -0.000126355       6.36149       7.78279       7.82539       7.35148       6.17102       4.99326       3.41442       2.42341       1.64420      0.937656      0.541329      0.253594      0.120553     0.0456897     0.0181708    0.00535275    0.00125185   0.000220715
   9  20 3367.9982    3.2201  1.5805 13.2548 -0.0084  0.0467   0.0749   0.1152    0.0831   0.0000   423.9265       25.3439       13.2843       10.8403      -2.11686      -1.19606       4.51582      -1.29811      0.900821      -2.20476     -0.245561     0.0773082     -0.109616    -0.0913763   -0.00687738    0.00216616  -0.000850710   0.000118595       7.80416       10.5509       9.36573       8.84337       7.86816       6.15897       4.74975       3.18516       2.05854       1.19227      0.652646      0.324898      0.149026     0.0600004     0.0217441    0.00660031    0.00168282   0.000293260
   9  21 3506.4942    2.7030  2.3905 12.7092 -0.0023  0.0585   0.0535   0.1510    0.0622   0.0000   432.9749       68.6848       10.6111       15.3261     -0.127496      -5.05745      -11.7159       9.67482       6.24773      -3.51166      -1.36967      0.275901     -0.405607      0.101547    -0.0462217   -0.00984126    0.00257872  -3.19801e-05       10.0412       12.2912       12.2239       11.1378       9.75106       7.59097       5.79466       3.95206       2.61901       1.47137      0.823516      0.454225      0.183487     0.0794670     0.0282654    0.00829847    0.00207321   0.000327506
   9  22 3645.4716    2.2668  3.2599 12.2292 -0.0100  0.0713   0.0402   0.1848    0.0562   0.0000   412.0867       46.8506       19.3560      -13.7017      -16.7142       13.7308      -1.63719      -11.7564      -4.31798      -3.02114       2.42558      -1.64901     -0.680318      0.421704     0.0946751    -0.0462108   -0.00247131   0.000880009       11.5370       15.2348       14.7040       13.8326       11.7012       9.61041       6.88177       5.04538       3.06746       1.97203       1.04517      0.538939      0.246696      0.103413     0.0355020     0.0116951    0.00262807   0.000459843
   9  23 3784.4861    1.9117  4.3304 11.7595 -0.0010  0.0837   0.0304   0.2238    0.0580   0.0000   428.3962       63.9772       50.8294       8.87332      -37.4994      0.403378      -3.64532       2.28465      -1.95577      -1.90598      0.795259      0.605895     0.0753113     -0.166831     0.0284522    -0.0122520   -0.00200206  -0.000366727       14.3021       17.4622       18.6303       16.5300       13.9659       11.1657       8.24577       5.49659       3.70647       2.28948       1.24387      0.607575      0.295007      0.122422     0.0437530     0.0127751    0.00303511   0.000467120
   9  24 3924.1542    1.6318  6.1074 11.1686 -0.0020  0.1034   0.0218   0.2818    0.0542   0.0000   438.5574       18.5471      -1.62214       28.2075      -26.3806      -42.1324       6.96827       1.26052       3.58660      -4.76203      -1.38835      0.238895      0.389113      0.186236     -0.116600   0.000256946    0.00353305  -0.000818673       17.3232       22.3310       22.3271       20.6339       17.7610       13.4960       10.6274       7.05114       4.69635       2.78776       1.54318      0.805769      0.358827      0.151701     0.0530313     0.0155525    0.00397072   0.000623460
   9  25 4063.7575    1.3672  7.2957 10.9604 -0.0020  0.1230   0.0190   0.3472    0.0503   0.0000   456.3536       5.28617      -6.24069       47.9819       2.66869      -14.2980       3.04912      -4.21086      -5.51328      -2.41845       2.28172      -1.26661     -0.256672     -0.370057     0.0286281     0.0168923    0.00448655    0.00156136       21.0630       26.0082       26.8778       24.1917       21.3380       16.4287       12.3003       8.65119       5.66230       3.36076       1.89944      0.999874      0.437449      0.182592     0.0648636     0.0192955    0.00456719   0.000691580
   9  26 4203.3736    1.1550  9.2308 10.6989  0.0038  0.1519   0.0159   0.4404    0.0446   0.0000   477.1787       70.5008      -13.1288       42.3807    -0.0372914      -13.6981       13.2227      -5.28910      -8.93301      -7.60842     -0.120422     -0.269305     -0.454932     0.0318259     -0.123045    -0.0412908     0.0132515    0.00130347       24.9815       31.7190       31.2596       29.8791       25.2572       20.8161       15.4393       11.1723       7.14671       4.29123       2.48569       1.22737      0.590849      0.228648     0.0829419     0.0245869    0.00558658   0.000947871
   9  29 4624.1306    0.6132 13.0825 10.3894 -0.0149  0.2906   0.0129   0.8336    0.0367   0.0000   541.7142       74.7238       27.2313       43.6611       51.4637       34.4537      -40.7256       14.2247      -12.9546      -7.93555       11.4485       6.36010     -0.121625      -1.57164     0.0347329     0.0610718   -0.00247788    0.00117574       48.5963       61.5198       62.3023       58.7474       49.0261       40.3899       30.7286       21.6264       14.4660       8.85971       5.23340       2.57498       1.27936      0.490025      0.173598     0.0480746     0.0108984    0.00177225
  10   8 1737.8058    0.2967  0.2753  9.5266 -0.0075  0.0205   0.0158   0.0439    0.0439   0.0000   436.6571       2.79051       9.88859      -1.37468      -4.99445       1.52293       1.41399       1.23957      0.109768     -0.582799     -0.191699     0.0463492    -0.0372860     0.0378814    0.00295962    0.00594706   -0.00425859  -0.000906407       2.73609       3.67182       3.38407       3.52801       2.96310       2.34638       2.08293       1.30203      0.950124      0.553408      0.351491      0.172351     0.0905195     0.0457150     0.0183410    0.00753176    0.00247140   0.000677949
  10  10 2021.4847    0.5746  0.3638 10.1220 -0.0053  0.0192   0.0236   0.0403    0.0632   0.0000   432.8926     -0.603714      -2.31425      -2.77677       4.12858      0.465807      -1.39454      -1.17339      0.633544      -1.80527     -0.225441     0.0725483     0.0472883     0.0580099     0.0193086    -0.0136118   -0.00101914   0.000454411       3.22690       3.42829       3.81703       3.67517       3.17258       2.57213       1.87418       1.25401      0.982200      0.675421      0.359717      0.208730      0.112643     0.0419743     0.0212259    0.00803375    0.00255381   0.000655404
  10  11 2162.9276    0.8217  0.5829 10.5139 -0.0010  0.0244   0.0276   0.0590    0.0995   0.0000   431.1981       12.6093       11.7018      0.421333       5.01177      -2.05524       2.44582       2.36898     -0.667917     -0.432351      0.466619     -0.189793    -0.0790315    -0.0329773     0.0234263    0.00646763  -0.000777638    0.00157490       3.71196       4.90363       4.55755       4.68910       3.77669       2.97676       2.31354       1.68888       1.12961      0.652654      0.418261      0.226976      0.122480     0.0565817     0.0236881    0.00844093    0.00287800   0.000784235
  10  13 2440.8469    1.4430  0.9614 11.3994 -0.0027  0.0315   0.0395   0.0795    0.1049   0.0000   434.6696       14.2714       10.8032     -0.213682      -3.67682      -3.08568      -3.44923      -3.08725     -0.912517      -1.14128      -1.04365    -0.0900918    -0.0553726     0.0214398     0.0396873     0.0336737   -0.00398153   -0.00151324       4.93720       6.44193       6.20428       5.52172       5.30793       3.98076       3.18180       2.13416       1.53412      0.937285      0.587834      0.298703      0.154625     0.0693562     0.0302791     0.0110319    0.00386741    0.00110750
  10  14 2578.8093    1.9964  0.8210 12.0269 -0.0097  0.0294   0.0539   0.0658    0.0881   0.0000   432.0241       7.99034       15.2562       3.64934      -1.79276     -0.161221      -1.61473      0.986294       1.38778      -1.42883     -0.100028      0.367937     -0.151744    -0.0509477    0.00258222   -0.00197079    0.00513724  -0.000537756       4.35401       6.19425       5.65924       5.74408       4.58899       3.78960       2.70900       2.03506       1.23056      0.868543      0.478293      0.272709      0.129596     0.0673316     0.0271220     0.0106283    0.00328360    0.00105514
  10  15 2717.0941    2.5813  0.9357 12.0409 -0.0016  0.0272   0.0654   0.0704    0.1174   0.0000   441.6424       13.3141       15.7595       4.21172       1.30285      -3.77835      -1.94655      -2.24306      0.313004    -0.0774082   -0.00551730      0.553638     0.0397957    -0.0238520    -0.0321811   -0.00457389  -0.000190820   0.000969483       4.29595       5.31045       5.24976       4.92851       4.35374       3.44487       2.76415       1.98472       1.31511      0.796930      0.474369      0.258584      0.141849     0.0596005     0.0285530    0.00959294    0.00341549   0.000956155
  10  16 2855.8376    3.1678  0.8869 12.7100 -0.0006  0.0279   0.0828   0.0670    0.1013   0.0000   428.3601       19.6187       8.66597       10.9058      -7.21446     -0.433654      -3.93419      0.424518       1.80517       1.19416      0.565048     -0.456257     0.0161392    0.00548496     0.0485455     0.0248185    0.00171700  -0.000578800       4.39964       5.43241       5.35987       5.11254       4.29930       3.71461       2.93964       2.00481       1.47629      0.844970      0.505673      0.281104      0.149537     0.0625402     0.0283436     0.0111819    0.00373214   0.000950204
  10  17 2994.6840    3.6341  0.8583 13.1567 -0.0065  0.0283   0.0996   0.0725    0.0976   0.0000   435.2248       23.1043       6.66921       3.88311     -0.983725     -0.100860       2.81013     -0.421239      -2.86324      -2.47984     -0.335314      0.349065    -0.0102897    -0.0313725    -0.0413956    0.00699791    0.00302034   1.04503e-05       4.30605       5.56933       5.11537       5.14304       4.40634       3.62131       3.04643       1.89869       1.44476      0.858112      0.543916      0.263266      0.141633     0.0615456     0.0280110     0.0104106    0.00326994   0.000914133
  10  18 3133.1590    3.8992  1.0301 13.3403 -0.0022  0.0317   0.0993   0.0767    0.1058   0.0000   441.5242       13.9352       15.6577       12.8137       12.2109      -5.49591      -5.23136     -0.820895      0.540600     -0.833051      0.315057      0.140501      0.131475     0.0709524     0.0213842     0.0129300    0.00339165    0.00237710       4.73779       6.29316       5.99001       6.16333       4.94415       4.28001       2.95068       2.44196       1.39134       1.01167      0.565180      0.312538      0.162718     0.0753805     0.0333015     0.0119773    0.00396126    0.00127136
  10  19 3271.5425    3.6221  1.1767 13.3279 -0.0058  0.0383   0.0928   0.0874    0.1081   0.0000   453.1097       45.2383       13.5719       15.4726       5.92758      -7.97950       1.17713      -1.01167      0.552970      -1.05771      0.142400     0.0164592     -0.252356     -0.193026    -0.0283324     0.0222456   -0.00415297  -0.000474852       5.42209       7.29527       6.63934       7.52500       5.36850       5.42794       3.66632       3.03667       1.65495       1.41056      0.685578      0.446538      0.180961      0.113299     0.0396727     0.0176951    0.00453845    0.00157248
  10  20 3410.5229    3.0332  1.6001 13.2027 -0.0052  0.0470   0.0692   0.1127    0.0727   0.0000   444.0988       36.1690       4.83014       27.2187      -3.62645      -5.94940      -3.93367      -4.72524      0.350631      -1.76633     -0.720558     -0.706670     -0.128619     0.0194970    -0.0738732    -0.0174237   -0.00221908    0.00169113       6.56492       9.44312       8.85224       8.87468       7.04513       6.09649       4.37943       3.32510       2.13358       1.37324      0.841534      0.445309      0.232186      0.111515     0.0496254     0.0179235    0.00630361    0.00177803
  10  21 3549.4537    2.5819  2.8200 12.4328 -0.0025  0.0578   0.0443   0.1566    0.0559   0.0000   448.5640       42.3816      0.560071      -1.78339      -2.52157       6.87288      -5.91476      -7.65052      -7.36311     -0.385910      -1.49096     -0.418249    -0.0752125     0.0207444    0.00487944     0.0335472    -0.0113427    0.00133507       8.51321       11.1181       10.8144       10.5841       9.15303       7.51474       5.87841       4.41276       2.91085       1.83955       1.05025      0.615501      0.302170      0.149864     0.0601701     0.0245429    0.00773117    0.00237161
  10  22 3688.7332    2.0379  3.3873 12.2294 -0.0022  0.0708   0.0352   0.1903    0.0486   0.0000   431.8075       32.8100       17.3261       10.3565      -19.8480       4.24178      -2.24441      -9.03931      -2.28878      0.894486      0.839087      -1.03291      0.193656     0.0532394    -0.0371447    -0.0145916   -0.00729213   -0.00382224       10.4229       13.1461       13.5046       12.2449       11.4872       9.12074       7.08789       5.32952       3.55543       2.37979       1.44992      0.775153      0.435930      0.182404     0.0890075     0.0304449     0.0105121    0.00311320
  10  23 3828.3896    1.7691  4.5599 11.7873 -0.0031  0.0851   0.0281   0.2304    0.0462   0.0000   424.3181       61.6614       12.4799       32.9504       7.84092       1.27913      -10.9983      -6.04046      -5.61478      -7.45333       6.89981       1.33105     0.0347340      0.301108     0.0459806    -0.0268976  -0.000930887    0.00488935       12.6122       15.7443       16.1588       15.4198       13.5446       11.0729       8.79458       6.33130       4.37547       2.83558       1.71441      0.958994      0.493006      0.236975     0.0995353     0.0387214     0.0122632    0.00354207
  10  25 4108.3018    1.2592  7.6917 10.9793 -0.0041  0.1257   0.0176   0.3562    0.0420   0.0000   414.0371       6.96345       27.6440      -15.2625       10.2504      -25.6943      -24.7869      -2.77599      -6.92770      -9.80964     -0.723133       2.73569      -1.86786      0.203663     0.0203531      0.134319    0.00886757    -0.0230127       18.5572       23.8025       24.3616       23.0501       20.4462       16.7897       12.8903       9.53006       6.46471       4.36204       2.61399       1.45389      0.774788      0.355518      0.158768     0.0595628     0.0192813    0.00552969
  10  27 4388.4206    0.8718 11.4617 10.5040 -0.0008  0.1975   0.0139   0.5735    0.0395   0.0000   419.8799       44.5668       86.3674      -26.8577      -49.1561       29.1547       24.0571      -45.7309      -11.8868       14.9945       5.42599      -4.01344      -1.47458     -0.599239      0.374149     0.0499382    -0.0422887     0.0166600       28.9944       35.8308       38.7951       36.2445       31.5728       25.9095       20.5445       14.9710       10.4237       6.74255       4.15297       2.36269       1.22551      0.605493      0.253180     0.0975081     0.0316070    0.00864785
  11   9 1915.4447    0.4865  0.2980  9.8933 -0.0063  0.0200   0.0226   0.0362    0.0498   0.0000   436.3723      -4.98634       12.3254       1.89513      -1.96948       2.72515       1.70753     -0.570808    -0.0676434      0.121959     -0.202713    -0.0375947      0.100807     0.0416711   -0.00721333    0.00190124   0.000749939   -0.00719865       2.55369       3.36218       3.45857       2.95319       3.48026       2.15238       2.25230       1.20345      0.959185      0.745373      0.391441      0.297736      0.131241     0.0683056     0.0363422     0.0115485    0.00624790    0.00264599
  11  10 2057.9881    0.6622  0.5005 10.0664 -0.0083  0.0223   0.0215   0.0518    0.0644   0.0000   434.9473      -1.73772       17.9525       10.1629      -7.64815     -0.989131       1.73442       1.90788     -0.665446     -0.450533     -0.352750     0.0224503      0.234529     0.0429596     0.0157411    -0.0207192    0.00964487   -0.00104644       3.16547       3.83433       3.53707       3.59775       3.69859       2.82091       2.15290       1.33768       1.07124      0.788698      0.534238      0.317355      0.158225     0.0789027     0.0337899     0.0151549    0.00567919    0.00217673
  11  11 2199.7811    0.9181  0.6773 10.2767 -0.0056  0.0251   0.0276   0.0578    0.1119   0.0000   432.2083       13.8833       4.76843     -0.331986      0.723455       2.39408     -0.510773      -5.51337       1.59312      0.354277      -1.65872     -0.676331      0.269138      0.103200    -0.0356552    -0.0332487    0.00891915   -0.00173537       3.74596       4.75713       4.42219       4.54518       3.79227       3.21731       2.59189       2.00712       1.40325      0.845152      0.555738      0.310966      0.175988     0.0926973     0.0411924     0.0193028    0.00666819    0.00245574
  11  12 2340.0310    1.2158  0.8514 10.8736 -0.0059  0.0282   0.0360   0.0721    0.1594   0.0000   441.7680       3.25087       15.0375      -2.03553       4.11078      -1.58262       2.08379     0.0271938      -1.28390      0.250095      0.411574      0.475671    -0.0266713     0.0178866    0.00185969     0.0171860    0.00281802   0.000369733       4.24392       5.37730       5.41193       4.77867       4.41107       3.63701       3.01516       2.14994       1.57752      0.986490      0.582829      0.357115      0.180047      0.103353     0.0417491     0.0214008    0.00758880    0.00308889
  11  13 2478.5788    1.6531  0.8495 11.4131 -0.0031  0.0280   0.0443   0.0676    0.1448   0.0000   443.2810       11.6188       5.28505      -8.96320       5.64779      0.748705      -1.66587       1.55674     -0.338235     -0.615513      0.830979      0.451902     -0.298941    -0.0619074      0.110105    -0.0414315    0.00645466    0.00313944       4.19538       5.47432       5.18765       4.91802       4.18445       3.74800       2.88372       2.27069       1.51407      0.986856      0.594556      0.336947      0.182635     0.0978722     0.0422320     0.0207338    0.00747756    0.00279142
  11  14 2617.0570    2.0864  0.9288 11.9726 -0.0031  0.0276   0.0530   0.0722    0.1151   0.0000   440.7492       9.69607       7.78182      -6.92496      0.722962       7.08134     -0.267846       2.12105      0.413555      0.580800     -0.756224     0.0335483     -0.140853    -0.0414304     0.0300721   -0.00609639    0.00700412    0.00509833       4.17778       5.18760       4.95747       4.89222       4.45631       3.61599       2.92375       2.14414       1.50615       1.00718      0.639686      0.377031      0.204107     0.0998449     0.0516476     0.0197890    0.00824994    0.00285172
  11  15 2756.2016    2.6004  0.8380 12.5268  0.0011  0.0260   0.0671   0.0623    0.0896   0.0000   438.4814       4.30517       7.99099       12.0527      -2.23070      -10.0313       2.30267       2.74806       2.77530     -0.750581      -1.15628      0.150593    -0.0362626      0.262743     0.0610570    -0.0179885    -0.0118357   -0.00125498       3.88314       4.77523       5.08772       4.45394       4.10412       3.49237       2.62210       2.02068       1.41668      0.886865      0.563880      0.339618      0.174197     0.0909155     0.0475540     0.0180336    0.00762080    0.00295793
  11  16 2895.5734    3.1979  0.7483 12.9883 -0.0092  0.0275   0.0909   0.0585    0.0856   0.0000   442.0276       11.4665       13.5601       11.0907      -1.76867      -3.94551      -2.08128      -4.10710     -0.651415      -1.35723     -0.193580     -0.893429     0.0756728    -0.0102201    -0.0853538    -0.0130538     0.0109606    0.00311934       3.83793       4.86869       5.09779       4.75311       4.56208       3.25399       2.96576       1.87533       1.35234      0.974178      0.583195      0.387964      0.178318     0.0982307     0.0490248     0.0196507    0.00865248    0.00306011
  11  17 3034.7855    3.6456  0.9409 13.1162 -0.0041  0.0257   0.0897   0.0710    0.0941   0.0000   435.0117       20.6310       13.5148       14.1199       1.39710      -2.74612       2.20939     -0.800936      0.223546     -0.596373      0.389766      0.464798    -0.0998699    -0.0187351    -0.0474988   -0.00770029    -0.0141274   7.60968e-06       3.73380       4.63550       4.77502       4.53824       4.09951       3.30620       2.64760       1.86874       1.32875      0.910033      0.573245      0.350519      0.178936     0.0964328     0.0450890     0.0206203    0.00787796    0.00297278
  11  18 3173.6699    3.7719  1.1872 13.3125 -0.0083  0.0337   0.0886   0.0831    0.0996   0.0000   438.0695       47.4504       15.0041       7.67229       2.45699      -1.35085      0.154404      -1.23895     -0.882048      -4.15216       1.03013     -0.412583     0.0812472      0.261610    0.00953970  -0.000958215    0.00445195    0.00270484       4.68561       6.10216       6.08293       5.60213       5.28969       4.15402       3.48670       2.52019       1.70555       1.22459      0.728936      0.432276      0.230293      0.116835     0.0581650     0.0250903    0.00996873    0.00356077
  11  19 3312.6810    3.5297  1.3682 13.2372 -0.0036  0.0361   0.0777   0.0897    0.0895   0.0000   449.4519       31.5676       8.14323       4.94308      -2.46438     -0.123986      -5.44690      -3.32358      -1.84681     -0.281261     -0.468737     -0.966276     -0.174496      0.213057    -0.0205655    -0.0513728   -0.00539259    0.00818693       5.28561       6.66304       6.68832       6.25568       5.57168       4.79236       3.88237       2.86711       2.00900       1.35695      0.822002      0.484654      0.272909      0.141278     0.0648983     0.0303213     0.0119346    0.00430779
  11  20 3452.0764    3.0733  2.1121 12.4148 -0.0025  0.0440   0.0528   0.1110    0.0714   0.0000   435.3061       30.4313       8.83545       27.4016       6.81121      -5.46216       7.35895      -4.09418      -2.57279      -3.42540       1.44331     -0.144000     -0.107545     -0.247379    -0.0194735    -0.0237994    -0.0150505  -0.000692700       6.16220       8.30277       8.27463       8.03562       6.97873       5.75090       4.37460       3.28461       2.31029       1.55320      0.944964      0.576411      0.332104      0.162704     0.0838302     0.0330150     0.0142911    0.00496554
  11  21 3591.5758    2.4696  2.9761 12.2345 -0.0024  0.0546   0.0391   0.1513    0.0527   0.0000   446.5142       42.0371       2.75071       19.2760       3.12381      -10.8127       2.06744      -4.59792       2.72634      -3.26015     -0.824077      0.426261     -0.199727     -0.372065    -0.0957859     0.0500919    -0.0177940   -0.00488519       7.91280       9.77835       9.81674       9.40662       8.39357       7.15593       5.96760       4.33441       3.05139       2.09242       1.31633      0.771153      0.421391      0.227018     0.0999374     0.0499553     0.0181977    0.00670837
  11  22 3731.3280    2.0328  4.1945 11.8591 -0.0033  0.0706   0.0289   0.1944    0.0446   0.0000   423.5515       31.3536       26.0468      -15.2342       24.6085      -17.7074       1.65875       7.65769       3.53233      0.305895       4.71727     0.0941837     -0.194275     -0.543253     0.0437270    -0.0332237    -0.0389965     0.0346376       9.29149       11.8739       12.4276       12.1172       10.7453       9.09748       7.29049       5.43509       4.01685       2.64054       1.72856       1.04925      0.571192      0.305045      0.149819     0.0657606     0.0251992    0.00967603
  11  23 3871.4881    1.6664  5.1886 11.5220 -0.0016  0.0849   0.0231   0.2339    0.0430   0.0000   416.3321       41.3006       26.2462       23.1512       15.1250       24.1542      -17.8232      -7.78986       1.63271      -5.96538      -1.08202       1.97079     -0.514806     -0.437026      0.188788    -0.0439245    -0.0588326    0.00545577       11.6681       14.5188       15.0437       15.5418       12.8411       10.9753       8.84263       6.72057       4.58967       3.22020       2.05528       1.23029      0.675322      0.357849      0.175814     0.0791885     0.0306984     0.0107757
  11  24 4011.0544    1.3864  6.4056 11.2358 -0.0073  0.1023   0.0189   0.2895    0.0412   0.0000   443.5315       80.6629       14.5511      -21.4391       9.08964      -34.1513       2.72972       17.6384       10.1586      -6.95333      -7.50899       4.19333       1.82862      -1.12694      0.180211    0.00128894     0.0553716    0.00848283       14.0282       17.6315       18.6114       17.5381       15.9657       13.3529       10.8541       8.09762       5.81133       3.89928       2.52288       1.51694      0.846212      0.442473      0.217687     0.0962688     0.0370438     0.0135959
  11  25 4151.7752    1.1566  8.0878 10.9162 -0.0031  0.1275   0.0161   0.3589    0.0402   0.0000   424.6663       68.5934       14.2984       14.0430       16.4084      -1.22509     -0.356669      -24.9204      -2.10319       9.12801       2.14192       2.31143      0.575717     -0.965434      0.591236      0.118403     -0.118843   0.000400401       17.5563       21.7421       22.8162       21.8889       19.4235       16.6102       13.7622       10.2856       7.39820       5.02097       3.17111       1.91163       1.08721      0.578748      0.274080      0.125605     0.0479540     0.0173616
  11  26 4292.3153    0.9739  9.4026 10.7144 -0.0035  0.1536   0.0141   0.4348    0.0369   0.0000   388.3151       18.1999    -0.0855475      -5.29565       33.7663      -8.02100      -26.9076      -19.6479       21.5152     -0.586956      -9.68710       5.93436       1.14662      0.137541     -0.241910     -0.240713    -0.0227481    0.00490683       20.3544       26.5803       27.3250       26.0455       24.0930       19.9142       16.3890       12.2726       8.89443       6.04083       3.88818       2.33605       1.33594      0.701478      0.335450      0.151859     0.0561818     0.0205157
  11  28 4574.3916    0.6827 14.9826 10.3791 -0.0032  0.2824   0.0120   0.7584    0.0338   0.0000   458.8766      -3.61687       73.4880       25.3169       41.2517      -18.6560      -94.2258       31.7246       24.3795      -19.7599      -11.3587       4.23968       2.31669      0.240869     -0.359675      0.150267     0.0835494    -0.0513770       36.6285       47.3532       51.1099       47.5544       44.2715       36.7772       30.2306       22.8991       16.6652       11.3254       7.42177       4.54336       2.58497       1.38130      0.697416      0.303670      0.114340     0.0416538
  12   8 1805.8004    0.3536  0.3031  9.7265 -0.0073  0.0181   0.0148   0.0435    0.0429   0.0000   434.6976      -1.72137       11.0840      -1.18111      -2.36484      -1.63139       2.09702     -0.681489      0.187359      0.571450     -0.266452     -0.181548      0.195060    -0.0609619     0.0168293    0.00520185    0.00471829   -0.00236553       2.47949       2.96762       2.65674       2.47862       2.90362       2.53348       1.88747       1.41831       1.02863      0.755651      0.558887      0.318886      0.203173      0.103313     0.0506961     0.0216899    0.00994466    0.00362280
  12   9 1949.9595    0.4818  0.4874  9.8811 -0.0034  0.0260   0.0162   0.0483    0.0541   0.0000   433.2630      -1.03539       11.6728       2.13179      -2.49680      -4.06014      0.526648       2.65271      0.407836      0.338523     -0.624588      0.516712     -0.150743     0.0453688    -0.0316942    -0.0167320     0.0111533    0.00221065       3.19447       4.08271       3.93189       4.02390       3.81027       3.20299       2.70792       1.78819       1.37629      0.910019      0.754989      0.407930      0.258918      0.127272     0.0646247     0.0317997     0.0146174    0.00623264
  12  10 2093.6368    0.6766  0.5806 10.1199 -0.0020  0.0229   0.0201   0.0528    0.0626   0.0000   434.3368      -4.18323       13.7979      -4.69806      -4.48595      -2.89190      -3.29712      0.257377       2.01661    -0.0191937    -0.0380822     -0.280465    -0.0782182     0.0552100    -0.0301196   -0.00298006    -0.0274938    0.00373531       2.64556       3.26503       3.59023       3.44500       3.18808       2.56729       2.25521       1.74275       1.22864      0.863143      0.575706      0.334379      0.221357      0.116917     0.0626334     0.0330134     0.0142075    0.00636694
  12  11 2235.8985    1.0142  0.6835 10.5307 -0.0008  0.0234   0.0271   0.0516    0.0766   0.0000   444.2179      -1.48250       17.9123     -0.979810       3.24915      0.626686     -0.782173      0.531017     -0.758152       1.06916      0.731751     0.0921030     -0.229795      0.174148      0.165342     0.0532410     0.0112645   -0.00769706       3.32389       3.94779       4.12613       4.09047       3.56253       3.04341       2.40078       1.79353       1.44102      0.962639      0.551532      0.367709      0.230075      0.122062     0.0725137     0.0326772     0.0132358    0.00511984
  12  12 2376.3796    1.2827  0.7579 11.0927 -0.0057  0.0254   0.0343   0.0602    0.1169   0.0000   440.4709       10.3622       7.67511      -3.11092      0.345845      0.711837      -2.68669     -0.600158      0.101892      0.313880      0.183265      0.299321      0.460351     0.0755722     0.0158409     0.0156625   -0.00388518   -0.00348580       3.02690       4.05505       3.75087       3.96976       3.44755       3.11104       2.53335       1.98458       1.37405       1.01400      0.671560      0.438353      0.243035      0.144984     0.0683448     0.0359631     0.0157993    0.00658417
  12  13 2515.5461    1.6853  0.8570 11.5896 -0.0108  0.0282   0.0477   0.0682    0.1452   0.0000   441.8438       7.50389       16.2259       1.64838      -7.52777      -4.18791      -2.17802      -3.90857      -3.20881     -0.875705     -0.677966      0.193828    -0.0424653      0.112657     0.0579602    0.00477731     0.0243894    -0.0142893       3.59651       4.90436       4.78924       4.74729       4.27047       3.46418       2.91260       2.06192       1.54850       1.09732      0.710958      0.445474      0.259435      0.147833     0.0731417     0.0358841     0.0159408    0.00711759
  12  14 2654.7274    2.2675  0.9751 11.6845  0.0013  0.0269   0.0552   0.0689    0.2024   0.0000   435.0971       13.8153       7.84093       3.89417       6.41022      -1.45438      -1.94842      -2.41959     -0.381455      0.698445      -1.19069     0.0346835     -0.259747    -0.0901393     0.0442058   -0.00458245    -0.0117566    0.00142638       3.64296       4.33209       4.52834       4.45824       4.09248       3.45748       2.62225       2.08804       1.48404       1.05179      0.695770      0.448657      0.258535      0.147362     0.0756418     0.0362125     0.0166999    0.00656403
  12  15 2794.7088    2.6958  0.9175 12.6572 -0.0023  0.0254   0.0642   0.0679    0.1036   0.0000   438.7515       17.1384       9.75237      0.809435      -1.20745     -0.497117      -1.52472      -1.97321     -0.291220     -0.165196      0.302340     0.0514808    -0.0189339      0.113489     0.0283754     0.0336220    0.00484125   -0.00578640       3.62490       4.34250       4.52472       4.42743       3.89773       3.42733       2.65529       1.98992       1.52779       1.03139      0.677374      0.413253      0.257026      0.139544     0.0736114     0.0343431     0.0152864    0.00631327
  12  16 2934.5522    3.5720  0.7823 13.0164  0.0019  0.0239   0.0903   0.0585    0.0913   0.0000   442.7200       19.9930       14.1862       3.79473      -6.19620      -5.33388      0.344358      -1.31256      0.620153      -1.11350      -1.06487     -0.213435     -0.378813      0.288495     0.0833487   -0.00255392    -0.0108869   -0.00110690       3.39474       4.25433       4.20497       3.76139       3.45124       2.98333       2.70623       2.10850       1.56114       1.00865      0.641230      0.379453      0.214045      0.112152     0.0613091     0.0295516     0.0133297    0.00544060
  12  17 3074.0942    3.7879  0.8907 13.3479 -0.0028  0.0267   0.0929   0.0675    0.0876   0.0000   438.4576       21.4136       5.72371       4.97385    -0.0983517       3.57672      0.166207      -1.07046       1.40592      -2.03795     -0.387552      0.389293     -0.402258    -0.0193604      0.139065     0.0286147    -0.0141901    0.00227428       3.09402       4.40480       4.23989       4.22664       3.83945       3.17129       2.72244       1.89721       1.44381       1.06178      0.646670      0.423178      0.254337      0.138234     0.0731074     0.0335482     0.0151085    0.00659798
  12  18 3213.4658    3.7534  1.3577 13.1367 -0.0021  0.0361   0.0772   0.0853    0.0848   0.0000   442.3429       28.6473       4.01980       4.51967       16.9449      -1.64687      -4.61716      -4.81158      -3.29505      -3.39938      0.551536     0.0484115     -0.374221     -0.335862   -0.00433012     0.0427107    -0.0209291   -0.00763661       4.25215       6.10955       5.95292       5.86580       5.51363       4.26120       3.60477       2.63340       2.05117       1.34608      0.898635      0.557660      0.335566      0.189585     0.0969312     0.0489886     0.0197197    0.00842027
  12  19 3352.9783    3.3179  1.7589 12.8416 -0.0052  0.0385   0.0617   0.0962    0.0705   0.0000   434.2421       31.8288       6.52452       1.03178      -9.07141       7.05918       8.29782      -10.2393     -0.158141     -0.461202     -0.229641      -1.59331      0.406236      0.125806     -0.166365    0.00549732     0.0188821   -0.00756992       5.05554       6.39455       6.52862       6.36837       5.82680       4.90071       4.05664       3.17782       2.36617       1.55967       1.05413      0.638063      0.384973      0.216029      0.112475     0.0565646     0.0242211     0.0100553
  12  20 3492.7267    2.8009  2.3434 12.5045 -0.0006  0.0457   0.0459   0.1183    0.0576   0.0000   438.9153       24.9450      -7.00806       4.81638       7.45746     -0.573906      0.344797      -3.97224      -1.58353      -2.08181     -0.790000      0.520361      0.180004     -0.327229    -0.0294686    0.00727846    0.00785253   -0.00351145       5.91070       7.52013       7.84958       7.45792       6.93670       5.73148       4.79327       3.62331       2.68321       1.91981       1.20013      0.779603      0.454447      0.264177      0.134653     0.0655700     0.0286455     0.0123441
  12  21 3632.9001    2.3917  3.2599 12.0118 -0.0020  0.0545   0.0343   0.1459    0.0491   0.0000   430.6562       30.7645       10.1159       18.3053       1.42381      -20.0873       4.44073       7.65512       3.61364      -5.06756     -0.545776      0.718127      0.438333    -0.0341968     0.0387413      0.149756    -0.0202165     0.0142198       6.94104       8.62362       9.03045       8.74019       7.90167       6.90702       5.69069       4.56151       3.23843       2.36680       1.51916      0.946458      0.581052      0.319862      0.169552     0.0838074     0.0363217     0.0158372
  12  22 3772.9466    1.9312  4.7012 11.6047 -0.0033  0.0711   0.0250   0.1891    0.0436   0.0000   441.2461       45.4814       7.73596       6.86754      -7.21139       3.35173      -7.85074       3.76901       4.51725     -0.804687      -3.62256      -1.37862      0.603293      -1.06628     -0.372712     0.0649982     0.0152752   -0.00369375       8.74978       11.5518       11.5541       11.5669       10.2609       9.15918       7.43445       5.95696       4.36456       3.06319       2.00639       1.28619      0.754166      0.431914      0.223039      0.110088     0.0474088     0.0197011
  12  23 3913.5030    1.5872  5.7219 11.3790 -0.0020  0.0854   0.0209   0.2324    0.0412   0.0000   464.6750       64.4965       18.3136      -14.5605       23.8305     -0.666720      -21.2080     -0.578293     -0.158676       7.68288       1.53156      -1.83848      0.791909      0.252183     -0.481332     0.0697370      0.119125    -0.0334861       10.8748       13.7584       14.4189       13.6932       12.5104       10.9264       9.15437       7.20529       5.25476       3.73735       2.47160       1.58368      0.949442      0.521271      0.281882      0.143907     0.0598100     0.0256346
  12  24 4053.9057    1.3112  7.4526 11.0476 -0.0034  0.1089   0.0174   0.3013    0.0412   0.0000   439.8677       88.0957      -17.1154       1.09765       8.06295      -28.7192      -11.7587       20.3550       5.15045      -4.51463      -2.91593      -1.69693      0.509608      0.237475     -0.241706     -0.112739      0.109440    -0.0166725       13.7083       17.1231       18.3368       17.5881       16.2778       14.1999       11.3600       8.95920       6.65192       4.67256       3.14254       1.98332       1.21995      0.678503      0.360358      0.180850     0.0739241     0.0325108
  13   8 1838.6716    0.3772  0.3137  9.6909 -0.0139  0.0169   0.0149   0.0380    0.0450   0.0000   437.6409      -1.63912       16.0235       1.24780      -1.84535     0.0703954     -0.245090       1.09846      0.653326     -0.731003      0.825131      0.461663     -0.362177    -0.0522343    -0.0359955    -0.0241395     0.0172106    0.00613275       1.96461       2.59432       2.44449       2.54413       2.10629       2.14492       1.72763       1.45302      0.923157      0.793208      0.498084      0.344514      0.203639      0.122899     0.0682139     0.0312852     0.0158369    0.00729065
  13   9 1983.8402    0.5299  0.4737  9.8489 -0.0028  0.0227   0.0163   0.0430    0.0539   0.0000   435.7560      0.419970       14.5824       6.33925       2.10876      0.442332     -0.802802       1.47280      -1.34054       1.93915    -0.0730602      0.163135     -0.159115     -0.162050    -0.0734123    0.00146279     0.0233431   -0.00222040       2.77376       3.28012       3.24390       3.62934       2.83954       2.51452       2.36398       1.95626       1.22118      0.954617      0.691711      0.444189      0.260114      0.140672     0.0829507     0.0432267     0.0212391     0.0106786
  13  10 2128.5417    0.7618  0.5273 10.2331 -0.0018  0.0205   0.0235   0.0485    0.0602   0.0000   439.8075       3.86594       19.6724       7.04296       1.07041      -4.92386     -0.407180       2.56673       1.55241      -1.72076      0.685285      0.445873     -0.235597     -0.228018     0.0389879     0.0794262     0.0267369     0.0166094       2.87096       3.92423       4.12122       3.99436       3.29950       2.82933       2.27429       1.74924       1.23184      0.878537      0.556250      0.335144      0.209378      0.114977     0.0608994     0.0342385     0.0170867    0.00725913
  13  11 2271.1581    1.0631  0.7480 10.6141 -0.0029  0.0258   0.0265   0.0523    0.0756   0.0000   437.6801       2.20825       14.0921       5.91472       6.12844      -1.26887       1.85737      -1.54026     -0.967475      0.478678      0.938294     -0.996186     -0.351731      0.126406   -0.00166216     0.0179137    -0.0101073   -0.00605115       2.76686       3.84378       3.58289       3.93642       3.18858       3.19525       2.48757       2.02018       1.37699       1.12439      0.704085      0.486724      0.296905      0.173211     0.0988068     0.0473896     0.0237226     0.0109419
  13  12 2411.9417    1.3862  0.8266 11.2263 -0.0094  0.0252   0.0347   0.0583    0.0832   0.0000   441.2914       10.3230       7.94473       6.21114      -8.69734     -0.131959       2.77616       2.31426      -2.53749      -1.67827      0.667789     -0.974650     0.0432713    0.00348498     0.0511658    -0.0338215    -0.0380159     0.0199468       3.07553       3.83548       4.12448       4.01210       3.79792       3.23486       2.62797       1.97520       1.53320       1.13129      0.697623      0.520731      0.322328      0.172292      0.104626     0.0528788     0.0267684     0.0115646
  13  13 2551.7687    1.8118  0.7956 11.7833 -0.0151  0.0301   0.0465   0.0588    0.1067   0.0000   439.7285       9.47440       2.86874      -2.87556       5.54718      -4.40225      -5.32715      -1.47170       1.32438      -1.08115    -0.0179207     -0.630077      0.340397     0.0676393      0.169493     0.0485808     0.0803288    0.00266875       3.90220       5.17703       4.72048       3.77658       3.76697       3.50709       3.58142       2.92295       2.24861       1.54600       1.01604      0.602508      0.343730      0.189527      0.101326     0.0510754     0.0234985     0.0113942
  13  14 2691.8110    2.4261  0.9493 11.5022  0.0002  0.0292   0.0615   0.0647    0.2503   0.0000   440.1397       16.7687       19.7975       2.41202       8.00539    -0.0222163      0.847756     -0.868291      -2.38310       1.45748       1.20988     -0.274065     -0.392991     0.0923129      0.126875    -0.0632973   -0.00773900    -0.0119484       4.22970       5.85150       6.37934       6.15919       5.29337       4.21395       3.27316       2.34811       1.64834       1.10243      0.739570      0.487329      0.301792      0.166351     0.0908244     0.0532411     0.0253476     0.0125022
  13  15 2832.3792    2.9372  0.8961 12.8804 -0.0007  0.0260   0.0736   0.0665    0.1127   0.0000   437.5417       1.53336       13.5289       3.53536       1.38324       4.16065      -4.78321      -1.78551       2.62857      -2.05072       1.20443     0.0467401      0.110628     -0.145981   -0.00945021     0.0240013     0.0288026   0.000377862       3.10127       3.90354       4.07110       3.97620       3.73888       3.01492       2.69557       2.09214       1.51755       1.12262      0.765211      0.487724      0.299719      0.179700      0.107678     0.0531361     0.0255699     0.0131250
  13  16 2972.7746    3.3746  0.9275 13.1847 -0.0024  0.0284   0.0782   0.0643    0.1018   0.0000   440.9186       15.1152       16.6783       3.95672      0.789793       3.97134      0.434471      -1.63514     -0.481153      0.216358       1.18416     -0.472089     -0.264737    -0.0685691      0.168820    -0.0307438    0.00826119     0.0174995       3.56896       4.78859       4.48204       4.02579       3.73516       3.37562       3.11992       2.70292       1.99022       1.46048      0.867437      0.573944      0.321716      0.190046     0.0970153     0.0550672     0.0257804     0.0113785
  13  17 3112.7539    3.7433  0.9170 13.4588 -0.0030  0.0253   0.0904   0.0702    0.0855   0.0000   439.6820       22.5577       11.2473       4.26201       5.12939      -2.45533      -3.81055      -6.34007     -0.114078      -1.07138      0.459810     -0.135162    0.00856389    -0.0145031     0.0551088     0.0420555    -0.0765133    0.00145200       3.18135       3.85874       3.82028       4.06483       3.60343       3.16937       2.55535       2.16928       1.55347       1.08575      0.762244      0.510907      0.320179      0.172448     0.0963172     0.0527984     0.0283636     0.0124014
  13  18 3252.6397    3.5996  1.3135 13.2807 -0.0029  0.0333   0.0766   0.0840    0.0858   0.0000   443.8518       29.1265       4.95631       4.96181       7.01432      -5.10447       2.79987      -1.63410      -2.03935     -0.286561      0.218145      -1.08242     0.0208641     -0.231510     -0.130506     0.0910502   -0.00422959    -0.0236303       4.11572       5.03813       5.26074       5.26809       4.67546       4.31728       3.45274       2.71287       1.96396       1.51001      0.988916      0.689212      0.409816      0.243453      0.140517     0.0680055     0.0332878     0.0161392
  13  19 3392.6981    3.0085  1.8409 12.9836  0.0009  0.0399   0.0566   0.1071    0.0601   0.0000   437.5906       25.1925      -1.49875       13.9763       7.83927      -3.01730      -2.79439      -3.23641       2.13559      -1.86448       1.89048     -0.757009      -1.52738     -0.231850      0.201686     0.0317221     0.0488198     0.0115799       4.78576       5.86446       6.41041       6.17314       5.61544       4.97389       4.10521       3.21322       2.48586       1.75443       1.20327      0.795278      0.491911      0.290048      0.164905     0.0873487     0.0420367     0.0199959
  13  20 3532.9174    2.6840  2.6243 12.2593 -0.0015  0.0454   0.0409   0.1253    0.0535   0.0000   442.9413       45.4271       10.1538      -8.36021       8.48530      -8.19799      -10.1169      -1.98688     -0.194262      -1.36183       1.25465     -0.589074      0.253476     -0.538137      0.352339    -0.0794592     0.0207508     0.0231353       5.40406       7.07727       7.26811       7.20393       6.49525       5.68711       4.87656       3.66638       2.89540       1.97920       1.42123      0.920711      0.566226      0.331268      0.189132     0.0953606     0.0459939     0.0220703
  13  21 3673.5438    2.2015  3.7277 11.8340 -0.0003  0.0577   0.0297   0.1538    0.0457   0.0000   432.0651       41.7089       22.3232       16.6630       16.3186      -2.88155      -10.0827     -0.226437       1.28794     -0.513236      0.889366      -2.14039     -0.136763     -0.118599      0.427198    0.00973790    -0.0698240   -0.00489009       6.95126       8.79863       8.98573       9.02598       8.32110       7.24129       6.12030       5.06354       3.69872       2.68862       1.87838       1.22898      0.766283      0.444949      0.251245      0.133222     0.0640454     0.0312542
  13  22 3814.1820    1.8129  5.3539 11.3929 -0.0009  0.0725   0.0220   0.2041    0.0418   0.0000   422.9730       25.2583       14.3479       11.6304      0.525829       4.71282      -10.4095      -16.8964      0.313726      0.963667    -0.0848725      -1.56998     -0.831239      0.655015      0.179944     -0.362344   0.000331763   -0.00836593       8.58424       10.8759       11.3593       11.1759       10.4858       9.14356       7.71259       6.06899       4.61636       3.31583       2.38355       1.53698      0.976958      0.582988      0.329365      0.170355     0.0813194     0.0381616
  13  25 4236.8591    1.0337 10.1135 10.6741 -0.0051  0.1409   0.0141   0.4037    0.0378   0.0000   466.4626       62.4688     -0.424615       12.9883       23.5017       2.31687       14.3508       30.6915       7.43763      -28.6470      -5.05050     -0.268228      0.634308       1.46575     -0.470503     -0.133457      0.455879    -0.0980816       15.8192       20.3881       21.6517       21.2575       19.8042       17.4579       14.8591       11.9077       8.90304       6.55033       4.64764       3.11769       1.95102       1.15747      0.659726      0.344770      0.164444     0.0786247
  13  27 4519.6960    0.7128 13.3211 10.4140 -0.0030  0.2221   0.0121   0.6197    0.0332   0.0000   414.3427       54.9552       74.1346       10.1638      -2.61298      -34.6358      -27.7112       39.2030       32.2034      -19.7521      -15.3818       9.09853      -1.99474      -6.11868      0.206121      0.132502      0.322626    -0.0844115       25.0744       32.5664       35.1735       34.3529       31.8806       27.8776       23.8236       18.8075       14.4936       10.6954       7.41202       4.98803       3.21978       1.94483       1.09126      0.607969      0.271288      0.129155
  14   8 1870.8463    0.4628  0.3372  9.7844 -0.0067  0.0206   0.0165   0.0352    0.0460   0.0000   437.5755      -4.05550       13.3421      -1.54664      -1.89969       1.59348       2.89789       1.11669     -0.484021      0.347195      0.869130      0.872261      0.239270     0.0527547     -0.115223    -0.0161147    -0.0152157   -0.00488822       2.38736       2.77683       3.71675       3.40149       2.97581       2.59309       2.14501       1.36662       1.29977      0.861794      0.499441      0.454700      0.278095      0.130387     0.0930903     0.0578967     0.0216635     0.0146994
  14   9 2017.0456    0.5992  0.4903 10.0070 -0.0110  0.0190   0.0181   0.0445    0.0551   0.0000   436.6549      0.732282       11.1515     -0.290435      -1.42922       1.83544       1.42740     -0.467980    -0.0767497     0.0385177      0.349188     -0.186869     -0.435598     -0.162839    -0.0815005      0.114991     0.0313515    -0.0365585       1.93827       2.43571       2.56745       2.73890       2.39659       2.27198       1.88850       1.45319       1.09183      0.809546      0.631730      0.372680      0.266274      0.175707     0.0964066     0.0518304     0.0310439     0.0146727
  14  10 2162.5775    0.8387  0.6203 10.2673  0.0022  0.0221   0.0211   0.0457    0.0643   0.0000   438.3781     -0.311423       7.40142      -2.13028       2.46303      -2.53217     -0.176732      -1.76940       1.08718      -1.04301      0.323996      0.383736     -0.228861     -0.306712      0.276341    -0.0561565     0.0111758     0.0402252       2.48936       3.03656       2.79688       3.25840       3.02151       2.61208       2.10037       1.80155       1.36778       1.03671      0.705285      0.482451      0.318755      0.193990      0.119472     0.0630559     0.0320872     0.0164982
  14  11 2305.7604    1.1054  0.7503 10.9120 -0.0025  0.0254   0.0271   0.0537    0.0697   0.0000   437.9463       4.23009       15.0307       5.89272      0.862339     -0.456237     -0.421138     0.0955450       2.27983     0.0569902     -0.415835     -0.544946      0.208719      0.416543     -0.220109    -0.0533271   -0.00767045     0.0106723       2.47656       3.72917       3.28140       3.86688       3.17521       3.09929       2.41382       1.99158       1.41860       1.13673      0.797291      0.524663      0.351110      0.215041      0.129502     0.0696784     0.0351969     0.0172092
  14  12 2446.7378    1.5171  0.8368 11.2439 -0.0009  0.0247   0.0345   0.0569    0.0795   0.0000   437.9277       3.02958       12.8528       4.40809      -4.87621     -0.163744      -1.57819     -0.207810      -1.77481      -1.45531      0.855861     -0.121982     -0.528630     0.0797743      0.390212    -0.0193512     0.0178268   -0.00905367       3.07548       3.77315       3.44087       3.44702       3.41087       3.32581       2.84098       2.08590       1.50717       1.15280      0.866011      0.635315      0.425518      0.251253      0.137563     0.0710634     0.0350627     0.0177063
  14  13 2587.4217    1.9772  0.8273 11.7545 -0.0020  0.0232   0.0457   0.0564    0.0904   0.0000   438.1458       4.32802       7.09715       4.50115      -2.15688      -7.18760       5.57160      -1.20439      0.134527      0.276582      0.651040     -0.580806     -0.333779     -0.446880  -0.000182599     0.0131027     0.0206071    -0.0431978       2.80984       3.52324       3.95202       3.80863       3.45437       2.92939       2.55545       1.91008       1.46857       1.05362      0.760587      0.510137      0.295627      0.198111      0.118040     0.0656123     0.0312226     0.0173446
  14  14 2728.3441    2.5929  0.8420 12.2846 -0.0030  0.0237   0.0605   0.0588    0.1264   0.0000   440.9211       10.9142       12.2483       1.55473       3.05228      -2.48683     -0.408893      -4.38640      -4.20807      -1.41265     -0.375065     -0.174748     -0.267847     0.0309553  -0.000222510    -0.0337100     0.0365163     0.0175755       2.87599       3.62705       3.59948       3.33711       3.20319       2.78166       2.60024       2.17722       1.69447       1.19963      0.838332      0.567032      0.347511      0.206766      0.118567     0.0641493     0.0329378     0.0169251
  14  15 2869.4267    3.1931  0.9453 12.6044 -0.0025  0.0251   0.0767   0.0636    0.1704   0.0000   432.4788       10.9870       14.7243       3.87453      -2.90309      -5.81577      -3.11422      0.431922       1.82630     -0.507978       1.08800      0.216586      0.113578     -0.206378     0.0135553     0.0956634    -0.0475485   -0.00445349       2.91821       3.68757       3.94258       3.68723       3.51292       3.06744       2.65995       2.12069       1.67060       1.22674      0.814287      0.577560      0.373491      0.216184      0.126876     0.0734281     0.0362730     0.0199255
  14  16 3010.3674    3.9169  0.9135 13.0683 -0.0033  0.0246   0.0928   0.0629    0.1590   0.0000   439.1041       15.9335       7.73618       11.0223      0.282489      -4.01427       2.95287     -0.301305      0.179931      -1.00874     0.0591255     -0.583043     -0.238995     -0.229006    -0.0103294    -0.0154274    -0.0117912     0.0258050       2.85361       3.66207       3.82365       3.61976       3.42757       3.04491       2.47705       2.12902       1.62393       1.17177      0.857633      0.531532      0.355018      0.207952      0.129635     0.0701113     0.0363755     0.0177787
  14  17 3150.8089    3.6972  1.0800 13.4973 -0.0130  0.0283   0.0842   0.0758    0.1132   0.0000   435.6134       26.6038       10.1139       5.89907      -5.79423       5.04837      -2.16575      -3.48338      -3.21475      -2.41785     -0.576873      0.261202    0.00868542      0.681445     0.0330057    -0.0733239     0.0197751    -0.0219545       3.24214       4.15536       4.40786       4.12751       3.88289       3.43136       3.00027       2.35488       1.82768       1.35445      0.947998      0.650053      0.393988      0.260322      0.147798     0.0782156     0.0430832     0.0198570
  14  18 3291.1427    3.5066  1.3412 13.3589 -0.0018  0.0323   0.0725   0.0832    0.0840   0.0000   434.8051       31.5144       6.08859       6.35707       4.32536      0.653003     -0.969518      -2.83867       4.26102      -1.02613      -1.04111     -0.306537       1.02485      0.202145      0.130387     0.0736109  -0.000308416    -0.0346947       3.61642       4.70981       4.92251       4.83767       4.41798       4.02151       3.34983       2.72351       2.08780       1.52291       1.08631      0.738354      0.485511      0.300004      0.166603     0.0979980     0.0491985     0.0252303
  14  19 3431.7840    2.9523  2.1595 12.6810 -0.0029  0.0419   0.0477   0.1044    0.0609   0.0000   439.0371       27.1616       18.3262       10.1577       8.30607      -2.90369      -1.32054      -5.09301       6.94595      -4.92905       1.08211      0.137212     -0.105329     -0.689668    -0.0626350      0.197343    -0.0547688    -0.0260160       4.44779       5.86842       6.15402       6.07352       5.69368       5.14394       4.55370       3.31689       2.81580       1.93003       1.45555      0.993774      0.686434      0.390135      0.243068      0.128899     0.0656951     0.0330346
  14  20 3572.5202    2.5089  3.0701 12.1594 -0.0014  0.0484   0.0353   0.1301    0.0512   0.0000   440.4177       31.2319     -0.535069       24.0703       3.21854      -21.1131       1.35120       2.80831      -5.73546      -3.84794     -0.372355      -1.94770      0.397283     -0.993800     -0.141335     0.0552450    -0.0899301    -0.0362030       5.38133       6.80928       7.36212       7.27091       6.86646       6.01725       5.07454       3.97724       3.14726       2.28213       1.66511       1.15390      0.725627      0.482964      0.270884      0.157522     0.0793885     0.0399728
  14  21 3713.5536    2.1406  4.1716 11.6867 -0.0023  0.0602   0.0267   0.1556    0.0471   0.0000   444.5028       47.4015       14.4346       6.81682       16.9886      -5.00869      0.238838       1.93666      -1.44681      -1.70221      -5.04711      -1.02656     -0.542516     -0.420483    -0.0946706     -0.178226     -0.157386    -0.0946892       6.33378       8.42643       8.44391       9.01682       7.77248       7.49822       6.11376       5.15892       3.87470       2.99670       2.08517       1.45080      0.948143      0.582112      0.344313      0.193431     0.0981990     0.0496084
  14  22 3854.5432    1.7295  5.8496 11.2743 -0.0018  0.0770   0.0202   0.2028    0.0433   0.0000   448.9213       45.1323      -7.57174       29.2842     -0.668326      -4.95691       18.2860       4.59108      -1.69249      -6.57497       2.80441      -2.97699      -1.22006      0.186372      0.236478      0.185822  -0.000217802    -0.0251803       8.38013       10.8582       11.8043       11.3754       10.9843       9.52989       8.27237       6.43762       4.96725       3.69988       2.70432       1.85402       1.22645      0.749605      0.450360      0.251172      0.121522     0.0632772
  14  23 3995.9529    1.4174  6.8747 11.1487 -0.0019  0.0899   0.0174   0.2519    0.0389   0.0000   441.6077       17.2300       1.40559       10.4463      -10.7594      -10.5944       4.40587      -11.2430      -2.12981       3.19908       2.76619      -3.23350      0.141679     0.0473157     -0.297488    -0.0877084     -0.305618    -0.0243068       9.72843       12.7634       13.4678       13.3704       12.5492       11.0566       9.39452       7.89675       5.87859       4.51701       3.21751       2.17491       1.43927      0.900943      0.521808      0.299686      0.149732     0.0757744
  14  26 4420.0582    0.8202 12.3248 10.4963 -0.0028  0.1757   0.0121   0.5052    0.0349   0.0000   437.9504       44.2482      -14.9405       5.77539       39.7153       13.1664      -21.4034       14.1487       2.97700      -2.23938       9.80225      -9.21506      0.161893      -2.81765     -0.151663       1.47715     0.0779098     -0.196932       18.3171       23.7207       25.7939       25.3423       24.0510       21.5734       18.1183       15.0618       11.5750       8.62858       6.38687       4.40129       2.93586       1.86556       1.08290      0.622546      0.310535      0.158290
  15   7 1753.8087    0.3120  0.2570  9.5631  0.0007  0.0134   0.0121   0.0308    0.0360   0.0000   435.3746     -0.129912       11.8841     -0.992779      -3.52379      -2.47762      0.543785     -0.833177    -0.0594393     0.0774032      0.144346      0.128012    0.00434986     -0.195438    -0.0234657    0.00167112    0.00528329   -0.00532083       1.52490       1.85770       1.98300       1.95124       1.74350       1.58746       1.40660       1.15128      0.924382      0.734588      0.497142      0.341704      0.226082      0.132089     0.0879192     0.0499503     0.0267268     0.0153125
  15   8 1902.3415    0.4624  0.4132  9.7031 -0.0047  0.0185   0.0144   0.0380    0.0447   0.0000   437.4343      -3.16904       14.7100      -1.46270      0.166567      0.337536       2.30566      0.717769      -1.50056     -0.178099      0.126544     0.0719048     -0.374840     0.0323928     0.0412186    -0.0345729  -0.000982541   -0.00384898       1.96164       2.66332       2.75430       2.60401       2.29986       2.08959       1.99511       1.46374       1.31085      0.926815      0.659146      0.440246      0.299583      0.180490      0.105296     0.0642290     0.0313147     0.0181326
  15   9 2049.6311    0.6047  0.5107 10.0898 -0.0094  0.0202   0.0177   0.0444    0.0577   0.0000   437.6973      -5.22573       15.0334       2.34005      -3.98626       1.43740      -5.70848   -0.00980009     -0.385245     -0.574500     -0.137778     -0.438102     -0.268716      0.350141    -0.0734502     -0.120846    -0.0608341  -0.000750389       2.06526       2.50561       2.50428       2.43208       2.43182       2.21383       2.06127       1.60601       1.21634      0.943183      0.712180      0.517520      0.334385      0.221900      0.136767     0.0753003     0.0432531     0.0205249
  15  10 2195.8636    0.8762  0.6550 10.4456 -0.0011  0.0223   0.0221   0.0501    0.0641   0.0000   441.0617       4.81008       14.5237       2.06370       1.36857       5.45670     -0.466707      -1.44828      -3.69443     -0.757646      0.607678      0.113464      0.329642    -0.0694228     0.0946484    -0.0243396     0.0626000     0.0214735       2.58250       3.34326       3.11750       2.91462       2.64830       2.56602       2.31415       2.12078       1.65919       1.29217      0.892783      0.611531      0.378023      0.259833      0.132574     0.0883495     0.0405195     0.0225319
  15  11 2339.5879    1.2300  0.8185 10.9179 -0.0039  0.0225   0.0274   0.0561    0.0706   0.0000   437.9426       2.87714       17.8682       1.19908      -3.13691      -6.77198       2.10962       1.39874      -3.04382      -2.28321      0.673038      0.446806     -0.233661      0.350865    -0.0147188    -0.0650128     0.0267453   -0.00252573       2.39180       3.14354       3.01593       3.20661       2.88094       2.74119       2.30765       1.94113       1.41382       1.09174      0.800500      0.577100      0.391276      0.252891      0.149427     0.0833592     0.0465538     0.0245390
  15  12 2481.1449    1.6281  0.9130 11.4183 -0.0013  0.0250   0.0346   0.0589    0.0801   0.0000   439.7117       7.02557       12.8394       7.27653       2.02228     0.0382309      0.557869      -1.11144      -1.47173     -0.979010     -0.177757     -0.115264      0.376974    -0.0206071      0.114033    -0.0402182     0.0145717     0.0142915       2.63272       3.26719       3.26157       3.53651       3.36727       2.84016       2.51893       2.14294       1.58973       1.14276      0.898180      0.613195      0.449462      0.258224      0.170481     0.0932210     0.0535208     0.0272444
  15  13 2622.4625    2.0127  0.9518 11.7616 -0.0014  0.0242   0.0428   0.0611    0.0839   0.0000   439.9475       5.89878       10.4583       2.66938      -2.97545      -6.18455      -3.36782      0.950017      0.309601     -0.970146      0.450350      -1.06854     -0.710264     -0.278595      0.218864      0.138355   -0.00734320     0.0419088       2.72339       3.62647       3.51714       3.35106       3.13668       2.86580       2.63535       2.18126       1.85329       1.38512       1.01930      0.661493      0.404107      0.258805      0.159935     0.0982437     0.0524011     0.0264920
  15  14 2764.3188    2.5859  0.8872 12.5225 -0.0071  0.0240   0.0588   0.0581    0.0895   0.0000   438.7407       14.4635       5.19960     -0.922970      -1.49079       3.22171      0.992474      -1.51572      0.683532     -0.814176     -0.653388     -0.376521     0.0525165     -0.248403    -0.0895842     -0.241078     0.0932390     0.0237104       2.46634       3.24097       3.17731       3.21047       3.15607       2.73997       2.46993       2.01882       1.55580       1.19219      0.831648      0.634170      0.406782      0.260559      0.157490     0.0912625     0.0499110     0.0256684
  15  15 2905.9616    3.2442  0.8816 12.8364 -0.0078  0.0234   0.0741   0.0595    0.1169   0.0000   435.2387       8.24858       20.6348       2.50821      -3.82748      -2.94272      -1.90691      -6.97731     -0.785234      -1.76474      0.573747     -0.156970    -0.0638365      0.155637     -0.245916      0.146969    0.00109141    -0.0244177       2.51882       3.29893       3.49335       3.71762       3.35964       2.84360       2.48414       1.92118       1.51514       1.05545      0.809744      0.562457      0.375322      0.245646      0.147108     0.0905815     0.0481573     0.0261725
  15  16 3047.2790    3.8810  0.9376 12.9410 -0.0037  0.0246   0.0891   0.0617    0.1674   0.0000   436.5013       19.6212       8.48783      0.741773      -1.56006      -6.60699       2.88893     -0.924618    -0.0736148      0.311017     -0.428466     -0.172036      0.732552     0.0861588     -0.264363     -0.101502    -0.0164975     0.0199539       2.51868       3.25852       3.39775       3.18692       3.27463       2.76517       2.46128       2.01793       1.60293       1.26398      0.862660      0.619550      0.402414      0.255662      0.158391     0.0950818     0.0517226     0.0272906
  15  17 3188.2489    3.7919  1.1980 13.2696  0.0003  0.0289   0.0847   0.0783    0.1396   0.0000   443.7352       16.7027       8.48500       3.05199       3.12199      -5.01066      -3.00610      -2.38460      0.666845     -0.114913       1.66083      0.815889     -0.319495     -0.473626     -0.124596     -0.174475      0.114549     0.0207452       3.09663       3.86066       4.34894       4.11613       3.90135       3.62066       2.90285       2.42456       2.03376       1.44359       1.04860      0.763281      0.456647      0.314211      0.193885      0.115493     0.0641403     0.0336229
  15  18 3329.1528    3.3744  1.6389 13.1687 -0.0016  0.0353   0.0640   0.0938    0.0863   0.0000   443.4074       21.3938       12.2002       16.7109      -2.78636      0.123503      -2.96530      -3.30021       2.49571     -0.991471      -1.78714     -0.918017    -0.0489891     -0.227057     -0.245733     -0.122832    -0.0294918   0.000102727       3.44265       4.59599       4.97398       4.77255       4.70672       4.04239       3.44062       2.91226       2.22219       1.69978       1.26894      0.850763      0.569286      0.384215      0.232276      0.132654     0.0767539     0.0420182
  15  19 3470.2062    2.8325  2.2835 12.6840 -0.0041  0.0414   0.0459   0.1086    0.0614   0.0000   446.3019       26.2953       6.81964      0.804659       8.90190       2.60901       3.00354       4.59962      -2.47562       1.73396      -2.15396     -0.855847       1.31513     0.0794838      0.203602     0.0387134    -0.0557139   0.000217369       4.30712       5.31745       5.71946       5.58177       5.38159       4.88599       4.23475       3.57436       2.75299       2.09092       1.58103       1.10284      0.748418      0.484483      0.296570      0.170774     0.0942752     0.0497734
  15  20 3611.5691    2.3656  3.2467 12.1431  0.0004  0.0510   0.0335   0.1367    0.0513   0.0000   440.4569       33.0689       6.69720       1.57112      -8.51230      -5.56381       8.73632       10.7788       2.07967      -2.05102      -1.50102    -0.0116666       1.70096      0.388103     -0.480424     0.0486456      0.150801    -0.0574158       5.19059       6.55610       7.02527       7.12069       6.70641       6.18358       5.10146       4.42206       3.38555       2.61458       1.89240       1.36974      0.928595      0.613623      0.357901      0.214666      0.117778     0.0633654
  15  21 3752.9706    1.9542  4.8024 11.4660 -0.0017  0.0637   0.0230   0.1720    0.0464   0.0000   445.8445       26.9581       1.40872       24.1836     -0.873611      -14.8678    0.00978551      0.927491      -6.33937      -7.01205       6.87016      0.801468     -0.146383     -0.619102    -0.0179999      0.424780    -0.0366247     -0.155512       6.46490       8.40411       8.81884       9.01996       8.55366       7.64700       6.56157       5.49834       4.27975       3.28386       2.41748       1.73131       1.14511      0.742959      0.466895      0.275732      0.146019     0.0780499
  15  22 3894.6351    1.6347  6.1831 11.1569  0.0002  0.0782   0.0185   0.2110    0.0418   0.0000   438.9356       26.0606       19.1704       2.59749      -23.0916      -12.2691      0.615892      -7.51325       4.31247      -6.39831      -1.93261      -1.52386     -0.446783      0.140203      0.880293     -0.130362    -0.0984186     -0.129574       7.66452       10.0058       10.8466       10.8308       10.2157       9.44187       7.87915       6.56485       5.33637       3.98734       2.98901       2.07459       1.41609      0.918651      0.573064      0.340918      0.181667     0.0984310
  15  23 4036.0910    1.3354  7.8418 10.9689 -0.0017  0.0963   0.0159   0.2714    0.0381   0.0000   436.3204       47.4263       19.3650       1.29938       5.08404    -0.0724250       13.9667       10.1192      -2.00564      -7.00221       1.38570      -2.81447      0.983639      0.640350     -0.965057     -0.110744      0.683598      0.171717       9.62635       12.6172       13.7108       13.5156       12.9381       11.3786       10.1389       8.23843       6.52978       5.01505       3.69046       2.56603       1.78839       1.13919      0.711282      0.428557      0.221065      0.119781
  15  24 4177.9943    1.1219  9.3307 10.7880 -0.0022  0.1181   0.0143   0.3447    0.0368   0.0000   443.6094       50.3396      -12.5808      -16.6562       20.0906      -5.95883      -15.2832       23.7346       18.3601      -19.7208      -2.83765      -2.06565      -1.72740     -0.216225       2.05278      -1.60072     -0.284430      0.206571       11.4811       15.2570       15.8731       16.4448       15.3598       14.1716       12.0719       9.90651       8.10960       6.05007       4.51293       3.27489       2.17617       1.44481      0.881412      0.536623      0.276638      0.149922
  15  25 4319.9776    0.9070 10.9577 10.6603 -0.0016  0.1513   0.0137   0.4471    0.0361   0.0000   459.0991       34.3173       18.4301      -19.1092      -3.17127      -3.58135       20.3867     -0.193077       8.16013      -10.0152       6.57465      -7.11190       5.13829       3.18423      -1.56280     -0.927501      0.615412      0.108141       14.8111       19.3169       20.5849       20.6208       20.0767       17.9101       15.6442       12.9631       10.1800       7.88338       5.90670       4.13639       2.89803       1.86519       1.16603      0.688412      0.365099      0.196949
  16   7 1783.2621    0.3483  0.2420  9.6501  0.0002  0.0128   0.0135   0.0284    0.0356   0.0000   440.0126      -1.28172       10.4672      0.204160      -2.68467       1.27826       2.05369     -0.453659      -1.09265      0.764423     -0.116659     -0.257713     -0.266371   -0.00771070     0.0903380  -0.000940093     0.0195234     0.0228686       1.36198       1.73160       1.87184       1.69044       1.74093       1.76972       1.61247       1.07898      0.973432      0.722410      0.476753      0.418473      0.283370      0.176972      0.128204     0.0784449     0.0397345     0.0188004
  16   8 1933.1471    0.5054  0.4332  9.7452 -0.0006  0.0168   0.0146   0.0374    0.0472   0.0000   438.5090       2.52759       14.1040      0.399532     -0.738704     -0.377415      -1.47224       1.01380     -0.794339      0.609930      0.270016   -0.00869405      0.187385     0.0409877     0.0365202     0.0521665     0.0383441     0.0113653       1.55645       2.08319       2.04793       2.18643       2.00257       1.89296       1.57769       1.38554       1.11474      0.880349      0.622816      0.438940      0.312900      0.201775      0.129021     0.0811001     0.0437322     0.0270162
  16   9 2081.6314    0.6547  0.6457  9.9654 -0.0031  0.0195   0.0164   0.0513    0.0633   0.0000   439.9905      0.492307       9.08844      -1.80064      -1.73318      -2.94766     -0.591282      0.673652      -2.03324       1.11446      -1.04439      0.585007      0.150889     -0.419488      0.152678    -0.0141034    -0.0358336    0.00598557       1.93092       2.66821       2.64468       2.78411       2.65264       2.38219       1.96182       1.68608       1.25562       1.03110      0.710140      0.528950      0.359131      0.252604      0.151390     0.0920684     0.0535002     0.0290384
  16  10 2228.4487    0.9487  0.6876 10.5711 -0.0015  0.0207   0.0227   0.0493    0.0704   0.0000   437.8500       3.93432       11.0521      -2.59668      0.240659      0.735737       3.39999      -1.96161      -1.21167      -1.43334     -0.125221       1.00327      0.130591    -0.0148901     0.0930158     0.0876100    -0.0238086     0.0581123       2.07625       2.55903       2.84785       2.73597       2.78659       2.49138       2.03910       1.68467       1.45429       1.00855      0.815413      0.515317      0.412878      0.250978      0.170119     0.0988893     0.0580939     0.0341021
  16  11 2372.6025    1.2849  1.0085 10.8699 -0.0002  0.0242   0.0256   0.0625    0.0787   0.0000   439.0074     0.0862155       16.0047       3.06837      0.345719      -5.92191       1.26738      -1.51753      -1.71102      0.332832     -0.902696     -0.388222      0.858158     -0.704667     0.0569630      0.267053    -0.0613699     -0.116376       2.54559       3.16524       3.15797       3.15546       3.23183       3.00468       2.66026       2.03238       1.58500       1.22548      0.973600      0.721134      0.505699      0.336131      0.215126      0.134606     0.0806086     0.0427530
  16  12 2514.9577    1.6400  1.0673 11.4713  0.0019  0.0265   0.0322   0.0643    0.0773   0.0000   436.9960       5.13872       16.7091       4.31145     -0.471560      -1.90766      -3.04373      -1.17694      0.994997      -2.05683      0.767921    -0.0676217     -0.258798     -0.269245      0.242684      0.150944    -0.0454882    0.00549025       2.47593       3.34799       3.39817       3.67457       3.25990       3.10180       2.56820       2.22702       1.76066       1.34401      0.997402      0.670611      0.530507      0.325423      0.207176      0.128030     0.0717697     0.0420731
  16  13 2657.0304    2.2632  0.9473 11.9379 -0.0017  0.0219   0.0458   0.0596    0.0794   0.0000   438.2700       12.9814       16.2905      0.992420      -1.93989       5.82038      0.240117      -2.39544      -1.36744      -1.35967      0.483819    0.00605864     -0.352358     -0.285412    -0.0240447     -0.157845      0.183972     0.0580176       2.24410       2.95315       3.19925       3.22936       3.04539       2.72310       2.30280       1.89035       1.47884       1.15633      0.804508      0.604202      0.410448      0.270717      0.179264      0.106833     0.0603690     0.0366955
  16  14 2799.6835    2.8443  0.8296 12.6329  0.0010  0.0216   0.0610   0.0523    0.0735   0.0000   439.2575       11.3638       7.48290       1.05306      0.597561      -1.18053      -3.70601      -3.45326       2.68949      -2.81972    -0.0580635      0.530940    -0.0554429     -0.327253      0.454384     0.0861961    -0.0956499    -0.0288393       2.23868       3.03802       3.03953       3.12330       2.81272       2.70066       2.30580       1.98979       1.49582       1.19742      0.831882      0.638861      0.420603      0.287660      0.175762      0.105667     0.0600841     0.0316147
  16  15 2941.9568    3.4655  0.8812 12.8570 -0.0038  0.0219   0.0737   0.0538    0.0959   0.0000   438.6220       18.4126       16.7527       3.38471       3.08698       1.13492      -6.19446      -3.17782      -4.37547      -1.14892      0.153565     0.0344995     -0.896324      0.181561     -0.292819      0.324410      0.124119    -0.0307608       2.15985       2.72126       2.78715       2.84439       2.65679       2.44752       2.24702       1.88045       1.53761       1.11324      0.873514      0.594746      0.454582      0.290392      0.185733      0.104544     0.0624292     0.0346165
  16  16 3083.6822    3.8697  1.0331 13.0125  0.0054  0.0241   0.0790   0.0637    0.1398   0.0000   438.5594       16.2909       14.4863       6.54009      -1.53605      -5.38642      -4.87333      -2.19178       2.73627      -3.50933    -0.0109633    -0.0376173     -0.728469     -0.459848     0.0173058    -0.0209630    -0.0880846     0.0688096       2.28883       3.04755       3.29722       3.13493       3.04076       2.76347       2.35783       2.06967       1.61926       1.30082      0.950853      0.667520      0.458132      0.297729      0.191709      0.115865     0.0673219     0.0370512
  16  17 3225.2414    3.6856  1.2379 13.0722  0.0004  0.0278   0.0771   0.0733    0.1378   0.0000   433.2752       20.2954      0.745724       4.13870       2.82575      -4.28172       1.42338       1.30590       1.45613    -0.0466097      -1.74139      -1.22751     -0.902806      0.710150      0.242085     -0.249719     -0.149233     0.0142994       2.78150       3.51259       3.71628       3.67258       3.48615       3.21789       2.86274       2.44129       1.94542       1.54457       1.12241      0.801669      0.573395      0.382240      0.234820      0.144011     0.0797149     0.0472548
  16  18 3366.6458    3.3023  1.7776 12.7279 -0.0010  0.0358   0.0606   0.0919    0.1169   0.0000   443.7452       24.3070       11.7410      0.861882      -6.45952     -0.741935       5.47010      -5.38682     -0.141516      0.964439     0.0996576      -1.88540     -0.902162     -0.732087     -0.282822     -0.155167      0.101434    -0.0345441       3.27228       4.48722       4.54170       4.86146       4.49479       4.13320       3.51181       2.90101       2.41158       1.79077       1.33777       1.00014      0.682539      0.452068      0.300742      0.174528      0.103249     0.0582515
  16  19 3508.3084    2.6875  2.5075 12.6056 -0.0001  0.0442   0.0442   0.1186    0.0652   0.0000   437.7968       19.5050       1.85990      -5.41891     -0.780921      0.978264       5.89657       3.00524      -2.83725       2.62571       3.80088      -1.70652     -0.890187      0.478530     -0.496840      0.125234    -0.0939688      0.145038       4.27920       5.62671       5.49672       5.97470       5.61529       5.11916       4.48373       3.66997       3.12231       2.34808       1.83979       1.27235      0.889389      0.576981      0.377440      0.230081      0.141205     0.0765608
  16  20 3650.1704    2.2824  3.5832 11.9095 -0.0012  0.0502   0.0293   0.1400    0.0539   0.0000   436.8372       28.1841       7.19067       4.82853      -3.78242      -1.36527      -4.36512      -11.2172       4.58627      -1.89569      0.932764      -1.98923     0.0473176      0.416527     0.0662164     -0.211541    -0.0537413     0.0653999       4.98088       6.17421       6.74612       6.83047       6.43803       5.94320       5.24673       4.29388       3.48300       2.72195       2.00209       1.45815       1.04516      0.680912      0.445759      0.267196      0.155993     0.0869900
  16  21 3791.9204    1.8981  4.9075 11.4168 -0.0015  0.0621   0.0218   0.1729    0.0472   0.0000   443.0367       40.2216      -8.71502      -2.84221       7.64326       12.8119      -1.52026      0.140629     0.0596012      -3.78925      0.174808       1.90945     -0.293665     -0.219047      0.117892     -0.178276    -0.0414416      0.171840       6.13017       7.77422       8.28745       8.30054       7.82668       7.16798       6.42262       5.35027       4.44606       3.48199       2.58692       1.84330       1.28069      0.844366      0.544645      0.329989      0.189117      0.107411
  16  22 3934.0135    1.6068  6.8243 11.0195 -0.0004  0.0784   0.0170   0.2184    0.0418   0.0000   444.7164       25.8701       7.79054       3.02825      -8.60188       3.43296      -9.10249      -12.4598       4.81166      -1.70839      -5.55814      -3.02477       4.74296      -1.21350     -0.742115    -0.0739037      0.242180     -0.136538       7.30884       9.83348       10.4435       10.3647       10.2315       8.93311       8.19233       6.75488       5.38954       4.29056       3.18225       2.32070       1.61402       1.06921      0.679173      0.422342      0.230854      0.130117
  16  23 4076.1696    1.2861  8.5714 10.8208 -0.0053  0.0978   0.0145   0.2807    0.0386   0.0000   462.7459       46.1216      -4.07508       3.70831      -7.84263      -1.38747      -1.87601      -18.7556      -3.18143      -3.67563       7.37680      -7.43642      -3.16623       4.30601     -0.341759      -1.50331     -0.219025      0.232985       9.16116       12.1008       12.9304       13.0705       12.5862       11.4975       10.0110       8.53156       6.71128       5.31441       4.02410       2.89538       2.03633       1.38206      0.869205      0.539000      0.300551      0.169082
  16  24 4218.0327    1.0864 10.2539 10.7259 -0.0002  0.1209   0.0131   0.3571    0.0346   0.0000   446.4837       36.6035       6.72308      -60.5285       23.9299      -4.73400      -13.3361       14.0958      -1.37382      -9.73212       6.41085      -5.29185      -2.80070      0.518191      0.176945       1.15885     -0.486594     0.0477212       11.3411       14.9007       15.7824       16.1256       15.3835       13.9652       12.3718       10.5045       8.40937       6.60696       5.01495       3.60417       2.56394       1.73617       1.10389      0.685674      0.377476      0.216753
  16  25 4360.9271    0.9157 12.3047 10.5448 -0.0046  0.1530   0.0120   0.4450    0.0338   0.0000   417.0967       35.4645       7.00692       17.5705     0.0380527      -3.72931       8.97463      -20.9230       31.2036       4.70301      -13.8568      -3.03639      0.403998      0.321703       1.33900     -0.820960      0.824217   -0.00922026       14.3194       18.6928       20.3204       20.6560       19.8020       18.0142       15.5691       12.9903       10.6750       8.28305       6.23426       4.55305       3.21538       2.15456       1.40369      0.879301      0.493245      0.278304
  17   7 1811.9921    0.3691  0.3128  9.6614  0.0001  0.0148   0.0123   0.0310    0.0368   0.0000   438.0410       1.34929       14.8043      -2.29728      -2.87956       1.61976       1.68479      0.299949      0.219285      -1.39700     -0.190663      0.509773      0.221467     -0.242970     0.0804587     0.0577903   -0.00924513    0.00540518       1.42263       1.98735       2.16120       2.14948       2.09719       1.82896       1.52724       1.31080       1.05572      0.783438      0.663838      0.381690      0.317277      0.197442      0.128825     0.0805864     0.0488786     0.0295201
  17   8 1963.3475    0.5023  0.4045  9.9209 -0.0040  0.0161   0.0149   0.0352    0.0428   0.0000   440.2356     -0.331219       14.9313       2.99782      -1.66242       3.36715     -0.131135     -0.383829       1.51640       1.13487      -1.65260     -0.284044      0.403758     -0.609207     0.0538303    -0.0121021     0.0230877    -0.0156116       1.44890       1.90016       2.09074       1.89733       1.85828       1.79243       1.56089       1.30168       1.18876      0.831359      0.705637      0.478785      0.338736      0.233309      0.147534     0.0906670     0.0547408     0.0312006
  17   9 2113.0258    0.7372  0.5272 10.2576  0.0002  0.0173   0.0191   0.0410    0.0507   0.0000   438.6852      0.685784       12.9001       1.20150      -5.01522      -2.24590      -1.90811     -0.466505     -0.193503     -0.960206      0.991098      0.361381      0.472795      0.125410     -0.207335     -0.226366     0.0534491     0.0387965       1.63975       2.11642       2.38191       2.39282       2.35241       1.96293       1.79346       1.37660       1.16702      0.949819      0.656951      0.494946      0.351794      0.212189      0.150648      0.100805     0.0578670     0.0338495
  17  10 2260.3662    1.0630  0.8102 10.4567 -0.0022  0.0209   0.0225   0.0507    0.0867   0.0000   438.3741       1.49102       12.0613       1.28013      0.212568     -0.911714      -3.52252       1.37925      -2.29631      0.522946       1.18171     -0.965812     -0.157624      0.131817      0.381238     0.0271140     0.0138004    -0.0540661       1.95414       2.45050       2.68449       2.58276       2.56970       2.33269       2.02665       1.78736       1.47445       1.11274      0.861188      0.646488      0.457487      0.293521      0.214851      0.121180     0.0764691     0.0437253
  17  11 2405.0895    1.3105  0.8882 11.2374 -0.0044  0.0226   0.0279   0.0572    0.0704   0.0000   438.9826       6.59888       11.0597      -2.16481      -2.34794      -1.05165       2.31733     -0.318013      -1.25135      -2.32553     -0.815655      -1.53258     -0.265937      0.107115     -0.267323     -0.169991     0.0214742    -0.0595004       1.97016       2.58093       2.85132       2.80746       2.74678       2.51107       2.18069       1.86161       1.42334       1.20644      0.902481      0.662130      0.449148      0.320033      0.204880      0.132706     0.0804318     0.0466803
  17  12 2548.1988    1.7820  1.0370 11.4440 -0.0040  0.0244   0.0337   0.0606    0.0856   0.0000   441.3993       4.94163       13.6712       3.44159      0.743920     -0.139656      -2.18708      -4.29016      -1.63595     0.0522533      0.851003     -0.131309      0.879806     -0.237928      0.149651    0.00715619    -0.0986873    -0.0137189       2.41838       3.28551       3.51412       3.49083       3.34616       2.97718       2.62034       2.14690       1.76430       1.35877       1.00301      0.719096      0.524358      0.337035      0.228793      0.138352     0.0820837     0.0484155
  17  13 2691.1961    2.3487  0.9600 12.1753  0.0005  0.0230   0.0453   0.0600    0.0743   0.0000   444.6194       7.91215       12.7804       4.73015      -2.70330      -3.36582      -2.58391      -1.46525    -0.0911759      -1.24788     -0.330236     -0.999322     -0.262593     -0.611889     0.0663873      0.102709     0.0162633    -0.0242964       2.19779       2.93418       3.02865       3.16377       3.11002       2.66050       2.39385       1.98341       1.64644       1.28113      0.893319      0.713270      0.496303      0.354011      0.214134      0.131326     0.0837818     0.0473622
  17  14 2834.5015    2.9356  0.8348 12.8049 -0.0047  0.0214   0.0603   0.0528    0.0682   0.0000   441.1857       10.1411       12.4840       6.11477       1.29036      -3.27087       1.05845      -4.09765       1.00851      -1.62498      -1.21407      0.191728      0.503509     -0.563887      0.155464     0.0812089    -0.0882152    -0.0139474       1.99417       2.79537       2.84804       2.95385       2.80637       2.50172       2.21553       1.79076       1.49066       1.12594      0.854337      0.610521      0.439616      0.292363      0.187051      0.120634     0.0716636     0.0419537
  17  15 2977.4266    3.4643  0.8868 13.0194 -0.0055  0.0212   0.0724   0.0546    0.0774   0.0000   439.6544       15.6716       10.5850       8.41079      0.406077      0.172799       6.95556      -5.42326      -1.80617      -1.29834     -0.549398      0.401747      0.163081      0.216894     0.0755496      0.195743     -0.156532    -0.0521502       1.99596       2.56924       2.67065       2.75930       2.71114       2.34295       2.07873       1.83558       1.47808       1.16300      0.860811      0.613752      0.449998      0.300547      0.197032      0.117780     0.0760331     0.0435429
  17  16 3119.7008    3.7430  1.0592 13.2366 -0.0070  0.0288   0.0746   0.0614    0.0990   0.0000   436.9479       10.4240       15.6574       10.3820      -2.17168     -0.997340       3.53931      -7.77183       2.80254     -0.501246       1.05948    -0.0962514    -0.0643200     -0.125699      0.122612    -0.0326443     0.0163094     0.0752608       3.34364       4.38893       4.29917       3.62379       3.01125       2.73065       2.98306       3.06224       2.73761       2.26648       1.65272       1.15074      0.740891      0.463147      0.263596      0.156421     0.0869913     0.0519440
  17  17 3261.6754    3.5823  1.4678 13.0748  0.0005  0.0303   0.0671   0.0814    0.1102   0.0000   440.1436       18.3795       12.9851       1.32570       7.53635      -3.06479     -0.997290      -1.47113      -2.01701      -1.42632       3.58616    -0.0818144    -0.0643513     -0.245493     -0.414639     -0.117170      0.124021      0.109130       2.80774       3.85649       3.96466       4.05113       3.84257       3.52716       3.15699       2.57981       2.15309       1.60426       1.27566      0.908601      0.657510      0.455246      0.289924      0.184346      0.107874     0.0627642
  17  18 3403.7412    3.2089  2.0857 12.4226 -0.0015  0.0353   0.0527   0.0997    0.1185   0.0000   449.1096       19.3072       15.0099       7.04647      -1.41012      0.104154       4.02235      -3.59666      0.272127      -1.16305      -1.32285      -1.70460     -0.961149     -0.125230     -0.335564    -0.0876093    -0.0583643    -0.0786367       3.28507       4.25065       4.56853       4.57007       4.45588       4.03001       3.54760       3.06301       2.50141       2.00925       1.50703       1.11685      0.772257      0.528036      0.348641      0.217982      0.134517     0.0793714
  17  19 3545.8062    2.6940  2.9617 12.0389 -0.0046  0.0426   0.0368   0.1202    0.0799   0.0000   442.3413       25.7445       18.4902       13.9969      0.168412      -8.12233      -1.78469      -12.2884      -3.20892       3.76447      -2.46039     -0.830874       2.22701      0.463795      -1.05315      0.471908     0.0799134    -0.0223819       3.93263       4.98380       5.43235       5.41679       5.23195       4.86780       4.27443       3.66523       2.99255       2.37743       1.83842       1.35407      0.941527      0.640464      0.424183      0.272997      0.162624     0.0967788
  17  20 3688.1380    2.2350  4.3704 11.5136 -0.0017  0.0541   0.0249   0.1497    0.0565   0.0000   431.9670       32.8725       7.45441      -3.45254       8.20598      -5.46399      -3.51306      -3.76691      0.289782       1.33497       1.52890      0.889792     0.0929152       1.02821      0.227403     0.0599028     -0.261792     0.0592713       4.79006       6.21505       6.71222       6.75944       6.70598       6.04938       5.40944       4.56750       3.74389       3.03850       2.23277       1.69382       1.21551      0.842783      0.547079      0.356079      0.205680      0.123133
  17  21 3830.4338    1.8391  5.6861 11.1787 -0.0002  0.0647   0.0191   0.1849    0.0471   0.0000   437.5544       24.3850       10.7893       7.18996      -3.58752      -15.6474       5.27723      -10.5596      -8.00191     -0.640467      -1.61314      -2.36011     -0.805714     -0.128518     -0.296990      0.415126    -0.0296044    -0.0854710       5.81623       7.59195       8.15829       8.08665       8.04265       7.43421       6.42894       5.61847       4.57055       3.62204       2.84194       2.00663       1.49013       1.01256      0.673009      0.421719      0.250942      0.148211
  17  22 3972.8837    1.5023  7.2123 10.9459 -0.0024  0.0796   0.0156   0.2300    0.0405   0.0000   434.7794       35.7372      -12.1821      -9.39494      -8.00721       9.00022       2.87630      -4.27395       15.6136       3.08018      -3.47823      -2.88463       3.21292      0.749912      0.161122     -0.653250      0.482054      0.406886       7.05473       9.24839       10.1016       10.1250       9.99424       8.90481       8.07721       6.78876       5.62220       4.40879       3.39565       2.50606       1.79808       1.21654      0.825120      0.516168      0.299706      0.179016
  17  23 4115.5496    1.2299  9.6484 10.7193 -0.0029  0.1038   0.0134   0.3056    0.0379   0.0000   433.8757       43.8656      -5.37531      -6.87643       19.2980       25.0407      -3.64822      -3.15968      -10.8048      -7.00205       4.24501       2.23974      -7.39903       1.52766      0.401945      -1.13845      0.166001    -0.0760728       9.37597       11.9277       13.3296       13.5058       12.7970       11.8335       10.4099       8.98409       7.24257       5.79033       4.50048       3.23570       2.35442       1.62272       1.08052      0.692798      0.396414      0.238704
  17  24 4258.5213    1.0016 10.9411 10.6852 -0.0019  0.1311   0.0123   0.3835    0.0330   0.0000   463.9551       12.8778       6.23376      -23.6951      -14.3782       5.56003      -38.7783       16.9454      -8.34485      -9.11296       8.21564      -1.42169      -4.60868      -1.84442     -0.570015       1.06371      0.244463     -0.556623       11.4923       14.6894       16.3336       16.4157       15.9636       14.5435       13.2080       11.2277       9.11352       7.24468       5.61046       4.18069       3.01505       2.08835       1.36642      0.905931      0.511905      0.303051
  18   7 1840.0065    0.4165  0.3312  9.7038 -0.0021  0.0152   0.0135   0.0298    0.0376   0.0000   437.2273      -1.94024       11.7166    -0.0669586      0.372637     -0.808119     -0.993024      0.141851       2.61069       1.23167      0.199338     -0.237944      0.563124    -0.0662385    -0.0566382     0.0198450     0.0238311     0.0356655       1.29649       1.76020       1.72347       1.83023       1.74212       1.64951       1.36425       1.32819       1.03884      0.913768      0.687055      0.552198      0.346852      0.240596      0.140021     0.0987224     0.0673400     0.0457919
  18   8 1992.8546    0.5439  0.5227  9.8896 -0.0082  0.0212   0.0138   0.0384    0.0490   0.0000   439.3923      -3.03248       15.6258      -2.27615     -0.797016     -0.121680       1.01983      -1.38052    -0.0847047     -0.682047      0.791126      0.981538     -0.242739    -0.0729603     -0.232008      0.115175    -0.0659722    -0.0329827       1.55368       2.34964       2.31743       2.58733       2.10339       2.20916       1.80844       1.55355       1.34113       1.06268      0.795537      0.625605      0.439615      0.288070      0.210899      0.129569     0.0797668     0.0475675
  18   9 2143.7326    0.7730  0.6171 10.2356 -0.0018  0.0186   0.0176   0.0429    0.0552   0.0000   436.8931     -0.669827       9.77335     -0.543848      -4.89132      -1.44014     -0.939431      0.918208     -0.954517      -1.79162       1.45554      0.897334     -0.631150     -0.572162     -0.112008    -0.0167689     -0.104553     0.0141927       1.59277       1.92906       2.17077       2.27598       2.04848       1.91557       1.84145       1.51886       1.20655       1.03732      0.810539      0.589144      0.417522      0.297736      0.193501      0.128163     0.0820842     0.0512760
  18  10 2291.6761    1.0758  0.7351 10.8168 -0.0086  0.0194   0.0244   0.0508    0.0660   0.0000   436.7532      0.752969       15.2564       1.96982      -1.02908      -3.87286       3.01401      -2.09708     -0.340669     -0.959966      -1.32743      0.395699      0.815035      0.136643     -0.264800     -0.111504      0.270405     0.0468473       1.70820       2.16034       2.32348       2.48108       2.32396       2.06877       1.90499       1.60295       1.30325       1.05559      0.844261      0.587174      0.445889      0.306026      0.195646      0.134698     0.0853278     0.0514391
  18  11 2436.9283    1.4624  0.9094 11.3285 -0.0049  0.0233   0.0302   0.0553    0.0836   0.0000   441.7416       1.95402       12.5363     -0.618443      -3.03011       4.20025       1.84166      -2.21199      0.849730      0.822209       3.54024     -0.436240     -0.576254      0.387299     0.0350495     0.0384120    -0.0652276      0.154282       2.08634       2.75755       2.78940       2.74192       2.82772       2.52423       2.23230       2.01238       1.67696       1.39025       1.10867      0.769456      0.558773      0.405209      0.251490      0.174325      0.101337     0.0625306
  18  12 2580.9313    1.8865  0.9447 11.8027 -0.0033  0.0230   0.0370   0.0564    0.0717   0.0000   435.5408       4.40774       8.80517       6.66805       3.67317     -0.186909      -1.79668       2.92616       2.88284      -1.68180     -0.985669     -0.902923       1.33380     -0.342651     0.0854869      0.108150     0.0937597    -0.0183297       2.11026       2.79472       2.83162       2.77016       2.58669       2.35220       2.15549       1.99712       1.82188       1.44085       1.11857      0.817484      0.579867      0.384775      0.246953      0.156746     0.0953666     0.0578378
  18  13 2724.8491    2.5191  0.8346 12.3081 -0.0047  0.0194   0.0505   0.0525    0.0702   0.0000   436.7686       6.98726       8.76520       3.29684     -0.764011      -3.04556       3.14872      -1.09007      0.316255      -1.61844      -1.12403      0.695925      0.272454      0.185531     -0.611333     0.0109626     0.0570375   -0.00908445       1.72992       2.22704       2.26143       2.41126       2.39013       2.16166       1.93176       1.58706       1.34635       1.06478      0.853939      0.610189      0.426341      0.319696      0.212503      0.137009     0.0871789     0.0519313
  18  14 2868.8248    3.0904  0.9288 12.5634 -0.0027  0.0216   0.0584   0.0512    0.0776   0.0000   435.3194       13.0488       14.5242       5.66089       3.77915      -1.01727      -3.58414      -6.46403     -0.946803     -0.805004      -1.00137     -0.943199      0.482960     -0.429520     -0.197492      0.166430   -0.00490234    -0.0705714       1.94679       2.37106       2.63543       2.77469       2.55629       2.25673       2.05759       1.94084       1.46854       1.24742      0.916449      0.699286      0.520104      0.333871      0.234741      0.151291     0.0925145     0.0553564
  18  15 3012.2789    3.6905  1.0045 12.9518 -0.0021  0.0223   0.0677   0.0553    0.0821   0.0000   439.6161       14.2272       10.1043       2.81227      0.736842      0.850019      0.125417      -2.76278      -2.64062      -2.28600     -0.153355     -0.476702     -0.542598      0.480111      0.305945      0.187605     -0.102127     0.0253339       2.07487       2.66825       2.65073       2.70089       2.66754       2.43739       2.23297       1.91724       1.64749       1.28248       1.02158      0.755566      0.539472      0.378744      0.248937      0.162229      0.102118     0.0596560
  18  16 3155.1270    3.9189  1.1215 13.1472  0.0037  0.0244   0.0709   0.0658    0.0904   0.0000   436.2090       15.5623       5.37167       9.03394      0.847009      -2.75507      -3.83095      -3.25405     -0.771147      -1.72399       2.13956     -0.513058     -0.472783     -0.254833    -0.0505690      0.150918    0.00280942    -0.0440600       2.30148       3.11102       3.14568       3.13101       2.89938       2.73652       2.46641       2.23100       1.82892       1.49225       1.15025      0.842511      0.600397      0.413372      0.261457      0.170525      0.106649     0.0625371
  18  17 3297.7194    3.4510  1.3912 13.0997 -0.0053  0.0283   0.0618   0.0733    0.0877   0.0000   434.6407       15.0765       15.7228       6.25693     -0.958553      -3.25001      -3.00100      -2.80740       2.16340      -3.23144       1.19736      0.296444      0.787928      -1.06116      0.307255     -0.696047      0.217138      0.109259       2.35389       3.23570       3.35920       3.31664       3.41053       2.96637       2.76077       2.39920       1.95254       1.60308       1.21438      0.912531      0.678139      0.473654      0.312104      0.203255      0.126072     0.0766523
  18  18 3440.4013    3.0465  2.1589 12.5338 -0.0035  0.0358   0.0476   0.0968    0.0882   0.0000   440.0641       31.8133       18.5266      -1.45712       8.52346      -9.26862      -3.16530      -9.77687      -1.04275      0.181865      -3.00706     -0.367984      0.242327     -0.585678     -0.390312      0.218679    -0.0234750     -0.109388       3.10472       3.99571       4.37538       4.34280       4.26503       3.90891       3.55951       3.07574       2.45132       2.03691       1.58553       1.18253      0.854266      0.589795      0.399695      0.260079      0.165484     0.0991192
  18  19 3582.9631    2.5082  3.4514 11.8291 -0.0014  0.0471   0.0316   0.1302    0.0729   0.0000   438.4566       26.2142       4.89452       5.26827       8.15046      -4.40512      0.676977      -6.92186      -3.15028      -5.25192      -1.44470      0.845737       1.70289      -1.03477      0.433224     -0.271358   -0.00580148     0.0807591       3.92830       5.08674       5.57376       5.68996       5.65832       5.13721       4.58159       3.94603       3.36494       2.65809       1.98783       1.55022       1.14315      0.809052      0.535585      0.357562      0.214909      0.130983
  18  21 3868.5394    1.7350  6.3811 11.0491 -0.0014  0.0684   0.0170   0.1961    0.0433   0.0000   435.1609       35.8253       22.4308      -3.96426      -5.70934      0.599122      -4.30344      0.437672      -6.81993      -7.12461      -2.03653       3.84937      -1.07132      0.129867     0.0238188     -0.142307     -0.134467      0.204344       5.81231       7.54801       8.20978       8.42595       8.26385       7.47098       6.81386       5.83019       4.87387       3.84225       2.99821       2.28288       1.66926       1.18190      0.796817      0.525479      0.321452      0.195376
  18  22 4011.3595    1.4221  7.4991 10.8890 -0.0015  0.0803   0.0145   0.2346    0.0382   0.0000   445.1913       48.0468       1.82767       6.72973      -3.56770      -11.1430       4.51188      -14.5213      -4.86245      -4.51140     -0.786037       1.12000       1.24493      -1.66899     -0.226229      0.894914     -0.569976     -0.335612       6.98125       9.17897       10.0804       10.2096       9.82773       9.24435       8.12647       7.00335       5.75361       4.68439       3.60413       2.68415       1.97479       1.39886      0.941321      0.612083      0.376554      0.229423
  18  23 4154.1360    1.1760  9.6604 10.7230 -0.0005  0.1027   0.0127   0.3040    0.0347   0.0000   440.8692       50.2913       19.1012      -14.1533      -12.1430       9.52575      0.272992       10.4870      -7.13993      0.976164       2.89043       4.78640       1.95955     -0.746864     -0.782188       1.47096     -0.256503      0.186987       8.90150       11.2926       12.5279       12.8339       12.4774       11.3879       10.2911       8.81173       7.35011       5.88699       4.60206       3.48956       2.51981       1.78392       1.21323      0.802305      0.494583      0.302201
  18  24 4297.5463    0.9860 11.8595 10.5671 -0.0025  0.1363   0.0117   0.3874    0.0343   0.0000   433.6906       48.4249       48.6939      -43.1049      -32.2192      -3.51554       14.0544      0.596505      -17.5411      -14.6631       4.78289      -4.37897       3.65649      -5.81689      -1.33489       1.74410     -0.104338     -0.619027       11.0927       14.9005       15.7675       16.4715       15.7573       14.9054       13.4253       11.4851       9.65403       7.69544       6.06439       4.63434       3.36521       2.41250       1.62679       1.07908      0.649201      0.400236
  18  25 4440.3791    0.7798 12.7106 10.5545 -0.0010  0.1692   0.0109   0.4869    0.0291   0.0000   424.7552       21.5741       55.5586       12.3442      -7.52241      -28.5246       13.4608       4.50944      -2.80884      -22.7475      -16.8781      -3.67472       3.95155     -0.559081      0.465973      0.317472      0.773325       1.24876       13.7843       18.2082       20.1129       20.1304       19.9938       18.4079       16.4898       14.2851       11.9727       9.59541       7.57885       5.71068       4.19513       3.03109       2.02958       1.37564      0.798197      0.493424
  18  26 4583.8189    0.6337 15.2351 10.3959 -0.0012  0.2293   0.0088   0.6096    0.0251   0.0000   422.4853       53.4119       58.0397      -13.7849      -6.90333      -40.4955      -13.9373      -4.47679       10.0998       2.15820      -19.1866     -0.919720       7.75517      -8.89253      0.454003      -3.80673       1.67664      0.401343       18.4700       24.4355       26.4457       27.4743       26.7538       24.8758       22.1563       19.0974       16.3614       12.9785       10.2969       7.73272       5.72932       4.10971       2.77217       1.84951       1.10158      0.679069
  18  27 4726.3561    0.5087 16.6707 10.2531  0.0010  0.2942   0.0075   0.7361    0.0221   0.0000   438.6930       80.8709       17.0608       50.2059       30.9223      -26.4356       2.06980       12.2412       34.2493       32.6579      -18.3255       15.3376       14.5404      -17.4263       3.33624       3.04012      -3.07346      0.625043       23.8093       30.9046       34.4850       35.3065       33.9971       32.1509       28.6249       24.9416       20.3875       17.0067       12.9547       10.0243       7.39689       5.31594       3.64287       2.43349       1.42652      0.883088
  19   7 1867.3108    0.4118  0.3509  9.7476 -0.0073  0.0169   0.0127   0.0317    0.0387   0.0000   437.1796     -0.227819       10.4574       2.27272      -1.01411      -1.96523      -1.51652       1.58597     -0.833624      -1.91474     -0.386944     -0.937878     -0.144007      0.514061     0.0914969     -0.319863   -0.00161957     0.0866952       1.29066       1.97133       2.04944       1.97184       2.08248       1.72066       1.77390       1.25207       1.20833      0.888374      0.737241      0.559747      0.351953      0.281362      0.177643      0.126284     0.0751068     0.0506042
  19   8 2021.7985    0.6183  0.5107  9.9086 -0.0032  0.0159   0.0158   0.0399    0.0521   0.0000   436.7667     -0.518110       11.6591    -0.0960929     -0.425829    -0.0980233     -0.892385     -0.922919      -1.28112     -0.775656     -0.469102      0.227437      0.377343      0.411058    0.00872795     -0.121112    -0.0927009     0.0658364       1.28511       1.74273       1.90499       1.98288       1.88176       1.77543       1.53109       1.36007       1.08218      0.936493      0.664045      0.546950      0.418140      0.255327      0.190080      0.129511     0.0821322     0.0530628
  19   9 2173.8232    0.8790  0.6465 10.3520 -0.0008  0.0186   0.0191   0.0422    0.0567   0.0000   438.4083     -0.795356       13.3893       1.00431     -0.696043       3.11490      -2.05689      -2.25404       1.93140     -0.925899      0.282568      0.688156     -0.279332    -0.0617712     -0.298748     -0.110899     0.0753541     0.0387545       1.44584       2.01682       2.16163       2.18118       2.15244       1.91714       1.72849       1.56058       1.23128       1.03011      0.794647      0.591671      0.434716      0.316570      0.214314      0.146118     0.0866188     0.0552748
  19  10 2322.3842    1.1826  0.7754 10.8394  0.0021  0.0198   0.0237   0.0477    0.0625   0.0000   439.5915       2.37393       5.84230       1.05443     -0.492971      -3.49969      -1.20110     -0.428279     -0.288010      0.670256       1.57695      0.404327     -0.591239     -0.307712      0.176750    -0.0328857     -0.218552     0.0697491       1.83617       2.51797       2.77288       2.80021       2.66702       2.37220       2.13313       1.73110       1.48121       1.22248      0.963044      0.682037      0.489039      0.347940      0.223814      0.151342     0.0940981     0.0625436
  19  11 2468.2539    1.5829  0.8747 11.5153 -0.0036  0.0225   0.0322   0.0540    0.0779   0.0000   437.4207       3.46924       11.4887     0.0270700     -0.817557      0.881377      -3.66031      -1.60704      -4.07147      0.297171      0.755084    -0.0857136      0.173153      0.614338     -0.230013     -0.224502     -0.153054     0.0264522       1.96779       2.55583       2.48447       2.47050       2.39457       2.31268       2.22996       2.02549       1.66979       1.32272       1.04142      0.804939      0.608703      0.451695      0.289107      0.199284      0.127424     0.0774566
  19  12 2613.1648    2.0287  0.9994 12.0523 -0.0005  0.0217   0.0387   0.0580    0.0770   0.0000   439.5712       8.72962       13.4309       2.78875      -6.90657     0.0449880      -1.12044      -1.00105     -0.886004     -0.341097      0.307067      -1.49118      0.355475    -0.0347485     -0.247336     0.0279206      0.138366     0.0169891       1.87276       2.39070       2.47528       2.59023       2.47493       2.25020       2.08915       1.88414       1.59445       1.32787       1.01213      0.777110      0.592178      0.411599      0.272584      0.186625      0.121867     0.0746097
  19  13 2758.1113    2.7075  0.9416 12.1807 -0.0008  0.0227   0.0506   0.0524    0.0820   0.0000   436.4074       9.15610       14.7443      -3.08741     -0.279189      0.242579     -0.977017      -2.36349      -1.02814      -2.42202       2.01189       1.38608      0.699826      0.310787      0.120221     0.0178001     -0.122739     0.0214834       2.36835       3.34704       3.78715       3.82201       3.71174       3.23425       2.81849       2.33777       1.79107       1.39860       1.02033      0.760269      0.548745      0.378014      0.259870      0.166745      0.104937     0.0668551
  19  14 2902.7110    3.2303  0.8699 12.8504 -0.0016  0.0199   0.0611   0.0500    0.0705   0.0000   436.0759       6.92840       14.0896       2.89140      -2.93528       1.11115      -1.34431     -0.167018    -0.0358001      -2.16974      0.341236     -0.487373     -0.116985     -0.305797     -0.171980     -0.371829     0.0531774   -0.00160856       1.62665       2.23117       2.22291       2.31477       2.25360       2.17149       1.94866       1.63673       1.42711       1.12832      0.889063      0.686065      0.506221      0.357064      0.250487      0.163399      0.104405     0.0695856
  19  15 3046.8325    3.8066  0.8995 13.2305 -0.0007  0.0211   0.0705   0.0501    0.0703   0.0000   434.3274       11.7223       6.14213       4.77016       4.01358      -2.85388     -0.232009       1.67018      -2.94011     -0.525688      0.522152     -0.548711      0.120091     -0.591194     0.0130417     -0.205781      0.106438    -0.0244890       1.85334       2.46739       2.46624       2.49229       2.51096       2.42082       2.15611       1.76363       1.50394       1.22048      0.953011      0.753661      0.528112      0.395599      0.249550      0.176130      0.113791     0.0722413
  19  16 3190.0639    3.5432  1.3350 13.1403  0.0024  0.0268   0.0600   0.0696    0.0690   0.0000   438.2140       22.9703       15.9901       1.01218      -3.88612      -2.27657      -3.29455       1.85096      0.960690      -5.20064      0.907289     -0.787698     -0.211019     -0.773248     0.0273601      0.242513    -0.0112691     0.0336414       2.19982       2.92700       3.13239       3.12025       3.12764       2.92297       2.58909       2.26080       1.91201       1.54152       1.16476      0.922337      0.668606      0.508939      0.340799      0.223309      0.148446     0.0873181
  19  17 3333.2276    3.2804  1.5836 13.1509 -0.0018  0.0304   0.0542   0.0792    0.0645   0.0000   441.6876       14.7057       16.7517       1.72670      -2.76228      -2.87362       4.32847      -1.48430      -2.88485      -1.37100       1.53561     -0.892618     -0.223151      0.747730    -0.0100073      0.111748    -0.0856362    -0.0164923       2.48700       3.40404       3.40733       3.59968       3.52843       3.32048       2.98208       2.62426       2.15669       1.75517       1.35549       1.03205      0.772093      0.575728      0.397327      0.263672      0.166190      0.102492
  19  18 3476.4898    2.7539  2.2591 12.6136 -0.0044  0.0374   0.0409   0.0969    0.0657   0.0000   438.0187       34.3877       2.71678       1.94229      -4.97010       1.80988       5.08093      -7.70763     -0.740854       2.19632       4.96443      -3.44914       1.14533    -0.0947374     0.0954796     -0.937738     -0.126981    -0.0619594       3.01698       4.20551       4.23600       4.67454       4.22108       4.11045       3.49024       3.32512       2.66292       2.30490       1.68193       1.36467      0.983511      0.696069      0.472347      0.321817      0.198617      0.122668
  19  19 3619.7518    2.4290  3.8473 11.7031 -0.0003  0.0474   0.0276   0.1299    0.0638   0.0000   441.6431       27.9222       2.66608       6.63443       6.86455      -6.44666      -1.28338       3.19835      -2.39619      -4.38282     -0.426911     -0.842919       2.24293      0.246448     -0.786844     -0.354545     -0.314343     0.0936032       3.85450       5.01045       5.44417       5.60750       5.41602       5.07664       4.56367       4.01587       3.39408       2.76775       2.17629       1.69864       1.23992      0.882897      0.613775      0.421333      0.259166      0.163036
  19  20 3762.8971    1.9848  5.2938 11.3413 -0.0010  0.0604   0.0205   0.1656    0.0495   0.0000   441.4751       25.8392       13.8805       7.91520       5.84522       4.11424      -3.48643       3.95532       7.82595     -0.897899     -0.913001      -2.16447      0.683534      0.996069     -0.756955     -0.208035      0.337955     0.0142056       4.83894       6.38310       6.88500       6.94568       6.87351       6.39043       6.01817       5.03918       4.30643       3.48586       2.77325       2.12754       1.60299       1.14393      0.789787      0.530348      0.341058      0.216863
  19  21 3906.2443    1.6613  7.0155 10.9636 -0.0019  0.0713   0.0153   0.2035    0.0401   0.0000   434.2091       28.1397       22.7317      -5.75493      0.181947      -4.83231      -11.3364      -8.00182       6.80271      -14.2440     -0.606270      0.798664    -0.0241649       1.10101     -0.476973     0.0443679      0.686218      0.330552       5.83666       7.41671       8.26850       8.43900       8.22782       7.65676       6.99379       5.99945       5.09129       4.22101       3.25606       2.53292       1.86363       1.34953      0.929178      0.641684      0.391580      0.249370
  19  22 4049.4750    1.3898  8.5003 10.7330 -0.0001  0.0857   0.0129   0.2419    0.0367   0.0000   455.5286       31.1322      -6.98074       2.62359      -3.45690       2.41836      -12.8293      -5.51898      -4.87290      -1.05874       6.84283      0.851485      -1.72780       2.28141       3.07391    -0.0160841      0.747561      0.425796       6.81677       9.00775       9.83410       9.94896       9.74556       9.13543       8.31129       7.19267       6.16708       4.98561       3.97928       3.05139       2.24270       1.65039       1.12137      0.767838      0.473014      0.301052
  19  24 4336.1835    0.9316 12.2622 10.5115 -0.0014  0.1387   0.0104   0.3938    0.0319   0.0000   448.8189       62.6849      -3.07539      -7.88068      -4.40490      -7.86566      -7.87675       1.45358       4.45917      -7.04902       4.45405      0.814662       4.01245       1.95759      -3.65630     -0.803503       1.94580     -0.978521       10.8528       13.9404       15.5665       15.9071       15.6995       14.8333       13.0794       11.6440       9.87141       7.89469       6.45760       4.88727       3.69430       2.63825       1.85415       1.25264      0.786379      0.508288
  19  25 4479.5762    0.7333 14.2240 10.5376 -0.0010  0.1916   0.0094   0.5339    0.0260   0.0000   460.5028       69.0690      -16.4828       39.2395      -17.9926      -39.6456       6.14432       7.10952      -20.0672       2.92738       23.2400      -6.82187       2.74257       1.68870      -6.72724      -2.05306       1.08007      0.315576       14.7803       19.5710       21.5870       21.8309       21.7417       20.0526       18.3906       16.1509       13.4393       11.1962       8.79871       6.80704       5.15405       3.67915       2.62072       1.77179       1.08068      0.684554
  19  26 4623.2118    0.6140 16.2335 10.3671 -0.0015  0.2393   0.0077   0.6159    0.0227   0.0000   451.4903       20.8496      -33.7486      -42.5617       17.2951      -2.42618    -0.0163520       35.1625       19.0182      -4.67491      -6.68752       2.52538      -14.4033       12.3473       6.82735     -0.393053       1.96499       1.52168       18.6165       24.4060       26.7590       27.4792       26.7764       25.5326       22.6006       20.2101       17.0822       13.8144       11.1148       8.51092       6.50043       4.60081       3.23794       2.19266       1.37447      0.872183
  19  27 4766.8532    0.4637 16.6841 10.2440  0.0003  0.3075   0.0072   0.7739    0.0215   0.0000   464.9427       4.48111      -56.8338       45.7749       56.2528      -30.2538      -59.5767       33.9263       48.4915      -26.6870      -2.51011      -1.73433      -4.00964       8.34334       4.14460       1.04591      -1.49381     -0.182747       23.1833       31.6441       34.3295       34.9838       34.9602       32.3051       29.5045       25.8432       21.5463       17.7821       14.1479       10.8408       8.27959       6.02591       4.13897       2.85970       1.75460       1.11011
  20   6 1734.2040    0.3041  0.2408  9.6047 -0.0093  0.0116   0.0110   0.0262    0.0307   0.0000   439.7467      -1.28059       15.7967      -1.01948      -4.56208      -1.84672     -0.230598      0.737032      0.636583      0.358693      0.754036      0.158758     -0.473010     0.0789095     -0.107623     -0.166120     -0.138376    -0.0501201      0.965703       1.17985       1.18864       1.36429       1.29889       1.23734       1.16368       1.05448      0.822710      0.621018      0.561500      0.486603      0.349067      0.223392      0.148156      0.114197     0.0825788     0.0555437
  20   7 1893.9169    0.4551  0.4201  9.7846 -0.0080  0.0173   0.0123   0.0319    0.0388   0.0000   437.7206      -1.32977       16.4146      -1.25484     -0.398375     -0.717857      0.443406      -1.17797     0.0646425      -2.53705     -0.322242    0.00299456      0.349161     -0.503893      0.204080     -0.124256    -0.0874589    -0.0128081       1.51908       2.08979       2.38317       2.45433       2.44037       2.14046       1.92137       1.60374       1.23662       1.01276      0.778458      0.533848      0.439586      0.290102      0.215887      0.150935     0.0960667     0.0594485
  20   9 2203.1846    0.8993  0.6674 10.4825 -0.0033  0.0181   0.0189   0.0420    0.0564   0.0000   436.3835       3.41448       16.3611      -2.65699      -3.06466     -0.762479       2.52062      -1.62417      -1.28560     -0.246254       1.00116     -0.326868    -0.0804092      0.440086     0.0638495     -0.297969    -0.0890076    -0.0999590       1.41598       1.91494       1.85241       1.88676       1.95356       1.90544       1.77593       1.47794       1.22264      0.998890      0.783146      0.646312      0.470864      0.354512      0.246109      0.165773      0.108935     0.0730917
  20  10 2352.4630    1.2704  0.9299 10.8766 -0.0009  0.0210   0.0233   0.0531    0.0671   0.0000   438.3477       8.57865       12.9531      0.329965       2.40703      -1.40032      -2.41052      0.767010       1.03853      -1.84944      0.432317     -0.748321      0.304391    -0.0698012    -0.0481333      0.172898     -0.134409     0.0280566       1.56628       2.24928       2.17939       2.36538       2.15972       2.18603       1.84285       1.82759       1.42375       1.27109      0.925573      0.760137      0.559768      0.416383      0.292504      0.202807      0.126584     0.0830433
  20  11 2499.0272    1.6032  0.9797 11.6028 -0.0026  0.0214   0.0298   0.0586    0.0718   0.0000   438.3823       5.87733       10.3330      0.111531     -0.727213      -3.42800      0.545582      0.153303      0.555557      -2.10521     -0.671562       1.19201      0.547707     0.0725831     -0.522882    -0.0262487     0.0547527    -0.0280289       1.74079       2.22007       2.36645       2.51594       2.39006       2.25933       2.04265       1.87212       1.50558       1.18854      0.964861      0.779750      0.569649      0.417650      0.297483      0.200117      0.137604     0.0901712
  20  12 2645.0202    2.1463  0.8891 12.1297 -0.0051  0.0208   0.0423   0.0526    0.0818   0.0000   443.8229       6.90483       12.4785     -0.212258       1.46773      -3.18878       3.01423      -2.07534     0.0776216      -1.35922      0.348194    -0.0495296    -0.0302938     -0.716809      0.429628      0.338027     0.0376047      0.226485       1.68975       2.26961       2.45077       2.55679       2.58126       2.33671       2.09494       1.81281       1.45873       1.21127      0.983499      0.702617      0.540605      0.401415      0.286594      0.197097      0.123462     0.0826592
  20  13 2790.8847    2.7037  0.8909 12.5482 -0.0008  0.0198   0.0506   0.0504    0.0670   0.0000   439.1931       7.20243       12.6972       4.24053      -1.35936       2.23996      0.223175      -1.17546      0.378787      0.551032     0.0827615     -0.582012     -0.293868     -0.107680     -0.475701     0.0586227     0.0931629     0.0210414       1.54611       2.06947       2.24614       2.28493       2.25580       2.02698       1.87881       1.63496       1.37710       1.15885      0.924960      0.728774      0.516371      0.374538      0.266312      0.176392      0.115079     0.0800724
  20  15 3080.7175    3.8299  0.9577 13.2626 -0.0042  0.0215   0.0693   0.0512    0.0712   0.0000   440.2794       13.5327       10.2302       5.66647      -3.31029     -0.537024       1.34618      -2.90254       1.26504      -1.36916      -1.62459      -2.70480      0.547328     -0.259760    -0.0658178     -0.255374     -0.102719     0.0338453       1.83787       2.50801       2.70408       2.71774       2.74116       2.43866       2.27272       1.92259       1.62932       1.27351       1.03845      0.836403      0.586795      0.432006      0.286308      0.205960      0.129729     0.0863651
  20  16 3224.6478    3.6206  1.2388 13.3623 -0.0008  0.0259   0.0618   0.0670    0.0655   0.0000   438.7163       15.4654       11.8984       1.11366     -0.220379     -0.845446      -1.34972      -1.91266       2.75142      -2.49782     -0.442590     -0.642996      0.147430     -0.680134      0.467124      0.179326      0.132975      0.178905       2.06480       2.63816       2.81855       2.96811       2.77108       2.54449       2.45463       2.07421       1.89765       1.55294       1.22879      0.958745      0.729917      0.511688      0.347306      0.242895      0.156663      0.105810
  20  17 3368.4005    3.2124  1.6684 13.0536 -0.0003  0.0307   0.0491   0.0776    0.0566   0.0000   437.8647       17.5308       17.5914      0.723828      -5.37566      0.997861       1.69119      -4.42933      -4.26465     -0.837102       1.33075     -0.660584     -0.444369    -0.0321782      0.932608      0.224164    -0.0440163    -0.0428996       2.38408       3.23676       3.25587       3.53048       3.47095       3.28707       2.91084       2.53952       2.15951       1.83781       1.42849       1.13296      0.827185      0.603255      0.425473      0.290580      0.193693      0.124356
  20  18 3512.2030    2.6840  2.6411 12.4384 -0.0011  0.0382   0.0339   0.1027    0.0503   0.0000   442.3734       21.5225       9.20607       7.30189       6.38783      -3.71704       3.65969      -4.56999      -2.35709     -0.748446      -1.16570      0.879319      -1.47788    -0.0705342       1.45339    0.00714733     -0.401856     0.0746621       2.85542       3.85903       4.03532       4.31608       4.10557       3.99603       3.52917       3.18119       2.65468       2.24971       1.80511       1.40728       1.03780      0.760342      0.544484      0.372595      0.238223      0.156522
  20  19 3656.0196    2.2538  3.8341 11.7513  0.0016  0.0473   0.0259   0.1316    0.0551   0.0000   437.2995       32.5164       25.9702      -6.37392      -1.07230      -1.44747      -4.01757      -5.09302       8.98410       5.94849     -0.195297     -0.193446      0.140355      -1.03791      0.204097      0.373061    -0.0488125     -0.214376       3.84017       4.88220       5.50832       5.47722       5.42353       5.11494       4.64395       4.04110       3.46003       2.81912       2.28456       1.74309       1.32191      0.956090      0.700064      0.461846      0.308076      0.199675
  20  20 3799.6901    1.8978  5.4829 11.3018 -0.0000  0.0600   0.0189   0.1699    0.0451   0.0000   445.0754       23.9456      -4.83065      -14.1424      -10.1066      -8.41997       9.39973       5.03938     -0.634542      -2.29863      -4.37842      -1.62991       1.23706     -0.334066      0.533793      0.109406     0.0601931     0.0272274       4.52242       5.92081       6.51125       6.60129       6.55837       6.15636       5.56146       4.99780       4.32719       3.53856       2.85346       2.24047       1.68068       1.21798      0.880404      0.592884      0.383407      0.245796
  20  21 3943.4118    1.5878  7.5375 10.8509 -0.0014  0.0742   0.0140   0.2094    0.0385   0.0000   444.7866       25.1652       1.43028       10.5076    -0.0938892      -9.54217      -7.88805      -4.89250      -6.95694      -8.35830       6.62628       4.24719      -1.77173      -3.20712      0.447497     -0.583086     -0.120941     -0.129355       5.60436       7.33792       8.01359       8.27735       8.17276       7.82868       6.93009       6.16376       5.21437       4.39105       3.48126       2.70593       2.04548       1.52296       1.06540      0.740386      0.474371      0.313860
  20  22 4087.3326    1.3074  9.4937 10.6966 -0.0020  0.0924   0.0120   0.2697    0.0337   0.0000   454.4171       30.4941      -3.86783      -4.36673      -19.3984      -9.14500     -0.584057       2.40293       5.71527      -10.8326      -7.43629      -1.05172       1.90243      0.659911       2.33684      -2.03970       1.44721      0.808651       6.95522       9.23476       10.0972       10.2728       10.2371       9.47671       8.80740       7.68806       6.65592       5.45107       4.43543       3.45358       2.61577       1.90121       1.34304      0.924654      0.597096      0.387521
  20  23 4230.6322    1.0659 10.5928 10.6370  0.0000  0.1132   0.0111   0.3203    0.0304   0.0000   432.6516       46.6820       10.0776       27.9347       29.2590      -25.0567      -22.3372       6.32801       15.0954       4.52465      -13.2714      -3.03683       3.42571       1.61649      -3.69372      -1.43983     -0.379457      0.175394       8.49856       11.2905       12.4380       12.7137       12.4867       11.8040       10.7749       9.59056       8.05439       6.65603       5.32531       4.23604       3.16388       2.36302       1.65008       1.13740      0.740538      0.482267
  20  24 4375.1452    0.8663 13.3058 10.5660 -0.0021  0.1549   0.0096   0.4438    0.0271   0.0000   442.1048       15.5305      -5.12681       29.0281       7.34293       8.04929     -0.432960      -14.8565       4.47879       1.96096      -18.0644       9.90421       5.85289      -1.06011      -3.36656     -0.127956       1.99490      0.293156       11.1783       15.2562       16.6439       17.1597       16.9285       15.8621       14.5706       12.8590       10.6795       9.22244       7.25578       5.69444       4.31982       3.21186       2.23947       1.56601      0.991617      0.636404
  20  25 4518.9147    0.7103 15.5210 10.4590 -0.0018  0.2010   0.0081   0.5435    0.0234   0.0000   434.4942       64.1372      -12.5573      -14.7160       43.6533      -6.31944      -36.0636      -3.13487       8.86066      -22.8818       3.82647       8.44895      0.383858       3.16275      -5.74925      -1.60521      0.183325      0.326726       14.8914       19.8740       21.7707       22.3128       22.0766       21.1787       19.0537       16.6140       14.3514       11.7799       9.63518       7.53037       5.63051       4.19902       2.98307       2.07764       1.31947      0.860451
  20  26 4662.3250    0.5395 15.8195 10.3315  0.0010  0.2554   0.0074   0.6504    0.0222   0.0000   450.9164       17.5730      -1.61884       50.5018       19.2684      -19.7145       6.92210      -71.9011       5.53890      -12.6239       7.75658      -10.2848       9.69084      -4.07889      -6.14806       3.07012       3.90369    -0.0184517       18.5673       24.8081       27.6854       27.9384       27.9710       26.1552       23.5458       21.2958       18.1252       15.1352       12.2002       9.57621       7.28957       5.29965       3.82690       2.61984       1.65130       1.07312
  21   6 1758.2482    0.3251  0.3043  9.6314 -0.0072  0.0141   0.0105   0.0283    0.0323   0.0000   439.5574       1.28018       15.0467      0.183167      0.113345      0.293840     -0.501761     -0.416389      0.767827      0.318440    -0.0337711     -0.192408    -0.0533249     -0.472636      0.178238     0.0509672     0.0678861    0.00856391       1.12039       1.54484       1.71967       1.78411       1.76037       1.66547       1.51272       1.28444      0.997303      0.825287      0.669711      0.529722      0.360487      0.280217      0.215118      0.137085      0.103572     0.0645598
  21   7 1919.8570    0.4907  0.4132  9.7985  0.0009  0.0138   0.0126   0.0318    0.0385   0.0000   438.6877      -2.40870       14.1121       3.76006      -2.59291      -1.12806      0.146380      -1.23721     -0.276801     -0.765591      0.231731     -0.104491    -0.0663643     0.0393449      0.234657      0.129603    -0.0955668    -0.0863691       1.07061       1.23906       1.34310       1.43605       1.47303       1.33541       1.17951       1.08006      0.975261      0.820672      0.645364      0.481439      0.388048      0.284243      0.210929      0.152669     0.0984189     0.0606633
  21   8 2077.7636    0.7037  0.6289 10.0145 -0.0024  0.0174   0.0146   0.0392    0.0529   0.0000   437.2842       1.06014       14.2388       1.08672      -2.83822       1.91125      -1.79477      0.199473       1.17235     -0.602541      -1.01197      0.600582    -0.0727051    -0.0672180      0.175355    0.00290749    -0.0622718    -0.0482804       1.25143       1.75393       1.84428       1.87489       1.83994       1.68382       1.57400       1.37755       1.25056       1.02531      0.864064      0.637725      0.505883      0.361664      0.250859      0.178185      0.115044     0.0774663
  21   9 2231.9285    0.9734  0.7153 10.5220 -0.0061  0.0182   0.0197   0.0448    0.0605   0.0000   437.0603       3.20995       12.2138     -0.498016      -3.40497       1.80589       2.30992       2.26292     -0.719148      -2.08299       1.51258     -0.459046      -1.31126     -0.641390     0.0590634     -0.205920     -0.207314      0.113626       1.28548       1.71147       1.88397       1.83691       2.04800       1.76538       1.64409       1.52610       1.21519       1.04329      0.821105      0.685552      0.520222      0.358497      0.261395      0.182200      0.127345     0.0847434
  21  10 2382.0007    1.3314  0.8397 11.1369 -0.0042  0.0197   0.0246   0.0486    0.0590   0.0000   434.6318       3.31595       12.7989       6.63436      -1.74256     -0.336335      0.531711     -0.223075      -1.29563      0.500942       1.32764     -0.402954      0.414861      -1.03790     -0.294386      0.235269    -0.0271937    -0.0393456       1.41878       1.99637       2.12213       2.22170       2.07006       1.94420       1.87134       1.54003       1.44588       1.12821      0.957911      0.726954      0.563168      0.403435      0.291356      0.210187      0.132231     0.0867144
  21  11 2529.3818    1.7235  0.8638 11.8085 -0.0027  0.0204   0.0324   0.0491    0.0597   0.0000   439.5827       3.87117       13.2313       1.49262       1.85058      -1.35788       1.48829      -1.76422      0.519671      0.134729    0.00570721      -1.17172      0.186527     -0.411428      0.219818      0.149913    -0.0112796     0.0269723       1.51492       2.08086       2.25905       2.32565       2.35658       2.14296       1.96915       1.75671       1.41152       1.16302      0.913189      0.728851      0.572787      0.400396      0.295817      0.202977      0.136595     0.0949974
  21  12 2676.3093    2.2679  0.9812 12.1705 -0.0097  0.0220   0.0413   0.0558    0.0836   0.0000   437.0326       9.70204       12.3538       1.99070      -6.20449      -2.68598       3.96309      -3.06108      0.256840      0.274331       1.53646     -0.666550       1.81429     -0.388363     -0.402252     -0.444820     -0.127584     -0.136057       1.70081       2.24181       2.44497       2.37108       2.28902       2.07928       1.91598       1.87194       1.60702       1.41665       1.14804      0.921219      0.685495      0.497790      0.336913      0.240022      0.153263      0.102054
  21  13 2823.1102    3.0144  0.8971 12.4933  0.0011  0.0194   0.0532   0.0481    0.0902   0.0000   437.4316       12.3046       9.15334      -1.21265      -1.04596       2.55281      -1.57745     -0.763412     -0.866704      -2.20320      0.475708     -0.240294     -0.174143      0.146500     -0.270655      0.200780    -0.0836273    -0.0273108       1.43668       2.00880       2.10676       2.26636       2.11629       2.00945       1.82463       1.61522       1.40069       1.14086      0.956899      0.739824      0.555409      0.407002      0.284729      0.199770      0.130097     0.0872601
  21  14 2969.1029    3.5234  0.9038 13.0273 -0.0045  0.0204   0.0635   0.0484    0.0706   0.0000   437.5678       10.8501       11.5661       3.38516       2.88731      0.564098      -1.31142      -1.47329      -3.87703      -3.29489     -0.964112       1.03199      0.238848      0.355801     -0.119463      0.139224    -0.0298323      0.134762       1.48997       2.11033       2.14673       2.32538       2.18171       2.12942       1.84266       1.72270       1.42333       1.22859      0.945546      0.772686      0.561401      0.422330      0.288207      0.212555      0.141605     0.0912055
  21  15 3114.1888    3.8165  1.0724 13.1838 -0.0022  0.0215   0.0653   0.0571    0.0747   0.0000   438.1974       13.7708       12.0268       4.16416      -2.29158      -1.12184      0.164699      -3.15182      0.918121      -1.96245      0.384433    -0.0110678      0.969222      -1.17221    -0.0551412      0.259912    0.00139291    -0.0748887       1.70122       2.25944       2.48041       2.60530       2.60836       2.39092       2.17799       1.90322       1.53626       1.24150      0.995582      0.805592      0.577724      0.429702      0.319063      0.225475      0.153910     0.0981967
  21  16 3258.8341    3.6080  1.2983 13.2201  0.0002  0.0252   0.0594   0.0655    0.0686   0.0000   442.9291       12.5775       13.7225       3.81347      -2.15643    -0.0835151      -4.34062      -6.60844       1.26268      -1.38743      0.537715     -0.905640      0.587965     -0.330131      0.169768     -0.201463    -0.0164946     0.0539015       1.97672       2.42597       2.51051       2.73251       2.75076       2.50344       2.35951       2.12128       1.78565       1.50683       1.19428      0.947256      0.738621      0.557115      0.387580      0.276750      0.190347      0.124527
  21  17 3403.2259    3.1121  1.8529 12.8582 -0.0016  0.0301   0.0435   0.0820    0.0497   0.0000   437.2191       19.7508       14.0255       7.16214      0.904645       2.93307      -4.47811      -5.05844       3.02670      -1.74640      -1.47113      -4.25640     -0.362339     -0.495787     -0.288711      0.610986     -0.166780      0.113423       2.28521       2.94640       3.16693       3.27361       3.22371       3.10358       2.78766       2.54727       2.11027       1.76688       1.48432       1.17319      0.887104      0.656455      0.471273      0.319677      0.217437      0.156327
  21  18 3547.5021    2.5403  3.0885 12.1802 -0.0017  0.0399   0.0287   0.1078    0.0439   0.0000   442.0771       20.7176       14.9657       1.63778       6.10105       3.62849      -7.12467      -7.63851       3.82742      -6.28285      -2.08614      0.990620      -1.15016      0.399539    -0.0916011     -0.501263     -0.106895     -0.271044       2.97004       3.90439       4.34386       4.49044       4.43166       4.29789       3.73099       3.40630       2.79103       2.37847       1.89231       1.46340       1.15386      0.837825      0.620519      0.434059      0.289538      0.191411
  21  19 3691.9525    2.1239  4.5444 11.5966 -0.0008  0.0515   0.0214   0.1398    0.0440   0.0000   435.3009       22.2293       15.5560      -4.10039      -8.84544       1.80846       3.08151      -6.99534      -2.35164     -0.160356      -2.34251      -4.27360      0.949151     -0.418463      0.660117    -0.0888952     -0.274595     -0.154856       3.75763       4.87320       5.50961       5.64493       5.61991       5.28290       4.84263       4.20633       3.71785       2.98946       2.54934       1.91081       1.48732       1.12343      0.793192      0.574895      0.368851      0.248642
  21  20 3836.1579    1.8128  6.0200 11.1850  0.0003  0.0610   0.0168   0.1739    0.0401   0.0000   443.1315       33.5889       21.0929       4.31105      -2.04381      0.753792      -6.52090      -3.48550     -0.103255      -2.79436     -0.335875      -5.03157      -1.06722     -0.657434      0.237155    -0.0565340      0.244733      0.372302       4.45820       5.76344       6.47219       6.66446       6.59056       6.22576       5.77457       5.00210       4.37581       3.58389       2.92806       2.31815       1.76094       1.33043      0.960332      0.673786      0.444314      0.304264
  21  21 3980.3565    1.5070  7.9194 10.9078 -0.0007  0.0773   0.0133   0.2175    0.0337   0.0000   436.1928       17.4046       14.2921       13.6623       15.8518      -4.10748       2.61453      -11.5715      -2.16903      -2.84972       1.21205      -2.99042      -5.79869     -0.768468       4.20577      -1.31423      -1.54215     -0.322071       5.57418       7.40643       8.14497       8.45956       8.32411       7.76748       7.21644       6.41300       5.55007       4.58211       3.73648       2.93121       2.28526       1.68022       1.22610      0.866707      0.569720      0.371372
  21  22 4124.5364    1.2385  9.7625 10.6892 -0.0027  0.0943   0.0113   0.2716    0.0314   0.0000   433.1788       34.3965       25.2724       18.1724      -20.2031      -16.8332       6.39054      -8.99350       6.99894       11.4812      -8.21251      -8.61897      -3.80286       3.63968      0.900389     -0.756012      -1.68357       1.38225       6.91082       9.01886       9.90609       10.2888       10.1009       9.74252       8.87388       7.84379       6.77408       5.64415       4.56663       3.58888       2.79187       2.08526       1.50877       1.06788      0.710946      0.473698
  21  23 4269.1170    0.9988 11.5482 10.6359 -0.0038  0.1239   0.0103   0.3558    0.0281   0.0000   446.7148       43.5013       21.7609       3.14731       24.1045      -18.4622       15.2507      -12.7757      -6.19126       1.03821      -6.51509      -4.29640      0.546573       1.32924       3.26856      0.411903       1.30576       1.07047       8.77147       11.6615       12.6882       13.2417       13.1102       12.6756       11.3456       10.1377       8.64974       7.46003       5.90929       4.74645       3.63401       2.71412       1.96643       1.40345      0.904139      0.608125
  21  24 4413.1594    0.8111 13.2059 10.5691 -0.0008  0.1582   0.0093   0.4483    0.0255   0.0000   453.5463       11.8639       1.03577       25.6870      -20.8711      -19.4055       27.0697       14.0272      -4.08618      -32.3464       10.8349      -2.34486      -2.16496      -1.57612       6.58446     -0.429366     -0.522345     -0.371624       11.3077       14.8091       16.4191       17.2458       16.8293       16.0524       14.7355       12.9951       11.1419       9.44345       7.62953       6.04887       4.64033       3.47279       2.55026       1.78827       1.17220      0.778729
  21  25 4557.1511    0.6418 15.3228 10.4415 -0.0021  0.2094   0.0076   0.5612    0.0225   0.0000   422.3321      -1.62216       14.6689       67.6036      -10.2720      -33.5911      -2.47205       10.6186       4.71405      -17.9088      -7.44945    -0.0132625      -8.15789       7.71035       2.84145      -7.70510    -0.0976441      0.158828       14.8572       19.4368       21.9451       22.1427       22.2072       20.8720       19.3568       16.9302       15.0741       12.5596       10.2506       8.11007       6.21904       4.71225       3.38249       2.44233       1.54884       1.03020
  22   7 1945.1084    0.5313  0.4400  9.8353 -0.0043  0.0145   0.0129   0.0310    0.0394   0.0000   440.5770      0.899916       15.3808      -1.76573      0.371097       1.46176     -0.585079      -3.37816     -0.718948      0.112757      0.855702     -0.172224     -0.130927     -0.618639     -0.139723     0.0721369     -0.141966    -0.0423965       1.11221       1.55478       1.66149       1.78464       1.71739       1.69884       1.46240       1.29967       1.06053      0.883599      0.702836      0.546099      0.400524      0.328489      0.220106      0.166969      0.111588     0.0739607
  22   8 2104.7823    0.7432  0.6642 10.0784 -0.0008  0.0180   0.0150   0.0406    0.0519   0.0000   437.2556     -0.168598       15.2447     -0.384189      -2.85611     -0.936193       1.21714     -0.972707      -2.11892       1.01457       1.53013      -1.15890     -0.323617      0.197673     0.0812845      0.310858    0.00782800      0.103873       1.28536       1.84334       1.90886       2.05993       1.93944       1.88385       1.72607       1.52031       1.26724       1.04603      0.877916      0.703493      0.535449      0.378523      0.287220      0.196439      0.136310     0.0918410
  22   9 2260.0753    1.0629  0.7500 10.6588  0.0010  0.0185   0.0202   0.0444    0.0568   0.0000   440.3330       1.74792       15.1222      0.222876     -0.665849       2.35239      -4.29358      -1.33127      0.734350     -0.240214      0.400185    -0.0320177    0.00205598     -0.470439      0.588632      0.417276      0.199842     -0.160196       1.25083       1.69296       1.86416       1.80190       1.82126       1.69930       1.58181       1.41971       1.28497       1.10949      0.915700      0.712715      0.565647      0.412521      0.306884      0.210953      0.142550     0.0935683
  22  10 2410.8774    1.4161  0.8750 11.3153 -0.0029  0.0201   0.0258   0.0478    0.0660   0.0000   439.1482      0.430715       8.14512       1.90518       1.64462      0.524467      0.693269      0.906704      0.152799       1.18066      0.389942      0.116390     -0.664628      0.607454     -0.360850    -0.0638031     0.0820792      0.116958       1.36296       1.83193       1.93360       2.02715       2.03113       1.86006       1.82125       1.56505       1.33148       1.15670      0.951024      0.744043      0.597074      0.433740      0.333879      0.216853      0.159626      0.106283
  22  11 2559.2998    1.8727  0.9406 11.7618 -0.0019  0.0196   0.0328   0.0507    0.0624   0.0000   440.6377       3.65294       17.9011      0.438062      0.231908     -0.728897     -0.506580     -0.325455       1.43059      0.351802      0.585547      0.751746       1.22982     -0.420219     -0.406440     -0.140923     -0.190155    -0.0902111       1.42560       1.91581       2.02693       2.15072       1.95501       1.93787       1.86435       1.67210       1.40691       1.21771      0.959798      0.728743      0.591074      0.449326      0.328503      0.242894      0.176384      0.113411
  22  12 2707.2153    2.4733  0.8481 12.3740 -0.0013  0.0185   0.0452   0.0466    0.0674   0.0000   437.7794       8.42969       12.5387      0.267132      -3.03584      -2.01300      -2.11176      -2.03958      0.496935      -1.74698     0.0667661    -0.0528755    -0.0137276    -0.0777666     -0.335185    -0.0367402      0.102086     0.0797740       1.36471       1.81225       1.93913       2.06871       2.03687       1.89999       1.77259       1.56586       1.34825       1.09186      0.897964      0.688264      0.544435      0.410706      0.302820      0.216918      0.151663      0.101878
  22  13 2854.9073    3.0210  0.8714 12.8465  0.0034  0.0194   0.0572   0.0506    0.0739   0.0000   437.7536       8.57987       14.0729       2.40875       4.41332      -1.18887      -1.59467     -0.112318     -0.914124      -2.99933       1.99033    -0.0719042      -1.12997      0.206481     -0.293391      0.115394      0.180197     0.0455563       1.49150       1.86119       2.00048       2.04453       2.04981       1.84056       1.87130       1.59444       1.37984       1.19101      0.965276      0.757842      0.597853      0.436823      0.338101      0.245211      0.171669      0.110582
  22  14 3001.6173    3.5579  0.9056 13.2451 -0.0010  0.0188   0.0643   0.0503    0.0651   0.0000   437.6430       9.13315       13.1512       2.87156     0.0331648      0.538914       1.85830      -2.29870     -0.145587     -0.874036      0.590464     -0.620236   -0.00141003     -0.240235     -0.773429     0.0163129     0.0633049      0.228997       1.42162       1.86352       2.00161       2.03385       2.01263       1.89244       1.73553       1.56209       1.39554       1.18364      0.932185      0.750513      0.584605      0.432375      0.317198      0.221757      0.157385      0.104761
  22  15 3147.2771    3.8021  1.0966 13.2612 -0.0001  0.0226   0.0624   0.0568    0.0696   0.0000   441.1039       13.5636       12.2866       5.83953      0.628401      -3.66306      -1.02593      -2.91251      0.999556      0.434012      0.893205      -1.49714     -0.692117     -0.669578     -0.271090      0.159956     -0.200489   -0.00262167       1.52264       2.15095       2.17667       2.38695       2.26540       2.16661       1.88883       1.89321       1.51713       1.37484       1.04861      0.863897      0.670860      0.504645      0.366834      0.250598      0.176526      0.118198
  22  16 3292.5370    3.4369  1.5044 13.0054 -0.0032  0.0270   0.0505   0.0664    0.0575   0.0000   439.7221       24.3113       12.1937       4.10003      -2.93129      -2.53306       1.62638      -4.69747      -1.02242      -5.08857      0.891863      0.164962     0.0961021      0.496842     -0.711747     -0.257072     -0.106866      0.192400       1.99872       2.66235       2.95328       3.01188       2.94835       2.74874       2.50982       2.26061       1.98510       1.70904       1.34273       1.12256      0.837060      0.617142      0.459315      0.312621      0.220363      0.142869
  22  17 3437.5911    2.9397  2.0928 12.6752  0.0017  0.0326   0.0376   0.0835    0.0457   0.0000   439.7158       20.3073       10.7796       4.50535      -3.13934     -0.822197      -8.46543      -1.43028      -1.98448      -5.85195       1.87928      0.991620       1.13420      -2.16008    -0.0460251      0.104832      0.569286    -0.0280760       2.24807       3.11587       3.20301       3.39505       3.33952       3.14954       2.95037       2.71727       2.30077       1.97812       1.55953       1.28183       1.00208      0.740308      0.550245      0.392275      0.272625      0.183248
  22  18 3582.4234    2.3924  3.5106 12.0575 -0.0016  0.0428   0.0252   0.1158    0.0385   0.0000   440.9112       25.1433       17.0278       3.57098       1.15766      -1.36634      -8.99871      -3.20827       4.47543      -4.40113      0.475887      -6.08432       2.38969      0.635350     -0.593777     0.0995681     -0.882248    -0.0910631       3.05083       4.03993       4.42734       4.40540       4.34762       4.28788       3.83981       3.50062       3.07976       2.62635       2.20242       1.76534       1.36559       1.00753      0.725634      0.525538      0.357040      0.236751
  22  19 3727.5533    1.9735  4.7588 11.6261 -0.0015  0.0515   0.0194   0.1454    0.0370   0.0000   438.2053       18.8397       16.6293      -8.79227       11.0536      -5.26484       4.59946      -4.26842       1.79608      -5.31007       3.71028      -1.49934     -0.883416     -0.448158       1.59958     0.0525533      0.108097      0.311051       3.68681       4.70502       5.27897       5.37142       5.36956       5.09709       4.69824       4.29818       3.68698       3.13983       2.54036       2.04946       1.56399       1.21425      0.893105      0.650360      0.434881      0.295780
  22  20 3872.1745    1.6606  6.3816 11.2159  0.0000  0.0656   0.0156   0.1809    0.0346   0.0000   429.2440       18.6355       15.1089      -4.22540      -3.03956       4.16783       2.93330      -6.78298       14.6277      -1.47669      -5.71908      -4.77664      -4.18787       1.84545       1.54483      -1.02182     -0.141832     -0.115719       4.54748       5.97293       6.63908       6.85406       6.88562       6.53116       6.07825       5.33713       4.67012       3.89179       3.18633       2.56648       2.00162       1.51308       1.09242      0.812875      0.538023      0.368341
  22  21 4016.7932    1.3757  8.3307 10.8646 -0.0014  0.0796   0.0122   0.2321    0.0311   0.0000   433.6601       23.6283       12.5373       12.8969      -6.80577       8.28221       10.3377     -0.264697      -9.59512       1.11102       6.04405       2.23617       2.09459      -1.06774       1.02060       1.06476       1.39519     0.0833842       5.57303       7.24754       8.20633       8.25906       8.34728       8.01356       7.28153       6.61114       5.67799       4.75625       3.95030       3.10604       2.42623       1.86554       1.37308      0.986151      0.660972      0.455704
  22  22 4161.5511    1.1721 10.5352 10.7043 -0.0012  0.1027   0.0108   0.2936    0.0288   0.0000   437.0842       29.1163       1.03384      -5.35140       13.8494      -6.51770      -26.8149      -3.36643       16.7063     -0.415672       9.92592      -10.0816      -5.50156     -0.190386       3.74478       3.90885      0.851779     -0.366672       7.11244       9.30287       10.3482       10.8947       10.5731       10.2863       9.32065       8.41933       7.32630       6.15998       5.06413       4.01475       3.15581       2.41009       1.75653       1.26108      0.854507      0.575642
  22  23 4306.6523    0.9964 12.6811 10.5977 -0.0019  0.1318   0.0094   0.3673    0.0261   0.0000   439.6011       46.2179       39.3735      -2.90157       26.1549      -25.3107      -22.3536      -10.5716       26.1718      -12.2044      -2.77079       1.14526      0.607041      -3.18424       5.88648      -1.04840      -1.29252    -0.0108834       8.72811       11.8405       12.8587       13.4046       13.4802       12.7059       11.9135       10.5054       9.25265       7.86318       6.49533       5.17358       4.04124       3.08008       2.26150       1.62916       1.08507      0.731910
  22  24 4451.0162    0.7621 14.0662 10.5647 -0.0002  0.1727   0.0086   0.4710    0.0233   0.0000   433.6486       26.7000       48.3591      -3.51760      -1.86418       11.9232      -32.3297      -19.8473       19.4608      -15.1708       6.53204      0.985545       1.18281      -10.2837      -1.24512      0.562772     -0.752313       1.21954       11.4875       15.5139       17.0796       17.6597       17.7912       16.9251       15.4433       14.2269       12.0993       10.2120       8.65256       6.70056       5.36180       4.04512       2.97162       2.16111       1.44168      0.960899
  22  25 4595.0302    0.6261 15.9045 10.4044 -0.0014  0.2152   0.0072   0.5638    0.0209   0.0000   413.0994       102.138       39.5607       31.5568       29.0085       8.06987       17.2068      -23.1507       11.8367       11.1634       15.1475      -2.32226      -2.10248     -0.285986      0.673056      0.790430      -3.24749     -0.842310       14.3006       18.8390       21.0899       21.9090       21.5496       20.7866       19.2938       17.0531       15.1807       12.8721       10.6919       8.49795       6.73664       5.07413       3.73039       2.73812       1.77485       1.21437
  23   5 1632.7970    0.2264  0.1637  9.4873 -0.0084  0.0123   0.0096   0.0198    0.0256   0.0000   440.3297     -0.892052       18.2794     -0.415868      -2.39455       1.53568      0.898740     -0.551977      0.881774      0.691474      0.100718      0.507190     -0.320397    -0.0547859      0.176428     -0.186371    -0.0653662    -0.0104093      0.853418      0.881505       1.37136       1.10454       1.19298       1.06096      0.920648      0.970991      0.791680      0.708470      0.562080      0.448662      0.344813      0.243713      0.190634      0.172936     0.0877239     0.0631753
  23   6 1804.2152    0.3952  0.3090  9.6374  0.0009  0.0123   0.0112   0.0262    0.0321   0.0000   440.0428       2.26793       15.4110      -1.75269     -0.574931     -0.413647      -1.06886     0.0228424      0.353149     -0.231362      0.453573     0.0572803     -0.171520    -0.0389274     0.0159409     0.0501689      0.106162      0.154242      0.863028       1.27897       1.36743       1.43481       1.46714       1.32817       1.26671       1.05766      0.879943      0.749045      0.585339      0.458348      0.365054      0.270899      0.215549      0.136622     0.0980773     0.0724676
  23   7 1969.6249    0.5439  0.5121  9.9068 -0.0006  0.0149   0.0125   0.0370    0.0404   0.0000   439.8629      0.945387       17.1434      0.479745      0.862553     -0.694488      0.145324      0.880675      -1.17693      0.623816      0.269615   -0.00950158      0.173653    -0.0791159      0.389413     0.0416456      0.173808    -0.0544432       1.03807       1.32916       1.44680       1.38717       1.48615       1.42700       1.27538       1.20073       1.01381      0.883793      0.729780      0.586657      0.463001      0.357965      0.263583      0.190571      0.131113     0.0876697
  23   8 2131.0967    0.7762  0.6530 10.2880 -0.0002  0.0178   0.0153   0.0388    0.0467   0.0000   438.9229       1.49907       12.5002       1.56471      0.333639      0.904554     -0.416128      0.859958       1.48034       1.01214      0.918724    -0.0130075      0.219991     -0.172048    -0.0157689     -0.113577     -0.178440     0.0962227       1.29556       1.79203       1.86663       1.78842       1.68902       1.59261       1.53381       1.50379       1.28618       1.18951      0.979457      0.806663      0.625149      0.479447      0.337470      0.234630      0.159121      0.112272
  23   9 2287.4978    1.1291  0.8021 10.7661  0.0000  0.0176   0.0203   0.0448    0.0571   0.0000   438.4429       4.55599       14.9186       1.29004      -3.39566      -1.91670       1.23001      -3.20067      -1.86520      0.100944       1.58962      0.923187      0.163293     -0.527926    -0.0837455      0.338203     0.0289082     -0.115828       1.19681       1.60516       1.61040       1.73811       1.77704       1.70081       1.56343       1.37120       1.24025       1.04269      0.865460      0.704028      0.562322      0.408954      0.300864      0.226515      0.161935      0.108338
  23  10 2439.2359    1.5616  0.9188 11.3379 -0.0013  0.0195   0.0264   0.0479    0.0667   0.0000   437.3754       3.18032       10.2530      0.707652      -4.74666      0.564004      -1.02432      -1.32867      -1.81713     -0.373001       1.61642      0.408531      0.489909     -0.366456    -0.0794476      0.607249     0.0618335    -0.0692576       1.43089       1.82390       2.04777       2.13248       2.25162       2.04995       1.84127       1.60142       1.44025       1.19630      0.971739      0.791325      0.600392      0.463801      0.336748      0.243876      0.180928      0.118300
  23  11 2588.7509    1.9733  1.0233 11.7350 -0.0009  0.0205   0.0320   0.0509    0.0689   0.0000   437.6408       6.62106       13.4659       1.80645       1.90376     -0.620988     -0.841234      -2.48474     -0.445527      0.812483      0.637508     -0.218854   -0.00513831     -0.514708     0.0398162     0.0133927    -0.0458787     -0.292637       1.34978       1.85207       1.96764       2.06440       2.13766       1.98834       1.87108       1.61353       1.44279       1.19972      0.985429      0.779698      0.621917      0.486091      0.357587      0.249025      0.184248      0.126882
  23  12 2737.7628    2.5495  0.9324 12.5584 -0.0047  0.0193   0.0450   0.0516    0.0589   0.0000   440.7762       7.04782       12.5067     0.0255259       2.53732      -2.60761      -1.16438      -1.78670      0.917388      -2.77022     -0.241346    -0.0170583      0.159383      0.319125     -0.313445     -0.412209     0.0236570     0.0216054       1.37373       1.91801       1.93508       2.12158       2.09905       2.02222       1.87152       1.62976       1.38973       1.19066      0.963668      0.777400      0.612584      0.457032      0.339728      0.239256      0.171825      0.120350
  23  13 2886.2718    3.1608  0.9094 12.9361 -0.0042  0.0200   0.0579   0.0469    0.0768   0.0000   437.2792       7.82715       11.0920       3.39523      0.307869      -3.03536      -4.48921    -0.0767833      0.605922      -2.87513      0.717075      -3.16051     -0.857436      0.125699     -0.722077     -0.516018     -0.157403    -0.0540354       1.42948       1.90886       2.01758       2.15802       2.17920       2.05791       1.92708       1.70152       1.48733       1.22726       1.00751      0.785156      0.596344      0.464927      0.364628      0.279408      0.200156      0.129916
  23  14 3033.6798    3.7407  0.8769 13.3253 -0.0039  0.0191   0.0676   0.0492    0.0726   0.0000   439.0694       7.69717       12.3836      0.780889      -2.90038      -1.38199      -1.89381      -2.74289       1.55055     -0.680371      -1.17294      -1.09763       2.00182      0.169589      0.295857     -0.256927    0.00908408      0.260182       1.44373       1.94537       2.02920       2.18404       2.12270       2.07474       1.96429       1.67623       1.43775       1.13920      0.952435      0.735157      0.596863      0.435815      0.341069      0.245846      0.176651      0.118708
  23  15 3179.9306    3.7682  1.1366 13.4156 -0.0027  0.0229   0.0620   0.0588    0.0666   0.0000   439.9477       9.61227       14.1050     -0.378461     -0.285576      -4.42954      -7.02912      -2.23906      -1.52297     -0.113527       1.27836      -2.60267      0.547719    -0.0307747      0.694251     0.0971900     -0.297651     0.0759780       1.57140       2.09528       2.41741       2.34331       2.51319       2.32569       2.17894       1.88213       1.61932       1.33743       1.10787      0.909024      0.714124      0.525461      0.393229      0.276393      0.198036      0.135472
  23  16 3325.8514    3.3412  1.7472 12.8576  0.0000  0.0279   0.0444   0.0730    0.0518   0.0000   441.2822       16.1947       10.9703       6.12731       1.41547      0.752813     -0.907876      -5.17627      -2.06564      -2.85460       3.84516     -0.331665     -0.935506       1.13554      0.253110    -0.0543170      0.228848      0.117359       1.82155       2.49961       2.59878       2.76355       2.82667       2.61027       2.48163       2.19711       1.91399       1.66550       1.37732       1.10186      0.885734      0.658612      0.493538      0.360286      0.245934      0.174146
  23  17 3471.5903    2.8758  2.4710 12.3638 -0.0024  0.0330   0.0317   0.0870    0.0427   0.0000   443.2889       19.9033       14.0224      -2.27729       6.90426     -0.973048      -1.75543      -6.05172      -5.15042      -4.72441     -0.755107     -0.863774    -0.0512834      -1.36202      0.987905     -0.556336      0.440438     0.0176949       2.21886       2.92988       3.25756       3.20356       3.37085       3.12996       2.88482       2.69666       2.26275       2.03188       1.66390       1.37841       1.07459      0.797520      0.607301      0.422608      0.301942      0.205602
  23  18 3617.0833    2.3089  3.6400 12.0012 -0.0018  0.0420   0.0230   0.1170    0.0349   0.0000   441.2070       23.5655       6.63519       1.38465     -0.748977      -5.35397       4.50577     0.0238072      -6.64988      -1.19483      0.968602      -2.18297      -1.10996       1.59108      -1.09013     -0.225781      0.122161      0.456624       2.87285       3.80372       4.22222       4.43473       4.31866       4.14119       3.72648       3.39239       3.05800       2.60114       2.13014       1.73487       1.37857       1.03352      0.777427      0.534601      0.384111      0.263406
  23  19 3762.4694    1.9313  5.0674 11.5409 -0.0013  0.0530   0.0182   0.1487    0.0360   0.0000   435.9304       25.4095       11.3732       9.60057      -6.92749      -14.2729      0.754791      -3.51725      -1.40662      -3.32732       4.94470     -0.680295      -2.80805      -1.97914       1.05092     -0.683476     -0.937146      0.438399       3.60245       4.72578       5.22104       5.27285       5.33013       5.18760       4.85627       4.32747       3.81787       3.17857       2.66608       2.18597       1.70094       1.33415      0.964947      0.717226      0.489576      0.343511
  23  20 3907.8485    1.6006  6.9825 11.1413  0.0000  0.0670   0.0140   0.1887    0.0320   0.0000   432.5777       25.3574       9.39745      -3.57452       3.65288      0.986214      -5.96016      -2.54917       3.00886       1.21264      -2.13529      -4.84298       2.97520       1.34658       1.07528     -0.895590      0.169992       1.35293       4.46615       5.76526       6.59927       6.73942       6.69789       6.38712       5.87514       5.47923       4.72074       4.01588       3.38962       2.80678       2.12796       1.68142       1.22091      0.901545      0.606488      0.422055
  23  21 4053.0738    1.3397  8.7710 10.8800 -0.0016  0.0830   0.0117   0.2366    0.0293   0.0000   433.2653       10.9960       13.3992       10.8997       10.1330      -22.9248       8.86605       4.68016      -7.43895      -7.40814       5.87683      -4.44953       1.46363      -1.33212       3.67622     -0.510954     -0.684789      0.479980       5.38473       7.30283       7.99602       8.28021       8.26421       7.94826       7.38652       6.64889       5.90952       4.99867       4.20424       3.39769       2.68507       2.07755       1.51320       1.12016      0.749955      0.529523
  23  22 4197.9737    1.0949 10.9011 10.7581 -0.0004  0.1081   0.0104   0.3148    0.0266   0.0000   422.2528       35.0838       18.9384       14.8401      -12.1799       1.89084       7.11626      0.256775       8.76481      -8.62383       4.12154      0.643917      -4.87737     -0.360460       1.61175      -5.15842      -1.51911      0.721962       7.04301       9.30416       10.5667       10.5967       10.8490       10.4057       9.51330       8.74808       7.68674       6.44825       5.49079       4.33887       3.42062       2.69037       1.97528       1.46787       1.00022      0.696591
  23  23 4343.1361    0.8799 12.3351 10.6483 -0.0026  0.1367   0.0090   0.3854    0.0245   0.0000   403.6380       32.0629       27.8389      -16.1591      -7.27060       1.96935       18.3049      -4.42583       5.37497      0.343416      -9.79567      0.390248      -1.25535      0.104960      -1.96545       3.74037     -0.711958     -0.298937       8.93469       11.5945       13.1703       13.2284       13.5091       13.0471       12.3556       10.9120       9.73728       8.13701       6.73519       5.51105       4.35884       3.37268       2.54578       1.85599       1.28869      0.903498
  23  24 4488.2952    0.7085 14.3667 10.5791  0.0014  0.1834   0.0081   0.4972    0.0217   0.0000   422.1381       34.5569      -9.28845       6.40906       36.0422      -30.6428      -2.75093       9.97833      -18.3030       11.2425       12.2291      -1.81504      -25.2471      -2.72190       7.46574      0.511280     -0.520854      -1.68941       11.6494       15.4247       17.4636       17.8752       17.8984       17.1818       15.9228       14.6936       12.7875       11.0232       9.17684       7.52928       5.81605       4.60339       3.40489       2.49841       1.68654       1.16539
  24   5 1653.7031    0.2440  0.2051  9.4916 -0.0018  0.0104   0.0089   0.0236    0.0257   0.0000   438.9308      0.119652       17.5984      0.215426      -1.81685      0.361105      0.776264      0.329573     0.0985489       1.45439      0.418892      0.106529    -0.0551503      0.194039    -0.0567898      0.305725    -0.0106976    -0.0558960      0.726273      0.853421       1.04503       1.08355       1.03923       1.08230      0.898960      0.880620      0.785688      0.590839      0.517902      0.461078      0.336054      0.256458      0.205128      0.140200      0.105193     0.0766633
  24   7 1993.6063    0.5977  0.5066  9.8988 -0.0001  0.0145   0.0131   0.0334    0.0421   0.0000   438.7525      -1.90125       14.7220     -0.988888     -0.885996       1.92229       1.90958       1.14530    -0.0282115     -0.594544       1.40543      0.560890    -0.0898987     -0.266981      0.198706     -0.294038     0.0882919     0.0895569      0.957844       1.29318       1.37493       1.37682       1.38492       1.31494       1.17641       1.11764      0.970929      0.905135      0.784193      0.641854      0.508641      0.387399      0.275433      0.197990      0.140633     0.0966142
  24   8 2156.8091    0.8421  0.6810 10.3370 -0.0027  0.0154   0.0162   0.0409    0.0492   0.0000   439.4589     -0.962667       15.1781       2.82439      0.571450     -0.247737       2.06960      -1.05643       1.10734     -0.893046      0.266543     -0.462785      0.486102      0.178787      0.698922      0.269144     0.0691457    -0.0127447       1.01808       1.31740       1.45323       1.50463       1.44975       1.45625       1.35835       1.21979       1.04686      0.965317      0.779563      0.614998      0.513665      0.370533      0.302315      0.215160      0.157471      0.107123
  24   9 2314.3572    1.2026  0.8341 10.8752 -0.0006  0.0184   0.0209   0.0441    0.0551   0.0000   438.4307       1.68135       11.5454     -0.937913      0.691184       1.21291      0.783286       1.69529      0.568301      0.452425      0.787213      0.174136      0.942176      0.269277     -0.258747      0.246722      0.629327      0.159385       1.11592       1.51194       1.70835       1.69620       1.71836       1.62344       1.61235       1.37392       1.25053       1.07095      0.873908      0.714151      0.581847      0.456262      0.333819      0.255088      0.168535      0.125353
  24  10 2467.1303    1.5953  0.8938 11.5198 -0.0023  0.0183   0.0275   0.0478    0.0631   0.0000   439.1252       4.72857       15.6666      0.681359      -1.75368      -1.62676      0.542409      -1.31153      -3.30861      0.410437     0.0957290      -1.20330      0.231410      0.477997     -0.132876     -0.256922     -0.243259      0.151238       1.23732       1.62914       1.74316       1.86573       1.85478       1.76192       1.70097       1.50530       1.30244       1.10232      0.900922      0.729091      0.589769      0.455716      0.345246      0.251097      0.182546      0.126164
  24  11 2617.8039    2.1196  0.8584 12.1713 -0.0015  0.0175   0.0373   0.0476    0.0599   0.0000   439.9052       3.66136       13.0670       3.45089      -1.26748       1.20679      -1.17218       1.02153       2.06325      -3.65225       1.04860       1.13318      0.183673     -0.979275      0.131651    -0.0914684   -0.00757535    0.00257126       1.19334       1.48589       1.59778       1.74986       1.74916       1.62526       1.52471       1.38837       1.21717       1.08483      0.908663      0.712068      0.570906      0.434051      0.343371      0.245790      0.184474      0.125612
  24  13 2917.1461    3.3109  0.9129 13.0493 -0.0003  0.0192   0.0571   0.0476    0.0675   0.0000   440.0630       11.0068       9.20402      0.416317      -1.59404     0.0463546       2.35812      -1.75955      0.471350     -0.547157     -0.555068      0.455220      0.825545     0.0339615     -0.471258     0.0529179      0.111876     0.0466327       1.32090       1.82967       1.98234       1.98861       2.00224       1.88193       1.70016       1.64697       1.40494       1.21910       1.04010      0.801073      0.656061      0.503344      0.356839      0.276091      0.189181      0.141137
  24  14 3065.2298    3.7318  1.0049 13.2870 -0.0041  0.0202   0.0634   0.0518    0.0755   0.0000   439.5046       11.7054       11.6713       3.15239      -2.13666      -5.51810       1.60182      -5.30566       1.47663      -2.07547     -0.418501    -0.0748897     -0.340423      0.492498      0.131459      0.672797    -0.0461001    -0.0409880       1.39766       1.83734       1.89571       2.03128       2.11353       1.98502       1.86037       1.66087       1.42365       1.25574       1.02195      0.872557      0.671644      0.529928      0.381572      0.283549      0.195708      0.143908
  24  15 3212.2878    3.7287  1.2257 13.3694 -0.0024  0.0231   0.0606   0.0628    0.0706   0.0000   439.7051       12.4852       10.2252       3.49394      -2.19371     -0.651266     -0.410396      -5.91596      -1.01960      -2.95947     -0.684443     -0.967895     -0.423342     -0.702075     -0.682632      0.272328    -0.0564690    -0.0720790       1.50856       2.02417       2.17176       2.28820       2.27890       2.23310       2.09126       1.90060       1.62077       1.35952       1.12226      0.892049      0.749904      0.570751      0.437935      0.318096      0.222424      0.157741
  24  16 3358.8019    3.2355  1.7635 12.9099 -0.0033  0.0277   0.0433   0.0737    0.0488   0.0000   441.4972       13.6880       9.05606       7.03371       1.39417      -10.6071      -1.02521      -5.69158       3.82667      -3.53471     -0.179972      -1.52159       1.04100      0.923925      0.467691     0.0267437     0.0884610    -0.0160367       1.85389       2.43303       2.60634       2.73076       2.73956       2.65305       2.42380       2.21724       1.97378       1.68021       1.43801       1.15645      0.939415      0.716716      0.531983      0.396364      0.277975      0.197636
  24  17 3505.2353    2.6824  2.6198 12.4645 -0.0023  0.0344   0.0296   0.0916    0.0377   0.0000   440.1087       23.6466       8.27454       6.44191       2.09993      -6.51612       1.31184       3.76175     -0.277978      -7.73780      0.206045     -0.712595     -0.241065      -1.63394      0.473777      0.809221     -0.384123    -0.0489036       2.19251       2.94814       3.25032       3.35029       3.39736       3.28899       3.01871       2.71749       2.40663       2.05519       1.76367       1.44268       1.14250      0.875757      0.677374      0.482525      0.329945      0.242235
  24  18 3651.3652    2.1671  3.9757 11.9154 -0.0023  0.0441   0.0209   0.1202    0.0323   0.0000   443.6128       25.7246       10.9063       1.85382       5.01796       9.88949      -2.22504      -12.4334       1.52496      -4.92252     -0.605820      0.827821    -0.0499587      -2.08307      0.160510      0.477130     -0.102410      0.141502       2.87142       3.70971       4.16108       4.26192       4.32454       4.11059       3.89565       3.59232       3.05288       2.66144       2.23736       1.83112       1.44051       1.10998      0.866045      0.630574      0.448516      0.318892
  24  19 3797.2227    1.8159  5.5214 11.4643 -0.0017  0.0550   0.0166   0.1530    0.0325   0.0000   440.8854       28.6355       5.19878       4.66911      -6.52262       2.73267      -1.32811       2.69601      -6.51167      -7.91596       1.88155      -1.88920       1.47138      -1.07720      -1.05385      0.772202     -0.683872      0.276286       3.53699       4.66984       5.22237       5.40310       5.42193       5.29080       4.86110       4.46334       3.86391       3.31202       2.85795       2.19926       1.82912       1.39273       1.05646      0.791323      0.564364      0.392047
  24  20 3943.2087    1.5200  7.6968 11.0559 -0.0007  0.0699   0.0129   0.2014    0.0299   0.0000   437.6738       30.0991       12.1663       7.99872       1.02569      -3.61809       6.12653      -1.95116       1.68017      -5.17786      -9.86648      -1.11161       3.45151      0.708109       1.22738       2.19193     -0.495281      -1.21607       4.51444       5.79191       6.58945       6.77560       6.81027       6.69866       6.10324       5.54317       4.93791       4.18609       3.57180       2.90791       2.33434       1.80173       1.36577       1.00498      0.702018      0.500537
  24  21 4088.8673    1.2790  9.6875 10.7933 -0.0010  0.0894   0.0112   0.2525    0.0290   0.0000   435.9656       30.1952       29.4593       3.11062       5.08565      -2.09200      -12.4693       1.02158       2.93062      -1.98091      -6.81900      -8.16415       2.46498       3.17720     -0.683556      -1.88101      0.433800    -0.0858006       5.62321       7.33584       8.25911       8.44463       8.67917       8.11258       7.94307       7.01618       6.20239       5.38474       4.50745       3.72704       2.89385       2.31680       1.72627       1.32222      0.898454      0.642366
  24  22 4234.3367    1.0101 11.3045 10.7827 -0.0014  0.1136   0.0102   0.3364    0.0250   0.0000   450.4183       44.3610       3.37127      -20.5823      -15.2676      -8.32741       4.82264       1.58909       4.43410      -15.3478      -3.19823      -6.59515       1.44910       3.64905      -1.66142    -0.0858850     -0.366727       1.43999       7.28055       9.32597       10.6480       10.9836       10.9782       10.7791       9.91807       9.02403       7.96315       6.98904       5.79410       4.71808       3.76601       2.91686       2.25816       1.67987       1.16457      0.826289
  24  23 4379.8495    0.8250 13.4115 10.6754  0.0016  0.1534   0.0087   0.4316    0.0225   0.0000   427.8388       28.2172      -2.25319       31.1427       16.9883      -24.7606      -1.45633      -3.88039       2.73789       7.68617      -1.49622      -1.21850       7.73682     0.0467391       4.63640      0.807767      -1.00024    -0.0836940       9.52219       12.4879       14.2852       14.8152       14.6823       14.2953       13.4153       12.0644       10.7703       9.24957       7.71024       6.35207       5.12228       3.92133       3.03607       2.22470       1.55327       1.09200
  24  24 4525.2779    0.6598 14.4567 10.5352  0.0027  0.1912   0.0077   0.5070    0.0210   0.0000   440.8972       10.8017       46.2431      -25.1835      -11.1329      -9.94522      -17.0308    -0.0463226      -5.82042      -4.18067      -14.9564      -4.49228      -1.97023      -7.58822      -7.69188     -0.686949       1.36914      0.854747       11.6775       15.5510       17.4274       18.0664       18.2124       17.6058       16.5236       15.0160       13.2133       11.6415       9.67665       7.88341       6.47152       4.91039       3.77405       2.82565       1.96347       1.37313
  25   5 1674.1040    0.2740  0.2218  9.5038 -0.0048  0.0107   0.0094   0.0222    0.0262   0.0000   441.2271      0.611158       18.5260       1.22759      -2.33838      0.888385      0.313044      -2.34326      0.845799     -0.140132      0.137248      0.236990    -0.0549600     -0.330799      0.181356     -0.111052   -0.00150520    -0.0120907      0.681266      0.812272       1.02460      0.902205       1.03942      0.941675      0.890006      0.908638      0.692570      0.621265      0.512375      0.422954      0.333456      0.258118      0.217980      0.153046      0.105128     0.0893930
  25   6 1847.8946    0.4160  0.4232  9.6795 -0.0014  0.0132   0.0102   0.0323    0.0339   0.0000   441.7811     -0.235940       17.4511     -0.234518      -1.05093      0.940878      -1.53342       1.01010       1.58058    -0.0561008     -0.306522     -0.249297     -0.322301      0.209061     0.0669353      0.180193    -0.0893560     0.0348372      0.848470       1.07311       1.23297       1.24251       1.22076       1.13819       1.15029       1.05191      0.954349      0.853307      0.677602      0.571448      0.403819      0.333900      0.277966      0.202607      0.164780      0.121193
  25   7 2016.9435    0.6166  0.5696 10.0189 -0.0005  0.0147   0.0126   0.0352    0.0403   0.0000   437.9128       1.99018       15.4095      0.587508      -3.65315     -0.479819     -0.301193      -1.17356     -0.354643      0.476301      0.440532      -1.95250     -0.267499      0.306292      0.134657     -0.298791     -0.130910      0.107621      0.926180       1.32888       1.38818       1.49935       1.45802       1.40896       1.31666       1.17133       1.08508      0.884322      0.783983      0.663948      0.499682      0.414956      0.288155      0.221188      0.156236      0.108645
  25   8 2181.7798    0.8602  0.7130 10.5374  0.0001  0.0167   0.0162   0.0427    0.0454   0.0000   440.5450       1.15201       17.0313      0.613609      -2.61682      -2.73644      -2.27710      -1.20110     -0.667017     -0.621607      0.415016     -0.435653     0.0576130      0.343969     -0.213002     -0.353334      0.193489    -0.0244135       1.12228       1.51760       1.61846       1.71498       1.74023       1.69697       1.51226       1.34481       1.21839       1.04465      0.902628      0.733591      0.551297      0.451243      0.342876      0.251492      0.174681      0.125750
  25   9 2340.5814    1.2671  0.9281 10.9584  0.0005  0.0184   0.0209   0.0473    0.0566   0.0000   440.2909       5.13693       12.3916      -1.52874      -3.81967      -1.02892       1.83781      -1.25489      0.227346      -2.25463      0.152894      0.286574      0.494058     -0.611354    -0.0696060      0.212403     -0.145100     -0.103376       1.15425       1.51908       1.71742       1.79948       1.81125       1.69599       1.65925       1.43885       1.29787       1.10280      0.907213      0.742603      0.608972      0.466423      0.362866      0.272945      0.187469      0.136332
  25  10 2494.4754    1.7044  0.8744 11.5519 -0.0016  0.0183   0.0285   0.0428    0.0603   0.0000   437.8835       3.59920       15.6170     -0.278670      -3.78692      -2.73626       2.31239     -0.112567     -0.218847      0.827735       1.75216     -0.283885     -0.493716     -0.575903    -0.0733401    -0.0583531     -0.492185      0.312213       1.16863       1.59969       1.65472       1.83341       1.80086       1.77406       1.65178       1.47009       1.24206       1.13792      0.921482      0.764744      0.601935      0.483316      0.362971      0.277481      0.183939      0.136491
  25  11 2646.3799    2.2093  1.0218 12.0101  0.0014  0.0199   0.0351   0.0515    0.0709   0.0000   439.1951       8.09756       13.6654       4.22616      -1.49749       1.65443      0.371432      -2.96126    -0.0731211      -1.18249       2.26695     -0.298117     -0.381964     -0.229108     0.0876174    -0.0105548      0.214840     -0.139665       1.30300       1.74539       1.88237       1.97916       2.00558       1.79728       1.73335       1.61010       1.42645       1.25017       1.05322      0.856078      0.711946      0.547069      0.408613      0.302417      0.218319      0.156768
  25  12 2797.5268    2.7911  0.9389 12.6587  0.0014  0.0187   0.0455   0.0474    0.0586   0.0000   438.8345       7.12872       15.7014       3.10899      -1.98774      0.487885      -1.40171      -1.70861      0.516278      0.536391      0.567241     -0.298594      0.228029     0.0459411     -0.268235     -0.655138      0.264466      0.165883       1.25155       1.60309       1.71140       1.91189       1.80464       1.67434       1.62246       1.50997       1.30950       1.18000       1.01007      0.852461      0.655307      0.524058      0.388400      0.289515      0.209326      0.146881
  25  13 2947.6030    3.4728  0.8315 13.1384  0.0009  0.0191   0.0601   0.0444    0.0567   0.0000   438.7781       11.9927       15.3284       3.30571      -1.92335      -3.49796      -1.34209     -0.957582      -1.21292      0.230543     -0.207792      -1.35997    -0.0418792    -0.0725388    -0.0270403      0.659283      0.300224     -0.294801       1.58304       2.29327       2.69712       2.91090       2.95127       2.74922       2.43684       2.11746       1.73788       1.41095       1.09956      0.842985      0.647448      0.471608      0.353058      0.254481      0.179818      0.127986
  25  14 3096.4250    3.8782  0.9975 13.3385  0.0024  0.0191   0.0642   0.0511    0.0740   0.0000   440.5326       16.7338       10.6239       5.54738      -2.08049       1.26843      0.860345      -1.56536      -1.51741      -1.60837      -1.20834     -0.617667    -0.0761201      0.976034      -1.27835     -0.646562     -0.135904      0.395119       1.29311       1.69847       1.79523       1.85439       1.86131       1.77801       1.75496       1.58062       1.38785       1.21743       1.00317      0.810949      0.659319      0.518477      0.399769      0.294929      0.219958      0.162579
  25  15 3244.1724    3.7058  1.3408 13.3643  0.0024  0.0242   0.0570   0.0647    0.0654   0.0000   436.9690       11.0547       13.0284       6.14330      -2.52613      -1.17231      0.236751      -3.13798     -0.966873      -3.29959     -0.466405      0.408522      0.709284      0.603528     -0.535045   -0.00939483      0.165124  -0.000969950       1.52088       2.05889       2.21728       2.34027       2.35246       2.19558       2.11455       1.93497       1.70100       1.49068       1.24369      0.981087      0.812033      0.649412      0.492682      0.358432      0.257523      0.187236
  25  16 3391.4055    3.1096  1.9850 12.7463 -0.0017  0.0284   0.0384   0.0764    0.0489   0.0000   439.9357       18.3401       8.75541       6.61991       3.89142       4.65034       2.11971      -3.03556      -2.28570      -4.81540       1.51609      -1.98757     -0.658097      -1.41748      0.521169      0.391009      0.253456     -0.153291       1.79956       2.35290       2.55754       2.71541       2.72500       2.62907       2.46084       2.32995       1.98309       1.73374       1.42940       1.17002      0.947032      0.748461      0.572164      0.440178      0.316210      0.227743
  25  17 3538.5176    2.5599  2.9608 12.3075 -0.0014  0.0359   0.0262   0.0969    0.0354   0.0000   443.0725       19.2704       9.64107       8.31162      -2.58259      -1.06963       2.45757      -1.30402      -3.34283       2.99780       4.62283     -0.832729       3.23531      -1.62276      0.183770      0.974935      0.234369     -0.816625       2.17048       2.88092       3.19365       3.31181       3.31993       3.22290       3.00277       2.82004       2.48800       2.21632       1.80631       1.46390       1.20876      0.945634      0.729227      0.550300      0.406609      0.287124
  25  18 3685.2615    2.0661  4.5322 11.7467 -0.0008  0.0464   0.0185   0.1288    0.0308   0.0000   435.6372       25.3678       13.9594       4.39363      0.124885       6.86089      -2.77181      -1.42950       1.69844      -4.04010       3.67269      -2.05424       1.24319      0.659722     -0.957194      0.688576      0.343926      0.549370       2.87995       3.71150       4.25554       4.35188       4.37604       4.25528       4.00370       3.65485       3.32694       2.73991       2.35591       1.95334       1.54374       1.22706      0.937038      0.708955      0.527182      0.367797
  25  19 3831.6950    1.7174  6.0452 11.4363 -0.0009  0.0585   0.0152   0.1650    0.0292   0.0000   441.1954       26.3532       14.5646     -0.130900       3.34777      -15.2532      -7.60813     -0.484584       7.92450      -10.2286       4.70444      -1.25348      -2.40528     -0.799821       1.80071     -0.124550     -0.320095      0.442606       3.53858       4.65352       5.27172       5.47383       5.48784       5.27485       5.08274       4.50831       4.10023       3.51593       2.97805       2.41175       2.00027       1.54490       1.20716      0.895721      0.627826      0.455269
  25  20 3977.8760    1.4472  7.5860 11.0817 -0.0008  0.0705   0.0126   0.2030    0.0290   0.0000   440.0656       21.3140       7.54756       20.7365      -8.87069      -9.09330      0.458389      -5.54307       10.0523       1.70924      -4.74370      -3.07306       2.87575     -0.783919       2.38285       1.16758      -1.41236     -0.223995       4.23966       5.67641       6.37390       6.57652       6.70303       6.58998       6.04900       5.48048       4.89434       4.25173       3.55107       2.94008       2.34882       1.86966       1.41601       1.08094      0.760824      0.542335
  25  21 4124.3166    1.1928  9.6355 10.8592 -0.0011  0.0908   0.0109   0.2633    0.0271   0.0000   420.8451       14.2478       6.70133       13.2083      -11.3897      -5.74241      -1.40834      -8.88852      -6.02650       1.76386      -5.21156      -6.43400      0.831898     -0.262505      -1.27946      -1.29754      -1.93263       2.13945       5.37942       7.21154       7.99343       8.40328       8.53909       8.32658       7.70126       7.06916       6.30916       5.39931       4.56647       3.78099       3.04182       2.39990       1.83134       1.38273      0.982506      0.708299
  25  22 4270.6671    0.9560 11.3398 10.8001 -0.0023  0.1182   0.0099   0.3432    0.0240   0.0000   437.7319       34.9838       9.06525      -6.01040      -11.9921      0.450383      -8.01352      -10.0809      -6.74880       4.96761      -7.36707       1.08757      -2.11350       2.34914       4.19031      -2.47528       1.96717      0.154966       7.04709       9.37866       10.4215       10.9103       10.8561       10.6623       10.0001       9.13707       8.27648       7.07719       5.98274       5.00920       4.02087       3.20494       2.42576       1.86116       1.29389      0.942740
  25  24 4561.8640    0.6428 16.0122 10.4800  0.0011  0.2055   0.0069   0.5328    0.0196   0.0000   404.6104       36.4398       49.3760      -6.13908       21.9072      -26.1210      -21.7333      -2.29604       24.0783       10.8953      -4.76992      -21.5165      -4.69785       4.83011      0.190874       3.18864      0.116248       4.20366       11.9510       16.0158       17.8254       18.8581       18.9066       18.4079       17.3236       15.7328       14.1751       12.2121       10.3548       8.67726       6.98537       5.52690       4.25481       3.21519       2.20848       1.59812
  26   6 1869.0341    0.4615  0.3908  9.6776 -0.0061  0.0125   0.0114   0.0280    0.0351   0.0000   439.4521       1.02130       18.8136     -0.238137      -2.57214     -0.104590     -0.476197      -2.60044     -0.487417      0.451534      -1.75976     -0.980954      0.764823      0.400862    -0.0842546     -0.176273     0.0348852     -0.158201      0.779296       1.01350       1.08994       1.16674       1.10414       1.12882      0.999707      0.951308      0.855410      0.767369      0.690979      0.608764      0.477059      0.371959      0.288502      0.219898      0.153083      0.111165
  26   7 2039.7465    0.6579  0.6464  9.9622 -0.0019  0.0163   0.0124   0.0369    0.0445   0.0000   439.4879     -0.830414       17.9055      0.520281      -2.10112       1.01445       1.13906      0.468682     -0.289167     -0.539771       1.12703      0.409821      0.528339     -0.285433      0.211817      0.244961      0.263538     -0.146195      0.961022       1.32220       1.40269       1.47964       1.55109       1.43936       1.35210       1.23189       1.15752      0.972343      0.797798      0.678502      0.543572      0.431000      0.323928      0.263209      0.184426      0.141982
  26   8 2206.0685    0.9490  0.8163 10.4645 -0.0026  0.0180   0.0165   0.0426    0.0531   0.0000   439.4693       2.28227       12.8574      -1.11522      0.743387     -0.911145       3.96023      0.973290     -0.265618    -0.0438426     0.0905718      -1.68577     -0.409267     -0.742977     -0.548432     -0.560830      0.542163      0.271428       1.00471       1.42774       1.51297       1.58764       1.62918       1.49110       1.52735       1.35596       1.20072       1.04391      0.880906      0.758720      0.584748      0.486434      0.356524      0.281877      0.201990      0.145267
  26   9 2366.1167    1.3430  0.8587 11.1148 -0.0054  0.0172   0.0228   0.0456    0.0545   0.0000   439.4156       3.02640       15.4490      0.625634      -2.30873      -3.70015       1.01551     -0.738921       1.49927      -1.53810      -1.61026     -0.589046     -0.537940       1.84685     0.0894029     -0.357355     0.0558163    -0.0372087       1.07330       1.42655       1.46105       1.53803       1.60665       1.56191       1.46851       1.26095       1.16322       1.03475      0.920705      0.764217      0.608899      0.486776      0.365441      0.279609      0.202298      0.139663
  26  10 2521.2938    1.8410  0.9461 11.5542 -0.0011  0.0182   0.0291   0.0451    0.0628   0.0000   438.2315       4.91617       14.6705      -3.27914      -1.19699       1.37586     0.0183417      0.401068      -2.58642     -0.845581     -0.337292     -0.798417      0.208585     0.0359578    -0.0315183     -0.233608      0.528053      0.223090       1.06644       1.40381       1.56393       1.53434       1.64801       1.55898       1.50011       1.41500       1.23263       1.07276      0.917652      0.742380      0.615441      0.496471      0.371709      0.292595      0.226769      0.158312
  26  12 2826.7388    2.9913  0.9182 12.6028  0.0003  0.0177   0.0475   0.0438    0.0652   0.0000   438.8456       7.34609       11.8732       3.60088      -3.25748      -2.79317      -1.86258     -0.599994      -1.67380      -2.25264       2.52945      0.986094     -0.845017      0.131787      0.305724      0.128702     -0.267986      0.134631       1.06733       1.45219       1.54657       1.66880       1.66585       1.60333       1.52323       1.36771       1.26672       1.07832      0.915778      0.730274      0.605087      0.488329      0.374501      0.283427      0.203289      0.151209
  26  13 2977.6702    3.5679  0.9270 13.0029  0.0007  0.0176   0.0566   0.0438    0.0610   0.0000   440.2162       10.3793       12.7794       6.32161      -1.18194      -1.10623       1.45286      -4.12666      0.996546      -3.02008      0.961046     -0.214568      -1.33573     -0.744109      0.365764    -0.0524706     0.0395543   -0.00164885       1.12941       1.42962       1.58199       1.62019       1.67605       1.56924       1.53776       1.48186       1.22656       1.05754      0.908084      0.758376      0.594943      0.486915      0.365412      0.288308      0.215604      0.157606
  26  14 3127.1574    3.8504  1.0633 13.5494 -0.0023  0.0202   0.0618   0.0529    0.0600   0.0000   440.2093       12.1233       14.2796       4.70001       1.70633      -1.98814       3.76255      -2.99881       1.09984      -1.12903      0.293213     -0.979815     -0.921440     -0.783826     -0.266248      0.295752     -0.160280    -0.0923473       1.29285       1.72336       1.81251       1.95972       1.91976       1.84638       1.78812       1.60638       1.45531       1.26866       1.12023      0.914246      0.744019      0.579431      0.445756      0.337988      0.250089      0.181465
  26  15 3275.6407    3.5524  1.5105 13.1394 -0.0002  0.0252   0.0508   0.0696    0.0625   0.0000   437.6335       14.9835       12.2585       8.07189      -1.25233      -4.87845       3.41206      -3.12024      -2.21339      -2.70247      0.664160     -0.346894     -0.130886      0.108320      0.145744     0.0509085     -0.369412     0.0529984       1.46795       2.09384       2.16056       2.31538       2.28739       2.25232       2.04441       1.96057       1.68859       1.50602       1.33986       1.08910      0.923131      0.697254      0.538378      0.403349      0.290232      0.208827
  26  16 3423.6390    2.9672  2.0163 12.8036 -0.0046  0.0291   0.0370   0.0780    0.0474   0.0000   446.1339       17.6199       8.17558       1.92597      -3.57359      -3.85893      -1.23859      -10.7841      -3.13939      -3.22482      0.486635     -0.633721      0.183427      -1.34513     -0.315891     -0.117022     0.0502415      0.529727       1.74436       2.38035       2.56102       2.69837       2.67474       2.59281       2.46560       2.29961       2.02492       1.78500       1.51704       1.29388       1.05889      0.834241      0.622473      0.485580      0.345765      0.247776
  26  17 3571.3256    2.4469  3.1294 12.2869  0.0006  0.0368   0.0248   0.1026    0.0347   0.0000   438.8832       21.2965       8.62563       4.74809       8.24516      -2.35995      -1.58766       1.99675      -1.75692      -4.08107       2.80752    -0.0693502      -1.28143     -0.808471      0.100135     -0.256055      0.541932     -0.363304       2.14788       2.91344       3.13828       3.32249       3.31539       3.30554       3.08527       2.90343       2.50965       2.19157       1.87353       1.56456       1.26134       1.00601      0.776297      0.596476      0.437224      0.313400
  26  18 3718.8391    2.0153  4.7265 11.6280 -0.0017  0.0469   0.0175   0.1280    0.0315   0.0000   443.0742       26.0853       11.6592       2.35761      0.926626      -6.59256      -4.68213      -10.8555      -1.95842      -1.25592      -3.05010       2.71352     -0.651893       1.49448      0.526536       1.50533      0.273254     0.0654166       2.83071       3.79707       4.07748       4.31852       4.30918       4.21334       3.98532       3.62602       3.21740       2.92704       2.50595       2.06080       1.67097       1.33131       1.01798      0.783977      0.568649      0.407009
  26  19 3865.8637    1.6485  6.2464 11.3659 -0.0034  0.0585   0.0141   0.1673    0.0279   0.0000   434.4092       23.9089     -0.417099       7.65751     -0.853456       2.32342       2.06944      -21.8123       6.98399       2.21834       3.55837      -9.57828      -2.49499       2.45258      0.778516      0.474991     -0.905357      0.204491       3.35722       4.58055       4.95882       5.25775       5.26671       5.07011       4.91492       4.47691       4.11186       3.47483       3.00760       2.50248       2.01777       1.60113       1.25499      0.960068      0.699274      0.509415
  26  20 4012.7312    1.3446  8.2709 11.0098 -0.0020  0.0761   0.0118   0.2153    0.0278   0.0000   440.3176       18.2612       15.3090       21.6757    -0.0844511      -20.7207       3.61922      -15.6398       9.20462      -7.20978       2.06899     -0.938696      -7.68987     -0.985310      0.849962     0.0699283      -2.13180       1.01719       4.38636       5.88038       6.60806       6.78708       6.88234       6.72172       6.27268       5.92093       5.24989       4.60163       3.95180       3.24341       2.66407       2.09927       1.63713       1.23934      0.926703      0.668890
  26  21 4159.2863    1.1186 10.5144 10.8701 -0.0009  0.0989   0.0106   0.2911    0.0256   0.0000   416.0012       25.6545       38.3669       4.42825      -6.10624      -10.5459       5.90329      -2.38714       10.2295     -0.161344     -0.723018       2.30038      0.308249       1.14970     -0.228917     -0.430344      0.711570      0.427989       5.74798       7.60475       8.58532       8.99636       8.98932       8.91767       8.35007       7.56382       6.86059       5.99904       5.07974       4.20933       3.49939       2.75108       2.13152       1.62886       1.16780      0.842984
  26  22 4305.8962    0.9160 12.5173 10.7643 -0.0002  0.1346   0.0092   0.3702    0.0227   0.0000   421.2142       34.8192       9.61701      -13.4154      -21.0946       15.4747      -6.02817      -26.7359       15.6521      -19.1889       9.84479     -0.383289      -1.65717      -1.51688      0.679937       1.08447     -0.727434      0.622169       7.59402       10.1830       11.4645       11.8936       12.2037       11.5787       11.2826       10.2634       9.13785       8.04684       6.83792       5.73515       4.64059       3.74540       2.86039       2.24291       1.56256       1.14198
  27   5 1713.5777    0.3209  0.2527  9.4959 -0.0032  0.0120   0.0096   0.0215    0.0275   0.0000   439.5915      -1.75875       20.3800     -0.558359      -3.24062     0.0269311      0.854407       1.63096      0.485095     -0.129769      0.510408      0.180418      0.354383      0.489314    -0.0583888    -0.0301679      0.139881     0.0543068      0.720707       1.00433       1.07219       1.01750       1.10776      0.868445      0.971317      0.816203      0.801946      0.825022      0.676446      0.552877      0.448659      0.371511      0.252330      0.205542      0.163682      0.110081
  27   6 1889.7947    0.4739  0.4323  9.7138 -0.0002  0.0132   0.0105   0.0281    0.0343   0.0000   439.4522     0.0337684       17.2856       1.51478     -0.956841     -0.251182     -0.524491     -0.343089      0.392602     -0.423241      0.447181      0.548951      0.229079      0.346168   -0.00408027    -0.0579826     -0.137646    -0.0955552      0.874710       1.19394       1.36306       1.43549       1.40637       1.40830       1.26355       1.15970      0.981009      0.906198      0.750990      0.616800      0.506567      0.378685      0.305091      0.226630      0.161111      0.121362
  27   7 2062.0365    0.6862  0.6600 10.0930 -0.0026  0.0166   0.0129   0.0375    0.0428   0.0000   440.3568      0.676166       19.2263     -0.456695     -0.626887      -1.39711      -1.97211     -0.656599      0.424636     -0.866826       1.22076     -0.241268     -0.512461      0.399839      0.107655     -0.447375      0.108216      0.236175      0.939645       1.33675       1.40982       1.53749       1.63214       1.48058       1.45221       1.29466       1.14074      0.978621      0.849105      0.692219      0.564077      0.431901      0.341344      0.269880      0.195524      0.142211
  27   8 2229.7823    0.9968  0.8110 10.6331  0.0005  0.0170   0.0168   0.0425    0.0492   0.0000   441.6810       1.87116       15.4767       1.96169      -1.41555      -1.02583      0.546574      -1.54054      -1.46237    -0.0410096       1.91744      -1.16935     -0.406184     0.0435107      0.589243     -0.108806     -0.545088      0.270117      0.997606       1.39414       1.50317       1.65536       1.58349       1.55220       1.41731       1.33741       1.20612       1.04556      0.900491      0.734621      0.622202      0.496353      0.387859      0.284663      0.209898      0.148562
  27   9 2391.0875    1.4265  0.9172 11.1256 -0.0009  0.0177   0.0227   0.0446    0.0575   0.0000   439.2217       4.72511       14.0922       3.21323      -2.74282      -1.49793     -0.983460     -0.457076      0.148047      0.399427     -0.921118     -0.183263    -0.0613554     -0.184002     -0.267714      0.142127     -0.235655     -0.424221       1.07244       1.40473       1.49595       1.60334       1.61109       1.50455       1.40368       1.30634       1.24908       1.08285      0.928386      0.791633      0.647285      0.524186      0.403213      0.308098      0.226965      0.168104
  27  10 2547.6682    1.8597  1.0064 11.7499  0.0012  0.0191   0.0289   0.0497    0.0574   0.0000   440.5843       3.40150       16.7905      -1.16977      -3.71493      -1.27610      -3.23803     -0.283586      -1.18735      -2.25763      0.372930      0.118935      0.956739     0.0586732      0.632668     -0.184757     -0.197523      0.487132       1.06344       1.52271       1.61732       1.64622       1.71512       1.67506       1.61320       1.44813       1.34915       1.10021      0.978602      0.844477      0.666454      0.556207      0.402423      0.329415      0.228789      0.177879
  27  11 2702.2343    2.3848  0.9748 12.3611 -0.0023  0.0187   0.0377   0.0472    0.0583   0.0000   439.1758       3.73630       13.4502       4.59469       1.90040     -0.913071      -2.49483      -1.35075      0.356435      -1.69933       1.15483      -2.10522     -0.434667     0.0674141     -0.721665      0.122099     -0.153065      0.199209       1.12992       1.54879       1.60693       1.73147       1.76192       1.69266       1.60418       1.45867       1.27318       1.19055      0.968143      0.848047      0.674548      0.544588      0.429429      0.326670      0.232550      0.166125
  27  12 2855.5535    3.0868  0.9017 12.8042 -0.0024  0.0172   0.0491   0.0440    0.0633   0.0000   439.4178       6.60739       14.2712       2.02858      -1.31321     -0.815203      -3.92052      -2.50463      -2.00951      -1.63496      0.380099      0.645592     -0.124758     -0.890515     -0.346888     -0.553189    0.00165565      0.198376       1.02461       1.38957       1.50833       1.59975       1.62100       1.52011       1.51030       1.35268       1.20745       1.07936      0.884706      0.767992      0.651302      0.491390      0.387007      0.309572      0.216839      0.161314
  27  13 3007.2615    3.5904  0.9967 13.1042 -0.0025  0.0181   0.0552   0.0474    0.0603   0.0000   436.6828       11.1653       14.4998       2.28655     -0.471986      -2.22642      -3.22360      -3.95242      -1.18142    -0.0186579     -0.259121      -1.34169      0.598276     -0.317418    -0.0124866      0.141746     -0.270422     0.0587073       1.07681       1.44096       1.54532       1.63650       1.66046       1.54211       1.42376       1.36154       1.22891       1.12802      0.966825      0.807699      0.684413      0.538298      0.427707      0.322210      0.227132      0.170015
  27  14 3157.5374    3.8337  1.2218 13.1709  0.0017  0.0207   0.0548   0.0550    0.0614   0.0000   437.9772       13.4612       14.2895      0.950504      -1.04360      0.669934       2.32972      -2.12638      -2.21820      -2.11224       1.59038       1.25231      -1.08474     -0.613442     -0.429924      0.279390      0.441851     0.0311881       1.20855       1.58223       1.76171       1.85527       1.85496       1.76450       1.73703       1.54544       1.39678       1.26951       1.07067      0.906592      0.766182      0.595279      0.456307      0.353488      0.255023      0.188500
  27  15 3306.7931    3.4703  1.6149 13.0527 -0.0018  0.0251   0.0461   0.0656    0.0599   0.0000   441.9314       10.1576       14.6541       1.28634      -1.71426      -5.83954      -4.16080      -6.96952    -0.0881765      -1.99845      -1.86630      -2.31057     -0.490208     -0.184251     -0.782343     -0.126578     -0.229363      0.719595       1.48025       1.96517       2.16472       2.21398       2.24861       2.19381       2.10194       1.98341       1.74314       1.56323       1.29412       1.11609      0.918797      0.735294      0.577269      0.431941      0.332173      0.238939
  27  16 3455.5265    2.8715  2.3797 12.4975 -0.0061  0.0305   0.0325   0.0832    0.0494   0.0000   439.7165       17.1213       10.4244       1.39426     -0.445443      -1.93978      0.662899      -4.53189       1.97334       2.07381      -3.91200     -0.938675       2.59297      -1.38182      -1.37477      0.587449       1.15158     -0.175206       1.77608       2.40342       2.67957       2.79858       2.86609       2.74443       2.59106       2.41270       2.10787       1.90377       1.62269       1.36173       1.10627      0.871486      0.685557      0.529183      0.388515      0.290796
  27  17 3603.8910    2.2912  3.5082 12.0997 -0.0009  0.0384   0.0219   0.1083    0.0336   0.0000   438.0781       19.9953       11.8733       1.75620       4.64186      -1.22324      -7.60817      -1.17135       3.04899      -8.28039      -2.33524      -1.38054      -2.62142     -0.201694       1.35412       1.31147     -0.302709     -0.155924       2.20695       2.90134       3.21338       3.44465       3.47458       3.36484       3.21284       2.91096       2.62809       2.31983       2.01972       1.69944       1.35709       1.10178      0.871656      0.663550      0.485759      0.350841
  27  18 3752.0626    1.9274  5.0787 11.6194  0.0007  0.0490   0.0164   0.1378    0.0295   0.0000   443.0099       20.1687       14.3327       11.3469       2.58781      -5.67003      0.893087      -8.58627       1.90565      -5.01166       2.63918       2.82781      -2.34510      -1.26045     -0.148338     -0.127034     0.0521948     -0.108530       2.82477       3.73080       4.16481       4.34270       4.34882       4.34437       3.94513       3.75255       3.38109       2.99529       2.56231       2.18188       1.77631       1.45147       1.11874      0.863342      0.620108      0.456979
  27  19 3899.6166    1.5806  6.7577 11.2928 -0.0002  0.0616   0.0132   0.1742    0.0269   0.0000   434.6656       23.6701       8.23584      -6.82398      -2.55248       1.84361      -1.14800      -3.95303      -1.43632     -0.808384       4.80102      0.612322     -0.546912      -3.00254      -1.65218     -0.999918    -0.0700403     0.0596281       3.47811       4.56285       5.21983       5.47215       5.52886       5.42892       5.03689       4.67307       4.28403       3.71303       3.17630       2.62734       2.20856       1.75901       1.37055       1.06215      0.769812      0.566472
  27  20 4046.9429    1.2993  8.8017 11.0256 -0.0020  0.0800   0.0115   0.2266    0.0261   0.0000   445.2446       22.1918       8.26659       12.3966       16.4848      -19.5877      -14.7883       4.92621       11.6567      -7.57577       4.36399      0.370615       3.49701      -1.95390       1.24344       1.15185       1.36517     -0.878896       4.48697       5.94857       6.80950       7.02386       7.11037       6.97546       6.54360       6.10547       5.53262       4.82055       4.19947       3.45907       2.86005       2.29553       1.80304       1.40579       1.00217      0.749341
  27  21 4194.2014    1.0615 11.0221 10.8557 -0.0007  0.1062   0.0102   0.3089    0.0248   0.0000   436.3753       38.2149       13.2242      -9.33498       4.09181       22.5918      -5.96335      0.723123      -9.70570      -12.8480      0.952435      -8.44019      -6.28444       3.28503     -0.325592      -2.74287       2.10775       1.07026       5.86177       7.83430       8.86887       9.22997       9.44723       9.05612       8.70512       8.10468       7.19779       6.42214       5.49180       4.54375       3.82614       3.02257       2.39208       1.85687       1.33774      0.988290
  27  22 4341.2427    0.8598 12.6400 10.7445  0.0029  0.1362   0.0089   0.3802    0.0222   0.0000   435.3790       53.2675       36.1986      -2.39628      -9.43647      -15.6309      -17.0543       10.1819      -4.91033      -14.7263       1.05821      0.512338      -9.40358       5.35493      0.388389       1.60118       1.55044       1.49660       7.51216       10.1327       11.2559       11.9617       12.0606       11.9588       11.3406       10.3787       9.31356       8.19151       6.99669       5.85191       4.84726       3.91271       3.04993       2.34604       1.72196       1.25756
  27  23 4487.5587    0.6878 13.9449 10.6055 -0.0044  0.1680   0.0075   0.4618    0.0199   0.0000   412.3129       31.0627       6.05672       32.2955       17.2057       1.24767       15.1275       16.9742     -0.512953      -3.54759      -10.3844      -10.5631      -1.71846      -4.49231       6.59214       5.70656      -4.04917      -2.33220       9.23900       12.2187       13.8765       14.5439       14.6931       14.2264       13.9499       12.5677       11.4044       10.0695       8.61513       7.31217       5.95079       4.84530       3.78341       2.94528       2.12664       1.57664
  28   5 1732.7509    0.3444  0.2791  9.5289  0.0007  0.0103   0.0092   0.0219    0.0273   0.0000   439.9327      0.579112       19.3749      0.882742      -4.02321      -1.35764     -0.492506      0.392152      0.161962      0.719892     0.0175814     -0.444556    -0.0240180      0.503104   -0.00524032     0.0342806    0.00362498     -0.193030      0.668559      0.890122      0.971623       1.01729      0.990258      0.874085      0.767195      0.767238      0.760122      0.726352      0.641954      0.564121      0.477181      0.367936      0.263552      0.206659      0.160908      0.113205
  28   6 1910.1623    0.5349  0.4249  9.7535 -0.0020  0.0118   0.0115   0.0264    0.0359   0.0000   440.7421     0.0345696       18.9259     -0.870885      -3.06497     -0.107015     -0.322579      0.651238      -1.11493       1.13690      0.965719     0.0952034     -0.481470      0.221105      0.512625     -0.109195   -0.00510504     -0.174280      0.684302      0.944606       1.00098       1.01161       1.02412      0.960339      0.945170      0.921277      0.869952      0.767566      0.622644      0.522357      0.435356      0.349829      0.278113      0.219053      0.169454      0.127690
  28   7 2083.9238    0.7285  0.6980 10.1495 -0.0008  0.0155   0.0130   0.0396    0.0448   0.0000   441.5914       1.91424       18.8438      0.216535     -0.639393      0.412827       2.08670     -0.730175     -0.411297      0.756104      0.608283     -0.512372     -0.367245     0.0509858      0.287624    -0.0678423      0.469229    -0.0246533      0.942411       1.28018       1.37475       1.40379       1.37826       1.27470       1.24992       1.18527       1.12531      0.990420      0.891907      0.720241      0.611802      0.483594      0.374202      0.289373      0.212318      0.156368
  28   8 2252.8647    1.0479  0.8600 10.7255 -0.0008  0.0169   0.0170   0.0442    0.0504   0.0000   440.5722       2.91142       13.0291      0.736410      0.901139       2.16752      0.545308      0.584018      -2.21818      0.183985       1.97274      0.393701    -0.0392094     -0.338983     0.0190223      0.566038      0.122758     -0.131267      0.933381       1.23481       1.34995       1.41240       1.43019       1.40949       1.35297       1.18146       1.13291       1.00239      0.866013      0.750235      0.620109      0.494036      0.386812      0.304464      0.223261      0.166924
  28   9 2415.4508    1.5009  0.9473 11.3413  0.0003  0.0181   0.0233   0.0469    0.0551   0.0000   440.0046       3.81007       17.6447       3.57253     -0.234126      0.290362      -3.73794       1.17527      0.977778     -0.965374     0.0582851       1.27182      -1.18285      0.580526     -0.356201     0.0426922      0.281957     0.0938985      0.955596       1.35026       1.43254       1.51448       1.50292       1.50914       1.48060       1.31091       1.23651       1.06438      0.934844      0.746793      0.660432      0.531060      0.415941      0.309403      0.242584      0.181093
  28  10 2573.5017    1.8938  1.0752 11.9990  0.0017  0.0205   0.0292   0.0511    0.0544   0.0000   439.3786       3.81595       14.3391       2.63373      -1.21210       4.77849      -2.17355      -1.99134      -1.90626      0.876881      0.946258     -0.158219     0.0356544     -0.882444    -0.0985200     -0.136559      0.405516      0.415812       1.12492       1.61687       1.66628       1.88117       1.89184       1.80738       1.73466       1.55290       1.43868       1.22822       1.08548      0.905806      0.724167      0.588217      0.459208      0.364057      0.265955      0.197213
  28  11 2729.4747    2.6698  0.9520 12.4426 -0.0002  0.0173   0.0407   0.0447    0.0581   0.0000   438.4993       4.73695       12.5682       3.44234      -2.68163      -1.91160       1.02219       1.63891      0.178310      -1.25881       1.07053      0.827285      -1.45835      0.111962     -0.195978      0.263468    -0.0864273      0.293677       1.00654       1.40242       1.48201       1.55559       1.52363       1.46592       1.43572       1.33367       1.22836       1.08099      0.936155      0.809012      0.675262      0.549361      0.407578      0.320108      0.245144      0.177153
  28  12 2883.9140    3.3202  0.9073 12.9335 -0.0003  0.0166   0.0509   0.0444    0.0609   0.0000   438.1325       7.32890       13.9412       2.68626      -1.81638       1.13434    -0.0608586      -1.43470     -0.142299     -0.720663      -1.62963     -0.597739      -1.20417     -0.392564      0.656167     -0.243705    -0.0522147      0.182843      0.981649       1.30453       1.42139       1.51226       1.52847       1.49871       1.40423       1.33749       1.20799       1.05270      0.869219      0.728684      0.603736      0.475821      0.394162      0.300152      0.229877      0.172747
  28  13 3036.4547    3.8198  0.9738 13.2484  0.0009  0.0183   0.0575   0.0462    0.0606   0.0000   439.4946       10.3212       13.1806       4.71762      -2.62082       1.17676      -2.56658      -4.04212     -0.788653      -2.69296      0.242204      -1.51629      0.454688      -1.66389       1.80786      0.469861      0.287619      0.136020       1.04251       1.47853       1.50423       1.63401       1.61637       1.56667       1.48609       1.36872       1.29377       1.12638      0.985409      0.833689      0.680129      0.545441      0.422119      0.324757      0.252447      0.186543
  28  14 3187.4502    3.7990  1.2652 13.2250 -0.0028  0.0210   0.0525   0.0548    0.0591   0.0000   438.1640       11.9761       13.0219       7.39942      -2.84145      -1.00844       2.07802     -0.213792     -0.125517      -1.40216    -0.0627341      -1.33919      0.333137      0.191654     -0.375511      0.737380      0.122979    -0.0627473       1.16639       1.62526       1.68196       1.83656       1.87159       1.80108       1.70182       1.63864       1.40974       1.31756       1.09546      0.920114      0.735662      0.618614      0.472638      0.373412      0.284307      0.220709
  28  15 3337.6259    3.3633  1.7884 12.9232 -0.0001  0.0253   0.0401   0.0677    0.0496   0.0000   438.5891       14.5447       10.4557       4.78567      -2.49358       3.88302    -0.0919352      -1.06217      0.215401     -0.943422     -0.146095      0.415062      -2.28102      0.463265     -0.520281     -0.271864    -0.0422473      0.649746       1.39157       1.92841       2.12210       2.24872       2.27478       2.27036       2.10591       1.97351       1.70762       1.55645       1.34777       1.10643      0.944302      0.749743      0.582319      0.457445      0.331476      0.248971
  28  16 3487.0993    2.8003  2.5164 12.6028 -0.0008  0.0319   0.0317   0.0879    0.0446   0.0000   440.8460       12.3388       8.79237       6.04201      -2.69303      -4.44616       5.66326       2.40140     -0.331861      -6.94245      0.452096      -2.97463      0.101271     0.0982393     -0.424575      -1.20381    -0.0103047      0.154789       1.77098       2.32559       2.56425       2.71446       2.73768       2.76906       2.56100       2.39924       2.14068       1.88849       1.67687       1.42106       1.16991      0.963555      0.728672      0.579893      0.433612      0.318702
  28  17 3636.0680    2.2519  3.6488 12.0792 -0.0018  0.0392   0.0215   0.1102    0.0341   0.0000   440.8648       20.4460       10.0689       3.23218      -7.89977      -3.41397      -1.29850      -4.20239       1.91224      -7.58792     -0.920457      0.210493      -1.38012      -1.78780    -0.0392859     -0.883616    -0.0549921      0.506890       2.15995       2.85840       3.26289       3.30801       3.51505       3.39091       3.21642       2.93919       2.66015       2.35075       2.03501       1.73305       1.43246       1.17056      0.900240      0.703497      0.523200      0.392043
  28  18 3784.8494    1.8639  5.5815 11.5006 -0.0002  0.0513   0.0150   0.1416    0.0284   0.0000   443.2693       16.2800       8.42572       5.12942       6.71397      -2.09989       2.25533      -3.91943       4.31638      -3.18673      -4.76571      -2.38723       2.33116      0.391135      -1.67230     -0.368063     -0.249156     -0.512927       2.81395       3.71510       4.27578       4.31510       4.47672       4.38145       4.19907       3.88208       3.54055       3.05609       2.67599       2.25160       1.85810       1.51682       1.20096      0.930990      0.684567      0.513932
  28  19 3933.0245    1.5080  7.1999 11.2548 -0.0015  0.0640   0.0124   0.1804    0.0259   0.0000   430.9549       23.7336       11.4707       4.50220      -3.95467      -1.40762      -3.11308      -6.84054       5.09901       6.67433       4.49526      -5.73231      0.381937       1.35544       2.37026      0.863574     -0.712712      0.291567       3.55768       4.66568       5.32836       5.56611       5.70627       5.58696       5.27973       4.89106       4.46197       3.83810       3.34812       2.82113       2.35080       1.88969       1.49559       1.16887      0.858644      0.640844
  28  20 4080.9144    1.2204  9.2732 11.0362  0.0004  0.0852   0.0111   0.2428    0.0254   0.0000   445.3309       37.6259       15.3410       11.6379       7.46334      -18.6683     -0.701461      -12.7823       4.00968       11.4418      0.309624     -0.618322       1.82069       3.78243     -0.340962      -2.87097      0.779123      0.892523       4.56598       6.09028       6.88097       7.10709       7.35388       7.24964       6.85385       6.26671       5.78027       5.05341       4.43128       3.77149       3.08646       2.50195       1.98660       1.54543       1.14801      0.851894
  28  21 4228.8670    1.0117 11.5751 10.8941 -0.0007  0.1123   0.0097   0.3222    0.0230   0.0000   441.7308       17.3165       14.5183       4.13211      -1.86981      -9.52621      -10.6926     -0.979944      -10.9445      -5.59563       15.8502      -7.23182      -1.60716      -5.90683      -2.93018       2.79740      0.746925      -1.89636       6.05692       7.99333       9.05724       9.54762       9.59632       9.50806       9.07064       8.43199       7.59930       6.70128       5.84151       4.98861       4.07439       3.34191       2.65195       2.04861       1.52188       1.13545
  28  22 4376.3265    0.8222 13.7107 10.7440  0.0015  0.1487   0.0077   0.4014    0.0200   0.0000   433.2822       26.0107       34.6903      -3.24745       21.6792      -25.3818      -13.1196       17.4877      -6.96499      -1.14644      -6.18784      -3.61445       8.43850       2.53094     -0.400224      0.542888     -0.700404     -0.536347       7.89966       10.6101       11.7189       12.6264       12.7702       12.3494       11.9431       11.0931       10.0492       8.99286       7.59765       6.57958       5.37884       4.40050       3.47948       2.74121       2.01728       1.50865
  29   5 1751.5581    0.3417  0.3243  9.5587 -0.0042  0.0126   0.0090   0.0256    0.0286   0.0000   440.6464     -0.969134       16.0182       2.03022      -1.42057      -1.70650      0.279925      0.716608     -0.828281     -0.667481      0.612833      0.146089     -0.515662     -0.216182     -0.294842     -0.159058   -0.00917840    -0.0444693      0.626222      0.861670      0.901481       1.06888      0.997741      0.986516      0.973288      0.879237      0.805402      0.719506      0.623016      0.510225      0.405508      0.356973      0.274711      0.224139      0.160873      0.119779
  29   6 1930.2139    0.5275  0.4798  9.8189 -0.0039  0.0127   0.0111   0.0310    0.0351   0.0000   440.5317       1.42623       19.8665       1.01885      -2.10893      0.893639      0.257652      -2.29979      0.721579     -0.490444    -0.0619889     -0.664458      0.634114     -0.614586     0.0976351     -0.227173     -0.111284      0.163598      0.726810       1.01549       1.07932       1.14887       1.17008       1.08425       1.05224      0.951827      0.886501      0.786651      0.710796      0.623523      0.554823      0.440435      0.354978      0.262764      0.192594      0.139493
  29   7 2105.3580    0.7814  0.6912 10.1998 -0.0002  0.0147   0.0134   0.0368    0.0437   0.0000   440.9615       2.90351       18.1636       1.70330    -0.0668912     -0.454560       1.12765      0.340511     0.0230835    -0.0571092       1.03342     -0.563891       1.32738       1.36569     -0.670528      0.193469      0.210494     0.0957140      0.815480       1.03338       1.13290       1.26575       1.28357       1.25698       1.16352       1.05329      0.995888      0.883357      0.790671      0.633339      0.541034      0.469075      0.362569      0.270490      0.211691      0.151164
  29   8 2275.4374    1.1595  0.7617 10.7742 -0.0006  0.0153   0.0190   0.0378    0.0500   0.0000   441.4851       1.74253       16.3316      -1.18909      0.737705      0.722136      -1.69719      -2.17598     -0.793711      0.332812     -0.550917     -0.923729      0.475991      0.345840     -0.873296     -0.455180    -0.0577939      0.438295      0.824667       1.11796       1.17921       1.28271       1.28529       1.30065       1.22050       1.19047       1.01148      0.886035      0.802829      0.667193      0.588203      0.469675      0.365843      0.280557      0.214986      0.161314
  29   9 2439.1631    1.5860  1.1069 11.2461 -0.0016  0.0192   0.0225   0.0499    0.0614   0.0000   439.4330       4.08402       15.8017       1.00163      -3.59131     -0.877996       2.00514       1.76506       1.03028     0.0509044       1.00225     -0.282795      0.339467      0.212610      0.409550      0.286729     -0.226707     -0.217354       1.05336       1.36442       1.49609       1.61015       1.60593       1.59574       1.52949       1.47343       1.28498       1.12386       1.00591      0.830402      0.711824      0.550508      0.463636      0.370589      0.263761      0.205196
  29  10 2598.7967    2.1046  0.9933 11.9175 -0.0017  0.0174   0.0312   0.0458    0.0576   0.0000   440.0822       5.10358       15.0706       3.45726      -3.37130      -1.38961      -1.85948      -2.55661      -2.77394      0.754562      0.783812      -1.53334      -1.52236     0.0257612      0.792119     -0.244084      0.117732      0.386924      0.998580       1.34886       1.51080       1.59092       1.61436       1.57519       1.47480       1.38661       1.25174       1.14137      0.957747      0.823053      0.657098      0.545983      0.429459      0.336292      0.262992      0.193062
  29  11 2756.3025    2.7243  0.9312 12.5237  0.0003  0.0167   0.0411   0.0440    0.0545   0.0000   438.3981       6.09261       15.1027       1.62059      0.539076      -2.23414     -0.901982      -2.87137     -0.375250      0.263342       1.16180     -0.340656     -0.562401     -0.237154      0.478231      0.311177      0.292675     0.0372161      0.945947       1.24066       1.31928       1.38035       1.44343       1.39931       1.33623       1.21393       1.12080      0.999086      0.900811      0.778953      0.650885      0.522439      0.411322      0.322505      0.247156      0.181587
  29  12 2911.8397    3.2830  0.9787 13.0634 -0.0003  0.0174   0.0503   0.0472    0.0589   0.0000   438.6399       8.64901       12.7547       4.47652      -4.24300       1.84141      -3.24013      -4.28061       1.38504     -0.326311      -1.53615      -1.56289     -0.944053      0.286658     0.0604526      0.560067      0.167994      0.348149       1.00030       1.35403       1.45999       1.59412       1.63111       1.56207       1.51409       1.38928       1.25464       1.09236      0.942502      0.763418      0.663371      0.523793      0.420533      0.327367      0.250460      0.188498
  29  13 3065.1964    3.7444  1.0740 13.3362  0.0001  0.0190   0.0544   0.0494    0.0603   0.0000   438.5042       12.0344       15.0063       2.85010     -0.770358       2.39945     -0.173288      -2.54434      -1.34179      -1.03004    -0.0928543     -0.653763     -0.767945     -0.707406     -0.716593      0.376703     -0.116906     0.0435904       1.03581       1.41941       1.53388       1.59016       1.58601       1.56049       1.49735       1.39857       1.27963       1.18063       1.01404      0.866966      0.729123      0.589098      0.476974      0.371076      0.273794      0.210951
  29  14 3217.0586    3.6594  1.3188 13.1500 -0.0002  0.0214   0.0492   0.0552    0.0572   0.0000   439.1695       13.2553       12.4241       7.44896      -2.27596      0.474362      -1.99071     -0.497827       2.48244      0.947828       1.46155      -2.42050      -1.36254     -0.378249     -0.159622      0.266099    -0.0223118      0.291868       1.09838       1.51003       1.63685       1.72566       1.81242       1.71183       1.67382       1.54993       1.40425       1.26294       1.07877      0.955792      0.775809      0.633999      0.504742      0.384483      0.301742      0.230270
  29  15 3367.9884    3.2025  1.9059 12.8476 -0.0006  0.0262   0.0369   0.0691    0.0434   0.0000   441.3226       13.3169       11.7643       5.00382      -4.28414      -8.39367       2.37668      -6.10222      0.384945      -3.04767      0.843154     -0.712510     -0.276312     -0.754365      0.493036      0.102610      0.130657      0.456323       1.42538       1.90140       2.15021       2.25955       2.28617       2.30480       2.16091       1.98977       1.83421       1.55514       1.38558       1.19841      0.973861      0.799929      0.615845      0.495780      0.377561      0.286523
  29  16 3518.2813    2.6486  3.0638 12.3122 -0.0002  0.0344   0.0260   0.0935    0.0381   0.0000   440.8695       16.6006       6.70306       1.21301      0.544178     -0.645013       4.42814      -5.44601      -6.18083     0.0243877    -0.0445986      0.818041      -1.68168      -1.12129     -0.910037      0.339282     -0.121952    -0.0773555       1.83427       2.46201       2.79973       2.87751       2.97152       2.85573       2.74215       2.55478       2.30436       2.08699       1.83538       1.54618       1.29144       1.05151      0.816806      0.657191      0.499162      0.375661
  29  17 3667.9604    2.1717  4.4958 11.6547 -0.0007  0.0419   0.0183   0.1185    0.0341   0.0000   442.3792       16.6769       13.0759       3.60578      0.590733       3.24062       4.48998      -6.97153      0.119493      -1.27387      0.702429       1.09228     -0.725864      -1.65964     -0.869316       1.75002      0.813463    -0.0423154       2.27114       2.94105       3.27828       3.50285       3.50586       3.53338       3.35699       3.14169       2.86059       2.52822       2.16534       1.85923       1.53759       1.24231       1.02555      0.796764      0.602436      0.463299
  29  18 3817.2258    1.7507  5.9505 11.4465 -0.0003  0.0552   0.0142   0.1515    0.0270   0.0000   439.5825       17.5807       21.3825       5.94069      -9.24140       5.97360     0.0102824      -2.34684       5.73098      -6.88420      -3.41618       4.76940       2.95018      -1.14588      0.502745      0.227768       1.54822      0.298098       2.86831       3.91388       4.37842       4.48988       4.59891       4.54480       4.25773       4.09234       3.68429       3.25545       2.92692       2.47874       2.07815       1.70833       1.35152       1.03685      0.796288      0.594792
  29  19 3966.1373    1.4252  7.9662 11.1798 -0.0015  0.0693   0.0117   0.1989    0.0243   0.0000   438.9389       16.8546       13.0653       3.44097      -9.02261       3.63977      -3.68665       4.27583       2.82184      -11.6448     -0.240505       5.05941      -1.02875      0.518697       3.37879       3.11479       1.77608      0.208307       3.70726       4.97140       5.63462       5.92088       5.99291       5.88928       5.60453       5.24877       4.74196       4.27782       3.68870       3.10450       2.60241       2.13039       1.68466       1.33508       1.01419      0.751587
  29  20 4114.6887    1.1621 10.1050 11.0018 -0.0019  0.0929   0.0105   0.2667    0.0235   0.0000   441.8784       14.2904       32.2115       8.36842       4.08843       5.36087      -3.28111     -0.417925      0.637491      0.117874      -8.51906      -4.67930      -4.02640       4.47974       3.60321       1.89519      -2.18528       2.56037       4.79565       6.48897       7.32806       7.60374       7.73563       7.68817       7.37012       6.90235       6.26692       5.52283       4.83497       4.07186       3.48172       2.79490       2.24177       1.77303       1.31873       1.00126
  29  21 4262.9449    0.9321 11.7671 10.8722 -0.0026  0.1240   0.0092   0.3360    0.0221   0.0000   442.9259       22.6607       5.79756      -21.5414      -2.71801       1.96590       2.63518      -23.3150      -3.02323      -16.0958       10.2854       6.79320       5.68412     -0.299710      -5.49716       6.13778     -0.185690      0.644997       6.17963       8.50464       9.35146       10.0416       10.3838       10.0328       9.70931       8.96038       8.26379       7.26418       6.38786       5.36996       4.55691       3.70316       2.96144       2.36330       1.69655       1.30861
  29  22 4410.6395    0.7799 13.6627 10.6838  0.0009  0.1501   0.0074   0.4015    0.0196   0.0000   408.9543       31.7187       5.40824       2.42775       13.4830      -11.7444      -10.3169      -1.45366     -0.399588       5.21131       1.76832      -10.7331      -7.14321       11.6101      0.982581      -10.4957       1.54251       4.22381       7.78727       10.1664       11.5748       12.4221       12.5540       12.4603       11.7956       10.9383       10.2109       8.84216       7.77843       6.73128       5.50351       4.60018       3.59129       2.89581       2.13776       1.60954
  29  23 4558.4806    0.6361 15.9418 10.4902 -0.0005  0.1949   0.0062   0.4932    0.0177   0.0000   455.1931       34.1637      -15.0228       33.2534      -17.6831      -33.5381      -3.04047       26.3438      -16.8293      -1.94199      -1.53163      0.746774      -2.65905       4.15672       10.4863      -2.60510      -3.71232    -0.0525422       9.78000       13.2382       14.9397       15.6390       16.0684       16.0487       15.0004       14.0752       12.9558       11.4219       10.1899       8.53525       7.22534       5.92991       4.71812       3.71647       2.74778       2.06748
  30   4 1581.9121    0.1935  0.1690  9.4399 -0.0085  0.0097   0.0074   0.0200    0.0215   0.0000   440.9339     -0.505360       18.9120      0.108078      -2.97675     0.0499121       1.68664     0.0825526      -1.07754      0.251407     0.0551358   -0.00164208  -0.000186650     0.0455337      0.478365   -0.00260580    -0.0348165    -0.0861056      0.496779      0.677474      0.800465      0.805295      0.719309      0.797014      0.681435      0.716418      0.632117      0.573966      0.482260      0.436578      0.340854      0.272599      0.234235      0.179145      0.139286      0.127688
  30   7 2126.3964    0.8089  0.7101 10.2292 -0.0020  0.0155   0.0135   0.0367    0.0440   0.0000   440.0256     -0.224251       19.5111       1.44526      -1.69377   -0.00865186     -0.310409     -0.144184      0.146878      0.642913     -0.342512     -0.298713    -0.0369101      0.196713      0.354748     -0.403912     -0.496472      0.152569      0.756176       1.10396       1.15171       1.26185       1.29464       1.26541       1.23306       1.12619       1.01803      0.907442      0.782152      0.672255      0.572144      0.440732      0.371091      0.277182      0.219600      0.168365
  30   8 2297.4158    1.1883  0.9338 10.9059 -0.0016  0.0176   0.0180   0.0444    0.0507   0.0000   440.3653       3.06613       16.3127       1.61319      -3.05476     -0.692818      0.709720     -0.547213      -2.28504      -1.05657     -0.318486     -0.449510     -0.555173      0.263814     -0.126864      0.125517     -0.206945      0.400774      0.892193       1.22469       1.34055       1.40364       1.40586       1.41332       1.32038       1.31809       1.16327       1.03884      0.902175      0.756201      0.661579      0.542792      0.425446      0.340489      0.272187      0.194491
  30   9 2462.3522    1.6164  1.0884 11.4579 -0.0021  0.0193   0.0231   0.0493    0.0582   0.0000   440.3129       5.11452       16.2125       6.19332     -0.338891      0.269481       1.55703     -0.135507      0.567043      -1.56122      -1.41239      -1.09912     -0.294183   -0.00978690      0.146973      0.558536      0.151218     -0.100429       1.02938       1.39063       1.59483       1.66982       1.72051       1.66527       1.58388       1.46046       1.34577       1.22827       1.02512      0.896680      0.729153      0.585773      0.479806      0.363205      0.297662      0.230568
  30  10 2623.6322    2.1719  1.0261 12.1370  0.0007  0.0187   0.0315   0.0464    0.0549   0.0000   441.4513       5.60304       16.4267       2.02053      -1.48556       1.26480      0.935802      -1.21111      0.513179       1.31441      0.686015       1.11984      0.109052     -0.559221      0.327540      0.481543      0.230548     -0.201969      0.975400       1.33466       1.44554       1.51217       1.52061       1.46674       1.47462       1.38733       1.26264       1.16061      0.956873      0.828203      0.681192      0.567008      0.466682      0.372346      0.283054      0.216135
  30  11 2782.6638    2.8792  0.9326 12.5439 -0.0012  0.0165   0.0423   0.0420    0.0557   0.0000   441.8911       7.63799       14.7554     -0.444827      -4.06870     0.0877820      -1.90215      -3.45132      0.416495      -1.38695    -0.0791185      -1.07980      -1.51908     -0.838048     0.0811066     -0.220509     -0.191556      0.187544      0.856434       1.14959       1.24365       1.36067       1.38602       1.27860       1.28401       1.20437       1.11269      0.966769      0.848878      0.758850      0.619306      0.535602      0.412311      0.330316      0.253739      0.189378
  30  12 2939.3481    3.3698  0.9354 13.1279  0.0007  0.0172   0.0511   0.0427    0.0527   0.0000   440.1060       8.73349       14.0836       3.72770       1.46074      -2.26535     -0.288963      -3.58469       1.16897     0.0571891     -0.475078      -2.16653      0.835323    -0.0106011     -0.206193      0.157396      0.677953     -0.312232      0.900962       1.19684       1.28933       1.39273       1.38325       1.36081       1.30635       1.26194       1.14166       1.02708      0.908078      0.778550      0.642310      0.508201      0.420262      0.334694      0.263128      0.201997
  30  13 3093.6283    3.8759  1.1388 13.3519 -0.0019  0.0197   0.0550   0.0519    0.0645   0.0000   439.9087       10.5704       15.7319       3.60968      -1.80405      -4.13871       2.20473      -2.73522       1.31913      -1.92261       1.30823      -2.09743     -0.801351     -0.495387      0.168739      0.114361      0.342240      0.430495       1.02929       1.40946       1.55067       1.57732       1.64792       1.62043       1.52689       1.48628       1.36493       1.17257       1.02367      0.874140      0.733691      0.582625      0.482899      0.382907      0.297337      0.228070
  30  14 3246.2795    3.6561  1.4072 13.3684 -0.0028  0.0221   0.0484   0.0607    0.0480   0.0000   439.9558       9.42346       17.5511       2.32705      -1.88449       1.70778      -1.84343      -3.13305       3.38881      -3.09123      0.439110     -0.242827      0.843819      -1.25361      -1.57002    -0.0462723      0.682183     -0.278365       1.21045       1.64952       1.83771       2.00805       2.02547       1.99337       1.90582       1.74832       1.58743       1.40180       1.19023       1.02265      0.822768      0.693127      0.554279      0.435135      0.334203      0.247133
  30  15 3397.9834    3.1507  2.1029 12.6037  0.0002  0.0264   0.0328   0.0695    0.0425   0.0000   441.6645       16.9003       12.4796       3.17773       1.13473      -4.19071      -2.47270      -5.24898      0.716605      -1.00968      -4.34125     -0.999993      -2.27404     -0.892503      0.551995      0.455333     -0.133790     -0.916969       1.38311       1.84642       2.02629       2.14930       2.17510       2.17786       2.07369       1.97848       1.79320       1.61136       1.36051       1.19487      0.980319      0.821872      0.673537      0.528970      0.394378      0.308623
  30  16 3549.1306    2.5047  3.2480 12.2284 -0.0022  0.0352   0.0229   0.0957    0.0339   0.0000   435.2355       15.5162       13.0057       8.73847      -3.60336      -2.57036     -0.621815      -10.2003       1.86598      -5.09433       1.48205      0.586130     -0.623636      -2.46044      0.342223      0.800527     -0.174416      0.668650       1.77929       2.43972       2.73786       2.84866       2.91785       2.89147       2.73298       2.58599       2.35382       2.08989       1.84460       1.58484       1.32275       1.10808      0.867231      0.682948      0.528244      0.408975
  30  17 3699.6495    2.0676  4.6662 11.7315 -0.0003  0.0444   0.0173   0.1221    0.0304   0.0000   437.0906       18.8452       18.9590       1.63344      -4.07337       1.52304       2.36768      -3.67462      -2.10344      -3.56293       1.87646    0.00909265     -0.668339     -0.455481    -0.0515387      0.834979     -0.537003      0.482538       2.27016       3.03063       3.38549       3.59445       3.66927       3.57266       3.38140       3.24469       2.92566       2.67542       2.34634       2.00138       1.67875       1.38322       1.10171      0.884970      0.672483      0.513012
  30  18 3849.4688    1.7212  6.5138 11.3037 -0.0010  0.0557   0.0132   0.1548    0.0269   0.0000   439.8732       19.0958       21.5409       11.6853       1.32305      -2.56198       4.43018      -2.52581      -1.22575      -2.51570       3.24653      -4.25905       2.99428      -3.15703      -1.15365      0.173862      -1.04443     -0.945050       2.92531       3.82860       4.34135       4.51510       4.63105       4.60053       4.39447       4.14977       3.78655       3.35814       2.89225       2.54366       2.11725       1.75371       1.37375       1.11774      0.849172      0.658152
  30  19 3998.8333    1.3692  8.3053 11.1209 -0.0000  0.0721   0.0110   0.2049    0.0239   0.0000   443.3100       21.8154       4.68893       10.2688       2.81120      -2.58567       6.73062       3.85887     0.0578470      -3.30526      -2.46442       3.83519      0.573897       1.11207    -0.0338613      0.605962      -1.46868      0.333796       3.67339       4.88215       5.64425       5.81749       5.99935       6.00907       5.64833       5.30580       4.87478       4.29890       3.77509       3.28378       2.68093       2.23803       1.80241       1.42060       1.08469      0.821980
  30  20 4148.0902    1.1089  9.6431 11.0068 -0.0015  0.0900   0.0102   0.2569    0.0230   0.0000   435.6408       15.7549       16.7584     -0.221214       6.52641       3.58319       6.43702      -13.5844     -0.176789       1.91485       10.0217      -4.74368       1.65661       5.47587      -3.34779      -3.77153       3.34205      -1.07256       4.55157       6.03204       6.85576       7.25988       7.37834       7.25686       7.02608       6.52427       6.00372       5.35011       4.69439       4.10821       3.39664       2.84081       2.24221       1.80316       1.36211       1.03583
  30  21 4296.5047    0.9050 12.2660 10.8299 -0.0012  0.1250   0.0085   0.3480    0.0209   0.0000   429.0535       20.7788       2.09168       5.81934      -6.13801      -14.7794       14.6373      -5.44458      0.934325      -2.98721      -7.45918      -5.71928       6.96508       2.02704      -5.19603      0.264912       1.43792       1.78920       6.11036       8.23440       9.41441       9.80871       10.1186       9.95387       9.48984       8.96898       8.29799       7.32545       6.52016       5.52998       4.63620       3.89841       3.07160       2.48644       1.85694       1.41767
  30  22 4445.1471    0.7567 14.3264 10.6554 -0.0016  0.1549   0.0069   0.4117    0.0187   0.0000   444.0326       16.4985       32.4895      -7.55657       5.21839       7.45345       20.5938      -21.3517       17.3647       3.01958      -6.47886      -16.2188      -7.36368      0.993271       2.37409       1.74465      -3.22027       2.96466       7.80957       10.3190       11.6494       12.3853       12.5242       12.5725       11.9490       11.0838       10.3935       9.07168       8.15336       7.01318       5.81758       4.88851       3.96756       3.09015       2.34911       1.78377
  30  23 4593.5971    0.6084 16.4639 10.4634 -0.0003  0.1985   0.0059   0.5130    0.0168   0.0000   418.1631       22.8585       14.9611      -14.3574      0.261951      -24.1280      -7.03756       19.5373      -18.8564      -4.06701       3.01161      -4.00378       5.25332      -5.53759       2.09456      -1.10452      -2.64039       1.47203       9.68746       13.0240       14.6569       15.7476       15.9450       15.7557       15.2501       14.2968       13.0718       11.5925       10.2502       8.81102       7.43885       6.13563       5.00294       3.93840       2.91843       2.23621
  31   4 1599.3325    0.2240  0.1916  9.4466 -0.0048  0.0089   0.0076   0.0198    0.0219   0.0000   440.9268     -0.255934       19.3176       1.18601      -2.69052      -1.60304     -0.648953     -0.324460    0.00181992     -0.292268     -0.484671     -0.249734     0.0965944     -0.186185      0.153265     0.0113301     -0.212710     0.0894499      0.465792      0.616027      0.702191      0.757524      0.786067      0.752308      0.765183      0.700873      0.602760      0.524030      0.477219      0.435197      0.334017      0.280490      0.223491      0.189954      0.142202      0.100093
  31   5 1788.2630    0.3829  0.3953  9.6141 -0.0025  0.0123   0.0087   0.0283    0.0297   0.0000   440.5141      -1.21111       20.0702      0.750517      -2.57318    -0.0276941      0.223800      0.545902    -0.0696791      0.260137      -1.21010     -0.386077     -0.674732      0.204904      0.135083      0.155296      0.453496    -0.0567202      0.636891      0.885296      0.974780       1.02143       1.01107      0.890327      0.898858      0.824150      0.794239      0.752961      0.689582      0.620273      0.501840      0.409037      0.316525      0.251822      0.201302      0.157087
  31   6 1969.4650    0.5987  0.5106  9.9124 -0.0008  0.0122   0.0114   0.0292    0.0369   0.0000   439.6277      0.626696       19.2864      0.259749      -1.11267       2.19934      -1.25223     0.0590445     -0.155897       1.09767       1.01294      -1.05010       1.09976    -0.0230307    -0.0549584     -0.355454      0.252554     0.0383487      0.675797      0.859282      0.959116      0.992663       1.00684      0.978027      0.976698      0.899037      0.848243      0.769125      0.675209      0.561225      0.480962      0.396360      0.317652      0.253583      0.206720      0.155212
  31   7 2147.0582    0.8708  0.7537 10.3142  0.0001  0.0148   0.0140   0.0381    0.0458   0.0000   440.4321      0.348749       19.6850       1.50211      -3.97351      -3.63302      0.689974      0.930757      0.679089     -0.888748      0.499844      0.173566      0.449364      0.285157     0.0671098     -0.251586     -0.265633     0.0715341      0.749296       1.01339       1.12935       1.16263       1.23576       1.21531       1.13474       1.05593      0.955379      0.886299      0.776801      0.681396      0.572091      0.476681      0.376924      0.296193      0.238079      0.179486
  31   8 2319.0140    1.2628  0.8714 11.0670 -0.0026  0.0168   0.0195   0.0413    0.0490   0.0000   440.6519       2.61218       16.9183       1.09540      0.127619     -0.368778      0.884638     -0.919428      -1.51730      -3.51877       1.29425      0.521198     -0.787887      0.496541      0.387186    -0.0901356     -0.519129     -0.185977      0.850290       1.14745       1.21145       1.31750       1.40568       1.26309       1.25780       1.19157       1.11209      0.976832      0.867220      0.770216      0.649218      0.543186      0.410265      0.351617      0.269782      0.203367
  31   9 2485.1245    1.7037  1.1004 11.4924 -0.0021  0.0182   0.0236   0.0487    0.0574   0.0000   439.1679       2.75287       16.1575     -0.302564      0.211405       1.49994      0.460451    -0.0515498     -0.553437      -2.16289     0.0367069     0.0577862     -0.461906      -1.16950     -0.190429      0.404662     -0.274537     -0.106426      0.939935       1.20842       1.34764       1.42006       1.49794       1.44984       1.41913       1.33333       1.19829       1.06597      0.958674      0.824158      0.701295      0.569973      0.465362      0.365058      0.288392      0.222706
  31  10 2647.9625    2.2296  0.9969 12.2998  0.0013  0.0176   0.0328   0.0469    0.0526   0.0000   438.5343       6.10944       16.0891     -0.531276      -2.96252      0.564954     -0.625038      -1.68955      0.454004      -1.96687    -0.0234380       2.06666      -1.06032     0.0534648      0.190930      0.379817      0.359565      0.188161      0.954464       1.24441       1.37888       1.42840       1.50041       1.48038       1.40746       1.29311       1.23213       1.10092      0.970805      0.824375      0.668665      0.568588      0.449065      0.355958      0.285878      0.225337
  31  11 2808.5336    2.8752  1.0950 12.6217 -0.0020  0.0182   0.0399   0.0477    0.0576   0.0000   439.9784       5.85976       14.2796       2.06366     -0.509053      -1.64793      -2.06278     -0.963266       1.33550      -4.20523       2.21854      -1.29816      0.346986     -0.434867    -0.0212327     -0.642048      0.109597     -0.291387      0.964631       1.29671       1.40049       1.44776       1.51736       1.48245       1.38934       1.31977       1.21995       1.15387      0.998047      0.865522      0.719618      0.590743      0.465954      0.380281      0.299283      0.231035
  31  12 2966.3483    3.6125  0.9421 13.1044 -0.0020  0.0163   0.0527   0.0409    0.0560   0.0000   440.2328       7.61305       16.7356       3.69890      -3.55239      0.625147     -0.571725    -0.0519005      0.183609      -2.05098      -1.93101     -0.959397     -0.275056     -0.605511     -0.464755     0.0276848      0.119655      0.140416      0.858597       1.14978       1.26245       1.35255       1.35823       1.27382       1.26215       1.18908       1.07631       1.00954      0.913350      0.783557      0.638614      0.553758      0.428364      0.352045      0.277648      0.209568
  31  13 3121.5865    3.8123  1.2075 13.3459 -0.0026  0.0199   0.0518   0.0520    0.0599   0.0000   440.8557       11.7197       17.9129       2.08116     -0.234862       2.41333     -0.796008     -0.989220     0.0171185      -3.99322     -0.819069      -1.33929      0.157665     -0.133987    -0.0381781   -0.00819370     -0.175014     0.0911074       1.00336       1.39799       1.50247       1.58477       1.63021       1.50993       1.52367       1.40776       1.29628       1.20495       1.06416      0.929722      0.803882      0.653598      0.529746      0.412025      0.329831      0.244922
  31  14 3275.1255    3.5597  1.4379 13.2663 -0.0039  0.0222   0.0461   0.0593    0.0512   0.0000   440.0969       12.3640       13.2733       5.01406       1.15355      -1.15306       1.99486     -0.951443       1.91026      -1.24926      -1.72693      -1.69497     0.0652734      -1.72660      -2.12639     -0.441205     -0.127542    0.00970786       1.16522       1.59731       1.70104       1.81378       1.89284       1.83993       1.71866       1.59954       1.50072       1.36016       1.23855       1.02142      0.877844      0.733586      0.587786      0.467757      0.365610      0.273769
  31  15 3427.7193    2.9805  2.1433 12.7764 -0.0013  0.0272   0.0315   0.0730    0.0377   0.0000   441.3122       16.4092       9.45947      -2.25251       2.48455       2.69442      -2.21894      -2.41929      -3.78348      -3.85907    -0.0658140      -1.04676       1.37023       1.06058      0.268388     -0.712393      0.177145     -0.529043       1.38026       1.85987       2.09436       2.14068       2.25197       2.17453       2.14690       1.98009       1.84169       1.67718       1.48439       1.20031       1.06725      0.867710      0.707686      0.569622      0.436674      0.342590
  31  16 3579.5489    2.4166  3.5838 12.1274 -0.0004  0.0358   0.0205   0.1011    0.0308   0.0000   439.5303       18.0374       11.8904      0.169445       5.62553      -2.18770      -3.03213      -8.85792       2.38722      -2.70402       1.07774      -1.64294      -1.60121       1.31780      0.464870     -0.705286      -1.39613      0.440917       1.77036       2.39051       2.73718       2.84468       2.95463       2.87192       2.80201       2.65008       2.36235       2.18086       1.85684       1.62122       1.36391       1.12493      0.903415      0.738417      0.555669      0.427510
  31  17 3730.7792    2.0100  5.0628 11.6291 -0.0007  0.0454   0.0159   0.1262    0.0292   0.0000   439.3643       17.4413       11.5561       8.10276      -5.53575      -1.31830      -6.46702      -4.79076      -1.39035     -0.642316     -0.756719     -0.536476      -4.80879     -0.205676     0.0943293      -1.89875       1.13131      0.267300       2.25130       3.00456       3.37892       3.47507       3.64498       3.62135       3.45723       3.28316       2.98910       2.67962       2.37517       2.02147       1.74890       1.44806       1.15702      0.950179      0.719070      0.548228
  31  18 3881.1553    1.6540  6.9650 11.2596 -0.0009  0.0584   0.0122   0.1617    0.0253   0.0000   439.1912       25.3837       23.7920       12.4890      -5.89631      -16.3141     -0.241759      -6.69738       6.70290      -7.81582      -2.69784      -2.20126     -0.173322      -2.81211      -1.78417     0.0152075     -0.454063      0.105414       2.85143       3.83020       4.33918       4.48361       4.67442       4.67956       4.40125       4.17339       3.84633       3.50917       3.01176       2.64174       2.23330       1.83012       1.51751       1.20065      0.917117      0.704950
  31  19 4031.4925    1.3085  9.0323 11.0846 -0.0006  0.0774   0.0104   0.2210    0.0231   0.0000   433.0287       13.6345       6.21808       9.40531      -5.56890      -3.94327      -1.09217      -6.25879      -2.51738      -1.79307      -3.22317      -5.10994       2.73833     -0.930075      -2.11722      -1.59950       1.24962     -0.868771       3.78258       5.12781       5.77096       6.08586       6.30467       6.12685       5.96762       5.57117       5.13904       4.61798       4.04513       3.51056       2.94235       2.47638       2.00946       1.59716       1.22002      0.927458
  31  20 4181.3152    1.0789 11.4737 10.9790 -0.0022  0.1054   0.0093   0.3007    0.0217   0.0000   435.4790       16.6897       23.0515       11.2072      -20.9198       7.41577       8.48865      -9.22348      0.859475      -3.46416       10.4202      -5.38358       1.20211     -0.535787      -1.52372       2.09217       3.82290     0.0481964       5.07274       6.78215       7.80021       8.10230       8.33087       8.19469       7.93637       7.39088       6.90633       6.18681       5.50918       4.80288       4.01269       3.36331       2.75390       2.17198       1.66612       1.27623
  31  21 4330.7662    0.8892 13.1061 10.8088 -0.0006  0.1294   0.0078   0.3584    0.0197   0.0000   434.1469       18.0994       12.8218       9.59527       4.13418      -27.3463      -20.9084     -0.581852       6.85648     -0.936843      -7.71610      -1.58629      0.421628       2.16730      -4.07996      -3.53137      -1.11437       1.38532       6.25090       8.36165       9.38442       10.0370       10.3310       10.0820       9.73552       9.35537       8.34321       7.66602       6.67479       5.84339       4.93841       4.10688       3.36116       2.66121       2.03573       1.56022
  31  22 4479.4065    0.7098 15.2247 10.6209 -0.0011  0.1705   0.0063   0.4405    0.0178   0.0000   425.8266       19.7058       28.3113      -13.6389      -21.9127      -9.61882      -18.4200       4.59800       5.20738      -35.9355      -20.0525       10.4965       11.6336      -6.28118      -1.88078      0.208782       1.60835     -0.673352       8.03907       10.9108       12.2862       13.1726       13.3979       13.4013       12.7261       12.1858       11.0663       9.95447       8.81461       7.73103       6.38728       5.37394       4.37476       3.49207       2.63746       2.01848
  32   6 1988.6501    0.6282  0.5889  9.7811 -0.0020  0.0136   0.0112   0.0312    0.0407   0.0000   441.0133    0.00525236       20.4503      -1.41695      -2.80665      0.313381      0.592908      0.645513       1.87431      0.330735     -0.476242      0.705630      0.432347      0.310654     -0.500457    -0.0483952      0.368247      0.163303      0.646912      0.861929      0.987397       1.02663       1.13078       1.05957      0.998170      0.975993      0.874322      0.807509      0.660689      0.603378      0.508787      0.423777      0.341119      0.290856      0.207527      0.161428
  32   7 2167.3640    0.8667  0.8205 10.3523 -0.0037  0.0162   0.0136   0.0395    0.0456   0.0000   439.2789      0.738096       17.6081     -0.464068      -4.31280     0.0256368       2.05087      -2.74148      0.382627       1.80590     -0.341064      -1.92481    -0.0780216     0.0740500     -0.203633     -0.190931      0.509399      0.671798      0.727501       1.03864       1.10623       1.17387       1.20774       1.20626       1.13383       1.09872       1.01447      0.913872      0.854481      0.681352      0.625220      0.493032      0.414692      0.325123      0.264796      0.200587
  32   8 2340.1373    1.3535  0.9372 10.9623  0.0008  0.0165   0.0195   0.0420    0.0542   0.0000   440.8305       2.80350       18.3803     -0.737498      0.155302     0.0383296      -1.51404     -0.543939      0.335806      -1.77235      0.837153      0.796138     -0.632344     -0.667575      0.404386      0.335845     0.0254114     0.0127168      0.829497       1.06404       1.17617       1.29334       1.33124       1.31262       1.25207       1.19609       1.08303      0.958307      0.837478      0.743344      0.616867      0.528833      0.439631      0.349258      0.255283      0.201921
  32   9 2507.3965    1.8081  1.0419 11.7973 -0.0004  0.0181   0.0258   0.0472    0.0509   0.0000   442.5297       3.27953       18.6632       1.68970      -4.27844      -4.41992      -1.45643      0.395194      -1.62239      -1.49979      0.406813       1.33864     -0.956099      0.199906      0.612679     -0.460327     0.0374100     -0.116658      0.880207       1.24976       1.36987       1.44730       1.46983       1.43807       1.34928       1.30901       1.20939       1.10004       1.01287      0.834174      0.724292      0.570095      0.471347      0.386273      0.300854      0.237974
  32  10 2671.8519    2.3746  1.1747 12.2061 -0.0028  0.0196   0.0323   0.0510    0.0582   0.0000   441.1095       4.46792       17.6699       2.18820      -1.53756     -0.565858      -1.36285      -3.87781     -0.178480      0.115151      0.874713     -0.211372      0.194572     -0.747665     -0.881626     -0.123871     -0.454759     0.0664521      0.943483       1.33351       1.41354       1.57525       1.56669       1.56047       1.50628       1.46550       1.31509       1.15773       1.01236      0.851116      0.739587      0.632320      0.491817      0.406042      0.313558      0.238803
  32  11 2833.9022    3.0480  0.9654 12.7478 -0.0026  0.0164   0.0435   0.0435    0.0551   0.0000   439.5003       7.52618       14.5810       1.11955      -2.30250      -4.04176    -0.0158926     -0.707834    0.00616046      -1.69771     -0.470121      0.374004     -0.199261     -0.152831     -0.532223      0.687822     -0.129165     -0.337056      0.847667       1.10840       1.17911       1.28620       1.31802       1.37404       1.25823       1.21687       1.06637      0.994331      0.856131      0.759789      0.632178      0.522152      0.429042      0.351238      0.274755      0.206099
  32  12 2992.9280    3.7563  0.9165 13.2446 -0.0004  0.0161   0.0544   0.0404    0.0524   0.0000   439.7072       6.99002       14.4519       3.03187      -2.00413      -1.33344     -0.359925      -3.22338      -1.00141     -0.721998     -0.790201      -1.01579      0.390333     -0.773407     0.0783259     0.0744829     -0.433320      0.125289      0.807027       1.08900       1.19643       1.24491       1.30072       1.22242       1.21931       1.14500       1.08017      0.971268      0.859614      0.724466      0.633570      0.542985      0.432269      0.349859      0.278239      0.206163
  32  13 3149.1775    3.8666  1.2688 13.2354 -0.0010  0.0195   0.0499   0.0524    0.0544   0.0000   438.3602       9.74540       13.7093       3.26859      -2.62602      -2.82552      0.481110     -0.796580       1.06811     -0.873875      0.884956      -1.98012      -1.18404      0.233438     -0.478655     -0.108822     0.0790587     -0.135694      0.916210       1.30168       1.38488       1.48092       1.49271       1.52689       1.42550       1.39277       1.26856       1.13282       1.03299      0.884489      0.743091      0.608858      0.512620      0.412102      0.320511      0.247030
  32  14 3303.6148    3.5760  1.5894 13.0498 -0.0012  0.0221   0.0419   0.0602    0.0494   0.0000   438.4970       14.6751       15.1913       1.12695      0.872972      -1.64503      0.386452      -5.79306       1.45063      -1.04878      0.164768     0.0309046      0.609483      -2.98636     -0.364466       1.06344      0.885289     -0.566520       1.07208       1.46901       1.61842       1.73708       1.80773       1.76101       1.71669       1.62004       1.46755       1.32433       1.17642      0.995031      0.857992      0.709280      0.576636      0.461325      0.359772      0.281290
  32  15 3457.0145    2.8250  2.4922 12.5127  0.0011  0.0287   0.0269   0.0789    0.0343   0.0000   442.1278       15.4919       5.25164       6.52412       4.95881       1.07899      -6.69761     -0.597831     -0.153836      -5.44376       1.00796      -2.80649      -1.15648      0.417569     -0.431677      0.954150     -0.462720      0.146102       1.35493       1.86122       2.06489       2.17418       2.28921       2.23752       2.12907       2.01875       1.85873       1.68630       1.49481       1.31003       1.11645      0.910053      0.762001      0.605933      0.477561      0.365294
  32  16 3609.7817    2.3200  3.7447 12.0425 -0.0006  0.0368   0.0190   0.1016    0.0288   0.0000   438.8217       17.4892       10.3285       8.24516     -0.114173       2.36793      -7.35005      -1.55421       3.68888    -0.0553316       1.89129      -1.11266      0.242526      -1.04458     -0.548114      0.447349       1.38752      0.314062       1.77574       2.45338       2.69275       2.89255       2.99153       2.97074       2.86689       2.67562       2.46469       2.19850       1.97269       1.63577       1.44864       1.17865      0.955554      0.774057      0.602009      0.467046
  32  17 3761.6498    1.9183  5.3305 11.5543 -0.0009  0.0471   0.0145   0.1315    0.0268   0.0000   435.8222       14.1979       15.5003       5.93098       5.06587       4.50988       2.71627      -6.28178       6.67983      -4.31263      -5.03220      -4.67941     -0.286988      -1.75774      -3.37706     -0.502760       1.21931      0.228627       2.26590       2.97398       3.43240       3.49456       3.70108       3.63109       3.48339       3.35839       3.04880       2.71833       2.46090       2.12989       1.83185       1.52424       1.26055       1.00626      0.782176      0.600129
  32  18 3912.8416    1.5544  7.2152 11.2379 -0.0008  0.0608   0.0116   0.1688    0.0239   0.0000   434.4354       21.8583       17.5830       3.98542       1.95009      -2.92402      -3.81870       3.49998      -5.06323      -5.81095      -2.03208      -1.00296      -2.94401      -1.30521      -1.09725      0.716399      -1.39264       1.11774       2.90689       3.90533       4.43973       4.62871       4.84853       4.72934       4.57622       4.37072       3.99048       3.60673       3.21167       2.76999       2.34913       1.99442       1.61513       1.29701       1.00168      0.790111
  32  19 4063.6173    1.2663  9.2221 11.0833 -0.0007  0.0799   0.0102   0.2276    0.0220   0.0000   440.0226       24.2046       11.9857      -3.55648      -3.80603       11.5401       14.6615      -8.70466      -8.04493      -4.69674      -5.20522      -4.44588       3.32573       1.88061      -1.37359       1.85374      0.950160      0.602143       3.79677       5.03914       5.66670       6.04865       6.21040       6.20129       5.88760       5.63353       5.22004       4.68451       4.13886       3.61722       3.06660       2.63289       2.09237       1.70785       1.31368       1.02595
  32  20 4213.8763    1.0179 11.2367 10.9267  0.0006  0.1075   0.0089   0.2965    0.0210   0.0000   446.2140       19.6026       16.9046     -0.841879      -3.07259       13.4703       14.3714      -14.4247      -1.37819      -3.49651      -4.19817      -2.74987      0.814254       1.81130      -4.86203      0.660694     -0.669530     -0.640128       5.05448       6.75289       7.63679       8.02861       8.42856       8.22762       8.03221       7.50734       7.02138       6.31463       5.60783       4.83987       4.12443       3.43696       2.81965       2.29233       1.76019       1.36426
  32  21 4363.7620    0.8085 13.3610 10.7815  0.0011  0.1442   0.0073   0.3811    0.0188   0.0000   445.1650       48.8796     -0.176678     -0.736221       9.48006      -11.1105       6.10386       10.9706      -15.1546      -19.6725       6.05737      -3.86428       8.95537       14.6137      -2.74695       1.87379       2.85123      -4.00818       6.55009       8.94077       10.1835       10.7953       10.9960       11.1183       10.7368       10.0273       9.30197       8.37638       7.39815       6.43969       5.54635       4.58333       3.81022       3.03474       2.30188       1.77898
  32  22 4513.1507    0.6831 16.1108 10.5507  0.0032  0.1808   0.0060   0.4593    0.0168   0.0000   436.7969      -9.46075       39.7596      -2.46111       3.58947      -15.4234      -10.9095      -8.21701       22.6461      0.751104     -0.361432       3.20288       9.07423       18.3307       3.74214      -10.1879     -0.224973       5.69123       8.27887       11.2621       12.6031       13.4456       14.0447       13.7097       13.4041       12.5777       11.6210       10.5317       9.30042       8.14506       6.93873       5.81252       4.73203       3.90655       2.90179       2.26458
  33   4 1633.2222    0.2458  0.2174  9.4351 -0.0028  0.0106   0.0074   0.0193    0.0219   0.0000   441.6874     0.0320042       20.4799     -0.350236      -2.44704     -0.335309      0.323861      0.651589      0.214045     -0.294203     -0.117701    -0.0467813     -0.178082      0.323202     -0.141395      0.243174      0.151255   -0.00525514      0.505162      0.633016      0.806017      0.927520      0.750141      0.745976      0.820101      0.804476      0.595173      0.612350      0.559298      0.464405      0.385526      0.341099      0.297482      0.236088      0.185541      0.140953
  33   5 1823.8393    0.4140  0.4110  9.6130 -0.0024  0.0119   0.0088   0.0275    0.0298   0.0000   440.8050     -0.552690       19.3622      -1.09270      -1.71392      0.327146     -0.289377      0.381780      0.692936      0.907064      0.199313      0.409738     -0.232994      0.151436      0.244806      0.566113      0.119578    -0.0294093      0.616127      0.827883      0.891919      0.932301      0.916352      0.899824      0.905281      0.899095      0.807080      0.725521      0.625347      0.542493      0.466981      0.398927      0.329152      0.260104      0.211416      0.168660
  33   6 2007.6702    0.6305  0.5830  9.9552 -0.0014  0.0137   0.0111   0.0314    0.0371   0.0000   441.4022      -1.08016       18.4142      0.864839     -0.725107       1.23540      0.371158      -2.07289      0.878502     -0.715181    -0.0951249     0.0428837     -0.239614      0.544860     0.0232541     -0.301196     -0.114962     -0.198793      0.681237      0.952179       1.03289       1.15311       1.18681       1.20176       1.16357       1.08110      0.940085      0.832484      0.716472      0.640393      0.517006      0.445620      0.348819      0.289356      0.218249      0.170740
  33   7 2187.3866    0.9498  0.8714 10.3908 -0.0029  0.0158   0.0142   0.0402    0.0496   0.0000   440.0607      0.841617       20.2123      0.405398      -4.06245      -1.29262      0.487141      0.120072      -1.19162      -1.00877      0.216654     -0.796168     -0.113610      -1.49400      0.129388      0.137335     -0.110969     -0.354075      0.764531      0.997553       1.10613       1.18830       1.28062       1.22967       1.18709       1.12049       1.03436      0.945391      0.833864      0.700919      0.610226      0.519642      0.413987      0.338337      0.269037      0.208450
  33   8 2360.9002    1.3512  0.9927 11.1410 -0.0011  0.0170   0.0192   0.0450    0.0496   0.0000   441.0064       3.08061       16.1103      0.250634      -1.08641     -0.403456      -1.68933      -1.11462      0.804891      0.960892      0.972498      -1.03415      0.561867     -0.791865     0.0217814     0.0931048     0.0308815      0.520680      0.814633       1.10765       1.17278       1.32066       1.35676       1.31507       1.27821       1.21134       1.13827       1.00425      0.882190      0.783970      0.650536      0.569147      0.441994      0.361834      0.290623      0.233489
  33   9 2529.2647    1.8980  1.1307 11.7586 -0.0034  0.0187   0.0257   0.0482    0.0553   0.0000   440.3098       5.43587       17.0702       1.76716      -1.43002      0.519658      -2.29220      -2.49727     -0.663180      -3.17345     -0.827298      -1.88408      0.578372       1.06378     -0.225471      0.247287      0.156293      0.116901      0.915470       1.24911       1.42625       1.49934       1.52243       1.54383       1.46067       1.42742       1.26990       1.17990       1.02166      0.883533      0.763688      0.638033      0.530262      0.429996      0.335714      0.263358
  33  10 2695.1660    2.6273  0.9986 12.1974 -0.0022  0.0162   0.0357   0.0416    0.0591   0.0000   442.8254       7.84868       15.5708     -0.376177      -2.65818       1.37100       2.50626      -1.66873     -0.585449      0.228612     -0.277959     -0.904070     -0.301953     -0.746927     -0.494761     -0.158182     0.0873521     0.0669515      0.788779       1.07022       1.14110       1.24080       1.27513       1.31087       1.20998       1.15424       1.04436      0.963518      0.859215      0.754563      0.646759      0.548592      0.441659      0.359471      0.286848      0.221546
  33  11 2858.7457    3.2032  0.9537 12.8768 -0.0034  0.0164   0.0454   0.0416    0.0540   0.0000   439.6664       7.66877       15.8441       2.24160      -1.15821     -0.242824     -0.871486      -3.13668     -0.961495      -2.72103       2.44716      -1.14066       1.20580      0.613442      -1.19582     0.0448526     -0.144141      0.327938      0.794840       1.08815       1.20100       1.26364       1.36886       1.30019       1.23283       1.21890       1.10020      0.998126      0.882384      0.764901      0.644794      0.532161      0.436153      0.353860      0.284536      0.228084
  33  12 3019.0178    3.7204  1.0209 13.2526 -0.0011  0.0170   0.0519   0.0440    0.0541   0.0000   441.5929       7.63075       15.2957       2.34460     -0.224276      -2.03991       2.26541      -1.81615      -1.37837      -2.35812      0.534033     -0.429988      -1.01446      0.373880    -0.0443227      0.606699     0.0440394      0.395451      0.817815       1.11626       1.23458       1.28553       1.32715       1.27248       1.24956       1.19012       1.11087      0.983694      0.916938      0.790756      0.697050      0.575493      0.484144      0.385445      0.307273      0.240221
  33  13 3176.3304    3.8702  1.1435 13.4978  0.0010  0.0194   0.0531   0.0485    0.0538   0.0000   438.7978       11.5707       14.2721       3.44316      -1.15302      -1.24020     -0.927827      -3.44884     -0.932860      -1.46443       1.48699     -0.374167     -0.613499     -0.269016      0.778778      0.762351      0.387599     -0.411839      0.989880       1.39330       1.49498       1.58054       1.53669       1.54841       1.52279       1.49153       1.36769       1.24218       1.10115      0.912510      0.789114      0.654249      0.524463      0.439947      0.357494      0.281429
  33  14 3331.7291    3.4295  1.8565 12.8583 -0.0007  0.0235   0.0368   0.0635    0.0458   0.0000   440.8545       8.10166       11.8943       4.95416      -1.19767     -0.647301      -2.00503      -1.29909     -0.590398      -4.10762       2.99181      0.632777      -1.55211     0.0270856     -0.858270      0.110380      0.866450      0.542737       1.12660       1.52676       1.65640       1.82820       1.79082       1.84239       1.69547       1.64240       1.51643       1.40571       1.26375       1.10626      0.947647      0.804114      0.642381      0.523422      0.424165      0.329418
  33  15 3486.0892    2.7234  2.7398 12.5160  0.0002  0.0305   0.0250   0.0822    0.0324   0.0000   441.5540       12.1404       12.2587       6.07553       4.08435      -1.85858      -6.29001      -3.24499       1.69922      0.720391     -0.461819      -2.88916      0.526886       1.52028      0.755156     -0.145501     0.0396282      0.340944       1.41857       1.89455       2.12702       2.19043       2.38223       2.29036       2.22034       2.13188       1.92717       1.79951       1.59930       1.36489       1.18221       1.00039      0.823857      0.659159      0.515289      0.414017
  33  16 3639.4970    2.2649  4.1658 11.8891 -0.0004  0.0377   0.0174   0.1051    0.0275   0.0000   443.8980       17.0068       13.9826      -1.17808      0.874087       4.99283      -5.41639      -2.31679     -0.112484      0.103746       1.05680      0.294291       4.92292      0.342895     -0.972148      0.665835     -0.255827     -0.278010       1.77124       2.41785       2.63603       2.85424       2.92622       2.92895       2.78429       2.66918       2.47396       2.20673       1.99214       1.71659       1.49657       1.26259       1.01483      0.834757      0.654711      0.512866
  33  17 3792.2069    1.8294  5.6794 11.5607 -0.0016  0.0489   0.0138   0.1386    0.0248   0.0000   444.1303       22.9401       18.2305       8.76043      -4.60948      -3.47899     -0.144837      -12.6556      0.991855      -2.04220      -1.03759      -8.70947    -0.0653652       1.10958      -1.48794     -0.242822      0.154726     0.0532063       2.33619       3.13065       3.44313       3.69757       3.78417       3.76876       3.58126       3.48376       3.22179       2.94494       2.59169       2.26547       1.90877       1.63736       1.33537       1.10096      0.859028      0.672323
  33  18 3944.0912    1.4938  7.7607 11.1766 -0.0024  0.0639   0.0109   0.1799    0.0229   0.0000   433.8715       19.3544       19.8547       9.16837      -4.74687      -11.4493      -8.45860      -12.3543       6.01948      -5.65321     -0.751626      -7.14534     -0.522926      -3.69614       3.36815       1.02888       1.43838      0.994810       2.91561       3.93937       4.47968       4.72435       4.88868       4.90142       4.70117       4.44756       4.14586       3.69502       3.35527       2.90948       2.46794       2.10628       1.72018       1.38782       1.09234      0.841521
  33  19 4095.4855    1.2232  9.9671 11.0312 -0.0010  0.0852   0.0098   0.2431    0.0218   0.0000   443.7429       22.9520       24.5985       14.2424      -6.53727      -3.08720      -3.44264      -7.33498      -8.51528       6.87319       12.7863      -11.5544      -1.19610     -0.376122       2.65279      -4.10714     -0.206895       1.06377       3.94464       5.27954       6.02243       6.40490       6.56917       6.52688       6.30984       5.96764       5.51853       5.04636       4.45143       3.92054       3.34934       2.80592       2.33230       1.85823       1.48000       1.13789
  33  20 4246.5657    0.9482 11.5373 10.9416 -0.0014  0.1143   0.0087   0.3133    0.0204   0.0000   434.4303       31.4318       4.11668       4.46438      -10.7412      -1.06638      -6.29042      -8.96658      0.608144      -6.78219       1.57156       10.1904       1.89585      -7.88178       2.53584       4.50347      -4.61875       1.27567       5.21251       6.90872       7.88921       8.28791       8.71671       8.69783       8.37323       7.87725       7.33876       6.62400       5.95370       5.17531       4.43258       3.72469       3.06260       2.52084       1.92193       1.52453
  33  21 4396.7924    0.7545 13.3543 10.7554 -0.0024  0.1484   0.0072   0.3930    0.0188   0.0000   432.6266       5.27882       20.9737       33.7503     -0.105957      -16.4332      -6.29214       7.76964       27.0175      -23.1165      -15.9297      -9.28250       2.43015       10.4146       1.65608      0.526594       3.28936     -0.565259       6.62024       8.91344       10.0969       10.7127       11.1197       11.1149       10.6344       10.3008       9.40175       8.51295       7.64797       6.69178       5.75755       4.79320       3.96005       3.26666       2.47347       1.94956
  33  22 4546.2792    0.6106 15.4975 10.5410 -0.0070  0.1911   0.0059   0.4796    0.0170   0.0000   435.7945       9.03501       16.8279      -1.37407       4.28262      -18.5399       16.9508       4.95792     -0.320715      -3.44703      -14.2507      -8.68214      -11.2428      -8.18531       2.84923       1.67996      -2.44131      -6.94233       8.53293       11.6038       13.1206       13.8941       14.3930       14.3093       13.8340       13.1024       12.2874       11.2044       9.91162       8.62713       7.34147       6.26253       5.17862       4.25438       3.23525       2.53762
  34   3 1441.1665    0.1329  0.0823  9.3636  0.0130  0.0082   0.0075   0.0159    0.0182   0.0000   441.2352     -0.386747       20.0829     0.0938763      -2.66221     -0.336026      0.733467     -0.106753     -0.154695      0.416102    -0.0710454     -0.317893    -0.0954703     0.0377963     -0.154301      0.216656   -0.00179009    -0.0403041      0.548286      0.561266      0.712503      0.733093      0.614500      0.697530      0.542205      0.473778      0.568917      0.556005      0.434661      0.390126      0.381192      0.308141      0.246072      0.186556      0.160714      0.125395
  34   4 1649.7340    0.2578  0.2458  9.4383 -0.0041  0.0107   0.0071   0.0211    0.0227   0.0000   440.5141     -0.353764       19.7562      0.691163      -3.62224      -1.11432      0.823858     0.0567284      0.325199      0.285916     -0.259593     0.0701405    0.00116870      0.496843     -0.195014      0.142147     -0.150284     0.0182750      0.428620      0.672946      0.628113      0.763853      0.730289      0.744027      0.732251      0.638408      0.641369      0.537753      0.540931      0.449611      0.411652      0.331380      0.267817      0.222693      0.168275      0.136614
  34   6 2026.3717    0.6765  0.6279 10.0259 -0.0013  0.0135   0.0114   0.0329    0.0382   0.0000   441.0585     0.0456635       19.2415      0.410142      -2.53679       2.14066     -0.465798     -0.617386     0.0347464     -0.780990       1.31041     -0.367658       1.02860      0.255821     -0.778847      0.207004     -0.105136      0.156540      0.655181      0.897454       1.01206       1.05667       1.05781       1.08788      0.994910      0.926345      0.877902      0.831739      0.732508      0.656218      0.573596      0.479828      0.386471      0.306342      0.249276      0.196320
  34   7 2207.0753    1.0236  0.8254 10.4437 -0.0004  0.0148   0.0149   0.0371    0.0476   0.0000   440.3650       2.22268       19.9371      0.461763      -2.87488    -0.0253047      0.866506     -0.849985      0.568309      -1.23202     0.0867659     -0.406613      0.127632     -0.161749      0.181805      0.242997     -0.266102     -0.217371      0.695550      0.901531      0.996008       1.09481       1.12870       1.12156       1.07902       1.03742      0.941980      0.886464      0.762362      0.669966      0.577395      0.471046      0.397862      0.323069      0.266163      0.202582
  34   8 2381.3239    1.4339  1.0225 11.1969 -0.0017  0.0171   0.0196   0.0442    0.0503   0.0000   439.1650       3.82437       18.6704       1.13242     -0.982377      -1.55686     -0.186409      -2.19059      0.532545      -2.17811      0.168392     -0.730076      0.181019      -1.11392     -0.491372     -0.218075      0.139059    -0.0454170      0.794620       1.04080       1.13470       1.27688       1.26668       1.28648       1.23683       1.14895       1.07547      0.982429      0.896114      0.768473      0.688344      0.562950      0.463637      0.380031      0.299441      0.245510
  34   9 2550.7916    1.9459  1.1166 11.8731 -0.0009  0.0187   0.0264   0.0474    0.0539   0.0000   440.4672       3.62166       17.0131       1.78902      -2.07153     -0.702110      0.711158     -0.365240       1.75445      -3.21954       1.86908      0.731918     -0.251568      0.224900     -0.622741      0.910957     -0.519796    -0.0510115      0.846213       1.18162       1.26557       1.31238       1.42142       1.34760       1.41931       1.30887       1.19011       1.09490      0.966046      0.835041      0.708058      0.592921      0.495915      0.411903      0.326255      0.257551
  34  10 2718.1279    2.5613  1.0650 12.3669 -0.0036  0.0172   0.0348   0.0448    0.0552   0.0000   443.8205       5.07293       16.4470      0.929601      -4.33878      -1.26792      0.960583      -2.00714       1.18985      -1.45540      -1.18320      -1.69107     0.0730159      0.454860       1.11583      0.266650      0.684732      0.609778      0.829577       1.11035       1.24327       1.35670       1.37744       1.33982       1.28090       1.25052       1.11111       1.05327      0.931632      0.830699      0.697119      0.589140      0.487368      0.395539      0.313024      0.247648
  34  11 2883.1336    3.3753  0.9762 12.9231  0.0009  0.0160   0.0461   0.0422    0.0546   0.0000   440.0178       7.71528       17.5486       1.90073     -0.344060      -1.39807       1.33297     -0.210487       1.04922      0.372253       1.25533      0.317949     -0.271591    -0.0428745      0.392979     -0.482393      0.488597     -0.145533      0.768081       1.03617       1.13494       1.22006       1.28867       1.27570       1.20323       1.21611       1.07776       1.00238      0.892329      0.735994      0.628348      0.505412      0.437498      0.354786      0.301071      0.227304
  34  12 3044.6738    3.9728  1.0443 13.1511 -0.0024  0.0166   0.0530   0.0430    0.0586   0.0000   439.5236       10.6394       16.6517       1.90052      -2.31370       1.91443       1.50949      -5.21746       2.23315      -1.20737      0.709728     -0.819351     -0.218038     -0.192414    -0.0874741      0.408491    -0.0405705      0.255008      0.792091       1.07243       1.17824       1.24748       1.25905       1.25990       1.22401       1.15741       1.06866      0.999438      0.910959      0.773900      0.672496      0.571568      0.470293      0.386465      0.303593      0.238934
  34  13 3203.1256    3.9522  1.2202 13.2501 -0.0014  0.0191   0.0505   0.0491    0.0576   0.0000   439.7374       10.2924       15.2147       3.10125      -4.29119     -0.816944       4.36740      -2.81009      0.526535     -0.445655      0.982207      0.491810      0.291939      0.293684      0.382025     0.0404952      0.291886      0.406576      0.867736       1.21635       1.29248       1.38874       1.41285       1.40450       1.32074       1.33545       1.22559       1.11714       1.01555      0.862308      0.747466      0.619542      0.504258      0.423440      0.336525      0.272635
  34  14 3359.5372    3.2904  1.9518 12.9051  0.0007  0.0241   0.0341   0.0643    0.0400   0.0000   440.5150       10.1786       14.4135       2.19994     -0.378785      -4.14458      -4.97515     -0.635815      0.723890      -1.02233      -2.80574     -0.307982     -0.595957     -0.963599      0.287434     -0.254250     -0.392951     -0.478772       1.10460       1.46844       1.63983       1.72210       1.77685       1.76532       1.74380       1.62481       1.52381       1.42893       1.24925       1.12601      0.956283      0.812736      0.661341      0.546915      0.444440      0.353355
  34  15 3514.7733    2.7171  2.9719 12.3600  0.0008  0.0312   0.0234   0.0833    0.0326   0.0000   442.6359       11.5195       6.22443       3.53742       1.91302       1.52095      -6.79133      -3.52626       1.47573      -1.14282      0.104056     -0.812543     -0.153632      0.655200      -1.80744      -1.12514      0.756715      0.974256       1.37973       1.89827       2.14213       2.20831       2.32927       2.25100       2.23232       2.09701       1.96769       1.78357       1.61767       1.43108       1.25022       1.05169      0.862562      0.709818      0.553787      0.439969
  34  16 3669.0303    2.1452  4.6494 11.7561 -0.0008  0.0403   0.0156   0.1105    0.0259   0.0000   439.4836       16.2363       14.6235       8.31904     -0.204095      -4.12889     -0.528173     -0.980293       4.81410      -2.40922       1.57961      0.907438       3.52174       3.96057     -0.877878     -0.916361      0.614998     -0.451613       1.85591       2.47740       2.80285       2.96281       2.96643       2.99422       2.90001       2.78336       2.62731       2.37514       2.13477       1.85322       1.59651       1.35103       1.13605      0.916884      0.731500      0.577866
  34  17 3822.4904    1.7667  6.3224 11.4692 -0.0006  0.0519   0.0126   0.1455    0.0231   0.0000   438.4597       20.9310       17.2247       4.57329      -1.50764      -2.89651       2.42631      -2.14281       1.10019      -9.17052       1.23881       2.49794       1.34991      -2.28640     -0.970229      -2.74131      0.735791      -1.04057       2.34378       3.13343       3.56659       3.77365       3.91715       3.87007       3.76928       3.58648       3.30809       3.05721       2.67685       2.39372       2.04802       1.72066       1.44033       1.16107      0.931490      0.728897
  34  18 3974.9425    1.4566  8.3982 11.1293 -0.0003  0.0669   0.0103   0.1895    0.0222   0.0000   434.7552       23.3696       18.1055      -3.29097      -10.7210       6.76605       4.24068      -13.0531      -1.99655      0.928700       4.74717      -8.32986      -3.90583   -0.00855408       1.00595      -2.52627      0.156432       1.13558       3.00648       4.08691       4.61350       4.91848       5.08780       4.96267       4.88125       4.58301       4.31645       3.88526       3.55847       3.10068       2.65969       2.24974       1.87377       1.51796       1.21800      0.947048
  34  19 4127.0048    1.1467  9.7271 11.0289 -0.0019  0.0863   0.0092   0.2438    0.0208   0.0000   432.7325       13.1798       11.2006       13.4545       4.58764      -6.85380       21.7429      -3.43264      -10.8514      -8.20966       4.40777       4.27868      -1.89851      -3.24427       1.40207       4.73828     -0.627471      -3.53081       3.83837       5.10313       5.79622       6.05529       6.35142       6.30048       6.17900       5.83481       5.42272       4.99709       4.43840       3.90495       3.37513       2.86747       2.40182       1.95256       1.54459       1.20053
  34  20 4278.1826    0.9282 12.3273 10.9001  0.0001  0.1204   0.0077   0.3267    0.0192   0.0000   438.3360       18.5999      0.141226       1.75300       6.53322      -5.16386      -11.8629      -1.09634       4.26616      0.103576      0.209326       4.82296      -1.68055       6.62596     -0.568198      -4.47304      -2.14975       1.18502       5.25609       7.06504       8.04035       8.51596       8.80870       8.82178       8.54195       8.20587       7.55753       6.85875       6.29526       5.41485       4.70132       3.98992       3.30878       2.70723       2.11240       1.65198
  35   4 1665.9797    0.2668  0.2442  9.4618 -0.0056  0.0111   0.0074   0.0197    0.0226   0.0000   442.3694     -0.101208       19.6908      -1.12768      -2.28402      0.154276      0.250881    -0.0549354     -0.388983      0.689715      0.659029     -0.449641     -0.262628     -0.725393     -0.130192    -0.0847321   -0.00158242    -0.0583946      0.554445      0.741581      0.959654       1.02754       1.05881       1.06025      0.980854      0.942597      0.858616      0.748474      0.674856      0.542049      0.438945      0.373321      0.301400      0.213013      0.197323      0.149829
  35   5 1858.4618    0.4607  0.4931  9.6739 -0.0016  0.0132   0.0087   0.0275    0.0318   0.0000   440.9634     -0.821823       19.4170       1.46297      -3.08166     -0.776203      0.769750     -0.699526      0.537001     -0.397456      0.425911      0.748468      0.444229     -0.196235      0.240324      0.104289     -0.195420     -0.113969      0.577058      0.820197      0.914276      0.950526      0.967904      0.980884      0.967889      0.937863      0.897678      0.785162      0.679737      0.583419      0.490603      0.430771      0.346293      0.289330      0.238668      0.181210
  35   6 2044.8799    0.7406  0.6067 10.0231 -0.0018  0.0132   0.0123   0.0311    0.0400   0.0000   441.1775       1.45267       18.8874      0.758984      -2.34292      -1.22713      0.317553     -0.229707      0.237702    -0.0236364      0.670665     -0.293474     -0.674018      0.133151    -0.0431192     -0.355015      0.645356    -0.0973262      0.629267      0.851096      0.881999      0.907753      0.898549      0.930860      0.978205      0.957994      0.878427      0.753504      0.673224      0.561126      0.512934      0.437687      0.373984      0.315743      0.247506      0.189194
  35   7 2226.4580    1.0449  0.8929 10.5630  0.0000  0.0153   0.0148   0.0394    0.0477   0.0000   440.7153       2.26818       20.7677       1.84123      -2.66253      -2.35514      -1.09164      -1.25021       1.22472      -1.55627      0.182889     -0.478379      0.175802     -0.424874    -0.0169161      0.245804      0.190735     0.0695679      0.704700      0.934847       1.04200       1.10030       1.18390       1.14974       1.08761       1.09272      0.973821      0.918809      0.812838      0.719024      0.642500      0.515040      0.423451      0.360108      0.284935      0.229465
  35   8 2401.3940    1.4953  0.9998 11.3032 -0.0028  0.0169   0.0202   0.0425    0.0513   0.0000   441.0861       3.49870       19.1575       1.30972      -2.13045      0.314973      0.912776      0.811457       1.45166     -0.727932     -0.741217      0.611300     -0.918606     -0.622334      0.279860      0.201408    -0.0964839      0.182526      0.717490      0.996971       1.12920       1.20222       1.25408       1.23191       1.23491       1.14184       1.06700      0.985063      0.855179      0.762427      0.653855      0.558099      0.468997      0.387702      0.291419      0.242692
  35   9 2571.9510    2.0327  1.1342 12.0371 -0.0012  0.0185   0.0272   0.0465    0.0505   0.0000   439.4601       4.42516       19.3510       2.98429      -1.60877      -2.14540     -0.725619      -1.59948      0.842659      -1.27851      0.604624      -2.34201      0.244449      0.271692       1.62928    -0.0282865      0.334451      0.368045      0.879659       1.18753       1.36610       1.45641       1.52814       1.48024       1.42443       1.35466       1.25841       1.13004       1.03176      0.877273      0.777454      0.647766      0.552271      0.438538      0.352750      0.286148
  35  10 2740.6900    2.6956  1.0469 12.4502 -0.0025  0.0169   0.0357   0.0428    0.0538   0.0000   440.9925       6.87203       18.3976       1.28145    -0.0830400     -0.267443     -0.647284      -2.16869      0.936246      -3.46384     -0.302129      0.950977     -0.426049     -0.355221     -0.565457     -0.388283     -0.449386      0.125669      0.755711       1.05726       1.11541       1.23891       1.24704       1.24698       1.20881       1.12324       1.06357      0.988280      0.895000      0.788972      0.695654      0.589553      0.496633      0.394073      0.317926      0.257968
  35  11 2907.0234    3.4372  1.0441 13.0691 -0.0006  0.0172   0.0462   0.0441    0.0538   0.0000   439.2930       6.41662       18.1030       5.16863      -2.78559      -2.14091      -1.05657      -4.59069     -0.567314     -0.368492      0.483248      -2.30639     -0.570646     -0.474735     -0.610661      0.282395      0.329807      0.116554      0.746492       1.03600       1.12438       1.21139       1.28039       1.23593       1.20028       1.18824       1.06013       1.00039      0.866152      0.777791      0.673629      0.583467      0.471567      0.383308      0.314600      0.247547
  35  12 3069.8589    3.9252  1.1390 13.3003 -0.0045  0.0175   0.0515   0.0468    0.0565   0.0000   439.9938       7.55258       20.4517       4.67021      -1.74495     -0.320463     -0.510089      -5.81113      -1.55976      -1.51956      0.817875      -2.51137    -0.0170817      -1.91236      0.314352     -0.483614      0.580266     -0.283103      0.796161       1.06569       1.15480       1.20982       1.30628       1.26884       1.28536       1.21067       1.11572       1.04815      0.893091      0.836394      0.675510      0.592056      0.493935      0.401126      0.329248      0.256042
  35  13 3229.4551    3.7700  1.4514 13.2057 -0.0003  0.0202   0.0442   0.0550    0.0451   0.0000   441.5880       9.47291       13.3318       1.95106      -1.41906      -1.55561      -3.16388     -0.277056     -0.924209      -3.65688     0.0334988     0.0968509      -2.11738     -0.896173      0.380757      0.617480     -0.353843    -0.0214695      0.910127       1.27575       1.36550       1.47603       1.54306       1.51102       1.50782       1.40769       1.30011       1.18551       1.05465      0.945337      0.829277      0.724003      0.579404      0.473183      0.385218      0.305557
  35  14 3386.9796    3.1692  2.0518 12.8979 -0.0005  0.0247   0.0323   0.0674    0.0358   0.0000   440.3165       14.2475       15.3699       5.21332       8.11434      -4.72398      -1.69691      -3.31927     -0.434808     -0.656029     -0.864894      0.369889       1.58828     -0.370189     -0.293062      0.231342     -0.277067      0.102361       1.11248       1.47595       1.67738       1.72635       1.84681       1.81247       1.74277       1.70662       1.57172       1.40002       1.30702       1.12983       1.00487      0.847042      0.694483      0.588349      0.478252      0.373564
  35  15 3543.1268    2.5387  3.3736 12.3379  0.0010  0.0338   0.0214   0.0920    0.0292   0.0000   445.8778       15.9846       5.02535       2.72984       5.95657       4.02249      -6.74619      -7.64827       3.05493      -3.70108      -1.20510       2.17478    -0.0503135      -2.36655     -0.608596      0.327078     -0.223233      0.452270       1.46769       1.98024       2.22616       2.31975       2.42557       2.40465       2.37870       2.29839       2.11950       1.90884       1.74348       1.53822       1.32457       1.13350      0.941399      0.775516      0.623859      0.494287
  35  16 3698.2460    2.0847  4.6536 11.8193 -0.0008  0.0413   0.0155   0.1112    0.0251   0.0000   442.1488       14.8248       11.0354       2.77764       1.28653      -2.70623      -3.49998      -3.25820       2.80364      -5.14404       1.57044       1.04342      -3.52151     -0.318069       1.69607      0.399120      0.155125       1.47287       1.79114       2.42161       2.73806       2.85806       3.04984       2.97472       2.92570       2.76531       2.61703       2.33772       2.14353       1.87655       1.63855       1.39303       1.17501      0.962482      0.753149      0.598973
  35  17 3852.3995    1.6481  6.5229 11.4837 -0.0009  0.0549   0.0121   0.1532    0.0222   0.0000   437.5908       16.5246       15.2599     -0.710011      -7.36995       4.03367      0.304777      -6.31843      -1.64845      0.354794      -3.18710      -6.69391       3.58706      0.746113      -2.26273      -1.83308       2.31049     -0.161060       2.36360       3.15597       3.56507       3.79320       3.99644       3.91154       3.90067       3.69031       3.38040       3.12796       2.81348       2.49085       2.15450       1.82862       1.53467       1.27001      0.998556      0.791117
  35  18 4005.7137    1.3586  8.8353 11.1897 -0.0018  0.0735   0.0100   0.2054    0.0208   0.0000   438.8125       15.4948       14.8416      -1.53868       5.61359      -4.98422       5.54320      -3.95311       7.42239      -10.7107      -2.31080      -6.38647      -2.56286     -0.744741       2.27116     -0.444847      -2.30637       1.36530       3.15527       4.27573       4.81748       5.17738       5.39696       5.34795       5.22031       4.96261       4.63635       4.25254       3.77429       3.35116       2.85798       2.49517       2.05373       1.69595       1.34121       1.05570
  35  19 4158.1614    1.1496 11.1169 10.9780 -0.0003  0.0971   0.0084   0.2621    0.0199   0.0000   438.3468       31.7680       13.1375       6.45415       3.68745      0.461531       16.2287       1.61264       4.82789      -11.3203      -3.54057      -6.66839       4.14741       4.40327      -5.39617      -1.47693       1.98641       2.18510       4.05513       5.61000       6.28850       6.65901       6.98364       6.90278       6.81585       6.47319       6.06069       5.56218       5.00982       4.34654       3.79771       3.23512       2.66811       2.24570       1.73028       1.37958
  35  20 4309.9957    0.9155 13.5769 10.8442 -0.0018  0.1319   0.0069   0.3395    0.0180   0.0000   438.8449       10.0824       16.5377      -2.67644      -19.7087      -13.8296       5.99745       13.7517       24.6867      -9.44916       5.08171      -6.49259       2.98251       9.64384       5.45319       1.16245       2.07607       2.38676       5.51911       7.49091       8.55255       9.05494       9.44767       9.50898       9.08044       8.78314       8.14660       7.47458       6.77104       5.93544       5.15328       4.41810       3.68061       3.02342       2.36319       1.88100
  36   4 1681.9142    0.2918  0.2676  9.4579 -0.0046  0.0088   0.0075   0.0217    0.0233   0.0000   441.0951     -0.281352       19.8108      0.647659      -1.58519       1.28326      0.985782     -0.941590     -0.810849     -0.614420      0.704072      0.159813     0.0389519      0.102494     -0.300035    -0.0673467     0.0933966     0.0865729      0.407903      0.509496      0.569467      0.589760      0.635756      0.624914      0.627981      0.634263      0.561751      0.481679      0.457845      0.430532      0.347996      0.293578      0.254916      0.217513      0.168460      0.135134
  36   5 1875.4456    0.4947  0.4802  9.6705 -0.0029  0.0113   0.0093   0.0280    0.0326   0.0000   441.4236      0.433129       20.6421      0.341032      -1.38442      0.594551       1.53569       1.31739     -0.541901     -0.234501     -0.616978      0.152128      0.150770     -0.222563      0.229075     -0.269842     -0.294833     -0.316513      0.514783      0.683385      0.786959      0.829642      0.845650      0.838684      0.821031      0.802652      0.753939      0.688549      0.614552      0.519109      0.457158      0.395358      0.319837      0.283731      0.231431      0.170388
  36   6 2063.1052    0.7483  0.6773 10.0683 -0.0020  0.0139   0.0117   0.0329    0.0397   0.0000   440.3744       1.60763       21.3124     -0.336704      -5.15666      -2.54434       1.20090       1.56280      0.132778     -0.849679      0.897698     -0.201814      0.173652     -0.158314     -0.193054      0.424162      0.278854      0.445571      0.682173      0.925951       1.06946       1.05702       1.06285      0.996482      0.919488      0.857777      0.811166      0.771302      0.762054      0.721667      0.656219      0.591001      0.483298      0.406775      0.350045      0.277323
  36   7 2245.5742    1.0859  0.8846 10.6920 -0.0009  0.0154   0.0154   0.0394    0.0463   0.0000   440.3927       1.73739       17.8800      0.576670      -3.46065      0.321464       2.45485       1.28645     -0.463864    -0.0541726      0.912037     -0.247667      0.447213      0.292012     -0.318596     -0.638452      0.671658      0.137518      0.679875      0.936573       1.02688       1.09329       1.11379       1.11108       1.12027       1.03302      0.977753      0.902844      0.816653      0.716823      0.633249      0.523128      0.435637      0.365341      0.306755      0.237265
  36   8 2421.2267    1.5942  1.0635 11.3794 -0.0026  0.0169   0.0211   0.0444    0.0526   0.0000   441.9845       1.39100       20.9749       2.96744      -3.12858      -1.65713      0.790734      0.283074      -3.32525      0.218355      0.441597       1.04946      0.333418     -0.888716      0.423993     -0.508817      0.170157     0.0836304      0.733499      0.984644       1.08313       1.17776       1.22627       1.21228       1.17048       1.13197       1.04961      0.995364      0.874718      0.764560      0.679005      0.576527      0.478001      0.403971      0.319664      0.254109
  36   9 2592.8449    2.1042  1.2138 11.8612 -0.0016  0.0183   0.0266   0.0490    0.0552   0.0000   440.9515       5.74666       19.0365       1.92882      -3.34998       3.34430      -2.33637      -3.27897      0.111424     -0.549581      -1.21779     -0.353159     -0.867650      -1.20299      -1.15993     -0.579755    0.00200576    -0.0244121      0.820380       1.10202       1.21113       1.29985       1.33489       1.33042       1.28010       1.28369       1.19369       1.05272       1.00201      0.827009      0.742640      0.624042      0.523813      0.444442      0.358627      0.280599
  36  10 2762.9062    2.7537  1.0302 12.7499 -0.0035  0.0168   0.0375   0.0441    0.0474   0.0000   440.5661       4.84031       18.1683      0.889416      -1.80953      -1.09117      -1.82038      -4.24208      0.259343      -1.78938      -1.42096      -1.08824     0.0197458      -1.55527     -0.322544      -1.10358      0.184837      0.214629      0.717090      0.988812       1.08106       1.16907       1.23304       1.19805       1.18787       1.11922       1.05164       1.00015      0.862617      0.760979      0.690051      0.577437      0.469168      0.410254      0.322907      0.253292
  36  11 2930.4884    3.5423  1.0434 13.0539 -0.0016  0.0163   0.0463   0.0424    0.0517   0.0000   442.1620       6.29433       17.0815       1.96974      -1.12342      0.249139       1.26780      -1.15876       1.18678      -1.37578      0.257202     -0.555810      0.105077     -0.933336      0.734745      0.355472     -0.741879    -0.0211478      0.719672      0.992235       1.06098       1.14443       1.17197       1.15162       1.12285       1.09267       1.02388      0.943347      0.864589      0.762412      0.672957      0.565713      0.479873      0.396761      0.324135      0.255427
  36  12 3094.5769    3.9370  1.1355 13.4854 -0.0012  0.0179   0.0512   0.0463    0.0507   0.0000   441.6177       9.88063       15.3669       5.36935      -1.73944    -0.0166245       2.83835      -1.36400     -0.854864      -3.84574      0.222058      0.157345      0.349606    -0.0832649     -0.196951      0.152484      0.299671     0.0722879      0.780489       1.06650       1.14893       1.26212       1.27806       1.30635       1.26587       1.19629       1.09349       1.05860      0.936345      0.838779      0.715739      0.613386      0.509016      0.419151      0.351072      0.275589
  36  13 3255.3772    3.6980  1.4505 13.1963  0.0004  0.0197   0.0431   0.0555    0.0443   0.0000   440.2725       13.1339       14.9220       1.01979     -0.667567      -1.06071     -0.989229      -2.29398       1.44322      -2.76700    -0.0995571     -0.615252      0.705251    -0.0827671      0.812282     -0.684648      0.781066      0.703649      0.866744       1.18357       1.28638       1.40527       1.46450       1.44229       1.41969       1.35309       1.28000       1.15244       1.03894      0.898316      0.794371      0.669482      0.572002      0.468336      0.385606      0.305856
  36  14 3414.0671    3.1248  2.1714 12.6516  0.0015  0.0244   0.0296   0.0667    0.0354   0.0000   440.5995       13.7539       11.1773       3.65713       5.78787      -2.64195      -6.41472      -1.85323       3.74840      -2.46830      -2.66757      -1.37815      0.799881      -1.60120      0.763948    -0.0799800      0.788033     0.0876424       1.07578       1.45959       1.67396       1.76663       1.84822       1.83751       1.78407       1.75477       1.59103       1.48490       1.33116       1.13234      0.991221      0.839593      0.683906      0.585942      0.473180      0.378737
  36  15 3571.1833    2.4486  3.6161 12.1615 -0.0014  0.0337   0.0195   0.0923    0.0287   0.0000   442.2037       16.3415       12.7315       2.76587     -0.873666     -0.512977       4.02008       3.50758      -2.27625      -3.32429      0.883819      0.388649       4.02394       1.57291       1.74825      0.472528     -0.713803     0.0424623       1.46200       1.98368       2.25054       2.34753       2.45780       2.44343       2.34831       2.29038       2.10243       1.96755       1.78595       1.56044       1.37686       1.16453      0.985475      0.802344      0.654669      0.518304
  36  16 3727.1306    1.9800  5.1039 11.7216 -0.0004  0.0430   0.0143   0.1195    0.0237   0.0000   439.0292       10.7747       18.7938       1.66988    -0.0657054      -5.03208      -2.00105      -5.71691       1.44506      -1.29349      -3.17741      0.155690       1.17495      -1.76698   -0.00919885       1.05975      0.339699       1.27019       1.86326       2.48141       2.76870       2.94990       3.08501       3.05973       2.97387       2.85725       2.67572       2.45859       2.25440       1.96226       1.74419       1.49540       1.24412       1.03944      0.837633      0.662907
  36  17 3881.9552    1.5818  7.2448 11.3802 -0.0010  0.0578   0.0113   0.1657    0.0216   0.0000   435.8901       15.6441       12.7780       10.7959      -1.56861      -8.83193    -0.0598016       7.67987       1.62055      -1.65207       4.21913      -1.41649      -4.07211      -2.75977      0.441398       1.45864      -1.28114     -0.743660       2.50492       3.28485       3.82640       3.97741       4.17331       4.16827       4.08754       3.92121       3.64993       3.31823       3.04458       2.64418       2.32413       2.00535       1.66321       1.38188       1.11966      0.885537
  36  18 4035.9864    1.3041  8.8376 11.1963 -0.0018  0.0738   0.0099   0.2086    0.0207   0.0000   437.7247       18.6165       30.2908       5.79866      -7.45867      -13.2814       7.46026     -0.272000      -2.34113      -1.25903      -4.10190      -6.14854       8.82519       3.10089      -1.16087      -1.02046      -1.96245      0.784145       3.15609       4.17423       4.78008       5.00067       5.25094       5.26107       5.09663       4.97099       4.58962       4.22114       3.82461       3.39974       2.95954       2.51198       2.12897       1.75466       1.40551       1.13642
  36  19 4189.3823    1.0364 11.4060 10.9822 -0.0014  0.1042   0.0077   0.2820    0.0190   0.0000   438.6800       33.4356       15.8658      -3.66792      -3.15887       2.07026      -8.92230       2.82816       3.75488      -12.6106      -11.8230       10.6344      -7.41189       2.39893       9.64180       3.62171       2.82553      -1.55518       4.36525       5.80687       6.74803       6.97415       7.46261       7.34456       7.15475       6.90539       6.42570       5.93073       5.31078       4.77167       4.14971       3.57992       2.99927       2.49046       1.97672       1.57722
  36  20 4341.5192    0.8457 12.8919 10.8446 -0.0015  0.1296   0.0070   0.3428    0.0179   0.0000   432.1790       34.3356       12.0974       4.81411      -4.41507       13.4771       4.27551      -23.0620      -21.7518      -1.02092       5.88466      -1.11369      -7.15601       2.67375       4.46899       2.06793      -2.54176      -1.62675       5.38106       7.17363       8.38657       8.61413       9.10782       9.03973       8.96349       8.54048       8.01977       7.36179       6.64427       5.89370       5.06603       4.45797       3.66324       3.09309       2.42129       1.94167
  36  21 4493.7241    0.6762 15.0323 10.6373 -0.0024  0.1686   0.0061   0.4263    0.0167   0.0000   442.4782       22.3167       9.11103      -8.20361       24.5091       18.4223       11.9340      -1.95768       8.65682      -1.96007      -8.25235       15.3613      -9.51320       7.03046       10.0910      -6.34562       1.72046      -1.80263       6.85950       9.32377       10.7220       11.3936       11.8245       11.8917       11.5463       11.0597       10.4003       9.49174       8.59766       7.68555       6.63588       5.73186       4.78693       4.01550       3.14661       2.49739
  37   4 1697.5958    0.2933  0.3021  9.5039 -0.0098  0.0095   0.0073   0.0235    0.0230   0.0000   441.2643     -0.594909       20.3753      0.817394      -2.41612      0.532035     -0.903007      -1.22314      0.346126      0.331535       1.71849     -0.415987     -0.635560      0.609849      0.224970     0.0365473     -0.341024    -0.0732714      0.424654      0.586892      0.681289      0.745077      0.801053      0.771540      0.766131      0.720690      0.674168      0.618354      0.560714      0.448044      0.403324      0.353854      0.292534      0.233926      0.185489      0.148693
  37   5 1892.2327    0.5067  0.4619  9.7214 -0.0015  0.0111   0.0095   0.0270    0.0313   0.0000   441.5991    0.00650572       20.3501     -0.397637      -1.31011     0.0938320    -0.0823459     -0.300605     -0.624374      -1.30801     -0.437133       1.46163     -0.136613     -0.348633     -0.181162     -0.187114     0.0599127     0.0108622      0.474482      0.621795      0.668842      0.723390      0.782903      0.758697      0.718973      0.737540      0.669058      0.627020      0.541816      0.497047      0.449474      0.374323      0.330476      0.262601      0.221804      0.173381
  37   6 2081.1727    0.7336  0.8127 10.1603 -0.0011  0.0149   0.0109   0.0385    0.0401   0.0000   440.7395       1.38858       19.7412      -1.68987      -1.55779      0.302740       2.10644     -0.538456      0.582731      0.716672     -0.660845      -1.15759   -0.00181388     -0.147860   -0.00504079      0.379644      0.434522     -0.108176      0.606059      0.833351      0.937712      0.977435       1.04184       1.05437       1.04211      0.967691      0.900096      0.823732      0.734640      0.689870      0.588083      0.509890      0.421648      0.349924      0.279990      0.224525
  37   7 2264.3861    1.1243  0.9307 10.7980 -0.0017  0.0153   0.0155   0.0414    0.0452   0.0000   441.7639       2.41331       20.3488      0.654015     -0.458403     -0.463153     -0.121946      -2.72599      0.624986      -2.13041     -0.475639      0.279009      0.528379     -0.607228    -0.0756753      0.254754     0.0622867     -0.269951      0.664702      0.902408      0.999334       1.08228       1.09357       1.07250       1.03974       1.02878      0.946604      0.922752      0.781618      0.730022      0.643733      0.559885      0.452666      0.376427      0.313807      0.264125
  37   8 2440.7964    1.6215  1.0832 11.5361 -0.0001  0.0177   0.0214   0.0456    0.0498   0.0000   440.5269       2.40514       17.2479       1.13395      -3.71573      0.308381      0.292860      -2.81517      -1.07134      0.438454       1.25519      0.357251      0.899162      -1.20678     -0.491686     -0.516257      0.208779     0.0882307      0.723987       1.03904       1.12002       1.18915       1.28227       1.20822       1.24690       1.18957       1.11073       1.01210      0.892074      0.813318      0.695834      0.622060      0.498228      0.414590      0.339000      0.270672
  37   9 2613.4704    2.2231  1.1018 12.0574 -0.0001  0.0171   0.0286   0.0448    0.0515   0.0000   441.0606       5.50729       18.2719     -0.776207     -0.402527     0.0878754     -0.793006     -0.880409      -3.90669     -0.387919     -0.541271      -1.04884     -0.842200      0.123540      0.215171     -0.189579       1.09987     -0.443223      0.707341      0.994807       1.10885       1.15016       1.22601       1.18716       1.22067       1.14936       1.06885      0.994658      0.896154      0.765404      0.695558      0.572014      0.503389      0.410361      0.333663      0.266319
  37  10 2784.7257    2.9245  1.0279 12.7493 -0.0023  0.0168   0.0384   0.0414    0.0501   0.0000   440.9634       6.54616       18.0898       2.17149      -1.87193      0.516467      -1.19535      -1.87592     -0.628149      -1.12840     -0.810808      0.294020      0.487753     -0.710203     -0.672013    -0.0737035     -0.602503     0.0258939      0.721082       1.00131       1.07376       1.15653       1.22226       1.20965       1.19917       1.16688       1.05613      0.949615      0.879334      0.785162      0.673031      0.591296      0.487795      0.396995      0.338349      0.263968
  37  11 2953.5412    3.5896  0.9872 13.2781 -0.0017  0.0161   0.0482   0.0422    0.0457   0.0000   440.8926       7.53589       20.4438       3.60192      -1.81083      -1.35963     -0.119649      -1.44424      -1.18839      -1.07512      0.435656      -1.40929     -0.599605   -0.00394859     -0.503155     0.0446822      0.636398      0.206120      0.802669       1.10817       1.23880       1.28294       1.27710       1.21562       1.17589       1.08875       1.03848      0.979037      0.936066      0.881400      0.825282      0.717274      0.602670      0.485903      0.395739      0.305430
  37  12 3118.7636    3.9823  1.2276 13.3590  0.0016  0.0183   0.0492   0.0475    0.0508   0.0000   440.8215       8.48743       16.8199      0.945689      -1.35989      0.890783      0.333760      -5.75481     -0.814914     -0.157041       1.01726      -1.80581      0.496688     -0.128440    -0.0898180     -0.304330      0.717652      0.550640      0.790973       1.09234       1.18709       1.27890       1.34537       1.31373       1.30832       1.28946       1.17892       1.09045      0.965294      0.856278      0.724422      0.635409      0.531051      0.443874      0.364388      0.290078
  37  13 3280.9748    3.6320  1.5963 13.1867 -0.0006  0.0212   0.0406   0.0557    0.0411   0.0000   439.2219       11.0895       18.0580       7.43156     -0.328355      0.522083      -5.98825      -4.83047      0.577371     -0.648758       4.12714      -2.02218      0.185053     -0.764304    -0.0354069     0.0524523     -0.809454      0.254420      0.908658       1.24363       1.35455       1.48220       1.50367       1.49364       1.48298       1.41040       1.32395       1.22937       1.11870      0.990888      0.873683      0.749439      0.636727      0.522429      0.436187      0.342929
  37  14 3440.7326    2.9915  2.3078 12.6786  0.0008  0.0256   0.0279   0.0700    0.0334   0.0000   442.5481       13.7714       13.3483       2.51023       3.07146      0.130629      -5.22470      -2.51432      -1.91922      -2.98969      -1.59559     -0.769897     -0.519382       1.12340      0.665219      0.322036       1.36603     -0.280498       1.10289       1.49185       1.63067       1.74142       1.86882       1.80824       1.80480       1.73682       1.60921       1.47238       1.34736       1.19155       1.03660      0.901868      0.751541      0.643045      0.518532      0.415664
  37  15 3598.8846    2.3646  3.7726 12.1409 -0.0013  0.0346   0.0182   0.0939    0.0262   0.0000   442.9891       16.5399       9.92671       1.48037      0.206891       2.46207       1.57274      -3.63961       1.97038      -4.70696      -1.47144      -1.82063      -1.15404     -0.975408     -0.127359       1.11702       1.53866      0.327432       1.42769       1.95150       2.22627       2.32573       2.44921       2.44847       2.38215       2.30961       2.12535       1.95248       1.81623       1.58707       1.42447       1.18341       1.01482      0.829771      0.683458      0.546412
  37  16 3755.6503    1.9388  5.2337 11.6668  0.0000  0.0435   0.0137   0.1195    0.0237   0.0000   441.8202       15.4091       12.6702       6.18117      0.933976       2.54844      -3.64176      -1.66415     0.0799763       2.15086       5.63605      -2.39118       1.91334      -1.22033      0.818240     -0.176561     -0.562885     -0.415175       1.84653       2.50372       2.83623       2.96267       3.16754       3.13585       3.07502       2.92648       2.76049       2.50118       2.30323       2.03761       1.77912       1.51866       1.28512       1.06332      0.868339      0.705651
  37  17 3911.1724    1.5644  7.5459 11.3459 -0.0015  0.0593   0.0107   0.1677    0.0207   0.0000   436.8227       12.1665       17.9666       9.82249      -4.03701      -11.3536      -7.61922      -4.02289      -4.77294      -8.08674      -3.32423      -6.88448      -4.67749      -3.12621      -2.05725       1.95269     -0.115074     -0.264461       2.40390       3.29967       3.70405       3.94891       4.11342       4.13933       4.08848       3.91978       3.61397       3.37201       3.04397       2.71166       2.36071       2.01980       1.71965       1.42622       1.14917      0.931575
  37  18 4065.8821    1.2734  9.6154 11.1844 -0.0013  0.0795   0.0095   0.2267    0.0202   0.0000   440.9616       14.4117       16.6719       2.86682      -2.89429      -6.72843      -3.31099      -8.09860      -21.7853       6.63855       4.60570       5.62176      -4.68567       1.62708     -0.363512       2.04764     -0.949805      0.773041       3.26241       4.41785       5.03804       5.33085       5.56851       5.57914       5.46690       5.23362       4.92608       4.51453       4.17150       3.64873       3.19521       2.76132       2.34424       1.91518       1.56018       1.25910
  37  20 4372.7990    0.7991 13.2866 10.8321 -0.0015  0.1385   0.0065   0.3596    0.0171   0.0000   432.2265       19.7212       24.0083       17.4213       2.36998     -0.610107       20.6105      -26.2796      -25.3667      -2.76785       4.01508     -0.503497       1.73687      -9.30823      -1.29017       2.33215       2.78281       4.71682       5.53240       7.59416       8.38744       9.18999       9.37859       9.50988       9.21209       8.93646       8.43271       7.73426       7.05245       6.26853       5.55991       4.75019       4.05117       3.34750       2.70706       2.16330
  38   2 1262.5362    0.0845  0.0533  9.3784  0.0597  0.0136   0.0064   0.0121    0.0166   0.0000   441.9811      -1.13129       21.1787      0.289716      -4.14886       1.55077      0.236389     -0.443733     -0.604038      -1.24474      0.693362      0.239650     -0.277276      0.254352     -0.682148      0.288953     -0.132205    -0.0372151      0.567780      0.701940      0.794769      0.727471       1.07994      0.954643      0.921813      0.778571      0.743587      0.747988      0.583813      0.506372      0.414684      0.395680      0.342980      0.281118      0.217213      0.140804
  38   3 1501.5385    0.1537  0.1278  9.4255 -0.0176  0.0078   0.0063   0.0156    0.0182   0.0000   441.4701     -0.632886       21.1460      0.613138      -3.17712      0.213804      0.916367      0.448904     -0.404092     -0.238073      0.270621     -0.514001     0.0247368      0.141453      0.336140    0.00340667     -0.163574      0.137988      0.317455      0.416651      0.477485      0.523465      0.564261      0.560949      0.549094      0.524412      0.501785      0.436777      0.382390      0.373698      0.308195      0.278734      0.247536      0.184065      0.151760      0.138315
  38   4 1713.0500    0.3194  0.2906  9.5097 -0.0040  0.0100   0.0076   0.0205    0.0234   0.0000   440.7389      -1.18815       20.0488      0.559194      -2.92705      0.466869      0.477068   -0.00405810      0.706592      0.310212      0.441416     0.0829123     -0.217678     0.0643756     -0.280428     -0.320058     -0.404734     0.0980135      0.484653      0.643274      0.682958      0.632725      0.631620      0.637148      0.750271      0.711264      0.689375      0.574601      0.500402      0.427909      0.389514      0.341220      0.285473      0.249132      0.213145      0.175390
  38   5 1908.8086    0.5238  0.5302  9.7128 -0.0004  0.0138   0.0092   0.0284    0.0330   0.0000   441.9359      -1.97130       20.2930     0.0590017      -2.08184     -0.222883       1.26513      -1.01608      -1.27694     0.0149784      0.806915      0.350568      0.211809      0.471371     -0.249901     0.0965778      0.271549    -0.0282299      0.687460       1.09091       1.13611       1.30988       1.18276       1.06977      0.852403      0.747426      0.722519      0.766319      0.849047      0.997314      0.874448      0.828679      0.602953      0.570933      0.427858      0.345376
  38   6 2099.0104    0.7837  0.7250 10.2266 -0.0019  0.0134   0.0118   0.0340    0.0395   0.0000   440.3465       1.09923       19.6724       1.29544     -0.768391       1.48044      0.786276      -2.07339      0.443866      0.220990      0.659434      0.863533     -0.994213     -0.362501     -0.270789     -0.644059     0.0232171      0.298982      0.587587      0.792236      0.935580       1.02231       1.04994       1.04432       1.03405      0.983195      0.911847      0.820752      0.723763      0.647122      0.554373      0.480682      0.395787      0.338315      0.275045      0.220654
  38   7 2282.9714    1.1637  0.9899 10.8770 -0.0025  0.0162   0.0155   0.0414    0.0459   0.0000   441.6695       1.52698       19.9238    -0.0416443      -1.87872     -0.226408     -0.119774     -0.740889      0.533766     -0.551311     -0.104404    -0.0950518      -1.75538      0.556790      0.392369     -0.806688     0.0854930     -0.318929      0.655354      0.910895      0.979115       1.09811       1.14914       1.14829       1.09543       1.07000      0.991043      0.935771      0.811158      0.739760      0.656300      0.560104      0.477904      0.394691      0.325481      0.261162
  38   8 2460.0970    1.6856  1.1380 11.5539 -0.0017  0.0180   0.0214   0.0445    0.0509   0.0000   442.3054       2.25455       18.3511       1.08238      -1.76501      0.232548       1.29463      -2.31472      -1.06787      -1.99798     -0.534500     -0.866454     -0.200808      0.165240     -0.682529     -0.169599      0.460077      0.419092      0.724576       1.02706       1.09079       1.20272       1.23307       1.21598       1.21932       1.09645       1.12646      0.991023      0.953868      0.797287      0.758112      0.648362      0.540243      0.448498      0.372926      0.302939
  38   9 2633.8678    2.2863  1.1100 12.1851  0.0001  0.0167   0.0290   0.0448    0.0520   0.0000   440.9345       6.41455       18.8184       1.59408      -3.58532      0.500136      0.472805      0.471553      -1.74112      -1.92117     -0.179962     -0.679461     -0.897018     -0.837848      0.146591      0.524175      0.774356    -0.0209655      0.715401      0.966609       1.05339       1.15348       1.18601       1.17077       1.19758       1.14159       1.08008      0.952600      0.921689      0.769812      0.680095      0.591600      0.498894      0.425552      0.353308      0.282439
  38  10 2806.2797    2.9928  1.0007 12.9327  0.0013  0.0156   0.0393   0.0414    0.0459   0.0000   441.7436       5.73945       18.0104       2.13611      -1.84430    -0.0199429     -0.613799     -0.952196      -1.43058     -0.129229      0.502731      -1.56949     -0.354067      0.582230      0.183583     0.0668413      0.136415      0.306988      0.679740      0.888931      0.991669       1.06909       1.12751       1.12253       1.11434       1.05306       1.00731      0.896427      0.825688      0.738693      0.640147      0.560008      0.478165      0.409392      0.331866      0.261987
  38  11 2976.1673    3.7407  1.0065 13.2847 -0.0013  0.0156   0.0484   0.0411    0.0487   0.0000   441.9275       10.1482       17.1755       2.91831      -1.98246      0.570652       2.15909      -2.03449      0.838722     -0.886030      0.648007      -1.88202     -0.540559     -0.999722     0.0801747    -0.0235559     0.0747347     -0.132376      0.687677      0.912585       1.00934       1.05883       1.13054       1.12879       1.14231       1.07976       1.00168      0.912909      0.813811      0.724928      0.658242      0.569769      0.490505      0.404277      0.326092      0.260766
  38  12 3142.5951    3.9782  1.1949 13.4260 -0.0016  0.0171   0.0491   0.0479    0.0499   0.0000   442.3147       8.11798       15.2342       3.26081    -0.0513121      -2.08920     0.0580121      -3.00478     -0.438138      -5.36471       1.28361     -0.987486      -1.04573     -0.281050      0.259945     -0.920641      0.207422     -0.696745      0.748890      0.983212       1.08855       1.15783       1.16731       1.21672       1.18356       1.15135       1.07613      0.993907      0.913199      0.815176      0.724994      0.608773      0.519496      0.430047      0.356524      0.292468
  38  13 3306.0323    3.5305  1.6971 13.1956  0.0007  0.0222   0.0377   0.0569    0.0379   0.0000   440.7007       10.3880       16.2638       4.14779      0.718714      -2.64283     0.0472105      -3.16302       3.29693      -2.94464      0.273253      0.588159       1.87867     -0.331789      0.880633      0.671665      0.349840      0.299046      0.905311       1.25015       1.39417       1.47377       1.57142       1.56221       1.51722       1.51260       1.34424       1.28561       1.13180       1.01820      0.929228      0.788989      0.667625      0.553212      0.455471      0.368922
  38  14 3467.1161    2.8556  2.5854 12.7024  0.0021  0.0279   0.0253   0.0749    0.0288   0.0000   439.8711       11.3823       8.23343      0.372142       10.3329      0.294065      -5.05876      -5.03277       1.01894      0.121367       1.97564      -2.27437      -2.84015      0.492122      0.245828      0.234664      0.121920       1.03274       1.10512       1.51150       1.74606       1.75256       1.96187       1.87469       1.85700       1.78796       1.67038       1.54488       1.41623       1.27465       1.09356      0.979632      0.805791      0.693824      0.561214      0.452504
  38  15 3626.1928    2.2900  4.1359 12.0601 -0.0002  0.0356   0.0167   0.0977    0.0243   0.0000   440.1954       14.5722       13.1810       4.73611       2.51653      -5.16486      -1.10638      -2.93167       5.34404      -3.73806      -3.14226       2.56504     -0.182502     -0.536130      0.370047       1.82922      0.159277      0.463667       1.46795       1.93020       2.22874       2.35062       2.45431       2.44515       2.42502       2.33340       2.12179       2.02732       1.84897       1.63022       1.46372       1.23640       1.07698      0.891179      0.733941      0.593948
  38  16 3783.8778    1.8674  5.8534 11.5721 -0.0008  0.0462   0.0125   0.1287    0.0223   0.0000   442.6960       9.68924       7.58039       3.46199      -6.43291      -3.00700       6.02282     -0.711590      0.561414      -4.62416       6.20156      0.324923       1.24581       1.46534      0.648628      0.647463      0.225600     -0.672879       1.85680       2.49462       2.82776       2.95815       3.16609       3.14699       3.10952       3.01123       2.77912       2.54838       2.37365       2.09621       1.87071       1.61183       1.37966       1.14576      0.933870      0.744441
  38  17 3940.1685    1.4896  7.9802 11.3297 -0.0009  0.0624   0.0102   0.1762    0.0202   0.0000   433.4867       15.7423       20.2980       4.35342      -11.7473      -2.61948      -3.60989      -5.64646       2.73269      -5.10565       5.53761      -3.54813      -2.36725      0.301780      0.441282       2.42955       1.05126     -0.136550       2.52533       3.41278       3.86790       4.11737       4.35088       4.32099       4.21272       4.06518       3.82284       3.57377       3.20843       2.90352       2.54597       2.18516       1.84841       1.55833       1.27482       1.02914
  38  18 4095.3899    1.1743  9.7661 11.2024 -0.0016  0.0849   0.0090   0.2388    0.0194   0.0000   434.3023       20.5056       14.3425       6.90302     -0.447242      -9.73391       7.04651      -1.02763       7.30592      0.717580      -2.95858      -4.27325       2.49612      -1.02599       1.80343     -0.890193    -0.0316668       1.29658       3.34142       4.54686       5.11875       5.40953       5.77588       5.75831       5.63673       5.41977       5.13818       4.76803       4.30724       3.84713       3.38768       2.95103       2.48243       2.07534       1.69178       1.35855
  38  19 4250.4999    0.9902 12.2162 10.9567  0.0002  0.1101   0.0069   0.2942    0.0177   0.0000   436.8482       30.9599       12.7768       8.85920      -15.8227      -12.7709      -6.40129      -4.96358       9.01062      -9.07925      -4.00767       2.53863      -3.72409      0.869612      -1.44818       2.91897      -4.69802     -0.136051       4.32694       5.81475       6.71902       7.03153       7.45571       7.52009       7.33159       7.07643       6.62251       6.17739       5.58821       4.96874       4.40297       3.81338       3.23163       2.71328       2.16106       1.75430
  39   4 1728.2554    0.3447  0.3070  9.4926 -0.0022  0.0093   0.0079   0.0203    0.0241   0.0000   441.3586      0.607131       19.6844      0.295378      -2.81075       1.57626      0.333884      0.625431     0.0480620    -0.0136390       1.17955     -0.120709      0.236508     0.0596284     -0.554786      0.109271     -0.134131    -0.0972760      0.424334      0.571979      0.632178      0.654118      0.692763      0.670082      0.718842      0.669120      0.629360      0.552054      0.509603      0.481887      0.390342      0.364437      0.299754      0.238437      0.201332      0.162160
  39   5 1925.1954    0.5521  0.5498  9.6891 -0.0013  0.0117   0.0092   0.0277    0.0333   0.0000   440.5399     -0.213332       19.5221     -0.277335      -3.53691     -0.362801      0.842168       1.02384      0.810911     -0.704544    -0.0154707     0.0133359     -0.600061      0.590365     0.0315691     -0.233796      0.266572     -0.159029      0.471113      0.611864      0.717314      0.734771      0.796708      0.751160      0.752250      0.760913      0.716620      0.664152      0.616665      0.528642      0.463150      0.392630      0.351172      0.279383      0.242759      0.192825
  39   6 2116.5959    0.8395  0.7124 10.2305  0.0013  0.0128   0.0123   0.0328    0.0394   0.0000   442.1127       1.43806       19.4952      0.363090      -1.43818      -1.52877       1.53290     -0.715462      -1.76957     -0.822865      0.389602      0.357625      0.365418     -0.370187     -0.586403      0.372196      0.246814     -0.105047      0.522495      0.704355      0.776918      0.820881      0.901577      0.850578      0.879938      0.822440      0.771901      0.720872      0.642963      0.589123      0.525646      0.464036      0.389685      0.325077      0.276912      0.222303
  39   7 2301.3473    1.2106  0.9648 10.9352 -0.0029  0.0159   0.0160   0.0399    0.0456   0.0000   441.1857       1.21706       19.7988       1.35933      -1.12765      -1.20499      0.733817     -0.325040      -1.61161     -0.810181      -1.30405      0.618497     0.0191801     -0.581665      0.173119      0.464345      0.656199     -0.445832      0.655916      0.844916      0.960140       1.00943       1.05363       1.08751       1.07919       1.04741      0.986090      0.879120      0.799132      0.722034      0.635818      0.554614      0.492125      0.407751      0.333916      0.275388
  39   8 2479.1695    1.7545  1.1666 11.5822 -0.0013  0.0175   0.0219   0.0460    0.0503   0.0000   440.8832       4.38133       19.2794      0.723746      -1.51455      0.578244      0.202721     -0.326935       1.34041      -1.76949     -0.633400       1.14918      0.201487    -0.0523106      0.626558      0.381327      0.296327     -0.153426      0.699375      0.973201       1.03016       1.10641       1.16675       1.17148       1.14363       1.14249       1.08395      0.991498      0.889488      0.797342      0.699910      0.596997      0.520446      0.443943      0.344836      0.300589
  39   9 2654.0126    2.4048  1.1091 12.2647 -0.0040  0.0176   0.0303   0.0435    0.0503   0.0000   441.2508       6.38872       20.2068       1.29656      -2.66726    -0.0676178       2.06227      -3.15213      -1.24699      -2.55085      0.503905     -0.696325     -0.192429     -0.780266      0.263885     -0.736147     0.0897034      0.357684      0.666639      0.944789       1.01146       1.07172       1.15016       1.16549       1.15675       1.12310       1.00312      0.952485      0.869038      0.796058      0.689535      0.600355      0.501160      0.426514      0.351715      0.278960
  39  10 2827.4863    3.1457  1.1186 12.7098 -0.0010  0.0165   0.0385   0.0432    0.0521   0.0000   442.4269       5.83275       19.8321     -0.785586      -1.98975     -0.923726       1.15097      0.669978     -0.806592      -1.20205     -0.356108      -1.63447     -0.573624      0.251827      0.750953    -0.0274755      0.455737      0.167403      0.667398      0.921447       1.01823       1.07760       1.09198       1.12215       1.10407       1.06340      0.994895      0.959726      0.833778      0.790276      0.679925      0.575446      0.502346      0.416259      0.350731      0.290048
  39  11 2998.3895    3.7629  1.0715 13.3016 -0.0013  0.0162   0.0479   0.0429    0.0478   0.0000   440.4416       8.74107       18.2730      0.149953      -2.05486     -0.660026     -0.524336      -2.73923     -0.916965      -2.25867       1.18947     -0.990098     0.0303672     -0.204029     -0.491097     -0.127468      0.602712      0.460176      0.647683      0.877278      0.933894       1.05183       1.08889       1.08610       1.05811       1.05934      0.959073      0.913968      0.810651      0.729044      0.662273      0.562422      0.493464      0.409830      0.342935      0.275617
  39  12 3166.0082    4.0015  1.3424 13.2856 -0.0012  0.0184   0.0462   0.0495    0.0469   0.0000   440.7850       7.70100       14.8839       1.26484      -2.04981      -3.87085       1.81888      -1.75562      -1.83687     -0.419237      0.365759     0.0550616  -0.000688302      -1.96143    -0.0905810     -0.666237     -0.127891     -0.121647      0.745354       1.02050       1.10512       1.17910       1.26085       1.25531       1.23546       1.18114       1.08582       1.07577      0.943464      0.845411      0.761055      0.656067      0.554110      0.464521      0.389872      0.310260
  39  13 3330.7488    3.4621  1.7209 13.1414  0.0001  0.0221   0.0369   0.0580    0.0371   0.0000   441.4186       10.0866       14.5447       4.72535     -0.690591     -0.539808     -0.460554      -4.32922     -0.766822      -1.48308       1.66769      -1.09763      -1.42175      -2.31770       1.89422      0.327715     -0.814872    -0.0454963      0.900100       1.24112       1.39141       1.50352       1.56742       1.59019       1.54034       1.49441       1.36244       1.28224       1.16673       1.04389      0.915436      0.798848      0.684063      0.582908      0.471434      0.376993
  39  14 3492.9938    2.7158  3.0906 12.4562 -0.0019  0.0292   0.0217   0.0821    0.0258   0.0000   441.8227       15.6382       12.5109       5.73647       1.47123      -7.38008      -1.21618      -6.08187       2.76455      -4.91173       1.06925      -1.55327     -0.525819      -1.75811      -1.41330      -2.10979     -0.526801     -0.516787       1.18806       1.58869       1.80807       1.89905       1.99463       1.98568       1.94684       1.85637       1.79208       1.66153       1.50839       1.38579       1.19505       1.05188      0.890579      0.742417      0.619557      0.500980
  39  15 3653.1952    2.2076  4.4686 11.9480 -0.0013  0.0370   0.0155   0.1036    0.0225   0.0000   443.1231       16.9581       15.9381       1.32009       3.11333     -0.340716      -3.06669      -6.67398       1.40021      -2.53227      -3.18072      -2.80830      -4.41024       3.15044      0.997281      0.700688      0.653620      0.573621       1.49367       1.97611       2.24406       2.37680       2.50765       2.50207       2.46780       2.35750       2.22322       2.07985       1.89433       1.68719       1.52844       1.32522       1.14207      0.971586      0.780395      0.636929
  39  16 3811.7211    1.7794  6.1140 11.5198 -0.0005  0.0492   0.0122   0.1326    0.0216   0.0000   439.9602       15.7141       18.8751       1.39349      -5.18439      -1.99028       4.71366      -1.80891      -2.00592      -3.78708      -3.27768     -0.552596      -1.93620      0.997236      0.143537      0.801874       2.53149      0.396830       1.88899       2.57844       2.91564       3.15589       3.29192       3.28864       3.27486       3.11075       3.00330       2.71051       2.52642       2.24165       1.95658       1.71040       1.44199       1.23101      0.994391      0.811893
  39  17 3968.9121    1.4421  8.4043 11.2014 -0.0004  0.0663   0.0097   0.1824    0.0203   0.0000   430.6510       27.3421       14.0498      0.837236      -2.41872       5.76592      -6.07738      -7.16290      -2.24150       3.54676      -4.03931      -5.77999       2.40282       2.51279      -1.02641     -0.505446     -0.605172      0.935925       2.55516       3.50454       3.94828       4.24484       4.45041       4.45653       4.41485       4.22321       4.01828       3.70209       3.36990       3.04606       2.67858       2.29980       1.99003       1.66376       1.34873       1.11036
  39  18 4125.1508    1.1734 10.5660 11.0579  0.0000  0.0891   0.0082   0.2425    0.0191   0.0000   438.5295       25.4260       1.12348       1.92508       3.06616       14.3054      -5.17337      -23.3642      -6.71087       3.34798       1.73432      -4.83526      -2.19925       2.25077      0.411733      -2.29059       2.26898       1.14129       3.44307       4.61614       5.31947       5.59807       5.98293       5.94716       5.93340       5.64004       5.37984       4.90479       4.54857       3.99799       3.62413       3.09016       2.66722       2.26433       1.78340       1.47427
[truncated: 787,087 more chars]
