# Supplementary material for: Global-Mode Analysis of Full-Disk Data from the Michelson Doppler Imager and the Helioseismic and Magnetic Imager
Source: Sol Phys. 2018 Jan 31;293(2):29. doi: 10.1007/s11207-017-1201-5 (PMC6566312; doi:10.1007/s11207-017-1201-5)
Supplement: Supplementary file 3 — (TAR 230.0 MB) [file 11207_2017_1201_MOESM3_ESM.tar › MDI/mdifdasym.5454.18]

   0  20 2898.8164    3.8212  1.0735 10.8973  0.0000      -1.31652  0.2217   0.5913   0.5516    6.3877   0.0000       3.02982     0.0000       0.00000       0.00000       0.00000       0.00000       0.00000       0.00000       0.00000       0.00000       0.00000       0.00000       0.00000       0.00000       0.00000       0.00000       0.00000       0.00000       0.00000       0.00000       0.00000       0.00000       0.00000       0.00000       0.00000       0.00000       0.00000       0.00000       0.00000       0.00000       0.00000       0.00000       0.00000       0.00000       0.00000       0.00000       0.00000
   1  13 2020.8996    0.5481  0.6620 10.1397  0.0012       3.90783  0.2591   0.0598   0.1894    0.2366   0.0000       3.94710   496.5603       63.3849       0.00000       0.00000       0.00000       0.00000       0.00000       0.00000       0.00000       0.00000       0.00000       0.00000       0.00000       0.00000       0.00000       0.00000       0.00000       0.00000       353.004       121.110       0.00000       0.00000       0.00000       0.00000       0.00000       0.00000       0.00000       0.00000       0.00000       0.00000       0.00000       0.00000       0.00000       0.00000       0.00000       0.00000
   1  14 2156.8683    0.8077  1.0557  9.2164 -0.0008       2.34688  0.2375   0.0682   0.2645    0.7235   0.0000       3.31046   460.6973      -82.1223       0.00000       0.00000       0.00000       0.00000       0.00000       0.00000       0.00000       0.00000       0.00000       0.00000       0.00000       0.00000       0.00000       0.00000       0.00000       0.00000       249.583       95.0733       0.00000       0.00000       0.00000       0.00000       0.00000       0.00000       0.00000       0.00000       0.00000       0.00000       0.00000       0.00000       0.00000       0.00000       0.00000       0.00000
   1  15 2292.1928    0.9314  0.9721  9.8496  0.0000       8.19696  0.1273   0.0818   0.3200    0.4848   0.0000       4.19994   282.2155      -26.0940       0.00000       0.00000       0.00000       0.00000       0.00000       0.00000       0.00000       0.00000       0.00000       0.00000       0.00000       0.00000       0.00000       0.00000       0.00000       0.00000       127.951       59.3765       0.00000       0.00000       0.00000       0.00000       0.00000       0.00000       0.00000       0.00000       0.00000       0.00000       0.00000       0.00000       0.00000       0.00000       0.00000       0.00000
   1  20 2963.4887    3.9054  0.8021  9.7425  0.0000       2.57667  0.1212   0.3211   0.2185    5.8949   0.0000       2.00489   454.2661       65.2383       0.00000       0.00000       0.00000       0.00000       0.00000       0.00000       0.00000       0.00000       0.00000       0.00000       0.00000       0.00000       0.00000       0.00000       0.00000       0.00000       137.524       61.6141       0.00000       0.00000       0.00000       0.00000       0.00000       0.00000       0.00000       0.00000       0.00000       0.00000       0.00000       0.00000       0.00000       0.00000       0.00000       0.00000
   1  21 3098.1642    4.6755  0.7754 11.1227  0.0000      0.194524  0.1121   0.3964   0.2133    3.4551   0.0000       2.64464   568.5092       31.4593       0.00000       0.00000       0.00000       0.00000       0.00000       0.00000       0.00000       0.00000       0.00000       0.00000       0.00000       0.00000       0.00000       0.00000       0.00000       0.00000       97.2066       68.0690       0.00000       0.00000       0.00000       0.00000       0.00000       0.00000       0.00000       0.00000       0.00000       0.00000       0.00000       0.00000       0.00000       0.00000       0.00000       0.00000
   1  22 3233.2331    4.0751  1.2723 11.4865 -0.0055      0.843460  0.1574   0.2845   0.3079    3.1958   0.0000       1.87841   483.1107       135.597       0.00000       0.00000       0.00000       0.00000       0.00000       0.00000       0.00000       0.00000       0.00000       0.00000       0.00000       0.00000       0.00000       0.00000       0.00000       0.00000       130.145       77.8434       0.00000       0.00000       0.00000       0.00000       0.00000       0.00000       0.00000       0.00000       0.00000       0.00000       0.00000       0.00000       0.00000       0.00000       0.00000       0.00000
   1  24 3504.0170    3.0854  2.8208  2.6030  0.0000       1.01747  0.2237   0.1416   0.4839 1000.0000   0.0000      0.857286   601.2428      -86.6395       0.00000       0.00000       0.00000       0.00000       0.00000       0.00000       0.00000       0.00000       0.00000       0.00000       0.00000       0.00000       0.00000       0.00000       0.00000       0.00000       189.266       107.932       0.00000       0.00000       0.00000       0.00000       0.00000       0.00000       0.00000       0.00000       0.00000       0.00000       0.00000       0.00000       0.00000       0.00000       0.00000       0.00000
   1  26 3775.6160    2.3490  6.1166  0.2440  0.0000     -0.361631  0.4004   0.0711   0.8164 1000.0000   0.0000      0.378064   498.7247       63.6336       0.00000       0.00000       0.00000       0.00000       0.00000       0.00000       0.00000       0.00000       0.00000       0.00000       0.00000       0.00000       0.00000       0.00000       0.00000       0.00000       287.989       224.517       0.00000       0.00000       0.00000       0.00000       0.00000       0.00000       0.00000       0.00000       0.00000       0.00000       0.00000       0.00000       0.00000       0.00000       0.00000       0.00000
   2  13 2082.0306    0.7138  0.8280  8.6023  0.0000       2.64774  0.1284   0.0526   0.2009    0.7455   0.0000       2.17641   480.9198       68.6542       27.4564      -5.44878       0.00000       0.00000       0.00000       0.00000       0.00000       0.00000       0.00000       0.00000       0.00000       0.00000       0.00000       0.00000       0.00000       0.00000       77.1212       54.5227       34.1945       11.0908       0.00000       0.00000       0.00000       0.00000       0.00000       0.00000       0.00000       0.00000       0.00000       0.00000       0.00000       0.00000       0.00000       0.00000
   2  14 2217.6972    1.0657  0.6663  9.2637  0.0000       2.30274  0.1179   0.0761   0.1327    0.6493   0.0000       2.20945   402.2951       3.25625       10.1057      -1.62652       0.00000       0.00000       0.00000       0.00000       0.00000       0.00000       0.00000       0.00000       0.00000       0.00000       0.00000       0.00000       0.00000       0.00000       63.8172       46.8916       32.6348       10.0692       0.00000       0.00000       0.00000       0.00000       0.00000       0.00000       0.00000       0.00000       0.00000       0.00000       0.00000       0.00000       0.00000       0.00000
   2  15 2352.3346    1.3670  0.7251 10.3318  0.0000       4.74930  0.0787   0.0993   0.1684    0.4358   0.0000       2.14485   435.3325      -10.1380      -18.1372       9.35676       0.00000       0.00000       0.00000       0.00000       0.00000       0.00000       0.00000       0.00000       0.00000       0.00000       0.00000       0.00000       0.00000       0.00000       54.3781       43.2365       20.9133       7.50222       0.00000       0.00000       0.00000       0.00000       0.00000       0.00000       0.00000       0.00000       0.00000       0.00000       0.00000       0.00000       0.00000       0.00000
   2  17 2619.5868    2.3296  0.9696  9.3208  0.0000       2.14505  0.0954   0.1449   0.2074    3.4165   0.0000       1.45255   416.8154       20.7208       12.0388      -2.26364       0.00000       0.00000       0.00000       0.00000       0.00000       0.00000       0.00000       0.00000       0.00000       0.00000       0.00000       0.00000       0.00000       0.00000       48.8467       49.5563       23.9663       12.4094       0.00000       0.00000       0.00000       0.00000       0.00000       0.00000       0.00000       0.00000       0.00000       0.00000       0.00000       0.00000       0.00000       0.00000
   2  19 2889.6044    3.5079  0.8456 -3.3667  0.0000       1.70221  0.0941   0.2290   0.1528 1000.0000   0.0000       1.76756   441.1209       9.60548       30.9804      -6.75176       0.00000       0.00000       0.00000       0.00000       0.00000       0.00000       0.00000       0.00000       0.00000       0.00000       0.00000       0.00000       0.00000       0.00000       49.3046       42.0382       24.8549       8.50601       0.00000       0.00000       0.00000       0.00000       0.00000       0.00000       0.00000       0.00000       0.00000       0.00000       0.00000       0.00000       0.00000       0.00000
   2  20 3024.6684    4.2836  0.7392 -0.7769  0.0000       1.20201  0.0796   0.2918   0.1331 1000.0000   0.0000       1.64123   447.0466      -8.73711       19.4625       3.80820       0.00000       0.00000       0.00000       0.00000       0.00000       0.00000       0.00000       0.00000       0.00000       0.00000       0.00000       0.00000       0.00000       0.00000       48.1437       37.7522       27.5953       8.73669       0.00000       0.00000       0.00000       0.00000       0.00000       0.00000       0.00000       0.00000       0.00000       0.00000       0.00000       0.00000       0.00000       0.00000
   2  21 3159.7280    4.4016  0.9877 11.1606  0.0000      0.666154  0.1086   0.2722   0.1879    2.3485   0.0000       1.67584   476.8886      -19.1515      -5.52850      -7.65493       0.00000       0.00000       0.00000       0.00000       0.00000       0.00000       0.00000       0.00000       0.00000       0.00000       0.00000       0.00000       0.00000       0.00000       56.8147       43.3180       28.0596       9.02340       0.00000       0.00000       0.00000       0.00000       0.00000       0.00000       0.00000       0.00000       0.00000       0.00000       0.00000       0.00000       0.00000       0.00000
   2  23 3430.9120    3.1579  2.2409  4.9341  0.0000      0.370172  0.1544   0.1376   0.3062  382.6968   0.0000      0.792220   426.0846       74.3321      -21.6782       7.06986       0.00000       0.00000       0.00000       0.00000       0.00000       0.00000       0.00000       0.00000       0.00000       0.00000       0.00000       0.00000       0.00000       0.00000       72.9997       61.0240       38.7260       14.1573       0.00000       0.00000       0.00000       0.00000       0.00000       0.00000       0.00000       0.00000       0.00000       0.00000       0.00000       0.00000       0.00000       0.00000
   3  12 2001.2137    0.6147  0.3941  9.3227  0.0000       4.62719  0.0695   0.0603   0.1224    0.2258   0.0000       3.57045   428.6816      -10.8023       7.45081      -6.48638      0.303251      -1.13391       0.00000       0.00000       0.00000       0.00000       0.00000       0.00000       0.00000       0.00000       0.00000       0.00000       0.00000       0.00000       23.8171       34.3417       18.8143       14.6467       5.33625       2.28856       0.00000       0.00000       0.00000       0.00000       0.00000       0.00000       0.00000       0.00000       0.00000       0.00000       0.00000       0.00000
   3  15 2407.6389    1.4118  0.8436  9.2112  0.0000       3.16389  0.0799   0.0873   0.1738    1.3408   0.0000       1.92746   464.3459      -6.74516      -19.2961       3.70173      -8.16943      0.781430       0.00000       0.00000       0.00000       0.00000       0.00000       0.00000       0.00000       0.00000       0.00000       0.00000       0.00000       0.00000       26.3000       27.6480       19.6552       12.7543       5.28921       1.79190       0.00000       0.00000       0.00000       0.00000       0.00000       0.00000       0.00000       0.00000       0.00000       0.00000       0.00000       0.00000
   3  19 2946.9026    3.4683  0.9393 11.2113  0.0000      0.849653  0.0972   0.1959   0.1660    1.2820   0.0000       2.13542   434.8979      -17.1159      -13.2393      -23.2536       7.27618      0.182500       0.00000       0.00000       0.00000       0.00000       0.00000       0.00000       0.00000       0.00000       0.00000       0.00000       0.00000       0.00000       32.2786       31.2720       22.9791       16.0066       6.28548       2.13416       0.00000       0.00000       0.00000       0.00000       0.00000       0.00000       0.00000       0.00000       0.00000       0.00000       0.00000       0.00000
   3  20 3082.2631    4.5902  0.6673 11.9969  0.0000   -0.00107024  0.0686   0.2973   0.1316    0.8609   0.0000       1.66112   403.9779       3.97643       20.0504      -11.0384       1.57015     -0.532269       0.00000       0.00000       0.00000       0.00000       0.00000       0.00000       0.00000       0.00000       0.00000       0.00000       0.00000       0.00000       28.6484       23.2489       20.2360       12.7612       5.35051       1.26041       0.00000       0.00000       0.00000       0.00000       0.00000       0.00000       0.00000       0.00000       0.00000       0.00000       0.00000       0.00000
   3  21 3217.6537    3.9265  1.2563  3.8510  0.0000      0.218712  0.1267   0.1980   0.1753 1000.0000   0.0000       1.12413   480.6148       68.1030       20.8123      -7.73114      -1.04067      -3.17165       0.00000       0.00000       0.00000       0.00000       0.00000       0.00000       0.00000       0.00000       0.00000       0.00000       0.00000       0.00000       48.8459       47.1684       34.0792       15.2071       8.86001       2.35471       0.00000       0.00000       0.00000       0.00000       0.00000       0.00000       0.00000       0.00000       0.00000       0.00000       0.00000       0.00000
   3  23 3489.3728    3.1409  2.2177  7.3810  0.0000      0.343282  0.1280   0.1180   0.2596   20.4900   0.0000      0.623704   401.0888       65.1828       59.7639      -5.88858      -11.2624       1.06513       0.00000       0.00000       0.00000       0.00000       0.00000       0.00000       0.00000       0.00000       0.00000       0.00000       0.00000       0.00000       46.5390       44.0546       32.4792       18.0874       8.63644       2.46981       0.00000       0.00000       0.00000       0.00000       0.00000       0.00000       0.00000       0.00000       0.00000       0.00000       0.00000       0.00000
   3  24 3626.1711    2.4980  3.5028 10.0446  0.0000      0.647314  0.1685   0.0789   0.3558    0.6193   0.0000      0.412318   419.8789       44.8123       111.914      -5.84958       7.71449      0.283583       0.00000       0.00000       0.00000       0.00000       0.00000       0.00000       0.00000       0.00000       0.00000       0.00000       0.00000       0.00000       59.3110       60.1267       42.2790       22.3913       11.0800       3.46414       0.00000       0.00000       0.00000       0.00000       0.00000       0.00000       0.00000       0.00000       0.00000       0.00000       0.00000       0.00000
   4  12 2051.7285    0.6064  0.6458  9.2238 -0.0043       3.70196  0.0729   0.0365   0.1087    0.2234   0.0000       2.49617   446.6601      -24.1602      -4.63718       10.7200       1.20343      -6.77947       1.09648   -0.00853654       0.00000       0.00000       0.00000       0.00000       0.00000       0.00000       0.00000       0.00000       0.00000       0.00000       23.4677       24.9983       18.6793       13.7455       6.92771       3.62862       1.16356      0.354242       0.00000       0.00000       0.00000       0.00000       0.00000       0.00000       0.00000       0.00000       0.00000       0.00000
   4  14 2324.2299    1.2250  0.7758  9.3940  0.0057       2.01099  0.0854   0.0696   0.1328    0.7213   0.0000       1.77607   459.1954      -2.26391      -10.6444      -18.7318       3.74349      -1.59466     -0.774605      0.897653       0.00000       0.00000       0.00000       0.00000       0.00000       0.00000       0.00000       0.00000       0.00000       0.00000       23.4850       28.0129       22.7682       14.3995       8.92356       4.26588       1.84916      0.526683       0.00000       0.00000       0.00000       0.00000       0.00000       0.00000       0.00000       0.00000       0.00000       0.00000
   4  17 2728.3833    2.4820  0.9074  2.2545  0.0000      0.502410  0.0713   0.1297   0.1539 1000.0000   0.0000       1.30658   452.9600       32.5823       12.4189      -14.5397       2.30506      -4.04496       0.00000       0.00000       0.00000       0.00000       0.00000       0.00000       0.00000       0.00000       0.00000       0.00000       0.00000       0.00000       21.9844       22.6618       18.7865       13.5689       7.88851       3.83247       1.36442      0.347225       0.00000       0.00000       0.00000       0.00000       0.00000       0.00000       0.00000       0.00000       0.00000       0.00000
   4  19 3000.1862    3.6959  1.0543 10.7411  0.0000       3.79901  0.0855   0.1773   0.1529    1.9372   0.0000       1.50594   456.8427       44.3475    -0.0474136      -11.9440      -12.7996      -1.83017       0.00000       0.00000       0.00000       0.00000       0.00000       0.00000       0.00000       0.00000       0.00000       0.00000       0.00000       0.00000       25.6181       25.8834       21.9496       12.6716       7.44145       3.68636       1.55443      0.341036       0.00000       0.00000       0.00000       0.00000       0.00000       0.00000       0.00000       0.00000       0.00000       0.00000
   4  20 3135.9191    4.1217  0.9534 10.8039 -0.0131      0.472367  0.0925   0.2126   0.1573    5.3248   0.0000       1.11673   462.8133       16.5706      -27.9445       17.7726     -0.965970       3.07526      0.450058     -0.647412       0.00000       0.00000       0.00000       0.00000       0.00000       0.00000       0.00000       0.00000       0.00000       0.00000       37.9976       39.8484       29.6579       16.0636       8.02926       3.08883       1.34404      0.359456       0.00000       0.00000       0.00000       0.00000       0.00000       0.00000       0.00000       0.00000       0.00000       0.00000
   4  21 3271.4819    3.4102  0.8297 12.7464 -0.0111      -3.26224  0.0893   0.1936   0.1428    0.3437   0.0000       1.88442   453.6227      -33.3160      -2.99039      -13.7248     -0.709445      0.510378       2.23682     -0.237073       0.00000       0.00000       0.00000       0.00000       0.00000       0.00000       0.00000       0.00000       0.00000       0.00000       28.5962       31.6285       23.2058       15.3318       9.14930       3.48370       1.34799      0.342554       0.00000       0.00000       0.00000       0.00000       0.00000       0.00000       0.00000       0.00000       0.00000       0.00000
   4  23 3544.7129    2.7265  3.1631  9.8474 -0.0019      0.696276  0.1587   0.0760   0.2538    0.7809   0.0000      0.364966   398.8628       19.5401       1.30149       5.89633      -5.22791      -2.80609      0.838320      0.261949       0.00000       0.00000       0.00000       0.00000       0.00000       0.00000       0.00000       0.00000       0.00000       0.00000       39.1741       41.2955       36.6554       25.3359       14.5122       8.01482       3.02699      0.780692       0.00000       0.00000       0.00000       0.00000       0.00000       0.00000       0.00000       0.00000       0.00000       0.00000
   4  24 3681.9462    2.3300  5.4275  8.9979  0.0037      0.541489  0.2054   0.0491   0.3645    0.5954   0.0000      0.198937   496.8808      -2.26762       35.0998       14.8326      -4.90062       14.6949       6.64285      0.278431       0.00000       0.00000       0.00000       0.00000       0.00000       0.00000       0.00000       0.00000       0.00000       0.00000       51.0837       54.1168       46.7887       31.8001       18.8404       9.60609       3.80952      0.947348       0.00000       0.00000       0.00000       0.00000       0.00000       0.00000       0.00000       0.00000       0.00000       0.00000
   4  25 3818.9613    1.9518  6.1365  9.4967 -0.0003      0.209572  0.2297   0.0419   0.4159    0.3247   0.0000      0.175470   461.4735      -28.0236      -6.75498      -13.8343      -14.3092       3.39968       2.73861     -0.417051       0.00000       0.00000       0.00000       0.00000       0.00000       0.00000       0.00000       0.00000       0.00000       0.00000       54.5113       59.5992       51.1186       34.8623       21.4714       10.5573       4.39695       1.11201       0.00000       0.00000       0.00000       0.00000       0.00000       0.00000       0.00000       0.00000       0.00000       0.00000
   5  14 2371.2352    1.2391  0.8795  9.6332  0.0123       5.08249  0.0724   0.0610   0.1393    0.3640   0.0000       1.99699   422.5254      -18.6215       10.5531     -0.702727      -3.06185      -7.88427       4.03422      0.447279     -0.490416    -0.0808634       0.00000       0.00000       0.00000       0.00000       0.00000       0.00000       0.00000       0.00000       15.8091       17.4242       16.1344       12.4409       7.97777       4.80426       2.48086       1.07954      0.340027     0.0799219       0.00000       0.00000       0.00000       0.00000       0.00000       0.00000       0.00000       0.00000
   5  15 2506.0603    1.6548  1.0790  9.2187  0.0161       2.52275  0.0777   0.0723   0.1402    0.7493   0.0000       1.43079   428.5429      0.872056       14.4582      -4.65414      -4.31754      -2.26678      -2.65171      0.387593     -0.580459    -0.0178505       0.00000       0.00000       0.00000       0.00000       0.00000       0.00000       0.00000       0.00000       15.5363       17.5031       15.5873       12.5113       8.18422       5.08131       2.72285       1.15746      0.385649     0.0890412       0.00000       0.00000       0.00000       0.00000       0.00000       0.00000       0.00000       0.00000
   5  16 2641.1973    2.4185  0.7298 11.1053 -0.0099       2.89504  0.0571   0.1292   0.1065    0.4127   0.0000       1.51904   433.5154      -19.2747       19.1939      -1.26372      -3.23838       4.36500      0.789345       1.68381      0.345586    -0.0567087       0.00000       0.00000       0.00000       0.00000       0.00000       0.00000       0.00000       0.00000       15.1126       15.5751       13.7860       10.7637       6.98944       4.14833       2.17715      0.875264      0.270857     0.0604936       0.00000       0.00000       0.00000       0.00000       0.00000       0.00000       0.00000       0.00000
   5  18 2913.6747    3.7472  0.7630  2.5163  0.0000       1.01926  0.0679   0.1979   0.1083 1000.0000   0.0000       1.57254   440.2044      -14.2545       12.8059       11.5469      -3.02606      -1.39473       0.00000       0.00000       0.00000       0.00000       0.00000       0.00000       0.00000       0.00000       0.00000       0.00000       0.00000       0.00000       12.3067       17.0931       13.7464       11.7745       8.40801       4.28470       2.97232      0.989743      0.410015      0.109871       0.00000       0.00000       0.00000       0.00000       0.00000       0.00000       0.00000       0.00000
   5  19 3049.8059    4.2098  0.8022  2.5661  0.0000      0.182666  0.0697   0.2350   0.1146 1000.0000   0.0000       1.59727   455.5270       9.11832       9.98674      -5.64991      -11.6491      -3.02204       0.00000       0.00000       0.00000       0.00000       0.00000       0.00000       0.00000       0.00000       0.00000       0.00000       0.00000       0.00000       13.8233       14.7115       12.9140       10.9936       8.21396       4.59918       2.63604      0.885496      0.338483     0.0804573       0.00000       0.00000       0.00000       0.00000       0.00000       0.00000       0.00000       0.00000
   5  20 3186.2294    4.2253  1.1076  3.5502  0.0000      0.910979  0.0807   0.2181   0.1565 1000.0000   0.0000       1.42385   442.0111       15.2662       23.5740       4.14162       2.25450      -2.00440       0.00000       0.00000       0.00000       0.00000       0.00000       0.00000       0.00000       0.00000       0.00000       0.00000       0.00000       0.00000       14.4856       19.1417       16.6795       13.0319       9.78454       5.53547       3.00281       1.26232      0.486613      0.116445       0.00000       0.00000       0.00000       0.00000       0.00000       0.00000       0.00000       0.00000
   5  21 3322.4834    3.5939  1.7235 -1.3953  0.0000     -0.358269  0.0980   0.1332   0.1798 1000.0000   0.0000      0.663476   439.9922      -26.0623       19.1695       14.3019       10.2488       1.13403       0.00000       0.00000       0.00000       0.00000       0.00000       0.00000       0.00000       0.00000       0.00000       0.00000       0.00000       0.00000       20.9023       23.8722       22.4956       16.0104       10.9821       6.36029       3.58794       1.50809      0.553424      0.116103       0.00000       0.00000       0.00000       0.00000       0.00000       0.00000       0.00000       0.00000
   5  22 3459.4379    3.0766  2.5828  9.4159 -0.0012      0.844197  0.1117   0.0912   0.2505    2.0792   0.0000      0.341553   481.1584       46.3824      -9.41346       7.33021      0.176590      -4.10175      -1.31272      -1.15967      0.291050      0.222972       0.00000       0.00000       0.00000       0.00000       0.00000       0.00000       0.00000       0.00000       23.5603       25.0725       25.3187       18.9549       12.9441       7.87905       4.32664       1.87707      0.639340      0.133805       0.00000       0.00000       0.00000       0.00000       0.00000       0.00000       0.00000       0.00000
   5  23 3596.8877    2.4591  3.3814 10.8453 -0.0037      0.994722  0.1485   0.0707   0.3043    0.3060   0.0000      0.397502   436.4061       22.6955       6.37563      -15.9956       8.42907       11.6607      -1.75980       1.57350     -0.618609    -0.0215859       0.00000       0.00000       0.00000       0.00000       0.00000       0.00000       0.00000       0.00000       29.4129       35.1335       31.1045       24.0074       17.0384       10.1901       5.19063       2.27557      0.834233      0.189885       0.00000       0.00000       0.00000       0.00000       0.00000       0.00000       0.00000       0.00000
   5  24 3733.5194    2.0215  5.0230 10.1218 -0.0025    -0.0725749  0.1815   0.0447   0.3545    0.2091   0.0000      0.224373   430.8635      -36.8475      -7.74825       17.6706      -41.8504       10.0214       2.84031      -2.32288      0.141936     0.0492156       0.00000       0.00000       0.00000       0.00000       0.00000       0.00000       0.00000       0.00000       37.5670       42.8342       37.5923       30.2744       20.3602       12.0436       6.43098       2.67276      0.912071      0.215372       0.00000       0.00000       0.00000       0.00000       0.00000       0.00000       0.00000       0.00000
   5  25 3871.2384    1.7572  7.0939  9.5680  0.0007      0.100841  0.2281   0.0346   0.4330    0.1902   0.0000      0.131670   474.3082      -141.151       69.1488       2.32828      -29.1853       23.7744    -0.0368103      -1.88761      0.855076      0.466752       0.00000       0.00000       0.00000       0.00000       0.00000       0.00000       0.00000       0.00000       47.6118       53.6309       48.2162       37.0500       24.6214       14.6813       7.68437       3.23698       1.13889      0.262581       0.00000       0.00000       0.00000       0.00000       0.00000       0.00000       0.00000       0.00000
   5  27 4146.8156    1.3455 12.6222  9.3095  0.0018     -0.263650  0.3857   0.0238   0.7052    0.1267   0.0000      0.101590   525.4726       126.439       96.1546       94.5938       6.20949       28.9323       9.34368      -4.94019      -3.77913      0.281716       0.00000       0.00000       0.00000       0.00000       0.00000       0.00000       0.00000       0.00000       70.1106       80.3701       72.8295       55.7465       38.1081       21.5907       12.2403       4.91845       1.81979      0.397938       0.00000       0.00000       0.00000       0.00000       0.00000       0.00000       0.00000       0.00000
   6  12 2142.4706    0.7602  0.5659  8.9671 -0.0135       1.43002  0.0500   0.0443   0.0937    0.2395   0.0000       1.76740   423.7023      -20.6847       1.05568      -16.3666       6.28360      -5.24151       1.78852      -1.15701     -0.352264     -0.112102     0.0251204     0.0127094       0.00000       0.00000       0.00000       0.00000       0.00000       0.00000       11.8144       11.5874       10.2909       9.46554       7.44102       4.71901       2.82054       1.55944      0.617965      0.205950     0.0588879     0.0124601       0.00000       0.00000       0.00000       0.00000       0.00000       0.00000
   6  13 2279.8569    1.0145  0.9121  9.1393 -0.0049       2.42538  0.0792   0.0498   0.1272    0.4628   0.0000       1.32873   426.8459      -7.84724       1.88110      -11.2255      -16.1243      -2.33020       4.22033      -2.59692      0.118753    -0.0852292      0.144406   -0.00269430       0.00000       0.00000       0.00000       0.00000       0.00000       0.00000       18.3062       16.7055       12.6573       13.4958       12.5265       9.11326       4.91649       2.18285      0.851543      0.320024     0.0910674     0.0185028       0.00000       0.00000       0.00000       0.00000       0.00000       0.00000
   6  14 2415.6022    1.3023  1.0074  9.6711  0.0028       5.20572  0.1561   0.0612   0.1253    0.3786   0.0000       2.20136   457.6363      -21.1428       8.44330      -9.01671       9.45775     -0.182089     -0.976284     -0.151710     -0.221005     -0.344614     0.0123688     0.0241121       0.00000       0.00000       0.00000       0.00000       0.00000       0.00000       38.1152       46.1554       42.8022       28.1799       16.8104       8.13831       3.49372       1.68604      0.691730      0.284155     0.0880834     0.0177288       0.00000       0.00000       0.00000       0.00000       0.00000       0.00000
   6  15 2551.1419    1.7275  1.0887 10.0800  0.0015       3.50685  0.0765   0.0692   0.1357    0.4624   0.0000       1.81894   456.0147       17.0758      -6.83713       20.4869      -17.5006       8.14987      -1.28774       3.26951      0.461257     -0.191704     0.0510586     0.0135995       0.00000       0.00000       0.00000       0.00000       0.00000       0.00000       11.6096       15.1100       12.7916       12.0664       7.95700       5.74417       3.12259       1.95792      0.733021      0.338668     0.0930912     0.0243821       0.00000       0.00000       0.00000       0.00000       0.00000       0.00000
   6  16 2687.0412    2.4538  1.0607  9.5402 -0.0004     -0.124792  0.0685   0.0948   0.1140    1.2895   0.0000       1.28298   436.3514      -6.26391       6.16865       7.39802     -0.792675      -1.39198      -1.67963      -1.73359      -1.01220     -0.356525     0.0488321   -0.00184132       0.00000       0.00000       0.00000       0.00000       0.00000       0.00000       11.5324       14.0839       12.7380       10.6723       7.93533       5.19518       3.08320       1.67381      0.740282      0.295371     0.0940290     0.0206552       0.00000       0.00000       0.00000       0.00000       0.00000       0.00000
   6  17 2823.6047    3.0228  0.8479 10.9614 -0.0026      0.728564  0.0621   0.1305   0.1185    0.5305   0.0000       1.05231   420.0162      -15.2980      -2.10981      -4.11841      -8.00810      0.221751      -1.98000      -1.85420      0.193080      0.262018    -0.0987080    0.00634518       0.00000       0.00000       0.00000       0.00000       0.00000       0.00000       13.4580       15.1355       15.0485       11.0254       7.78966       5.06960       2.77031       1.48885      0.691163      0.265616     0.0798246     0.0145642       0.00000       0.00000       0.00000       0.00000       0.00000       0.00000
   6  18 2960.6465    3.6254  0.8528 11.0147 -0.0174      0.796080  0.0593   0.1569   0.1081    1.0758   0.0000       1.03970   435.8427      -15.8497      -7.81764     -0.615123       1.24270      -3.04901      -3.79563      0.899006      0.348115      0.150411      0.109651   0.000122740       0.00000       0.00000       0.00000       0.00000       0.00000       0.00000       11.0547       11.6506       10.9086       9.79840       6.98094       4.60524       2.76443       1.57185      0.593670      0.257245     0.0737123     0.0154203       0.00000       0.00000       0.00000       0.00000       0.00000       0.00000
   6  19 3097.3557    4.2110  0.8836 11.3654  0.0012       3.02432  0.0544   0.1853   0.1171    0.6593   0.0000       1.17578   441.7918      -15.1127       9.63157      -12.5589      -9.01257      0.398946      0.153345      0.898992    -0.0337142     -0.255003     0.0380252    -0.0178535       0.00000       0.00000       0.00000       0.00000       0.00000       0.00000       11.8255       12.2970       9.97922       9.38351       7.53849       5.30302       2.85135       1.34677      0.564652      0.208285     0.0590982     0.0143699       0.00000       0.00000       0.00000       0.00000       0.00000       0.00000
   6  20 3233.9838    3.8412  1.1635 12.1915  0.0109       1.55522  0.0899   0.1717   0.1488    0.4542   0.0000       1.70799   424.0561      -32.9097       11.5702       14.9895       1.12406       3.28547       8.21155      -2.70315      0.303552     -0.136410    0.00129239     0.0372258       0.00000       0.00000       0.00000       0.00000       0.00000       0.00000       16.0156       17.2397       17.0473       13.5698       10.2452       7.24781       4.06107       2.06972      0.934617      0.400666      0.106158     0.0221642       0.00000       0.00000       0.00000       0.00000       0.00000       0.00000
   6  21 3370.8672    3.3886  2.1062 10.6785  0.0008      0.512076  0.1020   0.0951   0.1825    0.5513   0.0000      0.586477   440.6470      -10.2165       18.1754       9.05883     -0.101843       5.89484       1.19618      -2.74162      0.871870    -0.0684309    -0.0413101     0.0190902       0.00000       0.00000       0.00000       0.00000       0.00000       0.00000       16.8556       20.5884       18.2658       15.3502       11.8645       7.87542       4.60512       2.39409       1.08008      0.428132      0.138974     0.0299263       0.00000       0.00000       0.00000       0.00000       0.00000       0.00000
   6  22 3508.3857    3.0849  2.5473 10.4014 -0.0060       1.45952  0.1121   0.0838   0.2042    0.5470   0.0000      0.415596   413.8634       28.3170       35.0867       21.6985      -6.50592      -3.13908       3.62337      -1.73861       1.91904     -0.382407     0.0942023     0.0380620       0.00000       0.00000       0.00000       0.00000       0.00000       0.00000       19.5971       22.2093       21.0705       16.7625       13.3477       8.48389       5.13008       2.75318       1.19731      0.463131      0.148913     0.0287919       0.00000       0.00000       0.00000       0.00000       0.00000       0.00000
   6  23 3646.1934    2.3449  3.8038 10.5113 -0.0070      0.775962  0.1599   0.0572   0.2792    0.2285   0.0000      0.315817   424.9003      -78.5528       32.6093       9.48203      -5.63104       3.23268      -13.4463      -3.39447       2.59735      -1.26413    -0.0319331      0.102118       0.00000       0.00000       0.00000       0.00000       0.00000       0.00000       27.6998       33.8159       31.7399       24.3567       18.6835       11.8120       7.23818       3.57135       1.72994      0.664445      0.226513     0.0450883       0.00000       0.00000       0.00000       0.00000       0.00000       0.00000
   6  24 3783.8210    2.0483  5.6054  9.7507 -0.0032      0.152357  0.1799   0.0391   0.3572    0.2083   0.0000      0.173245   402.5673       21.5129       12.9372       24.0835       13.0038      -1.93791      -3.84761      0.568516      0.773814       1.24522      0.179960    -0.0822482       0.00000       0.00000       0.00000       0.00000       0.00000       0.00000       30.3925       35.7254       32.7946       27.5305       21.3088       13.8664       8.13487       4.40357       1.88024      0.767269      0.244610     0.0508066       0.00000       0.00000       0.00000       0.00000       0.00000       0.00000
   6  25 3922.2800    1.6751  7.1806  9.5938 -0.0009      0.272757  0.2277   0.0308   0.4179    0.1491   0.0000      0.137417   457.9368       27.3218       1.22622       35.6380       19.2466      -4.41010      -7.77740       11.4415       1.45540     -0.118478      0.139790     0.0171022       0.00000       0.00000       0.00000       0.00000       0.00000       0.00000       37.4102       43.3713       40.8102       34.3329       26.2950       17.2690       10.4017       5.42535       2.50876      0.964687      0.306567     0.0615022       0.00000       0.00000       0.00000       0.00000       0.00000       0.00000
   7  12 2184.5830    0.9556  0.6107  8.8294 -0.0031       3.25262  0.0530   0.0452   0.0831    0.2965   0.0000       1.36841   434.5642      -3.70047       11.9016       18.9761       1.08405       1.08318     -0.367173       1.19815    -0.0647549      0.286614     -0.197045    -0.0235552    -0.0194469   -0.00237361       0.00000       0.00000       0.00000       0.00000       7.15726       11.1108       8.41296       8.59414       6.87107       4.97494       3.45880       1.71966       1.20366      0.382104      0.236959     0.0638153     0.0245450    0.00532353       0.00000       0.00000       0.00000       0.00000
   7  14 2458.2049    1.5342  1.2173  7.5461 -0.0005       1.97827  0.0767   0.0509   0.1185    2.3019   0.0000       1.03545   413.4381      -23.0883       7.76155       12.9524      -10.8580       7.33962      0.902802     -0.482038      -1.31757      0.175490     0.0959585    -0.0439632     0.0188707   -0.00126251       0.00000       0.00000       0.00000       0.00000       10.4880       13.5438       12.5670       10.1293       9.50149       5.61976       4.14841       2.51931       1.16442      0.668438      0.215864     0.0874667     0.0297717    0.00526589       0.00000       0.00000       0.00000       0.00000
   7  15 2594.2164    1.9279  1.0521 10.0619  0.0003       2.65503  0.0751   0.0726   0.1095    0.4658   0.0000       1.21975   437.3813       7.68837       9.72923       12.1219       2.46057      -5.61538       3.41538      -2.66710       1.67452      0.343424     -0.297480     0.0184486     0.0211710   -0.00886581       0.00000       0.00000       0.00000       0.00000       12.2354       12.1561       12.8909       11.4198       9.27173       6.23383       4.15444       2.63421       1.49709      0.624326      0.255997     0.0815353     0.0228787    0.00405283       0.00000       0.00000       0.00000       0.00000
   7  16 2731.1600    2.4981  0.8906 10.6345 -0.0106       2.60933  0.0551   0.1001   0.1061    0.4499   0.0000       1.10853   437.4573       2.42181       13.0325       2.99182      -8.23590      -2.89166      -2.97440       3.75454     -0.594488     -0.911607     -0.192075    -0.0859200     0.0316527    0.00355661       0.00000       0.00000       0.00000       0.00000       8.39618       11.3199       10.1152       9.03478       6.81055       4.54778       3.05402       1.88319      0.921967      0.516192      0.184175     0.0706693     0.0210283    0.00446783       0.00000       0.00000       0.00000       0.00000
   7  17 2868.3771    3.3383  0.7616 11.8026 -0.0034       3.99142  0.0558   0.1423   0.0876    0.2914   0.0000       1.33532   443.6231      -5.66733       12.7477       2.01906      -5.30657       2.83085       1.66192      0.735316      0.182246      0.195442     -0.196159    -0.0148165     0.0149700   5.06306e-05       0.00000       0.00000       0.00000       0.00000       9.43970       11.1483       11.1022       8.49802       7.94625       5.14607       3.44354       2.14216       1.04983      0.535492      0.200369     0.0794670     0.0248312    0.00399137       0.00000       0.00000       0.00000       0.00000
   7  18 3005.5965    3.8897  0.7680 11.5849  0.0004      0.689628  0.0513   0.1743   0.0877    0.3592   0.0000       1.85462   412.0768      -2.58469       16.6990       17.3107       1.06215       4.98723      0.544357      -1.84199      -2.12271      0.383953     -0.313706     -0.125234   -0.00335548  -0.000859183       0.00000       0.00000       0.00000       0.00000       8.80847       8.70885       8.91464       8.60653       6.31043       4.11720       2.82568       1.87873       1.07626      0.480473      0.183420     0.0579253     0.0147574    0.00296391       0.00000       0.00000       0.00000       0.00000
   7  19 3142.6618    4.1676  0.8388 12.3372 -0.0071      -1.00164  0.0658   0.1787   0.1016    0.3286   0.0000       1.27073   433.9151      -3.40067      -16.8091       11.6153      -10.7824       3.06346       3.40779      -1.04339     -0.317543      0.212017      0.113254    -0.0634119     0.0161501    0.00112699       0.00000       0.00000       0.00000       0.00000       11.6967       13.4571       14.0132       10.9688       8.11103       5.55281       3.25355       2.05628       1.16006      0.513583      0.223871     0.0809216     0.0217387    0.00371512       0.00000       0.00000       0.00000       0.00000
   7  20 3279.8170    3.5200  1.3710 12.0827 -0.0051      0.945708  0.0804   0.1241   0.1430    0.2874   0.0000      0.798272   459.9717      -14.7347       2.19730     -0.844673       10.1327      -11.7236      -8.41083       2.04107      0.215932     -0.579745      0.149089      0.133377    -0.0148594   -0.00223941       0.00000       0.00000       0.00000       0.00000       12.3333       14.5658       15.0050       11.8784       10.4258       6.53581       4.38267       2.79781       1.43395      0.702245      0.264313      0.105398     0.0320183    0.00526205       0.00000       0.00000       0.00000       0.00000
   7  21 3417.4225    3.4529  1.9150  9.8274 -0.0063      0.770847  0.0920   0.0925   0.1463    1.1687   0.0000      0.535389   449.2090      -9.03394       32.8379      -1.38206       1.31368       20.5912       1.30025     -0.359391      0.595713       1.01110    -0.0905771    0.00367862    0.00939563     0.0113664       0.00000       0.00000       0.00000       0.00000       15.5154       18.8649       17.4811       14.7984       10.5926       7.43810       4.49827       2.84529       1.33797      0.752288      0.266238      0.104270     0.0269498    0.00574577       0.00000       0.00000       0.00000       0.00000
   7  22 3555.1223    2.6497  3.1437 10.4872 -0.0011      0.405390  0.1250   0.0592   0.2112    0.2666   0.0000      0.327966   445.4341       21.4328       25.2768       12.4777       4.70086       3.40338       4.47363      0.628438      0.452771     -0.535449      0.203333     -0.218348    -0.0403537  -0.000364660       0.00000       0.00000       0.00000       0.00000       18.7898       21.6476       20.1237       18.3680       14.1491       10.0544       6.52214       3.93653       2.18124      0.942548      0.413088      0.138948     0.0378263    0.00768453       0.00000       0.00000       0.00000       0.00000
   7  23 3693.6558    2.3707  4.4713  9.8698 -0.0036      0.663324  0.1461   0.0452   0.2573    0.2520   0.0000      0.197362   462.2588      -44.7310      -12.6278       1.85678       16.3894      -10.7608       12.5678       1.39966      -1.86753      0.285756      0.160195    -0.0677196     0.0729361    0.00336280       0.00000       0.00000       0.00000       0.00000       21.3676       26.4495       24.9732       20.9613       16.5451       11.6243       7.60501       4.43911       2.32972       1.12634      0.471486      0.169977     0.0491747    0.00928792       0.00000       0.00000       0.00000       0.00000
   7  24 3831.9418    1.8799  6.4974  9.6707  0.0021      0.155578  0.1893   0.0303   0.3342    0.1349   0.0000      0.140842   444.5157      -9.39620       20.8762       32.4347      -20.1998     -0.410898      0.522484       13.1738       6.93121      -1.62511     -0.694207    -0.0711661    0.00455319     0.0196631       0.00000       0.00000       0.00000       0.00000       27.7739       32.1090       31.2215       26.7699       21.3359       15.3563       9.98602       5.91524       3.08455       1.49249      0.607468      0.221380     0.0620867     0.0113078       0.00000       0.00000       0.00000       0.00000
   7  26 4109.1108    1.3768 10.0468  9.2416 -0.0010     -0.129780  0.2696   0.0205   0.5012    0.1023   0.0000     0.0980431   394.3126      -48.5147       6.73537      -5.76726       11.2970       17.5865       2.73566       5.38547       3.93399       1.60405    -0.0484036   -0.00511272     0.0527987    0.00926142       0.00000       0.00000       0.00000       0.00000       39.0559       46.1215       44.3737       38.4066       29.9573       20.6051       13.5806       8.10109       4.43721       2.01456      0.861644      0.295134     0.0855840     0.0158698       0.00000       0.00000       0.00000       0.00000
   8  11 2086.2109    0.6772  0.5390  8.9096  0.0101       7.99087  0.0425   0.0342   0.0806    0.1483   0.0000       1.86025   436.7615      -7.22320       7.67681       5.52970      -13.4046      -2.85381       4.95709      -3.32162      -1.51714      0.455519   -0.00153310     -0.128111    -0.0243799     0.0285310    0.00768019   -0.00225279       0.00000       0.00000       5.97039       6.95459       7.78997       6.70404       5.68816       4.08831       2.84289       1.80071       1.18919      0.629282      0.331894      0.134484     0.0544256     0.0170981    0.00459498   0.000784401       0.00000       0.00000
   8  12 2225.2476    0.9770  0.6699  8.9482 -0.0084       6.19927  0.0543   0.0408   0.0792    0.2611   0.0000       1.43152   440.8044       5.87657       14.4944      -4.08301      -6.80727       5.15886      -5.39570   -0.00484516     -0.128695     -0.208241      0.239732     0.0329095     0.0453054   -0.00918015  -0.000208906  -0.000816403       0.00000       0.00000       8.68193       8.80474       8.29423       7.11287       6.92137       5.62294       4.46372       2.52853       1.47671      0.750391      0.308360      0.148086     0.0544786     0.0173283    0.00464053   0.000706507       0.00000       0.00000
   8  13 2362.9751    1.2391  0.8208  9.2963 -0.0018       5.05489  0.0553   0.0504   0.0956    0.2986   0.0000       1.27159   441.5587      0.825281       5.88291       1.29846       2.07366       7.14260      -5.92315      -3.10838       2.00773      0.488211     0.0215308     -0.281546    -0.0333438    0.00922826   -0.00995395  -0.000717279       0.00000       0.00000       7.14771       9.31053       8.87482       8.29863       6.69943       5.12216       3.27320       2.48523       1.26779      0.794628      0.349025      0.172814     0.0549739     0.0227712    0.00544062    0.00106223       0.00000       0.00000
   8  14 2499.5818    1.8037  0.9202  9.7116  0.0002       3.43801  0.0569   0.0643   0.0925    0.3780   0.0000       1.09162   431.2161      -7.14893       11.2146       9.64715      -1.55618       1.45215      -1.08986      0.273063      -1.82629      -1.15162      0.265377      0.110795     0.0366313   -0.00309868   -0.00479242   0.000376719       0.00000       0.00000       7.47701       8.37960       9.78396       7.84672       6.66877       5.03267       3.33134       2.19195       1.34543      0.778945      0.343378      0.170661     0.0631719     0.0218230    0.00555145   0.000820255       0.00000       0.00000
   8  15 2636.1561    2.1882  1.0229 10.0938 -0.0004       3.50499  0.0550   0.0806   0.1138    0.4693   0.0000       1.17542   432.3061      -9.76694       4.40359       5.70603      -9.25182      -7.16027      -2.75667       3.71437      0.634886     0.0215291    -0.0223257     0.0211921    -0.0497459    -0.0158853    0.00282573   0.000809786       0.00000       0.00000       8.03556       8.51546       9.43774       8.36768       6.83024       4.75021       3.48360       2.33365       1.30399      0.739959      0.376035      0.159238     0.0580913     0.0187960    0.00499446   0.000747801       0.00000       0.00000
   8  16 2773.7111    2.8597  0.9347 10.0956 -0.0063      0.977990  0.0581   0.0995   0.0935    0.7033   0.0000       1.03278   440.6715       4.99099       9.94509      -3.31105      -5.17467       1.98791       3.05469      -2.50285      0.826023      0.747579     -0.290211    -0.0792933     0.0905048  -0.000843108   -0.00645573  -0.000779958       0.00000       0.00000       8.37755       10.0344       10.4593       8.74948       6.90706       5.46676       3.53254       2.09414       1.44423      0.797112      0.285239      0.170382     0.0675479     0.0216541    0.00534952   0.000949956       0.00000       0.00000
   8  17 2911.4731    3.7215  0.7400 11.1857 -0.0009       1.96325  0.0726   0.1608   0.0863    0.4070   0.0000       1.61418   446.5364       16.5675       5.64596       7.03080      -2.72029      0.767821      -1.88161     -0.338156     -0.900808     -0.898381     -0.382588     -0.165264    -0.0270314    0.00878633   -0.00625603   0.000349838       0.00000       0.00000       10.3153       8.79781       7.24936       9.02583       9.55636       5.99445       3.36098       2.67369       1.82259      0.969383      0.464794      0.151416     0.0511734     0.0154771    0.00401450   0.000769713       0.00000       0.00000
   8  18 3049.1043    3.9983  0.9400 10.6464 -0.0067      0.777252  0.0613   0.1465   0.0903    0.9810   0.0000       1.52691   441.7756       3.68967       25.9201      -7.32357      -6.29451       8.16007      -4.04913       4.56888      0.472379     -0.747057     -0.247735     -0.355745     0.0835795    -0.0251043   -0.00105067  -0.000257914       0.00000       0.00000       9.21625       11.1762       10.8790       9.44182       7.50535       5.56846       3.71478       2.30608       1.43212      0.739953      0.323455      0.155863     0.0607708     0.0190795    0.00506155   0.000923259       0.00000       0.00000
   8  19 3186.7204    4.1191  1.0501 11.9712 -0.0093     -0.874767  0.0726   0.1494   0.1099    0.3928   0.0000       1.04539   428.1807      -9.34257       22.2613      -3.30650      0.438067       4.99955      -2.10900      -1.30380      -1.53257      0.693918      0.383221     -0.359794     0.0509344   -0.00639417    0.00852154  -0.000229570       0.00000       0.00000       9.98516       11.0999       10.8598       10.3684       9.37226       5.72159       4.03274       2.89926       1.76015       1.00728      0.479003      0.192115     0.0631842     0.0227460    0.00658478    0.00106384       0.00000       0.00000
   8  20 3324.3171    3.4758  1.6317 11.3789 -0.0049      0.342571  0.0779   0.1018   0.1386    0.2676   0.0000      0.522614   443.3363      -3.49445       18.2310       26.1263       9.80987      -6.77888     -0.820695       3.48432      -2.32438      -1.63749     -0.552486     -0.147769      0.249397    -0.0108140    0.00916331  -0.000640758       0.00000       0.00000       10.6618       12.7639       12.9091       11.2531       8.88383       6.81759       4.62552       2.98251       1.76644      0.935124      0.477214      0.202279     0.0828658     0.0265181    0.00666779    0.00120048       0.00000       0.00000
   8  21 3462.5371    3.0757  2.4227 10.3857 -0.0034      0.847723  0.0942   0.0695   0.1594    0.2740   0.0000      0.384965   438.1767       20.2750     0.0858368      -8.65378      -5.89748       10.6840      -2.67348       1.04235       1.71528     -0.150497      -1.34982     -0.191598      0.131119   -0.00624286    0.00419765   -0.00100270       0.00000       0.00000       13.1710       14.7184       14.0061       13.7414       11.3039       8.29901       5.81510       3.87150       2.35061       1.23228      0.624124      0.247860     0.0934051     0.0295808    0.00775505    0.00146585       0.00000       0.00000
   8  22 3600.7430    2.5494  3.1787 10.6812  0.0027     0.0817058  0.1155   0.0546   0.2050    0.1662   0.0000      0.332079   427.9197      -41.3935       15.2061       14.1715      -5.04722       2.37912       7.51391       1.81289     -0.862065      -1.55750    -0.0455256      0.258821     0.0156978    -0.0104807    0.00362407   0.000232682       0.00000       0.00000       15.2747       17.2734       17.0582       16.9740       12.8926       9.83014       6.81202       4.54708       2.73322       1.53225      0.727046      0.325696      0.117908     0.0372612    0.00928543    0.00186807       0.00000       0.00000
   8  23 3739.4197    2.1684  4.7710  9.8205 -0.0054      0.270345  0.1418   0.0373   0.2497    0.1722   0.0000      0.159476   431.2889      -36.8627       11.9841       13.4327       22.1282      -18.7563       5.19005      -1.76835       1.27068     -0.471639     -0.854773      0.701347      0.240607    -0.0262612  -0.000142663  -0.000669650       0.00000       0.00000       19.2395       21.5205       21.0921       19.9152       16.4710       11.9970       8.55850       5.71103       3.26984       1.75839      0.936125      0.366187      0.139694     0.0450995     0.0116018    0.00206959       0.00000       0.00000
   8  24 3878.3951    1.8136  6.9088  9.6907 -0.0029      0.317781  0.1874   0.0271   0.3227    0.1051   0.0000      0.114749   429.0260       32.8029      -26.6659       43.9495       6.99122      -2.69496       3.00840       11.7859      0.678587      0.798150     -0.623980     -0.393344      0.320448     0.0253629    0.00726578   -0.00376307       0.00000       0.00000       23.9323       28.9098       30.0369       25.3458       21.6069       15.2617       11.1777       7.10406       4.16984       2.28321       1.16992      0.506806      0.196487     0.0643391     0.0176641    0.00276889       0.00000       0.00000
   9  12 2264.5680    0.9606  0.7051  9.5950  0.0001       6.89881  0.0880   0.0427   0.0823    0.1863   0.0000       1.65890   431.4085       12.4012       7.87937      -10.6113      -7.87919       8.88717       8.38773       1.35504      -1.32566     -0.933520      0.653485      0.146157     -0.196493    -0.0439754    0.00681843    0.00111750   0.000454667  -8.35876e-05       8.06845       13.6105       12.1739       10.0337       11.1041       6.10229       6.27084       3.32574       2.59535       1.67189      0.880818      0.467437      0.177160     0.0888676     0.0289375    0.00851467    0.00306606   0.000431874
   9  13 2402.3394    1.4678  0.7939  9.2964 -0.0058       3.40544  0.0499   0.0531   0.0789    0.3599   0.0000       1.17693   435.5284      -15.4043       17.6236      0.766048      -6.12842    -0.0134858     -0.870972     -0.372739       1.81338    -0.0866697     -0.705762    -0.0541589      0.177234    -0.0340809  -5.03928e-05    0.00377902   0.000729153   7.14033e-05       6.51190       7.24096       7.53003       6.80112       5.76749       4.72237       3.39644       2.22065       1.49524      0.917884      0.463328      0.227919      0.100498     0.0455047     0.0153884    0.00443990    0.00106030   0.000170734
   9  14 2539.5280    1.8835  0.8499 10.1573 -0.0017       1.71909  0.0593   0.0694   0.0880    0.3432   0.0000       1.13754   444.2952      -7.75378     -0.535620      -9.49073     -0.151690       4.72355      -5.88855       1.10591     -0.640673    -0.0406256     -0.408142    -0.0348513      0.178616   -0.00975356    -0.0229083   -0.00193213   0.000874979  -7.58809e-05       7.22599       9.98673       8.90245       9.83925       6.33462       5.81496       3.47701       3.03913       1.34347       1.02671      0.450742      0.304638      0.109685     0.0573541     0.0135522    0.00628705   0.000993586   0.000311798
   9  15 2677.0085    2.5140  0.7098 10.4255 -0.0064       2.49436  0.0412   0.0996   0.0785    0.3365   0.0000      0.984038   426.5711       10.1643       12.0355       4.62666      -3.49877       12.2993      -1.07827       1.06137      0.552835       1.93898     -0.322068     0.0948594    -0.0322668     0.0559561    -0.0179128    -0.0105089  -0.000705582   0.000319909       6.24867       6.93030       6.82651       6.35961       5.60712       4.42709       2.98904       2.19299       1.37442      0.845055      0.428769      0.221154     0.0859955     0.0365829     0.0127009    0.00429730   0.000922337   0.000163139
   9  16 2815.2055    3.2246  0.8282 11.3362 -0.0027       2.25084  0.0785   0.1272   0.0977    0.2620   0.0000       1.30326   435.5043      -9.36965     -0.843951       22.2328      0.302136       5.10303       4.51260       3.21583      -1.56695     -0.656197      0.543637    -0.0557334     -0.154480     0.0246389   -0.00586842   -0.00121007   0.000433300   3.15488e-05       16.1379       20.6381       19.7297       15.9836       11.8763       8.43633       5.68133       3.43104       1.86151      0.927379      0.440788      0.206261     0.0923091     0.0358972     0.0131456    0.00386579   0.000924035   0.000163142
   9  18 3091.4566    4.2706  0.8415 11.6143 -0.0119       2.76651  0.0466   0.1601   0.0960    0.4025   0.0000       1.05772   429.5289  -0.000697744       7.52563       5.51239       1.06002      -8.81084       1.80746      -3.65993       1.39639     -0.781281     -0.698521     0.0960731      0.181627    0.00406103    0.00815695    0.00575400   0.000525122  -2.06579e-05       7.51553       8.92498       8.19037       8.27398       7.04901       4.65991       3.13681       2.09232       1.55412      0.980181      0.510317      0.246782     0.0935600     0.0383546     0.0119566    0.00350219    0.00101671   0.000159156
   9  20 3367.7476    3.2823  1.7310 11.4470 -0.0043       1.51460  0.0788   0.0882   0.1353    0.2033   0.0000      0.591763   439.0617     -0.478375       2.41877       1.43219      -9.63073      -6.78913      0.827203       5.86999       1.77997      -2.09851      0.664855    -0.0742443    -0.0173256    -0.0354839     0.0248037   0.000732912    0.00189849  -0.000373305       9.41051       11.8281       11.4775       10.7324       9.54861       6.99596       5.24208       3.42846       2.34530       1.46068      0.745645      0.367760      0.157609     0.0685507     0.0237306    0.00740801    0.00201761   0.000337779
   9  21 3506.1414    2.8655  2.8288 10.6455 -0.0025      0.601519  0.0974   0.0593   0.1744    0.1629   0.0000      0.348102   447.5485      -22.3969       25.5601       4.85369      -7.19829      -16.6312      -11.8625       1.14354       2.82766      0.152738      0.270296      0.349945      0.146524      0.158928    -0.0129425   -0.00846049   -0.00124577   0.000808375       11.8766       13.6265       13.6089       13.1262       10.9412       8.22190       6.50718       4.42743       2.72286       1.55285      0.883975      0.457692      0.206250     0.0805134     0.0273025    0.00807610    0.00206924   0.000351478
   9  22 3644.9356    2.4164  3.8546 10.2524 -0.0043      0.123901  0.1187   0.0448   0.2079    0.1501   0.0000      0.210957   437.3326      -17.1080      -20.1842       25.2231       2.19161       4.59888       5.36643       2.59786      0.812937      -1.76741       1.16647     -0.758212      0.565109    0.00560791     0.0243740     0.0121683    0.00483013  -0.000916559       14.6416       16.8662       17.3365       15.0704       13.5077       10.8248       7.58361       5.38380       3.42653       1.88930       1.06502      0.526115      0.226259     0.0895763     0.0353002     0.0108386    0.00251798   0.000395228
   9  23 3784.1706    2.0141  5.4496  9.8971 -0.0006      0.296048  0.1489   0.0320   0.2599    0.1216   0.0000      0.148803   431.1014       19.4241       14.4148       14.2302       12.8949      -7.30762      0.493720      -4.17732       3.82037       1.42045     -0.703304     -0.248641      0.276243     0.0864142     0.0220262    0.00539973   0.000249027   0.000185843       16.9785       21.4306       21.1080       19.4871       15.9635       12.8575       9.46973       6.21458       3.98195       2.32310       1.27332      0.594030      0.297847      0.117505     0.0437344     0.0129971    0.00328636   0.000575355
   9  24 3923.5587    1.7050  7.3843  9.6959 -0.0025      0.135752  0.1796   0.0242   0.3360    0.0891   0.0000      0.108567   438.5918      -30.6515      -7.43737       9.34708      -6.98899      -4.97316     -0.513672      -7.26689       1.81496     -0.387631       1.07519      0.611142      0.528978     -0.244943     -0.107273    -0.0151434   -0.00552486   4.46620e-05       19.9717       25.2935       24.4502       23.1962       19.4002       15.4542       11.1693       7.69088       4.86801       2.90473       1.56789      0.776228      0.356872      0.145485     0.0520800     0.0163711    0.00406056   0.000716266
   9  26 4202.0256    1.2289 11.8302  9.1887 -0.0047     -0.169325  0.2812   0.0160   0.5008    0.0725   0.0000     0.0860279   464.5133      -41.3192       63.0073       6.99823      -30.8232       33.7973       4.75907      -6.02819      -6.09183      -2.59104       5.83701      0.660230     -0.335124     -0.112424    -0.0452473    -0.0376259     0.0115596    0.00122730       29.0389       37.0197       37.3653       34.0066       28.9807       22.2011       16.4261       11.2482       7.13168       4.21201       2.35041       1.15840      0.544742      0.217680     0.0802481     0.0249332    0.00622821    0.00100909
  10  10 2021.5478    0.5555  0.4756  8.8607 -0.0226       5.18326  0.0594   0.0275   0.0609    0.1326   0.0000       1.91633   432.8614       6.41620       14.6393      -3.01985       4.24200       6.66336     -0.552583      -1.58381       3.31543      -2.05440      -1.16214     -0.616039      0.213808     0.0694294    -0.0225953    -0.0234239    0.00663519  -0.000696191       11.7084       15.6441       16.9661       14.8879       11.6952       7.93635       4.85902       3.01266       1.94345       1.11349      0.700754      0.321628      0.163379     0.0722127     0.0343543     0.0122038    0.00451199    0.00123500
  10  11 2162.9978    0.8001  0.6548  8.8909 -0.0067       6.30403  0.0473   0.0310   0.0739    0.2142   0.0000       1.56868   437.5491       6.89458       5.03616      0.609186      0.267994      -2.51253       4.41443      -1.00263      0.223558     -0.203586      0.520810      0.227692    -0.0559076     -0.138560    -0.0338400  -0.000315480    0.00248771   0.000137892       6.71133       8.04415       6.37479       5.60963       5.23693       5.46042       4.54462       3.36757       2.10567       1.18136      0.617733      0.290568      0.152753     0.0665039     0.0299891     0.0104461    0.00383223    0.00100948
  10  12 2302.8404    1.1600  0.7433  9.4499 -0.0024       4.98619  0.0439   0.0467   0.0897    0.2349   0.0000       1.33306   432.4869       2.41641       15.5371       5.38502       1.12908      -3.54407      -6.34213      -2.17690       3.39296      0.176165      0.210610    -0.0590963     0.0607161    -0.0882931     0.0111809    0.00326188   -0.00177932    0.00234904       4.93789       6.28361       5.64577       6.23985       5.12449       4.34837       3.20237       2.31663       1.59308       1.06482      0.578454      0.347642      0.161325     0.0780090     0.0304101     0.0126831    0.00377014    0.00120034
  10  13 2440.9464    1.4872  0.8315 10.1003 -0.0001       4.40979  0.0701   0.0521   0.0848    0.2082   0.0000       1.29893   432.2510     -0.341236       18.2936       2.81869      -4.80949       6.56786       4.13761     0.0786235      -1.74551     -0.616039      0.414879     -0.313162     -0.342553    -0.0489926     0.0231024   -0.00635603    0.00114885    0.00159893       5.67642       11.7915       7.49530       11.8366       6.89026       8.31463       4.98332       4.30946       2.86162       1.69459       1.30876      0.456126      0.409360     0.0772033     0.0837663     0.0142387    0.00927311    0.00229561
  10  14 2578.7484    1.8025  0.9322 10.6788 -0.0074       4.36193  0.0556   0.0646   0.0896    0.2183   0.0000       1.25991   425.8194      -3.29646      -1.72769     0.0186669       6.30342      -3.05598      -3.42396     -0.319149       1.08943       3.92084     -0.442830     -0.277203     -0.347897     -0.178025    -0.0661610    0.00921717   -0.00119948  -0.000703997       6.24336       7.16062       8.11873       7.54676       6.04833       5.42617       3.97976       2.66881       2.02762       1.26092      0.707366      0.402636      0.209542     0.0918935     0.0423800     0.0173527    0.00595754    0.00146269
  10  15 2717.0060    2.5652  0.9567 10.4092 -0.0075       1.75252  0.0491   0.0856   0.0916    0.3800   0.0000       1.04599   437.4701      -9.60042       10.9064      -1.85528       2.61339      -1.18947       2.49827    -0.0724094    -0.0879623     0.0368446      0.284386     0.0628028     0.0284291     -0.105352    -0.0371123     0.0280268    0.00518419   0.000365339       6.06922       6.48027       6.66396       6.63455       6.13913       4.97753       3.35593       2.17584       1.67666       1.23666      0.753674      0.380211      0.171829     0.0836158     0.0338664     0.0134147    0.00431314    0.00117571
  10  16 2855.6485    3.1687  0.9417 10.9833 -0.0193      0.857943  0.0560   0.1104   0.0850    0.4753   0.0000      0.814531   434.8967      -4.59907       17.8056      -9.83710       4.07100       2.30757      -1.71000      -1.81219       1.38459      0.340484     -0.536746     -0.298664     -0.254855     -0.174602    -0.0333984    -0.0287161   -0.00863657   0.000537314       6.25997       8.40577       8.20168       7.38277       7.02492       4.98363       4.32592       2.82041       1.93814       1.12819      0.601741      0.380091      0.200592     0.0947233     0.0373907     0.0195950    0.00465911    0.00194001
  10  17 2994.4517    3.9633  0.7874 11.8815 -0.0025       2.72829  0.0428   0.1413   0.0791    0.2266   0.0000       1.13522   444.5616       3.33661       7.87283      -2.77205      -2.19810       9.14348      -4.34795       2.02257      0.220455     -0.571467     -0.117186     -0.108219    0.00769123     0.0166306     0.0197618   -0.00417367   7.38128e-05   0.000126233       5.15122       5.72960       6.57332       6.05862       5.05447       4.22216       2.96600       2.22339       1.44733      0.943675      0.608387      0.310661      0.154197     0.0826540     0.0325222     0.0122842    0.00428939    0.00120981
  10  18 3132.9002    3.9311  0.9745 11.4076  0.0002      0.174565  0.0501   0.1249   0.0857    0.3783   0.0000       1.35015   428.7333      -8.50785       13.5585       2.09153      -1.42388      -7.27494      -1.93649      0.454500      0.172732       1.42361      -1.25305     -0.121674     0.0988510     -0.124200    -0.0217861    0.00500292    0.00515998   -0.00113279       6.08300       8.04324       8.05260       7.27187       6.45180       4.93638       3.77766       2.61350       1.76428       1.10208      0.679347      0.341098      0.196913     0.0775911     0.0397380     0.0130746    0.00483056    0.00141640
  10  19 3271.1530    3.8443  1.1905 11.9065 -0.0018      -1.62830  0.0687   0.1161   0.0982    0.2682   0.0000       1.53410   449.2521      0.300472       5.92989       9.39652     -0.974283      -7.65729      -5.63544     -0.555093       2.54985     -0.232449     -0.399949      0.153330      0.156321    -0.0103065     0.0651593     0.0119821    0.00377236   0.000345307       7.61519       8.64676       9.08026       7.93512       7.05457       6.11263       5.03194       3.49544       2.43553       1.37316      0.754691      0.449672      0.218802      0.104352     0.0419887     0.0180987    0.00572123    0.00156731
  10  20 3410.2010    3.2279  2.1073 10.9519 -0.0047       1.63470  0.0839   0.0715   0.1364    0.1967   0.0000      0.622946   440.3482       13.9526       29.1591      -3.35472      -1.39618       2.70077       6.24321       4.46857      -3.47982    -0.0409033      0.853389    -0.0653663     0.0231833     0.0531067    -0.0151453    0.00545939    0.00400900    0.00113057       8.99627       10.4922       10.4870       10.0829       9.04355       7.07800       5.41502       3.91442       2.65675       1.68816      0.904978      0.564623      0.284417      0.119136     0.0516259     0.0196918    0.00629577    0.00192747
  10  21 3549.1584    2.7114  3.1020 10.5437  0.0033      0.620800  0.0951   0.0514   0.1821    0.1362   0.0000      0.285950   424.0388      -12.8261       25.5006      -4.11522      -2.99179      -10.9386      -11.3651       4.08553      -1.27749      -2.56152       1.25293      0.486763    -0.0368996     -0.399642    -0.0202655     0.0316984    0.00764497   -0.00320862       9.94022       12.3731       12.0976       11.6674       10.0798       8.43154       6.34164       4.49397       3.14395       1.88277       1.16367      0.614562      0.317614      0.145442     0.0625924     0.0232039    0.00835826    0.00225300
  10  22 3688.7341    2.2236  4.3083 10.3692 -0.0026      0.902264  0.1234   0.0382   0.2194    0.1056   0.0000      0.189888   434.0615       16.4468       19.9293      -12.8826      -3.64049       12.3030      -6.49142      -6.34849      -1.96373     -0.892135      -1.47456      -1.02258      0.557692      0.107528     0.0665615     0.0170096     0.0111815    0.00236847       13.2409       16.2074       16.1313       15.2210       13.6918       10.6606       8.43234       5.79763       3.98896       2.55093       1.49478      0.823238      0.389305      0.196321     0.0772682     0.0312111    0.00989293    0.00294362
  10  23 3828.2916    1.8483  6.1245  9.7172 -0.0005      0.594986  0.1529   0.0262   0.2716    0.1021   0.0000      0.142626   427.7449      -5.45169       45.7923       19.3688      -17.0006       10.5738      -1.81276     -0.741710      -2.59907     -0.658891      0.360527      0.350747     -0.851562     -0.102102     0.0255785     0.0223953    0.00668564    0.00363683       15.3600       18.9471       19.6274       18.5924       16.0303       12.6673       10.0244       7.21461       4.84693       3.00092       1.75881      0.993396      0.534298      0.236252      0.106486     0.0392755     0.0131871    0.00381463
  10  24 3967.3896    1.6134  7.9687  9.4331 -0.0012     0.0167486  0.1766   0.0203   0.3357    0.0824   0.0000      0.100449   430.3929      -6.68249      -5.32261       21.3556    -0.0117179      -31.0102       3.44912       14.8222       4.85939      -5.24674      -3.71950       1.61454     -0.416788     -0.103056     0.0527558     0.0382574    -0.0228274   -0.00941597       17.7458       21.4584       22.0387       21.0953       18.3399       14.7545       11.4335       8.02101       5.46658       3.57835       2.11181       1.15503      0.565824      0.279811      0.115261     0.0454331     0.0146365    0.00426746
  10  25 4107.7419    1.3501 10.5642  9.3015 -0.0032      0.117522  0.2324   0.0165   0.4333    0.0679   0.0000     0.0837088   416.2758      -6.93689       29.8740      -4.84961       18.3478       6.38157      -11.1297      -13.9068     0.0547922      -10.7241      -6.08737     -0.111539     -0.776519      0.287961     0.0728391    -0.0743758   -0.00652624   -0.00676744       21.9467       27.6759       27.4981       27.2559       23.2085       19.0295       14.1414       10.4065       6.97761       4.64104       2.65264       1.55119      0.743734      0.371150      0.146291     0.0605582     0.0186847    0.00563257
  11  11 2199.9309    0.8704  0.5769  9.3277 -0.0061       8.55312  0.0417   0.0367   0.0677    0.1434   0.0000       1.53295   444.2968       3.81047       6.69022       5.72219      -3.00440     -0.699271      0.467813       1.73108      -1.96570     -0.286483     -0.361005      0.392326      0.348733      0.157423    -0.0224266    0.00170184    0.00679534   0.000757298       4.45502       5.35698       7.09162       4.71918       5.22418       4.39113       2.78287       2.63868       1.68031       1.14003      0.788859      0.471458      0.226648      0.111327     0.0671039     0.0245062     0.0105263    0.00422861
  11  12 2340.1626    1.1944  0.9089  9.3528 -0.0026       5.20100  0.0490   0.0390   0.0862    0.2706   0.0000       1.14378   448.4599      -2.58412      -1.73246       4.83345       3.46779       2.55994      -1.13297       1.44811       2.27257     -0.814058      -1.13178     -0.163668     0.0978688     0.0791170    -0.0457472     0.0292700     0.0110492   -0.00325872       5.01621       6.34309       6.27812       6.16758       5.26529       4.46789       3.74260       2.66271       1.90300       1.24294      0.754035      0.444785      0.242931      0.125353     0.0575320     0.0267853     0.0106943    0.00395990
  11  13 2478.5731    1.5407  0.9653  9.8965 -0.0063       3.56158  0.0523   0.0516   0.0881    0.3002   0.0000       1.06865   445.8886       8.06818       13.2154      -9.05139      -4.39899       5.33135      -2.90570       5.53345     -0.863667       1.29456       1.24095    -0.0956912      0.355249    -0.0429191     0.0747442    0.00167870   -0.00359377    0.00536854       5.65672       6.00536       6.96899       6.43091       5.75796       5.12297       3.57179       3.00878       2.04490       1.26512      0.885757      0.518377      0.261459      0.140319     0.0705362     0.0291343     0.0110395    0.00418848
  11  15 2756.1601    2.8005  0.7382 10.8900 -0.0012       2.08474  0.0380   0.0969   0.0691    0.2724   0.0000      0.941887   437.1933      -5.83547      0.697614      -2.88758      -6.96434      -2.26675      -3.48703      -1.60193       1.33737     -0.818268     -0.339510      0.792325     -0.212218     -0.107236    -0.0188930   -0.00324772    0.00156940   0.000911205       4.84962       5.55508       5.91886       5.93916       5.11678       3.77512       3.04619       2.31515       1.62702      0.964296      0.620782      0.380098      0.215724      0.115290     0.0563372     0.0226238    0.00853887    0.00297603
  11  17 3034.4766    4.2295  0.8247 11.4648 -0.0030   -0.00555765  0.0410   0.1411   0.0749    0.3219   0.0000      0.997813   442.1137       2.66033       6.24338      -2.02120       1.34166      0.138544      -1.20467       2.31039      -1.03527       2.32282      0.274113      0.391372     -0.373428    0.00316753    -0.0452210    -0.0221731    0.00169742    0.00139342       4.57069       5.25878       5.54710       5.12419       4.85302       4.15607       2.98569       2.28801       1.63123       1.10363      0.729372      0.420796      0.226868      0.120153     0.0483710     0.0246788    0.00861637    0.00323171
  11  18 3173.4613    4.0711  1.0127 11.8098 -0.0051      0.222112  0.0489   0.1246   0.0885    0.2657   0.0000      0.816108   436.2885      -11.3027       10.9370       3.48403      -3.70297      -4.36820       3.82942       1.37005      -2.12511       1.30006     -0.290122    -0.0498035    -0.0543336     -0.190077     0.0969492    0.00893968   -0.00757082   -0.00411188       5.07234       5.71450       6.83658       5.84993       5.41843       4.73551       3.48119       2.59291       2.01865       1.25751      0.774052      0.487207      0.248608      0.139330     0.0638980     0.0268226     0.0110761    0.00516165
  11  19 3312.3255    3.6554  1.5012 11.1836 -0.0035       1.28093  0.0704   0.0929   0.1082    0.2577   0.0000      0.589548   427.7293      0.953135       12.6449       5.95401       4.53326      -11.0635      0.681224      -2.38024      -1.71474      -1.64079      0.297191      0.559742      0.253184     0.0574012     -0.153719     0.0658634     0.0125995   -0.00211303       8.94082       11.4673       11.8673       10.7444       8.90878       7.31528       5.54816       3.96166       2.67647       1.69896      0.946950      0.539228      0.293769      0.144456     0.0707564     0.0303312     0.0134854    0.00454418
  11  20 3451.5239    2.9863  2.4497 10.8455 -0.0088      0.909171  0.0824   0.0610   0.1427    0.1433   0.0000      0.328179   423.2316       13.6143       33.2071       2.99034       9.24342      -10.9884      -3.12788      -4.23017       6.98382      -1.27378      -1.32277     -0.272061     -0.896578     -0.275901     0.0101533      0.153889   -0.00187024    -0.0114781       8.64221       10.4092       9.82489       9.50933       8.61620       7.62270       6.14107       4.46063       3.23713       2.11122       1.29770      0.741293      0.406847      0.202836     0.0903464     0.0418925     0.0161726    0.00604119
  11  21 3591.1657    2.4784  3.4510 10.6754 -0.0013      0.904153  0.1023   0.0439   0.1785    0.1025   0.0000      0.243614   446.2454       8.96121       32.5456       32.0395     -0.153576      -10.1192     -0.563046       6.27076      -4.41424       3.09090      0.113954      -1.25207      0.742536      0.134700     -0.141971     0.0233739    0.00121881    -0.0101093       9.91678       12.1417       12.8305       11.9740       10.3923       9.01833       6.93470       5.30619       3.60657       2.38422       1.51945      0.863053      0.484938      0.237861      0.125023     0.0515323     0.0219761    0.00756279
  11  22 3730.9923    2.0856  4.8957 10.1673 -0.0011      0.585733  0.1318   0.0312   0.2201    0.0883   0.0000      0.158862   432.2785       18.7404      -33.1563       21.8771       26.6429      -3.13892       1.54544      -2.50688       1.10343      0.973164     -0.659366     -0.417932      0.234467      0.410016     -0.297592     0.0673417  -0.000206654    0.00592957       12.3409       15.5604       15.9599       15.6591       13.3166       11.0651       8.94327       6.63498       4.90179       2.98166       1.81950       1.08362      0.635983      0.326021      0.159382     0.0666149     0.0273652     0.0100376
  11  23 3871.2059    1.7593  6.5682  9.6622 -0.0016      0.772865  0.1526   0.0240   0.2751    0.0886   0.0000      0.123079   428.5936       10.5310       34.7074      -11.4528      -5.52978      -8.93939       15.7864       13.7462      0.109988      -7.15930       1.22160     -0.163736      0.687721      0.268737     -0.122658   -0.00826983   -0.00469453    0.00785197       14.5153       18.1627       18.1517       17.3824       15.7964       12.7998       10.3311       7.68989       5.61112       3.47404       2.23998       1.29436      0.731044      0.370490      0.182399     0.0756113     0.0299304     0.0109938
  11  24 4010.7347    1.4814  8.1264  9.5366 -0.0029     0.0934176  0.1843   0.0189   0.3337    0.0740   0.0000      0.106031   448.8035      -32.8408       29.9539       5.05042      0.997947      -10.2444       21.4033      -4.44382       13.5743      -10.0076      -3.41432      0.796701     -0.387084      0.562874      0.351413     0.0577918    -0.0227429   -0.00409667       16.5946       21.5450       21.7021       21.0575       18.4675       15.9466       12.3592       9.05035       6.65750       4.29462       2.76017       1.56194      0.904521      0.449802      0.211007     0.0951114     0.0382137     0.0140477
  11  25 4151.5342    1.2844 11.5996  9.3193 -0.0020     0.0268529  0.2484   0.0157   0.4494    0.0645   0.0000     0.0803791   458.1911       19.3056       37.7020      -16.8617      -56.7630      -3.88319      -1.16761       11.0359      -13.2939     -0.389543      -1.41501       3.17660     -0.366405      -1.38287      0.528568     0.0353391      0.130164   -0.00940867       21.5134       27.0780       27.3202       26.2100       23.7020       19.8534       16.0675       11.8281       8.39342       5.56379       3.60362       2.02678       1.16036      0.594363      0.272348      0.128629     0.0489115     0.0175526
  11  26 4291.2987    1.0961 13.7313  9.2141 -0.0012     -0.213643  0.3146   0.0133   0.5530    0.0586   0.0000     0.0856519   412.8935      -8.41490       55.9610      -32.1809       53.7939       20.9004      -2.30280       11.6847      -7.77703       4.50500       1.08585      -2.43534     -0.510651      0.607818     0.0537800    -0.0738352     0.0293696    0.00473263       24.7851       31.3766       32.2384       30.3044       28.2073       22.6549       19.3106       13.9306       10.1223       6.63721       4.12788       2.45326       1.36217      0.695743      0.340831      0.145541     0.0599651     0.0212250
  12  10 2093.6336    0.6789  0.6103  8.9536 -0.0056       2.89156  0.0384   0.0261   0.0675    0.1387   0.0000       1.31138   441.0433      0.282233       6.07299      -5.35202       8.54789       10.4913      -1.64672      -2.45161       1.49489      0.622787     -0.654640     -0.854493     -0.289214     0.0376301     0.0470033    -0.0165959    -0.0142134    0.00666034       4.29978       5.32476       5.81792       5.74101       4.58025       4.28122       3.18520       2.46901       1.74541       1.31505      0.719247      0.471506      0.309562      0.167563     0.0808567     0.0442724     0.0170828    0.00810198
  12  12 2376.3718    1.3128  0.8371  9.9299  0.0034       3.87027  0.0466   0.0426   0.0799    0.1774   0.0000       1.20398   441.9097      0.437916       3.58462       1.57555      -6.34910       7.68899      -1.08544      -4.59909     -0.928227     0.0688583       1.48713     -0.388167     -0.310003      0.381288     0.0288148    -0.0213877    -0.0157288    0.00944766       4.76722       5.87036       5.70335       5.95308       5.12715       4.39469       3.41404       2.83001       1.95160       1.31838      0.897471      0.548490      0.313335      0.175242     0.0902101     0.0436960     0.0213899    0.00762377
  12  13 2515.4807    1.8096  0.8714  9.8685 -0.0023       2.29198  0.0417   0.0573   0.0784    0.3156   0.0000      0.953405   434.4756      -7.31642       6.93670       6.18268    -0.0660040      -1.78239      -1.70696      -2.75808       2.53345     -0.483794      -1.47878     -0.979772    -0.0955930     0.0530653    -0.0495051    -0.0474328   -0.00697077    0.00284342       4.22396       5.08980       5.48799       4.97202       4.51245       4.03179       3.20820       2.58607       1.94933       1.23082      0.824573      0.502405      0.271887      0.166701     0.0829644     0.0410513     0.0179425    0.00791812
  12  14 2654.6444    2.3149  0.9397 10.6096 -0.0037       2.48255  0.0596   0.0726   0.0785    0.2996   0.0000       1.05622   437.7572       10.3776       1.63855      -2.44739      -6.14768       1.73414      -3.73644       3.96514       2.09528       1.70591     -0.338016      0.451387      0.228171      0.217673     -0.112826    -0.0265331    0.00918188   -0.00336770       6.46740       7.38607       7.14705       8.14712       7.73628       5.26639       3.74832       3.44136       2.74547       1.66665      0.912704      0.531565      0.417403      0.264017      0.141658     0.0636624     0.0238724    0.00923760
  12  15 2794.4595    2.9634  0.9093 10.8697  0.0045       1.49540  0.0496   0.0919   0.0740    0.3137   0.0000       1.07321   427.5304      -4.02873       18.1922       1.98453       3.49300      -10.7257      -8.46730       3.80885       3.66452      -1.88567      -1.42052      0.499424      0.303339    -0.0358007    -0.0604349     0.0205293   -0.00749342    0.00254947       4.74477       5.73879       6.26320       5.82104       5.55703       4.24707       3.67345       2.69133       1.88498       1.37625      0.827770      0.537645      0.332201      0.164510     0.0960353     0.0470121     0.0189008    0.00844616
  12  16 2934.3308    3.6974  0.8949 10.6911 -0.0000       1.09004  0.0452   0.1095   0.0772    0.4064   0.0000      0.817414   438.7087      -3.13838       13.3798       3.65636    -0.0514390      0.683027     -0.521905     -0.883008      0.311423      -1.69174     0.0207511     -0.241058      0.256723    0.00935038   -0.00565453    -0.0235814     0.0151616   -0.00415624       4.77217       5.99881       5.32845       5.80780       5.27715       4.87201       3.40251       2.55135       1.88152       1.33213      0.974279      0.591896      0.357297      0.178988     0.0914516     0.0407012     0.0173128    0.00717766
  12  17 3073.7557    4.0581  0.8894 11.9855 -0.0012       1.79141  0.0386   0.1307   0.0804    0.2311   0.0000      0.854847   432.7918       6.59384       9.49383       2.63547       3.54993      -1.20641      -8.12976      0.541342       2.25525      -2.73642     0.0343322    -0.0215732      0.129720      0.109245     0.0502704    -0.0188533    -0.0210563  -5.21058e-05       4.04670       4.81801       4.87701       4.85008       4.50462       3.74074       3.02560       2.40282       1.70273       1.18555      0.786555      0.477615      0.284201      0.162007     0.0813893     0.0401171     0.0179631    0.00733691
  12  18 3213.2255    3.9812  1.1806 11.7058 -0.0015       1.23568  0.0558   0.1110   0.0954    0.3219   0.0000       1.02124   441.2688       8.68341       7.88199     -0.497939     -0.676824      -1.43926      0.990680      -1.96916     -0.973281      0.204912      0.707764     -0.392141      0.466603      0.262908     0.0689640     0.0386466   -0.00907603    0.00432252       4.96981       5.91469       6.34817       6.34169       5.68537       4.71911       3.65504       2.83252       2.12359       1.48743      0.928955      0.588935      0.369824      0.200834      0.108377     0.0500586     0.0226578    0.00937702
  12  19 3352.6261    3.4201  1.6998 11.2579 -0.0056      0.688535  0.0627   0.0776   0.1147    0.1779   0.0000      0.591006   440.8415      -1.45082     -0.975085      -13.3783      0.665330      -5.54715      -9.33165     0.0799640       4.07722     0.0471483      -1.42660      0.151619     -0.193169      0.114276     0.0962205    -0.0416005    -0.0114595   -0.00704479       5.90035       7.32739       7.76495       7.39214       6.27604       5.50184       4.67346       3.54871       2.54777       1.69712       1.14204      0.669029      0.373824      0.222912      0.111455     0.0528827     0.0268768     0.0112949
  12  20 3492.3667    2.9462  2.5495 10.8035  0.0003      0.417903  0.0841   0.0549   0.1384    0.1324   0.0000      0.292128   444.3327       2.12659       22.9189      -11.4737      -9.63174       10.8421       5.04211      -5.88280       1.74066       3.71036      -2.62182      0.616524      0.708230      0.127560    -0.0376675    -0.0140036    -0.0598955    0.00133637       7.77332       9.40161       9.75851       9.83883       8.77176       7.07965       5.87409       4.45652       3.25248       2.27091       1.43732      0.895444      0.540375      0.305213      0.158955     0.0767109     0.0338904     0.0145696
  12  21 3632.4733    2.3698  3.7570 10.4594  0.0007      0.669556  0.1017   0.0380   0.1816    0.0887   0.0000      0.192459   442.1107      -3.39658       16.2048       2.21056       3.70537      0.962817      -1.24838      -10.7067      -5.09347     -0.450134       3.29151      0.301473     -0.351225     -0.532519   -0.00877901      0.156828    -0.0262785    -0.0174442       9.02207       10.6577       11.3140       11.3980       10.1012       8.72317       6.72826       5.52331       3.84992       2.73645       1.75827       1.14409      0.651928      0.371547      0.194125     0.0954775     0.0430634     0.0172455
  12  22 3772.7154    1.9807  5.2593 10.1185 -0.0008      0.555417  0.1275   0.0278   0.2231    0.0783   0.0000      0.136011   438.9370      -24.9139       20.1774      -2.00654      -10.7264       9.04987       6.67388       5.01241      -3.93969      0.826516      0.246724     -0.269462      0.338498    -0.0946537    -0.0680221     0.0165686     0.0247090     0.0366593       11.1515       14.2208       14.6796       14.0184       12.6076       11.2259       8.76464       6.96466       5.03765       3.46642       2.27822       1.38505      0.827026      0.461675      0.231929      0.117954     0.0493717     0.0220862
  12  23 3913.1272    1.6961  7.5437  9.6699 -0.0016      0.522867  0.1605   0.0210   0.2925    0.0725   0.0000      0.100362   446.8072      -14.8255       38.6677      -8.62181      -3.76109      -4.66578       3.33902      -5.15910       11.6940       4.22477       3.25841       1.28842       1.06939      -1.46499      0.331966     0.0374519     -0.108152     0.0195808       13.8711       17.0846       18.1703       16.7829       15.5281       13.2819       10.8332       8.54865       6.19762       4.14947       2.81495       1.66868      0.991053      0.557699      0.281181      0.142271     0.0625234     0.0267959
  12  24 4053.8195    1.4285  9.1054  9.5309 -0.0015      0.335844  0.1973   0.0173   0.3447    0.0641   0.0000     0.0954441   453.9751      -23.7216      -15.5026       27.4243       19.9670      -24.0749      -8.64905      -3.93903     0.0686071      -3.86886       1.45993     -0.101723     -0.298446      0.290202     -0.102356      0.322895    0.00409178     0.0120668       15.7605       20.6926       20.3638       21.0689       18.3682       16.0286       12.7863       10.1282       7.37573       5.03494       3.40745       2.00538       1.24935      0.680784      0.356272      0.172317     0.0764997     0.0324002
  12  25 4193.8373    1.2166 12.1596  9.2565 -0.0009    -0.0305440  0.2550   0.0141   0.4734    0.0623   0.0000     0.0852916   454.6762       18.4011       5.09047      -6.56397      -16.3972      -13.4293       17.6209      -6.52388      -16.5804       11.4319       5.22033       3.63897      -1.09027      -1.05461    -0.0417570    -0.0490227    -0.0345614   -0.00342934       19.8930       25.0178       26.2039       25.7000       23.3120       19.3606       16.3086       12.3597       8.97055       6.10748       4.24175       2.61842       1.51784      0.836698      0.437633      0.218909      0.100593     0.0410734
  12  26 4334.5857    1.0357 14.8240  9.2131  0.0005     -0.221174  0.3473   0.0118   0.5689    0.0535   0.0000     0.0885866   433.3475      -10.0143       16.0890      -2.49287       16.3773       21.5857       6.67464      -17.5922       8.92738      -6.69011      -8.28172       5.71245     -0.901443      -1.11785      0.260988      0.509188   -0.00111480   -0.00210284       23.7391       30.1382       31.7242       30.5318       27.8092       23.8485       19.7466       15.1553       11.2684       7.77161       5.18994       3.23517       1.91240       1.08360      0.556346      0.277817      0.121027     0.0524022
  13  10 2128.5679    0.7459  0.5862  9.2265  0.0004       6.39411  0.0395   0.0269   0.0630    0.1117   0.0000       1.55837   441.2618      -3.74596       12.2272       4.64357      -4.94438      -4.07437      -1.13812       1.09646      0.751564      0.116963     -0.924180     -0.554378      0.196809    -0.0698693      0.133000     0.0973189    0.00869611   0.000611807       3.86080       4.57986       4.66953       5.20075       4.61612       3.64718       3.00387       2.46321       1.85666       1.31537      0.822156      0.630641      0.381149      0.196590      0.110045     0.0664429     0.0372125     0.0141366
  13  13 2551.7407    1.8337  1.0648 10.2946 -0.0037       2.79045  0.0515   0.0536   0.0931    0.2503   0.0000      0.998113   436.7289      -3.55408       8.32336      -4.42887      -1.10676      -5.26776      -1.86891      -1.91894      -3.32455      0.927367      0.300820     -0.597527     -0.638733     0.0203805    -0.0838526    -0.0520051    -0.0153674   -0.00989589       4.40212       5.66565       5.68394       5.80120       5.25628       4.30171       3.56336       2.95327       2.16600       1.50258       1.03702      0.628600      0.404418      0.232140      0.134219     0.0707704     0.0349342     0.0158863
  13  14 2691.6633    2.4523  0.9039 10.2441 -0.0036       2.80281  0.0426   0.0757   0.0737    0.3990   0.0000      0.799429   440.3927       4.00159       5.64730       2.37080      -2.15466       9.39725      -4.60764       2.73485    -0.0735574      0.724908      -2.38905      0.574012     -0.276899     -0.217690   0.000538201      0.202913    0.00422305    0.00127812       4.18185       4.78141       4.88201       5.39434       4.69307       3.74879       3.44429       2.84018       2.16962       1.39327       1.01103      0.683807      0.396616      0.226283      0.120022     0.0721639     0.0363556     0.0173421
  13  15 2832.1861    2.8632  0.9574 11.2165 -0.0089       3.51863  0.0503   0.0874   0.0790    0.2853   0.0000       1.11761   434.8911      -3.38858       12.8551       11.0304       5.13806       4.30704      -5.04102      -1.77291      -5.41240     -0.242740     -0.489764     -0.669729    -0.0586083     -0.168199     -0.120150     0.0372681     0.0491409    0.00267625       4.31007       5.28347       5.18128       5.98163       5.00898       4.47522       3.71168       2.94368       2.18850       1.52913       1.11540      0.655977      0.422844      0.258243      0.141266     0.0718724     0.0387115     0.0162425
  13  16 2972.4930    3.8106  0.7457 11.9241 -0.0042      0.177918  0.0409   0.1251   0.0629    0.2131   0.0000       1.14660   438.2455      -6.03367       12.6987       5.35520       8.16194      -3.72044       2.31774       4.70132      -1.10682     0.0134658      0.280907      0.130181      0.324436     0.0794653    -0.0607884    0.00533029     0.0179878    -0.0281154       4.63854       5.98795       6.27841       5.86064       5.21085       4.36884       3.52116       2.70840       1.82499       1.31746      0.884513      0.548872      0.342307      0.185354     0.0974652     0.0523381     0.0246180     0.0121551
  13  17 3112.3912    4.0955  0.9433 11.7558 -0.0031      0.402709  0.0446   0.1150   0.0726    0.2555   0.0000      0.786138   442.0421       1.36944       10.4204      -7.22023      0.350955       2.30717     -0.282027      -1.71109      0.647830    -0.0775909    -0.0659850      0.471786      0.136011      0.147015     0.0267075    -0.0877077     0.0115964    -0.0149188       3.86072       5.17689       4.96388       5.16312       4.40570       4.09452       3.29821       2.56065       1.96252       1.40859      0.947667      0.599393      0.385073      0.213074      0.123732     0.0623039     0.0294788     0.0136099
  13  18 3252.3119    3.7373  1.2328 12.0153 -0.0013       1.30131  0.0605   0.0991   0.0941    0.1998   0.0000      0.815018   434.6416      0.759505       18.4051     0.0296613      -6.06367      0.909890      -1.12684     -0.229383      -1.55970      -1.69561      0.124238     -0.191880    -0.0370438     0.0804248    -0.0629135    0.00616707     0.0438213    -0.0175398       5.66769       6.10581       5.85321       6.61320       6.85149       5.42963       3.80483       3.19084       2.69769       1.98963       1.23666      0.731832      0.522914      0.337924      0.189716      0.104860     0.0495541     0.0186177
  13  19 3392.3076    3.2834  1.9614 11.2406 -0.0042      0.732384  0.0703   0.0674   0.1135    0.1494   0.0000      0.450944   436.6236     -0.383055       11.4920       7.83980       11.6088      -1.94792      -1.24838      0.889932       2.81428       1.29488       1.25775      -1.75353     0.0475594     -0.101943     -0.211454     -0.181714    -0.0466198     0.0353299       5.85426       7.55671       7.48052       7.70772       6.93030       6.12095       5.01702       3.84854       2.82067       2.13821       1.44013      0.919970      0.600706      0.333913      0.197997     0.0950532     0.0477522     0.0216995
  13  20 3532.5395    2.8001  2.9331 10.5146 -0.0020      0.398760  0.0819   0.0467   0.1380    0.1194   0.0000      0.245591   434.7659      -8.12663       19.9192      -5.18379     -0.736492      -4.14580       1.32704       9.11318    -0.0312654      -4.02363     -0.303922     -0.232383       1.58898     -0.627145     0.0810144     0.0563693     -0.100317    -0.0194178       6.92043       8.44216       8.84042       8.63962       8.14104       7.20003       5.70946       4.63621       3.39363       2.49231       1.69841       1.11504      0.688644      0.408387      0.222273      0.117247     0.0559083     0.0261994
  13  21 3673.1295    2.3057  4.2738 10.3279 -0.0027      0.221824  0.1069   0.0335   0.1846    0.0825   0.0000      0.153322   442.4907      -7.16121       22.4396       16.3572       18.5006      -1.54746      -3.22511      -5.72131      -5.73428      0.958038      0.994426      -2.04060       1.07898      0.140370     -0.296779     -0.135155      0.198990    -0.0254852       9.21955       11.5773       11.9795       11.9901       11.2089       9.31912       7.27930       5.99944       4.59711       3.19824       2.08464       1.39074      0.851318      0.525141      0.285324      0.156629     0.0777674     0.0339951
  13  22 3813.9877    1.8743  6.2578  9.8448  0.0009      0.462083  0.1320   0.0234   0.2463    0.0716   0.0000      0.103038   417.8438      -10.4810       17.0217       5.57754      -14.1742       9.64502      -1.14322      -8.23259       2.68451       2.70531       1.57988     -0.990041     -0.129644     -0.457517      -1.21673     -0.125251      0.243405    0.00589652       10.5879       13.5865       14.2303       14.0573       13.0470       10.9401       9.37497       7.16577       5.52248       3.92833       2.66232       1.73815       1.07271      0.631529      0.363045      0.183722     0.0910649     0.0421544
  13  23 3954.4272    1.6190  7.8265  9.6003 -0.0001      0.386585  0.1629   0.0191   0.2947    0.0691   0.0000     0.0983138   443.4736      -8.68321      -5.66647       32.5099       39.3813      -21.3151      -13.0400       1.90651       11.5892      -1.42125      -3.46626    -0.0928142      0.573805      0.225532      -1.43840      0.110882      0.172944    -0.0153325       12.7907       16.0710       17.0583       16.6275       15.2718       13.2841       10.8062       8.61642       6.46486       4.59496       3.17357       2.04986       1.26665      0.753080      0.418735      0.218209      0.107666     0.0492988
  13  24 4095.4043    1.3579 10.4295  9.4244 -0.0017      0.176151  0.2108   0.0155   0.3796    0.0596   0.0000     0.0833311   433.8165      -18.3476       12.2423       7.27700       45.0950       26.6561       3.90300       10.7649     -0.547950      -9.03826       2.31572      -2.47724       1.72018       1.73442     -0.978827     -0.564756    -0.0957321     0.0392105       15.2727       20.0415       19.9078       19.7533       18.5152       16.2350       13.8487       10.9697       8.26531       5.95162       4.15400       2.63068       1.65826      0.959352      0.525019      0.276712      0.130108     0.0610060
  13  25 4236.5988    1.1776 13.4445  9.1761 -0.0045     0.0485690  0.2775   0.0124   0.4805    0.0579   0.0000     0.0801304   437.4190       56.4505      -3.59871       8.52247       14.7995       22.8726      -36.6928      -12.5803      -3.73929       4.97402      -2.64093      -1.72457      -1.91352     0.0226936      0.168272     -0.880275     -0.246667     0.0528869       18.7024       24.2320       24.7625       24.9380       22.8537       20.2000       16.5481       12.9569       9.73399       7.00128       4.93054       3.19837       2.02716       1.16173      0.657203      0.335627      0.165554     0.0754410
  13  26 4377.1316    0.9902 16.0521  9.1566 -0.0026     -0.132785  0.3850   0.0101   0.5979    0.0492   0.0000     0.0911504   393.4938       4.87297       111.155      -49.7565       34.0650     -0.253731       23.3426       19.2402      -12.2520      -9.19994       7.60657       12.1363       2.86834      -2.88403      -1.24287     0.0344790      0.255518    -0.0799484       23.8417       31.5788       32.9642       31.2872       29.8415       25.0811       21.7463       16.4519       12.7250       9.17294       6.29033       4.07688       2.56743       1.51720      0.832515      0.446111      0.203280     0.0966773
  13  27 4519.1169    0.8195 17.6834  9.0808 -0.0042     -0.190658  0.4855   0.0087   0.6971    0.0443   0.0000      0.105994   476.2185       13.7813      -20.8328      -25.9416       8.74270       30.5363       21.8190      -64.7127      -56.9209       6.02233      -21.8827       4.06426      0.983349       2.93191     0.0473897     -0.634590    -0.0775154    -0.0639190       27.9383       36.0669       37.6301       36.6083       34.5513       29.7217       25.6628       19.7003       15.0638       10.9584       7.64516       4.98510       3.12800       1.85127       1.03432      0.537850      0.253212      0.120222
  14   8 1870.8806    0.4296  0.4292  8.8757 -0.0065       11.3196  0.0429   0.0191   0.0543    0.0799   0.0000       2.70725   443.3647      -4.64485       9.15152      -2.65610      -1.55929    -0.0453084       1.20652      -1.65987     -0.913413       2.06386      0.116875     0.0686427     -0.229059      0.180188    -0.0627797     0.0478032    -0.0280359    -0.0114326       4.31381       5.18668       4.84777       5.15405       3.74277       3.90534       3.80021       3.25639       2.50538       2.03017       1.34288      0.747309      0.479303      0.297651      0.192723     0.0867741     0.0521684     0.0242765
  14   9 2017.0608    0.6440  0.4410  9.0276 -0.0058       7.86378  0.0304   0.0260   0.0478    0.0994   0.0000       1.70078   434.7514       1.90879       12.0045     -0.841262      -6.55945     -0.845848       2.54734      0.543113      -1.53768    -0.0624385       1.06623    -0.0645192     0.0836001     -0.217653     0.0818371   -0.00460449   -0.00185244    0.00695038       3.29492       3.86727       3.59789       3.36993       3.61181       3.37216       2.94351       2.06049       1.58090       1.20815      0.933214      0.642383      0.436626      0.264720      0.145385     0.0713495     0.0361789     0.0170100
  14  10 2162.6075    0.8250  0.6931  9.1982 -0.0097       4.41959  0.0424   0.0277   0.0666    0.1501   0.0000       1.18972   440.3325       1.52817       16.9585       2.24516     -0.480317      -3.93912       3.89535       2.85340      -4.32387      0.344937       1.08804    -0.0852976      0.449733      0.159053    -0.0862244    -0.0897402     0.0431765   0.000329543       5.15231       7.03390       7.68383       7.20209       6.55530       5.38365       4.31356       3.29795       2.32668       1.67449       1.03505      0.722174      0.402444      0.253130      0.147827     0.0798480     0.0401091     0.0196163
  14  11 2305.7194    1.1241  0.8499  9.2967 -0.0093       2.64374  0.0501   0.0340   0.0699    0.2152   0.0000       1.02157   435.8096       3.43541       10.2957       5.83499      -2.30111      -5.44056       4.26337       1.94357      -1.94879      -2.14367       2.34944     -0.386847      0.194937     -0.406874     -0.187796     0.0442326     0.0190365     0.0299108       4.78434       6.19641       6.78125       6.40447       6.03095       5.05018       3.91027       3.04734       2.13461       1.64785       1.08835      0.661117      0.428094      0.279954      0.166494     0.0961207     0.0462601     0.0233518
  14  12 2446.7910    1.5776  0.9788  9.7535 -0.0025       3.40414  0.0454   0.0441   0.0759    0.2254   0.0000      0.924574   439.2960       5.96615       18.0532      -2.23313       6.45610       4.44201       3.26863       1.77682     -0.253026      -1.58449      -1.72911    -0.0130142      0.703263     -0.168586     -0.241288    -0.0585340   -0.00888415    -0.0144776       3.86230       4.75936       5.09995       4.78637       4.38149       3.81407       3.48615       2.83944       2.20405       1.61847       1.07768      0.736078      0.454724      0.266345      0.151623     0.0852732     0.0461336     0.0223965
  14  13 2587.2980    1.9961  0.9697 10.5899 -0.0002       2.80297  0.0683   0.0569   0.0806    0.1960   0.0000       1.12910   434.0707      -2.70316       11.5664      -1.04860      -3.24189      -1.75012       2.29913      -3.44296      0.157377      -1.27695       1.03603       1.13390    -0.0584527    -0.0613842     -0.122717    -0.0549742    -0.0688485    -0.0259789       6.29932       4.56072       6.48171       7.86710       6.50772       4.08957       4.24155       4.09769       3.04305       1.46891       1.33115       1.13121      0.799206      0.393168      0.167082      0.102028     0.0868787     0.0513171
  14  14 2728.1354    2.5574  0.9579 10.8595 -0.0089      0.483589  0.0489   0.0762   0.0747    0.2717   0.0000      0.937364   445.5580      0.315199       6.96931     -0.611334      -7.66476      -2.16473     -0.444038      -1.35132      0.525838      -1.28181       1.08120      0.957544     0.0822111     0.0798757     -0.164239     -0.167256   -0.00268096     0.0598921       4.29788       4.99415       5.08429       5.43712       5.46530       4.33270       3.35845       2.60807       2.20355       1.83725       1.19677      0.707314      0.451792      0.300618      0.206850      0.120168     0.0613754     0.0289884
  14  15 2869.2153    3.2658  0.7768 11.4510 -0.0006       1.78986  0.0357   0.1023   0.0651    0.2323   0.0000      0.851013   436.3993       11.1406       18.7709       1.52412     -0.767078       3.15339      -2.83568      -1.02519      -3.44337      -1.85615     -0.770622      0.574328      0.228098     0.0537882      0.215858     0.0217338    -0.0141479    -0.0106225       3.10804       3.98851       4.15411       3.84282       3.72826       3.34401       2.82037       2.37324       1.74271       1.38490      0.919882      0.604029      0.406019      0.226738      0.142770     0.0756265     0.0398613     0.0198322
  14  16 3010.0682    3.8748  0.8850 11.5703 -0.0093      0.927679  0.0370   0.1128   0.0748    0.3274   0.0000      0.779495   438.6652       1.21199       6.28570       2.76088      -5.76689       2.20558       4.65400      -3.87972      -1.80771       1.76436      0.255950      0.892394    -0.0592470     0.0825931    -0.0684703     0.0719297     0.0991926    -0.0119828       3.16506       4.04796       4.13938       4.34904       3.79695       3.35965       3.03013       2.20840       1.84735       1.25041      0.959589      0.595176      0.407978      0.237161      0.148121     0.0822682     0.0405513     0.0207680
  14  17 3150.5553    3.8397  1.0580 12.2415 -0.0112       2.86186  0.0502   0.1118   0.0852    0.2037   0.0000       1.02041   432.0313       7.72899       21.8733       5.98523      -4.26767       2.54291      -7.34422       2.34671      0.324051      -1.85708       1.98408      -1.10613      0.569931      0.236493     -0.106174      0.176690     0.0611096     0.0242317       4.03183       4.83072       4.78299       5.14588       4.67460       4.26801       3.34532       2.89207       2.22330       1.65485       1.16017      0.744334      0.468427      0.305884      0.183247      0.102366     0.0538735     0.0262137
  14  18 3290.7607    3.7944  1.3981 11.4903 -0.0008      0.791005  0.0535   0.0874   0.1002    0.2106   0.0000      0.830926   446.0579     -0.709073       4.17165      -4.53518      -2.85854     -0.264296      -2.99453      -5.77645       3.17809      0.684312     -0.509401     -0.847142      0.661858     0.0658163    -0.0704985      0.121820     0.0814731     0.0210042       4.26871       5.16300       5.48208       5.67753       4.77164       4.60988       3.89469       3.00719       2.33397       1.82306       1.23708      0.785050      0.515577      0.317186      0.194105      0.107276     0.0553387     0.0266975
  14  19 3431.3307    3.0459  2.0889 11.3421 -0.0037     0.0898492  0.0695   0.0602   0.1183    0.1264   0.0000      0.412148   430.6721      -3.37614       9.37735      0.906566      -7.60927      -12.5152      -2.93837      0.984856      -3.71543       1.33255       2.08214       1.45531      0.437743     -0.148550    -0.0240242      0.154303      0.152098    -0.0335287       5.48130       6.68387       7.29364       7.25861       6.87479       5.91105       4.99671       4.13120       2.90182       2.13145       1.62625       1.08422      0.712019      0.439301      0.253112      0.135933     0.0748122     0.0364867
  14  20 3572.1842    2.6541  3.1607 10.7582  0.0010      0.354573  0.0898   0.0428   0.1456    0.0966   0.0000      0.217857   444.4834       6.32601      -9.32251       13.9028       16.1687      0.187733      -1.00662     -0.478658       9.98789      -4.67041       3.04581       1.22142     -0.881058       1.03783      0.381128      0.412350    -0.0953316     0.0527198       6.80656       8.69123       8.85627       9.13126       8.00876       7.51683       6.15302       5.00819       3.93925       2.92898       1.93571       1.36485      0.873663      0.531516      0.303541      0.176515     0.0903795     0.0466365
  14  21 3713.3030    2.1505  4.9108 10.0278 -0.0013      0.361328  0.1086   0.0278   0.1995    0.0836   0.0000      0.134085   444.0061       2.72290       14.4147       6.83219      0.299383       5.72843       3.62017      0.642640      -3.10515       1.74382      0.386449       1.87777      -3.46712     -0.179878      0.433880     -0.232939    -0.0331417     0.0511511       8.15030       10.3997       11.0628       10.6967       9.98333       8.85789       7.66149       6.25317       4.77724       3.50376       2.52858       1.64145       1.08712      0.635107      0.385370      0.207886      0.107409     0.0538098
  14  22 3854.3519    1.7994  6.5778  9.8065 -0.0002      0.366833  0.1338   0.0216   0.2499    0.0696   0.0000     0.0990123   442.2903      -1.36829       14.2812       1.71432       15.5787      -4.11012     -0.147264       7.43043       3.06336       1.37819       1.37639       1.42904      0.444014     -0.425715     -0.605866      0.324024    -0.0216759     0.0885560       9.91419       12.4998       13.2783       13.1276       12.1721       10.9218       9.16064       7.41431       5.88181       4.20899       3.06971       2.00955       1.29623      0.798142      0.473932      0.264195      0.133784     0.0686403
  14  23 3995.5701    1.5511  8.4884  9.6393 -0.0008      0.525553  0.1666   0.0179   0.3077    0.0633   0.0000     0.0889984   455.6033       1.68418       21.5565      -29.7438      -19.0998      -5.35013       6.11220      -3.66805     -0.986602      0.732453      -5.09953      0.107639      0.542981     -0.447414     -0.795381     -0.447922      0.272224      0.107161       12.3681       15.5854       16.4734       16.1035       15.2049       13.3696       11.4994       9.02828       7.09418       5.21511       3.76909       2.44791       1.59925      0.997148      0.577267      0.329744      0.163566     0.0830686
  14  24 4136.6720    1.3017 11.1602  9.4592  0.0003     0.0579015  0.2231   0.0145   0.3948    0.0557   0.0000     0.0859684   434.5901      -28.6135      -7.32781       9.76911       35.1753      -25.7487      -11.6157       6.63941       19.4173       5.27326      -3.35568      -2.59606      0.817497     -0.154081     -0.187204     -0.137383    -0.0387628    0.00406804       14.8559       18.8474       19.8684       19.8913       18.1251       16.4619       13.8539       11.4871       8.80485       6.35318       4.67064       3.11688       2.02204       1.22953      0.729580      0.410345      0.205445      0.105923
  14  25 4278.0246    1.1548 14.6898  9.2174 -0.0034    -0.0815248  0.3027   0.0110   0.4996    0.0498   0.0000     0.0758053   408.9500      -2.73129       54.2376      -5.97924      -22.9066       2.29062      -25.4814      -32.5387       3.64368       14.6579       3.84866      -3.19833      0.389007       1.57500      0.574682     -0.566935      0.100563      0.355649       18.2232       23.9195       24.7364       24.9520       23.0474       20.9234       17.3634       13.9584       10.9044       8.00121       5.77338       3.85706       2.56895       1.55284      0.924421      0.514706      0.261185      0.131808
  15   8 1902.3780    0.4663  0.4138  8.6143 -0.0053       10.3386  0.0370   0.0197   0.0487    0.0898   0.0000       1.99960   438.9512      -4.27039       11.6121     -0.186968       3.39962       2.36300       1.54466      0.660712      0.864669      0.296383      -1.00039      0.199212      0.603693     -0.262676    -0.0495171     0.0393135   -0.00742621    -0.0122603       2.25782       4.35931       3.85646       3.72104       4.37111       2.49954       3.39084       1.83347       1.86257       1.31767      0.856579      0.729747      0.378161      0.292652      0.147431     0.0937473     0.0487500     0.0258430
  15  10 2195.8531    0.8322  0.7200  9.2315 -0.0086       5.40191  0.0376   0.0267   0.0667    0.1344   0.0000       1.18724   435.4095      -6.37790       17.6037      -5.15644     -0.607447      -5.64418       2.88571      -1.20549      -1.35504       1.15526      -1.49078     0.0524032     0.0598006      0.676274      0.247069     0.0335254    -0.0443873    0.00409599       3.20831       3.97782       4.15654       4.22860       3.61129       3.32074       3.05969       2.50667       1.94619       1.60984       1.14948      0.687860      0.453768      0.313484      0.178974      0.105379     0.0622414     0.0330683
  15  11 2339.5395    1.1928  0.9028  9.4843 -0.0021       3.36883  0.0439   0.0327   0.0692    0.1807   0.0000      0.948529   441.2813      -1.02222       11.1571       2.75940      -3.32449      -6.56980       1.23457       4.71637      -3.07887     -0.174601       2.16611     -0.414374     -0.685359     0.0159350    -0.0133316     0.0319977     0.0626504   -0.00340316       3.47694       4.13912       5.07366       4.58215       4.42310       4.00929       3.03306       2.78656       2.23523       1.55389       1.15427      0.807460      0.536910      0.325917      0.219357      0.114346     0.0716954     0.0371710
  15  12 2481.1300    1.5414  1.0816 10.1192 -0.0072       4.06935  0.0476   0.0412   0.0791    0.1828   0.0000      0.938983   439.2425       2.43733       11.9755       2.36427       4.13109      0.671774      -2.70619       1.56427      -2.18356     -0.813100      -3.32898     -0.254244      -1.48886      0.156433     -0.168973     0.0769101      0.162771    -0.0386121       3.59423       4.48900       4.72952       4.71669       4.23326       4.01937       3.45916       2.82883       2.39191       1.61809       1.29917      0.853080      0.578574      0.355850      0.222003      0.125145     0.0714137     0.0360019
  15  14 2764.0935    2.7214  0.9427 10.7836 -0.0015     -0.480174  0.0376   0.0733   0.0747    0.2341   0.0000      0.974181   439.1443      -1.40912       8.68578       8.12173      -1.30241       1.17350      -1.46866      -2.67052    -0.0101818       1.63217     -0.241181      0.471225     0.0822512     -0.541331   0.000543243      0.211758    -0.0202402    -0.0124860       3.02719       3.92312       4.07892       4.06935       3.88619       3.32019       2.84834       2.38855       1.84670       1.41137       1.00746      0.689473      0.451092      0.280699      0.182060      0.102684     0.0568048     0.0320881
  15  15 2905.7279    3.5143  0.7505 11.3632  0.0001      0.293709  0.0350   0.1069   0.0629    0.2358   0.0000      0.814657   444.0917      -1.51416       11.0007      -5.28332     -0.765367      -1.34950      -1.83747       2.59997      0.104310       2.05354   -0.00140739     -0.417010     -0.341281      0.200477    -0.0814819     0.0187716     0.0139198    -0.0210460       3.23614       3.73687       4.26774       4.23357       3.62983       3.42801       3.05853       2.25018       1.80235       1.39804       1.03750      0.639044      0.439528      0.277901      0.173332      0.101792     0.0575961     0.0287915
  15  16 3047.0851    3.8316  0.8924 11.9717 -0.0054      0.513368  0.0466   0.1110   0.0671    0.2318   0.0000      0.863218   436.8818       1.46161       6.18419       4.70024       6.43857      -5.14170      -1.58247      -2.79498      -1.88472     -0.514807      0.335389    -0.0295260      -1.20586      0.187735    -0.0751410     -0.119578    -0.0753522   -0.00282593       3.68690       5.14777       5.41269       5.26051       5.05434       4.29213       3.66105       2.76098       2.19835       1.54063       1.16836      0.766434      0.546553      0.353622      0.201285      0.113776     0.0656868     0.0333035
  15  17 3187.9951    3.9050  1.0493 12.0035 -0.0038       1.08874  0.0455   0.1073   0.0862    0.2557   0.0000      0.786517   443.2368      -2.97821       6.12065       3.83946       5.01240      0.252544      -3.98882       2.49905      0.279145       1.76445       1.06810      0.794068     -0.335741      0.303479      0.278640     0.0512889    -0.0775337   -0.00538263       3.75611       4.95572       4.86001       5.03076       4.44760       3.88965       3.51346       2.94844       2.38775       1.72937       1.29814      0.821329      0.571102      0.317918      0.210613      0.116180     0.0678659     0.0331119
  15  18 3328.9134    3.6628  1.5324 11.5552 -0.0031       1.89880  0.0571   0.0839   0.1007    0.2343   0.0000      0.549167   436.7864      -10.0907       10.9634       10.6268      -7.09507      -7.49700       1.42559      -5.23341       3.15810      -3.04376      -1.27633      -1.39772      0.748354      0.120719     -0.206052      0.107170    -0.0868140     0.0168800       4.34083       5.57069       5.59223       5.72139       4.92390       4.68596       4.14347       3.59066       2.74161       2.20286       1.54383       1.02925      0.649038      0.414101      0.258728      0.146390     0.0808107     0.0433784
  15  19 3470.0199    2.9973  2.3799 11.0286 -0.0001       1.29570  0.0725   0.0542   0.1222    0.1467   0.0000      0.331916   436.7379      -5.79743       16.0111      -4.44173      -9.73610       6.52091       7.88147       4.16988       3.20286      -1.20133      0.320391      0.594742      0.442588     -0.215311    -0.0845501     -0.164881    -0.0184952    -0.0123458       5.42189       6.83358       7.09360       7.19525       6.68092       6.07668       5.15973       4.36738       3.43248       2.62626       1.90790       1.31337      0.824075      0.544726      0.340921      0.199720      0.106351     0.0589706
  15  21 3752.5856    2.0998  5.0908 10.0485 -0.0007      0.594213  0.1114   0.0267   0.1959    0.0801   0.0000      0.135903   428.8478     -0.734740       24.1537      -7.91404      -6.71561       6.95342      0.929852      -3.54804      -3.81283       8.24281      -3.81121      0.495076     -0.239572    0.00825983      0.126734     -0.459573    -0.0939345     0.0286349       7.71045       10.0629       10.1577       10.5061       9.84421       8.98208       7.49320       6.51159       4.94168       3.84940       2.76833       1.91840       1.27374      0.820128      0.500341      0.283464      0.163155     0.0855794
  15  22 3894.1759    1.7205  7.2003  9.7271 -0.0005      0.282154  0.1426   0.0195   0.2563    0.0650   0.0000     0.0939842   425.4742       1.12594       7.03312       19.3040       11.4557      -10.3137       10.7654       2.74544      -4.77729      -2.32640      0.721136       2.48545     -0.644458      -1.09923      0.306877      0.207180      0.251720     -0.232442       9.75658       12.6419       13.3457       13.4017       12.7465       11.1348       9.97435       7.82689       6.28653       4.50352       3.46373       2.36659       1.63857       1.01926      0.629673      0.366833      0.195636      0.105774
  15  23 4036.1191    1.4258 10.2237  9.5215 -0.0013      0.451294  0.1879   0.0153   0.3644    0.0565   0.0000     0.0785065   446.7747       11.3780       32.5011      -6.53445      -13.0011      -1.95202      -4.75575      -5.47568       7.60427      -11.7266      -5.21364     -0.352824       3.02088      0.836744      0.653199      0.403691     -0.605241    -0.0147519       12.0823       15.6002       16.2823       16.8198       15.5124       13.9987       12.2292       9.94692       8.14306       6.03187       4.48231       3.02253       2.07772       1.28984      0.828362      0.466072      0.266785      0.140410
  15  24 4177.4723    1.1789 12.4781  9.4759 -0.0026      0.130321  0.2573   0.0128   0.4423    0.0502   0.0000     0.0913679   444.7995      -2.38675       39.6060       14.7667       14.5924       11.8314       19.4499       15.7298       2.74533      -3.11164       8.45136      0.830319       7.30399     -0.879096     -0.731024      0.693417      0.322651    -0.0834514       15.3950       20.2280       21.9087       21.5100       20.5563       18.5341       15.2539       12.7875       10.0361       7.44876       5.51289       3.81083       2.61438       1.66602       1.01766      0.591514      0.325188      0.176008
  15  25 4318.5106    1.0209 14.5670  9.3174  0.0007     -0.277201  0.3248   0.0104   0.5324    0.0457   0.0000     0.0933413   444.9513      -46.5520      -47.5090      -1.30648       8.96719       2.23422      -6.66763       16.5637      -10.3203       5.86129      -6.13318       2.91359       1.78191       1.98677    -0.0205215      0.104974      0.281980     -0.410195       17.4558       23.3576       23.4685       25.3911       23.2749       20.9945       18.1772       14.6703       12.0415       9.00222       6.62745       4.54629       3.13477       1.96160       1.23598      0.714794      0.400601      0.212332
  16   9 2081.6903    0.6444  0.6624  8.8649 -0.0019       7.92874  0.0336   0.0206   0.0698    0.1187   0.0000       1.39971   440.8832       4.10361       12.7831      -1.97168     -0.895831      -1.67615      -2.38532      -2.24489     -0.527154      -1.94670      0.668622     -0.938918      0.271335      0.148609     0.0950464      0.111078     0.0159763    -0.0173962       3.23133       3.66044       3.43609       3.71215       4.18210       3.55428       3.00358       2.17019       2.02693       1.59479       1.15712      0.798218      0.437034      0.333153      0.224952      0.150808      0.103031     0.0592692
  16  11 2372.6643    1.2923  0.9939  9.6403  0.0016       3.26890  0.0473   0.0327   0.0760    0.1749   0.0000      0.961666   434.9078     -0.897154       7.14490       1.11410      -3.98710       4.29155      -2.61219     -0.652893       2.59473       1.20840     -0.291351      0.492821      0.718988     0.0574021     -0.258442      0.230205     0.0444248     0.0221003       3.83291       4.33355       4.88561       4.67672       4.16040       4.17012       3.90152       2.96819       2.71754       2.14172       1.39220       1.01545      0.790083      0.469870      0.274796      0.162885     0.0952317     0.0564348
  16  12 2514.8610    1.7246  1.0784 10.0320 -0.0062       2.22507  0.0496   0.0434   0.0782    0.2153   0.0000      0.879582   438.5401       3.31336       8.62369       2.14346       6.49264      -5.73149      -2.23390       2.46090      -3.42300     -0.853784     -0.549287       1.99550      0.927676      0.169599     -0.359786     -0.187691     0.0773254    -0.0289933       3.91482       5.20602       5.52657       5.82584       5.09721       4.84875       4.47492       3.52730       2.46075       1.97706       1.79948       1.32145      0.704113      0.447770      0.330351      0.245359      0.139356     0.0622147
  16  13 2656.9645    2.2384  0.9710 10.6534 -0.0057       2.26052  0.0403   0.0583   0.0711    0.2085   0.0000      0.826212   436.9554      -1.27723       18.1015       1.70759      -8.08989      -4.38855       4.06597       1.94507       1.02537      -1.98588      0.984885     -0.550665      0.662498      0.532239     -0.288245     -0.163036      0.138180   -0.00351903       3.07681       4.17989       4.21735       4.31410       4.11054       3.65628       3.22698       2.55524       1.93963       1.55782       1.07993      0.828048      0.558839      0.378149      0.233821      0.136868     0.0830619     0.0433564
  16  14 2799.5235    2.9662  0.7558 11.4221  0.0029       2.23100  0.0393   0.0885   0.0614    0.1708   0.0000      0.848117   439.1346      -8.84520       11.9622       3.60478       4.71509      -1.90669       3.25830       1.30387       3.23441     -0.966246      -1.14518     -0.824473     -0.242008     -0.198834     -0.281101    -0.0447225     0.0649458     0.0602215       3.73387       4.78656       4.49010       4.15517       3.34573       3.41047       3.40536       3.20336       2.73357       2.09627       1.44437       1.00469      0.668401      0.384570      0.242055      0.129149     0.0788745     0.0386133
  16  15 2941.7620    3.6856  0.8054 11.4519 -0.0055       2.84741  0.0325   0.1044   0.0634    0.2276   0.0000      0.976974   437.9414      -1.64225       9.59537       2.21950      -5.41832       4.12582       7.09963      0.329385     -0.635838     -0.560478      0.154810     -0.780774      0.302647      0.714422    -0.0334513      0.113178    0.00723945    -0.0221754       2.48088       3.08590       3.43738       3.39945       3.38233       2.85243       2.53360       2.16389       1.71158       1.26484      0.959547      0.659033      0.470941      0.323395      0.197443      0.114725     0.0735207     0.0386861
  16  16 3083.3772    3.9527  0.9039 12.0252 -0.0125    -0.0864530  0.0407   0.1111   0.0683    0.2296   0.0000      0.876881   439.5919      -7.88293       13.6228       3.53045      -4.00389       1.40895      -3.21114      -4.60716      -3.45554       3.00942     0.0178848      -1.36134     0.0345898      0.272206     -0.631224    -0.0954261     0.0203022    0.00165979       3.19206       4.10151       4.29197       4.46512       4.20520       3.93486       3.38360       2.53653       2.16881       1.60711       1.06868      0.795388      0.659726      0.411629      0.272472      0.150760     0.0826858     0.0475198
  16  17 3225.0021    3.8369  1.1927 11.7631 -0.0180       1.99111  0.0475   0.0970   0.0832    0.3008   0.0000      0.619006   441.7587       2.86793       15.0356      -1.84977       6.44947       2.29788      -3.12433      -5.54848      -4.85761      0.878796      -1.94293       2.78469      0.374621      0.149139      0.334068      0.144791    -0.0766019   -0.00361448       3.36304       4.10624       4.16336       4.48738       4.36052       3.70336       3.44639       2.76451       2.27681       1.66623       1.31530      0.955446      0.634436      0.429876      0.268259      0.171193     0.0978588     0.0541102
  16  18 3366.3017    3.2914  1.6838 11.7553 -0.0104       1.28371  0.0605   0.0728   0.1058    0.1683   0.0000      0.594784   440.9958       7.49021       15.7056      -5.00204       1.36914     -0.167921      -7.18413       4.72006       2.16616     -0.601996     -0.670624     -0.632997      0.483826      0.380684    -0.0670410     -0.476146      0.148805      0.184346       4.28217       5.28188       5.40586       5.39014       5.19714       4.89951       4.35622       3.60075       2.80220       2.15217       1.61875       1.18645      0.834867      0.555594      0.343803      0.208472      0.116641     0.0672574
  16  19 3507.9151    2.7444  2.6210 10.9649 -0.0050      0.405669  0.0768   0.0472   0.1310    0.1273   0.0000      0.300665   440.4853       1.29813     -0.313194       4.67141       1.79444      -5.15733       6.99931       4.89582     -0.931978     -0.616880      -3.03284       1.66389       1.38978      -1.54690     -0.429454     0.0358704     0.0607373    -0.0273092       4.99222       6.78710       6.74518       7.18316       6.36604       6.19182       5.27229       4.46934       3.63540       2.81718       2.09510       1.45424       1.04623      0.647044      0.437298      0.250082      0.143903     0.0809010
  16  20 3649.7835    2.3679  4.0354 10.3958  0.0002      0.625999  0.0977   0.0326   0.1658    0.0920   0.0000      0.165427   446.8844      -14.9446       8.46104      -14.0964      -6.60734       3.13929       1.19611       2.73599       2.61236      0.591105      -1.47859       1.05624      0.924767      -1.01173     -0.853264      0.501713     -0.150199     -0.183196       6.46341       8.17066       8.65531       8.96350       8.64488       7.72873       6.47240       5.33392       4.58832       3.41975       2.50256       1.79685       1.22594      0.809069      0.521894      0.319496      0.186029      0.105382
  16  21 3791.6154    1.9936  5.7858  9.8132 -0.0005      0.413772  0.1142   0.0231   0.2075    0.0767   0.0000      0.104651   428.8628      -19.3755       18.8607      -9.77479      -5.29612      -5.68683      -13.4040       6.76470       1.21135      -3.78308      -1.35116      -2.50006       1.04033     -0.663916      0.293846      0.579019     0.0308024    -0.0560327       7.62562       9.55690       10.2611       10.1989       9.71380       8.99569       7.92926       6.65085       5.21694       4.03878       3.06392       2.18790       1.52889       1.00645      0.635892      0.396165      0.221441      0.123414
  16  22 3933.6039    1.6784  8.1110  9.5700 -0.0018      0.324657  0.1534   0.0177   0.2663    0.0637   0.0000     0.0813826   452.3354      -20.0911       9.03961       10.6011      -21.0811       9.31017       20.0488      -5.99914      -4.44074       2.79571      -4.73961      -5.26608      -2.15801       1.92071     -0.217582     -0.617432     -0.673302      0.152161       9.75748       12.9026       13.2528       13.9517       12.9487       11.8346       10.2769       8.59418       6.92396       5.27238       3.85545       2.85153       1.93356       1.28757      0.785561      0.495880      0.277487      0.154117
  16  23 4075.5692    1.4232 10.9323  9.4325  0.0005      0.249342  0.1973   0.0144   0.3486    0.0540   0.0000     0.0736129   425.9719       5.05970       12.7141       6.53173      -16.4516      -19.4736       12.3168       3.60886      -3.86843      -5.39115      -2.10398      -4.87802       1.00944       3.02769      0.711942      0.884041     -0.342351    -0.0976413       11.7971       15.0590       16.1450       16.4924       15.3959       13.9460       12.3981       10.3039       8.26926       6.42760       4.83828       3.40931       2.33765       1.54492      0.984943      0.599820      0.352569      0.192419
  16  25 4359.5327    1.0045 16.3794  9.2709  0.0001     0.0849461  0.3743   0.0091   0.5691    0.0420   0.0000     0.0876627   484.1649      -42.5509       13.5143       7.69689       12.2011       29.3279       31.2816       17.3208       19.0323      -26.4748       7.07920       1.50529      -9.27440      0.343601      -1.27792       1.34739     0.0228475      0.184820       18.6785       24.3108       25.8306       26.2101       24.6111       22.2807       19.9292       16.4066       13.4259       10.2475       7.77131       5.53498       3.81147       2.52124       1.64555      0.983156      0.556690      0.322089
  17   7 1812.0088    0.3751  0.2983  8.7305 -0.0062       14.1144  0.0311   0.0184   0.0389    0.0662   0.0000       2.79244   435.7052     -0.930775       12.0070      -2.28324     -0.990361       1.72665       1.68300     0.0435265       2.47917      -1.00233      0.168463      0.379182     -0.446926    -0.0682848      0.242928     0.0472800   -0.00724778    -0.0453678       2.09710       3.28622       2.88008       3.20392       2.89000       2.42327       3.20566       1.74074       2.17816       1.22356       1.25703      0.646113      0.686899      0.351886      0.255605      0.147886     0.0839894     0.0574422
  17   9 2113.0756    0.7276  0.6910  8.9206 -0.0082       6.81678  0.0354   0.0221   0.0615    0.1300   0.0000       1.15988   439.1587      -5.23340       12.9768       3.48718      -1.55020     -0.361381     -0.889141       2.87360      -2.31621       1.48318       1.51378      0.920377     -0.261952     -0.227890      0.545499     0.0585869     -0.146257   -0.00277329       2.62889       3.09344       3.59813       3.61855       3.35340       2.97280       2.91339       2.44873       1.65081       1.53060       1.12721      0.810176      0.566083      0.375488      0.293539      0.150041      0.101581     0.0587517
  17  10 2260.3737    1.0562  0.7698  9.2470  0.0021       4.58916  0.0359   0.0289   0.0613    0.1606   0.0000      0.948897   439.9342       2.45394       12.3830      -2.70253      -1.95139      -2.29459     -0.873459       4.20143      0.484634      0.613191      -1.17608      0.970823     -0.456709     -0.270438     -0.145448     0.0993069    0.00727530     0.0376270       2.59287       3.36399       3.63253       3.55755       3.47535       3.31036       2.93621       2.32930       2.04370       1.29858       1.21446      0.790359      0.606223      0.457687      0.274390      0.173061     0.0971682     0.0586607
  17  11 2405.0355    1.3515  1.0404  9.6779 -0.0047       3.26248  0.0441   0.0337   0.0727    0.1958   0.0000      0.945197   437.5072       2.74955       7.81586      0.137812      -5.12842       1.10735       4.75134      -2.70001      0.655167      0.355174       1.72346       1.16453     0.0155437      0.261447     -0.298682      0.151317     0.0582130    -0.0993872       2.79309       3.50864       3.89710       3.69163       3.73663       3.57622       2.86102       2.50676       2.10662       1.58372       1.28606      0.933922      0.623121      0.430872      0.300066      0.181609      0.108673     0.0655772
  17  12 2548.1875    1.7931  1.0114 10.2323 -0.0039       2.46932  0.0475   0.0442   0.0727    0.1922   0.0000      0.908092   436.7559       2.00412       14.6295     -0.574781      -3.98201       2.50580      -6.13566       1.48403      -1.43807       1.06681    -0.0324655      -1.26478     -0.120538     -0.393729      0.552497     -0.212235      0.189981    -0.0904989       3.54823       4.40960       3.99316       3.88673       3.93441       4.07187       3.89802       3.06012       2.26512       1.68054       1.40456       1.08792      0.825027      0.576364      0.362023      0.219056      0.128607     0.0673315
  17  13 2690.9844    2.3298  1.0130 10.8791 -0.0065       1.40194  0.0447   0.0579   0.0692    0.1793   0.0000      0.907475   437.6575       2.79122       17.0734       1.31074      -2.93836      -2.65183      -3.18290       1.38694     -0.637841      0.486129    0.00536379     -0.820997     -0.399652     0.0219803      0.410430    0.00790816     0.0332401     -0.115444       2.99635       3.53491       3.71468       4.00907       3.61191       3.45264       3.20642       2.64978       2.03803       1.53605       1.23445      0.926380      0.665719      0.470177      0.306263      0.203123      0.112690     0.0638269
  17  15 2977.2095    3.8432  0.7662 11.5716 -0.0032       2.92418  0.0290   0.1100   0.0627    0.1906   0.0000      0.848476   438.3900      -3.38956       12.8340       4.31554      -3.66145       2.44022      -1.83750      -2.35337       2.28489      0.775607       1.50708      0.586100      -1.14150     -0.339070      0.462097      0.213248     0.0552543   -0.00204023       2.11687       2.76056       2.63909       2.85878       2.74624       2.78310       2.19765       1.91505       1.47505       1.16726      0.927882      0.711286      0.469839      0.335257      0.211198      0.139566     0.0861660     0.0539440
  17  16 3119.2779    4.1185  0.9399 11.6712  0.0032      0.490066  0.0355   0.1045   0.0659    0.2362   0.0000      0.838534   440.6336      0.781295       14.3921       4.89048      -6.03069      0.616307      -5.75877       3.48677      0.186584      -1.69024      -1.04433       1.01113      0.872361     0.0145691    -0.0780271    -0.0321704    -0.0842647     -0.151237       2.45575       3.16154       3.35559       3.54616       3.27995       3.00880       2.61571       2.27519       1.86754       1.41428       1.07023      0.803615      0.555469      0.365279      0.250513      0.152117     0.0920573     0.0531426
  17  17 3261.4078    3.6949  1.3847 11.8606 -0.0006      0.982309  0.0559   0.0829   0.0895    0.1896   0.0000      0.663896   437.6076      -4.93444       11.3459       7.30031       3.31493      -3.09973       3.62898       2.93236     -0.253550      0.695143       1.46753      0.836729     -0.299831     -0.391013      0.650041    -0.0807494      0.190813     -0.143944       3.60347       4.18111       4.74784       5.05388       4.35985       4.12083       3.84806       3.03636       2.48203       2.10181       1.50614       1.10039      0.752619      0.539031      0.344627      0.213257      0.132653     0.0796879
  17  18 3403.2320    3.1355  2.1755 11.3323 -0.0003      0.451253  0.0691   0.0577   0.1123    0.1473   0.0000      0.380288   437.8876       5.20073       1.55561       6.07918       8.54294     -0.671470     -0.663947       6.20673      -1.79390       2.09179      -1.40691      0.138317     -0.165859     -0.726585      0.248858      0.130109     -0.207502     -0.154261       4.38943       5.78092       5.96684       6.20346       5.96143       5.60246       4.72193       3.98602       3.10372       2.60623       1.95896       1.37739      0.985656      0.668272      0.432621      0.286193      0.173755     0.0989771
  17  19 3545.4743    2.7233  3.0182 10.6299 -0.0024      0.428401  0.0764   0.0408   0.1341    0.1283   0.0000      0.205007   429.1248      0.361958       19.1166       2.53898      -9.14817       9.36768       5.19647       7.83495       6.11660       1.84034       1.61168      0.568490      -2.09684     -0.708940    -0.0350199      0.458208    -0.0311381     0.0552585       5.12264       6.45988       6.95074       7.13663       6.95067       6.27651       5.40839       4.36756       3.64892       2.96225       2.24996       1.55684       1.05997      0.738090      0.499308      0.306689      0.191840      0.114357
  17  20 3688.1212    2.2476  4.7006 10.1843  0.0000      0.796218  0.1000   0.0288   0.1821    0.0895   0.0000      0.138945   443.2214      -1.73234       11.7882       7.10524      -1.16066       2.49621       10.8923     -0.991535       1.70988      0.469733     -0.897578      -1.47631     -0.310593     0.0715277     -0.215498     -0.361009    -0.0986924    -0.0497761       6.27922       8.16593       8.53642       8.55346       8.19751       7.69689       6.74469       5.79322       4.72931       3.75208       2.83264       2.09621       1.45223      0.983488      0.664783      0.394715      0.243579      0.141225
  17  21 3829.9708    1.8953  6.3248  9.8096 -0.0007      0.146798  0.1202   0.0211   0.2209    0.0717   0.0000     0.0965158   438.5784      -3.30966       3.93845      -24.1613       3.54264       3.56195       5.03181       8.62486      -4.61472       1.20770      -5.50388      -1.91353     -0.310093       1.01277      0.423309      -1.08839      0.187847    -0.0549183       7.79748       9.97633       10.9050       10.6071       10.4901       9.42915       8.46335       6.96152       5.82496       4.55372       3.52318       2.48565       1.81579       1.15268      0.790067      0.493299      0.297595      0.174966
  17  22 3972.3496    1.5956  8.6261  9.5495 -0.0025      0.384168  0.1526   0.0159   0.2855    0.0583   0.0000     0.0787266   436.9499       6.89641      -11.3888      -13.8672      -11.3008       4.28878       8.32151      -2.08021      -12.1929       5.41639       5.99106       4.34607     -0.257784       1.32865     -0.738015     -0.732788      0.606956    -0.0873814       9.22109       12.2284       12.7207       13.0462       12.2633       11.4784       10.0290       8.70337       6.84430       5.49421       4.20662       3.07967       2.14118       1.46554      0.941483      0.595308      0.369345      0.211526
  17  24 4257.3939    1.1475 14.1557  9.3569 -0.0015     0.0855160  0.2838   0.0106   0.4664    0.0462   0.0000     0.0722890   458.3036      -28.9930       22.4298       44.4044      -17.7911      -24.9385       11.8861       45.1394       1.52029      -1.19599       1.25756      0.965639     -0.596600      0.567478     -0.491890      -1.51906      0.461829    0.00549780       14.2220       18.8173       19.7970       20.3131       20.0354       17.8756       15.8309       13.4668       10.9450       8.69182       6.65061       4.75961       3.48303       2.30446       1.56614      0.964593      0.584232      0.340109
  17  25 4400.9672    0.9300 16.3201  9.3169 -0.0008      0.324927  0.3603   0.0088   0.5483    0.0395   0.0000     0.0959093   427.6509      -17.2874       39.3880       10.1444       17.0424      -17.6940      -20.2600      -19.3938     -0.901134       13.9072       3.61332       2.26875      -4.76763       1.14737       4.81047       1.09896     -0.585261      -1.15551       16.5463       22.5917       24.2084       24.2944       23.1600       21.4265       18.8823       15.9914       13.2422       10.3203       7.85169       5.72314       4.20130       2.77636       1.87392       1.15784      0.664891      0.393481
  18   8 1992.9082    0.5573  0.5426  8.8325 -0.0138       8.77049  0.0265   0.0195   0.0549    0.0952   0.0000       1.47356   438.1647      -2.24068       14.7626      -2.78747       1.24300       6.47367      0.906032      -1.24745     0.0960996      -2.79174      0.840236     -0.941054     -0.407805    -0.0701131      0.281949     0.0578410      0.245043     0.0731879       1.94168       2.52811       2.61856       2.69694       2.60173       2.52565       2.24705       1.78164       1.58674       1.30286      0.905188      0.679905      0.523494      0.366806      0.253629      0.167759     0.0988749     0.0574060
  18   9 2143.7277    0.7747  0.7569  8.6871 -0.0003       3.81414  0.0371   0.0206   0.0585    0.1411   0.0000       1.02627   437.6830       1.82089       15.0814       1.24915      -1.24411      0.916295      0.430169      -3.30412       1.87738       2.39504    -0.0708560      -1.25340      0.492449     -0.539621     -0.307059    -0.0399024    -0.0255900     0.0739819       2.18163       3.21651       2.88049       3.47492       2.79439       3.14813       2.47254       2.57096       1.66609       1.56918       1.05386      0.872284      0.574552      0.443867      0.309845      0.189453      0.114645     0.0741349
  18  10 2291.6628    1.0669  0.8822  9.4280  0.0005       4.53127  0.0401   0.0271   0.0650    0.1582   0.0000      0.966412   432.2173      0.143158       17.0473      -2.39153      -1.40927       2.55121      -2.06852      -3.69448       1.45518      0.416623    -0.0437518    -0.0220366     -0.734276      0.161317     0.0547637     -0.117066     0.0115428   -0.00412215       2.73806       3.20132       3.56132       3.70412       3.71762       3.17246       2.70872       2.49336       2.07043       1.58920       1.22850      0.928470      0.673664      0.460595      0.309033      0.189388      0.130604     0.0827243
  18  11 2436.8963    1.4881  0.9543  9.8709 -0.0014       3.91511  0.0411   0.0356   0.0674    0.1800   0.0000      0.931878   436.7533      -7.69738       13.0747      -1.66708      -2.43926     -0.905389      -2.24625     -0.374322       1.78617      -3.03607      0.106945      0.461418      0.814374     -0.486707      0.147105    -0.0430665     -0.118203   -0.00565779       2.59325       3.33577       3.47418       3.59541       3.31224       3.32216       2.93943       2.41487       1.99298       1.60004       1.24464      0.959438      0.659649      0.481442      0.326540      0.201257      0.129596     0.0788148
  18  12 2580.8083    2.0190  0.8863 10.6935 -0.0055       2.94498  0.0344   0.0521   0.0658    0.1623   0.0000      0.899360   439.1970       2.63814       7.51332      -3.21527      -4.24663      0.294298       1.98317      -1.41824       1.02616      -1.34171    -0.0746947      0.153293     -0.511399    -0.0715153    -0.0323045     -0.516820     -0.255844     0.0562443       2.46023       3.05243       3.19162       3.32300       3.05870       2.86927       2.55253       2.26959       1.93057       1.61564       1.19299      0.894003      0.659720      0.429688      0.282006      0.190511      0.116409     0.0738973
  18  14 2868.6028    3.2737  0.8442 10.9892 -0.0045       1.42272  0.0344   0.0833   0.0605    0.2179   0.0000      0.708237   434.5726      -4.90968       7.68420       2.40980      -7.03256       1.03124      -2.04813       1.78750      0.803148      -2.10741       1.42196      0.931274      0.172614     -0.401843     0.0338801      0.198796     0.0152870     0.0957233       2.63992       3.10176       3.02940       2.98560       3.07218       3.13240       2.80492       2.31298       1.79012       1.43568       1.10054      0.852562      0.659894      0.466717      0.314436      0.211083      0.126344     0.0708967
  18  15 3012.1135    3.9607  0.8505 11.6259 -0.0009       2.55567  0.0338   0.1011   0.0609    0.1909   0.0000      0.762813   437.1612     -0.108552       9.64253       5.78262       2.73382       4.34978      -3.93161      -3.21725       1.49089      0.680145     -0.350448      0.455609      0.344196    -0.0336329      0.167534      0.306716    -0.0325536     0.0859362       2.53546       3.29214       3.34057       3.34754       3.14600       2.82267       2.75221       2.27820       1.92237       1.46988       1.14491      0.876014      0.606419      0.419900      0.271928      0.180002      0.117729     0.0679756
  18  16 3154.8358    4.0802  1.0321 11.7511 -0.0038       1.28909  0.0385   0.0984   0.0720    0.2120   0.0000      0.821461   438.3058       1.56525       10.9312      0.756306      -1.39055      0.210481       1.56222     -0.797535      0.371978       1.53415      0.374294      0.375776       1.49550     -0.550276      0.180972      0.238578      0.291988      0.204193       2.33758       3.01818       3.32844       3.13559       3.16441       2.97082       2.58431       2.31809       1.87975       1.53122       1.25648      0.865462      0.662567      0.451150      0.295745      0.194689      0.124799     0.0770084
  18  17 3297.2482    3.6206  1.3909 12.0722  0.0001      0.957915  0.0519   0.0801   0.0888    0.1531   0.0000      0.710298   441.4027      -2.44910       12.3827       1.91006       2.68838     -0.404651       2.48668      -2.92860       3.77586      0.371836      0.390870      0.376352    0.00332587      0.623917      0.495194    -0.0741549     -0.126530    0.00326902       3.27935       4.37572       4.75767       4.91872       4.66119       4.29883       3.80250       3.01232       2.48062       2.04018       1.47273       1.10446      0.796095      0.547159      0.379301      0.238032      0.154506     0.0895797
  18  18 3440.0306    3.1233  2.4599 10.9055 -0.0029      0.896910  0.0685   0.0515   0.1174    0.1642   0.0000      0.297744   452.4200      -7.80149       13.8469       4.23229      -5.71494       4.04849       4.10228      -1.51523      -6.20627     -0.412006      0.660256      0.943507     -0.347600     -0.204748     -0.299993     -0.162767    -0.0736421     0.0558272       4.08778       5.07734       5.30025       5.56000       5.58977       4.92577       4.69687       3.64161       3.15128       2.53173       1.98347       1.44938       1.05537      0.749688      0.501852      0.326891      0.217666      0.126034
  18  19 3582.7325    2.5485  3.4980 10.4927 -0.0014      0.777077  0.0850   0.0362   0.1404    0.1137   0.0000      0.186279   444.7550       1.77889       16.8807      -15.5163      -23.8309       16.0021       6.94308      0.669104      -1.60313       4.56546       4.00559    -0.0949779      0.429661       1.71257       1.11931      0.447196     -0.225532     0.0236611       5.53775       7.04634       7.19538       7.22693       6.88099       6.18145       5.80434       5.17261       4.50572       3.58571       2.85524       2.04052       1.47998      0.997962      0.655855      0.413800      0.262939      0.159550
  18  20 3725.3580    2.1684  4.9382 10.1844 -0.0016      0.337849  0.1024   0.0257   0.1770    0.0762   0.0000      0.126303   436.2157      -4.89290       24.8038       3.56658      -3.94052      -6.39828       3.83250       7.17155     -0.741808       5.28013    -0.0625690      -3.40615       2.48804      0.976485     -0.544695    -0.0158661      0.538296     0.0846439       5.92614       7.64701       8.22778       8.51169       8.02830       7.67792       6.71370       5.70280       4.85418       3.85727       2.97737       2.19863       1.59719       1.14456      0.756398      0.509831      0.297059      0.178795
  18  21 3868.4442    1.7928  6.9562  9.8315 -0.0014      0.408965  0.1326   0.0191   0.2329    0.0603   0.0000     0.0895779   431.5396      -13.0129       12.8733       3.75897      -7.91854      -2.80158       15.2575       11.0307     0.0466006      -2.89171       7.14029      -5.86901       1.78845       2.31451      -1.70235     -0.444877     0.0422533      0.109104       7.47832       10.0487       10.5358       11.0501       10.7088       9.76697       8.93426       7.29361       6.26301       4.78675       3.68705       2.76253       2.06936       1.44703      0.967387      0.632086      0.390998      0.226637
  18  22 4010.9784    1.5253 10.2220  9.5243 -0.0012      0.279470  0.1774   0.0144   0.3089    0.0510   0.0000     0.0697568   437.8502       8.98808       20.2066       2.79558      -12.7369       16.6612       7.24810      -1.05056       21.2005      -7.68475      -9.59175      -4.75911      -3.12001      -4.93846      0.174887      0.763139     -0.468114    0.00871373       9.62470       12.6325       13.1139       13.4897       13.0355       12.2138       10.9568       9.48876       7.95356       6.28677       4.89086       3.63143       2.71193       1.85396       1.26665      0.806397      0.505186      0.300349
  18  23 4153.9598    1.2899 11.4843  9.4946 -0.0009      0.185808  0.2124   0.0122   0.3716    0.0465   0.0000     0.0770456   467.8656      -7.67993       1.38671      -4.91132       12.8160      -2.87673       6.59284       15.3328      -1.00409      -3.72616       1.74063       6.25208      -3.02544       2.17525      -2.39864      0.708118     -0.171617     -0.384647       11.1724       14.8990       15.3767       15.9770       15.3604       14.2681       12.4472       10.7924       9.20352       7.43128       5.87762       4.24365       3.04117       2.05067       1.42063      0.902338      0.567830      0.343263
  18  24 4296.5744    1.0610 14.8573  9.3480 -0.0013      0.134636  0.2996   0.0094   0.4875    0.0427   0.0000     0.0859305   429.8733       8.14238      -3.10715      -25.9776      -27.4485       8.73175       10.9118      0.669720       21.9563     -0.393227      -3.60257       6.44780       7.40709      -4.73121      0.288857       2.46689      0.188793     -0.541974       13.8011       17.9391       19.5260       19.7099       19.0984       17.6584       15.7494       13.7489       11.2490       9.14895       7.17118       5.30638       3.87546       2.67720       1.79133       1.16533      0.753327      0.443408
  19   8 2021.8353    0.5805  0.5886  8.8579 -0.0077       6.54472  0.0308   0.0178   0.0536    0.0958   0.0000       1.41976   439.8621     -0.137507       12.5622       3.07512      0.695977     -0.603011      -2.34566      -1.34287      -1.19341     -0.356619       1.21783     -0.887007     -0.308915      0.514150     0.0468263     -0.275830   -0.00781551   -0.00595581       2.33094       2.94286       3.14014       2.77508       2.67221       2.42339       2.29278       2.26150       1.93416       1.66327       1.37739       1.04688      0.719098      0.471598      0.316039      0.207024      0.133240     0.0738468
  19   9 2173.8181    0.8785  0.6999  9.0983 -0.0038       5.13533  0.0276   0.0242   0.0561    0.1288   0.0000      0.955199   437.8620      -3.55868       15.3428     -0.116531      -2.07690     -0.961568       3.26808      -2.44433     -0.733081     -0.511930       1.09845     -0.745369     -0.175200    -0.0152019     0.0494512     -0.179261      0.113754    -0.0508022       1.90149       2.42164       2.50423       2.65010       2.51244       2.45384       2.26575       1.82979       1.53236       1.22963      0.978146      0.736289      0.561337      0.418038      0.272143      0.201578      0.122209     0.0748181
  19  10 2322.3909    1.1297  0.9500  9.3893 -0.0000       3.58583  0.0377   0.0269   0.0673    0.1577   0.0000      0.841506   435.9351      0.470969       8.53099      -2.06897      -3.89007      -1.67917      0.862710       1.53894       2.64931      -1.00578      -1.38151      -1.15853      0.123829     -0.406445     -0.518605     0.0826117      0.160871    -0.0753794       2.33126       3.07222       3.52025       3.58807       3.55356       3.11606       2.83142       2.34361       1.95261       1.52417       1.15294      0.897447      0.668436      0.468110      0.314125      0.218694      0.141512     0.0864008
  19  11 2468.2803    1.6102  1.0436  9.7907 -0.0048       4.84119  0.0415   0.0381   0.0748    0.2146   0.0000      0.898665   438.9364      -2.70391       14.7698       2.93628     -0.842114       1.40802       5.92667       3.05075     -0.410846     -0.418644     0.0402064      0.282399      0.626535      0.401329     -0.140816      0.152021      0.165306     -0.174535       2.78025       3.49982       3.30692       3.43077       3.20530       3.32624       3.27973       2.90802       2.29554       1.68933       1.20415       1.01375      0.895548      0.657778      0.454132      0.289818      0.186198      0.120306
  19  12 2613.1272    2.0274  0.9763 10.3718 -0.0078       2.42498  0.0401   0.0486   0.0647    0.2043   0.0000      0.842681   434.0362      0.228867       15.7224      -7.16626      -3.28587       2.36054      0.990615      0.143167       2.53068     -0.757530       1.37373      -2.04536       2.00623      0.201503     -0.218659      0.105132    -0.0998709     0.0841011       2.33991       3.28731       3.43737       3.60010       3.65345       3.13215       2.88946       2.45768       2.06645       1.59038       1.20244       1.00325      0.689210      0.537316      0.341195      0.239266      0.145510     0.0953456
  19  13 2757.9556    2.8251  0.9860 10.6729 -0.0012       1.69329  0.0365   0.0656   0.0638    0.2359   0.0000      0.725475   438.0023      0.884473       9.76791     -0.262998      -1.53060      0.887296     -0.160338      0.151171       3.22492     -0.190176     -0.386444      -1.91628     -0.696839     0.0978533     -0.345515     -0.385632     0.0471832      0.133757       2.24314       3.04946       3.22928       3.29568       3.19825       2.90142       2.63439       2.22065       2.03319       1.53882       1.27106      0.927564      0.696935      0.477998      0.325422      0.214695      0.134807     0.0887422
  19  14 2902.5197    3.5215  0.8068 11.5036 -0.0027       1.57359  0.0317   0.0885   0.0569    0.1764   0.0000      0.777792   439.4991     -0.289182       17.5015       3.13749      -1.71870       1.71271       2.15564      -1.29406     -0.717865      0.782738      0.810067     -0.934289      0.483196     -0.111093     -0.343135    0.00706539    -0.0319386    -0.0414911       2.10005       2.56023       2.79518       2.85786       3.05002       2.38498       2.31451       2.07748       1.67473       1.37558       1.08480      0.838504      0.591954      0.418034      0.288665      0.193562      0.122971     0.0770539
  19  15 3046.4700    3.9952  0.9535 11.6892 -0.0014       1.24695  0.0360   0.0916   0.0616    0.2004   0.0000      0.919121   440.2998      -1.10651       15.6679       1.03660      -1.70648      -2.79540      -1.84525      0.469049      0.462917       1.34876      -1.45436      0.380492      0.179977     0.0556338     0.0103811    -0.0946382    -0.0417146     0.0573009       2.22729       2.81575       2.97737       3.11263       2.89990       2.89483       2.58983       2.04158       1.89223       1.50580       1.18983      0.938035      0.650046      0.475717      0.316676      0.212423      0.150256     0.0876594
  19  16 3189.7230    3.9311  1.0915 11.7891 -0.0055     -0.301238  0.0443   0.0862   0.0680    0.2120   0.0000      0.760375   440.2020       1.38110       12.3596       2.97211      -3.13210       4.56118       5.90136      0.792434     -0.311192     -0.669438       1.34030     -0.682683      0.381936     -0.196901     -0.192341     -0.105343      0.196819    0.00967748       2.50102       3.40624       3.25077       3.44152       3.51843       3.18091       3.14953       2.46542       2.17707       1.57359       1.30271      0.987668      0.799897      0.545313      0.409990      0.256005      0.176277      0.107625
  19  17 3332.8947    3.5348  1.6724 11.4990 -0.0025      0.908042  0.0514   0.0654   0.0887    0.1350   0.0000      0.397297   436.7268      -9.44289       13.6949    -0.0995869      -1.66164     -0.935508       1.51990    -0.0952297       4.78390      -1.21473       3.31595       1.15497      0.594631     -0.997082      0.600716      0.320609     0.0464212    -0.0517928       3.12809       3.88315       4.28983       4.56645       4.23880       3.87482       3.51714       3.11999       2.58155       2.04563       1.68188       1.27018      0.922911      0.615734      0.431797      0.293695      0.192152      0.118116
  19  18 3476.0835    3.0099  2.7132 10.6924 -0.0024      0.619975  0.0697   0.0435   0.1177    0.1265   0.0000      0.263759   440.7344      -3.23460       20.1013      -3.48374      -4.34274      0.510174      -7.01773      -4.11799       1.04633     -0.197978     -0.652752      -1.57040      -1.09562       1.10142     -0.126581     0.0243644      0.470652     -0.237990       3.88847       5.00186       5.07223       5.46603       5.34119       5.14388       4.57370       3.78789       3.29164       2.61933       2.08884       1.56058       1.16288      0.845178      0.582390      0.384736      0.257153      0.157219
  19  19 3619.4354    2.4538  3.9838 10.3698 -0.0017      0.526930  0.0858   0.0309   0.1508    0.0943   0.0000      0.157535   433.3591       6.04637       15.1492      -4.47502       4.42395       1.48467      -6.27929       9.12088       3.09716       1.40569       5.80303       3.59841      -3.15311     -0.743771      -1.05859      0.287092      0.168175     0.0478969       4.88171       6.15593       6.58347       6.79044       6.60111       6.11123       5.71718       4.85174       4.11707       3.30699       2.72260       1.99476       1.51467       1.05005      0.730827      0.490868      0.316387      0.196471
  19  20 3762.5975    2.0637  5.8525  9.9219 -0.0003      0.333613  0.1083   0.0219   0.1981    0.0716   0.0000     0.0972473   436.0273      -17.2405       12.0690       16.4244      -17.5269      -5.48274       1.59482       7.12830       8.55163      -4.74358      -2.64925       4.57908       3.18059     -0.228763     -0.266686      0.565588      0.554024    -0.0221859       6.23176       7.85923       8.50590       8.61541       8.50268       7.99816       7.26408       6.21773       5.26713       4.18673       3.39776       2.57508       1.95040       1.34635      0.913185      0.623109      0.413342      0.259069
  19  21 3905.7490    1.7479  7.9671  9.6076 -0.0014      0.359171  0.1360   0.0167   0.2396    0.0573   0.0000     0.0738233   437.5950     -0.928283       8.95163      -2.12136       11.9911      -10.3063      -15.0941       2.59304      -1.84559      -7.02137      -2.98432       2.85373       3.23694      -2.26254      -2.07506    -0.0490777      -1.02371      0.152074       7.51779       9.62304       10.2962       10.4962       10.3323       9.56821       8.70079       7.58423       6.50125       5.20186       4.19041       3.19682       2.34686       1.65357       1.11533      0.757353      0.497414      0.307221
  19  23 4192.9369    1.2489 13.8423  9.3536 -0.0009      0.265677  0.2507   0.0102   0.4166    0.0445   0.0000     0.0674727   441.0321       8.48651       14.9422      -1.55907       25.2052       28.1875       20.4799       14.3567      -4.73870       9.43936       1.94450       1.22724       2.15517      0.923647       2.35682     -0.504483      0.331582      0.894087       11.4545       15.2619       16.3404       16.9656       16.1650       15.2157       13.9471       11.8096       10.0851       8.12507       6.43772       4.87906       3.63025       2.56883       1.77784       1.18539      0.756797      0.468037
  19  24 4335.9108    1.0244 15.8212  9.2847 -0.0015      0.196941  0.3272   0.0085   0.4963    0.0415   0.0000     0.0902100   429.7945      -20.8232       10.5387       24.2333       4.87655      -18.4345      -12.1538      -3.74865       2.19185       7.95778       9.09665      -4.54120      -1.67869       1.90230       3.56969      0.950800      0.123237      -1.13499       13.7180       18.5168       19.3644       20.1358       19.7967       18.8246       16.2568       14.4159       12.1329       9.86605       7.79453       5.90613       4.37303       3.12408       2.18627       1.46108      0.908319      0.575128
  20   7 1893.9081    0.4376  0.4414  8.8054 -0.0006       7.83420  0.0266   0.0157   0.0487    0.0707   0.0000       2.02796   441.4518      -2.00622       13.7202      -1.82837      -2.73207       3.57734      0.641756       1.43402      0.500297      -1.02637      0.342188      0.597330     -0.631998      0.468166     -0.324343     -0.233159     0.0570311      0.231833       1.94617       2.27210       2.28565       2.34665       2.56327       2.32215       1.91145       1.63307       1.51617       1.44284       1.11325      0.739937      0.613019      0.517898      0.317680      0.193851      0.121631     0.0822073
  20   8 2050.1069    0.6516  0.6396  8.8528 -0.0025       7.16248  0.0268   0.0186   0.0553    0.0968   0.0000       1.17365   435.3161      -3.08312       13.3390       3.47420     -0.986552      0.396324       3.91418      -1.43292       1.50189       2.00698     -0.147965     -0.121226     -0.404867     -0.111567    -0.0650068     -0.106116     -0.147915     -0.101088       1.72528       2.12422       2.25723       2.42363       2.35093       2.32698       1.97101       1.72435       1.47875       1.27680       1.03689      0.769696      0.581206      0.414246      0.290756      0.212532      0.132999     0.0868979
  20   9 2203.2362    0.8876  0.7775  8.9043 -0.0015       4.17121  0.0326   0.0228   0.0536    0.1632   0.0000      0.926897   439.5772      -4.27296       16.4555      -3.45881      0.247999      -1.14384       2.87581     0.0370197      -2.11543      -2.74181    -0.0729250      0.642867      0.714245     0.0821271    -0.0441433     -0.278460    -0.0551797    -0.0323600       2.05272       2.56876       2.86743       2.71973       2.76721       2.58702       2.42029       2.19372       1.72827       1.52410       1.15950      0.850586      0.718159      0.498829      0.362059      0.253432      0.161730      0.105765
  20  10 2352.4790    1.1986  0.9586  9.4367 -0.0041       3.28009  0.0362   0.0282   0.0649    0.1706   0.0000      0.799543   437.8568       1.15463       11.2881      -6.78314     -0.976773      -1.15850       2.32205       1.00450       4.27354      0.946775      0.158929      0.908453      0.179404     -0.992519     0.0802738    -0.0525291    -0.0766814     -0.113283       2.18871       2.63718       3.03578       3.12083       3.06249       2.78267       2.45847       2.36638       1.91588       1.49154       1.16650      0.956272      0.711424      0.504189      0.353467      0.250904      0.166510      0.103792
  20  11 2499.0128    1.6681  1.0210 10.0458 -0.0034       4.22119  0.0401   0.0384   0.0690    0.1949   0.0000      0.852532   438.2621       1.07827       11.5406      0.279181       1.17458      -2.17270      -2.61069       4.29211       2.91183     -0.351883      0.491287     -0.226675      0.466328     -0.125141      0.575125     -0.152577     -0.154365     0.0865979       2.38530       3.05493       3.38976       3.45523       3.41577       2.95805       2.72441       2.56507       2.03258       1.71719       1.32768       1.05847      0.776394      0.550847      0.369869      0.263306      0.172724      0.104151
  20  12 2644.8908    2.1944  0.9663 11.0158 -0.0090       2.68957  0.0364   0.0536   0.0679    0.1422   0.0000      0.887332   437.2677      -3.78715       14.6536       1.79252      -3.54244      -2.32421       1.57483       3.29126     -0.749914     -0.129538       1.06092      0.108580       2.53478      0.536000      0.579208     0.0725563    0.00627655    -0.0635123       2.27436       2.81048       3.25332       3.40391       3.13503       3.05398       2.66668       2.29625       1.92612       1.56616       1.23022      0.950109      0.723141      0.530230      0.339951      0.244229      0.172428      0.105074
  20  13 2790.6905    2.8538  0.9664 10.9033  0.0002       1.33298  0.0343   0.0645   0.0624    0.1883   0.0000      0.792229   442.2905      -4.86129       14.9080      -4.34691       1.30715       1.42448     -0.400877      -2.20238      0.847903      -5.13523      -1.59817     -0.879918      0.478008     -0.478535     -0.606536      0.349368     -0.277366    -0.0231359       1.94373       2.60052       2.84645       3.00269       2.81064       2.70339       2.42752       2.04914       1.78727       1.43731       1.15237      0.856010      0.664605      0.463715      0.338244      0.239472      0.148935     0.0931410
  20  14 2935.8850    3.5516  0.8773 11.4681  0.0013       1.41433  0.0310   0.0837   0.0612    0.1777   0.0000      0.740836   437.3915       5.31449       10.6363      -1.99171       3.41855      0.224019      0.727355      -1.08416       1.53208     -0.653402      0.348089      0.449145       1.01239     -0.575573     0.0994782      0.344908    -0.0137366     0.0267157       1.94339       2.45404       2.93598       2.86376       2.81504       2.74714       2.33795       1.99344       1.73066       1.31965       1.15751      0.802363      0.630888      0.441160      0.330386      0.214279      0.137408     0.0963773
  20  15 3080.3421    3.9699  0.9606 11.6027 -0.0018       1.05464  0.0350   0.0887   0.0620    0.1967   0.0000      0.803636   436.3474       1.03060       13.6160     -0.580081    -0.0981198      0.353050      -3.55258     -0.867804     -0.921411     -0.470891      -1.25087      0.854333      0.453758     -0.326888     -0.716241     -0.293649    -0.0652929      0.127584       2.19213       2.93724       2.94756       2.82994       2.80324       2.51712       2.45487       2.24372       2.01609       1.71503       1.33888       1.04787      0.743212      0.577495      0.383264      0.259312      0.163106      0.104799
  20  16 3224.3401    3.9482  1.1678 11.8668 -0.0002      0.412081  0.0442   0.0840   0.0763    0.1960   0.0000      0.749479   435.1774      -3.32594       13.9947       7.08813       5.03021     -0.329904      -1.80859       2.34762      0.510802      -3.13170    -0.0760553     -0.211845    -0.0451431      0.523250   -0.00372926     -0.267685     0.0243026     0.0796054       2.78946       3.76222       4.03277       4.43978       4.11934       3.97285       3.32163       2.73854       2.24407       1.89743       1.47398       1.08527      0.789334      0.562320      0.383765      0.269893      0.181384      0.114172
  20  17 3368.1539    3.2892  1.8010 11.7605 -0.0028       1.60168  0.0576   0.0588   0.0934    0.1024   0.0000      0.413159   437.3849       1.34329       8.32215       2.33977      -5.58446      -3.07253       4.26875      -2.89592       1.80187      -3.93114      -1.28615     -0.504266       1.27364     -0.675526     -0.453303     0.0481269     -0.312421     0.0800496       3.25077       4.26434       4.49161       4.46637       4.18249       4.10105       3.76081       3.47876       2.90155       2.42325       1.89145       1.44514       1.14196      0.811105      0.602730      0.390521      0.262156      0.164250
  20  18 3511.9046    2.8688  2.6739 10.9612 -0.0015      0.893416  0.0657   0.0416   0.1182    0.0982   0.0000      0.270752   438.0969     -0.811279       13.7811       4.23356      -7.51808      -8.70440     -0.638918       2.46010      -4.77977      -3.51045       1.40569      0.748679      0.311534     -0.189859     -0.238727      0.168324      0.157435      0.369057       3.62022       4.77981       5.17371       5.35080       5.29653       4.91206       4.42572       3.81436       3.25035       2.62918       2.09700       1.63444       1.21070      0.883694      0.609854      0.417378      0.282278      0.181902
  20  19 3655.7982    2.3031  4.3779 10.1280 -0.0020      0.674473  0.0856   0.0267   0.1599    0.0850   0.0000      0.135152   435.5941       2.72766       32.1657    -0.0636160      0.265261      -4.88181      -2.29382      -3.11529      -4.92978      0.394362       1.96336     -0.168562      0.305872      -2.20202     -0.163048      0.851829     -0.226444     -0.321996       4.75337       6.13636       6.58235       6.98527       6.84400       6.27172       5.67621       4.89199       4.28004       3.48739       2.76974       2.07612       1.58436       1.14687      0.839080      0.542606      0.365866      0.229038
  20  20 3799.3209    1.9714  6.2081  9.8798 -0.0002      0.466344  0.1120   0.0200   0.2033    0.0635   0.0000     0.0971458   436.9453       2.62773       21.3262     -0.350277       2.11063       2.07384      -8.30579       2.94329      -1.83185       10.5543       3.69500       1.16118      -1.08627       1.69165       1.09485      -1.08405     -0.725050     0.0737994       6.11301       8.30280       8.78385       9.17157       8.59768       8.18886       7.17717       6.55267       5.61975       4.72593       3.77218       2.88234       2.12740       1.53464       1.03276      0.708606      0.463695      0.288916
  20  21 3942.9941    1.6590  8.5659  9.6478  0.0004      0.167879  0.1412   0.0152   0.2623    0.0498   0.0000     0.0699626   451.0335       4.90687       31.2699       4.56074       11.3153       14.9186      -2.12949      -9.30744       6.58854      -2.94295     -0.160486       3.06778      0.649315      0.876627     -0.519894      0.559394     -0.364437    -0.0534090       7.17448       9.59303       10.3078       10.5853       10.5424       9.85516       8.90349       7.86244       6.58060       5.36489       4.32854       3.32112       2.54511       1.81258       1.30933      0.866354      0.586526      0.373909
  20  22 4087.4117    1.3794 10.7773  9.4768 -0.0011      0.382187  0.1869   0.0119   0.3243    0.0443   0.0000     0.0739423   442.0947       12.0658      -11.5866      -10.2005       12.0454       31.3956      -19.4042      -13.1251       19.3217       10.6924      -7.12068       1.00276       1.71043      -2.91995     0.0199069     -0.937379     -0.293432     -0.518068       8.83830       11.5412       12.4427       12.7796       12.6884       11.8043       10.8269       9.29636       8.17174       6.57027       5.32967       4.05094       3.08254       2.26137       1.55667       1.07381      0.719231      0.453191
  20  23 4230.2816    1.1825 14.4285  9.3783 -0.0004     0.0442002  0.2689   0.0091   0.4290    0.0399   0.0000     0.0720985   421.4759      -17.0215       4.62928      -11.5008       2.51643       3.22901      -6.12715       13.7865       16.7326      -8.29867      -1.89655      -3.65386      -6.24054      -9.63683     -0.709211       3.15551     -0.725031    -0.0480982       11.1778       14.6068       15.9546       16.1470       16.1868       14.9137       14.0674       11.8081       10.3305       8.54867       7.01791       5.37957       3.99540       2.92203       2.06214       1.41956      0.930511      0.588273
  20  24 4375.3118    0.9913 16.7453  9.2556 -0.0006      0.361305  0.3312   0.0079   0.5183    0.0381   0.0000     0.0815160   458.8999       17.6637       58.0874      -11.9678      -38.6921       10.9373       13.4853      -34.0506      -11.0691       13.2819       2.68475       8.07424     -0.712256      -6.23205       2.45882       2.16272     -0.760973       1.89996       12.8141       17.1011       18.3642       19.1676       18.6486       17.6523       16.0220       13.9583       11.8948       9.91365       7.93018       6.18571       4.66569       3.34592       2.39391       1.60016       1.06814      0.696361
  21   8 2077.7822    0.7029  0.5608  8.9872 -0.0077       3.75607  0.0248   0.0209   0.0463    0.1000   0.0000       1.11442   438.6476      -2.55786       14.4838      -4.20678      -1.53629       2.42931      -3.38569       1.97783      0.141637       1.69745       1.71790      0.587261      0.545621      0.329949     0.0279990    -0.0874047      0.150003    0.00164827       1.59974       2.14514       2.19569       2.13123       2.18495       2.09197       2.05001       1.76014       1.54674       1.26723      0.983163      0.775438      0.608098      0.458626      0.366324      0.236365      0.142623      0.109881
  21   9 2231.9671    0.9346  0.7997  9.2571 -0.0002       4.86567  0.0371   0.0232   0.0602    0.1315   0.0000       1.01759   439.1745       1.40038       15.2360      -1.04714      -1.24624       1.12310      0.580670     -0.516285       1.71232     -0.243301     -0.967539     -0.603301      0.189405   -0.00532997     0.0352206      0.183328    -0.0431278  -4.85784e-05       2.36294       3.38219       2.90480       2.97908       2.51418       2.93621       2.90343       2.61220       2.14959       1.70196       1.32592       1.07514      0.904486      0.701623      0.476056      0.321189      0.217200      0.153882
  21  10 2381.9235    1.3928  0.9515  9.4767 -0.0066       2.63173  0.0353   0.0315   0.0590    0.1896   0.0000      0.741499   434.7378      -2.89067       17.7319      -8.69255     -0.785107     -0.598767       2.21362       5.13794      0.379703       1.29352      0.593778     -0.875870      0.747884     0.0567974    -0.0467047     -0.608549    -0.0595889      0.229903       2.08797       2.57439       2.77412       2.74767       2.66686       2.69288       2.55210       2.26867       1.91291       1.51237       1.18542       1.03965      0.780925      0.580607      0.423364      0.290675      0.202013      0.138494
  21  11 2529.3413    1.9051  0.9053  9.9305 -0.0028       3.29501  0.0324   0.0447   0.0657    0.1966   0.0000      0.830602   433.3569      -4.46934       14.6806       1.62619      0.822821      0.718179       2.13316      0.174063      -1.10206      -1.95942       1.17663     -0.460814     -0.262877     -0.274944     -0.256569      0.383732     -0.348894     0.0620823       2.24884       3.00024       3.40353       3.77680       3.56891       3.21543       2.86508       2.50735       1.99144       1.56059       1.18587      0.891975      0.690123      0.513644      0.357591      0.259248      0.172951      0.109276
  21  12 2676.1333    2.3434  0.9731 10.6252 -0.0071      0.329862  0.0398   0.0522   0.0604    0.1906   0.0000      0.780235   439.7977      -1.24825       10.3033      -2.77459      -4.63950       7.21904      0.795654      -3.72869      -2.50116     -0.166236       1.15321     -0.517835     -0.637618      -1.34861     -0.516948    -0.0503289     -0.317482    -0.0667453       2.75811       3.49642       3.24314       3.26702       3.21945       3.63986       3.66124       3.22043       2.24856       1.57036       1.36853       1.38633       1.07866      0.770481      0.484361      0.332615      0.213934      0.138469
  21  14 2968.8423    3.7248  0.9074 11.2866 -0.0009       1.23652  0.0321   0.0820   0.0558    0.2306   0.0000      0.699228   443.2793      -2.43230       14.8013      0.102740     -0.444774       3.32879      -1.56004     -0.425783     -0.138596     -0.498265    -0.0590100     -0.154034     -0.373353     -0.300684     -0.134818      0.217906      0.120145     -0.168720       1.84924       2.42061       2.74131       2.65550       2.85387       2.44918       2.23397       2.05403       1.68927       1.49873       1.13720      0.883589      0.684874      0.511684      0.352931      0.244711      0.171510      0.107400
  21  15 3113.8437    3.9679  0.9890 11.6630 -0.0007       1.00301  0.0362   0.0845   0.0587    0.1910   0.0000      0.705772   439.8098       1.46119       12.0519       1.27224      -2.90134       1.45609     0.0469408      -1.68487    -0.0215964      0.587098       1.60316      -1.08969      0.866109     -0.123425      0.249411      0.134959    -0.0334670     0.0634776       1.88273       2.47118       2.59326       2.77885       2.68821       2.67165       2.31892       2.00100       1.82865       1.49156       1.18146      0.950311      0.705926      0.537343      0.388603      0.273915      0.176479      0.119757
  21  16 3258.4633    3.6965  1.3600 11.8735 -0.0055       1.28107  0.0458   0.0732   0.0759    0.1452   0.0000      0.666814   440.2443      0.229262       12.3084       8.05965     0.0426965    0.00530410      -2.81230       6.32517       3.43867      0.977729       1.04177       1.41127     -0.583824       1.70048     -0.267251     -0.381166   -0.00754616     0.0476579       2.40646       3.08631       3.32588       3.36718       3.51947       3.33457       2.97191       2.61519       2.20816       1.92986       1.55026       1.10846      0.893235      0.677216      0.495567      0.349902      0.231916      0.149207
  21  17 3402.7639    3.1604  2.0728 11.4867  0.0003      0.110547  0.0559   0.0504   0.1000    0.0907   0.0000      0.341438   441.5260      -7.46946       11.5328       4.86341       1.08502       3.38760      -1.38949      -1.21846      0.716516       1.76356      0.677234     -0.359316      0.871915      0.597058      0.301044     -0.731110      0.377877      0.213022       2.97173       3.95625       4.38214       4.54143       4.49430       4.17610       3.86833       3.27339       2.79356       2.34694       1.84925       1.43136       1.09471      0.813605      0.599497      0.400568      0.279836      0.184467
  21  18 3547.2455    2.6150  2.9646 10.8319 -0.0011      0.834088  0.0700   0.0360   0.1213    0.0819   0.0000      0.205456   438.2910      -4.61132       3.15347      -2.54088       3.85557      -2.77743      -1.98840       11.8569      -1.19229     -0.791905       1.86485      -1.25926      0.669840      0.360278     -0.852278     -0.413160     -0.371302      0.179683       3.46745       4.68682       4.95015       5.28898       4.88184       4.94118       4.23074       3.90178       3.42475       2.83246       2.28255       1.82998       1.43351      0.986807      0.725610      0.487777      0.339572      0.219251
  21  19 3691.5819    2.2489  4.4720 10.3469 -0.0026      0.605648  0.0903   0.0258   0.1563    0.0707   0.0000      0.137371   440.1653       5.75987       11.7509      -11.6808      -12.1994       3.40576       6.13381       7.66892      -3.02229      -3.17121       1.50688       1.28965     -0.856165     -0.229858       1.11050     -0.569340      0.919721     -0.357527       4.55513       5.78345       6.29510       6.50747       6.48860       5.94572       5.69373       4.92592       4.30380       3.57297       2.90340       2.31476       1.73021       1.32251      0.928287      0.635221      0.444141      0.292132
  21  20 3835.8613    1.8808  6.6757  9.8360 -0.0008      0.511810  0.1155   0.0180   0.2074    0.0579   0.0000     0.0877721   426.4252      0.109573       3.93928       2.75185      -5.64699       9.42091      -1.11019      -4.95167       12.1549       3.37128      -4.26370      -1.35777       3.26496       1.16374      -1.00142       1.32507      0.381564     -0.561991       5.94168       7.88122       8.43253       8.58945       8.64573       7.93914       7.53901       6.38851       5.73994       4.63306       3.78212       2.99490       2.24528       1.68188       1.19673      0.843841      0.567879      0.366778
  21  21 3979.8285    1.5870  8.4081  9.7432 -0.0006      0.139948  0.1435   0.0146   0.2545    0.0473   0.0000     0.0751085   427.4755      -16.4358       23.1532      -1.95040      -23.7720       17.8760       2.93623       4.55975      -4.71511      -2.22665      -2.20649      -2.69206      -2.47679       1.33260      0.464655      -1.27321      0.639724      0.357409       6.98167       9.35228       10.1005       10.4624       10.2369       9.82801       8.89378       7.95643       6.77640       5.56531       4.54186       3.50881       2.78742       2.00789       1.46366      0.995447      0.681235      0.454759
  21  22 4124.5758    1.3315 11.3631  9.4439 -0.0013      0.337315  0.1930   0.0110   0.3288    0.0431   0.0000     0.0689641   440.0401      -4.69981      -7.48109      -13.5760       21.7766       9.86999       27.5917      -16.8828       4.18924       2.48022      -2.63981      -4.74504     -0.407821       4.13914      -1.74029      -1.10383     -0.203587      0.212680       8.55871       11.4502       12.5272       12.8838       12.9627       11.8757       10.9877       9.48438       8.48736       6.82277       5.66184       4.44582       3.34741       2.50860       1.76651       1.21993      0.827045      0.542059
  21  23 4268.0092    1.0990 14.6473  9.4114 -0.0002     0.0363419  0.2772   0.0085   0.4306    0.0375   0.0000     0.0820664   465.6829       1.73383       10.0033       3.63917       16.9060       37.3944      -13.5167       6.68409      -9.04333       4.19700      -6.36228     0.0573590       7.93968     0.0454700       2.35182      -1.38313       1.17725      0.434287       10.8043       14.2238       15.3904       15.9269       15.5867       15.0082       13.7719       12.0931       10.5190       8.70939       7.13717       5.50500       4.30032       3.15564       2.31464       1.62901       1.07741      0.709873
  22   6 1781.5717    0.3564  0.3180  8.7530 -0.0082       16.1244  0.0227   0.0148   0.0360    0.0528   0.0000       2.96401   440.6220      -2.81857       18.1135      0.691999      -3.08762      -2.25296      0.106164     -0.550382     -0.535326       1.15178      -1.57705     -0.557170      0.639398      0.357142     -0.189858      0.229676      0.128095      0.106421       1.17496       1.80906       1.88979       2.11341       1.80480       1.99101       1.74259       1.41979       1.36974       1.05050      0.986992      0.632161      0.658143      0.382940      0.313048      0.222575      0.136938      0.106249
  22   8 2104.8165    0.6843  0.7385  8.8395 -0.0017       4.99637  0.0308   0.0172   0.0546    0.1127   0.0000       1.05420   440.1806    -0.0808270       16.5772     -0.299304      -5.00970      -3.23660       2.03048       4.72205      -1.87807       1.33150    -0.0663569     0.0197562     -0.113685     -0.441992     -0.494891     -0.263753     -0.125052     0.0126001       1.81813       2.26708       2.44030       2.61158       2.52538       2.45491       2.31935       1.86848       1.65925       1.46776       1.20759      0.970038      0.690186      0.569252      0.378447      0.275743      0.200554      0.131207
  22   9 2260.0659    1.0601  0.8732  9.0893 -0.0002       4.87049  0.0346   0.0241   0.0547    0.1651   0.0000      0.853834   437.9514       1.07740       16.8353       1.67754      -2.60443       2.40142    -0.0107317      -1.95901     -0.653852       1.14260       2.16924     -0.327430    -0.0118753      0.208457     -0.488798     -0.334899    -0.0511352      0.194416       1.99851       2.68945       2.94387       2.96086       2.74196       2.50281       2.24334       2.20181       1.91718       1.78857       1.57639       1.26420      0.945183      0.688478      0.452239      0.326998      0.200971      0.139099
  22  11 2559.1592    1.9730  0.8858 10.6387 -0.0046       1.44158  0.0335   0.0465   0.0584    0.1475   0.0000      0.983812   442.8431       1.42637       11.5887      0.950041      -1.86394      -1.26970      -2.39025     -0.434412      0.435816       1.27333      -2.26051      -1.39889     -0.188890     -0.272742     -0.661252    -0.0816638    -0.0722152    0.00237971       1.99340       2.57999       2.61971       2.61430       2.55542       2.46496       2.30993       2.10547       1.96317       1.65259       1.32927       1.02390      0.838299      0.610067      0.470965      0.342310      0.222378      0.148149
  22  12 2707.0208    2.5053  0.9239 10.8918 -0.0017     -0.183286  0.0310   0.0574   0.0633    0.1654   0.0000      0.798172   439.9198      -2.91098       17.7095      0.603889      -3.32556      -4.55161    -0.0243608     -0.623379       4.14689       1.57590      0.393633      -1.43501      0.265409       1.06965      0.449273   -0.00123510     0.0834323     0.0506275       1.78184       2.07982       2.44245       2.65804       2.63705       2.40677       2.18381       1.95293       1.72455       1.39631       1.06557      0.877873      0.699514      0.519045      0.370506      0.256276      0.184579      0.132487
  22  13 2854.7275    3.2370  0.9340 11.1205 -0.0034      0.987574  0.0369   0.0711   0.0600    0.1997   0.0000      0.607112   438.0957      -2.53923       13.2093      0.284983      -2.81061       1.34239       2.23722      0.678564      0.316690     -0.911365      -1.90785      0.517064       1.09045     0.0975629     0.0945412     -0.556476   -0.00785765     -0.155695       2.63697       3.67398       4.05291       3.82491       3.27483       2.86469       2.65043       2.67346       2.60545       2.37929       2.06281       1.61200       1.19919      0.835275      0.555232      0.354437      0.223043      0.142052
  22  14 3001.3278    3.8798  1.0255 11.4361 -0.0026       1.03894  0.0349   0.0821   0.0645    0.2394   0.0000      0.643377   439.3429      -1.77526       15.7328     0.0789335      -2.06194       3.64526      -1.93123     -0.246274     -0.512045     -0.620079      0.716002       1.37471     -0.856903     0.0833567     -0.735181     -0.234220    0.00936625      0.118953       1.96220       2.24269       2.67440       2.79169       2.65418       2.48796       2.37929       2.17022       1.74167       1.48257       1.30420      0.934630      0.723681      0.577754      0.410396      0.310787      0.203973      0.129959
  22  15 3147.0396    4.0661  1.0789 11.7992  0.0012       2.06188  0.0374   0.0849   0.0659    0.1851   0.0000      0.690116   442.2721       2.00752       12.0224       1.21116     -0.151680     -0.541240      -4.72949       5.01322       3.61872      0.750302       1.33303     -0.459667     -0.612806      0.541272      0.235595     -0.238824     -0.205585      0.104191       2.00999       2.51468       2.58375       2.71827       2.68394       2.60058       2.46025       2.03112       1.92615       1.60522       1.34169       1.08519      0.833603      0.612557      0.430929      0.321887      0.221856      0.143077
  22  16 3292.1872    3.5436  1.5501 11.7582 -0.0054       1.85743  0.0468   0.0641   0.0835    0.1174   0.0000      0.599544   441.0383       1.15709       15.6171      -3.49078     -0.721295      0.143243     -0.223698       7.53464       1.77318      -1.43894      -1.34099     -0.883443     -0.312228      -1.98000      0.910840     0.0760220      0.589764    -0.0705607       2.44290       3.01296       3.21068       3.48090       3.49205       3.33897       3.07704       2.55430       2.31187       1.88076       1.56364       1.23647      0.954080      0.735505      0.529382      0.362783      0.251356      0.183960
  22  17 3437.0924    3.1030  2.2868 10.9730  0.0001      0.210623  0.0567   0.0449   0.1004    0.0986   0.0000      0.307293   441.2476       1.46117       18.9241      0.526764      -4.27395      -2.84274       4.67685       6.18209     -0.716403      0.326630      -2.00294      -1.61425       2.88668      0.899466     -0.185032     -0.956386     -0.312855      0.145873       2.80335       3.73933       4.07707       4.33725       4.24275       4.09317       3.62312       3.25533       2.87526       2.35675       1.85904       1.45660       1.14822      0.880809      0.658735      0.466666      0.319108      0.215409
  22  18 3582.1429    2.5178  3.5816 10.7015 -0.0009      0.714990  0.0744   0.0304   0.1326    0.0664   0.0000      0.153313   441.4997      -6.27997       7.33311      -10.6792     -0.617906       5.08709      -5.99829      -4.31702      -2.60408      -5.04303     -0.526716      -1.42114      -1.12902     -0.317724      -1.00617       1.71889     -0.155597     -0.821731       3.79125       4.82371       5.26300       5.62408       5.52664       5.19471       4.95659       4.18606       3.66134       3.04764       2.51595       1.92939       1.56254       1.15523      0.852407      0.593535      0.432517      0.284510
  22  19 3727.2628    2.0966  5.2369 10.1197 -0.0005      0.697633  0.0964   0.0219   0.1715    0.0633   0.0000      0.115938   444.3401       8.65983       6.09777       12.0134      -2.28784      -7.05867       8.40228     -0.149142     -0.483489      -5.99645      -2.26232       3.72683      0.259656      -1.29442      0.303829      0.884176     -0.106230     0.0303285       4.67141       6.19827       6.65902       6.92324       6.84380       6.46252       6.06439       5.22881       4.73198       3.90559       3.21730       2.52978       1.96013       1.46158       1.08839      0.779391      0.523871      0.348299
  22  20 3871.6312    1.7879  7.8945  9.8470 -0.0007      0.302572  0.1306   0.0159   0.2279    0.0467   0.0000     0.0762971   436.0407      -10.7104       7.66533      0.587524      -2.67218       5.81965      -8.36524      -15.0333      -6.39636      0.628406      0.888721       5.92045     0.0371474      0.546612     -0.370247     -0.615095      0.637154      0.821718       6.15850       8.07680       8.74946       9.24006       9.12140       8.69059       7.85367       7.01869       6.10434       5.19086       4.24084       3.37266       2.59310       1.91321       1.43872       1.01363      0.688419      0.467422
  22  21 4016.5859    1.5098  9.8893  9.6077  0.0006      0.310181  0.1621   0.0127   0.2853    0.0432   0.0000     0.0683189   446.4202      -8.35307       17.4854     0.0903916       18.7812      -23.9756      -16.5420       4.48849      -6.08601      0.176488       7.62739      0.481661      -1.69833      -1.54421       2.33046    -0.0687384      0.527393       1.24235       7.33504       9.91114       10.3206       10.8895       10.7004       10.2114       9.54239       8.60790       7.42762       6.25099       5.17162       4.02359       3.16594       2.38073       1.75224       1.25624      0.884977      0.585531
  22  22 4161.3067    1.3006 12.6256  9.4193  0.0004      0.223468  0.2097   0.0099   0.3551    0.0401   0.0000     0.0717367   436.1203      -13.3356       18.9052       14.9777      -17.4190      -18.2282      0.170767      -2.00234      -14.9890     -0.332259      -1.23438     -0.340302       4.87753      -2.12894      -1.55422      0.320868    0.00933332      0.409333       8.68465       11.6307       12.5110       13.2323       12.7186       12.0385       11.1892       9.94529       8.99741       7.47087       6.29659       4.93279       3.84062       2.86586       2.08501       1.45976      0.994666      0.658722
  23   5 1632.8062    0.2310  0.2145  8.7936 -0.0017       14.5891  0.0203   0.0118   0.0377    0.0421   0.0000       6.67633   440.2896      -2.68057       23.4489     -0.534615      -4.34813     -0.411727     0.0457007       1.08285       1.11061    -0.0897085      0.538302      -1.08814      0.468257     -0.221904     -0.202350     -0.116649      0.246127      0.129764       1.18149       1.47215       1.42095       1.71072       1.40114       1.79853       1.30091       1.23934       1.04589      0.936500      0.716965      0.637764      0.471199      0.355766      0.284254      0.206383      0.147147      0.109968
  23   6 1804.2413    0.3655  0.3148  8.8225 -0.0056       10.7538  0.0211   0.0148   0.0372    0.0548   0.0000       2.80779   440.0882      -3.84696       22.8463       4.40684      -5.40395      -1.18124       1.18264      0.801169      -1.45998      0.676303       1.07717      0.729885     -0.776182      0.221116     -0.237515      0.215775      0.118753      0.135740       1.17723       1.77872       1.74209       2.09287       1.60993       1.78940       1.52836       1.41585       1.30289       1.13805      0.949650      0.751212      0.583573      0.451777      0.309582      0.227633      0.146827      0.105458
  23   7 1969.6695    0.5496  0.5092  8.8072 -0.0055       9.06185  0.0230   0.0167   0.0466    0.0852   0.0000       1.46035   440.7180      0.904108       17.9242       2.22480      -1.35930     -0.337839      -1.18912      0.633631      -4.23220     -0.854974      -1.40718     -0.823962     -0.750642     -0.157621     -0.266937     -0.138721      0.177817     0.0768225       1.39500       1.89771       1.98178       2.13223       2.08737       1.91213       1.69050       1.58478       1.49789       1.31427       1.03106      0.821323      0.659630      0.526669      0.343976      0.257437      0.170072      0.117684
  23   8 2131.1876    0.7923  0.7208  9.0998  0.0019       6.98026  0.0282   0.0194   0.0511    0.1019   0.0000       1.08589   439.0835       2.25605       18.7666       3.22916      -3.27216      0.451703     -0.143057   -0.00916425      0.745195      0.908825     -0.753431      0.285035      0.785516     0.0721027     0.0880264     -0.201686    -0.0891104     0.0936113       1.48635       2.07271       2.09699       2.20679       2.17483       2.06230       2.11932       1.74818       1.58278       1.30827       1.04637      0.912115      0.663313      0.521453      0.394020      0.282464      0.212338      0.139394
  23   9 2287.5199    1.0817  0.8760  9.4232 -0.0010       3.61797  0.0312   0.0242   0.0587    0.1346   0.0000      0.892630   438.3655      -3.14841       14.6579      -5.54009      -1.71765       5.51467      -1.30014      -1.12564      0.375263      -1.09859      -1.12012     -0.438350      0.433304    -0.0137882    -0.0104230     -0.221095      0.148013     0.0389797       1.64773       2.13327       2.35510       2.48317       2.42956       2.29813       2.23613       1.94791       1.64681       1.35641       1.11702      0.921288      0.693621      0.549902      0.415599      0.296055      0.203568      0.140691
  23  10 2439.2021    1.5625  0.9860  9.9786  0.0007       2.28365  0.0347   0.0330   0.0620    0.1625   0.0000      0.771993   440.0467       3.01565       12.9308      -2.30293      -2.79553     -0.333825      -1.41903      0.897932       1.29555       1.74985      0.962515      -1.17387     -0.537342     -0.387087      0.460886      0.134523     -0.174251    -0.0823896       1.68012       2.21845       2.41599       2.71761       2.62121       2.44070       2.32144       2.03272       1.82985       1.42994       1.27025      0.973811      0.781180      0.575806      0.436574      0.321878      0.221054      0.150578
  23  11 2588.6707    2.0227  0.9019 10.5334 -0.0004       2.74199  0.0314   0.0445   0.0578    0.1466   0.0000      0.766893   437.8229     -0.878676       19.6259      -3.68849       2.51170       2.39448      -1.24842     -0.266343      0.498533    -0.0312797      0.269101      -1.19583      -1.04196     -0.220190      0.128676     -0.110093     -0.488075    -0.0342244       1.62854       2.16308       2.27573       2.32472       2.23730       2.23672       2.19914       1.93123       1.65853       1.33613       1.11623      0.889228      0.720036      0.569611      0.417156      0.296819      0.214141      0.143624
  23  12 2737.5620    2.6037  1.0088 10.9336 -0.0046       1.51021  0.0332   0.0549   0.0606    0.1681   0.0000      0.677559   439.5622    -0.0328437       12.8004       2.82381     -0.674840      -2.43103       2.26446       1.40198       3.39009      -2.90465     -0.604356     0.0653721     -0.604273     -0.300304      -1.26335      0.451800     -0.345869     0.0815687       1.77447       2.33852       2.55973       2.56967       2.63976       2.44820       2.34397       2.11314       1.88752       1.56307       1.21311      0.944310      0.737156      0.581819      0.471484      0.352077      0.252939      0.165831
  23  13 2886.0391    3.4366  0.7693 11.6316 -0.0017       2.94346  0.0293   0.0792   0.0481    0.1518   0.0000      0.893853   438.4511       2.09667       14.3816      -3.42444     -0.729488      -3.48401      -1.85992      -3.84742      -2.96867     0.0868051       1.24977      0.404049     -0.953450    -0.0258252     -0.267323     -0.508408     0.0445626    -0.0550877       1.70481       2.19623       2.49929       2.69691       2.65112       2.44085       2.27647       2.03043       1.76982       1.29834       1.11102      0.852923      0.666343      0.515579      0.388664      0.285861      0.201612      0.135878
  23  14 3033.3287    4.0406  0.8563 11.9245 -0.0020     -0.245501  0.0315   0.0911   0.0528    0.1711   0.0000      0.907811   440.1389      -3.79641       17.4430      -2.38774     0.0890059      -2.58325      0.399437     0.0637399      -2.08975     -0.477377     -0.687660      0.977511    -0.0325266      0.556337     0.0688678     -0.469355     -0.126299    -0.0500105       1.70106       2.35393       2.25277       2.59644       2.36980       2.39078       2.13447       1.95201       1.74330       1.45107       1.21493       1.01660      0.764877      0.584006      0.416161      0.303683      0.210921      0.146144
  23  15 3179.5677    3.9053  1.1286 11.7940 -0.0012     -0.308681  0.0376   0.0789   0.0646    0.1911   0.0000      0.572308   438.1621      0.329259       9.99243       3.18273      -2.86398      0.828817       1.33762      -1.51297       2.59352       1.00372       1.67238     0.0848841      0.247639      0.736674     -0.303683     -0.698419    -0.0128361      0.118510       1.94170       2.43406       2.67759       2.79289       2.81680       2.51407       2.43742       2.09315       1.92355       1.67151       1.37010       1.11545      0.861523      0.625000      0.480893      0.359670      0.238230      0.157916
  23  16 3325.5309    3.5456  1.6800 11.6000 -0.0003       1.26283  0.0489   0.0589   0.0816    0.1134   0.0000      0.377810   441.4653      0.255802       15.5256      -2.34454       3.35700      -1.86108     -0.579828       2.93189      0.345314       1.94474      -1.44346    0.00612635      -1.00377       1.50665     -0.831671     -0.152586     -0.320631    -0.0984630       2.27595       3.07777       3.02823       3.63489       3.29991       3.32905       2.86284       2.92165       2.39743       2.04252       1.55029       1.42841       1.01796      0.839745      0.570679      0.438710      0.301996      0.207645
  23  17 3471.1690    2.9868  2.4937 11.0158  0.0000      0.441910  0.0579   0.0397   0.1030    0.0761   0.0000      0.268975   438.7995       1.31154       13.5525      -2.88036      0.877685       1.43311     -0.886597     -0.253033       1.95414      0.951162      -3.49036      0.513123     -0.148523      -1.35400       1.62775     0.0603947     -0.381700      0.561135       2.85832       3.61912       3.91277       4.21920       4.20740       4.01928       3.64839       3.23959       2.81440       2.39644       2.06400       1.57108       1.29478      0.923328      0.704462      0.502966      0.357939      0.250097
  23  18 3616.8476    2.4793  3.7824 10.5992 -0.0008      0.673531  0.0727   0.0283   0.1330    0.0611   0.0000      0.144057   437.0832      -7.43241       15.6038       17.3382       3.83055      0.606893      0.652545      0.785451       4.85277      -1.63051       1.58753       5.31336      -1.88121       1.27827      0.522305      0.108971     -0.607666     -0.312744       3.49046       4.59155       4.98881       5.28236       5.18537       4.97715       4.49476       4.12743       3.64757       3.03001       2.54931       2.08819       1.60815       1.20747      0.912205      0.664864      0.450146      0.311071
  23  19 3762.0276    2.0560  5.2798 10.2096 -0.0006      0.548528  0.0949   0.0212   0.1680    0.0580   0.0000      0.108760   443.1216       3.59027       17.6246      -5.85415       11.4605      -4.88801       16.5360      -2.38640      -1.33058     -0.751743    -0.0629617     -0.495574      -2.67318       1.31666     -0.126640     -0.535298     -0.384478     -0.799750       4.53713       5.91786       6.41878       6.83537       6.86342       6.46042       5.92298       5.35232       4.64183       3.89585       3.27420       2.62455       2.05484       1.58243       1.14447      0.843713      0.571726      0.403694
  23  20 3907.2939    1.7248  7.7218  9.8539 -0.0014      0.301726  0.1244   0.0153   0.2264    0.0469   0.0000     0.0767101   438.4266      0.269236       14.2747      0.446053      -7.60268      -3.22375      -12.2231      -15.4879      -1.47812     0.0336399      -5.07006      -6.75233    -0.0499160       1.55375      0.970891      -1.59748      0.772008      0.170983       5.67566       7.54302       8.16901       8.57745       8.31720       8.14210       7.33608       6.81338       5.93832       5.02432       4.19185       3.36742       2.62557       2.00032       1.49350       1.08911      0.754422      0.510991
  23  21 4052.6774    1.4224 10.5728  9.6656 -0.0011      0.335035  0.1743   0.0116   0.2991    0.0395   0.0000     0.0726929   437.3885      -22.4627       12.3072       23.0785      0.431438      -2.02120      -2.88855       3.11819       13.1512      -5.79737       5.95968      -5.35855      -4.78621      -2.81363      -1.60647      -1.72435     -0.539144     -0.893650       7.23295       9.56794       10.4480       10.8247       10.9599       10.4564       9.64178       8.72050       7.47055       6.50971       5.35152       4.31362       3.43476       2.61111       1.90865       1.38816      0.969755      0.670189
  24   5 1653.7222    0.2488  0.2601  8.7831 -0.0041       17.9507  0.0193   0.0118   0.0398    0.0420   0.0000       5.46098   438.5147      -1.56956       20.4073      -1.36766      -4.09993       1.14862      -1.18297      0.132825      0.401163      -1.50183     -0.725641       1.10319     -0.621059     0.0397329    -0.0185951     0.0286948     -0.255822    -0.0941464       1.15532       1.52602       1.76347       1.69230       1.89641       1.81159       1.56015       1.55676       1.28595       1.15219      0.862241      0.710427      0.507671      0.459080      0.312395      0.261935      0.195299      0.114737
  24   6 1826.3242    0.3812  0.4679  8.7305 -0.0017       11.4844  0.0237   0.0130   0.0474    0.0584   0.0000       2.24840   440.5841      -2.45097       17.3398       2.78252      -1.78216      -1.14696      -2.23119       1.50125       1.59771     -0.283794     -0.501260      -1.25173      0.619662     -0.336612     -0.707710      0.667754     0.0598446      0.116440       1.47537       1.91093       1.96097       1.76732       1.87608       1.91308       1.92250       1.65808       1.54995       1.37386       1.02201      0.807309      0.650718      0.487959      0.443415      0.337382      0.243778      0.174133
  24   7 1993.6683    0.5425  0.6149  8.7797 -0.0034       11.7207  0.0262   0.0148   0.0503    0.0808   0.0000       1.54424   440.6937      0.885213       17.9725      -2.68069      -2.89900       1.01893       1.85954      0.218921      0.701403     -0.675238      0.429346      -1.40077     0.0755407     -0.168667     -0.242196     0.0790175     -0.143487      0.109413       1.41711       1.77524       1.79625       1.96388       2.17817       2.06541       1.86405       1.63485       1.34877       1.22453       1.08707      0.857164      0.685208      0.453894      0.376751      0.290393      0.199460      0.144739
  24   8 2156.8815    0.8034  0.7909  9.0702 -0.0024       6.84331  0.0303   0.0185   0.0550    0.1136   0.0000       1.04052   436.1680      -1.62575       16.7575      -2.14960      -2.01899      0.203483      0.773277     -0.361295       1.57347       1.49490      0.677312     -0.303507     -0.806263      0.275903     0.0778883      0.384186     0.0560522      0.131260       1.49081       1.88386       2.00407       2.33349       2.18776       2.01651       1.97939       1.89026       1.56868       1.29185       1.07848      0.931575      0.723646      0.555654      0.412781      0.322444      0.221504      0.153981
  24   9 2314.3737    1.1692  0.8685  9.7187 -0.0057       4.15907  0.0306   0.0262   0.0574    0.1214   0.0000      0.903375   439.7155     0.0306915       13.9945       3.96226      -4.10021     -0.357141       4.79789       2.30106     -0.251303     -0.886804      0.601313      -1.30954      0.585635      0.409643     0.0208769     -0.625506      0.191382     0.0775621       1.48747       2.00685       2.10219       2.20136       2.24970       2.08643       1.96845       1.82557       1.57544       1.45506       1.18190      0.963320      0.736695      0.578269      0.442867      0.341077      0.235615      0.162301
  24  10 2467.0684    1.6299  1.0798 10.1308 -0.0078       2.86968  0.0360   0.0345   0.0678    0.1689   0.0000      0.812175   438.8692      0.937968       13.0249      -1.44348      0.270513       2.49781      0.552502       1.62710      -2.48839      -1.91114       2.14659      0.201754     -0.587495     -0.464881    -0.0179085     -0.599978      0.367331     -0.219219       1.79963       2.42613       2.55431       2.64192       2.49761       2.46505       2.23711       2.07460       1.87952       1.62519       1.44488       1.16396      0.947421      0.714446      0.506296      0.369611      0.267879      0.179713
  24  11 2617.6800    2.2167  1.0076 10.6644 -0.0050       1.35675  0.0353   0.0464   0.0618    0.1689   0.0000      0.811462   439.9519       1.47676       15.3943       2.48563      -4.92430     -0.346024       2.70342       1.15855    -0.0523151      -1.56438       1.18580       1.28145      0.243784     -0.263425     0.0902936      0.268550    0.00478577      0.159746       1.92956       2.40943       2.46961       2.81852       2.89272       2.78171       2.40785       2.07959       1.79637       1.69518       1.37445       1.04812      0.834551      0.642258      0.456260      0.356393      0.263800      0.176071
  24  12 2767.6315    2.7377  0.9748 11.1542 -0.0024      0.480407  0.0321   0.0574   0.0595    0.1638   0.0000      0.670606   438.2031     -0.239206       12.7874      -1.37950      -3.63445      -4.59281     -0.291674       4.01061       1.54294      -2.16979      0.535591     -0.281115      0.358966     -0.776104      0.468166     -0.217850     0.0446977     0.0274487       1.62064       2.05157       2.19407       2.23525       2.26951       2.22836       2.11439       1.92394       1.72323       1.38953       1.19319      0.971169      0.770588      0.620308      0.447508      0.341863      0.242825      0.171037
  24  13 2916.9283    3.6605  0.7779 11.6241 -0.0006       1.61328  0.0258   0.0848   0.0495    0.1528   0.0000      0.594859   439.7496      -2.68383       11.5774      -2.07909       1.25253      0.723648     -0.770525      -1.21235      -1.31068     -0.428962      -3.07094      0.148996      0.601973     -0.921057      0.636525     -0.246888    -0.0759190      0.107813       1.34183       1.73942       1.89927       1.99354       2.01960       1.92626       1.85783       1.71103       1.49140       1.18772       1.14600      0.764147      0.668389      0.533967      0.389184      0.295358      0.212462      0.148275
  24  14 3065.0025    3.8308  1.0405 11.7821 -0.0019       2.56319  0.0336   0.0783   0.0618    0.1772   0.0000      0.741508   436.9010      -4.06456       14.2384       5.70145      0.617660      0.428719     -0.183568      0.235866     -0.564868      -3.53308     -0.725440     -0.274812    -0.0951836      -1.04915      0.474059      0.273597      0.377525    0.00160890       1.58624       2.09256       2.21352       2.40952       2.42681       2.35785       2.14988       2.00199       1.70827       1.42058       1.20288      0.970625      0.757601      0.617031      0.457565      0.326335      0.253054      0.171976
  24  15 3211.9000    3.9229  1.2848 11.8006 -0.0029      0.425600  0.0405   0.0722   0.0687    0.1701   0.0000      0.606236   438.5138    0.00898368       16.8190      -2.44775      -1.59960       1.86695      -2.06411     -0.558704     -0.629917      0.720476       2.39070       1.31007      0.763039     -0.221229     0.0681586      0.424825     -0.553081    -0.0251626       1.93723       2.43932       2.72951       2.84018       2.76534       2.78573       2.57391       2.22999       2.00342       1.70794       1.45450       1.14207      0.947276      0.705935      0.518877      0.396977      0.283985      0.198546
  24  16 3358.4341    3.3020  1.7756 11.4554 -0.0012      0.864352  0.0488   0.0519   0.0806    0.1002   0.0000      0.373855   435.0208      0.236557       10.5167     -0.448930      -2.84230       2.60090      0.203029       2.92559      0.809948      -1.51750      -2.48739     -0.964479     0.0210664     -0.945799     -0.234683       1.14396     -0.505601     -0.279970       2.27462       2.81350       3.39967       3.24220       3.19297       3.36920       2.99996       2.70767       2.54810       1.99001       1.74719       1.36438       1.08166      0.858331      0.652892      0.494920      0.352113      0.251892
  24  17 3504.7792    2.7578  2.7809 11.0832 -0.0004      0.489395  0.0643   0.0354   0.1071    0.0662   0.0000      0.228528   439.6179      -7.16771       20.5631      0.939993       3.13878      -7.30249       1.42803     -0.895420       1.26002       4.12092     -0.782151     -0.686521   -0.00218164     0.0695653     -0.789822     -0.857475      0.155012     -0.112735       3.09343       4.12997       4.49076       4.64183       4.75411       4.46216       4.31771       3.83187       3.25333       2.70421       2.23516       1.81366       1.42453       1.12015      0.851723      0.627028      0.435221      0.314788
  24  18 3650.9602    2.3124  4.1477 10.5610 -0.0008      0.535856  0.0794   0.0248   0.1362    0.0528   0.0000      0.131533   442.8834      -1.16347       20.3543      -1.67622      -4.47140      -8.45117      -6.53337      -1.76773       10.9625      -2.41132      0.769790      0.126922      0.569637       2.14420      0.574142     -0.384356      0.205542     -0.407664       3.56097       4.75416       5.17083       5.41028       5.44963       5.29294       4.85807       4.27503       3.90483       3.35162       2.78288       2.24562       1.76354       1.41635       1.03446      0.781425      0.535337      0.377961
  24  19 3797.0639    1.9537  6.2189 10.0914 -0.0005      0.595207  0.1046   0.0182   0.1841    0.0487   0.0000     0.0930179   431.5919       6.41036       8.99919       10.3659     -0.136047      -2.83694      -3.19282      -2.82292       1.32368       3.79645      -6.19614    -0.0901850     -0.500288     -0.252357      0.337438      0.927072     -0.941672      0.128917       4.61523       6.12002       6.54327       7.02440       6.91167       6.66568       6.28271       5.66128       4.93632       4.32829       3.57868       2.85776       2.29821       1.79587       1.35074      0.996010      0.702030      0.499400
  24  20 3942.5458    1.6339  8.8959  9.7602 -0.0001      0.213491  0.1395   0.0134   0.2477    0.0423   0.0000     0.0709063   436.5388       9.18764       21.5829     -0.453835      0.323186       15.5452       2.14727      -1.59237      -5.20875       1.71843       5.14185      -5.09798       2.63017       1.33698       2.99685      -2.08409      -1.05147       1.14181       5.86715       7.71536       8.18628       8.97337       8.79721       8.66846       7.87886       7.09237       6.29026       5.54704       4.55978       3.68799       2.98421       2.29306       1.71619       1.24707      0.906509      0.626268
  24  21 4088.5249    1.3762 11.2479  9.5875 -0.0008      0.343655  0.1829   0.0106   0.3140    0.0389   0.0000     0.0693513   439.8458       12.6811       16.4591       9.78027       3.77141       10.6772       7.70621      -2.65737     -0.110188      -3.32326       4.29693      0.647625      -2.37740      -3.63034       1.32962       2.66033      -1.03089       1.25202       7.23223       9.43151       10.3806       10.9088       10.8587       10.4618       9.91899       8.79244       7.79209       6.73181       5.56967       4.54128       3.59395       2.80158       2.12464       1.55879       1.13153      0.779161
  24  22 4234.0075    1.1184 13.1650  9.4297 -0.0006      0.124564  0.2420   0.0082   0.3891    0.0362   0.0000     0.0864325   440.9920       1.78795       13.1619      -27.1638     -0.845133       16.6375      -6.77237      -13.7545       12.7674       7.29714      -6.31310       4.19386      -6.34713       1.59195      0.661756      -3.33549      0.162946      0.150467       8.70565       11.8394       12.7915       13.6169       13.5548       13.0717       12.0657       10.9614       9.69401       8.31858       6.78453       5.55190       4.38018       3.45743       2.57408       1.92684       1.35157      0.950936
  25   8 2181.8467    0.8872  0.7623  9.1286 -0.0016       6.09961  0.0277   0.0204   0.0495    0.1096   0.0000      0.970128   441.1662      -5.19954       20.1625       3.30222      -1.45682     0.0332794      -2.43504       2.65740      -1.68829      -1.79065      0.231313      0.402925     -0.425696    -0.0626337      0.469687      0.415538      0.187910      0.185144       1.36612       1.81033       1.88991       1.94071       1.94434       2.05231       1.91433       1.63804       1.49229       1.22036       1.10953      0.917644      0.714065      0.532940      0.427849      0.316286      0.249740      0.168222
  25   9 2340.5889    1.2509  0.9920  9.5881 -0.0024       3.98027  0.0312   0.0257   0.0624    0.1486   0.0000      0.773255   437.6812     0.0897766       15.3024      0.212650      -3.95148      -3.31621      0.536297       1.03965      -2.02073      -1.24161      -1.00452      0.119791      -1.47716     -0.831112     -0.440427      0.607766      0.170012      0.263765       1.45462       1.98337       2.03789       2.22286       2.28265       2.16911       2.06684       1.79986       1.63848       1.40299       1.17346      0.969021      0.779436      0.587321      0.465831      0.338810      0.253500      0.185832
  25  10 2494.3691    1.7565  0.9355 10.0767 -0.0016       1.93988  0.0300   0.0360   0.0545    0.1632   0.0000      0.712560   437.8263      -5.16266       17.4898     -0.691278      0.519010      -1.63539      -2.17785      0.380148     -0.795947     -0.696810      0.801922      0.436349     -0.697821      0.416813      0.193073     -0.309105     -0.387157      0.222663       1.42315       1.88150       1.98577       2.19744       2.06367       2.06400       1.98440       1.75525       1.56251       1.41566       1.11522      0.937851      0.732139      0.603022      0.452531      0.345749      0.244958      0.173084
  25  11 2646.2288    2.2424  1.0771 10.5898 -0.0039       1.99898  0.0357   0.0447   0.0627    0.2011   0.0000      0.718914   439.5275     -0.199284       12.4022       2.12390      -3.76552      -3.15379      -1.13283      -1.92515     -0.417884       1.12421     -0.311435     -0.222543       1.06130    -0.0303825     -0.451386    0.00737237     -0.199251      0.169748       1.87161       2.38254       2.37164       2.53984       2.70520       2.62136       2.24107       2.01925       1.86789       1.72564       1.47533       1.18085      0.960977      0.763125      0.572618      0.419075      0.283598      0.196768
  25  12 2797.3127    2.9460  0.9193 11.2576  0.0016       1.15670  0.0286   0.0615   0.0557    0.1495   0.0000      0.702563   436.6489      -1.63751       16.5134       3.28206      -4.63113      0.541600     -0.854712     0.0734550      0.544422      0.641995      -2.08661      0.845859       1.08353     -0.898317     -0.839569    -0.0376854   -0.00235733    -0.0640984       1.40967       1.80599       1.93311       2.01979       2.02244       1.96393       1.80981       1.69677       1.53651       1.33875       1.12624      0.935295      0.758067      0.557630      0.466448      0.331477      0.242021      0.172367
  25  13 2947.3651    3.6641  0.8991 11.8024 -0.0003       1.55361  0.0299   0.0763   0.0534    0.1354   0.0000      0.838321   438.1685       1.76727       12.1276      0.320342      -3.19010     -0.177566       1.11915       1.58721     -0.827718      0.347735     -0.671798      -1.09521       1.58613     -0.152679      0.338621     0.0294923     -0.228048      0.153944       1.47325       1.79466       1.84049       1.90144       2.08874       2.06250       1.98289       1.74664       1.42151       1.28116       1.09269      0.958623      0.772973      0.593720      0.437665      0.314588      0.235585      0.172252
  25  14 3096.0517    3.9701  1.0110 12.0294 -0.0011     0.0840350  0.0341   0.0812   0.0607    0.1608   0.0000      0.850493   436.9602       3.46691       9.49170     -0.857233      -1.84331       1.43958      -2.60850       1.28049      -2.65690     -0.553365     -0.469465      0.809339      0.791871     -0.605403     -0.645094      0.151849      0.238611    -0.0657658       1.73865       2.27172       2.46102       2.66263       2.60015       2.33301       2.23567       2.00223       1.92033       1.62430       1.34978       1.08603      0.909656      0.675083      0.493682      0.387308      0.277068      0.190286
  25  15 3243.7385    3.7541  1.3011 12.1350  0.0003     0.0244775  0.0399   0.0688   0.0701    0.1227   0.0000      0.641604   441.3686    -0.0969046       14.2726       3.79112      -3.04890      -3.39669      -5.50543       2.42087      0.141123      -1.84601     -0.703848     -0.803077      0.782824      0.904550      0.119370    -0.0749845      0.265224     0.0778298       1.83005       2.46435       2.73307       2.85307       2.84866       2.67445       2.53358       2.28895       2.08147       1.71363       1.47405       1.21271      0.949934      0.757840      0.538837      0.429938      0.309842      0.221904
  25  16 3390.8210    3.3265  1.8799 11.6680 -0.0026     -0.540053  0.0505   0.0506   0.0833    0.0891   0.0000      0.351451   437.5517      -1.16577       13.1099       2.45633      -5.32843      -6.69816       2.29943      -1.30494      -1.93346       3.50861       2.49975       2.20683      -1.57227     -0.469170     0.0264467     0.0987102      0.363732    0.00961425       2.17886       2.83046       2.98427       3.23024       3.17329       3.16963       2.96080       2.64669       2.37225       2.03742       1.77143       1.38908       1.14042      0.914892      0.686604      0.524267      0.365149      0.263674
  25  17 3538.0371    2.6593  3.1216 10.9994 -0.0010      0.457035  0.0674   0.0314   0.1119    0.0594   0.0000      0.166904   441.9267       5.38295       4.62451       2.59757      -2.02432       3.15060       2.83585     -0.395206      0.519603       3.77360      0.496764      0.525550      -3.30984      -1.27706      0.135869      0.258675      0.709691     -0.232680       2.76701       3.84569       3.94959       4.26408       4.34227       4.12739       3.98826       3.47265       3.20491       2.72953       2.40243       1.90779       1.54304       1.20411      0.924681      0.675965      0.501656      0.355866
  25  18 3684.7206    2.2033  4.7983 10.4382 -0.0008      0.365186  0.0848   0.0216   0.1506    0.0486   0.0000      0.114871   435.9938       5.60958       17.6960      -2.80348      -5.02857       6.09272       2.09477       2.71471      -3.12502       1.92502       3.27614       4.08277      0.107461      0.187546     0.0516468      0.661173     -0.689199     -0.414027       3.66363       4.90323       5.25783       5.64539       5.56999       5.32761       4.95042       4.57593       4.03854       3.67551       3.02306       2.53526       1.96677       1.58679       1.17326      0.886449      0.645468      0.462005
  25  19 3831.3672    1.8558  6.7531 10.0936 -0.0004      0.401122  0.1109   0.0166   0.1961    0.0457   0.0000     0.0859099   436.3652      -13.9394       4.61867       3.49366      -11.2249     -0.206804      -9.03450      0.534250      -1.69384       2.03353      -3.11915      -2.86086    -0.0848642       2.18348      -1.99891       1.11065     -0.414862     -0.464148       4.67596       6.17325       6.68173       6.96865       7.01159       6.72456       6.39071       5.92655       5.21443       4.50858       3.76691       3.17634       2.58821       1.97941       1.56191       1.12326      0.808327      0.574381
  25  20 3977.5776    1.5388  9.0874  9.8462 -0.0009      0.274078  0.1458   0.0127   0.2559    0.0398   0.0000     0.0744674   427.0053      -2.58221       7.43726       30.5637       1.63985      -6.78559      -5.98446      -1.39137      -3.47692     -0.156688      -1.70759       2.15663      -3.02954      -2.07981      -1.27137      0.929972      0.928846     -0.805651       5.96954       7.69334       8.46827       9.09707       9.11530       8.82322       8.10653       7.38228       6.53767       5.79421       4.74711       3.94012       3.13084       2.45746       1.92885       1.41938       1.00995      0.715344
  25  21 4124.0321    1.3750 12.5268  9.5652 -0.0003      0.237958  0.1990   0.0096   0.3316    0.0372   0.0000     0.0652027   434.9851      -2.07227       15.2474      -4.81271       12.8970       18.1137       8.38666       5.81380       4.94683      -1.01914      -2.82484      0.660177     -0.336202      -6.47479       2.48415   -0.00961934     -0.411988     -0.387124       7.22922       9.42554       10.4710       10.8196       11.0662       10.4415       9.93816       9.25469       8.03038       6.96981       5.98205       4.91167       3.93192       3.09778       2.38795       1.78156       1.26219      0.917642
  25  22 4270.0355    1.1295 15.1409  9.4583  0.0009      0.213859  0.2644   0.0075   0.4267    0.0328   0.0000     0.0799440   433.3535      -17.6705       30.7635       14.1612      -11.0761       11.5655       18.4174      -7.22268      -2.50441      -10.4387       8.09170     -0.308027       3.65891     -0.582302     -0.153466    0.00415062       2.24708     -0.901334       8.80550       11.7510       12.9199       13.2405       13.5029       13.0617       12.1344       11.1633       10.0907       8.60889       7.31918       5.94053       4.88163       3.77896       2.91473       2.16360       1.56469       1.11824
  26   7 2039.7822    0.6399  0.6404  8.9249 -0.0014       6.34988  0.0246   0.0159   0.0480    0.0835   0.0000       1.21919   440.8358      0.392807       21.1062      -2.08152      -4.44109      -1.58170      -2.49908      0.227378      0.353506      0.110127     -0.669299      0.494459     -0.875439       1.22698   -0.00987736   -0.00932053     -0.166800    -0.0229902       1.22011       1.67829       1.66593       1.96057       1.86366       1.92861       1.62735       1.49781       1.35342       1.30255       1.01123      0.895307      0.672305      0.571819      0.424356      0.328511      0.229212      0.156378
  26   8 2206.1443    0.9544  0.7558  9.1272 -0.0063       4.82559  0.0365   0.0219   0.0485    0.1180   0.0000      0.998912   438.8620       1.73535       16.8244      -1.00364      -4.24320    -0.0251996       4.46996      -3.93224      -1.38111      -1.64017      -1.08854       1.69401     -0.599478       1.61983      0.547105      0.280323     -0.349830     -0.324149       2.19164       2.81240       2.82523       2.40148       2.22839       2.41314       2.80966       2.76799       2.39081       1.74370       1.26441      0.988078      0.906540      0.933290      0.755408      0.583354      0.384214      0.231277
  26   9 2366.0986    1.2977  0.8852 10.0665 -0.0022       3.96444  0.0310   0.0279   0.0579    0.1082   0.0000      0.918515   441.2518      0.899939       15.5884       1.21503     -0.877453       1.73405     -0.948663      0.525299     -0.108000     -0.400186       1.35515     -0.662944     0.0210909     -0.200304      0.428773     -0.385574    -0.0462292    0.00941663       1.34007       1.80697       2.03943       2.08618       2.13994       2.11999       1.81205       1.80380       1.56642       1.39347       1.16852      0.921283      0.802519      0.592688      0.491952      0.363143      0.255291      0.188576
  26  10 2521.2274    1.8279  1.1284 10.2033  0.0011       2.52634  0.0377   0.0348   0.0642    0.1490   0.0000      0.791062   438.5582      0.760052       14.2897      -2.31127      -3.56308      -1.29838     -0.641750      -2.11801      0.291927       2.55359      0.679804      -1.02047      0.272354     -0.156034     0.0361557      0.238350     -0.457081     -0.241621       1.66939       2.22946       2.47417       2.57355       2.40960       2.37416       2.15406       2.05648       1.80790       1.62177       1.51389       1.28880       1.04057      0.812100      0.605099      0.432761      0.331375      0.230831
  26  11 2674.3624    2.3621  1.0122 10.5772 -0.0008       1.85496  0.0331   0.0477   0.0587    0.1904   0.0000      0.697392   437.1199     -0.285740       11.5129      0.813794      -3.10015       2.11360       1.53009      -2.48096       3.39277       1.41072      0.720889     -0.753369      -1.07182      0.661535      0.556300      0.130146     -0.392170     -0.187742       1.56545       1.94071       2.10677       2.38445       2.45310       2.27145       2.13660       1.88956       1.72714       1.48565       1.23497      0.981746      0.797206      0.647607      0.504081      0.368351      0.268154      0.207174
  26  12 2826.6396    3.0274  0.8976 11.1885 -0.0049       3.11915  0.0283   0.0624   0.0518    0.1487   0.0000      0.740163   440.5660      -1.71443       15.7585       1.80048      -1.34090      -1.91859       1.08188      0.739832      -1.97803       1.86650       2.09681     -0.965647     -0.917002     -0.151069    -0.0851227      0.638227      0.578967    -0.0700297       1.30586       1.75238       1.80229       2.01257       2.00292       1.85067       1.93796       1.64073       1.53481       1.21979       1.14361      0.888342      0.732068      0.566606      0.454492      0.332268      0.254657      0.196321
  26  13 2977.3718    3.8563  0.9556 11.3960 -0.0011      0.777785  0.0286   0.0761   0.0539    0.1868   0.0000      0.606062   438.9440       3.81625       12.4480     -0.130713      -3.89924      -1.88443      -1.25893       1.67763       1.06318       1.29365      -1.57243     -0.443781      0.531274      0.462895    -0.0382351      0.242392     -0.319493     0.0196005       1.40362       1.85702       2.05341       2.16070       2.17896       2.16987       2.04052       1.75020       1.62929       1.37929       1.09861      0.960224      0.732161      0.580128      0.459229      0.335750      0.264269      0.191966
  26  14 3126.8671    4.0541  0.9796 11.9701 -0.0007       2.10812  0.0326   0.0810   0.0563    0.1467   0.0000      0.674853   439.5698      -1.45154       15.5752       1.40705      -2.81489       2.34026      -1.31305      0.900424     -0.131308       1.58349     -0.100691     -0.151483      0.782172      0.111891      0.239161      0.181952     0.0249108     -0.165196       1.64915       2.10094       2.07724       2.20739       2.25840       2.34675       2.11697       1.87608       1.68825       1.45502       1.34314       1.07876      0.866525      0.625595      0.503720      0.385240      0.293115      0.211836
  26  15 3275.2981    3.7356  1.3718 11.9686 -0.0009      0.949402  0.0426   0.0668   0.0682    0.1243   0.0000      0.645303   438.5331      0.267439       13.7278       4.10234     0.0233809       2.09591      -4.75857      -3.14837     -0.226805       1.67029       2.45210       1.03494      0.651660      0.941953      -1.23673    -0.0438219     -0.127972     -0.267883       1.75296       2.39192       2.47866       2.75024       2.73346       2.72411       2.52337       2.39167       1.99795       1.81604       1.48075       1.22728       1.04169      0.788816      0.630835      0.452631      0.341046      0.252583
  26  16 3423.1260    3.1517  2.0475 11.5079 -0.0022      0.168068  0.0541   0.0453   0.0879    0.0845   0.0000      0.393278   441.0874      -1.84432       16.3757       4.40225      -3.23482      -1.95625       1.68114       1.78812      -1.67602      0.531357      -1.40864     -0.907843    -0.0326805     -0.748005      0.638830    -0.0455934     -0.993162     -0.253645       2.20995       3.01137       3.31298       3.43736       3.31806       3.27585       3.12823       2.82477       2.59663       2.27089       1.92761       1.58590       1.29687       1.01905      0.786053      0.598562      0.441510      0.315841
  26  17 3570.8417    2.6143  3.4102 10.6967 -0.0016      0.148459  0.0673   0.0290   0.1170    0.0621   0.0000      0.158973   440.8096      -1.28347       9.73384       2.30381       1.20252      -1.44937       3.47094     -0.983220      0.803586       2.81693      -1.75938       3.64892      0.366763       2.02173     -0.200484      -1.56599     -0.239285    -0.0570988       2.77995       3.69386       3.96915       4.19834       4.12469       4.21761       3.90675       3.63278       3.14651       2.79615       2.36299       1.97538       1.56746       1.26852      0.982630      0.737927      0.536937      0.409903
  26  18 3718.5008    2.1117  5.1233 10.3733 -0.0014      0.493959  0.0897   0.0199   0.1571    0.0448   0.0000      0.107707   443.2254      -3.01916       15.7845      -4.57707      -2.91132       1.96679       3.83221       7.03840       1.93988       3.46106      -5.99882     -0.645714       1.42300      -2.23161      -4.74661      0.700702     -0.332431      0.610449       3.69209       4.82549       5.25190       5.51110       5.54749       5.22516       5.17329       4.68236       4.17058       3.70971       3.14453       2.66296       2.14960       1.68577       1.33248      0.976526      0.741913      0.526486
  26  19 3865.5409    1.7906  7.6013  9.9179 -0.0001      0.445480  0.1152   0.0146   0.2153    0.0411   0.0000     0.0797578   440.3624      0.363918       22.3882       10.7388      -11.3381      -12.2399      -1.13321      -1.55980       5.71686     -0.723085       6.47376     -0.618804     -0.908741       1.91433      -1.00252      0.902750      0.426173      0.143123       4.58651       5.94621       6.42233       6.81279       7.06370       6.98373       6.40474       5.87639       5.22758       4.61487       3.85797       3.18262       2.56553       2.05977       1.61836       1.20701      0.903213      0.651870
  26  20 4012.2943    1.5118 10.4130  9.7260 -0.0004      0.246022  0.1610   0.0115   0.2811    0.0367   0.0000     0.0701835   442.7277       3.15802       21.3398       7.98244       2.32045       4.99841       4.10013       11.8845      -6.59170     -0.134645      -3.31151     -0.239854       1.96208     -0.221239       2.25824     -0.351081     -0.840063     -0.583754       6.04669       8.06062       8.81534       9.34717       9.51126       9.07628       8.69061       7.86212       7.11817       5.99145       5.32029       4.30130       3.40398       2.76887       2.10652       1.61869       1.21411      0.876484
  26  21 4159.0975    1.2978 12.4331  9.4890  0.0011      0.182129  0.2039   0.0091   0.3343    0.0357   0.0000     0.0694102   446.7244      -1.43103       12.5287      -11.8046       12.8558       20.2432       3.75085       8.05127       6.11374       8.48893       13.3512    -0.0918280      -1.73808      -2.55845       1.07083      -2.03705      0.694045      0.158572       7.16940       9.44557       10.4698       11.0144       10.8770       10.6981       10.0448       9.29773       8.36338       7.20264       6.15693       5.02922       4.18784       3.30131       2.55889       1.91532       1.40880       1.01565
  26  22 4305.5751    1.0501 15.5758  9.3619 -0.0006      0.230539  0.2805   0.0069   0.4290    0.0314   0.0000     0.0828067   464.7681      -12.4692       6.03116     -0.855520       2.87826       3.08036       17.8431      -1.86498      -4.65679       14.4099      -9.43989      -10.0049       3.55372       9.49533       1.10794      -3.13341    -0.0957111       2.95496       8.39262       11.3932       12.4797       13.2475       13.4292       13.0063       12.1300       11.1935       9.99845       8.68619       7.35845       6.23192       5.00179       3.97846       3.09161       2.31579       1.65822       1.22554
  27   7 2062.1549    0.6900  0.6817  8.9224 -0.0017       7.15618  0.0251   0.0162   0.0479    0.0929   0.0000       1.06012   441.3366      -2.13423       20.8766     -0.319777      -4.25671       1.28105     -0.661045       1.29745     -0.646145      -1.82931      -1.07773     -0.439215     -0.778057     -0.325151     -0.476884    -0.0688526      0.130964    -0.0840792       1.25330       1.69695       1.89258       2.00051       1.92770       1.93288       1.87848       1.63447       1.60806       1.27953       1.07717      0.889031      0.701680      0.587581      0.461729      0.330532      0.257103      0.201948
  27   8 2229.7826    0.9839  0.8829  9.4279  0.0006       5.14424  0.0296   0.0209   0.0556    0.1119   0.0000      0.934294   439.0176      -2.63024       15.9479      -4.70025      -2.16315       3.00877     -0.536434      -2.11762       2.90881       1.84005      -1.24424      -1.98416      0.979712     -0.707154      0.793615    -0.0199201     -0.272882     -0.441515       1.35666       1.79848       1.89621       2.11367       2.06942       1.97298       1.80177       1.77746       1.58448       1.42205       1.16044      0.982760      0.823973      0.641702      0.505109      0.382800      0.297896      0.205416
  27   9 2391.1069    1.4415  1.0584  9.4161 -0.0031       4.66818  0.0349   0.0275   0.0573    0.1907   0.0000      0.759299   440.6264      -2.74524       17.4999       2.39150      0.262722      -1.41566       4.77110       1.06768      0.997563      -1.00479      0.170796      0.919613       2.15277      0.456602      0.304046      0.403648     -0.149116     -0.183748       1.56144       1.90351       2.01535       2.41733       2.40149       2.26085       2.09783       1.94393       1.80117       1.43916       1.24996       1.10791      0.888715      0.680627      0.536708      0.413480      0.289490      0.221409
  27  10 2547.5224    1.9275  1.1486 10.3288 -0.0004       2.57429  0.0361   0.0359   0.0628    0.1627   0.0000      0.734422   443.8408      0.193802       12.7479       1.85491      -2.22946       3.49826    -0.0860982      0.374974     -0.473876       1.44259     -0.249994      0.137697      -2.96559     -0.396959      0.285731     -0.123462     -0.517055    -0.0395674       1.57916       2.07220       2.16189       2.36182       2.29680       2.28389       2.17015       1.99665       1.86595       1.56957       1.33921       1.09822      0.977525      0.733413      0.566350      0.436902      0.333132      0.245767
  27  11 2702.0418    2.5179  0.9942 11.1702 -0.0056       2.05036  0.0315   0.0511   0.0591    0.1432   0.0000      0.826769   439.0507       1.17136       17.2352       2.25523       1.10587      0.380241       2.35772     -0.580311      -2.66485      -1.71389       1.52337       1.09858     -0.689783      -1.13309   -0.00423466     -0.802312     -0.376065     0.0205431       1.42016       1.81522       2.05216       2.13754       2.17722       2.10745       2.03000       1.78929       1.68803       1.45557       1.13970       1.00644      0.809445      0.658680      0.524243      0.388679      0.295225      0.220878
  27  12 2855.2466    3.2091  0.9833 11.0327  0.0001      0.269216  0.0311   0.0622   0.0553    0.2164   0.0000      0.646989   439.2641      -2.57249       10.3997      -4.41333      -2.49475     -0.271697       1.07947     -0.456314       2.44113      -1.12596     -0.594240     -0.570557       1.53856       1.03965      0.679943      0.243732      0.543993      0.170143       1.42095       1.78367       1.98313       2.25557       2.20920       2.15841       2.04925       1.83948       1.55328       1.41254       1.29516      0.958398      0.803765      0.638225      0.524567      0.399250      0.284071      0.198777
  27  13 3006.9851    3.8398  0.9964 11.8114 -0.0011       1.84025  0.0313   0.0763   0.0565    0.1586   0.0000      0.616279   441.2291     -0.840085       14.0604     -0.593969      -3.81649      0.101213      0.792771      0.505025      0.837065     -0.530626      0.279817       1.47337      0.433464      0.709016     0.0869561      0.248975      0.269954     -0.120666       1.58653       2.04357       2.33074       2.44498       2.29339       2.16232       1.95507       1.89652       1.75922       1.58762       1.38907       1.15384      0.896671      0.709833      0.532688      0.416611      0.314904      0.220083
  27  14 3157.1743    4.0005  1.1265 11.8177 -0.0023       1.13643  0.0348   0.0738   0.0592    0.1723   0.0000      0.750943   440.7168       1.97275       16.5371     -0.630133      -1.05633       2.96044       1.14747       1.74550      -2.38027      0.557311       1.88115     -0.243396     -0.887127     -0.839371      0.225624     -0.133876      0.289216     -0.452281       1.43891       1.79052       2.04681       2.18037       2.09393       2.09661       2.07826       1.89159       1.63055       1.50695       1.24557       1.04182      0.829038      0.676347      0.528406      0.438376      0.321618      0.243945
  27  15 3306.4632    3.5610  1.6681 11.6868  0.0003      0.254856  0.0457   0.0546   0.0762    0.1117   0.0000      0.426569   442.5178      -6.88820       8.93295      -2.75238       2.60229      -3.88521     -0.497882       1.48956      -3.10771      -1.32007      0.792090       1.22179     -0.278517      0.499111     0.0495672      0.197044     0.0278655     -0.143571       1.83214       2.43611       2.54323       2.75854       2.76456       2.76923       2.65651       2.39881       2.23053       1.88501       1.56374       1.27861       1.09210      0.854994      0.687185      0.525269      0.412040      0.296109
  27  16 3455.2750    2.9289  2.3765 11.3938  0.0000       1.38213  0.0577   0.0400   0.0962    0.0769   0.0000      0.272604   438.6301      0.370869       8.91304       5.96870      0.989798      -4.73942      -4.56500      -4.45241       4.19128     -0.102292      -2.52061      -2.57699     -0.378700      0.433853      0.622389     -0.997873     -0.241075     -0.389656       2.27882       3.19461       3.42842       3.72234       3.67609       3.51769       3.23994       3.10082       2.84262       2.41500       2.03465       1.74484       1.42508       1.15475      0.873700      0.671243      0.489749      0.352899
  27  17 3603.4843    2.4695  3.7361 10.8055 -0.0005      0.573337  0.0716   0.0270   0.1266    0.0569   0.0000      0.168122   436.3143     0.0564571       15.2805       2.51096      -7.10911      -5.54238       2.34755       1.52129      -2.38078     -0.884311      -1.32426      -1.17602       1.87464     -0.668137      0.473447     -0.409711     -0.772002     -0.357040       2.83323       3.86613       4.17802       4.47354       4.42275       4.45713       4.20623       3.79479       3.46497       2.94564       2.61654       2.10996       1.77177       1.38100       1.09058      0.855089      0.621169      0.458887
  27  18 3751.6541    2.0348  5.9116 10.2258  0.0004      0.533625  0.0934   0.0179   0.1739    0.0441   0.0000     0.0955232   443.8484      -3.06252       6.82278       4.06657      -11.0208      0.751318      -8.36107       1.73024       8.92866       4.56319      -2.96708     0.0305494      0.667896      -2.85066      -1.42905      -1.45416      0.508192     -0.745239       3.66643       4.90522       5.38035       5.75751       5.81101       5.63930       5.44239       4.83642       4.49193       3.80933       3.28191       2.72893       2.23970       1.81578       1.41485       1.07141      0.795446      0.574242
  27  19 3899.1887    1.7326  7.9361  9.9111 -0.0001      0.300001  0.1198   0.0138   0.2164    0.0412   0.0000     0.0773569   442.7724      -8.39172       11.5725       5.47931      -7.18503      -4.40618     -0.936879       14.6273      -3.06488     -0.765005      -2.35936      -2.53962      0.129998      -1.58005     0.0142581      -2.42348     -0.368943     -0.549921       4.56767       6.02479       6.46494       7.10114       7.04692       7.02799       6.52481       6.14387       5.34314       4.71115       4.16217       3.36769       2.74214       2.23517       1.75618       1.34557      0.995232      0.723908
  27  20 4046.5682    1.4184 11.0089  9.7696 -0.0003      0.202363  0.1772   0.0104   0.3000    0.0353   0.0000     0.0744216   445.7575      -4.18807       14.3638      -2.00677      -8.01854       4.35339       4.95818      -3.15730      -4.53487      -2.80502       1.08351       4.42808      0.229836      -1.58102      -4.53029      -1.03461      0.610831      0.106014       6.01971       8.01474       8.76043       9.19855       9.56463       9.08911       8.69662       8.00930       7.21958       6.48415       5.46924       4.56910       3.80636       2.98457       2.39431       1.80594       1.35877      0.987394
  27  21 4193.8689    1.1733 13.2976  9.5610  0.0000      0.185559  0.2293   0.0080   0.3660    0.0331   0.0000     0.0821820   447.5034      -5.78765       39.4867      -18.1416      -14.8257       1.48480      -4.44839      -3.62368      -11.5189       8.92893       4.24847      -1.34018      -6.46053       1.59055       2.11913      -2.40136      0.218990      0.923154       7.26053       9.58259       10.6160       11.0834       11.4129       11.0410       10.5231       9.62295       8.68149       7.66191       6.54515       5.59800       4.57409       3.67489       2.89490       2.16509       1.60104       1.17345
  28   5 1732.7624    0.3061  0.3213  8.7855 -0.0027       18.3307  0.0194   0.0108   0.0333    0.0455   0.0000       3.56764   439.5111     -0.971925       20.5802     -0.328693      -4.14473       1.62588      0.184069      -1.80773      0.557695      0.523835      0.810374      0.366536     -0.477790     -0.698679      0.479128      0.216985    -0.0246985     0.0303910       1.19601       1.51589       1.81561       2.09328       2.08132       1.92421       1.78817       1.65425       1.39529       1.14570      0.984385      0.804260      0.650108      0.531748      0.459749      0.316666      0.206828      0.174968
  28   6 1910.1807    0.5068  0.4701  8.8695 -0.0060       10.4038  0.0218   0.0144   0.0389    0.0649   0.0000       1.59209   438.8953     -0.379262       20.0797      -2.32481     -0.676432     -0.475577       1.60969      0.718930      -1.51289      0.415799      -1.06422     -0.643433     -0.206261   -0.00726885      0.183025     -0.434435      0.178306     -0.202758      0.960209       1.34873       1.40661       1.62923       1.43318       1.64394       1.38171       1.45103       1.17699       1.07636      0.871842      0.797687      0.569921      0.495758      0.400423      0.320748      0.244487      0.166221
  28   7 2083.9881    0.7438  0.6680  9.0968 -0.0046       4.72137  0.0238   0.0173   0.0437    0.0890   0.0000       1.05128   441.0283      -1.99288       20.0254       1.80335      -2.15670       1.98398      -1.02193      -1.89477      0.177454      0.492685      0.202179      0.972948     -0.612969      0.255373       1.18632    -0.0917261     -0.160634    -0.0241362       1.09054       1.47848       1.64461       1.77752       1.78368       1.66924       1.59590       1.48583       1.35773       1.23749       1.03880      0.886759      0.726831      0.566453      0.454829      0.353875      0.265333      0.200211
  28   8 2252.8633    1.0502  0.9560  9.3284 -0.0015       4.28241  0.0302   0.0208   0.0572    0.1257   0.0000      0.853814   439.4353     -0.135658       16.6078       3.92248     -0.647884      -1.80040     -0.328622     -0.612534    -0.0225100      -1.31365      -1.94592     -0.528301      0.458927      0.225665     -0.409152      0.206278      0.278389     -0.392727       1.30812       1.70175       1.84018       1.95099       1.95639       2.00011       1.87462       1.74359       1.62775       1.32399       1.18316      0.916619      0.808906      0.642858      0.518409      0.392242      0.302515      0.226526
  28   9 2415.3381    1.5434  1.0888  9.5966 -0.0013       3.01868  0.0319   0.0281   0.0599    0.1855   0.0000      0.704113   440.0230      0.835496       20.9100     -0.848447       1.77608      -4.67824       1.26129       1.88478       2.82756     -0.314256     -0.373847    -0.0495994    -0.0848291      0.113559       1.25696      0.172228     -0.212132     -0.117679       1.35065       1.75668       1.94526       2.03356       2.00405       1.93541       1.91117       1.77537       1.57623       1.38898       1.26908       1.06395      0.860919      0.687600      0.534990      0.438016      0.317881      0.241612
  28  11 2729.3196    2.6719  1.0473 10.8482 -0.0007       2.44708  0.0320   0.0492   0.0555    0.1630   0.0000      0.668110   439.6672      0.515433       13.4228      -2.77710      -5.12883       3.52317     -0.618124      -1.60167      -1.81400      0.697080     -0.813450      -1.59679     -0.351393      0.982536     0.0140288     -0.417110     -0.245557    -0.0938778       1.33072       1.64616       1.94607       2.09804       1.97238       2.03879       1.93286       1.71056       1.54814       1.43274       1.19527       1.01529      0.820863      0.644767      0.516095      0.410774      0.307555      0.227783
  28  12 2883.6998    3.3890  0.9445 11.3053 -0.0007       2.48668  0.0287   0.0659   0.0533    0.1786   0.0000      0.716831   438.8454      -3.38456       9.61931      -2.85016      -1.57976       1.94896     -0.631906     -0.425075     -0.181246      0.644000      0.426095     -0.983558      0.383673      -1.22124     -0.340060      0.265932     0.0904767   -0.00684719       1.25131       1.63929       1.85014       2.03986       2.04724       1.94759       1.87364       1.73375       1.49126       1.26780       1.12508      0.956769      0.810798      0.630502      0.477435      0.365098      0.281105      0.195834
  28  13 3036.1824    3.8917  0.9524 11.8518 -0.0024       1.16411  0.0299   0.0754   0.0519    0.1530   0.0000      0.745768   438.0195      -1.41021       17.6204       1.87698     -0.259822       1.65664       1.75722      -1.28335      -1.05187      -1.17463     -0.200754     -0.665864      0.106173    -0.0824062      0.665698      0.610728      0.356761    -0.0844881       1.32526       1.69450       1.96544       2.00416       2.04304       1.97792       1.84891       1.69809       1.56677       1.40057       1.20239      0.972152      0.854261      0.653784      0.556361      0.393716      0.308617      0.238787
  28  14 3187.0873    3.9971  1.1494 11.8549 -0.0012      0.717374  0.0364   0.0734   0.0590    0.1765   0.0000      0.668975   436.6787       1.38642       15.3809      -4.83935      -4.30662      -1.74785       1.71810       1.14708    -0.0625605      0.987261       2.08141      0.954171     -0.220427      0.832064       1.28732      0.518392     -0.323851     -0.252753       1.41066       1.84624       1.95732       2.28075       2.20163       2.17675       2.00593       1.89229       1.70694       1.52090       1.24944       1.07007      0.901949      0.723460      0.580700      0.430010      0.315791      0.251665
  28  15 3337.2041    3.5267  1.7766 11.6577  0.0009      0.885571  0.0449   0.0524   0.0777    0.0977   0.0000      0.395842   438.7782       5.29680       15.5081       4.35573     -0.709767      -3.30145      -3.74812    -0.0663899     -0.293139       2.01315     -0.478739      -1.91740     -0.682217      0.172348    -0.0281372      0.583592     -0.327681     -0.394047       1.85607       2.24042       2.49428       2.74299       2.60522       2.63925       2.49159       2.33057       2.18947       1.83890       1.61930       1.35852       1.12518      0.935041      0.726997      0.545082      0.428680      0.328910
  28  16 3486.6172    2.9180  2.7552 11.0620 -0.0009      0.314562  0.0572   0.0352   0.0998    0.0765   0.0000      0.209586   436.9141       2.16657       8.52751       3.47458      -6.37463       3.16059      -2.27077       2.40183      -2.29396     -0.885767       2.50488      -1.39372     -0.950264      0.422698      0.329624      0.159094      0.571277     -0.628844       2.25206       2.98139       3.35652       3.45679       3.63978       3.49456       3.31669       3.10816       2.78307       2.43691       2.01734       1.77338       1.43985       1.14151      0.907823      0.711013      0.534165      0.401026
  28  17 3635.7050    2.3708  3.9902 10.7284 -0.0011      0.691496  0.0732   0.0247   0.1295    0.0526   0.0000      0.135500   437.4090      0.849668       19.2159       1.66567      -4.91417     0.0639220       2.19367       1.52009      -1.38389       1.20789       2.54458      -5.12447      -4.23474       2.70317      0.994588      0.677341      -1.56906    0.00955053       2.72274       3.79500       4.01873       4.46429       4.39401       4.36807       4.16884       3.84979       3.50028       3.06973       2.59966       2.12911       1.81183       1.43483       1.17520      0.887777      0.667141      0.502357
  28  18 3784.3809    1.9599  6.2708 10.1853 -0.0003      0.470442  0.0979   0.0166   0.1763    0.0423   0.0000     0.0923803   436.3219      -2.43824       5.92681      -3.39180      0.601605      -11.7894      -2.94625       5.29559      -8.47487      -6.51037       3.73233     -0.952839      0.122876      -1.23804      -1.71576     -0.750565     -0.782452      0.180823       3.74972       5.08080       5.59190       5.83687       6.03107       5.83627       5.47392       5.07908       4.57344       4.10871       3.51835       2.98211       2.43487       1.95092       1.56863       1.19371      0.906348      0.661147
  28  20 4080.6815    1.3904 11.2092  9.7520 -0.0002      0.302914  0.1785   0.0099   0.3054    0.0352   0.0000     0.0736008   449.3962      -10.6572       1.32678       18.7871       7.39362       11.1999       15.4180      -8.74717      -20.8000      -7.83109      -5.68882       7.27156   -0.00660199     -0.376904     -0.123480     -0.386834      0.835033     -0.159741       5.97274       7.82665       8.92686       9.23844       9.45252       9.23766       8.87229       8.11362       7.31935       6.48321       5.55808       4.64870       3.92527       3.12077       2.48795       1.93570       1.42773       1.05087
  28  21 4228.3889    1.1619 14.3123  9.5738 -0.0002      0.207922  0.2487   0.0075   0.3803    0.0309   0.0000     0.0811856   440.5354      -16.2963       12.1976      -6.54037       2.76142       6.00413       10.4987      0.941209      0.678237      -13.7374       2.89249      0.237115    -0.0999902   0.000675860       1.47342     -0.523529       1.14138      -3.23004       7.42985       9.92424       10.9491       11.5892       11.7349       11.4651       11.0042       10.1173       9.28633       8.19493       7.05540       5.94042       4.95529       4.00477       3.15474       2.48246       1.83304       1.35157
  29   6 1930.2676    0.5292  0.5526  8.9044 -0.0056       8.80513  0.0246   0.0135   0.0396    0.0702   0.0000       1.40266   441.5795     -0.941859       20.8140      0.939186      -5.19622      0.341205       1.23997      0.467359     -0.699805      0.509607      0.894987      0.763799     -0.446825      0.677844      0.434474     -0.484663     -0.228889     -0.136711       1.14786       1.59146       1.80751       1.79305       1.95123       1.80734       1.73673       1.66819       1.50406       1.40243       1.10678      0.929896      0.722982      0.600731      0.460711      0.365269      0.313887      0.234903
  29   7 2105.3701    0.7501  0.8329  9.0601 -0.0008       4.79024  0.0285   0.0160   0.0515    0.1009   0.0000      0.976086   440.3544       1.61686       16.8705     -0.411556      -3.55249      -3.85521    -0.0893815      -1.63786    -0.0779300      -2.61287     -0.442696     -0.954185   -0.00703974     -0.704590     -0.457276      0.244571    -0.0826130     -0.224790       1.34471       1.73388       1.90840       1.84559       1.88071       1.91406       1.98881       1.78806       1.64734       1.41229       1.11546      0.950255      0.796978      0.685399      0.546120      0.425205      0.322711      0.256167
  29   8 2275.4038    1.1280  0.9025  9.4737 -0.0018       5.09866  0.0292   0.0225   0.0529    0.1258   0.0000      0.844357   439.0142       1.38155       19.3871       1.95782      -4.03906      0.850044      -1.49834     -0.888733      0.856053      0.781427     -0.359433      0.219737      -1.18578     -0.390919       1.07492      0.102759      0.240486     -0.121385       1.19739       1.57281       1.73167       1.93230       1.81218       1.81178       1.81699       1.63219       1.42585       1.35251       1.09675      0.959307      0.785718      0.692439      0.519373      0.422985      0.300877      0.222257
  29   9 2439.1210    1.5780  1.0912 10.3767 -0.0027       3.14443  0.0342   0.0298   0.0621    0.1173   0.0000      0.793866   440.3415      -2.60552       15.8914       3.18661      -4.07549     -0.963364       3.36727      -2.06806     -0.253939     -0.817489       1.25337       1.96290       1.77053      -1.16580     -0.194075    -0.0436368   -0.00227275     0.0831119       1.24622       1.80940       1.79519       2.13756       2.01504       2.05631       1.87027       1.75588       1.61756       1.48963       1.23091       1.09554      0.920832      0.759943      0.596433      0.438728      0.349915      0.247232
  29  10 2598.6666    2.0896  1.0413 11.0413 -0.0035       2.60100  0.0296   0.0404   0.0641    0.1119   0.0000      0.774492   438.7203     -0.612968       13.0407      0.893448       2.11523      -4.90985   -0.00332678       1.68378      0.328886       1.41695       1.42676       1.65880     -0.497353      0.184734      0.890702     -0.557511      0.178527      0.164426       1.20442       1.59572       1.70942       1.84762       1.84553       1.82150       1.76521       1.66519       1.46837       1.38510       1.09991      0.970742      0.845104      0.685500      0.555619      0.427201      0.313085      0.236076
  29  11 2756.1107    2.7734  1.0683 10.9884 -0.0038       1.77186  0.0327   0.0507   0.0562    0.1732   0.0000      0.673253   438.5261     -0.639535       12.4915     -0.305064      -3.26969      0.983302       1.03252     -0.573940      -1.32485     -0.895745       2.98426     -0.230079    -0.0887754     -0.326154      0.577268     -0.234628    -0.0473175    -0.0528453       1.30000       1.68229       1.87304       2.05294       2.11606       2.00149       1.82794       1.81821       1.58833       1.43916       1.24592       1.00396      0.889370      0.699582      0.560985      0.424960      0.328474      0.262696
  29  12 2911.5988    3.5511  1.0520 11.4150 -0.0021       1.72841  0.0299   0.0653   0.0561    0.1716   0.0000      0.665456   439.7638     -0.605511       15.5501       4.20913      -2.02681      0.226633      -1.90447       1.77331      0.252247      0.595397       2.25854      0.416123    -0.0740669      0.970724     -0.198483     -0.347679     0.0135925      0.231442       1.18040       1.50697       1.67376       1.77110       1.75553       1.79424       1.64970       1.61615       1.47410       1.25529       1.10742      0.921664      0.768665      0.635886      0.495469      0.398087      0.322287      0.238942
  29  13 3064.9629    4.0140  1.0457 11.8856 -0.0025       1.59822  0.0354   0.0759   0.0574    0.1625   0.0000      0.700766   439.8312      0.172138       14.0974       3.29511      -1.48458      -1.14352      -2.24027       1.18910      0.824071      -4.24490      -1.18412       1.36024      -1.44018     -0.507641      0.462651      0.709417      0.277069      0.431731       1.69492       2.41164       2.84999       2.96521       2.99632       2.80675       2.59696       2.35056       2.07577       1.83833       1.54319       1.29026       1.04756      0.770830      0.595621      0.464048      0.346259      0.249365
  29  14 3216.6743    3.8822  1.2912 12.0460 -0.0001       1.16276  0.0369   0.0666   0.0645    0.1247   0.0000      0.625083   438.6526       2.98018       15.1817      -2.64222      -1.24492       1.03487      0.460200     -0.834653       1.39349       1.12814      -2.84107     0.0751276      0.965047     -0.581456      -1.03533     -0.745392      0.738323      0.140925       1.40189       1.82666       1.99081       2.18161       2.23698       2.15230       1.98182       1.97130       1.72092       1.52638       1.33306       1.10352      0.907777      0.767616      0.602289      0.489884      0.353958      0.266173
  29  15 3367.5133    3.3293  1.9731 11.6992 -0.0029      0.623222  0.0476   0.0460   0.0824    0.0709   0.0000      0.372299   438.9608      0.461561       14.9209       1.88374      -1.73231      -2.11664       2.69539      -3.10468       1.06916      0.603437      0.321390     -0.873466      -2.39923     -0.664277      0.622656    -0.0237788     -0.536359      0.790971       1.78725       2.40856       2.59768       2.76925       2.66769       2.76539       2.61724       2.44309       2.32527       1.99586       1.68378       1.45142       1.20631      0.970263      0.823560      0.638149      0.478309      0.351524
  29  16 3517.8347    2.8040  2.9408 11.1232 -0.0015      0.363955  0.0594   0.0325   0.1033    0.0642   0.0000      0.197049   441.8826      -3.22576       10.1693      -2.83841       1.39936      0.910468       7.67022      -3.07407       1.96739      0.284039       2.34577      -3.37037      -2.95863     -0.574674     -0.374116     -0.417952     -0.734424    -0.0137955       2.24289       2.95624       3.34671       3.54616       3.53681       3.57460       3.33981       3.09459       2.76331       2.47156       2.15337       1.87722       1.55386       1.25517      0.980449      0.752551      0.600538      0.441284
  29  17 3667.6309    2.3034  4.3356 10.6488 -0.0003      0.597410  0.0749   0.0230   0.1347    0.0512   0.0000      0.122805   437.6900      -2.76678       15.4143       3.36318       6.98251       7.27955       2.57344       10.0384       1.57730     -0.708674      -3.20606     -0.201061       1.86172       2.78573       1.42012     -0.884345      0.192273      0.670430       2.79596       3.70043       3.99989       4.41735       4.44619       4.36676       4.05113       3.93519       3.44597       3.07500       2.71782       2.31608       1.89305       1.54713       1.25016      0.948199      0.753569      0.547788
  29  18 3816.9725    1.9131  6.3861 10.1930 -0.0000      0.429407  0.0986   0.0160   0.1758    0.0409   0.0000     0.0876547   451.0170       8.48770       24.1669      -1.33089     -0.714219       1.17117      -2.37236       2.00075      0.455079      -2.22226       3.90469       3.03105       2.22583      0.925909       2.75330       1.75665      -2.22025      0.148297       3.64260       4.85293       5.29662       5.63159       5.77768       5.71179       5.51278       4.98601       4.56388       4.00983       3.52034       2.94707       2.48217       2.01588       1.58820       1.24400      0.949925      0.731609
  29  19 3965.8260    1.5603  9.4081  9.9310 -0.0009      0.368829  0.1449   0.0114   0.2478    0.0346   0.0000     0.0733705   434.2557      -8.63422       14.7762       1.65071       4.33686      -6.55628      -3.00652     -0.905601      -11.0270       4.40186       4.24951       3.80866      0.439956      0.791056      -2.11191     -0.857354     -0.589183      0.478178       4.81692       6.37804       7.26462       7.48043       7.83166       7.46272       7.27396       6.72267       6.03009       5.43993       4.72125       4.05349       3.39911       2.72464       2.19586       1.70428       1.28727      0.962015
  29  20 4114.7517    1.3422 11.9952  9.6921 -0.0018      0.472990  0.1905   0.0091   0.3130    0.0345   0.0000     0.0726613   438.1603     -0.202062       11.2139      -10.4411      0.895566       5.35528      -14.8748     -0.244247      -1.88153    -0.0882467       3.69700      -12.6144      -6.56672     -0.397993       1.00483       3.93061       2.65566    -0.0335486       6.03369       8.06390       8.81548       9.57435       9.64716       9.54429       9.00258       8.30511       7.67301       6.86319       5.79407       5.01234       4.12244       3.42072       2.72368       2.13329       1.58176       1.19285
  29  21 4262.4375    1.0815 14.6026  9.5929 -0.0002      0.173111  0.2641   0.0070   0.3893    0.0297   0.0000     0.0898362   435.7288       6.42765       34.5445       1.41831      -25.7528     -0.822699      -8.29009      -2.55426      -13.4343      -14.7854      -1.97458       15.1142      0.670333       2.55515      -7.39800       2.42784       2.00512     -0.158310       7.36044       9.91271       10.9210       11.7262       11.9341       11.7492       11.1029       10.4125       9.55665       8.30704       7.22035       6.18951       5.13970       4.20437       3.34056       2.59902       1.98533       1.48155
  30   5 1770.0935    0.3434  0.3298  8.7663 -0.0040       13.3610  0.0169   0.0113   0.0318    0.0474   0.0000       2.82554   439.7759     -0.853142       21.1830      0.494320      -3.57928      -1.62168      0.432066      0.399122      0.479295      0.825583     -0.199108     -0.666797     -0.129354     -0.153466     -0.410255     -0.104391    -0.0619928      0.218144      0.783509       1.10335       1.19441       1.34314       1.36455       1.35339       1.28393       1.10349       1.05082      0.913749      0.768787      0.676704      0.526700      0.438676      0.349851      0.301447      0.190034      0.158122
  30   7 2126.3967    0.8042  0.7948  8.9167 -0.0012       5.04541  0.0256   0.0167   0.0479    0.1089   0.0000      0.895345   440.1122      -2.54313       22.0611       1.03829      -3.50362     -0.725489     -0.166893       2.02389     -0.326844      0.522882      0.213698     -0.215005     -0.625264     -0.727239     -0.441210      0.291432    -0.0326298      0.178852       1.15615       1.50206       1.66743       1.76067       1.84596       1.86277       1.79369       1.56320       1.39815       1.21818       1.08300      0.897334      0.763691      0.624982      0.487551      0.365123      0.300581      0.218812
  30   8 2297.3999    1.1668  1.0577  9.1552  0.0009       4.27252  0.0322   0.0211   0.0578    0.1659   0.0000      0.825639   439.1354      -3.24950       15.8299       2.02834      -3.09620      -3.21829      -2.28228     0.0992542      0.316058      0.351095      0.306047     -0.776034     -0.256651      0.362364      0.910105      -1.05038     -0.200869      0.234339       1.24240       1.63498       1.72065       1.95861       1.92524       1.91174       1.80253       1.79724       1.59286       1.35195       1.23008      0.976145      0.847966      0.678145      0.558187      0.449884      0.341517      0.265030
  30   9 2462.2492    1.7134  1.1529  9.8271  0.0006       1.43618  0.0346   0.0297   0.0577    0.1813   0.0000      0.709840   440.1860     -0.264313       15.4051       2.46375      -1.32211      -2.27322      -1.79127     -0.829119      -2.72680      0.971723    -0.0262900     -0.342955    -0.0839803      0.882922      0.491133     0.0438101     -0.350516      0.200986       1.34271       1.69732       1.94361       2.02244       2.01808       1.98182       1.83761       1.80219       1.64608       1.44340       1.30748       1.11508      0.943211      0.767531      0.631760      0.479108      0.369883      0.279176
  30  10 2623.4649    2.3055  0.9825 10.7023 -0.0033       2.12640  0.0299   0.0433   0.0524    0.1457   0.0000      0.661296   438.7612      0.327152       18.5614    -0.0667289      -3.27434     -0.728093       2.30777      -1.56099     -0.734275      -1.12193     -0.285227     -0.757778      -1.57108      0.392548      0.803966      0.208795     -0.125642     0.0684688       1.16957       1.49519       1.58951       1.82732       1.79191       1.79027       1.65975       1.62217       1.43067       1.33785       1.10616      0.958316      0.836304      0.692638      0.561091      0.419911      0.324112      0.257708
  30  11 2782.4783    2.9503  0.9740 11.3073  0.0015       2.52039  0.0297   0.0553   0.0539    0.1398   0.0000      0.716512   440.5097     -0.239372       13.4853       4.76200      -3.66728       1.66073       2.39626      -2.09621     -0.319869       1.14078      0.265096     -0.637452      -1.68695       1.07958       1.11278      0.361190     -0.609927    -0.0287126       1.14453       1.52604       1.60767       1.76928       1.73174       1.74851       1.75469       1.60146       1.47002       1.29659       1.06847      0.940356      0.770359      0.656779      0.523111      0.414268      0.322789      0.245408
  30  12 2939.0304    3.6757  0.8998 11.9225 -0.0050       1.08669  0.0270   0.0718   0.0499    0.1319   0.0000      0.675870   438.1580     -0.798451       17.4030      0.141072      -1.36797      -2.26992      -1.36124      0.426208       1.38164      0.703781     -0.670532      -1.49474      0.353923     -0.302964     -0.850358     -0.344572      0.592565     0.0457284       1.16124       1.44993       1.48193       1.72821       1.76043       1.74834       1.60518       1.45017       1.37573       1.31979       1.06886      0.922622      0.759711      0.660473      0.523745      0.405077      0.330909      0.233560
  30  13 3093.3153    4.0712  1.0641 11.6579  0.0010       1.32007  0.0292   0.0723   0.0573    0.1792   0.0000      0.610189   438.9731      -3.10192       14.4241     -0.946976      0.765592      -2.58462    -0.0665841      -1.66607      -2.07627       1.89367      0.630342     0.0277923    -0.0959207      0.851448       1.10766     -0.239170     0.0205230      0.465595       1.16331       1.49565       1.64799       1.68233       1.76664       1.69665       1.64141       1.55052       1.44449       1.28522       1.12023      0.955032      0.824429      0.682578      0.536749      0.440858      0.330060      0.252648
  30  14 3245.8854    3.8889  1.3724 11.8335 -0.0008       1.55038  0.0357   0.0630   0.0658    0.1239   0.0000      0.525849   439.9555       1.12341       12.7543       2.39619       3.35688       2.14906      -2.55172    -0.0496789      0.488330     -0.728815       1.01004       2.59132      -1.66866    -0.0531063     -0.484283      0.545799     -0.441930      0.428163       1.32851       1.74118       1.91598       2.14306       2.13832       2.11549       2.01188       1.89026       1.69595       1.50456       1.29618       1.12450      0.967526      0.759584      0.642305      0.473742      0.380770      0.279277
  30  15 3397.6716    3.2835  2.0000 11.3482  0.0007      0.736189  0.0463   0.0430   0.0778    0.0801   0.0000      0.326310   438.5147      -1.18964       13.4285       8.89758      -2.31154      -2.23860      -3.06362      -3.53778       2.85574      0.793857       2.24871     -0.151815      -2.06782     0.0934178      0.581446     -0.622851    -0.0833660    -0.0753376       1.72290       2.29208       2.58948       2.78747       2.79794       2.69402       2.62085       2.37359       2.19421       1.96964       1.73610       1.46156       1.20796      0.995753      0.795198      0.630584      0.481060      0.363163
  30  16 3548.8004    2.6515  3.2353 10.9699  0.0003      0.904851  0.0623   0.0286   0.1080    0.0570   0.0000      0.187428   440.0900      -5.41610       14.8180      0.144579     -0.604128       1.23323     -0.783668       1.34539      -1.26254      0.821672       4.85778      0.198062      -1.01526      0.591677       1.73893      0.251700     -0.347114     -0.374406       2.27148       2.90178       3.28307       3.50811       3.52996       3.55863       3.27135       3.14422       2.84393       2.56107       2.22565       1.87527       1.58895       1.30826       1.02790      0.830743      0.644652      0.488395
  30  17 3699.2852    2.1399  5.1547 10.3050 -0.0011      0.508628  0.0836   0.0190   0.1468    0.0483   0.0000      0.107528   438.7115      -5.87130       15.4188       11.1269       7.61583      -6.72825     -0.269986       1.85516       4.99913      -3.38260       2.21805      0.486054      -3.07342       2.82248     0.0871620     -0.630133     -0.350184      0.224684       2.90581       3.95758       4.30344       4.58461       4.65949       4.63913       4.46025       4.19479       3.84690       3.38318       2.97415       2.55926       2.06499       1.78194       1.37666       1.12846      0.854401      0.644753
  30  18 3848.9416    1.8388  7.4322  9.9210 -0.0007      0.351528  0.1086   0.0139   0.1920    0.0404   0.0000     0.0744348   443.5203       2.41230       15.3977       15.8745      -2.19203      0.753376       4.30499      -7.18198       5.51671     -0.101574       5.91762       4.69326      -5.73304      -3.36537       2.12032       3.65750      0.988383      -1.07310       3.74523       4.91300       5.37027       5.77226       5.88957       5.81848       5.75024       5.26518       4.80580       4.25426       3.73921       3.18279       2.68495       2.16775       1.81635       1.37554       1.09351      0.830101
  30  19 3998.5508    1.5291  9.9449  9.8165 -0.0009      0.311294  0.1489   0.0107   0.2574    0.0347   0.0000     0.0711283   437.7122      -4.14793       16.4518      -1.12930      -8.05017       8.08611       6.75323       6.49905      -2.85464      -13.4347      -5.46400       1.62374      -4.93168       2.88950      -2.65770       1.09396       1.32974       1.82445       4.80409       6.39408       7.09407       7.57618       7.74705       7.55804       7.21232       6.77024       6.16082       5.63245       4.92460       4.16067       3.47605       2.87082       2.33796       1.83963       1.39809       1.07257
  30  20 4147.5250    1.2963 12.8939  9.5782 -0.0004      0.228631  0.2064   0.0080   0.3289    0.0336   0.0000     0.0762027   440.8763       10.5432       4.48000       3.22391       3.06142       16.1740      0.729919      -15.1586       22.4153       8.92566      -2.61383      0.349042      -1.32922       4.44168      0.321717      0.530074      -1.14424       1.16098       5.98671       8.06529       8.91045       9.65222       9.73453       9.68004       9.25018       8.61949       7.89404       6.98815       6.17899       5.22501       4.32310       3.64635       2.84978       2.29284       1.75445       1.33052
  31   5 1788.2883    0.3803  0.4349  8.6995 -0.0037       14.2775  0.0200   0.0109   0.0356    0.0522   0.0000       2.21879   440.8090      -2.17511       20.2410     -0.264037      -3.26532      0.833635       1.72635      0.528593      -1.11106      0.359840     -0.150857      -1.69060      0.509060      0.403540     -0.128655    -0.0732404      0.195867    -0.0720906      0.883485       1.12287       1.28849       1.36005       1.24871       1.41683       1.40447       1.23004       1.17024       1.05554      0.785968      0.794927      0.675583      0.566789      0.459094      0.379015      0.274803      0.215515
  31   6 1969.4899    0.5921  0.5476  8.9556 -0.0025       9.41408  0.0213   0.0148   0.0386    0.0692   0.0000       1.36574   440.4303      -1.50594       20.9256       1.10272      -4.36540      0.767702     -0.580447      0.371390      0.453093      0.844109      -1.26781      0.890169     -0.505507      0.141317      0.113062      0.657897     -0.480205     -0.280181      0.955848       1.20231       1.32923       1.39323       1.42657       1.37994       1.42541       1.30461       1.15492       1.03722      0.942768      0.792623      0.703443      0.585698      0.434152      0.364166      0.283784      0.208742
  31   7 2147.1145    0.8399  0.8398  9.1252 -0.0029       5.45792  0.0288   0.0170   0.0503    0.1037   0.0000      0.962323   438.8753     -0.165979       19.1794     -0.474923      -2.19331     -0.159568       2.43380       1.02978       1.78777      -1.01318       1.66194      -1.08629     -0.303544    -0.0485665      0.675399     0.0890686     -0.128298     -0.436232       1.42616       2.03194       2.32249       2.55690       2.62610       2.60816       2.52352       2.28276       2.04787       1.65438       1.43811       1.08219      0.884743      0.716048      0.559820      0.461024      0.359177      0.277847
  31   8 2319.0387    1.2471  1.0812  9.4001 -0.0024       5.42170  0.0323   0.0222   0.0577    0.1466   0.0000      0.834243   438.8107      0.230257       16.7941      0.510447      -5.44894     -0.341036     0.0375806      0.642568      -1.65788       1.11279     -0.203003     -0.553428    -0.0865981      0.434113     -0.572583     0.0845272      0.788554     -0.279549       1.22776       1.59451       1.67767       1.79397       1.83154       1.82830       1.75854       1.57061       1.45013       1.39709       1.22650       1.12698      0.945461      0.745124      0.612857      0.496556      0.400814      0.292824
  31   9 2484.9633    1.7746  1.1300 10.0128 -0.0004       1.80751  0.0330   0.0313   0.0575    0.1701   0.0000      0.731167   440.9176       1.89467       18.6263      0.501102      -3.87593      0.691214     0.0661741       2.49386    -0.0393244     0.0381738      -1.56137      0.596125       1.03169      0.603825      -1.02996     -0.221462      0.434468      0.887202       1.17333       1.58588       1.74507       1.83375       1.86195       1.81618       1.75256       1.69361       1.51336       1.43797       1.21738       1.07433      0.872358      0.739512      0.610774      0.479105      0.371893      0.290707
  31  10 2647.8593    2.4021  1.0103 10.6652 -0.0034       1.88641  0.0303   0.0431   0.0509    0.1641   0.0000      0.656433   440.0745      -2.47249       18.0629       1.53934      -3.21068      -1.26671       4.11884     -0.159943      -2.06563      -3.10379     -0.272878    -0.0625606     -0.199518       1.26725      -1.04891     -0.372629      0.113546      0.343942       1.10548       1.48426       1.59164       1.71513       1.77000       1.73943       1.73128       1.58814       1.47151       1.30977       1.12096      0.944236      0.825629      0.692612      0.546968      0.443769      0.339793      0.254270
  31  11 2808.2741    3.0350  1.0219 11.1920 -0.0035       1.51169  0.0303   0.0542   0.0519    0.1514   0.0000      0.659656   440.1565       1.57701       10.4549      -1.00664      -1.97952      0.686554       1.37897    -0.0765737     -0.404942     -0.890472       1.41904      -1.13715     -0.238596      0.841577      0.481415     -0.333374     -0.303897     -0.610109       1.13194       1.48648       1.58560       1.74861       1.80607       1.72746       1.71297       1.55883       1.51504       1.29886       1.16133      0.936679      0.796263      0.674627      0.548452      0.444639      0.335063      0.275155
  31  12 2966.0389    3.8360  0.9431 11.5456 -0.0001       1.46131  0.0263   0.0692   0.0480    0.1467   0.0000      0.771064   439.7602      0.831934       18.0494       1.43970      -2.40856     -0.977758      0.806161      0.141475       1.57998     -0.916282     -0.244150      0.336640     -0.273805     -0.957794    -0.0935427      0.312313     -0.288923      0.158735       1.02081       1.40568       1.51564       1.69233       1.69797       1.71051       1.68200       1.53355       1.39952       1.19928       1.06372      0.886911      0.766597      0.590943      0.490015      0.403096      0.311551      0.226576
  31  13 3121.2016    4.1066  1.1293 11.3992 -0.0015     -0.379488  0.0317   0.0701   0.0560    0.2295   0.0000      0.625848   437.9051     -0.626426       18.8739      0.239415      -1.48168     -0.153008      -3.27672      -1.62383     -0.276979      0.543126     -0.435925      -1.04707      -1.67749    -0.0404996      0.875591     -0.591085     0.0230604      0.445470       1.19159       1.59341       1.72686       1.81538       1.79129       1.78202       1.82674       1.72420       1.60715       1.39737       1.19277      0.990190      0.808497      0.709933      0.566767      0.453598      0.373447      0.285741
  31  14 3274.7512    3.8277  1.5168 11.5752 -0.0002       1.01086  0.0365   0.0574   0.0690    0.1219   0.0000      0.348602   438.9831     -0.121887       12.4540       1.37358       3.39257      -1.06709     -0.395070       1.27930       2.45369      -1.12056     -0.308285      -1.15151       1.18100       1.82750      0.115669     -0.466302     -0.193551     -0.366707       1.35550       1.72874       1.94340       2.08690       2.08386       1.99775       1.98168       1.91175       1.71502       1.55344       1.36255       1.21411       1.01386      0.808394      0.646308      0.530590      0.425478      0.326034
  31  15 3427.3271    3.1109  2.4999 11.2120 -0.0008       1.08356  0.0524   0.0361   0.0896    0.0656   0.0000      0.243639   439.8673     -0.401969       15.7479      -1.18856       1.48061       1.18625       4.88841      -1.27184     -0.621603       1.76918     0.0755344      0.955386     -0.423294       1.34935       1.16914      -1.18418     -0.156304     0.0234018       1.73357       2.39023       2.59958       2.91182       2.81012       2.87286       2.74469       2.61948       2.33568       2.13922       1.81540       1.58740       1.33751       1.12291      0.897828      0.729625      0.545198      0.416997
  31  16 3579.1818    2.5429  3.7455 10.8220 -0.0004      0.678745  0.0671   0.0253   0.1167    0.0500   0.0000      0.155937   441.6362     -0.878218       14.1057      -2.04401      0.680457       5.85444      -3.46079      -2.51432       3.43358       7.21756    -0.0595297      -2.92731     -0.595059       1.42561      0.818025      -2.90918     -0.553258      0.801897       2.31269       3.19246       3.31898       3.69422       3.62048       3.68961       3.42145       3.43272       3.04013       2.81811       2.42038       2.11874       1.74316       1.39057       1.16228      0.950479      0.732170      0.583444
  31  17 3730.4717    2.1120  5.4976 10.2706  0.0002      0.593798  0.0860   0.0180   0.1511    0.0451   0.0000      0.101323   433.8370       3.34915       21.6756      0.802431      -8.85080      -6.31938      0.264514      -2.89582       3.07357      0.257909      -2.09655      0.430640       1.56438       3.27417      0.302033     -0.963493     -0.676389    -0.0314988       2.92322       3.89624       4.31018       4.65738       4.84711       4.68555       4.48737       4.26608       3.92210       3.45355       3.03588       2.68662       2.22106       1.84253       1.46354       1.16806      0.931441      0.699963
  31  18 3880.7101    1.8086  8.0804  9.9035 -0.0003      0.209766  0.1139   0.0128   0.2055    0.0370   0.0000     0.0720626   441.2301      0.106363       10.4135      0.861849      -5.84178      -1.87491       8.60183       1.18004       1.19509      -2.85976      -1.78475      -5.58640       3.80251     -0.645050       2.06720      -1.44224      0.382660     -0.991397       3.72939       4.95262       5.50132       5.96225       5.97929       6.06662       5.64974       5.37019       4.86915       4.48743       3.93132       3.39664       2.86004       2.36767       1.88689       1.54018       1.17880      0.911899
  31  19 4031.2779    1.4681 10.9267  9.7206 -0.0018      0.330955  0.1662   0.0094   0.2752    0.0336   0.0000     0.0680675   441.3676       3.80086       15.8502       11.1467      -19.4395       2.90491      -8.20195      -9.07560       9.61233       12.3049       5.41259       6.78147      -1.19549       2.18991       3.52412     0.0800343     -0.344976     -0.248026       4.99814       6.73992       7.43944       8.02533       8.17119       8.16228       7.73831       7.31371       6.70451       5.97453       5.24995       4.44850       3.79510       3.15449       2.54308       2.01853       1.56726       1.20403
  31  20 4180.9946    1.1965 13.4812  9.5538 -0.0022      0.445624  0.2312   0.0073   0.3547    0.0317   0.0000     0.0861160   453.3531      0.215632      -1.81950      -2.81463       12.6638      -7.03871     -0.699257       7.46350      0.465653      -4.28536       2.99008      -8.85150       10.1878       6.51749       6.71996      -5.04029       2.66385     -0.717282       6.25976       8.33047       9.31113       10.0898       10.0823       10.2702       9.57331       9.18944       8.42468       7.53947       6.55839       5.75411       4.81717       4.01896       3.29924       2.60349       1.99577       1.53358
  32   4 1616.4285    0.2320  0.2093  8.7184 -0.0032       21.2573  0.0173   0.0100   0.0286    0.0352   0.0000       6.90236   440.7845      0.870752       21.5875    -0.0484093      -3.22929      0.830614       1.63256       1.58702      0.512445      0.194701      0.421413     -0.636622    -0.0163726      0.215370     -0.267418     -0.413930    -0.0670707    -0.0337724      0.913265       1.16898       1.37282       1.45771       1.47168       1.51387       1.56289       1.42993       1.21846       1.00322      0.843323      0.634000      0.560072      0.425516      0.388314      0.305067      0.223976      0.159269
  32   5 1806.1821    0.3997  0.3792  8.7395 -0.0075       14.9675  0.0174   0.0120   0.0331    0.0498   0.0000       2.29099   439.9745      0.232526       18.6066       2.27092      -1.87422      0.308907     -0.288081     -0.384618     -0.383188       1.02190       1.43695     -0.702675     -0.530930     -0.161627    0.00521958     -0.317797     -0.779238      0.213592      0.731113      0.951970       1.08301       1.10865       1.14027       1.14735       1.14105       1.03802       1.03425      0.834779      0.772177      0.701489      0.581915      0.482543      0.369830      0.299589      0.268125      0.199606
  32   6 1988.6955    0.5814  0.5932  8.8721 -0.0053       7.36168  0.0237   0.0137   0.0410    0.0743   0.0000       1.28096   439.9076      -1.93357       20.5683      -2.03944      -1.14876      0.481358      -1.06072      -2.21573       2.30369     -0.461468       1.00481      -1.51250       1.22157      0.294964      0.241278      0.118107     -0.400651     -0.111918       1.06915       1.39307       1.38173       1.40887       1.52398       1.69776       1.61072       1.46370       1.25637       1.18321       1.06091      0.940091      0.750720      0.583448      0.455753      0.394783      0.347228      0.253742
  32   7 2167.4338    0.8758  0.8283  9.0359 -0.0012       5.92821  0.0254   0.0171   0.0492    0.1110   0.0000      0.886447   438.8670       1.04300       21.6096     -0.755161      -1.74787       1.61552    -0.0285647     -0.644415      0.596980     -0.387292      0.331959      0.187806       1.49926      0.288930     0.0121081     -0.207137     -0.130917      0.176412       1.01288       1.36128       1.46598       1.61093       1.57531       1.62672       1.57476       1.45082       1.28337       1.23886       1.05367      0.924021      0.764079      0.663873      0.488457      0.437643      0.333144      0.260463
  32   8 2340.1585    1.3138  1.0409  9.5914 -0.0008       5.09211  0.0308   0.0234   0.0548    0.1300   0.0000      0.799765   441.1133     -0.230629       17.2912       1.55414      -2.92153      -1.32443     -0.996530       1.81060      0.697133     -0.848044      0.206164     -0.560957     0.0535539      0.310041     -0.101662     -0.130712     -0.266710      0.481162       1.09964       1.42684       1.62395       1.74643       1.67981       1.69194       1.61549       1.51497       1.41111       1.29966       1.17457       1.03218      0.911106      0.730945      0.623903      0.499946      0.375935      0.291183
  32   9 2507.2782    1.8299  1.2120 10.0898 -0.0001       3.23529  0.0322   0.0301   0.0610    0.1416   0.0000      0.657245   440.2888       1.92285       19.5888     -0.910656     -0.659318      -3.79891      -1.70407       1.65997     -0.202513       1.66255      0.833171      -1.20729      0.569555     -0.991391     -0.173859     -0.225288     -0.516076     -0.105290       1.17411       1.51142       1.63874       1.77550       1.81785       1.85139       1.81126       1.64699       1.51568       1.35498       1.21476       1.04955      0.869206      0.726963      0.581326      0.470834      0.380857      0.300001
  32  10 2671.6103    2.4534  1.1781 10.3744  0.0000       1.80037  0.0328   0.0413   0.0573    0.2034   0.0000      0.685158   440.7412       1.80308       17.4638     -0.682453       1.25022      -1.13355      -1.37079       1.27336      0.234891      0.938212       1.35078      -2.02364      0.170120    -0.0839684     -0.516522     -0.638475     -0.465492      0.104242       1.14380       1.49205       1.61986       1.75069       1.78077       1.79760       1.76185       1.69049       1.45798       1.31942       1.16578       1.02332      0.857185      0.729887      0.614620      0.464599      0.362070      0.284691
  32  11 2833.6362    3.3259  0.9789 11.0498 -0.0015       1.38876  0.0264   0.0607   0.0525    0.1565   0.0000      0.731357   439.3641     -0.154241       15.6204      0.120894      0.398666       1.35326      0.543892      -1.18013      0.617959       2.35279     -0.389290     -0.889152      -1.39696       1.16234      0.589799      0.922151   -0.00508631      0.354992       1.09380       1.43500       1.53308       1.68289       1.74495       1.74963       1.69039       1.52075       1.34828       1.25114       1.11416      0.969649      0.797422      0.674286      0.518267      0.411050      0.335038      0.263923
  32  12 2992.6111    3.8626  0.9441 11.8636 -0.0002      0.370180  0.0271   0.0707   0.0487    0.1309   0.0000      0.635893   439.7612      -1.35989       16.7080      0.481857      -2.62311      0.239700      -4.45517      -1.75341       1.04721      0.392120     0.0300819      -1.07372     -0.338262     -0.550555      0.275838   -0.00733167    -0.0447469     -0.227069       1.01583       1.30924       1.41224       1.54595       1.58960       1.55189       1.53296       1.34194       1.35552       1.18255       1.03340      0.922007      0.790043      0.668228      0.528632      0.428347      0.344474      0.270634
  32  13 3148.8563    4.1555  1.1596 11.8669 -0.0011       1.78950  0.0311   0.0694   0.0587    0.1575   0.0000      0.602780   439.1841     -0.518561       13.9105     0.0440940      -2.29054       1.45823      -1.10476     -0.492789       1.35307      -1.58268     -0.438236    -0.0423911    -0.0460131     -0.282948      0.197019      0.357625     0.0324475      0.495077       1.11584       1.43711       1.59842       1.68620       1.77433       1.75668       1.67169       1.53895       1.44641       1.27793       1.17023      0.997535      0.864014      0.738843      0.637771      0.464458      0.373438      0.288760
  32  14 3303.1838    3.6768  1.7083 11.5625  0.0002      0.850633  0.0398   0.0506   0.0710    0.0979   0.0000      0.395769   439.5876      -3.26429       15.7898     -0.138981      -4.55009      -1.85943       1.40841      -2.08537      0.192475      0.819329     -0.750725      0.585270      0.944175      0.749310       1.05109     -0.210271     -0.702504      0.322237       1.39324       1.82716       1.98875       2.25828       2.19754       2.28401       2.07029       2.04163       1.79491       1.68867       1.43631       1.26868       1.06341      0.871001      0.733674      0.603850      0.441075      0.358986
  32  15 3456.6638    3.1233  2.6950 11.0207  0.0003      0.989354  0.0516   0.0342   0.0903    0.0658   0.0000      0.207896   441.2263      0.712317       13.1783      0.753191     -0.281352      -1.76283      -1.12469       5.62921      -1.83382      -4.08754      -1.44689      0.683334     -0.293551     -0.921600      -1.17874      -1.60719     -0.444729      0.382656       1.73680       2.34238       2.59945       2.75442       2.86532       2.84084       2.74475       2.47968       2.39262       2.07355       1.92582       1.61586       1.39613       1.15754      0.954045      0.749357      0.598146      0.452515
  32  16 3609.2626    2.5166  3.8479 10.6880 -0.0005      0.569555  0.0649   0.0239   0.1144    0.0495   0.0000      0.140965   438.3802       2.56915       15.0944      -8.49844      -6.38534      0.890535       3.81899     -0.349694      0.101944      0.785707      0.454345      -1.40077      0.771150      0.637220       1.72679      0.521001       2.05189      0.544649       2.21083       2.87431       3.20366       3.52041       3.60517       3.52048       3.48178       3.18925       2.97059       2.67886       2.33029       1.98232       1.70523       1.42772       1.18203      0.926506      0.741844      0.573483
  32  17 3761.3641    2.0588  6.0529 10.1455 -0.0005      0.546777  0.0882   0.0162   0.1594    0.0415   0.0000     0.0877690   432.1584      -3.72448       12.2369      -3.40168      -4.74300      -3.12860       2.14719       5.71602       1.44667      -1.90254       8.56469     -0.739359      -1.26604      0.512089       1.65506      0.285553     -0.331425     -0.111043       2.91319       3.87544       4.30142       4.60609       4.77191       4.68424       4.51330       4.33014       3.94058       3.57274       3.09318       2.72094       2.28120       1.96351       1.58289       1.24818      0.983102      0.765776
  32  18 3912.4360    1.6836  8.0083  9.9252 -0.0010      0.382596  0.1171   0.0121   0.2090    0.0358   0.0000     0.0786733   438.5682     -0.584287       23.5909     -0.297964      -6.07363       2.82230      -8.81913       4.80054      -2.86627      -6.38385      0.854768      -3.08268       1.99461       2.36297      -2.34659      0.111456      0.188936       1.58396       3.83235       5.04741       5.69243       5.92631       6.15807       6.06235       5.85765       5.57585       5.11609       4.58270       4.02378       3.51090       2.98847       2.49497       2.05190       1.64951       1.29193      0.987673
  32  19 4063.4026    1.4594 11.5850  9.6439 -0.0001      0.301736  0.1714   0.0087   0.2827    0.0329   0.0000     0.0659714   447.8937      -4.40610       30.3348      -9.03802      -6.54663      -8.90190       17.4100       2.67251      -4.40863     -0.898544       5.82027      -2.17601      -2.36325      -2.94080      0.848205       3.10728      -3.99105      0.401500       4.95341       6.62029       7.23147       7.82772       7.89139       7.99651       7.67502       7.22599       6.59484       6.09659       5.28905       4.63593       3.87224       3.24387       2.64178       2.16181       1.68623       1.32887
  32  20 4214.5063    1.2053 14.7986  9.4549 -0.0001      0.596884  0.2317   0.0070   0.3638    0.0307   0.0000     0.0775388   421.3306       11.1993       25.0128       1.73653      -5.78028       12.7985       1.44803       16.5125       14.6545      -7.28334       4.09907      -2.78545      0.500224      -1.44656      -1.01995       3.49126       3.03662      -2.05977       5.89388       7.97019       8.95490       9.47198       9.70817       9.74350       9.35390       8.78543       8.19306       7.38357       6.42873       5.68421       4.75389       4.03737       3.21138       2.60840       2.06281       1.58624
  33   6 2007.7045    0.6413  0.6433  8.8825 -0.0012       7.42516  0.0225   0.0141   0.0396    0.0763   0.0000       1.08225   439.9188     -0.230929       20.4449     -0.816925      -4.00033       2.78173      0.448249      -2.50616     -0.354883     -0.314330     -0.161677      0.704383      -1.27877     -0.762389     -0.138930    -0.0502090    -0.0109272     -0.400972      0.922004       1.21505       1.35458       1.49148       1.53913       1.58863       1.49500       1.39600       1.25244       1.11486      0.977522      0.842410      0.704686      0.570956      0.475957      0.395617      0.295430      0.241909
  33   7 2187.4952    0.9323  0.9249  9.1683 -0.0019       7.70836  0.0278   0.0176   0.0518    0.1077   0.0000      0.915353   439.0571     -0.666363       22.3328     -0.892143      -4.96113      0.176925       1.70772     -0.345726       1.76901     -0.969652      0.974529       1.09958      -1.28798      0.497005      0.819909     0.0397572      0.143569     0.0483204       1.05118       1.37133       1.54529       1.62293       1.57322       1.58027       1.49869       1.46566       1.39736       1.30944       1.14270       1.01578      0.827859      0.696395      0.558367      0.463936      0.370261      0.286049
  33   8 2360.8902    1.3513  1.0845  9.7775 -0.0000       3.77621  0.0321   0.0234   0.0556    0.1222   0.0000      0.782728   439.9569       1.49186       19.7677      -1.76422     -0.606929       2.09144     -0.935196      0.190664     -0.233520     -0.565942     0.0252702     -0.449545      0.363300      0.145904      0.729188      0.407567     -0.142801     -0.359181       1.06220       1.54929       1.59699       1.84109       1.82753       1.83570       1.78101       1.66837       1.54902       1.40430       1.17581       1.04578      0.861695      0.742655      0.613823      0.493573      0.386618      0.291331
  33   9 2529.1966    1.8770  1.2346 10.1545  0.0000       2.90901  0.0322   0.0302   0.0620    0.1357   0.0000      0.666953   442.2520       1.86970       20.2792       3.34511       3.56493      0.604661     -0.332664      -1.23896      0.346154    -0.0450455      0.133922     -0.145946     0.0357328     -0.610567     -0.345835     -0.286100     -0.693267      0.130143       1.13181       1.47739       1.70813       1.87212       1.84137       1.82218       1.76323       1.63153       1.57700       1.37596       1.20127       1.08090      0.937047      0.745804      0.636057      0.514077      0.395633      0.318659
  33  10 2695.0306    2.6093  1.1451 10.4592 -0.0009       2.04607  0.0312   0.0424   0.0537    0.1986   0.0000      0.661635   440.1160      0.530975       17.0331      0.594145      -1.24552       2.12658      0.397662      -1.87427     -0.216328       1.77852     -0.882275     -0.919583     -0.843167      0.303545      0.410685      0.573602      0.225395     -0.154733       1.08847       1.49232       1.61487       1.76984       1.78921       1.81907       1.73359       1.58924       1.48602       1.31492       1.21529       1.00221      0.887108      0.746981      0.607486      0.470239      0.397239      0.294506
  33  11 2858.4836    3.3643  0.9627 11.5050 -0.0038       1.12948  0.0274   0.0596   0.0492    0.1331   0.0000      0.699162   438.0997      -2.04262       17.3409       3.30069      -2.28363      0.420532      -1.09114     -0.173242      0.744795      0.394053      0.672988     0.0684658     0.0361996    0.00786290      -1.47969     -0.211610      0.635362    -0.0434331       1.00842       1.27651       1.51216       1.64386       1.62909       1.62947       1.55635       1.42900       1.34427       1.22268       1.08987      0.945257      0.809375      0.672382      0.535689      0.431036      0.356543      0.275188
  33  12 3018.7148    3.9183  1.0479 11.9703  0.0036      0.570497  0.0297   0.0687   0.0555    0.1258   0.0000      0.686957   440.4330      0.306010       17.2877      -1.22376    0.00329479      0.839778      -1.03586      -1.04530      0.925208     -0.551714     -0.197050      -2.05529      -1.06580     0.0796387      0.998881     -0.242409     -0.318619     -0.542090       1.06400       1.48963       1.64025       1.86580       1.83632       1.82446       1.75275       1.64544       1.54497       1.31841       1.14734      0.993143      0.846084      0.706112      0.582845      0.471539      0.349713      0.280634
  33  13 3175.9963    4.1796  1.2331 11.6585  0.0022      0.989897  0.0336   0.0664   0.0554    0.1671   0.0000      0.548631   440.1970      -3.72264       14.7176       3.39518      -1.35571     -0.744183     -0.564564      0.493553       1.76420      -1.15948      -1.15496      0.189189     -0.106571     -0.623436      0.431570      0.701878     -0.598064    -0.0782608       1.12065       1.49663       1.61719       1.82346       1.80648       1.75083       1.71507       1.68376       1.55114       1.36320       1.21276       1.06406      0.878894      0.753188      0.629606      0.509676      0.385239      0.318251
  33  14 3331.3805    3.6336  1.6518 11.8034  0.0004      0.898612  0.0405   0.0518   0.0698    0.0946   0.0000      0.440874   439.4433      0.134349       13.7347     -0.860024      -2.18439      -2.00785      -1.10208       3.19858      0.437668      -3.03580      0.179122      0.610059     -0.631424     -0.323154      0.741579      0.214561    -0.0531354      -1.13493       1.32118       1.77227       1.91465       2.10126       2.15721       2.13352       2.08805       2.00919       1.79293       1.62777       1.45235       1.25835       1.06754      0.887210      0.727785      0.599027      0.474213      0.373802
  33  15 3485.6283    2.9409  2.7989 10.9803 -0.0004      0.409149  0.0525   0.0318   0.0929    0.0640   0.0000      0.201905   437.9299     -0.556814       11.2111       2.25144    -0.0298322     -0.334365      -3.45142      -2.34975      0.388305      -1.80527       1.05967      0.484746      -1.38672      -2.65349    -0.0690611      -1.26332     -0.162493     -0.231978       1.76060       2.33101       2.53718       2.76720       2.75877       2.85177       2.77033       2.64076       2.41679       2.10148       1.90753       1.63206       1.39970       1.18094      0.960600      0.787093      0.617234      0.486680
  33  16 3639.2430    2.3838  4.4075 10.4981 -0.0007      0.514313  0.0688   0.0209   0.1254    0.0457   0.0000      0.113260   438.2645      -3.30904       18.4940       4.29022       3.58201      -2.29766      -3.19294      0.693765      -3.35189      -4.34119      -4.58621      -1.55225      -2.53766      0.735444       1.20782      0.703879     -0.700422      0.349226       2.22117       2.97639       3.27419       3.61123       3.59956       3.60840       3.54475       3.29461       3.07318       2.76706       2.47751       2.18614       1.84965       1.54942       1.29720       1.03390      0.814207      0.637995
  33  17 3791.8913    1.9765  6.3642 10.1626  0.0001      0.494644  0.0909   0.0152   0.1674    0.0381   0.0000     0.0836807   430.8256       3.00843       14.9093      -6.44754      -5.24192     -0.816259       4.36525      -3.40000      -5.06838      -1.43372       6.66472       2.69476      -4.03599      -1.13080       2.17202      0.929821       1.40739      0.304235       2.87762       3.86558       4.38759       4.62697       4.79212       4.80944       4.68681       4.30640       4.12988       3.59694       3.22114       2.78249       2.40677       1.97368       1.63942       1.34284       1.05483      0.819571
  33  18 3943.9147    1.6556  9.4153  9.8229 -0.0000      0.418650  0.1319   0.0108   0.2286    0.0336   0.0000     0.0711973   437.8490       1.45950       11.5466     -0.678842      -1.82323      -7.18965       2.47970       1.21844      -5.34911       11.7269      0.547438      -3.21111       2.81955      0.507412      -4.32733      -4.08565     -0.783034      -1.06379       3.98170       5.33751       5.86282       6.28318       6.46916       6.49778       6.26160       5.88376       5.40168       4.92731       4.46649       3.86684       3.23548       2.77760       2.22530       1.86540       1.45903       1.12565
  33  19 4094.6941    1.3742 11.8597  9.6235  0.0023      0.104339  0.1797   0.0080   0.2930    0.0317   0.0000     0.0782320   438.2364       3.33355       5.25063       2.62665       1.26459      -3.54439      -12.7294      -10.8499       7.08027       5.59259      -11.7818      0.989135      -2.21730       1.11630      -1.80612       1.40255       3.24380      0.135418       4.85786       6.54595       7.20650       7.84337       8.04101       8.00165       7.75453       7.26240       6.71974       6.15082       5.40436       4.69312       4.09370       3.47373       2.78469       2.25918       1.79193       1.40468
  34   4 1649.7628    0.2668  0.2821  8.7173 -0.0004       21.5408  0.0216   0.0096   0.0348    0.0374   0.0000       4.47018   440.4732     -0.631997       21.8893      0.106467      -2.31961     -0.336746       1.24433      0.789751     -0.155264      0.190847      0.805966      0.541142     -0.128820     -0.419298    -0.0645522      0.432320      0.145876      0.207039       1.04771       1.67867       1.44555       1.72162       1.76715       1.61744       1.48285       1.12090       1.05274       1.08469       1.04838      0.912821       1.05349      0.796756      0.784214      0.656699      0.397939      0.452543
  34   5 1841.3154    0.4434  0.4172  8.7176  0.0015       13.4237  0.0173   0.0119   0.0326    0.0540   0.0000       1.94051   441.0389      0.583345       19.9312       1.79133      -2.08613       1.90049     -0.549697       1.47634       1.09853     -0.292955     -0.817636     -0.491275    -0.0477905   -0.00624299      0.612611     -0.180188     -0.488692     0.0931245      0.761164      0.942020       1.04611       1.15423       1.25672       1.17598       1.15349       1.09953       1.07082      0.948437      0.738447      0.731412      0.689609      0.515635      0.449113      0.339289      0.271283      0.233582
  34   6 2026.4049    0.6520  0.7007  8.8602 -0.0013       6.04257  0.0219   0.0136   0.0452    0.0813   0.0000       1.02913   441.3149      -2.32087       20.0104     -0.259045      -2.25278       1.40771      -1.44184      0.365670      0.950892     -0.272060      0.288403    -0.0955927     -0.214364     -0.475336      0.393581      0.227688    -0.0763358     -0.271465      0.846460       1.07500       1.19924       1.32519       1.32980       1.31764       1.32990       1.23247       1.07868       1.03780      0.917048      0.827407      0.710868      0.586222      0.510598      0.413150      0.311042      0.245047
  34   8 2381.2782    1.4846  1.0530  9.7413  0.0002       3.50859  0.0292   0.0255   0.0538    0.1363   0.0000      0.744044   440.9052      -1.93767       20.2057      -1.64276      -5.32481       2.30621     -0.116508     -0.709566      0.799861     -0.333427     -0.576532       1.24274      0.634369     -0.652479      0.422959      0.453794     -0.630117     0.0926629      0.990988       1.32046       1.45853       1.55575       1.57491       1.53485       1.52050       1.47053       1.31101       1.24686       1.12019      0.973255      0.824472      0.703351      0.569893      0.479206      0.384661      0.310277
  34   9 2550.6888    1.9989  1.2251 10.2727 -0.0004       3.29310  0.0332   0.0314   0.0568    0.1305   0.0000      0.673881   439.5973      -1.01659       21.8988      -1.96859      -5.81411       2.52837      -1.52464    -0.0257394       1.07291      -1.72686     -0.258355      0.182045      0.125856      0.279604     -0.161221     -0.558335      0.640512      0.215929       1.07641       1.40502       1.56869       1.71521       1.71834       1.72533       1.69758       1.62429       1.45394       1.31999       1.23025       1.02814      0.911049      0.756933      0.616945      0.507393      0.421727      0.325695
  34  10 2717.9706    2.7514  1.0751 10.5150 -0.0051       1.35385  0.0280   0.0456   0.0522    0.1992   0.0000      0.636231   441.8271      0.566516       16.8264       1.03028     -0.408239      0.941191      0.379294      -2.60843      0.210717      -1.18072       2.40382     0.0732797     -0.985017     0.0687613      -1.19830      0.158720      0.673904     0.0295489       1.00666       1.31826       1.44572       1.56523       1.57974       1.59049       1.57957       1.51754       1.41600       1.23456       1.09582      0.912932      0.808988      0.712328      0.564699      0.448650      0.371901      0.295325
  34  11 2882.8933    3.5260  0.8953 11.7620 -0.0022       1.64531  0.0261   0.0638   0.0450    0.1184   0.0000      0.686304   439.0685       1.92993       16.4647      0.576327      -1.06756     -0.279216     -0.416123      0.513231     -0.796198     -0.553350      0.330809       1.76240       1.08109      -1.06386     -0.369775      0.334658      0.243922     -0.240586      0.919387       1.23408       1.37882       1.46579       1.44008       1.40053       1.39062       1.29560       1.27909       1.13721       1.03678      0.918258      0.792628      0.666542      0.564602      0.453141      0.358725      0.280395
  34  12 3044.3668    4.1735  1.0040 11.9807 -0.0005       1.00546  0.0278   0.0725   0.0520    0.1357   0.0000      0.722363   438.8125     -0.333179       18.4713       2.86674     -0.994256      -1.73723      0.330077       1.47983       1.51073       1.03044      -1.65149      0.193899      0.302740      0.493764      -1.06802     -0.201674      0.708062     -0.272046      0.924305       1.25745       1.29733       1.50324       1.56747       1.53521       1.50160       1.37527       1.31997       1.14879       1.07565      0.903863      0.802903      0.636596      0.524283      0.440045      0.342689      0.282260
  34  14 3359.1049    3.5538  2.0047 11.4783  0.0030      0.779347  0.0422   0.0445   0.0740    0.0852   0.0000      0.299938   437.6736       1.22002       18.4765       1.14917     -0.541171      -1.65595       3.32058     0.0702909     -0.898180      -1.29192       1.91366       1.65880     -0.672853     -0.342534      0.118088      0.111381     -0.170493      0.711153       1.35218       1.84896       1.99023       2.22478       2.22668       2.22195       2.13571       2.00453       1.88433       1.70836       1.54763       1.34802       1.19543      0.991215      0.828893      0.688771      0.538774      0.414694
  34  15 3514.3263    2.8718  3.1253 10.8175 -0.0008      0.499885  0.0552   0.0284   0.0960    0.0584   0.0000      0.167987   439.4830      0.860602       15.7447      -1.40081     0.0256048       3.15354      -3.54160      -1.55049    -0.0727535       4.34925     -0.305801      -2.18435      -1.31422     -0.974961       1.18565      0.244459      0.111831      0.913457       1.79422       2.43835       2.58221       2.81633       2.88354       2.93913       2.76354       2.65213       2.44850       2.28862       2.02413       1.79726       1.51421       1.29219       1.08054      0.872624      0.684267      0.545798
  34  16 3668.8256    2.3000  4.7536 10.5053 -0.0017      0.693295  0.0741   0.0197   0.1288    0.0425   0.0000      0.111828   435.3893      -3.33934       19.3943       1.58246      -6.02217       1.87739       1.10718      -3.35937      -3.26158       3.28364      -2.57068       1.28293       4.11176      0.131694      -3.39343     0.0354380       1.08528      -1.25495       2.28723       3.12800       3.42575       3.73248       3.84654       3.76006       3.72103       3.47242       3.24751       2.94915       2.67419       2.33204       2.01887       1.65170       1.38394       1.12069      0.889888      0.721079
  34  17 3821.9440    1.9029  7.3465  9.9977 -0.0003      0.248466  0.1015   0.0133   0.1791    0.0370   0.0000     0.0779140   437.0534      -1.89056       25.6175       2.39136      -3.59954       3.82383      -6.95532     -0.335423      -2.45888      -1.74359      -5.50285       3.31274       4.00818       1.02654      0.681589       1.16427       2.22710      0.452504       3.13971       4.04651       4.46959       4.91427       4.94147       5.02883       4.87592       4.67063       4.27112       3.91404       3.48012       3.01676       2.65787       2.27010       1.85825       1.52217       1.21372      0.943342
  34  18 3974.5069    1.5913  9.5172  9.8352 -0.0005      0.206517  0.1349   0.0102   0.2331    0.0326   0.0000     0.0707269   441.1125      -3.75488       15.8161       1.29864      -6.22349       1.29749      -6.24874      -2.80045      -7.45710       3.26431      -1.17797       7.82084      -2.43624      -4.09324      -1.13765       2.63982       2.68894     -0.693439       3.86545       5.11187       5.79161       6.20576       6.33079       6.30743       6.16273       5.85742       5.39789       4.92413       4.37974       3.86853       3.36521       2.86034       2.34621       1.91613       1.50465       1.18617
  34  19 4126.5425    1.2995 12.5014  9.6561 -0.0007      0.201305  0.1990   0.0075   0.3176    0.0299   0.0000     0.0811691   442.4372      -4.48952       13.7551       13.4943      -5.04518      -20.7535      -7.48660       11.5953      -5.51195       2.10063       6.05521      0.680491      -9.26832      -11.2416      -5.72035      -1.11598     -0.765146      0.870864       5.05335       6.84636       7.46280       8.14359       8.34503       8.38406       8.21798       7.54958       7.18461       6.52190       5.95253       5.10684       4.36251       3.70422       3.08166       2.51644       1.98714       1.58772
  35   5 1858.5116    0.4379  0.5243  8.8274  0.0006       14.8421  0.0211   0.0109   0.0386    0.0541   0.0000       1.90232   440.0090     -0.781591       21.5136     -0.917139     -0.756382      -1.16383       2.08579      0.606139     -0.252236      -1.67520       1.10784      0.428074     -0.285851     -0.264325    -0.0443719     0.0377677     0.0910899     0.0114584      0.823515      0.995482       1.25743       1.26078       1.38163       1.40977       1.32769       1.20336       1.14594       1.03741      0.910673      0.805369      0.650624      0.584476      0.477688      0.361136      0.316680      0.242646
  35   6 2044.9078    0.6808  0.6873  8.9742 -0.0043       7.63297  0.0224   0.0141   0.0412    0.0800   0.0000       1.05961   441.5096     -0.811043       21.0188     -0.390924      -4.19663     -0.148211       2.23289       1.02109      0.121518     -0.100199     -0.239681      -1.98781      -1.17529     -0.135629     -0.238816     0.0456926    -0.0466058   -0.00911745      0.797494       1.11336       1.21105       1.35363       1.43480       1.41277       1.34444       1.25353       1.17058       1.05103      0.948597      0.820183      0.686530      0.621503      0.505601      0.411766      0.330164      0.243787
  35   7 2226.5002    1.0205  0.9788  9.3646 -0.0005       5.16316  0.0284   0.0179   0.0511    0.1141   0.0000      0.851446   441.3795      -1.18995       22.5927     -0.885916      -3.03164      -3.07615      0.647716      -1.10976      -1.00789    -0.0591576      0.791042     0.0590580      0.339675     -0.455635      0.641783     -0.154457      0.113979    -0.0221084      0.955367       1.24243       1.41614       1.54160       1.55237       1.52337       1.51101       1.48150       1.31096       1.19470       1.09155      0.974705      0.831226      0.702594      0.586762      0.478383      0.394976      0.308319
  35   8 2401.3295    1.5000  1.1809  9.8164 -0.0020       3.04706  0.0336   0.0242   0.0571    0.1461   0.0000      0.741664   439.5618      -2.80782       18.3371      -1.04131      -3.55423      -3.26313       2.88525       1.23416      0.564056    -0.0223967       1.99557     -0.880916      0.666259      0.174747     -0.483552     -0.595343     0.0606213     -0.245854       1.09812       1.44379       1.66697       1.84145       1.81721       1.86199       1.74744       1.66555       1.57807       1.42825       1.26450       1.10602      0.901401      0.821100      0.648390      0.555356      0.426933      0.345749
  35   9 2571.8881    2.1245  1.1995 10.3026 -0.0000       3.23034  0.0323   0.0336   0.0566    0.1442   0.0000      0.646936   443.1244      0.589226       17.3129      -1.79851      -3.81606      -1.70576      -1.76836      -1.51949       2.75887      0.416175      0.722277      0.627196    -0.0477328     -0.768581     -0.306609     -0.859937     -0.398554      0.392942       1.01605       1.42476       1.46453       1.69361       1.61959       1.62178       1.59931       1.52782       1.45959       1.25197       1.17657       1.03577      0.908106      0.760105      0.639330      0.520893      0.427172      0.326596
  35  10 2740.5158    2.8580  0.9500 11.5362 -0.0034       1.71706  0.0261   0.0505   0.0502    0.1111   0.0000      0.777443   440.1489      -1.42025       18.1331       2.15701      -1.64384      0.872601       1.96822      0.622014     -0.628399     -0.445311     -0.579464       1.03649      -1.38700      0.497671     -0.382396      0.389256      0.179577      0.257217      0.927903       1.17414       1.29944       1.39675       1.46399       1.47358       1.43422       1.32427       1.24881       1.14912       1.02421      0.890703      0.795828      0.687456      0.578169      0.450974      0.368527      0.289644
  35  11 2906.7540    3.6844  1.0061 11.4336 -0.0003      0.731781  0.0269   0.0614   0.0478    0.1579   0.0000      0.608863   441.0658     0.0941872       19.5271      0.400807      -4.28416     -0.118879     -0.526320     -0.574330    -0.0465048       2.32514      0.762494     -0.510854      0.435098      0.833125      0.212376      0.548026      0.187748     -0.153676      0.888043       1.17477       1.26953       1.36791       1.40805       1.37151       1.33194       1.30695       1.21208       1.14541       1.03419      0.917733      0.766734      0.660460      0.557293      0.449648      0.373591      0.295669
  35  12 3069.5406    4.1279  1.0034 12.1934 -0.0003       2.41116  0.0280   0.0714   0.0499    0.1247   0.0000      0.645381   438.4856     -0.143385       15.9033      -2.58842     -0.609671     -0.890217      0.924666     -0.255286      -1.39647      0.848131      -2.83034     -0.797956       1.24618    -0.0402820     -0.516884     -0.380807    -0.0881828     -0.194952      0.924653       1.27593       1.36495       1.52816       1.55012       1.50356       1.51276       1.37779       1.31729       1.16893       1.09069      0.939783      0.864811      0.719680      0.596010      0.509329      0.398306      0.310861
  35  13 3229.0596    3.9280  1.4220 11.9102 -0.0051      0.989989  0.0357   0.0566   0.0602    0.1015   0.0000      0.532780   439.0727      -3.46018       14.3575       1.20564      -1.21955      0.185329      -1.62649     -0.683653      0.347073       1.08774      0.898664      -1.89773     -0.131179      0.139781       1.23251      -1.18445     -0.218624      0.114846       1.18663       1.55742       1.76683       1.86537       1.98686       1.96466       1.92901       1.85116       1.67302       1.47447       1.36088       1.16406       1.00371      0.824694      0.715926      0.596670      0.447642      0.351542
  35  14 3386.4862    3.3638  2.1706 11.5366 -0.0010      0.383290  0.0455   0.0397   0.0771    0.0680   0.0000      0.273944   440.3969     -0.564888       14.3269       2.53269       1.74402      -1.80624     -0.286057       2.21410      0.951893      -3.50686       2.33192       1.45325       1.12508      -1.22912      0.948299     -0.253862      0.467969     -0.117231       1.55311       2.21560       2.52943       2.81503       2.88439       2.95240       2.79773       2.67063       2.34914       2.17582       1.81865       1.57404       1.33221       1.12796      0.902441      0.748557      0.574184      0.457530
  35  15 3542.7832    2.7519  3.2534 11.0056 -0.0010      0.685019  0.0571   0.0275   0.1021    0.0562   0.0000      0.166900   440.9317       1.76562       16.1649      0.735612      -4.14907      -2.08870       7.13823      0.887571      -1.04319       2.38573      0.530512       1.64673      -1.24273      0.239679      -2.96829    -0.0151614      0.272657   -0.00874267       1.82853       2.38259       2.59869       2.93250       3.02701       3.04304       2.84684       2.72559       2.59177       2.36703       2.05413       1.81248       1.58808       1.33908       1.09885      0.900701      0.726498      0.585748
  35  16 3697.6972    2.2524  5.2165 10.3705 -0.0003      0.357453  0.0775   0.0179   0.1317    0.0427   0.0000     0.0971466   441.9355      0.860811       15.0885     -0.144252       3.13628      0.937097      -1.24458      -2.88317     -0.638515       1.17289      0.939403      -2.84559      0.956345     -0.597502       2.13572      -2.00585       1.08869      0.955186       2.40295       3.17311       3.50065       3.75281       3.92845       3.97250       3.86439       3.58147       3.36994       3.05448       2.78243       2.42636       2.13617       1.78473       1.49710       1.25222       1.00200      0.783962
  35  17 3851.9302    1.8139  7.7846 10.0031 -0.0004      0.342121  0.1097   0.0122   0.1873    0.0368   0.0000     0.0752903   441.1844     -0.527645       15.4576      0.717460      -14.6456       3.60261       2.70677      -5.98668      -8.71378      -5.88601      -1.10263       1.88422       1.06490      -2.84560      -1.87672       1.02297      -2.86209     -0.905906       3.26091       4.31470       4.85448       5.17677       5.40818       5.45346       5.30234       4.90378       4.62984       4.14306       3.79685       3.31442       2.88679       2.44668       2.03880       1.65080       1.33477       1.05019
  35  18 4005.3737    1.5070 10.3295  9.8839 -0.0007      0.321012  0.1521   0.0092   0.2557    0.0314   0.0000     0.0727449   445.6989      -1.13600       20.3289       2.28349       1.57265      -9.01893       10.8557      -1.28300      -14.1510     -0.770127       1.93367      -10.7947       6.54717      -1.85866     -0.390738     -0.742331       1.32768      -1.51874       4.08963       5.45041       6.09424       6.74408       6.87633       6.87396       6.67931       6.36558       5.87618       5.36253       4.79509       4.22735       3.64032       3.11559       2.59506       2.09870       1.69847       1.34499
  35  19 4158.6156    1.2358 13.0537  9.7629 -0.0016      0.552936  0.2084   0.0073   0.3257    0.0280   0.0000     0.0870685   435.3494      -1.77709       10.4057       3.32428      -2.52320      -3.94708       25.8630       3.38535       7.29596       9.57882      -7.79500      -15.4808       13.3825       3.43468       6.79481       1.12567    -0.0941490      0.312199       5.13897       6.86269       7.55463       8.25580       8.33849       8.49235       8.18692       7.87152       7.25959       6.70898       6.04400       5.25251       4.57961       3.95847       3.27339       2.70076       2.14870       1.70529
  36   4 1681.9137    0.2773  0.4159  8.6758 -0.0063       13.9718  0.0225   0.0083   0.0388    0.0407   0.0000       3.41491   440.5899     -0.835458       21.0446       1.02079      -3.51141     -0.565150      0.463703      -1.07724      -1.27188      0.110946       1.16853      0.889712     -0.523996      -1.04504     -0.668310      0.597239      0.262136    -0.0956165      0.788546       1.10279       1.28553       1.17546       1.39959       1.31646       1.35730       1.37206       1.14786       1.08644      0.880243      0.829484      0.783589      0.677845      0.579556      0.461592      0.356148      0.295696
  36   5 1875.4822    0.4769  0.5871  8.6580 -0.0016       10.3785  0.0196   0.0109   0.0429    0.0635   0.0000       1.46743   441.4875     -0.474221       21.9040    -0.0238297      -3.64287      -1.04575      -1.12106      0.432030      0.509919    -0.0702729     -0.658863      -1.05158     -0.259897      0.116123      0.678940      0.222863     -0.367918     0.0761043      0.783296       1.03866       1.22202       1.31406       1.37647       1.35367       1.34254       1.23980       1.13756       1.03279      0.933312      0.868226      0.695909      0.591950      0.517254      0.394605      0.350388      0.261788
  36   6 2063.1725    0.7511  0.6499  8.9915 -0.0035       7.19210  0.0210   0.0157   0.0381    0.0801   0.0000       1.00665   441.4558     -0.171798       20.7363      0.775893      -4.80796      0.742046      0.698775      -3.30995       2.48892      0.298130     -0.146729       1.09903      0.598139      0.366282     -0.360990      0.184015     -0.234428      0.157997      0.754630      0.975324       1.05717       1.21472       1.15747       1.21521       1.14277       1.13209       1.08710      0.985237      0.870567      0.752109      0.664789      0.558055      0.466155      0.378823      0.325499      0.240692
  36   7 2245.5988    1.0899  0.9745  9.2164 -0.0019       4.65450  0.0275   0.0187   0.0492    0.1226   0.0000      0.779262   441.3893      0.767392       21.3253      -2.16291      -2.92412      0.298683      0.228365     -0.307130      -1.88712       1.52446      0.509015     -0.210468     -0.874946    -0.0544138     -0.701264     -0.494938      0.691828    -0.0143015      0.915474       1.18419       1.38548       1.47923       1.50236       1.46574       1.40556       1.40803       1.28115       1.13359       1.08807      0.967073      0.812223      0.712938      0.615313      0.481758      0.402329      0.308629
  36   8 2421.1989    1.6094  1.1116  9.9071 -0.0012       4.42983  0.0317   0.0261   0.0529    0.1353   0.0000      0.734899   441.9083     -0.301063       21.8999     -0.874731      -3.21557     -0.585401      0.969138     -0.471703      -1.86849     -0.613719     -0.959107      -1.31576     -0.246669     0.0439788      0.279076     -0.393418     0.0485734      0.357491      0.974444       1.35329       1.41601       1.65136       1.59486       1.67821       1.55291       1.49722       1.41492       1.28745       1.13508       1.03421      0.917680      0.821155      0.680244      0.527757      0.450259      0.330096
  36   9 2592.7274    2.2081  1.2236 10.4411 -0.0011       1.74967  0.0324   0.0341   0.0550    0.1424   0.0000      0.635399   441.7982      0.212971       20.4643      -2.10271      -2.63300       3.74728     -0.882703     -0.168777       1.33435     0.0492379     -0.155845      0.629762     -0.497525       1.02805     -0.841375     -0.449191      0.371315     -0.281883       1.09641       1.48835       1.67881       1.81208       1.86932       1.93849       1.81106       1.75217       1.59811       1.45397       1.28603       1.13581      0.955708      0.821466      0.673574      0.543832      0.432839      0.347244
  36  10 2762.6684    2.9596  1.0854 11.2499 -0.0028       1.46001  0.0290   0.0489   0.0529    0.1324   0.0000      0.748479   440.9349      -1.25686       21.8083       1.71996      -3.47864     -0.583654      0.868671       2.95712      -1.70753      0.321232       2.29794    -0.0164026     0.0384431    -0.0665105      0.200149      0.146907     -0.410132     -0.227374      0.947079       1.25276       1.39333       1.50097       1.43133       1.50439       1.48452       1.39015       1.31200       1.25796       1.09647      0.969265      0.837350      0.722982      0.579301      0.497388      0.402471      0.326722
  36  11 2930.1777    3.6732  1.0507 11.5420 -0.0024      0.435934  0.0283   0.0602   0.0500    0.1498   0.0000      0.639225   439.9743      -1.68473       20.1446      0.949975      -3.94346       3.92799    -0.0603170     0.0609249      0.844349      0.842487    -0.0999163      0.138722      -1.23656     -0.573531      0.466972    -0.0369238      0.831551      0.140819      0.905562       1.20282       1.30857       1.38074       1.47951       1.42089       1.45408       1.37869       1.24324       1.19881       1.04116      0.959994      0.787319      0.697941      0.569215      0.470649      0.386939      0.313833
  36  12 3094.2354    4.2847  1.1074 11.6967 -0.0018       1.43135  0.0291   0.0684   0.0503    0.1749   0.0000      0.547957   440.3957      0.254612       14.9237      0.857790      -3.01878      -1.48221      -1.15127      -2.96679      0.170068      0.594542    -0.0662475      0.803942     -0.121700     -0.786374    -0.0642883     -0.731895      0.258066      0.233867      0.921238       1.24175       1.34771       1.50849       1.50210       1.51064       1.44397       1.39640       1.31535       1.25217       1.04946      0.990282      0.820974      0.734972      0.615843      0.501073      0.404330      0.322125
  36  13 3255.0853    3.8589  1.5725 11.6869 -0.0008       1.70403  0.0366   0.0522   0.0627    0.1005   0.0000      0.422568   439.6356     -0.315609       14.6881      0.131523      -1.33705     -0.528921      0.350598       2.71318       1.08727      -1.57202     -0.148805      0.476283      0.733738     -0.774785      0.972747      0.212961     -0.591491   9.19694e-05       1.16222       1.45832       1.60397       1.79134       1.88559       1.84290       1.80140       1.70984       1.59569       1.45123       1.30297       1.18654      0.997839      0.870553      0.741010      0.600363      0.486998      0.395341
  36  14 3413.6399    3.2803  2.3844 11.4233 -0.0019      0.996918  0.0449   0.0366   0.0818    0.0581   0.0000      0.248419   440.2916       1.10222       16.3453      0.357062    -0.0751527      0.609381       2.23747      -1.69159     -0.968143      -4.25665     -0.475961     -0.988116       2.23302      -1.03089      -1.64164     -0.638168     -0.144072    -0.0845839       1.41927       1.90681       2.08783       2.23990       2.37992       2.33688       2.35805       2.16650       1.98531       1.87820       1.67909       1.50491       1.27796       1.07530      0.896814      0.746961      0.625578      0.489097
  36  15 3570.7619    2.6713  3.7697 10.6269  0.0000      0.714682  0.0593   0.0238   0.1064    0.0516   0.0000      0.139273   438.6189     -0.883058       16.1897       2.17145    -0.0517619    -0.0817598      -3.29461      -3.26278      -1.25103      -1.98376       1.37734      -1.04170     -0.948142       2.65806      0.329234      0.374642      0.368413     -0.206707       1.78517       2.37258       2.59259       2.82968       2.91758       2.94161       2.86694       2.69381       2.55198       2.33161       2.10272       1.90998       1.64141       1.40152       1.18376      0.981457      0.781623      0.637234
  36  16 3726.6532    2.1861  5.3635 10.3536 -0.0005      0.488925  0.0775   0.0170   0.1384    0.0398   0.0000     0.0965627   439.8354      -3.77672       11.7134       1.49916      -2.87782     -0.705608       1.72891      0.922841      -2.54029     -0.851396      0.332140       4.89897      0.643109       1.80909     -0.239750      0.279246     -0.401982      0.665522       2.35980       3.22163       3.50293       3.82187       3.88839       3.86993       3.83314       3.57181       3.43167       3.04056       2.85927       2.48636       2.21886       1.88138       1.57673       1.29396       1.06800      0.834083
  36  17 3881.6754    1.7805  8.1404  9.9506 -0.0005      0.427778  0.1130   0.0116   0.1931    0.0345   0.0000     0.0742679   440.2932      -4.75985       13.6435      0.302005      -2.84686       7.19960       2.07777      -8.31823      -5.34267      -3.43952       1.07694      -4.14143     -0.337119     -0.341565     -0.232751      -2.44410      -1.00458     0.0585393       3.13411       4.24318       4.63273       5.08339       5.17039       5.25461       5.07736       4.84907       4.54807       4.15225       3.80097       3.39263       2.89372       2.49234       2.06110       1.71806       1.39019       1.11210
  36  18 4035.7016    1.4865 11.0113  9.7282 -0.0002      0.428548  0.1591   0.0086   0.2601    0.0315   0.0000     0.0782225   438.1661       8.03930       16.6458       1.11452      -8.64028       5.13964       6.99789       6.08557      -4.59007       9.51900      0.674636       3.25897      -4.10332       3.04119       3.89585      -4.44942     -0.341500      0.625275       4.05413       5.42119       6.06164       6.48913       6.74707       6.68783       6.70015       6.37361       5.88377       5.41347       4.89833       4.31320       3.74324       3.18000       2.70642       2.24524       1.79345       1.45139
  37   4 1697.6347    0.2983  0.3168  8.7661 -0.0016       19.1043  0.0159   0.0094   0.0298    0.0379   0.0000       3.72201   440.3472      -1.25257       21.0311      0.132092      -1.77060      0.368692      0.527991    -0.0674473     -0.383450      0.588510    -0.0711668      0.101072      0.867913      0.519501     -0.260265    -0.0756919      0.182067      0.462788      0.558663      0.743154      0.893119      0.896877      0.939453      0.931211      0.938493      0.909364      0.844032      0.743139      0.701276      0.589898      0.536550      0.446456      0.382082      0.319959      0.270674      0.205429
  37   5 1892.2886    0.4928  0.5660  8.7938 -0.0032       9.58234  0.0199   0.0112   0.0393    0.0603   0.0000       1.42251   440.9567     -0.345496       21.9727      -1.46363      -4.92733      0.504684     -0.611769      0.139174     -0.466029     -0.801055       1.44412      0.641599      0.447525    0.00928477     -0.152142     0.0234038     -0.481476      0.532524      0.760766       1.00649       1.07682       1.12347       1.20490       1.24890       1.25190       1.20035       1.00598      0.992425      0.888993      0.774886      0.644177      0.567009      0.477348      0.387381      0.323810      0.263871
  37   6 2081.2393    0.7377  0.7260  8.9316 -0.0013       7.96652  0.0230   0.0144   0.0408    0.0860   0.0000      0.987865   440.5338      0.483213       19.7828      0.800480      -2.12828     -0.243828      -2.00158      0.423299      0.286983     -0.110769    -0.0526048     -0.220894      0.278271     -0.288200     -0.454756      0.936183     -0.330440     -0.146713      0.748980       1.03284       1.15795       1.31429       1.32195       1.37170       1.35154       1.24054       1.18639       1.07156      0.964320      0.832875      0.693484      0.612838      0.504761      0.412522      0.332196      0.264078
  37   7 2264.4175    1.1568  0.9519  9.4700 -0.0015       4.43423  0.0259   0.0199   0.0487    0.1132   0.0000      0.800071   441.5396      -1.36214       21.6951      0.317253    -0.0639668      -2.29796     0.0349567       1.40416    0.00736617      -1.46139       1.80545    -0.0996996     -0.368824     -0.370530   -0.00266736      0.207324     -0.389640    -0.0643064      0.870346       1.09735       1.22961       1.32282       1.33269       1.33697       1.40463       1.29170       1.17169       1.09531       1.03804      0.881336      0.775907      0.676312      0.583602      0.490428      0.387525      0.316023
  37   8 2440.7282    1.6450  1.1075 10.1022 -0.0049       2.90352  0.0305   0.0273   0.0524    0.1407   0.0000      0.717776   440.8455      -1.28093       18.9396     -0.795001      -1.37908      -1.20312     -0.929699       1.11683      -3.24311     -0.293076      0.152530       1.11680      -1.79207      -1.54300     -0.387044     -0.759367      0.207129    -0.0664486      0.946518       1.20489       1.39104       1.49421       1.57759       1.54095       1.48620       1.41403       1.33926       1.25038       1.07648      0.995839      0.884780      0.772704      0.656935      0.557310      0.442820      0.363421
  37   9 2613.3662    2.2934  1.2398 10.4787 -0.0006       1.78522  0.0316   0.0347   0.0552    0.1485   0.0000      0.625559   439.8084      -1.74563       18.2548       1.97226      -1.82213       2.55187      -1.47544      0.598757      0.983261      -2.36741     -0.788106      0.956775     -0.766420    -0.0563807     -0.682254     -0.708060     -0.168545      0.109105       1.04064       1.39114       1.60415       1.71663       1.78786       1.70922       1.75202       1.65229       1.55348       1.41234       1.24408       1.07710      0.951035      0.783118      0.676010      0.540228      0.456057      0.362944
  37  10 2784.4935    3.0539  1.1939 11.0504 -0.0035       1.30265  0.0300   0.0470   0.0536    0.1517   0.0000      0.571174   440.8284      -1.95591       20.1287     -0.152192      -3.21738       1.76490       3.69034     -0.122475     -0.465782     -0.729438     -0.197503       1.75357     -0.801973      0.354941       1.23023     -0.325803      0.600440     -0.110457      0.922065       1.25652       1.37879       1.48305       1.53939       1.50492       1.52547       1.40862       1.33879       1.27562       1.13102       1.01613      0.851451      0.742813      0.613554      0.533040      0.433458      0.348838
  37  11 2953.2350    3.9900  1.0318 11.3320 -0.0019       1.49314  0.0275   0.0640   0.0466    0.1898   0.0000      0.582298   439.7438      0.947488       19.0621     -0.794642      -1.67564       1.12344      0.781411     -0.563947      0.369043      0.691580      0.388870      -1.49714      0.669058      0.189336     -0.656128     -0.812793      0.156577      0.504103      0.852114       1.15690       1.33022       1.33788       1.45389       1.40405       1.32930       1.30713       1.21712       1.14542       1.03697      0.929484      0.810102      0.704815      0.590011      0.487701      0.398623      0.314788
  37  12 3118.4835    4.3240  1.1093 11.9236 -0.0025       1.63998  0.0296   0.0682   0.0496    0.1526   0.0000      0.616837   439.9791      0.776065       18.3413       2.79491      -3.17100       2.21742       1.91363      0.824094     -0.301207      0.795326      0.352644      0.136198     -0.541722     -0.871489      0.187375      0.458421     0.0315131    0.00827424      0.918587       1.19886       1.31330       1.47411       1.54617       1.58319       1.55400       1.41853       1.32434       1.19119       1.10457      0.966935      0.838832      0.708236      0.561785      0.502567      0.393795      0.313335
  37  13 3280.5732    3.8815  1.6659 11.7480 -0.0012       1.64977  0.0357   0.0508   0.0641    0.0859   0.0000      0.389506   438.9687       1.45499       14.9699       1.96113      0.190383       1.65658       1.06832      -4.24273      0.962043       1.10755       1.48363     -0.210815      0.784026      0.978308      -1.46566     -0.647230     0.0520921     -0.435781       1.12839       1.48865       1.63170       1.81963       1.82133       1.81679       1.81549       1.72466       1.63553       1.49512       1.34538       1.18092       1.04096      0.880455      0.738133      0.626356      0.518566      0.402611
  37  14 3440.2394    3.2199  2.6175 11.3780 -0.0014      0.497514  0.0499   0.0339   0.0821    0.0564   0.0000      0.236341   438.9805       1.98692       16.3943       1.35837      -3.73929      0.890054      0.393263       2.78549      0.282777      -1.79480      -3.43225      -3.66533       1.86778       1.27285     -0.916784      0.521519     -0.913827     -0.315623       1.45132       1.97001       2.15196       2.42122       2.43117       2.41483       2.30930       2.29028       2.17209       2.00120       1.81818       1.62305       1.34396       1.18927      0.969316      0.835209      0.680693      0.538800
  37  15 3598.3434    2.5882  3.8479 10.7264 -0.0004      0.430254  0.0602   0.0228   0.1063    0.0490   0.0000      0.130495   438.2422       1.02753       19.5604      -5.52712      -2.02407      -1.42686      -2.58554      -5.48330      -6.81019      0.568609       3.27036      -1.67510    -0.0832050     -0.448204      0.432600     0.0172241      0.693759      0.173625       1.81299       2.36058       2.62713       2.79971       2.97792       2.99990       2.94668       2.78827       2.54837       2.37984       2.16509       1.92214       1.69107       1.44348       1.21660       1.03099      0.837305      0.670393
  37  16 3755.0449    2.0871  6.3922 10.2105 -0.0003      0.362638  0.0874   0.0147   0.1542    0.0378   0.0000     0.0801783   442.3324      0.323618       15.4933       1.87590      -7.20394      -1.51935      -2.99927       3.93930      0.992746       1.75275      -2.17547      -2.57934      0.658349     -0.669034       2.21619      0.317775       1.66531     -0.341274       2.47886       3.30530       3.64148       4.02547       4.12241       4.19750       3.96626       3.93028       3.65004       3.34805       3.03428       2.71642       2.39683       2.00765       1.72504       1.43628       1.16933      0.925495
  37  17 3910.6665    1.7720  8.8764  9.8864  0.0001      0.290087  0.1175   0.0107   0.2077    0.0343   0.0000     0.0692744   438.7179       4.17446       12.7352       3.66925       7.02766      -5.95946      -7.62167       4.97613      0.771951      -6.03640      -5.81662       7.46956       1.56186      -5.08605      -3.57259       3.79336       1.44696     -0.266529       3.17990       4.38850       4.81082       5.17864       5.38453       5.48041       5.33644       5.12449       4.79113       4.32313       3.98657       3.56956       3.08178       2.59791       2.20620       1.82669       1.48974       1.20654
  37  18 4065.4305    1.4305 12.0462  9.7660 -0.0004      0.163411  0.1811   0.0075   0.2829    0.0295   0.0000     0.0790611   433.5010       8.25512       25.1552      -7.14770      -3.26915      -1.19166      -2.73429      0.582289       5.92807       4.46160      -4.02520       8.28907       6.57589       1.32659       2.57342       1.42955      0.948751       1.93609       4.26485       5.74693       6.34705       7.00755       7.10343       7.24051       7.07087       6.78412       6.29320       5.83573       5.35519       4.72556       4.11840       3.50616       2.96712       2.45805       1.98802       1.61513
  38   4 1713.0590    0.3173  0.3227  8.7700 -0.0054       14.0908  0.0165   0.0097   0.0280    0.0398   0.0000       3.16077   440.6667     -0.531558       20.6436      0.459954      -2.94147     -0.614267       1.47591      0.565752      0.885756      0.193616    -0.0910885      0.444698     0.0505449       1.08894      0.628372     -0.225727      0.254641      0.135749      0.533833      0.840872      0.849679      0.967799      0.956817       1.01501      0.920784      0.900538      0.873220      0.780988      0.740262      0.667530      0.609988      0.507105      0.423108      0.365847      0.276834      0.230262
  38   5 1908.8327    0.5077  0.5919  8.6900 -0.0015       8.59154  0.0215   0.0110   0.0387    0.0657   0.0000       1.27197   441.0026     -0.368247       20.8106      0.474678      -3.26068       2.33976       2.74152      0.133743     -0.831842      0.498121       1.30203     0.0493542      0.277883      0.295787      0.474074      0.174653     -0.145541      0.205492      0.706019       1.02998       1.05618       1.19870       1.24499       1.24893       1.23376       1.15872       1.08380       1.06963      0.906945      0.820507      0.683607      0.584358      0.521683      0.443155      0.359223      0.269499
  38   6 2099.0505    0.7995  0.8333  8.8098 -0.0015       5.78493  0.0232   0.0145   0.0454    0.1063   0.0000      0.835592   440.8100      0.727873       22.9941      0.573296      -5.19367      0.278462       1.88277      0.692585      -1.67892     -0.872773     -0.723475    -0.0529710     -0.542873     -0.739658     -0.428031      0.848957      0.230212    -0.0645080      0.774485       1.03264       1.12977       1.25395       1.34579       1.29127       1.32340       1.19681       1.15943       1.05941      0.933599      0.832985      0.751577      0.639925      0.551691      0.450377      0.358727      0.284272
  38   7 2282.9931    1.2231  1.0439  9.2528 -0.0008       4.91158  0.0278   0.0197   0.0496    0.1335   0.0000      0.732820   441.7639     -0.464219       21.5483      0.911006      -2.24948     -0.726091      0.210691       2.21460     -0.409964       1.87260      -2.50577      0.633399      0.439382     -0.713162     -0.386854      0.388297      0.430718     -0.411837      0.905604       1.19193       1.41518       1.48333       1.49413       1.47527       1.40402       1.39726       1.36200       1.13346       1.08008      0.975710      0.873937      0.752209      0.657081      0.555637      0.453630      0.363074
  38   8 2460.0164    1.7253  1.2487  9.9397 -0.0002       2.34072  0.0321   0.0261   0.0564    0.1399   0.0000      0.658894   440.2217     -0.608636       20.7721      -1.35875      -2.31726       1.97949      -2.06402       1.39119     -0.194383     -0.599486       2.63682       1.14446       1.24421     -0.297338     -0.751930      0.698745      0.227123   -0.00450946      0.937529       1.27836       1.34668       1.54347       1.57600       1.54121       1.52377       1.44081       1.40245       1.27059       1.17142       1.02971      0.894049      0.808436      0.651272      0.562071      0.476962      0.370869
  38   9 2633.7040    2.3975  1.1586 10.7549 -0.0041       1.62471  0.0321   0.0375   0.0517    0.1451   0.0000      0.687272   441.4408       1.40836       19.0682      0.893346      -3.77026     -0.284425      0.947700     -0.842218      -1.05285     -0.570890       1.73319      -1.67273     -0.337455      -1.09966     -0.264197    -0.0444294     -0.590216    0.00135392      0.968045       1.28622       1.41998       1.57401       1.69318       1.67529       1.65757       1.57184       1.43802       1.28020       1.20265       1.06223      0.912054      0.761268      0.648277      0.536085      0.446226      0.358654
  38  10 2806.0562    3.1690  1.0708 11.5346 -0.0014       1.58939  0.0286   0.0515   0.0503    0.1215   0.0000      0.641656   442.6126       1.97879       19.8385     -0.476603      -3.85735      0.177394      -2.85804       1.23204     -0.546797       1.01231       2.08560      0.917296     -0.919099     -0.230960      0.837558      0.103358     -0.636729     -0.331672      0.843694       1.17812       1.31609       1.39614       1.46696       1.45929       1.45729       1.33283       1.32901       1.11420       1.10228      0.935986      0.873555      0.736346      0.631228      0.527060      0.420961      0.340814
  38  11 2975.8483    3.9535  1.0374 11.8744  0.0015       2.10315  0.0270   0.0638   0.0494    0.1267   0.0000      0.672938   441.0890       1.15972       17.7251       2.02503     -0.198186    -0.0854322    -0.0659311    0.00699331      0.560593      0.906719     -0.447334     0.0356072       1.55987      -1.28857    -0.0265979      0.250198     -0.222390     -0.179505      0.833804       1.16138       1.20162       1.40281       1.42047       1.46480       1.43912       1.34081       1.25254       1.14388      0.991951      0.903436      0.809924      0.723530      0.583961      0.498220      0.414573      0.323115
  38  12 3142.2366    4.2663  1.2866 11.6320  0.0001      0.934455  0.0301   0.0616   0.0552    0.1325   0.0000      0.578771   440.9986      0.294935       18.3016      0.781170      -4.82722     -0.125590      0.284403       2.82152       1.83638     -0.476060      -1.69277       1.53332      0.203949      0.223779       1.23929     -0.501631     -0.840284     -0.183448      0.885842       1.17280       1.31319       1.39109       1.50110       1.49871       1.46498       1.41280       1.33959       1.22213       1.09791       1.00852      0.860154      0.731246      0.592233      0.520633      0.414444      0.350519
  38  13 3305.6186    3.7726  1.6856 11.6974 -0.0011      0.405267  0.0356   0.0486   0.0652    0.0876   0.0000      0.375566   440.7064       1.27254       15.9574       1.83553      -2.32580       1.59660      0.879364      -1.79146       3.14487      0.308680      0.742321     -0.519913     -0.974537     -0.137842     -0.191079    -0.0152431      0.171978      0.179546       1.06590       1.38398       1.58151       1.68959       1.74347       1.72700       1.66737       1.61422       1.55147       1.42145       1.32630       1.17341       1.02885      0.896186      0.750088      0.639806      0.532400      0.418617
  38  14 3466.5826    3.0476  2.7336 11.3447 -0.0014      0.578255  0.0494   0.0310   0.0869    0.0506   0.0000      0.202078   441.2153     -0.490773       16.5888       1.05383      -2.47093      -2.57223       3.48511       4.32062      -3.44382      -1.25306      -1.74562      0.206120      0.285460     -0.481456     -0.258614     -0.479858      0.618687     -0.377639       1.40776       1.86847       2.07824       2.22440       2.34860       2.31072       2.25206       2.18510       2.09162       1.98517       1.76085       1.52722       1.36413       1.19675       1.00614      0.837595      0.681222      0.570773
  38  15 3625.7486    2.4713  4.3529 10.7141 -0.0011      0.595478  0.0655   0.0205   0.1174    0.0415   0.0000      0.120908   439.2745      -2.04399       19.4803     -0.429127      -4.91884       1.41338      -1.55869       1.25018       1.98727     -0.536351      -2.56188      -1.57163      -5.14428       2.98418      0.865898      0.118913       1.42162      -1.58549       1.88463       2.54822       2.80798       3.00546       3.05038       3.09571       3.06676       2.93799       2.76670       2.57176       2.33400       2.06365       1.84652       1.62154       1.36659       1.11795      0.920854      0.757666
  38  16 3783.3657    2.0286  6.6861 10.1351  0.0000      0.395989  0.0903   0.0138   0.1598    0.0365   0.0000     0.0832987   436.6246       4.29966       9.71137       5.51577      -8.04490       8.49245      -5.14330      0.220392      0.471337       1.95258      0.429834     -0.993281      0.354078       1.87866      -3.51633      -2.13035      0.430507      0.598888       2.48765       3.36548       3.74916       4.11413       4.28605       4.25619       4.20440       3.97302       3.80913       3.46367       3.15975       2.83422       2.42876       2.11585       1.77354       1.47773       1.22091      0.992875
  38  17 3939.7536    1.6808  9.2975  9.8590 -0.0004      0.236188  0.1276   0.0097   0.2157    0.0325   0.0000     0.0720690   443.2691      -10.7194       14.8419      0.179847      -4.28291       7.93963      -2.23392     -0.637179      -3.21669      -5.90085       2.86723      -1.72225      0.998304       3.53525      -1.19531      -2.80275      -1.38689      -1.34584       3.24292       4.38699       4.90315       5.41220       5.56842       5.57892       5.49428       5.25315       4.90004       4.52565       4.11356       3.67002       3.18877       2.77172       2.37142       1.94458       1.59559       1.29245
  38  18 4095.5256    1.3540 11.6095  9.7419 -0.0015      0.378342  0.1792   0.0074   0.2829    0.0289   0.0000     0.0857974   440.9545      -6.49882       27.5842       10.3398     -0.430967       6.93680      0.787295      -10.7855      -2.04575      -5.79111     -0.315638      -5.04010       4.43363      -1.82546      -7.28368      -3.75668      -2.65751       1.33339       4.19382       5.56512       6.17019       6.82878       7.03384       7.08830       7.15319       6.62250       6.29432       5.81002       5.27828       4.66857       4.08705       3.55377       3.04248       2.51238       2.04815       1.65441
  39   5 1925.2528    0.5398  0.6247  8.7645  0.0008       10.0411  0.0205   0.0112   0.0380    0.0642   0.0000       1.27577   440.0200       1.18015       22.0277      -2.22195      -1.50346      0.804026      0.361614      0.329398      0.536349     -0.293197      0.372464      0.802334     -0.913874     -0.695548      0.303381      0.162749   -0.00117218      0.312014      0.667952      0.896736      0.980793       1.06192       1.10885       1.15090       1.12874       1.04715      0.994592      0.960139      0.850891      0.737748      0.687177      0.576882      0.471060      0.419125      0.336593      0.265218
  39   6 2116.6247    0.8052  0.8171  9.0468 -0.0020       5.86065  0.0239   0.0144   0.0446    0.0960   0.0000      0.903175   441.4721      -1.63121       20.0646     -0.847120      -2.94436     -0.377098    -0.0585669       1.20637      -2.55192      0.844204      -1.50665      0.929578     -0.131698      0.799566     -0.177609      0.175336     0.0655270      0.176898      0.743766       1.03527       1.13177       1.20618       1.26725       1.21227       1.28289       1.19863       1.17980       1.02310      0.990451      0.843497      0.739657      0.644768      0.554621      0.454023      0.403016      0.312451
  39   7 2301.2889    1.2829  1.0898  9.4233 -0.0008       3.34265  0.0286   0.0200   0.0513    0.1363   0.0000      0.736271   441.0656      -1.14390       19.7734       1.74967      -3.74948      -2.40255       1.05020    -0.0115635      0.682945     -0.660914      0.498042     -0.143201     -0.343846      0.228266     -0.861274     -0.332171      0.326910     -0.214529      0.869035       1.17402       1.30203       1.39395       1.47138       1.46040       1.52090       1.38441       1.35171       1.19993       1.08447      0.936722      0.851497      0.735383      0.629952      0.520875      0.425855      0.343257
  39   8 2479.0745    1.7935  1.2334 10.1601 -0.0018       2.58768  0.0308   0.0271   0.0565    0.1274   0.0000      0.630297   441.0561      0.118695       20.5697      -1.20066      -3.72092       3.85698     -0.928485       1.67962      -1.73334     -0.294073       1.35257     0.0466977     -0.264614      0.933086     -0.188981      -1.54609     -0.174711     -0.129890      0.890629       1.25249       1.37449       1.49133       1.53467       1.49843       1.51981       1.48674       1.33918       1.25341       1.16257       1.03837      0.888154      0.794933      0.658800      0.577540      0.489121      0.376217
  39   9 2653.8804    2.5087  1.2398 10.3447 -0.0019       2.53077  0.0299   0.0369   0.0543    0.1770   0.0000      0.608745   441.5827      -1.03236       21.9041     -0.755187     -0.621303       1.71699      -2.46450      -1.26100       1.90220      0.384390      0.160462    -0.0437815    -0.0406489      -1.21628       1.63022     -0.160071     0.0575414      0.159509      0.924005       1.18155       1.34755       1.43575       1.47424       1.50596       1.51261       1.47875       1.35472       1.23878       1.10241      0.982482      0.853905      0.723033      0.635636      0.540433      0.455746      0.366323
  39  10 2827.2042    3.3186  1.0744 11.1239 -0.0003       1.09032  0.0275   0.0516   0.0485    0.1549   0.0000      0.653513   440.9268      0.146689       20.9668     -0.153580      -5.87702     -0.200832     -0.645572     -0.314688       2.25693     -0.898969       1.13341      0.711015      -1.06183      -1.26953       1.10406     -0.248231    -0.0919029    -0.0998873      0.828085       1.13139       1.21129       1.34220       1.29877       1.33479       1.35349       1.32534       1.23679       1.15432       1.02157      0.894569      0.791098      0.709107      0.601209      0.528643      0.421291      0.329934
  39  11 2998.0887    4.1913  0.9939 11.8429  0.0010       1.56174  0.0256   0.0669   0.0447    0.1365   0.0000      0.602986   439.8963      -1.21802       18.1862       1.51467      -4.89862      0.555017       1.04430      0.318966       2.25196       1.28214     -0.126559      -1.15702     0.0202864      0.171074      0.129530     -0.261329     -0.369470     -0.198676      0.754915       1.04312       1.13333       1.29282       1.27006       1.33889       1.30087       1.25037       1.20260       1.05878      0.977853      0.832082      0.771190      0.656390      0.571339      0.461646      0.386531      0.315284
  39  12 3165.6589    4.1973  1.3142 12.0210 -0.0005       1.36022  0.0321   0.0615   0.0551    0.1146   0.0000      0.538596   440.9230      0.145770       18.4101       2.04121      -3.51614      -1.08763      -1.57998      -3.54339       1.14981     -0.785384     -0.675466      -2.06249     -0.432850     -0.249718      0.223155      0.169962     -0.808797     -0.374848      0.923923       1.23477       1.34509       1.53181       1.54682       1.52702       1.55535       1.43750       1.42665       1.27954       1.19847       1.04510      0.891661      0.801689      0.656192      0.555796      0.467824      0.380608
  39  13 3330.3823    3.6805  1.8687 11.5718 -0.0008       1.11607  0.0384   0.0435   0.0665    0.0769   0.0000      0.319611   442.3154      -3.68672       15.9919      -1.18064      -4.12278      -2.04492       1.71734       1.72635     -0.171742       1.10754       2.89027      0.449526      0.153205      0.153741    -0.0939749    -0.0276382      0.374083      0.322661       1.10615       1.50550       1.71543       1.90264       1.96283       1.95182       1.92727       1.83143       1.75815       1.57847       1.45535       1.26596       1.12225      0.968311      0.839936      0.682319      0.550507      0.459029
  39  14 3492.6730    2.9015  2.9347 11.2587 -0.0003       1.16809  0.0517   0.0287   0.0900    0.0495   0.0000      0.209481   441.4538      -1.34869       16.5182      -1.96020      -6.31184       1.19090     0.0924269     -0.990614      -1.59110       1.10300      0.612111      -2.05915     -0.750253      0.445824       1.59489       2.18870     -0.177136     -0.531681       1.48918       2.01002       2.18836       2.36862       2.48945       2.48012       2.42220       2.33125       2.22470       2.04108       1.84910       1.68402       1.48056       1.31089       1.09438      0.912487      0.781339      0.641282
  39  15 3652.6539    2.4239  4.7053 10.5349 -0.0001      0.336588  0.0673   0.0187   0.1193    0.0399   0.0000      0.112989   440.1435      -2.56121       11.1523       5.81703      -2.26689    -0.0285747       4.27209     -0.904284       2.42141     -0.486070       2.13343       4.85763       3.63782      0.940638      -1.01655      0.347514     -0.460356      0.326381       1.87660       2.55081       2.86595       3.06194       3.24916       3.19295       3.17455       3.02455       2.85135       2.65144       2.39726       2.18339       1.88638       1.65011       1.37961       1.17457      0.979033      0.794227
  39  16 3811.0457    1.9618  7.0603 10.1619 -0.0002      0.341931  0.0944   0.0128   0.1653    0.0338   0.0000     0.0786212   437.6555       8.13689       14.7580       3.64405      -7.94871       2.42350       5.23276      -9.61808    -0.0555386     -0.592154      -2.94329      -6.59246       1.05667       2.93676     -0.994040      -1.95124      0.932160       1.30893       2.51139       3.35746       3.73217       4.04737       4.19332       4.25482       4.19097       4.02560       3.78025       3.54197       3.17652       2.91252       2.52359       2.19773       1.89387       1.57705       1.27582       1.04459
  39  17 3968.3634    1.6038 10.1358  9.8641 -0.0004      0.259788  0.1423   0.0087   0.2355    0.0312   0.0000     0.0732956   443.4172      -12.7419       14.7169      -3.91083      -1.40377      -3.62079       6.54742       8.69448      -10.6655      -1.14078      -1.14887      -1.56901      0.562842      0.926886      -1.39569       2.34186      0.971532     -0.365819       3.40137       4.45658       5.07102       5.51493       5.69301       5.67982       5.62452       5.39144       5.08204       4.72828       4.34934       3.90896       3.41834       3.00326       2.52774       2.13885       1.79738       1.45830
  39  18 4125.3093    1.3435 13.2144  9.7818  0.0005      0.504134  0.1986   0.0070   0.3010    0.0267   0.0000     0.0800085   429.3619       4.54155       18.3208       6.94152       4.94230       7.32804      -2.42041       4.93374      -3.10025       2.43677      -7.49963       5.62566      -1.34247      -1.47658     -0.994295     -0.180992     -0.761736       1.85899       4.21992       5.57359       6.30231       6.80504       7.03301       7.14302       6.97301       6.76687       6.49435       5.92699       5.39458       4.84042       4.23108       3.75578       3.19873       2.71475       2.16820       1.80760
  40   4 1743.2914    0.3638  0.3411  8.7218 -0.0063       13.4139  0.0151   0.0102   0.0280    0.0430   0.0000       2.35868   441.1064      0.466261       21.9309     -0.503576      -4.03462     -0.185731       1.59503     -0.547833       1.00857       1.05320      0.481485     0.0347831      0.647139     -0.566960     0.0982987     -0.148273     0.0859477     -0.431589      0.526112      0.717191      0.827710      0.873497      0.841635      0.867759      0.859447      0.873311      0.824842      0.798103      0.724404      0.592464      0.535641      0.465814      0.399841      0.360128      0.288887      0.238510
  40   5 1941.4543    0.5701  0.6147  8.6833 -0.0006       6.95483  0.0185   0.0117   0.0384    0.0692   0.0000       1.09983   440.1154     -0.463268       21.6463      0.892872      -3.94145     -0.753576     -0.784146      0.992740     -0.516506     -0.489402      0.517628     -0.662140      0.605396      0.477786      0.683598     -0.246290     -0.723200     -0.450284      0.616506      0.829892      0.945244      0.955892      0.983690       1.02485      0.972221      0.977069      0.959871      0.868469      0.777643      0.707437      0.629497      0.527076      0.456345      0.392696      0.329631      0.274105
  40   6 2134.0458    0.8331  0.8927  9.0750 -0.0007       7.99587  0.0259   0.0144   0.0467    0.0924   0.0000      0.934292   440.8152     -0.173596       21.6369       1.03818      -1.42312      -2.05425      0.418315     -0.654679      0.601977      0.343159     -0.979838       1.89312     -0.491920      0.410664     -0.751298      0.514493      0.283513      0.450746      0.792118       1.09412       1.22580       1.34924       1.38415       1.31549       1.25225       1.19246       1.16222       1.05429      0.974707      0.910408      0.879024      0.812808      0.709660      0.622019      0.542506      0.414908
  40   7 2319.3864    1.3116  1.1209  9.6147 -0.0014       4.22594  0.0288   0.0204   0.0532    0.1206   0.0000      0.789076   440.1281      0.779453       20.5862       1.26635      -3.08206      0.778509       1.04857     -0.310233      -1.04733      0.646525     -0.504306       1.02336      0.301399    -0.0267450     -0.150630     -0.214469     -0.587700      0.304678      0.787995       1.02884       1.17328       1.30871       1.28547       1.38236       1.32533       1.27829       1.23113       1.10346      0.978415      0.929832      0.814033      0.702187      0.618416      0.493713      0.420857      0.340692
  40   8 2497.9158    1.9182  1.1413 10.3508 -0.0028       2.40682  0.0313   0.0295   0.0507    0.1334   0.0000      0.719826   440.2529       1.72850       21.0123       2.76137      -2.17634     -0.182360     -0.288294     -0.799166      -2.36214     -0.290271    -0.0719891     -0.163512     -0.915424     -0.422723      0.346528     -0.892440      0.436346     0.0946902      0.922140       1.27022       1.33237       1.49626       1.48801       1.46622       1.39101       1.35135       1.31953       1.25890       1.11510       1.03254      0.930881      0.828977      0.710054      0.591074      0.475740      0.392681
  40   9 2673.7872    2.6108  1.1599 10.8473 -0.0015       2.07500  0.0294   0.0396   0.0526    0.1476   0.0000      0.688438   440.2728       1.13772       19.4858     -0.908910      -1.91122     -0.267338      0.455690     -0.279369      0.533819      0.440743      -1.15231      0.287319     -0.493119      0.986455      -1.31826      0.220482     -0.242630      0.508114      0.813156       1.10937       1.18312       1.34514       1.31764       1.36535       1.32002       1.27305       1.21375       1.16144       1.08676      0.945138      0.828036      0.731641      0.611266      0.521265      0.433869      0.362946
  40  10 2848.2214    3.4719  1.0799 11.5191 -0.0008       1.52733  0.0270   0.0535   0.0494    0.1268   0.0000      0.678729   440.3586     0.0122471       20.0121      0.523997     -0.612936       1.44718      0.123029       1.94094       1.11747       1.96971      -1.71021       1.72806      0.207532     -0.211320      0.966594     -0.646853     -0.118231    -0.0512326      0.781762       1.04208       1.14419       1.25966       1.30596       1.35913       1.25872       1.23232       1.19079       1.10128      0.992144      0.865483      0.785163      0.687503      0.608735      0.511368      0.419761      0.338832
  40  11 3020.0100    4.1632  0.9664 12.0245 -0.0008       1.27941  0.0244   0.0670   0.0442    0.1181   0.0000      0.692209   438.7111       1.07069       19.6269       2.19389     -0.444525     -0.951566     0.0864719       1.56781       1.07830      0.435968      0.377071      0.553653      0.387195     -0.577153      0.681395     -0.140630    -0.0922384     -0.360924      0.753946      0.975551       1.05049       1.20556       1.23120       1.20279       1.22193       1.15823       1.08013      0.999488      0.940475      0.875840      0.756538      0.649849      0.559802      0.476637      0.381643      0.312759
  40  12 3188.5764    4.0934  1.4460 11.9222 -0.0021      0.323828  0.0324   0.0553   0.0593    0.0902   0.0000      0.497521   441.2638       1.26966       18.7628       1.48849      -2.83856     -0.486195      -1.28218     -0.262028      -1.02470      -2.19788      0.940499      0.359594      0.372439     -0.213481      -1.67213      -1.09641       1.01439     -0.525377      0.907414       1.21200       1.33613       1.48573       1.48842       1.48159       1.46961       1.39322       1.34759       1.29936       1.16285       1.07562      0.917929      0.804739      0.681555      0.609720      0.486288      0.408446
  40  13 3354.5405    3.6521  1.9721 11.5282 -0.0008      0.552824  0.0394   0.0420   0.0682    0.0795   0.0000      0.285004   440.4113      -1.60412       16.3945      -3.22571      -1.85710      0.950000     -0.575928      0.371047      -2.30477      0.626577     -0.392763     -0.490467      -1.64870      -1.69136     -0.534575     -0.616366     -0.240642     -0.217089       1.08710       1.48680       1.58883       1.73355       1.81934       1.83170       1.81691       1.75612       1.73218       1.55027       1.41192       1.23308       1.09975      0.968686      0.832416      0.698672      0.574501      0.479473
  40  14 3518.0477    2.8324  3.1859 11.1350 -0.0005      0.642902  0.0535   0.0261   0.0926    0.0468   0.0000      0.175311   440.3796       1.32208       16.9491      0.729986      -1.69065      0.208452       2.54502      -3.78767     -0.992881       3.71923       1.60524      -2.23510     -0.709673       2.44555       1.11937     -0.216210     -0.745982     -0.575235       1.41971       1.93966       2.07455       2.31924       2.34249       2.40393       2.33792       2.32367       2.18234       2.03228       1.85599       1.65296       1.45958       1.30830       1.10335      0.926626      0.787802      0.640744
  40  15 3679.3697    2.3245  5.2599 10.5807  0.0004      0.489382  0.0728   0.0168   0.1286    0.0343   0.0000      0.103732   438.1270      -2.15530       22.3218       1.40509       2.55114      -4.68223      -2.31861      -1.43619      -1.54966     -0.366118      0.496200       3.56023     -0.712870      0.945575     -0.130696      0.850666      0.589607     -0.727402       1.93485       2.58837       2.86350       3.07796       3.20981       3.27530       3.20692       3.08406       2.90590       2.78248       2.52323       2.27223       1.97863       1.74135       1.50085       1.26156       1.06078      0.863105
  40  16 3838.7080    1.9157  7.7811 10.1231 -0.0003      0.216333  0.1032   0.0117   0.1779    0.0328   0.0000     0.0771458   440.5849      -6.86504       15.1089       5.35981       2.67284      -11.5916      -3.40078       9.69277       1.06150       5.56871      -2.44450       1.59138       1.88801      -3.19625     -0.853738     -0.264788       1.40469     -0.411894       2.60565       3.45565       3.89950       4.23541       4.34184       4.50529       4.30575       4.20383       3.95714       3.69200       3.39706       3.05750       2.72891       2.36674       2.03934       1.70667       1.42277       1.18278
  40  17 3996.8819    1.5736 10.4693  9.8142  0.0007      0.296528  0.1462   0.0083   0.2391    0.0310   0.0000     0.0807147   441.4418       5.96486       6.59683      -9.27040       4.78830      -1.96196     -0.914597       8.55188      -9.32144      0.522261       2.64351      -3.73465      -8.24522     -0.620535     -0.676520      -1.03828       2.19504     0.0844541       3.45628       4.58282       5.15006       5.47960       5.85474       5.85988       5.83442       5.58640       5.30491       4.93702       4.42309       4.02910       3.52511       3.11312       2.63957       2.21837       1.85629       1.51905
  41   4 1758.0864    0.3553  0.3583  8.7994 -0.0053       17.2163  0.0153   0.0098   0.0277    0.0386   0.0000       2.52849   442.3206     -0.498056       21.2475      -1.43579      -3.29545     -0.583761      0.147404     -0.645596     -0.215748     -0.174236     -0.459910      0.408819      0.618438     -0.299170     -0.607307     0.0868182     -0.199554     -0.314730      0.487727      0.702514      0.724280      0.799579      0.873265      0.830839      0.891859      0.821568      0.841610      0.734915      0.729242      0.592266      0.619136      0.435395      0.398412      0.370393      0.281421      0.248699
  41   5 1957.5144    0.5726  0.6419  8.8495 -0.0049       7.77764  0.0208   0.0117   0.0364    0.0660   0.0000       1.14980   440.7605      -1.69603       21.0392       1.06090      -1.49699      -1.08857      -2.80905       1.56510     -0.620093       1.36199      0.711143      -1.36719      -1.45270     -0.381341      0.402077     0.0532005    -0.0248083     -0.160776      0.681296      0.848525      0.975899       1.04927       1.10495       1.11030       1.14979       1.03622      0.977610      0.969636      0.851918      0.779035      0.675969      0.579162      0.516046      0.467847      0.404767      0.304881
  41   6 2151.2292    0.8984  0.9648  8.9340 -0.0029       6.18926  0.0257   0.0147   0.0465    0.1128   0.0000      0.800162   440.8429       2.52726       21.2341      0.673357      -2.85647      0.437307      -1.83529      0.677996     -0.292448      0.657812     -0.634957       1.58400    -0.0739515      0.638525     -0.356595     -0.426701      0.436444      0.320019      0.755002      0.942048       1.03178       1.20666       1.22780       1.25267       1.24693       1.18385       1.10933       1.03227      0.982125      0.854469      0.734340      0.664365      0.583561      0.490810      0.410845      0.335950
  41   7 2337.2213    1.3279  1.1026  9.8773 -0.0000       3.56282  0.0291   0.0208   0.0516    0.1058   0.0000      0.765023   440.3007      -1.54785       21.5004      0.317209      -3.14471      -1.00126      0.500197      -1.23863      0.140931       2.50650       1.16941      0.556051      0.665209      0.714196      0.646685     -0.401098    -0.0464546      0.366031      0.792291       1.08686       1.20743       1.38660       1.32681       1.45439       1.35362       1.31987       1.23112       1.15577       1.05534      0.959291      0.874052      0.724883      0.635201      0.542946      0.456637      0.397823
  41   8 2516.6163    1.9772  1.2479 10.1141 -0.0013       3.53537  0.0305   0.0287   0.0523    0.1401   0.0000      0.607550   440.4053       1.04913       18.0213      -1.75061      -3.20980     -0.665945       1.06392     -0.729563       2.39170       1.75999     -0.523939     -0.219847       1.85999      0.267392      -1.33820      0.180322     -0.308499    -0.0338051      0.844677       1.11262       1.20514       1.34039       1.33082       1.36061       1.36219       1.36570       1.23996       1.18639       1.06917      0.986150      0.876570      0.743658      0.643894      0.544059      0.474317      0.388704
  41   9 2693.5379    2.7740  1.1113 10.8642 -0.0006       2.59533  0.0275   0.0419   0.0489    0.1481   0.0000      0.642055   440.7567       1.80545       20.7513       1.96329      -3.87564       1.69312      0.243314     -0.763859       1.53266       2.52484       1.61284     0.0645554     -0.471133       1.11474       1.05949    -0.0869386     -0.807018     0.0250138      0.772500       1.03555       1.17043       1.25317       1.28184       1.29402       1.25532       1.24182       1.18088       1.10940       1.01023      0.902926      0.808372      0.714709      0.621669      0.552923      0.448756      0.370720
  41  10 2868.9136    3.5200  0.9987 11.7765  0.0003       2.31279  0.0250   0.0564   0.0467    0.1089   0.0000      0.709447   440.1824     -0.507978       20.3709     -0.344256      -1.90622      -1.23429      -1.29953       1.12922      0.146143      0.546714      0.755653      -2.06855     -0.552333     -0.716629      0.549404     -0.321110     -0.864729    -0.0603050      0.754349      0.996028       1.07912       1.17763       1.22862       1.28232       1.29975       1.20009       1.12480       1.02017      0.970452      0.845838      0.782492      0.643096      0.577929      0.490970      0.397756      0.333903
  41  11 3041.5769    4.1663  1.1868 11.8101 -0.0013      0.998689  0.0298   0.0615   0.0528    0.1533   0.0000      0.735820   439.9196      0.187226       20.3468     -0.980356      -3.21332      -1.44206     -0.975394     -0.961230      0.324763     -0.445372       1.98026      0.519714     -0.164221     -0.720916      0.300235     -0.572063      0.258882      0.411428      0.838338       1.15732       1.24293       1.37308       1.44250       1.46802       1.42276       1.34858       1.27226       1.16415       1.13655      0.994654      0.905622      0.776526      0.624150      0.552260      0.453482      0.375222
  41  12 3211.2036    4.1969  1.3512 11.9486 -0.0015      0.233214  0.0311   0.0576   0.0544    0.1081   0.0000      0.490191   439.0891      0.844837       18.0574      0.901497      -2.57087      -1.10927     -0.494999       3.29235      0.208163    -0.0851027     0.0722536     -0.282944      0.754962      -1.39927     -0.754311    -0.0130291      0.861185     -0.220572      0.900870       1.21761       1.39925       1.52904       1.62976       1.62691       1.60042       1.52376       1.42859       1.29946       1.19040       1.04000      0.936649      0.824485      0.710098      0.599761      0.474357      0.392946
  41  13 3378.4372    3.4599  2.0995 11.6670 -0.0012      0.760801  0.0397   0.0386   0.0741    0.0617   0.0000      0.270142   441.5843    0.00788979       17.2242     -0.681263      -1.08437      -5.36705      0.107168       2.94953       1.99662      -1.07818       2.42858      -1.08732     -0.973229     -0.960921       1.88504      0.788790      0.396051     -0.303964       1.07200       1.46023       1.57798       1.69244       1.80855       1.84493       1.85213       1.69839       1.64105       1.49423       1.41157       1.29852       1.14920       1.00041      0.833792      0.712825      0.617549      0.496550
  41  14 3543.2280    2.8366  3.5591 11.0213 -0.0004      0.796109  0.0547   0.0244   0.0983    0.0433   0.0000      0.156501   438.4078      0.771277       15.7017       3.34054      0.648980      0.628693      -1.04574      0.585571      -1.91164      -4.39912      0.309082     -0.572185       1.16858      -1.44219      -1.92415     -0.215113      0.776906    -0.0734928       1.48348       1.92645       2.18035       2.38314       2.48450       2.49945       2.49219       2.39886       2.29590       2.11135       1.93592       1.74017       1.53911       1.34030       1.15901      0.976616      0.792641      0.672463
  41  15 3705.5244    2.2239  5.5969 10.4905 -0.0005      0.261532  0.0768   0.0154   0.1337    0.0331   0.0000      0.100088   441.2630      0.519960       16.6309       4.01487      0.171926       1.28623       3.74792     -0.249231      0.273542       1.79734    -0.0980575       1.55508     -0.559531     -0.685000      -2.03360     -0.822886      0.623507      0.514432       1.94009       2.64632       2.96177       3.28181       3.36936       3.42958       3.36452       3.28470       3.05915       2.88516       2.59671       2.37400       2.10412       1.83114       1.58807       1.31964       1.10977      0.899950
  41  16 3865.9556    1.8564  8.1054 10.1157 -0.0010      0.306549  0.1077   0.0111   0.1898    0.0324   0.0000     0.0771337   438.3198       1.72955       16.6485       2.02757      -5.63779      -1.47806       11.0474       3.81901       6.02430       1.52603       3.97514      -3.38493      -2.28670      0.308337     -0.820303      0.708810      -2.83129      -1.92971       2.65838       3.53157       3.96157       4.32683       4.46776       4.52012       4.49187       4.30271       4.09862       3.82033       3.53371       3.19083       2.84513       2.47664       2.16147       1.81611       1.50287       1.27223
  41  17 4024.8490    1.4987 11.1132  9.8014 -0.0010      0.235187  0.1611   0.0075   0.2564    0.0299   0.0000     0.0850878   444.2671      -1.04688       26.9814       14.0790       12.1587       1.06705       2.85042      0.588046      -1.26812       7.86134       5.32630      -6.73211     -0.979860       7.69902     -0.319267     -0.304286     -0.928587     -0.291096       3.53959       4.75508       5.30232       5.74402       5.99481       6.04619       6.04718       5.80483       5.47648       5.12580       4.67319       4.28567       3.76299       3.34958       2.88346       2.41019       2.00052       1.65123
  42   4 1772.6869    0.3834  0.3977  8.7665 -0.0039       8.87467  0.0154   0.0099   0.0298    0.0460   0.0000       2.01782   440.7462     -0.930185       21.4834      0.994131      -2.24037     -0.578787     -0.732465      -1.46635       1.50608     -0.216077     -0.737578      0.604746     -0.172597     -0.613834     -0.199531     0.0816949      0.116566    0.00644699      0.546992      0.719593      0.769634      0.845235      0.882674      0.897839      0.881756      0.831517      0.849625      0.744022      0.721803      0.611891      0.582670      0.508755      0.441924      0.366012      0.324658      0.268016
  42   5 1973.3885    0.6112  0.6337  8.8186 -0.0018       6.41568  0.0189   0.0119   0.0371    0.0731   0.0000       1.08532   441.1205      0.370741       21.1444      0.168101      -1.10062       1.10877       1.02054      0.775486     -0.322408      0.874062     -0.532567      0.721430     -0.494344     -0.224310     -0.968036     -0.292910     0.0585340      0.445884      0.603537      0.839962      0.892308       1.02042       1.06610       1.07457       1.05679       1.02722      0.952742      0.913803      0.783198      0.746097      0.663803      0.598806      0.478639      0.409685      0.358807      0.284687
  42   6 2168.1818    0.9168  0.8976  9.1870 -0.0021       4.89516  0.0237   0.0151   0.0451    0.1028   0.0000      0.827842   440.8138      0.531531       21.2263     -0.519962      -4.82347      -1.63249      0.871129     -0.660196      -2.23522       1.24760       1.12559     -0.661583     -0.371724      0.442854      0.564933      0.228669     -0.236407      0.115012      0.728261      0.951128       1.04592       1.13593       1.15584       1.16128       1.12766       1.09079       1.08831       1.08787      0.991735      0.890648      0.735495      0.656425      0.563903      0.508786      0.433002      0.359372
  42   7 2354.8497    1.3875  1.1599  9.7954 -0.0005       3.55535  0.0294   0.0210   0.0525    0.1286   0.0000      0.734619   442.1338     -0.184758       20.8673     -0.514987      -3.13509    -0.0137299     -0.774609      0.483576     0.0609143      0.983490       1.09528     -0.332211      0.637182     -0.141704     -0.332619     0.0599227   0.000140927    -0.0370374      0.765069       1.04490       1.15139       1.32075       1.30180       1.34715       1.36353       1.23831       1.22810       1.13157       1.05250      0.953962      0.846381      0.747659      0.627495      0.545675      0.443617      0.372357
  42   8 2535.0567    1.9980  1.3200 10.2795 -0.0015       2.03375  0.0305   0.0278   0.0546    0.1256   0.0000      0.562214   441.4200      -1.38250       21.6064      -1.21487      -1.27271     -0.263787      0.515344      0.756850      0.467117       1.36744      0.172739       2.40796      -1.67381     -0.746534      -1.31914      0.507446     -0.565107      0.598551      0.843438       1.13839       1.24372       1.37174       1.42593       1.39258       1.36044       1.31197       1.27372       1.20321       1.08717       1.04854      0.912967      0.800637      0.719098      0.607642      0.520249      0.444788
  42   9 2713.0200    2.7570  1.0890 11.1356 -0.0004       1.46240  0.0265   0.0419   0.0496    0.1371   0.0000      0.675156   442.1313      0.366135       20.6577      0.139292      -2.20798      0.607361     -0.255823     -0.129982       1.50493      0.635727      0.536068      -1.29791     -0.140024     -0.134634     -0.700398     0.0931693     -0.730731      0.431426      0.741983      0.972348       1.07886       1.22197       1.20598       1.28137       1.24160       1.21357       1.14684       1.07067      0.972637      0.885931      0.809855      0.703167      0.607118      0.509212      0.419872      0.356437
  42  10 2889.3211    3.6291  1.1362 11.4973 -0.0032      0.737188  0.0270   0.0538   0.0496    0.1494   0.0000      0.615828   440.8838   -0.00624533       19.4191      -1.34685      -3.60044     -0.878735      -1.29927      0.575094     -0.665854     -0.301197       1.21134      0.361488      -1.39828       1.01576      0.101817     -0.412719     -0.806423     -0.556024      0.713037      0.951566       1.07713       1.13620       1.22090       1.24582       1.19864       1.18118       1.11324       1.05865      0.985788      0.860271      0.781017      0.659451      0.585570      0.500209      0.423520      0.349372
  42  11 3062.8752    4.3095  1.1894 11.7176 -0.0016       1.33703  0.0282   0.0626   0.0523    0.1716   0.0000      0.579359   441.1969     0.0376182       20.4726     0.0518395      -3.00450       2.22740      0.435796     -0.530112      -2.00487      0.631337     -0.748402     -0.621334     0.0540427     -0.780457     -0.220603     -0.379646      0.133676    -0.0199032      0.751677      0.975504       1.10350       1.24101       1.21930       1.22928       1.26667       1.24133       1.15432       1.04171      0.980175      0.896156      0.808199      0.695868      0.596393      0.508792      0.459382      0.356691
  42  12 3233.6118    4.0118  1.5134 12.0496 -0.0014       1.86606  0.0339   0.0527   0.0600    0.0893   0.0000      0.479987   441.1852      0.856928       17.6399       1.36037     -0.746134      0.859446      -2.77414      0.637665       1.10689      -1.50182     -0.181510     -0.176740     -0.824069      0.348347      0.448634      0.914913     -0.801341     -0.106371      0.844562       1.15007       1.25120       1.43674       1.43160       1.47048       1.47410       1.39883       1.37585       1.27013       1.18428       1.03168      0.924534      0.826691      0.711118      0.619988      0.485760      0.421125
  42  13 3401.9819    3.4754  2.2287 11.5289  0.0005       1.00875  0.0407   0.0368   0.0733    0.0626   0.0000      0.288950   441.5593      -1.33914       18.2376       1.26901       2.92655      -2.12684      -1.09451       1.60189     -0.318436       3.78387      0.624642      0.532809     -0.609105      0.958617    -0.0606621    -0.0328819     -0.572318     -0.464769       1.09164       1.47512       1.66956       1.81618       1.86023       1.88523       1.81964       1.77105       1.71286       1.55259       1.45799       1.34510       1.18487       1.05841      0.887599      0.768629      0.652736      0.533228
  42  14 3567.9902    2.6840  3.7134 11.1025 -0.0006      0.607556  0.0582   0.0225   0.1012    0.0392   0.0000      0.159708   440.7194      0.978657       18.5384     -0.214507      0.252502       1.01054      -2.94377     0.0604977       2.09437      -3.17345     -0.842655      -1.46147     0.0312152     -0.332085       1.83963      0.502668      0.112752     -0.373436       1.43942       1.92991       2.17028       2.38709       2.44069       2.46437       2.44543       2.36240       2.24293       2.10020       1.98711       1.79420       1.60048       1.39828       1.21097       1.04825      0.876757      0.711339
  42  15 3731.5505    2.1821  5.6078 10.5081 -0.0005      0.351862  0.0760   0.0150   0.1384    0.0341   0.0000     0.0975558   441.4340       1.11240       15.0475       3.81255      -2.71569     -0.271055      -3.28789      -5.55765      0.256958     -0.659724       4.85451      0.118894      -3.43083      0.318670      0.612843      -1.29169      -1.10499     -0.638276       1.90717       2.56033       2.80867       3.07928       3.19666       3.30248       3.22341       3.13130       3.02031       2.77595       2.56978       2.34886       2.08497       1.79905       1.58449       1.32615       1.14034      0.944214
  42  16 3893.1931    1.7604  8.8679 10.1274 -0.0002      0.479338  0.1204   0.0099   0.2007    0.0305   0.0000     0.0779227   444.2627      -2.11815       13.3556       3.68332      -6.78715       3.29287      -6.49656      -5.48974      -2.84209     -0.406475      -3.90555       6.64790       4.74487      -3.18331       1.88295      -1.06535     -0.142799       1.99844       2.72379       3.65140       4.09200       4.44413       4.64506       4.78468       4.65974       4.55887       4.26704       4.05385       3.68305       3.34432       2.97926       2.67129       2.28527       1.95336       1.61448       1.34513
  42  17 4052.9161    1.4426 11.6880  9.8674  0.0001      0.425222  0.1753   0.0071   0.2690    0.0282   0.0000     0.0953350   442.4936      -3.59242       15.7728       2.24849      -9.62637       1.63598      -5.42641      -14.3640      -2.86386       4.15403      -9.24786      0.308990       6.10852       3.83038      -1.10762       3.66502       1.13951     -0.139480       3.67361       4.85877       5.53019       6.08935       6.33241       6.38858       6.26210       6.06759       5.83626       5.41458       4.98607       4.56163       4.02398       3.54310       3.04933       2.59534       2.18307       1.81206
  43   3 1571.8226    0.2143  0.2433  8.7017 -0.0034       20.6070  0.0143   0.0074   0.0273    0.0314   0.0000       6.64037   441.6240     -0.441280       21.5838     -0.220862      -3.48383     -0.741165      0.156568     0.0364530     -0.206489      0.962641      0.272662     0.0406805      0.147667     -0.212140    0.00404908    0.00647493     -0.382677     -0.114122      0.452231      0.530460      0.657624      0.694667      0.767267      0.730840      0.753661      0.726874      0.685104      0.646629      0.562119      0.555199      0.493678      0.444014      0.402722      0.316762      0.277794      0.226206
  43   4 1787.0478    0.4109  0.3901  8.7649 -0.0009       12.7376  0.0137   0.0102   0.0296    0.0430   0.0000       2.04252   441.1249     -0.451400       22.3730    -0.0663797      -4.56870      0.523598     -0.270442      0.437471     -0.268436      0.405542     -0.278332     -0.224249      0.353820      0.188328     -0.503855      0.382788     -0.105920     0.0137622      0.461498      0.607674      0.702787      0.722334      0.758282      0.799876      0.771478      0.755257      0.704729      0.636362      0.627900      0.578324      0.512149      0.419044      0.389178      0.338609      0.283817      0.238406
  43   5 1989.1446    0.6387  0.6683  8.8425 -0.0032       10.0489  0.0199   0.0124   0.0383    0.0710   0.0000       1.12021   441.3709     -0.894298       20.9869       1.23765      -3.35310     -0.586468     -0.333454     -0.825723      -1.00966      -1.00299       1.24224     -0.298368      0.312606      0.411194      0.456273      0.347313      0.183577     -0.361697      0.676988      0.967826       1.06899       1.17183       1.22959       1.15478       1.09588       1.02944      0.960676      0.949327      0.902639      0.874567      0.795319      0.731957      0.582771      0.504698      0.422735      0.345207
  43   6 2184.9527    0.9889  0.9263  9.2114 -0.0012       6.57580  0.0254   0.0160   0.0443    0.1009   0.0000      0.838983   441.7317     -0.569832       21.8239      0.498402      -3.01413      -1.71113      0.692318      0.685251      0.473182     -0.190331    -0.0619286      0.498726     -0.976039      0.166236      0.137191      0.513840      0.518032     -0.421957      0.734947       1.06015       1.17576       1.31518       1.32436       1.29828       1.27077       1.23212       1.16371       1.09943       1.00469      0.933740      0.837118      0.725570      0.617934      0.532063      0.439500      0.377602
  43   7 2372.3192    1.4729  1.2064  9.4841 -0.0015       3.86714  0.0291   0.0210   0.0504    0.1434   0.0000      0.659904   441.4047      0.415699       22.4136    -0.0253243      -3.99342      0.820747      -1.70910     -0.718185      0.133211     -0.983706       1.39850      -1.93098      0.620403      0.321363      0.937209     -0.195029     -0.283074    -0.0756788      0.789984       1.04043       1.15443       1.27192       1.35691       1.34061       1.30497       1.28609       1.22778       1.19977       1.04488      0.958735      0.836194      0.761792      0.648582      0.553593      0.444307      0.385129
  43   8 2553.3549    2.0975  1.2474 10.4630 -0.0019       1.60345  0.0297   0.0299   0.0531    0.1229   0.0000      0.603914   439.1785      0.391198       19.8356      0.798436      -3.76502       1.96032      -1.50389     -0.648834     0.0893547     -0.128261     -0.167805       1.04805      0.222107      0.158658      0.741078     0.0376071     -0.684888     -0.779086      0.755707       1.07910       1.13516       1.27015       1.25027       1.30710       1.24444       1.26855       1.21567       1.14685       1.08193      0.953713      0.864206      0.733786      0.644183      0.547594      0.450318      0.396890
  43   9 2732.3873    2.9046  1.1455 11.0415 -0.0020       3.00578  0.0271   0.0425   0.0500    0.1370   0.0000      0.649209   440.7509      0.249009       20.7574      -1.58034      -1.34857     -0.272486      0.532574      -1.04935      -2.59908      0.280642      0.477979      0.136898       1.81362     -0.407649    0.00937880     -0.416672      0.250472     -0.252055      0.728825      0.970718       1.07602       1.17331       1.23134       1.25034       1.26824       1.22008       1.17168       1.07273       1.03818      0.924101      0.797625      0.681659      0.599961      0.525251      0.437935      0.387564
  43  10 2909.5716    3.8004  1.0631 11.8607 -0.0012       1.07280  0.0253   0.0581   0.0489    0.1225   0.0000      0.676315   442.1586      -1.24907       21.0782      0.457334      -3.96112     -0.292571     -0.361328     -0.306163     -0.382212       1.81903     -0.464957      0.587728    -0.0590758     0.0304767    -0.0164500     -0.372083      0.172861      0.100276      0.717526      0.947604       1.05021       1.17460       1.22359       1.22343       1.26793       1.18560       1.14675       1.03974      0.972890      0.869233      0.767288      0.671917      0.605131      0.505313      0.433917      0.367781
  43  11 3083.9348    4.3341  1.0810 11.9196  0.0003       1.69048  0.0264   0.0648   0.0454    0.1407   0.0000      0.580955   442.8740    -0.0297043       20.2002      0.787493      -1.69507     -0.632310      -2.63781       1.96648      0.550817     0.0247055     -0.265645     -0.311056      0.661574      0.883289      0.631986      0.307192      0.427076     0.0301678      0.734262      0.964797       1.07419       1.16593       1.18736       1.17658       1.21511       1.15970       1.13214       1.03402      0.998368      0.888997      0.798758      0.695349      0.585098      0.506813      0.449456      0.368165
  43  12 3255.5840    4.0454  1.6262 11.7616  0.0008       1.32323  0.0328   0.0498   0.0613    0.0860   0.0000      0.408269   440.3343     -0.987100       19.3433       1.00623      -1.25116       1.37636      -2.99144     -0.544669       1.46150      -1.53673       1.28458       1.55005     -0.871434     -0.674767       2.11509     -0.162375      0.211808      0.239824      0.867103       1.18973       1.32129       1.40302       1.47523       1.44655       1.47808       1.45345       1.33237       1.29060       1.17568       1.11036      0.950984      0.855921      0.730153      0.617250      0.542942      0.445653
  43  13 3425.0722    3.2532  2.5026 11.5841 -0.0005      0.871658  0.0453   0.0328   0.0785    0.0503   0.0000      0.254656   439.8246    -0.0917360       15.6527       2.26956      -1.75503      -4.61409      -2.41245     -0.421300      -3.68633      -3.73990      -1.97808     -0.217724      -1.04904      -1.60545     -0.369566      0.969405      -1.02206     0.0295676       1.14964       1.55762       1.74881       1.95085       2.05754       2.02901       2.06490       1.93077       1.87217       1.75898       1.60899       1.42378       1.26993       1.12157      0.977808      0.846246      0.705539      0.581857
  43  14 3592.3435    2.6385  3.9744 10.8197 -0.0004      0.641161  0.0587   0.0210   0.1026    0.0417   0.0000      0.131494   442.7902      0.401988       16.8927      0.532335      -2.44706       2.96352      -2.78062       2.86536      -1.06851      -1.73495     -0.962942      0.649342      0.535820       5.81615     -0.795056      0.232530      0.674620      0.659192       1.49650       2.03535       2.22761       2.40824       2.50782       2.59875       2.54908       2.46055       2.33036       2.19938       2.05812       1.88888       1.67800       1.47664       1.24682       1.08221      0.914345      0.762536
  43  15 3757.2126    2.1073  6.2383 10.4170 -0.0005      0.670862  0.0834   0.0138   0.1476    0.0325   0.0000     0.0988061   442.9957      0.968380       10.4621     -0.594367      0.761613      0.612930     -0.127683      -4.48203       1.72146       6.27155       2.51458      -4.24926       1.00544     -0.511361       1.74009     -0.787934      0.975197     -0.583872       2.01960       2.73680       3.06420       3.29036       3.42186       3.51401       3.42645       3.36830       3.21020       3.01001       2.80543       2.56753       2.28413       2.00540       1.73354       1.52130       1.24211       1.05327
  43  16 3919.0944    1.7663  9.5904 10.0091 -0.0001     0.0611652  0.1282   0.0091   0.2126    0.0307   0.0000     0.0774365   439.7815       4.94154       23.4391       7.14408       7.68329       2.33091      -3.91215       3.30170       6.88394      0.722013       1.38845      -3.91786      -3.21619     -0.636160       3.81784      0.450159     -0.682617      0.280898       2.80170       3.73309       4.25333       4.53358       4.84838       4.88538       4.77376       4.67503       4.41754       4.22718       3.84934       3.54197       3.15982       2.74558       2.43996       2.07179       1.73467       1.45912
  43  17 4080.7268    1.3972 12.2656  9.8371 -0.0005      0.541872  0.1790   0.0069   0.2841    0.0271   0.0000     0.0889497   442.1476      -2.69618       22.5482       4.54263      -7.76803       5.94643       2.19828      -2.18375      -4.82882       1.10470      -2.03387      -1.52453       1.32164       3.97992       1.37330      -2.25853       1.06312      0.779841       3.56352       4.89373       5.44337       5.96160       6.26975       6.32238       6.29105       6.11033       5.79337       5.42518       5.08803       4.51916       4.11153       3.59540       3.12360       2.64319       2.25299       1.84835
  44   4 1801.2653    0.4086  0.4011  8.8971 -0.0015       15.1051  0.0155   0.0099   0.0293    0.0431   0.0000       2.16504   440.7871     -0.491421       21.9546    -0.0825176      -2.42392      0.174462       1.05619      0.432755      0.688790     -0.213632      0.707108     -0.305403     -0.161679      0.651194     -0.366322     -0.139104     -0.186749     -0.118379      0.487693      0.673462      0.727906      0.806473      0.874680      0.855199      0.876681      0.824794      0.848397      0.784555      0.669759      0.608663      0.509107      0.506987      0.409329      0.373050      0.312676      0.246848
  44   5 2004.6701    0.6510  0.7382  8.9380 -0.0012       7.07886  0.0212   0.0118   0.0405    0.0737   0.0000       1.01996   441.0191    -0.0252370       21.3346     -0.313505      -5.01071      0.840273      0.520277       1.85412      0.425945    -0.0823060      0.393684     -0.371185      0.366345     0.0273581      0.156358      0.172847      0.192006     -0.247729      0.619701      0.863848       1.01297       1.14309       1.20668       1.26450       1.25731       1.22612       1.15809       1.08288      0.970042      0.893809      0.738754      0.661859      0.556242      0.462175      0.379970      0.335918
  44   6 2201.4783    1.0177  0.9904  9.2670 -0.0032       4.41402  0.0260   0.0158   0.0450    0.1075   0.0000      0.791725   440.9104     0.0594733       21.1946      0.769707      -2.62878      0.707540      0.961900     -0.228516      -1.09970       2.72364      0.467515     -0.839960     -0.156861     -0.241503      0.476856      0.279722       1.10044      0.596699      0.687689      0.961016       1.02021       1.17392       1.15296       1.23726       1.20594       1.20174       1.09396       1.06678      0.962439      0.864951      0.776864      0.710458      0.608896      0.512362      0.438254      0.372600
  44   7 2389.4551    1.5242  1.1973  9.9555 -0.0021       3.43693  0.0290   0.0219   0.0513    0.1172   0.0000      0.679663   440.2774      0.189967       19.6832     -0.850542      -3.83257     -0.866474      -1.44124     -0.700344      -1.19591      0.196657      0.946537     -0.119472    -0.0556768     -0.113166      0.332678    -0.0776062      0.236199      0.648442      0.766479       1.00119       1.11936       1.23498       1.31726       1.29075       1.27775       1.26316       1.24255       1.13990       1.03636      0.957407      0.848209      0.740818      0.654695      0.563847      0.472482      0.407963
  44   8 2571.4291    2.1689  1.2406 10.9068 -0.0004       1.47023  0.0303   0.0318   0.0538    0.1033   0.0000      0.674944   440.6141       1.17963       21.0056      0.257018      -4.14799       2.51271       1.63698     -0.920048      0.900593      -1.35099     -0.474054      0.909947       1.90398      -2.37921       1.14287     -0.441009   0.000693088     -0.598197      0.793494       1.09350       1.21131       1.34620       1.36547       1.43720       1.42315       1.32890       1.26495       1.17943       1.07620       1.00719      0.907233      0.820136      0.717993      0.596554      0.505578      0.425789
  44   9 2751.5179    2.9216  1.0945 11.4616 -0.0008       1.66979  0.0272   0.0436   0.0473    0.1141   0.0000      0.657731   440.0459     -0.772366       20.1368     -0.275630      -3.80491      -2.58583       1.22791     -0.292873      -1.60233       1.18879      0.151623     -0.391670     -0.702832     -0.599794      0.488974     -0.491583    -0.0411373     0.0935773      0.696338      0.938705       1.04446       1.17307       1.20689       1.24182       1.23754       1.19461       1.12509       1.07572       1.01868      0.895438      0.772682      0.704193      0.605056      0.516749      0.447295      0.368010
  44  10 2929.5868    3.8203  1.0665 11.8005 -0.0008       1.72790  0.0250   0.0572   0.0470    0.1273   0.0000      0.633326   441.0842     -0.765830       21.3506       1.22595      -3.15556       1.25233      0.195920       1.15682     -0.173080      0.911983      -1.15926       1.15727     0.0642566    -0.0719681     -0.101141      0.452896     -0.167728     -0.333947      0.678130      0.882136      0.978278       1.04783       1.11018       1.17994       1.13874       1.12181       1.09794       1.00852      0.933572      0.838835      0.719330      0.643277      0.558762      0.477195      0.405926      0.353236
  44  11 3104.7002    4.3494  1.1127 12.3294 -0.0014       1.12321  0.0263   0.0653   0.0489    0.1130   0.0000      0.654069   441.5009      0.166465       21.9991    -0.0989127      -2.41117      0.264591     -0.392591      -1.93230      0.101790    -0.0174222      0.724146     -0.598643     -0.100235      -1.62382     -0.979521     -0.808188      0.669907      0.346973      0.722386      0.968586       1.06420       1.16192       1.18789       1.28338       1.23783       1.21933       1.10867       1.04487      0.958129      0.905650      0.841422      0.728854      0.628245      0.532546      0.439696      0.380474
  44  12 3277.2934    4.1021  1.6865 11.7473  0.0000       1.01487  0.0330   0.0483   0.0594    0.0872   0.0000      0.352909   440.2586      -1.72425       18.3453       1.46067      -1.38333     -0.997975     0.0152065      -1.54611      -1.79836      0.280321      0.981321    -0.0130914     -0.272436      -1.89044      0.218773      0.338352     -0.609165     -0.202324      0.872922       1.14340       1.22441       1.39775       1.47296       1.44226       1.46154       1.39231       1.37414       1.25524       1.18661       1.08058      0.977035      0.855039      0.735815      0.640929      0.533499      0.449810
  44  13 3447.8884    3.2429  2.7981 11.3292 -0.0001      0.815087  0.0457   0.0297   0.0809    0.0504   0.0000      0.206830   440.9535     -0.281928       13.9977       1.84360      -1.56202     -0.967477     -0.132352     -0.993076      0.605349       2.23669       2.51879       1.70428      -1.28252      0.844982     -0.160277     -0.390432     -0.726070     0.0474202       1.14780       1.50104       1.67689       1.83492       1.96049       1.98010       1.96111       1.89968       1.81010       1.74212       1.55417       1.43815       1.31382       1.14230      0.995387      0.858301      0.734885      0.633314
  44  14 3616.2412    2.5839  4.4961 10.7511 -0.0003      0.348448  0.0624   0.0190   0.1108    0.0390   0.0000      0.115349   438.5241       1.72798       19.8413      -1.64706      -6.72836      -4.59448      0.672595      -1.34623       1.69755      -2.89476      -2.53493      0.154478      0.898801     -0.710015       1.53394     -0.143095     -0.350457     -0.398917       1.52402       2.09560       2.33569       2.57931       2.68132       2.74290       2.71684       2.64373       2.46608       2.36765       2.16319       1.98171       1.77641       1.56793       1.37444       1.16426      0.993630      0.828601
  44  15 3782.4401    2.0652  6.8912 10.3462 -0.0006      0.563091  0.0890   0.0125   0.1589    0.0320   0.0000     0.0869341   442.0171       2.56303       23.2093       1.36800      -1.74214       7.33777     -0.459286      -2.81837       1.32998      -3.33427       1.56871      -1.75189      0.774321      0.660920      -2.10545       1.46096     -0.714774      0.459314       2.11904       2.84029       3.23182       3.54507       3.76138       3.79221       3.75266       3.60186       3.43063       3.22389       3.02851       2.74518       2.43776       2.12411       1.86384       1.58676       1.34495       1.12458
  44  16 3945.7602    1.6819  9.3671 10.0973  0.0006      0.286871  0.1329   0.0088   0.2117    0.0295   0.0000     0.0895204   443.8953       3.83375       24.3296      -4.34810     -0.505564      -8.11091      -2.03529       7.78620       4.11661      -2.78922       1.52349       7.57110      -1.45807      0.368306       2.87744      -1.86870       1.89530      -2.14372       2.75476       3.76309       4.16864       4.53118       4.72538       4.77781       4.80247       4.64361       4.47128       4.20283       3.95663       3.52318       3.17445       2.83759       2.47058       2.12659       1.79058       1.49783
  45   3 1598.4401    0.2377  0.2616  8.6739 -0.0052       17.4836  0.0139   0.0077   0.0267    0.0328   0.0000       5.10309   441.5557     -0.297046       21.2118     -0.178608      -3.11667     -0.871255     0.0480793      0.625212      0.139979     -0.483811      0.896732      0.104736      0.652424     -0.133248      0.555588     -0.302431     -0.184268      0.120727      0.466411      0.557796      0.588910      0.682330      0.781549      0.810949      0.719457      0.662655      0.709613      0.705502      0.625204      0.499078      0.463016      0.452920      0.402624      0.326952      0.299101      0.251830
[truncated: 729,202 more chars]
