# Supplementary material for: Global-Mode Analysis of Full-Disk Data from the Michelson Doppler Imager and the Helioseismic and Magnetic Imager
Source: Sol Phys. 2018 Jan 31;293(2):29. doi: 10.1007/s11207-017-1201-5 (PMC6566312; doi:10.1007/s11207-017-1201-5)
Supplement: Supplementary file 3 — (TAR 230.0 MB) [file 11207_2017_1201_MOESM3_ESM.tar › MDI/mdifdvwapb0.1834]

   0  18 2629.6487    1.6156  0.6917 13.0181 -0.0697  0.1468   0.3352   0.5970    0.3701   0.0000     0.0000       0.00000       0.00000       0.00000       0.00000       0.00000       0.00000       0.00000       0.00000       0.00000       0.00000       0.00000
   0  20 2899.0645    3.4408  1.0248 12.1178  0.0000  0.1416   0.4878   0.4376    1.8146   0.0000     0.0000       0.00000       0.00000       0.00000       0.00000       0.00000       0.00000       0.00000       0.00000       0.00000       0.00000       0.00000
   0  25 3575.1995    3.2325  3.7976 12.0385  0.0285  0.3757   0.2685   1.2955    0.6285   0.0000     0.0000       0.00000       0.00000       0.00000       0.00000       0.00000       0.00000       0.00000       0.00000       0.00000       0.00000       0.00000
   1  14 2156.7436    0.9658  0.9590 12.4924  0.0000  0.1480   0.0989   0.2907    0.1741   0.0000   400.9385       8.24829       0.00000       0.00000       0.00000       0.00000       196.911       84.2961       0.00000       0.00000       0.00000       0.00000
   1  15 2291.8525    1.0355  1.2799 11.8479  0.0000  0.1476   0.0849   0.3646    0.2513   0.0000   326.9924      -84.4839       0.00000       0.00000       0.00000       0.00000       197.421       82.7706       0.00000       0.00000       0.00000       0.00000
   1  16 2425.4268    1.4625  0.8584 12.6358  0.0000  0.1213   0.1195   0.2402    0.2118   0.0000   632.8106      -17.9926       0.00000       0.00000       0.00000       0.00000       182.579       65.8942       0.00000       0.00000       0.00000       0.00000
   1  17 2559.1081    2.2317  0.9718 11.3880  0.0000  0.0777   0.1402   0.2017    0.6011   0.0000   473.3040      -47.8515       0.00000       0.00000       0.00000       0.00000       105.618       47.9291       0.00000       0.00000       0.00000       0.00000
   1  18 2693.1945    2.9255  1.0780  5.2398  0.0000  0.0797   0.1890   0.2164  568.1502   0.0000   358.9052       61.4079       0.00000       0.00000       0.00000       0.00000       87.9274       54.6535       0.00000       0.00000       0.00000       0.00000
   1  20 2963.3102    4.2149  0.7469 12.7487  0.0000  0.0732   0.3027   0.1871    0.6276   0.0000   501.7864      -43.4999       0.00000       0.00000       0.00000       0.00000       89.8135       54.6904       0.00000       0.00000       0.00000       0.00000
   1  22 3233.1920    4.1096  1.4553  5.1576  0.0000  0.1006   0.2044   0.2876 1000.0000   0.0000   100.1886      -196.209       0.00000       0.00000       0.00000       0.00000       102.503       79.5818       0.00000       0.00000       0.00000       0.00000
   1  23 3368.5605    3.6829  3.2516 11.1693  0.0000  0.1720   0.1219   0.4388    0.6887   0.0000   623.2963       46.5273       0.00000       0.00000       0.00000       0.00000       220.618       114.789       0.00000       0.00000       0.00000       0.00000
   1  25 3640.7287    2.8949  4.9335 11.9277  0.0029  0.2251   0.0808   0.6661    0.2180   0.0000   234.6915       41.6468       0.00000       0.00000       0.00000       0.00000       288.572       150.948       0.00000       0.00000       0.00000       0.00000
   2  11 1810.2664    0.4060  0.1437 11.8114  0.0000  0.0328   0.0706   0.0935    0.0826   0.0000   400.4459       6.81447      -3.50366      -2.11695       0.00000       0.00000       19.7459       18.0151       13.4014       8.37271       0.00000       0.00000
   2  12 1945.8329    0.6436  0.2955 11.3394  0.0000  0.0894   0.1293   0.2414    0.1379   0.0000   410.7372      -24.3803      -18.2175       18.3439       0.00000       0.00000       42.0180       94.8036       18.2536       17.5365       0.00000       0.00000
   2  13 2081.9667    0.7926  0.9901 11.4975  0.0000  0.0850   0.0478   0.1989    0.1724   0.0000   377.6693      -38.0741       32.6057      -9.09912       0.00000       0.00000       57.5765       57.6813       23.5892       12.4914       0.00000       0.00000
   2  14 2217.5992    1.0590  0.9389 11.2202  0.0000  0.0703   0.0554   0.1462    0.2118   0.0000   433.5190      -1.33218       19.4284       4.13092       0.00000       0.00000       55.1777       44.3880       23.1836       7.51515       0.00000       0.00000
   2  15 2352.2433    1.3980  1.1936 11.2638  0.0000  0.0700   0.0657   0.1952    0.2720   0.0000   458.3521      -54.2986      -8.43403      -14.2365       0.00000       0.00000       45.8102       42.9362       21.3373       10.3413       0.00000       0.00000
   2  16 2485.8273    1.9809  1.1551 10.8863  0.0000  0.0655   0.0879   0.1622    0.5201   0.0000   455.8884       2.35087      -24.5578      0.148603       0.00000       0.00000       50.4636       41.1716       22.0581       7.95840       0.00000       0.00000
   2  18 2754.4722    2.8987  1.2539  3.3408  0.0000  0.0622   0.1239   0.1652 1000.0000   0.0000   407.7375      -13.5187       13.1970      -6.04681       0.00000       0.00000       47.1010       37.6477       21.4091       7.73040       0.00000       0.00000
   2  20 3024.6874    4.2285  1.2318 11.5514  0.0000  0.0673   0.1805   0.1665    1.2594   0.0000   405.0788       26.4166       29.1028      -10.9722       0.00000       0.00000       54.0986       41.6903       23.6970       7.52758       0.00000       0.00000
   2  21 3159.9938    4.5460  1.0818 -1.5593  0.0000  0.0578   0.1967   0.1412 1000.0000   0.0000   463.1122       54.1122       3.45092      -4.60294       0.00000       0.00000       45.8943       35.3545       20.4326       6.67230       0.00000       0.00000
   2  22 3295.0510    4.1603  1.8656  4.7056  0.0000  0.0771   0.1447   0.2124  660.2251   0.0000   420.6180      -28.9905       34.8159       2.17406       0.00000       0.00000       52.2775       48.3967       24.0295       11.0982       0.00000       0.00000
   2  23 3430.7825    3.4902  2.5614 11.7837  0.0000  0.0990   0.1053   0.2434    0.4425   0.0000   367.5177      -40.4732      -74.2094       3.05632       0.00000       0.00000       71.4141       60.6369       34.5974       12.3744       0.00000       0.00000
   3  10 1729.1020    0.3373  0.2995  9.7966  0.0000  0.1031   0.0344   0.1219    0.1042   0.0000   421.4821      -5.66426       15.2842      -15.3471       1.24415      0.495331       72.2180       67.0510       36.8240       15.4043       4.19289       1.05815
   3  11 1865.2439    0.4734  0.2757 10.2082  0.0000  0.0311   0.0362   0.0903    0.1151   0.0000   430.2100       16.5831      -5.01196      -15.5264       1.21973     -0.191979       15.5696       15.3128       10.9600       7.40037       2.70842      0.985913
   3  13 2137.7031    0.9069  0.8100  9.9760  0.0000  0.0552   0.0482   0.1469    0.3419   0.0000   388.8655       51.9176       10.8667       17.7645      -1.39429      0.388976       25.5826       28.0793       16.7627       11.4727       3.88315       1.86210
   3  14 2273.3288    1.0877  1.0681 10.0747 -0.0056  0.0602   0.0493   0.1422    0.4604   0.0000   433.0301      -34.4516       4.07453       8.87310      -5.99672     0.0940866       33.4340       30.6821       22.6149       12.1277       5.75492       1.55624
   3  15 2407.5957    1.7236  1.0623 10.0284  0.0000  0.0578   0.0808   0.1727    1.0894   0.0000   475.8245      -28.0788       18.7385      -3.69807      -5.44192      0.747035       30.3586       28.1888       20.8798       9.79395       5.77042       1.48446
   3  16 2541.6272    1.9502  0.9186 11.5615  0.0015  0.0562   0.1115   0.1598    0.4907   0.0000   445.3642      -15.1941      -14.7841      0.741702       5.12735       2.35408       32.5478       30.2149       20.4237       10.4353       5.09633       1.51152
   3  17 2676.1631    2.5959  0.9242 11.9923  0.0000  0.0654   0.1305   0.1510    0.4712   0.0000   411.5936      -28.9627       26.6364       2.02100       5.73786       1.19684       34.9098       23.4929       25.7408       17.9232       6.99095       1.49091
   3  18 2811.3501    3.2287  0.8574 12.3744  0.0000  0.0480   0.1660   0.1430    0.4572   0.0000   413.7923       7.53312       34.9786       7.80299      -5.31273      -3.24374       22.1162       22.3884       16.1408       10.4412       4.41427       1.49837
   3  19 2947.0383    3.6861  1.0072 12.0065  0.0000  0.0665   0.1747   0.1285    0.8917   0.0000   399.9968      -25.7454       16.4978      -9.15742       3.75372      0.490432       34.7061       24.6134       25.1756       17.4958       6.69712       1.38851
   3  20 3082.2408    4.3760  0.9531 12.4266  0.0000  0.0472   0.1933   0.1325    0.6082   0.0000   405.7083       26.9125       42.3462     -0.730240     -0.247074      -2.88521       25.7771       23.1547       17.7977       10.2043       4.48255       1.15904
   3  21 3217.7466    4.2098  1.1917 12.3657  0.0035  0.0541   0.1847   0.1687    0.7523   0.0000   432.6947       19.6478       14.2591       25.4747       4.97621     -0.769557       32.0486       29.8040       19.9886       10.8309       4.49455       1.36105
   3  22 3353.4937    3.6592  1.8520 12.6009 -0.0000  0.0724   0.1456   0.2441    0.3702   0.0000   444.2184      -26.9388      -37.4590      0.591962       1.90446     -0.673730       40.0790       38.2581       26.6658       14.3492       6.34422       1.90045
   3  23 3489.4205    3.2340  2.4942 11.9330  0.0000  0.0909   0.1042   0.2339    0.3346   0.0000   458.1556       47.1334       44.3304       12.3994       16.1293      -1.85216       50.0850       47.5895       33.8772       17.4909       8.48527       2.38287
   3  25 3762.8671    2.1904  4.8891 11.5810  0.0000  0.1522   0.0653   0.4153    0.1889   0.0000   603.0413      -74.1417      -13.7284       12.9550      -5.20021      -5.93256       86.0421       83.7427       54.6263       30.2164       12.5995       4.15973
   4  12 2051.6642    0.6366  0.5850 10.1481  0.0000  0.0408   0.0354   0.1006    0.1368   0.0000   427.9222      -15.3580       27.3342      -11.3451       4.80452       3.19722       13.9076       16.7571       13.9195       8.92615       5.23927       2.84291
   4  13 2188.3384    0.9476  0.6122  9.9695  0.0000  0.0431   0.0404   0.0833    0.2439   0.0000   402.6178       1.47963      -10.2270       16.1327      -1.64402       1.32718       14.0251       15.2794       15.6030       8.41545       6.40819       2.93606
   4  14 2324.0630    1.4188  0.9624 -2.9921  0.0000  0.0529   0.0532   0.1391 1000.0000   0.0000   437.7305      -4.33763       18.5537      -7.08399       5.71675      -1.80768       17.4258       21.3206       16.4047       12.8063       6.76485       3.72097
   4  15 2458.4657    1.6791  0.8940 10.6438  0.0000  0.0556   0.0598   0.1313    0.5429   0.0000   438.5261      -28.8014      -5.52453      -16.4104       2.88098      -1.92377       18.3596       20.0805       19.9050       10.9352       8.05706       3.77243
   4  16 2592.9440    2.3191  1.1364  8.5282  0.0000  0.0596   0.0795   0.1528    7.7415   0.0000   415.7591      -7.47418       6.24065       10.2546      -5.78771     -0.630499       21.5630       24.3980       19.5166       13.4708       7.87572       3.87056
   4  17 2728.3868    3.1824  0.7962  8.8899  0.0000  0.0437   0.1211   0.1014    7.2189   0.0000   437.5293       4.68781       22.5578      -10.3514      -3.53005      -4.77531       15.4580       15.1820       14.5443       9.87870       6.40660       3.11984
   4  18 2864.1757    3.7870  0.8077 11.3268  0.0000  0.0425   0.1542   0.0948    1.0937   0.0000   462.8304      -1.45132       2.12884       3.53542       3.92732     -0.458718       19.0477       19.3302       15.1438       10.0534       5.65059       2.60582
   4  19 3000.1581    4.6146  0.7181 10.0874  0.0121  0.0348   0.2198   0.1080    3.3944   0.0000   417.3210      -33.4147       2.87174       8.58430      -1.81866      -3.78854       13.7761       13.7825       10.9926       8.68397       4.98122       2.37093
   4  20 3135.9544    4.4136  1.1885 11.9706  0.0000  0.0509   0.1762   0.1525    1.2297   0.0000   421.2900       3.61927       12.7627      -4.89035       1.09432     -0.326934       19.2063       20.7863       17.5011       11.4706       7.19605       3.19479
   4  21 3271.7344    4.2692  1.2125 12.0376 -0.0048  0.0507   0.1660   0.1463    1.0873   0.0000   423.4864       1.10168       12.1866      -12.8038       12.4111      -6.58016       20.7196       21.4356       16.3574       12.3060       7.13931       3.35406
   4  22 3407.9633    3.7546  1.8287 12.2438 -0.0103  0.0697   0.1216   0.1816    0.4537   0.0000   435.6962     -0.227694       42.6149      -9.57726      -6.70115      0.423693       26.0633       29.7952       22.4694       15.7256       8.98228       4.21330
   4  23 3544.7323    3.1555  2.6572 11.7552 -0.0030  0.0869   0.0894   0.2381    0.3303   0.0000   452.3426       41.3434       23.6841      -11.5526      -11.2615       6.77237       34.1361       36.8657       29.3493       19.0443       11.1472       5.34136
   4  24 3681.3905    2.6574  4.0638 11.1990  0.0000  0.1189   0.0609   0.2880    0.2595   0.0000   411.7508       34.7050      -18.2587      -34.3887      -39.3033      -10.4666       43.3553       44.2048       37.5398       26.9009       15.4800       8.01343
   4  25 3818.7892    2.2015  5.8175 10.8552  0.0000  0.1488   0.0426   0.3797    0.1961   0.0000   432.3370      -26.7068     -0.116501       13.2527      -18.7738       16.6575       57.0982       63.1907       48.5606       32.6516       18.6669       8.77895
   5   9 1685.8084    0.2902  0.2436 10.1496  0.0000  0.0314   0.0213   0.0569    0.0600   0.0000   433.8959      -9.03243       7.08020       8.40753      -4.11675      0.940120       8.81086       8.50616       6.18209       7.44855       5.14576       3.00567
   5  10 1823.3849    0.4009  0.3019 10.4627  0.0000  0.0252   0.0260   0.0621    0.0671   0.0000   436.7448      0.756261       16.1199      -4.47024      -5.13143       3.20993       7.32031       7.92909       7.44452       5.71501       4.04869       2.31740
   5  11 1960.5732    0.5619  0.4685 10.2114  0.0000  0.0381   0.0293   0.0727    0.1041   0.0000   437.3734     -0.615906       22.6023      -4.65610      -3.73670     0.0179663       11.8267       13.6273       10.2829       8.66740       6.38251       3.56507
   5  12 2098.4582    0.7344  0.4952 10.8051  0.0000  0.0353   0.0365   0.0726    0.0946   0.0000   428.2050     -0.114585       17.3215       12.6285      -3.52775      -4.43655       11.2714       13.5540       10.3689       8.16530       5.31082       3.08735
   5  13 2235.4190    0.9754  0.7060 11.0591  0.0000  0.0405   0.0428   0.0873    0.1196   0.0000   433.5537      -14.6220       20.3542      -6.41057       1.21686      0.374140       12.4766       14.1334       12.9628       9.24176       5.46854       3.31605
   5  14 2371.0905    1.3891  0.9007 10.9093  0.0000  0.0420   0.0530   0.0932    0.2245   0.0000   423.9313      -7.51065       21.8516       8.90781      -1.87847       7.08108       14.0029       14.1268       12.9539       10.0796       7.06720       4.02008
   5  15 2506.0652    1.9067  0.8803 11.3959  0.0000  0.0372   0.0722   0.1046    0.2712   0.0000   455.3568       4.05386       8.33211       13.3994       3.98642     -0.929429       12.8619       13.3450       11.2858       9.20433       6.68239       3.77171
   5  16 2641.1930    2.4202  1.0239 10.9169  0.0026  0.0447   0.0842   0.1135    0.6686   0.0000   415.6939       9.72984       14.5205      0.624088      -7.03835      -4.02801       14.4361       16.0129       12.3264       10.9598       7.81988       4.46143
   5  17 2777.2114    3.2110  1.0490 -2.7756  0.0000  0.0421   0.1044   0.1265 1000.0000   0.0000   427.2907      -3.74318      -8.20164       5.68746       19.7842      -1.65835       13.3652       14.6195       12.8454       10.1798       6.99140       4.01344
   5  18 2913.6316    4.1178  0.7546 11.3730  0.0002  0.0502   0.1477   0.0996    1.2584   0.0000   424.4018       10.7504      0.357854      -16.6392      -6.42915       1.26527       16.6935       18.7211       15.1285       12.3811       8.39164       4.39230
   5  20 3186.2554    4.4506  1.2139  5.7277  0.0000  0.0612   0.1324   0.1424  628.1669   0.0000   449.0163      -14.1736       8.99185       4.31408      -4.07348      -5.54260       22.1912       26.0741       20.8329       14.8961       9.54025       5.00609
   5  21 3322.4520    4.0120  1.7702  4.2343  0.0000  0.0666   0.1016   0.1835 1000.0000   0.0000   453.6353       9.92149     -0.586559      -35.7219      -8.07361      -11.2643       19.9835       23.5752       20.5544       16.3022       9.53978       5.97224
   5  22 3459.3216    3.4834  2.2033 10.7116  0.0000  0.0685   0.0772   0.1843    1.1187   0.0000   427.5113      0.282046      -8.54060       4.00150       5.83832     -0.180882       21.0513       23.9161       20.8461       16.4074       10.9245       6.51243
   5  23 3596.4327    3.0229  3.3311 10.9268  0.0000  0.0981   0.0589   0.2499    0.4638   0.0000   441.2055       40.5070      0.367416       33.1663       5.68896      -3.34952       29.4112       35.8272       28.8545       23.5394       14.4951       8.84265
   6   9 1727.7858    0.2577  0.2267  9.6863  0.0000  0.0375   0.0178   0.0498    0.0576   0.0000   432.3711      -10.4951       12.1913       8.73437      -7.35038      -2.04926       7.48196       11.9836       6.80022       8.06745       5.80885       3.23262
   6  10 1866.1164    0.4400  0.3652  9.8040  0.0000  0.0312   0.0228   0.0576    0.0708   0.0000   427.3429      -13.9572      0.753800     -0.727610       3.40548       3.34869       6.43204       9.89673       6.38977       7.54076       4.17388       3.07653
   6  11 2004.0297    0.6265  0.3941  9.7144  0.0000  0.0257   0.0306   0.0607    0.0927   0.0000   435.9015      -9.35695       20.3947      -2.58829       12.2816      -4.15778       6.24644       7.82972       6.31035       5.12005       4.86362       3.25895
   6  12 2142.4886    0.8131  0.6304  9.9461  0.0000  0.0303   0.0329   0.0807    0.1208   0.0000   451.0466      -8.99090      -13.9243      -3.17839       5.14190       1.36595       8.64493       10.5912       9.14947       7.41855       4.95071       3.19372
   6  13 2279.7975    1.0569  0.7215 10.8102  0.0000  0.0371   0.0422   0.0819    0.1169   0.0000   441.2812      -7.19352       3.01586      -7.12734      -6.60506      -2.42835       11.1187       12.3281       11.2837       8.87729       6.25291       4.25526
   6  14 2415.5061    1.5774  0.8415 11.0704  0.0000  0.0349   0.0551   0.0889    0.1527   0.0000   429.9811      -12.6740       4.43839      -13.6421       3.29718       1.99506       8.81839       10.3415       9.91356       7.69896       5.62479       3.87076
   6  15 2551.0966    2.0006  0.7644 11.8827  0.0000  0.0350   0.0751   0.0912    0.1326   0.0000   429.8596      -1.06445       12.3914       10.2783     -0.294781       2.30012       7.73085       9.81645       8.69638       7.76475       5.29285       3.82300
   6  16 2687.1084    2.6003  0.9065 12.1472  0.0000  0.0361   0.0951   0.1099    0.1694   0.0000   450.6473      -14.4918       16.9923       3.93555      -6.82973       6.21323       9.57877       11.1681       10.1245       8.16384       5.83739       3.71806
   6  17 2823.7421    3.1670  0.8602 12.2645  0.0000  0.0335   0.1117   0.0945    0.2040   0.0000   429.8176      -16.6940      -5.46769       9.69887      -1.70202      -7.62084       8.31025       9.80947       8.76175       7.29638       5.57421       3.66364
   6  18 2960.7737    3.7802  0.8670 12.6578  0.0000  0.0331   0.1324   0.0950    0.2088   0.0000   427.6359       6.92040       8.28447      -16.2009    -0.0349519       2.77966       8.11955       9.29206       8.84132       7.21243       5.57188       3.68553
   6  19 3097.2897    4.4034  0.8514 13.2660  0.0000  0.0341   0.1608   0.0929    0.2055   0.0000   436.7060       12.4054      -27.7813      -12.1923       7.28077      -1.85871       9.12868       10.4357       9.82389       8.01915       5.76065       3.66883
   6  20 3233.9836    4.0858  1.1085 13.0624 -0.0171  0.0428   0.1396   0.1125    0.3274   0.0000   438.2332      -19.7219       24.3029      -18.9147      -7.55497      -2.65856       10.8921       12.2043       11.9090       9.56827       7.10191       4.69250
   6  21 3371.0169    3.7033  1.6274 12.7689  0.0016  0.0598   0.1202   0.1580    0.3057   0.0000   419.6231       24.4891       10.6535      -26.7982      -8.87072      -8.21510       15.5944       17.9758       16.4937       13.6767       9.90434       6.63347
   6  22 3508.2377    3.2183  2.3429 11.9430  0.0000  0.0718   0.0791   0.2154    0.2893   0.0000   399.7355      -11.2549       13.7397       19.2038       5.58627      -3.52869       17.1602       21.2567       19.4411       15.7514       11.8711       7.72744
   6  23 3646.1425    2.4684  3.1392 11.9423  0.0000  0.0919   0.0602   0.2545    0.1666   0.0000   426.8428      -20.6355       38.0026       18.3884       7.64530      -12.9040       21.7143       27.5603       24.9712       21.2488       15.3575       10.6393
   6  24 3783.8610    2.1108  5.0192 11.1732  0.0000  0.1152   0.0414   0.3306    0.1432   0.0000   457.4902       48.9193      -47.0219      -16.2552      -7.02780       9.57426       30.6380       36.1626       33.5154       28.1646       19.8247       12.9516
   6  25 3921.9499    1.8478  6.5706 10.6211  0.0000  0.1358   0.0313   0.3965    0.1321   0.0000   487.4636       57.5432       11.0576      -21.0134       28.5452      -4.32950       34.4953       42.3119       37.9655       32.5505       22.6740       15.0001
   6  28 4337.6460    1.0405 12.2024 10.3387 -0.0008  0.2433   0.0183   0.7538    0.0672   0.0000   468.5828       16.5954       122.256      -79.5195       19.7250     -0.595233       64.6886       76.1353       72.3390       58.4787       42.6296       27.8931
   7   9 1767.6949    0.3068  0.2574  9.6260  0.0000  0.0217   0.0191   0.0524    0.0561   0.0000   435.4928      -5.34430       5.64506      -1.49461      -7.04516       5.87288       5.57552       6.60706       6.61095       5.02364       4.17196       2.71768
   7  10 1906.8800    0.4881  0.3363  9.8975  0.0000  0.0241   0.0250   0.0535    0.0660   0.0000   433.4105      -6.20551       15.4540       1.86451      0.412024       1.58495       5.50438       7.34240       5.58522       5.14334       5.50616       4.11329
   7  11 2045.8351    0.6962  0.5672  9.8671  0.0000  0.0269   0.0277   0.0696    0.1021   0.0000   435.7165      -5.25395       10.2836       4.49510      0.499617       4.43073       6.84011       8.05631       7.24746       6.23168       4.82010       3.41816
   7  12 2184.6107    0.9054  0.6973 10.3020  0.0025  0.0383   0.0324   0.0805    0.1175   0.0000   439.5949       8.20375       11.0187      -3.24821       2.84841      -5.37616       7.54266       8.19406       9.51691       6.50312       6.20058       3.86000
   7  14 2458.1595    1.7226  0.8983 10.7724  0.0000  0.0324   0.0526   0.0905    0.1941   0.0000   435.3252       3.68866      -3.41121      -8.02679       8.47901      -6.88356       7.10475       7.88180       7.83650       6.97601       5.40535       3.66076
   7  15 2594.2758    1.9591  0.9148 11.8872  0.0000  0.0374   0.0633   0.0950    0.1350   0.0000   439.8219       7.69742      -1.10832      -13.2161       5.38530       9.96677       8.69709       10.2085       9.69835       8.22121       6.49477       4.27768
   7  16 2731.1142    2.8933  0.8192 12.3149  0.0000  0.0308   0.0935   0.0800    0.1492   0.0000   432.6463      0.772331      -5.74475      -2.93963      -3.53036      -4.42527       6.40880       7.83512       7.45582       6.29255       5.08593       3.52857
   7  17 2868.3627    3.1393  0.8758 12.9482  0.0000  0.0368   0.1056   0.0861    0.1249   0.0000   434.6022       4.54027       6.02936       4.16560       2.90537       1.50794       8.43689       8.69399       8.48736       7.63279       6.58966       4.21781
   7  18 3005.6989    3.9970  0.8039 13.1463  0.0000  0.0299   0.1352   0.0821    0.1369   0.0000   424.7411       10.6870       6.46907       13.5015       3.58150      -8.38063       7.12221       7.91967       7.82166       6.92374       5.01693       3.64362
   7  19 3142.7769    3.9184  1.1096 13.0366  0.0000  0.0392   0.1184   0.1011    0.1783   0.0000   425.6214      -13.4248       13.4253       1.86335      -5.08346       4.68040       9.11467       10.0245       9.80649       8.33096       7.14454       4.83945
   7  20 3279.9020    4.0173  1.3604 12.4921  0.0067  0.0419   0.1167   0.1154    0.2560   0.0000   427.7717      -4.83316       32.1295      -28.0334       8.26639      -9.48293       9.12727       11.3172       10.0641       9.07087       6.97961       4.87203
   7  21 3417.4238    3.4881  1.7405 12.3549  0.0000  0.0494   0.0922   0.1391    0.2010   0.0000   448.8573       17.9880       13.6484       13.4575       2.17845      -9.45849       10.3637       12.8132       11.1826       10.6930       8.17679       5.60125
   7  22 3555.2798    2.8328  2.7335 12.2327 -0.0072  0.0721   0.0659   0.1968    0.1415   0.0000   430.7985      -3.66306       21.1591      -4.88139       1.45516      -15.0652       15.3731       19.5609       18.4360       15.8704       11.9976       8.29926
   7  23 3693.5806    2.5043  4.0412 11.2049  0.0000  0.0880   0.0447   0.2565    0.1601   0.0000   444.4409       8.58691      -3.95083      0.230941       11.7089      -3.31353       19.7377       23.5166       21.7173       19.7044       15.2084       10.6171
   7  24 3831.9577    1.9575  5.0524 11.2821 -0.0021  0.1103   0.0338   0.3058    0.0929   0.0000   458.8610       25.9628      -8.99591      -23.0235       27.7829      -19.1167       24.2614       28.8099       28.2414       24.0370       18.9489       13.4605
   7  25 3970.6762    1.6138  6.7307 10.6624 -0.0002  0.1344   0.0248   0.3841    0.0930   0.0000   385.5850      -23.6341      -16.6759       45.6538       13.1907     -0.844639       27.4277       35.0332       32.7844       28.5874       23.0437       15.5345
   7  26 4109.5246    1.3851  8.9515 10.4832  0.0000  0.1636   0.0204   0.5173    0.0725   0.0000   405.8652      -76.6161       47.0819       23.6764       27.2104      -9.36988       34.1538       41.6491       42.3189       35.0109       27.4934       19.3209
   7  27 4248.1629    1.1524 10.6635 10.3933  0.0000  0.1973   0.0178   0.5888    0.0610   0.0000   477.0092      -44.2924       67.6700       39.5256       44.0159      -7.59748       43.6899       51.5434       50.7843       43.8712       35.2420       24.4024
   8   8 1665.7657    0.2552  0.1742  9.8173  0.0000  0.0169   0.0174   0.0359    0.0459   0.0000   433.2552      -7.36077       5.83712      -1.11929     -0.443096     -0.538084       3.68386       4.36752       3.98760       3.79968       3.25832       1.99178
   8   9 1806.2364    0.3273  0.2926  9.9901  0.0000  0.0227   0.0180   0.0506    0.0581   0.0000   426.1499      -8.22855       13.2706      -6.83172     -0.754634      -3.11542       4.45841       5.75074       5.48571       4.56526       3.73578       2.77722
   8  10 1946.0555    0.5450  0.4894  9.8914  0.0000  0.0246   0.0219   0.0628    0.0836   0.0000   435.4928       5.06491       21.2267      -3.72153      -1.10339      -1.66761       4.99543       5.86289       5.89182       5.19989       4.17342       2.95445
   8  11 2086.1052    0.6948  0.5507 10.3106  0.0000  0.0271   0.0268   0.0626    0.0800   0.0000   431.5152       1.30476       20.5639      -1.80999      -2.80166     -0.126537       4.78013       6.13834       5.96896       4.80617       4.68692       3.40645
   8  12 2225.1934    1.0401  0.6495 10.5557  0.0000  0.0262   0.0352   0.0650    0.1014   0.0000   438.3190       6.45874       2.98030       6.03261      -4.60505       2.54134       5.22889       6.14521       6.03974       5.41472       4.46495       3.30222
   8  13 2362.8100    1.3660  0.8460 10.8876  0.0000  0.0320   0.0427   0.0813    0.1358   0.0000   432.8042      -5.17911      -5.50991      -3.34335      0.192664      -2.85599       6.72635       8.65748       8.33504       7.08886       5.49087       4.01940
   8  14 2499.4489    1.8333  0.9127 11.4073  0.0000  0.0339   0.0551   0.0805    0.1516   0.0000   447.6511       4.95002       1.71648      0.196283       5.80899       1.96260       6.10747       8.11687       7.52249       6.90887       5.41317       3.99872
   8  15 2636.2062    2.4257  0.8335 11.9910  0.0000  0.0307   0.0747   0.0783    0.1416   0.0000   433.4289      -11.3361       8.53114      -4.62018       8.72125      -1.38905       5.67523       7.24811       6.07250       6.38567       4.80773       3.90224
   8  16 2773.8567    2.8691  0.8606 12.3330  0.0000  0.0286   0.0844   0.0805    0.1499   0.0000   423.9792       3.71767       11.1493      -2.52192       5.06983      -3.73251       5.69801       6.68844       6.57279       5.69407       4.78968       3.71478
   8  17 2911.5188    3.7506  0.7745 13.0837  0.0000  0.0285   0.1213   0.0819    0.1310   0.0000   437.7568      -3.84280       19.5072       1.20361      -5.69348      -6.98309       5.44291       6.57709       5.99703       5.41849       4.85545       3.60399
   8  18 3049.2037    4.0706  0.8494 13.4042  0.0000  0.0328   0.1227   0.0805    0.1253   0.0000   434.6072      -7.36724       18.8935       2.47245      -5.06103      -1.03229       6.11685       7.43709       6.66543       6.47357       5.42372       3.89688
   8  19 3186.7632    4.1349  1.0889 13.2626  0.0000  0.0370   0.1156   0.1039    0.1583   0.0000   434.6354      -7.29949       6.79538     -0.839376       1.35495      -10.4340       7.47015       9.24957       9.01862       7.53432       6.55929       4.29872
   8  20 3324.5558    3.6588  1.4839 13.0477  0.0000  0.0457   0.0914   0.1190    0.1271   0.0000   437.9162      -4.94318       11.6192      -1.37951       11.6907      -6.11475       8.56482       11.1410       10.3890       9.59430       7.46172       5.40510
   8  21 3462.4362    3.1289  2.1231 12.7307  0.0000  0.0573   0.0700   0.1511    0.0994   0.0000   460.0191       14.8811      -3.85886     0.0949579       6.93310     -0.463273       11.0691       14.5927       13.1867       12.4627       9.59189       7.25863
   8  22 3600.8910    2.7408  2.9688 12.0601  0.0000  0.0663   0.0520   0.1831    0.1052   0.0000   417.5857       15.1196      -9.39638      -4.47648       9.41124      -35.6377       13.4219       16.0208       15.6124       14.0606       11.4730       8.55572
   8  23 3739.2840    2.2525  3.9430 11.4798  0.0008  0.0847   0.0378   0.2307    0.1104   0.0000   453.9637       30.2868      -43.8873      -3.23988       12.0573      -23.0060       15.7384       19.3774       19.1327       17.1428       13.8999       10.1618
   8  24 3878.2058    1.8676  5.5478 11.0054  0.0000  0.1063   0.0264   0.2891    0.0863   0.0000   448.7784      -30.3579      -18.1234       21.9048      -7.46107      -38.7343       19.8273       25.0677       23.9719       21.9626       17.5008       12.9534
   8  26 4156.7404    1.3639  9.8291 10.4498  0.0000  0.1723   0.0174   0.4509    0.0626   0.0000   452.0335       29.3205       80.1512      -3.79521      -24.6049       31.2617       31.5836       40.3974       38.1387       35.3759       28.3847       20.9896
   8  28 4435.9620    0.9851 14.0981 10.3636  0.0000  0.2548   0.0143   0.6984    0.0475   0.0000   438.0525       36.4098      -17.6836       33.0573       24.8971       4.09713       51.2297       61.2078       62.2478       54.1955       45.5532       33.2285
   9   5 1254.3912    0.0937  0.0705  9.4362  0.0000  0.0212   0.0167   0.0439    0.0362   0.0000   433.9665      -9.65240       14.2866      -6.71333       2.74428      -4.84764       2.72820       3.71643       4.37451       3.23748       3.30664       2.06548
   9   7 1557.6622    0.1712  0.1746  9.4770  0.0000  0.0184   0.0129   0.0495    0.0406   0.0000   433.2313     -0.386446       3.56983      0.263589      -5.19846    -0.0596950       3.21798       3.53355       3.17617       3.72058       2.51449       2.46666
   9   8 1702.4100    0.2731  0.2163  9.5718  0.0000  0.0170   0.0163   0.0427    0.0454   0.0000   436.3254      -3.30613       13.0046      -5.10363      -1.72357     -0.502853       3.84470       4.28817       3.43511       2.94530       3.29440       2.93704
   9   9 1843.5804    0.4047  0.3861  9.5682  0.0000  0.0208   0.0179   0.0560    0.0613   0.0000   435.4212       1.50516       15.0156      -6.35360      -5.05380       8.62299       3.94596       5.27946       5.09206       5.20757       3.90072       2.80491
   9  10 1984.1639    0.5902  0.5595  9.6771  0.0000  0.0260   0.0222   0.0660    0.0953   0.0000   429.7790      -1.16729       13.3936      -9.88517       4.93117      -3.35232       3.83537       5.37992       4.53376       4.53603       4.01724       3.24822
   9  11 2125.1166    0.7749  0.6244  9.9259  0.0000  0.0264   0.0261   0.0654    0.1153   0.0000   431.3203      -1.06768       14.9269      -1.47026     -0.983099       5.19764       4.44716       5.25567       5.26268       5.01292       4.48402       3.22481
   9  12 2264.5326    1.0296  0.8190 10.6408  0.0000  0.0334   0.0329   0.0795    0.1058   0.0000   446.3526      -1.83181       9.53942       13.3382       2.16364      -9.00087       4.76368       6.60805       6.48372       5.57175       4.91215       3.87599
   9  13 2402.3244    1.5734  0.8101 10.9925  0.0000  0.0289   0.0473   0.0745    0.1229   0.0000   438.9967      -1.38383       14.0679      -2.62255       4.21100     -0.231115       4.47481       5.98657       5.49771       5.45675       4.36581       3.38656
   9  14 2539.5038    1.9126  0.9249 11.3530  0.0000  0.0314   0.0533   0.0797    0.1438   0.0000   448.9421       5.51468       6.34500      -11.7943       4.96774       2.59319       5.36471       7.02605       6.73521       5.78366       5.07241       4.12305
   9  15 2676.9956    2.4449  1.0137 11.6569  0.0000  0.0332   0.0641   0.0783    0.1510   0.0000   426.6849      -5.64284       16.0189       3.44600       4.62871      -8.94173       5.51380       7.10577       6.90633       6.40585       5.17976       4.10487
   9  16 2815.2161    3.0442  0.8244 12.3473  0.0000  0.0280   0.0894   0.0726    0.1356   0.0000   446.0100      -8.68998       6.73790      0.734574       3.39665       1.17163       4.68529       6.22888       5.64600       5.16109       4.42322       3.65976
   9  17 2953.6107    3.6959  0.9408 12.6228  0.0000  0.0299   0.1033   0.0802    0.1541   0.0000   435.2413      -15.9459       12.9273      -9.18912       11.3180      -4.08125       5.39210       6.82830       6.46566       6.22054       4.83736       3.77365
   9  18 3091.5204    4.1721  0.8780 13.1481  0.0000  0.0284   0.1211   0.0822    0.1266   0.0000   433.3224      -4.42153       11.4251      -1.98810      -7.30547      -1.80169       5.05666       6.50634       6.12278       5.83029       4.75973       3.65744
   9  19 3229.5171    3.9136  1.1645 13.0494  0.0000  0.0351   0.1030   0.0940    0.1408   0.0000   424.5240       20.3248       12.1359      -4.88446      -3.81526      -3.78806       6.13905       7.57599       7.64482       6.81584       5.87319       4.47009
   9  20 3367.8566    3.4989  1.6824 12.8421  0.0000  0.0454   0.0799   0.1244    0.1083   0.0000   443.2414       3.91259       4.89509      0.300705       14.7331      -7.98405       8.02340       10.0558       9.61962       8.88395       7.31400       5.82540
   9  21 3506.2946    2.9966  2.3306 12.3934  0.0000  0.0564   0.0603   0.1450    0.0854   0.0000   439.6752     -0.863544       4.27076       5.60559      -6.11684      -16.6303       9.20691       11.3807       11.3844       10.9170       8.96356       6.88203
   9  22 3645.1847    2.3996  3.3347 11.8960  0.0000  0.0690   0.0427   0.1892    0.0708   0.0000   432.0685      -27.0555       18.9272       10.4231      -17.9420      -8.96008       11.6280       14.5475       14.5262       13.5537       11.0744       8.84053
   9  23 3784.4081    2.0171  4.8342 11.4482  0.0012  0.0887   0.0319   0.2454    0.0671   0.0000   438.1835     -0.334469       14.7036      -1.43291       14.2613       2.40623       15.4226       18.4832       18.6381       16.7275       15.4481       11.4338
   9  24 3923.3077    1.6994  6.6443 11.0346  0.0000  0.1127   0.0239   0.3280    0.0595   0.0000   409.7465      -25.5378       24.7658       23.0623      -13.3851       21.8662       19.0158       23.1508       23.7288       21.3751       18.7931       14.4449
   9  25 4063.2117    1.4169  7.6083 10.8031 -0.0005  0.1324   0.0206   0.3846    0.0558   0.0000   489.0668       2.89864       57.2450       13.2533      -9.61697      -36.2591       22.6011       27.8291       27.4500       25.6989       22.2654       16.8641
   9  26 4202.6834    1.1906  9.9888 10.4591  0.0000  0.1621   0.0164   0.4715    0.0504   0.0000   407.4171      -33.4576       31.4859      -1.18924       4.52447      -24.9068       27.4297       34.3621       34.6242       31.9252       27.0396       20.9101
   9  27 4343.0313    0.9597 11.1651 10.4316  0.0000  0.2064   0.0157   0.5927    0.0465   0.0000   441.3601      -41.7051       97.1497       6.21128       30.0676      -3.38238       33.8305       42.9344       43.5626       39.2175       33.7244       25.8879
  10   6 1443.4290    0.1274  0.0709  9.3495  0.0000  0.0178   0.0155   0.0262    0.0350   0.0000   436.0875      0.774930       13.5860       1.33702      -4.25783      0.811728       2.87016       2.51387       3.46005       4.26224       1.86456       3.87188
  10   7 1592.9437    0.1709  0.1549  9.4346  0.0008  0.0238   0.0134   0.0419    0.0387   0.0000   433.5351      -3.91729       14.3490      -2.62216      -5.28798       4.81220       3.48880       3.69093       4.37351       4.31608       5.24448       3.22392
  10   9 1879.9540    0.4610  0.4108  9.4208  0.0000  0.0217   0.0181   0.0474    0.0644   0.0000   435.6920      -6.51780       14.1650      -2.57009      0.116565      -2.01465       3.67278       4.01255       3.78567       4.10505       3.51762       2.65692
  10  10 2021.5090    0.6104  0.4940  9.8937  0.0000  0.0232   0.0224   0.0564    0.0763   0.0000   439.1221      -1.89275       11.7782      -1.45175      -2.92047      -3.64290       4.40874       5.00328       5.00510       4.63202       4.22935       3.50088
  10  11 2162.9452    0.8874  0.6535 10.0136  0.0000  0.0249   0.0303   0.0645    0.1200   0.0000   434.1913      -8.83072    -0.0958154     -0.493711       1.34256      -1.91991       3.71782       4.49156       4.48407       4.27072       3.75173       3.09010
  10  12 2302.7842    1.2608  0.7937 10.2865  0.0000  0.0275   0.0371   0.0685    0.1748   0.0000   434.4609     -0.166444       3.54160       10.1924      -2.90403       1.17942       4.20204       5.18714       5.18198       4.50068       4.12411       3.49379
  10  13 2440.7748    1.6584  0.9080 10.7800  0.0000  0.0293   0.0441   0.0701    0.1548   0.0000   434.2503      0.475231       16.3348       1.22702      -5.17264     -0.174124       4.41349       5.56192       5.27214       4.90224       4.71931       3.78429
  10  14 2578.6585    2.1219  0.9810 11.4360  0.0000  0.0300   0.0564   0.0783    0.1305   0.0000   438.3543      0.976535       3.64506       9.29413       3.09654      0.128201       5.06615       6.44514       6.18685       5.97401       5.15290       3.74622
  10  15 2717.0085    2.7756  0.7879 11.8577  0.0000  0.0259   0.0766   0.0647    0.1310   0.0000   439.5409      0.692613       13.1194      -10.5038       7.35615       2.20713       4.27231       5.22023       4.94855       4.72112       4.21461       3.31604
  10  16 2855.6952    3.3450  0.8367 12.1066  0.0000  0.0261   0.0890   0.0655    0.1359   0.0000   447.0080      -6.06632       10.1808      -3.05194       2.44363      -4.78634       4.20489       5.49834       5.40793       4.84297       4.15136       3.36019
  10  17 2994.4755    3.9321  0.9164 12.5104  0.0000  0.0296   0.0997   0.0682    0.1419   0.0000   435.6676      0.570889       12.6147      -7.13830       4.54683      -3.03199       4.18527       5.75336       5.11604       5.15367       4.38075       3.52786
  10  18 3132.9108    4.3375  0.8325 12.8380  0.0000  0.0251   0.1202   0.0715    0.1363   0.0000   431.9720       4.07640       17.4459      -8.15369       2.02108       3.04080       4.21338       5.25311       4.93706       4.94715       4.44001       3.20593
  10  19 3271.3711    4.0496  1.2884 12.6192  0.0000  0.0342   0.0952   0.0919    0.1543   0.0000   438.5419       15.8276       24.4909     -0.233446      -4.27994      -8.69051       5.82064       7.12805       7.27088       6.52212       5.76649       4.66399
  10  20 3410.0291    3.3996  2.0346 12.2747  0.0000  0.0453   0.0654   0.1226    0.0946   0.0000   440.4066       3.22115       14.7519      -6.09422       1.79600      -9.51945       6.78945       8.73566       8.40140       8.06746       7.20963       5.86258
  10  21 3549.1165    2.7729  2.7456 12.1337  0.0000  0.0580   0.0494   0.1546    0.0710   0.0000   432.4362       2.76039       11.2887      -12.2356       7.03382      -13.9211       8.94960       11.7340       11.2915       10.5913       9.07748       7.40837
  10  22 3688.2919    2.2994  3.8297 11.6216  0.0000  0.0707   0.0366   0.1957    0.0634   0.0000   440.7152       16.7519       20.8676      -19.7225      -2.75386       5.15349       10.9293       14.0524       13.8680       13.3133       11.4882       9.13003
  10  23 3827.7145    1.8851  5.0310 11.3116  0.0000  0.0892   0.0291   0.2428    0.0603   0.0000   426.3567       26.9386       22.5320      -24.5760       39.9652      -3.08824       13.3837       16.9550       16.8769       16.1842       13.8449       11.4342
  10  24 3967.5453    1.6275  6.8802 10.8508  0.0027  0.1107   0.0221   0.3120    0.0559   0.0000   418.6335     -0.189666      -7.92217       32.7965       26.5016      -24.3526       16.8376       20.6262       20.9738       20.1566       17.4141       14.1280
  10  25 4107.6326    1.3621  8.1617 10.5873  0.0000  0.1291   0.0182   0.3593    0.0512   0.0000   420.7851       50.4680      -7.90468      -21.8316      -10.2145      -10.1382       18.7592       23.5584       24.3047       22.8851       19.5508       16.0927
  10  27 4387.9615    0.9342 11.9795 10.2176 -0.0009  0.2037   0.0144   0.5695    0.0452   0.0000   420.2969       6.70737       81.8107       59.0445      -4.92889      -18.4461       30.2784       38.2720       39.1905       37.2356       31.7644       25.7469
  10  28 4528.4268    0.7537 12.8761 10.1445  0.0000  0.2433   0.0134   0.6773    0.0426   0.0000   436.6353       19.4477      -3.15070      -41.6294       4.73540       2.46869       36.8469       45.8824       47.6873       44.8645       38.4196       31.3671
  11   8 1772.2193    0.3498  0.3028  9.6283  0.0000  0.0172   0.0161   0.0463    0.0474   0.0000   436.6212      -3.84965       11.5888      -1.84875       1.25111      0.313005       2.54548       2.90401       2.74880       2.65836       2.77584       2.16831
  11   9 1915.4056    0.4897  0.4374  9.7479  0.0000  0.0224   0.0183   0.0480    0.0607   0.0000   437.5878      0.716613       7.20767      -4.52810       1.62956       2.65721       3.43201       4.00647       3.61623       3.78374       3.53495       3.00757
  11  10 2057.9291    0.6828  0.6359  9.7543  0.0000  0.0259   0.0212   0.0611    0.0858   0.0000   429.1657      -9.72398       2.26577       1.64063     -0.708445      -6.05046       3.47016       4.65587       4.44284       4.03642       3.84345       3.13457
  11  11 2199.8041    0.9564  0.7290 10.2706  0.0000  0.0277   0.0269   0.0594    0.1142   0.0000   432.9285       2.23721       9.50951      -4.26112      0.380761     -0.991784       3.34173       4.83567       4.66749       4.66420       3.70736       3.22358
  11  12 2340.0159    1.2513  0.8903 10.7830  0.0000  0.0286   0.0378   0.0787    0.1593   0.0000   422.5649     -0.512507       13.3368       17.9170       4.68560      -1.80014       4.31757       5.16111       4.93693       4.91232       4.30973       3.71757
  11  13 2478.4842    1.6850  1.0747 11.1193  0.0000  0.0323   0.0436   0.0871    0.1981   0.0000   444.6226      -1.17985       13.1638      -1.39825      -4.84100      -1.54419       4.59946       6.07789       6.23747       5.62623       5.13271       3.94711
  11  14 2616.9838    2.1399  0.8463 12.0342  0.0000  0.0284   0.0593   0.0746    0.1176   0.0000   434.2434       1.07706       17.5356      -11.2807       2.58124      -4.17374       3.45415       4.89520       4.33902       4.85844       3.81033       3.36260
  11  15 2756.1644    2.8062  0.8422 12.2561  0.0000  0.0276   0.0737   0.0655    0.1145   0.0000   440.1448      -5.29122       10.9719      -1.51021      -6.74437       1.65768       3.37767       4.68412       4.60572       4.42389       3.74698       3.15628
  11  16 2895.4204    3.6739  0.7619 12.5879  0.0000  0.0235   0.0993   0.0626    0.1239   0.0000   439.8250      -3.44289       6.04928      -3.40979       3.04773      -3.78347       3.37162       4.20303       4.11408       3.89544       3.60710       2.99806
  11  17 3034.5171    3.9895  1.1243 12.5771  0.0000  0.0284   0.0937   0.0850    0.1570   0.0000   442.3285      0.808123       9.42544      -4.56977     -0.909926     -0.473622       4.23777       5.25509       5.38528       5.43545       4.73396       3.71289
  11  18 3173.4711    4.2542  1.0660 12.6424  0.0000  0.0293   0.1003   0.0725    0.1673   0.0000   443.6914      -2.79444       10.3908      0.973575       3.87889      -2.35484       4.17439       5.07545       4.99659       5.03436       4.51086       3.66193
  11  19 3312.4291    3.8747  1.3945 12.6227  0.0000  0.0341   0.0826   0.0914    0.1323   0.0000   433.9475      0.526695       6.29395      -3.97888      -9.64147      -8.55438       4.90635       5.97105       5.81521       5.85540       5.32608       4.42996
  11  20 3451.6497    3.2434  2.1691 12.1543  0.0000  0.0450   0.0573   0.1170    0.0903   0.0000   441.3642      -5.45991       6.09640      -4.96248       25.7660      -3.12262       6.22451       7.84725       7.70304       7.50676       6.85750       5.70791
  11  21 3591.1858    2.6010  3.1014 11.9558  0.0000  0.0560   0.0416   0.1630    0.0643   0.0000   440.9604       20.5084       5.00715      -7.51218      -6.08809       6.59349       7.65967       9.88237       9.73042       9.29862       8.50730       7.01332
  11  22 3730.9730    2.1617  4.2382 11.6121  0.0000  0.0708   0.0323   0.1990    0.0569   0.0000   445.3930       4.60590       20.4799      -16.6184       13.2871      -1.53321       10.0294       12.4819       12.9034       12.2269       10.5566       9.15923
  11  23 3870.7737    1.8542  5.3259 11.2337  0.0016  0.0853   0.0260   0.2368    0.0559   0.0000   438.1442      -3.58549      -20.2458       23.1447       3.28902      -6.67070       11.8337       15.1401       15.2298       15.0181       13.2376       10.8143
  11  24 4010.5528    1.5960  7.8462 10.8047  0.0000  0.1149   0.0193   0.3186    0.0520   0.0000   412.5532       1.78628      -14.7833      -41.6825       7.68539      0.777020       15.0795       20.2047       19.8709       19.2924       17.1377       14.0284
  11  25 4151.3150    1.2528  8.7149 10.7180  0.0000  0.1374   0.0168   0.3826    0.0455   0.0000   428.1775       8.12504       24.3860       51.2533      -13.6927      -53.3465       18.3395       24.4047       24.1789       23.6981       21.0486       16.8859
  11  27 4432.7683    0.9138 13.9040 10.2851  0.0008  0.2318   0.0129   0.6088    0.0409   0.0000   428.1431      -59.0419       91.1084       24.9901       10.1494      -43.9865       31.0440       41.4021       41.1035       40.2769       35.0289       28.9690
  11  28 4573.6842    0.7501 17.1713 10.2800  0.0000  0.3039   0.0107   0.8350    0.0336   0.0000   465.0684      -41.7892      -27.6640       20.2692       32.8096      -21.4991       42.8650       53.8239       55.8767       53.1687       47.5008       39.7894
  12   5 1351.9316    0.1002  0.0309  9.3676  0.0000  0.0240   0.0212   0.0198    0.0309   0.0000   433.6895       3.62212       14.2688      -3.77420       2.28916      0.617616       2.89414       3.44066       1.78704       2.93745       2.89652       3.14618
  12   7 1660.2213    0.2374  0.2182  9.3599  0.0000  0.0175   0.0125   0.0341    0.0391   0.0000   438.5768     -0.347026       13.0696       1.12061      -2.93518     -0.181854       2.19932       2.50311       2.68375       3.06008       2.45921       2.01399
  12   8 1805.7961    0.3855  0.2914  9.5094  0.0000  0.0159   0.0166   0.0397    0.0472   0.0000   437.4796      -4.25627       17.1926       1.78521      -4.27349      0.792853       2.06294       2.95978       2.74764       2.80850       2.51967       2.00771
  12   9 1949.9739    0.5524  0.4642  9.4466  0.0000  0.0198   0.0185   0.0460    0.0632   0.0000   436.4474      -10.2244       6.98057      -4.98862      0.895605      -6.69400       2.50581       3.27274       3.36648       3.22334       2.89143       2.43982
  12  10 2093.6265    0.7259  0.7083  9.6290  0.0000  0.0257   0.0203   0.0597    0.0871   0.0000   437.3128       1.24241       12.3455      -7.57327       2.07240      -4.88103       3.14051       4.38057       4.16583       3.98119       3.66004       3.02366
  12  11 2235.8633    0.9797  0.7337 10.2833  0.0000  0.0249   0.0275   0.0608    0.0891   0.0000   434.5524      -1.94555       14.5995       2.32305       1.43346      0.222863       3.57987       4.87827       4.75563       4.80394       4.08259       3.33228
  12  12 2376.2955    1.4354  0.9112 10.5208  0.0000  0.0274   0.0363   0.0702    0.1660   0.0000   434.0700       1.62067       18.5529       7.72611      -4.41988    -0.0108829       3.43259       4.60848       4.12073       4.47361       4.21766       3.29368
  12  13 2515.4375    1.8651  0.9534 11.2165  0.0000  0.0284   0.0500   0.0786    0.1753   0.0000   438.8825      -4.07924       7.36487      -1.34533      0.193762       3.39208       3.37687       4.76369       4.54796       4.33416       4.00546       3.39892
  12  14 2654.5949    2.4882  0.9474 11.6810  0.0000  0.0274   0.0638   0.0736    0.1824   0.0000   433.0161      -5.94411       9.40521       3.57567       7.23980      -8.43520       3.31202       4.31551       4.37547       4.19913       3.95099       3.39210
  12  15 2794.4831    2.9921  0.8121 12.1883  0.0000  0.0243   0.0758   0.0600    0.1401   0.0000   443.2851       4.87115       15.6943      -6.25593      -3.26113      0.898743       3.13867       4.00843       3.92081       3.93404       3.64761       3.06459
  12  16 2934.3630    3.6301  0.8650 12.6941  0.0000  0.0253   0.0927   0.0671    0.1140   0.0000   440.3311       2.38428       6.11911      -8.11209      0.111085       2.23008       3.05346       4.21912       4.03933       3.98271       3.60768       3.00696
  12  17 3073.8509    4.3038  0.8965 12.9909  0.0000  0.0249   0.1066   0.0674    0.1123   0.0000   433.6270      -3.54812       20.2347      -4.23212     -0.878972       1.05110       3.26665       3.84011       4.03758       3.95464       3.76135       2.95250
  12  18 3213.2175    4.0577  1.1727 12.8908  0.0000  0.0306   0.0933   0.0829    0.1327   0.0000   443.8988       10.8842       5.72464      -2.11934      -2.42679      -4.52986       3.88438       5.16231       5.01025       5.29244       4.43808       3.75313
  12  19 3352.6789    3.6704  1.6393 12.3246  0.0000  0.0354   0.0707   0.0969    0.1067   0.0000   426.6194       3.02013       13.7984      -12.5160       9.35328      -4.37548       4.61249       5.73730       5.84946       5.90336       5.29186       4.45054
  12  20 3492.3574    3.0159  2.5186 11.7716 -0.0002  0.0451   0.0487   0.1228    0.0825   0.0000   435.4471       3.87639       4.22724       3.66862      -14.7931      -15.5765       5.84622       7.39819       7.78019       7.61123       6.85418       5.67911
  12  21 3632.3940    2.5403  3.4130 11.5259 -0.0012  0.0591   0.0369   0.1444    0.0638   0.0000   438.4309       7.85138       21.1290      -3.53922       3.63901      -18.9785       7.38792       9.81122       9.26713       9.54366       8.38691       7.51850
  12  22 3772.5027    2.0696  4.9396 11.2544  0.0005  0.0730   0.0277   0.2020    0.0537   0.0000   440.2861       10.1853     -0.851034      -9.96350      -7.39979      -2.96286       9.13135       11.6899       12.2213       11.9280       10.4010       9.21776
  12  25 4194.0446    1.1782  9.8496 10.4369  0.0000  0.1409   0.0153   0.3960    0.0456   0.0000   456.3652      -11.6939      -19.5986       19.7214      -17.2834      -13.0595       17.7262       22.8227       23.5714       22.5885       20.5863       17.4976
  12  26 4335.1385    0.9798 11.9276 10.3522  0.0000  0.1762   0.0138   0.5274    0.0399   0.0000   465.9881       39.8149       17.9987      -5.99273       36.3981       14.6040       21.9163       28.0277       30.2795       27.8644       25.8149       21.6737
  12  28 4617.4423    0.6824 16.5516 10.0686 -0.0014  0.2950   0.0101   0.7957    0.0336   0.0000   508.2667      -6.47830       21.4876      -24.5687      -9.52533      -16.7701       36.4457       47.3986       49.5959       48.2268       43.1103       36.5621
  12  29 4758.5696    0.5548 20.3362  9.8633  0.0000  0.4187   0.0072   1.0198    0.0287   0.0000   413.1187       72.4850       88.0309       49.0169       75.6227       23.2009       50.9957       67.2814       69.4836       68.9547       61.5591       51.2416
  13   5 1382.3435    0.1018  0.0383  9.2196  0.0000  0.0133   0.0138   0.0183    0.0303   0.0000   436.9238       1.56898       16.6772      0.642648      -4.67352     -0.118740       1.25600       2.54525       3.72102       1.71984       3.43586       2.74319
  13   6 1541.1456    0.1783  0.1568  9.2113  0.0000  0.0134   0.0109   0.0325    0.0343   0.0000   438.3738      -1.53703       13.6294      -1.62571     0.0912139       1.82845       1.54704       1.90139       1.88802       2.06009       1.93563       1.63113
  13   7 1692.3693    0.2497  0.2967  9.3143  0.0000  0.0196   0.0113   0.0407    0.0388   0.0000   436.0319      -1.23698       12.7944      -2.39753      -2.53939      -1.62097       2.07884       3.15887       3.12820       3.29177       2.97338       2.37043
  13   8 1838.6394    0.4124  0.2726  9.4998  0.0000  0.0152   0.0176   0.0368    0.0472   0.0000   432.6020      -1.44798       14.2562      -1.39133      0.267719     -0.368056       1.80216       2.50876       2.56114       2.70983       2.34949       2.05009
  13   9 1983.8066    0.5895  0.4961  9.5733  0.0000  0.0195   0.0188   0.0482    0.0641   0.0000   434.8096      -5.78934       9.68444      -1.82451      -5.35416       2.27807       2.38090       2.96578       3.22094       3.06292       2.78337       2.49099
  13  10 2128.4699    0.8342  0.6247  9.7523  0.0000  0.0243   0.0227   0.0469    0.0855   0.0000   442.2339       3.18120       9.61060      -5.14118     -0.501204       1.69890       3.06095       4.28519       4.07600       4.22982       3.66388       3.24403
  13  11 2271.1017    1.1362  0.8265 10.0954  0.0000  0.0241   0.0278   0.0604    0.1037   0.0000   446.3670      -5.46104       10.5792      -1.19042      -2.00854       1.44935       2.74874       3.68771       3.55609       3.64315       3.27345       2.87815
  13  12 2411.8514    1.5166  0.9438 10.5178  0.0000  0.0250   0.0357   0.0674    0.1325   0.0000   437.6083       4.81312       11.6023      0.494039       4.42687      -2.12971       3.20147       3.90226       4.17851       3.82296       3.53522       3.23742
  13  13 2551.7229    2.0382  0.9522 10.5305  0.0000  0.0254   0.0458   0.0646    0.2547   0.0000   443.1490       1.81449       17.5231      -5.16466     0.0949592      -7.22913       2.89530       3.70581       3.99142       3.82544       3.41733       2.85278
  13  14 2691.6728    2.6433  0.9159 11.7918  0.0000  0.0247   0.0672   0.0690    0.1792   0.0000   438.0411       2.30189       9.82899       9.96875       6.55178      -4.09745       2.97668       3.89228       4.00221       4.07845       3.57963       3.09389
  13  15 2832.1635    3.4233  0.8228 12.0296  0.0000  0.0230   0.0836   0.0575    0.1992   0.0000   441.9374     -0.300001       11.5100      -4.15007       4.12528       1.74185       2.78075       3.49653       3.63480       3.76292       3.62758       2.95020
  13  16 2972.6149    3.9198  0.8858 12.8301  0.0000  0.0248   0.0925   0.0625    0.1289   0.0000   442.8250       2.22817       7.82623     -0.125790     -0.379574      -5.96862       2.83301       3.78281       3.91540       3.65272       3.36310       2.89149
  13  17 3112.4633    4.1681  0.9530 12.7379  0.0000  0.0249   0.0971   0.0648    0.1304   0.0000   439.4910       3.16315       3.65326     -0.208967      -5.27277      -4.86347       3.03206       3.70422       3.80255       3.69183       3.59742       2.94635
  13  18 3252.2682    4.0158  1.2649 12.5224  0.0000  0.0300   0.0833   0.0799    0.1424   0.0000   431.1892       9.07083       11.6041      -9.47038       8.37729      -2.10019       3.57474       4.60006       4.69420       4.65723       4.10550       3.72956
  13  19 3392.3898    3.4142  1.9293 12.2378  0.0000  0.0389   0.0602   0.1021    0.0887   0.0000   428.5185     -0.244623       12.6362       5.20029      -1.16308      -4.81057       4.50967       5.81886       6.13975       5.90636       5.51615       4.56811
  13  20 3532.5363    2.8407  2.4683 11.9213  0.0000  0.0457   0.0455   0.1221    0.0702   0.0000   437.3544       1.55022       10.5939      -6.33831      -13.8420      -4.01099       5.36754       7.13817       6.95823       6.99884       6.29711       5.60910
  13  21 3673.1498    2.3327  4.0605 11.3657  0.0000  0.0613   0.0312   0.1687    0.0565   0.0000   450.2190       7.77965      -15.8957      -4.42646     -0.185835       2.03379       7.08276       9.46421       9.62685       9.36313       8.64969       7.40292
  13  22 3813.8299    1.9619  5.3904 11.0790  0.0014  0.0737   0.0240   0.2048    0.0490   0.0000   453.4028      -1.10757      -18.9099      -3.04825       11.0511     -0.808200       8.65338       11.2999       11.6587       11.4018       10.2566       8.96112
  13  23 3954.4221    1.6092  7.1454 10.7727  0.0001  0.0974   0.0196   0.2624    0.0494   0.0000   453.6973      -13.4945       26.4259       7.59082      -15.7588      -10.0325       11.0126       14.8207       15.1463       14.9456       13.2518       11.9312
  13  24 4095.3018    1.3239  8.3901 10.6163  0.0000  0.1156   0.0166   0.3259    0.0446   0.0000   459.2824       13.3530       1.40058       15.9103      -9.62002      -11.2721       12.9640       17.0255       17.9987       17.8006       16.0264       13.7570
  13  25 4236.4441    1.1241 10.3690 10.4042 -0.0004  0.1424   0.0141   0.4027    0.0410   0.0000   377.5406       29.2465       26.8747      0.437771     -0.816899      -12.8933       16.1013       21.4466       22.0732       21.6332       19.4883       17.3320
  14   4 1242.4499    0.0881  0.0906  9.4136  0.0000  0.0179   0.0105   0.0450    0.0292   0.0000   438.6514       5.83194       14.4868      -2.05549     -0.980908       2.22331       1.66358       2.65104       2.19042       2.89801       2.53217       2.35915
  14   5 1411.7103    0.1164  0.0534  9.3245  0.0000  0.0159   0.0135   0.0172    0.0295   0.0000   438.4551     -0.381018       16.5302       1.32661      -3.28620      -1.69068       2.05942       2.25951       2.31091       2.52987       2.44627       2.04438
  14   6 1571.5506    0.1907  0.1051  9.3643  0.0000  0.0134   0.0130   0.0203    0.0322   0.0000   435.7414    -0.0656417       13.1755      -2.90456      -3.52542       2.05252       1.23124       1.84417       1.70069       1.74199       1.72738       1.33987
  14   7 1723.5257    0.3027  0.2727  9.4802  0.0000  0.0176   0.0132   0.0374    0.0397   0.0000   436.8404      -2.61940       13.7557       4.51204      0.787312     -0.368017       1.74589       2.23549       2.63565       2.31676       2.22560       1.79388
  14   8 1870.8111    0.4825  0.4074  9.5223  0.0000  0.0203   0.0162   0.0413    0.0536   0.0000   436.3335      -2.99423       11.5845       6.21539     -0.107859      -3.11051       1.90126       2.48562       2.90690       2.47342       2.34399       2.20643
  14   9 2017.0367    0.6669  0.5339  9.7193  0.0000  0.0188   0.0193   0.0472    0.0675   0.0000   439.5114     -0.958739       14.5515      -1.62751     -0.907498       4.93781       2.03487       2.72340       2.63127       2.89560       2.41244       2.25731
  14  10 2162.5282    0.8342  0.6968 10.0599  0.0000  0.0238   0.0219   0.0552    0.0784   0.0000   435.4521       1.06107       14.2255      -5.39158       1.23779     -0.640715       2.45780       3.31611       3.18283       3.43161       3.16459       2.78005
  14  11 2305.7473    1.2383  0.8020 10.3435  0.0000  0.0231   0.0298   0.0569    0.0928   0.0000   440.2735      0.565526       12.1569      -2.75940       1.12550      -3.28038       2.52309       3.74182       3.42636       3.87402       3.50640       3.04341
  14  12 2446.7260    1.6715  0.9456 10.8750  0.0000  0.0256   0.0377   0.0648    0.1155   0.0000   436.7903       1.22350       12.4761       4.09112     -0.279661       7.17488       2.75609       3.63366       3.71863       3.57834       3.43504       3.03132
  14  13 2587.3435    2.0959  0.9667 11.3763  0.0000  0.0246   0.0477   0.0651    0.1261   0.0000   439.0075      -1.54669       12.4823      -2.25770      -5.93477      -2.11003       2.84667       3.53144       3.69882       3.59990       3.35479       2.95419
  14  14 2728.2089    2.7063  0.8905 11.9904  0.0000  0.0247   0.0638   0.0620    0.1474   0.0000   439.0084      -3.33841       8.46512      -1.81115       1.66169      -3.62580       2.73831       3.69519       3.76035       3.57270       3.24958       2.98828
  14  15 2869.2111    3.4161  0.9447 12.3332  0.0000  0.0260   0.0837   0.0645    0.1974   0.0000   437.3442    -0.0245766       5.94527      -2.93587       3.42195     -0.640313       2.89894       3.87116       3.67996       3.64254       3.63516       3.26205
  14  16 3010.1402    4.0394  0.9326 12.8199  0.0000  0.0252   0.0971   0.0667    0.1671   0.0000   433.0898       5.39810       8.11927      -5.38503       1.31567      -2.94924       2.81407       3.78280       3.80661       3.73299       3.52024       3.17051
  14  17 3150.5368    4.1576  1.0869 13.0092  0.0000  0.0281   0.0931   0.0732    0.1535   0.0000   434.5294      -1.03420       12.1855       2.13792      -3.53989      -4.86892       3.10261       4.22524       3.95831       4.24657       3.81022       3.35716
  14  18 3290.7752    3.7084  1.5020 12.7455 -0.0043  0.0339   0.0715   0.0872    0.1057   0.0000   431.8032       3.40333       14.5792      -7.13244       1.66096      -8.42082       3.66684       4.72623       4.86638       5.10943       4.66449       4.04490
  14  19 3431.4666    3.2448  1.9565 12.5062  0.0000  0.0387   0.0575   0.1067    0.0828   0.0000   438.5103      -4.82821       7.70562      -6.91504      -1.49347      -3.42311       4.39157       5.63616       5.82453       5.76724       5.47208       4.80930
  14  20 3572.2184    2.6635  3.0031 11.8427  0.0000  0.0510   0.0387   0.1300    0.0650   0.0000   435.2705       1.57999      0.599111      -6.26531       7.19313      -10.8345       5.28762       7.22536       7.33023       7.46894       6.63479       5.87706
  14  21 3713.0617    2.2215  4.4482 11.4008  0.0000  0.0645   0.0281   0.1739    0.0526   0.0000   443.1244      -3.60671       5.65900      -21.9997       9.46628      -10.6727       6.78144       9.14162       9.43466       9.21387       8.46549       7.52105
  14  22 3854.2161    1.8248  6.0143 11.0644  0.0000  0.0792   0.0215   0.2177    0.0465   0.0000   440.2899       13.0010       24.3230      -14.4281       3.76820      -5.82124       8.49455       11.0871       11.4586       11.5519       10.6652       9.44395
  14  23 3995.3218    1.5203  7.5347 10.8082  0.0000  0.0966   0.0180   0.2760    0.0459   0.0000   421.9210      -14.9474     -0.967559       12.9072      -24.3433      -12.2375       10.2580       13.6651       14.1853       14.4041       12.8269       11.5144
  14  24 4136.8706    1.2284  8.8036 10.7049  0.0000  0.1192   0.0155   0.3418    0.0400   0.0000   432.1255      -8.06035       13.2389      -10.5738       28.3219      -15.4630       12.6709       16.7672       17.4296       17.1587       15.9806       14.0792
  14  25 4278.5031    1.0713 12.4043 10.4254  0.0000  0.1641   0.0134   0.4679    0.0393   0.0000   468.9386      -33.2484      -37.5447       23.7672       45.3199      -43.3726       17.3628       23.0024       24.4786       23.6088       22.2172       19.5469
  15   5 1440.0291    0.1565  0.0771  9.2553  0.0000  0.0100   0.0144   0.0233    0.0293   0.0000   437.4918      -1.10764       15.3035      0.417792      -2.03745      0.720115       1.10071       1.16684       1.41270       1.32470       1.17972       1.32024
  15   6 1601.0351    0.1989  0.1638  9.3224  0.0000  0.0163   0.0110   0.0277    0.0322   0.0000   436.8701      -3.18113       13.9030      -2.36950      -1.37073       2.36560       1.98114       1.72994       1.71964       2.11687       2.00293       1.80356
  15   7 1753.7860    0.3460  0.2669  9.3972  0.0000  0.0150   0.0136   0.0313    0.0407   0.0000   438.5010     -0.748604       13.6696       1.83896      -3.45565     -0.167274       1.43704       2.02900       2.05540       2.18613       1.97983       1.71908
  15   8 1902.3398    0.4799  0.3909  9.4390  0.0000  0.0174   0.0157   0.0378    0.0538   0.0000   439.5495      -1.74979       12.2915      -1.03067      -1.44076     -0.865731       2.07932       2.70127       3.03075       2.99465       2.72178       2.35270
  15   9 2049.5824    0.6677  0.5986  9.6242  0.0000  0.0206   0.0181   0.0478    0.0710   0.0000   437.0423       1.87111       18.9446     -0.557321      -1.25445       1.70067       2.11701       2.76079       2.80998       2.83533       2.49470       2.35334
  15  10 2195.7754    0.9364  0.7081 10.1550  0.0000  0.0222   0.0232   0.0515    0.0775   0.0000   436.1405      -2.56742       12.8896      -4.69687     -0.305636       6.23721       2.39299       2.99054       2.91085       3.30612       3.13713       2.78696
  15  11 2339.5120    1.3395  0.9088 10.2561  0.0000  0.0242   0.0294   0.0606    0.1125   0.0000   436.9634      -1.82099       11.1482      0.894661      -2.52221       2.68087       2.41516       3.33349       3.29513       3.33489       3.29322       2.84033
  15  12 2481.0457    1.7641  1.0158 10.6343 -0.0004  0.0251   0.0365   0.0634    0.1256   0.0000   437.3931      -3.44769       11.8035       1.86437       1.49274      -1.68977       2.51970       3.18266       3.23414       3.39210       3.07874       2.81600
  15  13 2622.3792    2.2703  0.9853 11.4555  0.0000  0.0246   0.0492   0.0653    0.1159   0.0000   437.8410       5.27380       9.81335       3.33635      -5.56662      -1.05166       2.68921       3.39957       3.63821       3.58700       3.40076       2.97157
  15  14 2764.1651    2.9696  0.9043 11.9282  0.0000  0.0229   0.0649   0.0592    0.1248   0.0000   433.4623       2.34789       20.2727       2.88167    -0.0163410      0.237389       2.44884       3.13934       3.15069       3.21382       3.03244       2.86881
  15  15 2905.7713    3.5391  0.8544 12.5362  0.0000  0.0227   0.0796   0.0573    0.1373   0.0000   433.5203       4.77758       19.1404      -1.23234      -3.14218      -2.26923       2.25053       2.98032       2.98505       3.23203       2.84470       2.55098
  15  16 3047.1016    4.2766  0.7782 12.9079  0.0000  0.0214   0.1085   0.0558    0.1473   0.0000   437.3800      -4.29757       10.8516      -2.56200      -4.68738      -3.66908       2.49935       3.09952       3.11727       3.05415       2.76612       2.66482
  15  17 3188.0862    4.0855  1.1274 12.9623  0.0000  0.0283   0.0933   0.0744    0.1711   0.0000   436.2983       4.56576       6.61472      -8.92990      0.997537      -2.32046       2.88917       3.74765       3.93781       4.06424       3.78631       3.34025
  15  18 3328.8513    3.6297  1.4869 12.9180  0.0000  0.0333   0.0731   0.0890    0.1091   0.0000   439.3950     -0.423050       14.4928       3.52230      0.489268      -1.83835       3.48992       4.65150       4.67162       4.81730       4.46369       3.91176
  15  19 3470.0187    3.0659  2.6128 11.9695  0.0028  0.0431   0.0450   0.1175    0.0790   0.0000   446.0238      -3.08156       6.75421      -4.79694       5.06302       7.21596       4.49087       5.91035       6.12474       6.22806       5.73231       5.18096
  15  20 3611.2198    2.5577  3.6921 11.5206  0.0000  0.0528   0.0329   0.1446    0.0630   0.0000   437.8915      -17.2720       6.00542       3.70588      -4.25762      -2.06523       5.57525       6.99311       7.51615       7.71076       7.16416       6.38882
  15  21 3752.6506    2.1570  4.7442 11.1883  0.0003  0.0639   0.0260   0.1704    0.0550   0.0000   441.6748      -7.81342       5.63371       13.1974       1.92654      -19.0512       6.48274       8.54074       9.02366       8.81374       8.65715       7.67900
  15  22 3894.1580    1.7207  6.5143 10.7940  0.0000  0.0824   0.0193   0.2230    0.0486   0.0000   451.3094      -18.2589       28.0449       13.8864       9.14973      -10.2715       8.13410       11.1709       11.3458       11.4749       10.5715       9.48445
  15  23 4035.5851    1.4471  8.2706 10.6354  0.0000  0.1011   0.0163   0.2761    0.0435   0.0000   443.2331       11.1863       7.21054      -5.21356       4.22712       4.80611       10.0051       13.1636       13.8062       13.6023       12.8435       11.4090
  15  24 4177.4714    1.2247 10.6130 10.4160  0.0003  0.1272   0.0141   0.3628    0.0418   0.0000   450.6450       24.5495       26.0533      -43.6859       10.4772       4.18027       12.6403       16.5997       17.7100       17.7918       16.2667       14.5304
  15  25 4319.2988    0.9898 12.2913 10.3686  0.0000  0.1632   0.0126   0.4661    0.0369   0.0000   432.6157     -0.566834       60.7489       33.0785       39.4855      -20.9607       16.1213       21.2426       23.1741       22.1256       21.1792       19.0248
  15  26 4461.1089    0.8511 14.8496 10.1712  0.0013  0.2069   0.0105   0.5733    0.0336   0.0000   447.5399       15.2236       7.43500      -30.4141       5.63709       7.10850       20.7138       26.6798       29.4513       28.6992       26.9155       24.0161
  16   5 1467.2892    0.1448  0.0955  9.2438  0.0000  0.0127   0.0122   0.0313    0.0288   0.0000   436.1785      -2.00400       16.0475    -0.0141062      -1.95198      0.790321       1.05341       1.88141       1.70610       1.28280       1.43533       1.43204
  16   6 1629.5035    0.2393  0.1904  9.2339  0.0000  0.0123   0.0113   0.0271    0.0330   0.0000   436.6332      -1.07469       14.3440     -0.255317     -0.181022       1.72629       1.25283       1.50282       1.65172       1.64630       1.44733       1.33240
  16   7 1783.2607    0.3839  0.3119  9.3203  0.0000  0.0172   0.0139   0.0341    0.0429   0.0000   436.8578     -0.386430       14.2213      0.456622      -2.44347       1.62357       2.10997       2.81731       2.87016       2.74962       2.52077       2.31742
  16   8 1933.1191    0.5306  0.4944  9.4493  0.0000  0.0180   0.0155   0.0426    0.0561   0.0000   438.4814       1.07405       11.2964      -1.77082     0.0417704      -1.28564       1.73577       2.30310       2.41684       2.19632       2.27199       2.19468
  16   9 2081.6286    0.7323  0.5617  9.8168  0.0000  0.0192   0.0196   0.0446    0.0668   0.0000   436.2507      -4.72140       16.5363       1.34594      -4.25269     -0.388064       1.76403       2.42649       2.43768       2.51609       2.41238       2.18997
  16  10 2228.3955    1.0135  0.8211 10.1758  0.0000  0.0240   0.0233   0.0567    0.0889   0.0000   433.4713     -0.632905       11.3585       2.92079       3.49070      -2.34642       2.15143       3.05690       2.88081       3.15323       3.14972       2.66854
  16  11 2372.6039    1.4573  0.9396 10.2746  0.0000  0.0220   0.0306   0.0617    0.1097   0.0000   438.0844      -3.11924       6.54229      -3.07532      -1.13966       1.92475       2.19535       2.87130       2.80249       2.83948       2.81526       2.42397
  16  12 2514.8350    1.8940  0.9200 10.9060 -0.0001  0.0218   0.0397   0.0587    0.1046   0.0000   430.2795      -6.39456       11.7788       1.10055       2.27878      -4.13080       2.32642       2.93377       2.99477       3.15473       2.90743       2.58750
  16  13 2656.9120    2.4070  0.9658 11.3104  0.0000  0.0235   0.0484   0.0598    0.1149   0.0000   437.4835       2.42656       12.8856      -3.69135     -0.757934      0.572179       2.21339       3.08423       3.13866       3.16567       3.01677       2.73371
  16  14 2799.5244    3.1951  0.8887 11.8896  0.0000  0.0212   0.0669   0.0555    0.1092   0.0000   435.7880      -1.32155       11.9976      -3.37521      -2.78579      -5.33045       1.98031       2.65796       2.69516       2.93175       2.58914       2.30193
  16  15 2941.7830    3.7440  0.8750 12.1971  0.0000  0.0210   0.0801   0.0552    0.1439   0.0000   437.0207       1.73469       6.66352      -1.56867      -3.17110      -2.82533       2.02520       2.74835       2.80944       2.91779       2.61021       2.31441
  16  16 3083.4824    4.2117  1.0979 11.7955  0.0000  0.0243   0.0842   0.0652    0.3564   0.0000   438.4071       1.66895       10.9934       2.84836     -0.806190      -6.49798       2.27226       3.12229       3.13893       3.27827       3.05253       2.69172
  16  17 3224.9461    4.0544  1.2421 13.0569  0.0000  0.0299   0.0917   0.0828    0.1473   0.0000   437.8039      -10.3938       18.5666      -3.62865      -2.52004      -2.30054       2.74348       3.84462       3.67416       3.99453       3.58849       3.30632
  16  18 3366.3430    3.4878  1.8594 12.4289  0.0000  0.0356   0.0627   0.0999    0.1245   0.0000   443.2737      -1.02896       8.06717      -10.9919     -0.153170      -4.24978       3.36131       4.43073       4.61616       4.65758       4.35593       4.04309
  16  19 3508.0386    2.9033  2.4978 12.1273  0.0000  0.0434   0.0454   0.1170    0.0787   0.0000   437.1013      -9.63953       6.00664      -7.55811       7.63928     -0.185183       4.11754       5.56029       5.89625       5.94396       5.53301       4.98272
  16  20 3649.7992    2.4486  3.6117 11.5513  0.0000  0.0513   0.0320   0.1505    0.0627   0.0000   453.8411     0.0771877       11.7507      -11.4445       12.1583      -2.42075       4.89260       6.46553       6.73769       6.72797       6.54217       5.94743
  16  21 3791.5315    2.0488  5.1250 10.9647  0.0000  0.0645   0.0230   0.1799    0.0545   0.0000   429.0382      -3.72926       4.59481       2.88008       10.8846      -27.4345       6.08766       8.11316       8.35710       8.57840       7.92311       7.29534
  16  22 3933.5510    1.6694  7.3261 10.6826  0.0000  0.0841   0.0177   0.2396    0.0451   0.0000   433.4079      -14.3346       18.1344      -2.99927      -16.0641       1.84107       8.06085       10.4611       11.1171       10.8566       11.0823       9.70214
  16  24 4217.6556    1.1158 10.5050 10.4202  0.0000  0.1315   0.0131   0.3686    0.0372   0.0000   406.9282       48.3997       48.1383      -26.3149       4.38961      -11.8094       11.9561       15.9728       16.8674       17.1120       15.8273       14.7104
  16  25 4360.0332    0.9244 13.2939 10.2621 -0.0001  0.1785   0.0113   0.4901    0.0343   0.0000   442.1972       4.57829       43.7672       21.9931      -30.0838      -6.39653       16.4743       21.6166       22.9976       23.2804       21.7722       19.9476
  17   6 1657.0406    0.2519  0.2124  9.3401  0.0000  0.0147   0.0111   0.0274    0.0342   0.0000   440.7835      -2.83228       16.5531      -1.78144      -2.34583     -0.165022       1.50317       1.64992       1.69651       1.77631       1.76963       1.65457
  17   7 1811.9769    0.3912  0.3702  9.4011  0.0000  0.0164   0.0131   0.0368    0.0440   0.0000   439.0773      -2.09686       13.3973       1.06636      -2.22510      0.110605       1.59412       1.87939       2.00296       2.06133       2.06033       1.74751
  17   8 1963.2956    0.5489  0.4782  9.5624  0.0000  0.0164   0.0158   0.0429    0.0536   0.0000   437.3281      -1.19097       11.7307       2.28083       1.79885     -0.866408       1.54489       1.97044       2.00028       2.10931       2.00834       2.09577
  17   9 2112.9710    0.8354  0.6014  9.8915  0.0000  0.0184   0.0209   0.0446    0.0659   0.0000   439.0216      -3.40617       11.5437       1.51701      0.506787      0.494157       1.58446       2.18843       2.06583       2.30187       2.11155       1.94054
  17  10 2260.2763    1.0469  0.7979 10.3090  0.0000  0.0222   0.0233   0.0543    0.0817   0.0000   439.7353       2.55018       13.8231       2.08015      -5.42342       1.58780       1.95534       2.57231       2.55175       2.71614       2.57542       2.41643
  17  11 2405.0334    1.5468  0.9238 10.9271  0.0000  0.0240   0.0331   0.0606    0.0937   0.0000   436.6107      -3.35714       16.3267       3.61331      0.562608     -0.893176       2.18766       2.80025       2.64662       3.01190       2.82960       2.59617
  17  12 2548.1367    1.9859  1.0075 10.9294  0.0000  0.0232   0.0391   0.0595    0.1215   0.0000   438.1834      -5.35881       13.6513      -1.47137      0.163511      0.644500       2.17854       2.87499       2.86648       3.07941       2.77644       2.63153
  17  13 2691.0105    2.6525  1.0089 11.5445  0.0000  0.0235   0.0521   0.0584    0.1238   0.0000   435.2088      -2.43922       8.90141      -1.59208      -4.83375       2.85258       2.20560       2.93465       2.87482       2.92813       2.87825       2.73321
  17  14 2834.3742    3.2176  0.9217 12.0680  0.0000  0.0223   0.0650   0.0553    0.1083   0.0000   438.1405      -1.22530       16.4631      -1.55821      -5.18047      -3.67822       2.00895       2.57780       2.66940       2.67781       2.73487       2.36002
  17  15 2977.2448    3.7366  0.9262 12.4702  0.0000  0.0225   0.0760   0.0566    0.1166   0.0000   441.7094      0.617529       11.8560      -2.17360      -3.92528      -4.25913       2.06534       2.75939       2.83901       3.01046       2.67336       2.40720
  17  16 3119.3943    4.0674  1.1157 12.5653  0.0000  0.0248   0.0785   0.0653    0.1585   0.0000   438.2724       3.27257       10.5988      -2.10032      0.745717      -8.56581       2.24887       3.07162       3.02811       3.23109       2.99825       2.72703
  17  17 3261.4121    3.9528  1.3500 12.6920  0.0000  0.0301   0.0766   0.0762    0.1563   0.0000   438.6905       3.27953       12.1654      -7.50034       1.79527       2.89285       2.52891       3.56589       3.66713       3.68030       3.49297       3.18120
  17  18 3403.4019    3.3981  2.0241 12.4674  0.0000  0.0378   0.0586   0.1020    0.1081   0.0000   440.6581       1.24488       8.27973       4.95653       2.33549      -6.00034       3.27877       4.52915       4.59959       4.84823       4.50301       4.18216
  17  19 3545.4532    2.7505  2.9086 12.0074  0.0011  0.0467   0.0408   0.1279    0.0772   0.0000   429.6555       7.20189       7.51490      -6.91469       5.58829       1.84059       4.12728       5.44858       5.88559       5.94254       5.74691       5.12376
  17  20 3687.8577    2.3250  4.1810 11.3829  0.0000  0.0554   0.0280   0.1519    0.0616   0.0000   436.7366       1.23892       19.1651      -5.73889       1.38817      -9.42934       4.97737       6.57633       6.99942       7.08249       6.85468       6.14114
  17  21 3830.1277    1.9109  5.6693 10.9674  0.0001  0.0677   0.0207   0.1942    0.0501   0.0000   437.8973       19.5167       16.6243      -9.29044      -6.38728      -2.67061       5.90291       8.11102       8.36388       8.76340       8.36641       7.43033
  17  22 3972.5572    1.6067  7.3208 10.7081  0.0000  0.0836   0.0166   0.2334    0.0428   0.0000   433.6726      -21.3277       11.1700      -4.90911       7.21949      -6.49217       7.33458       9.74621       10.1201       10.3972       10.1446       9.21116
  17  23 4114.6365    1.2739  9.2819 10.5925  0.0027  0.1116   0.0141   0.3109    0.0372   0.0000   446.4144       42.6589       7.86703      -8.53276       25.3003       2.44832       9.37966       13.0886       13.6451       13.9393       13.2642       12.0397
  18   6 1683.6725    0.2976  0.2087  9.3193  0.0000  0.0127   0.0126   0.0277    0.0344   0.0000   437.0874      -4.12865       15.9232       1.91748      -2.44638      -2.02665       1.16188       1.43412       1.25113       1.29235       1.50063       1.36484
  18   7 1839.9901    0.4474  0.3798  9.4609  0.0000  0.0161   0.0135   0.0327    0.0447   0.0000   436.0867      -3.90950       16.1007      -1.05203      -2.47032     -0.513257       1.39860       1.77852       2.00753       2.04847       2.15955       1.75338
  18   8 1992.8312    0.6043  0.5439  9.5693  0.0000  0.0184   0.0159   0.0442    0.0589   0.0000   438.0403       2.58919       11.8472     -0.811103       1.69937      -3.09432       1.51556       1.99204       1.92824       2.23444       2.14436       2.00538
  18   9 2143.7434    0.8217  0.6673  9.8936  0.0000  0.0191   0.0193   0.0471    0.0675   0.0000   440.0272      -1.47191       13.3895     -0.195819      -3.84411       1.79816       1.58665       2.10566       2.11872       2.34024       2.07323       1.91330
  18  10 2291.6144    1.1596  0.8881 10.3865  0.0000  0.0222   0.0245   0.0561    0.0903   0.0000   438.7714      0.233662       10.7043      0.373353       3.53266       1.11051       1.93072       2.60787       2.67799       2.69737       2.88596       2.40164
  18  11 2436.8252    1.5775  1.0064 10.9820  0.0000  0.0246   0.0319   0.0630    0.0983   0.0000   434.7366    -0.0464911       12.4863      -3.20215       3.22957       1.54055       2.19693       2.87750       3.30219       3.29373       3.14888       2.84768
  18  12 2580.8527    2.0591  1.0275 11.2722  0.0000  0.0230   0.0390   0.0593    0.0940   0.0000   434.8986     -0.925889       16.3324       1.76266      -2.33232     -0.207715       2.11160       2.68452       2.87932       2.97917       2.88271       2.60810
  18  13 2724.7136    2.8008  0.9602 11.7547  0.0000  0.0222   0.0550   0.0569    0.1100   0.0000   434.9160      -1.02645       18.5341       1.53091      -1.26215      -1.92974       1.85289       2.64420       2.56615       2.71463       2.62351       2.40361
  18  14 2868.6202    3.5275  0.8975 12.0529  0.0000  0.0212   0.0698   0.0512    0.1204   0.0000   441.8503      -2.47430       16.0772      -4.10368      -2.40142      -3.81621       1.86652       2.60100       2.52191       2.83568       2.54271       2.41717
  18  15 3012.1997    4.1734  0.8777 12.5668 -0.0001  0.0208   0.0833   0.0509    0.1045   0.0000   438.0542      -2.16999       15.5049       1.52730       3.05095      -1.65533       2.00030       2.76386       2.86939       2.99247       3.02689       2.73578
  18  16 3154.9021    4.1013  1.1269 12.7798  0.0000  0.0251   0.0779   0.0657    0.1142   0.0000   440.2210       4.18065       6.15281     -0.875808     -0.572185      -10.3873       2.02906       2.89674       2.74788       3.07502       2.85168       2.79235
  18  17 3297.3705    3.7393  1.4980 12.5353  0.0000  0.0289   0.0653   0.0771    0.1241   0.0000   435.5544      -2.28484       8.99939       2.24831     0.0101587      -6.97151       2.42398       3.27696       3.23425       3.44260       3.34944       3.07021
  18  18 3439.9727    3.2603  2.1732 12.0793  0.0000  0.0358   0.0508   0.1002    0.1128   0.0000   435.7668       6.51533       16.0329     0.0700023     -0.795863      -5.73151       2.95352       4.03307       4.14126       4.24660       4.18682       3.74362
  18  19 3582.5934    2.7241  3.2132 11.6287  0.0000  0.0463   0.0357   0.1258    0.0843   0.0000   440.2609       10.1598       11.5624      -5.68087      -7.39318       1.24381       3.75342       5.21685       5.20758       5.56848       5.32400       4.86546
  18  20 3725.4081    2.2048  4.7375 11.1736  0.0000  0.0575   0.0243   0.1601    0.0582   0.0000   442.8375      -1.95291       4.02110      -4.70614       9.60396      -8.87810       4.90424       6.31714       6.84948       6.91843       6.71475       6.14120
  18  21 3868.1940    1.8179  5.9515 10.9071  0.0000  0.0694   0.0192   0.1922    0.0474   0.0000   448.2588       7.64710       3.65005      -12.8642       10.5030      -11.3952       5.84495       7.62860       8.27426       8.48530       8.11657       7.50981
  18  22 4010.8852    1.5091  8.2274 10.5427  0.0003  0.0890   0.0148   0.2453    0.0415   0.0000   441.1236       7.03391       20.7490      -12.5271      -1.15742       4.45482       7.39079       9.71452       10.4517       10.7928       10.4324       9.71514
  18  24 4296.8937    1.0611 12.8468 10.3286  0.0000  0.1475   0.0110   0.4184    0.0330   0.0000   452.7116       21.8472       37.9270      -30.3754      -20.8482       3.33490       11.9068       16.2188       17.0930       17.3600       16.8147       15.5852
  18  26 4582.5955    0.7456 19.3974  9.9995  0.0042  0.2630   0.0069   0.6521    0.0256   0.0000   467.5474       40.9251       11.9531       6.68671       48.1693      -10.6037       21.0268       29.2739       30.2323       32.3185       29.7400       27.5174
  19   6 1709.3542    0.2861  0.2287  9.3523  0.0000  0.0132   0.0112   0.0262    0.0328   0.0000   437.0938     -0.200637       15.0489      -2.82858      -4.45033      0.982803       1.06846       1.32102       1.59905       1.62680       1.47657       1.44792
  19   7 1867.2840    0.4634  0.4156  9.4826  0.0000  0.0163   0.0132   0.0352    0.0448   0.0000   439.9811      0.720436       13.9278     -0.854360      -1.55906      0.615888       1.35423       1.75111       1.97343       1.99535       1.88797       1.74610
  19   8 2021.7417    0.6526  0.5736  9.6266  0.0000  0.0186   0.0161   0.0415    0.0628   0.0000   440.5584      -3.75321       15.4318      0.942954      -2.48669      0.420231       1.52305       2.08938       2.08834       2.35447       2.35532       2.16932
  19   9 2173.7359    0.9398  0.6913  9.9093 -0.0001  0.0181   0.0207   0.0449    0.0700   0.0000   437.0501       4.37024       9.47355      -3.04366      -6.28896      -1.24741       1.54567       2.05392       2.19922       2.25869       2.18036       2.03753
  19  10 2322.3231    1.2795  0.8693 10.1924  0.0000  0.0205   0.0254   0.0510    0.0907   0.0000   439.9660      0.770057       17.5253       2.07276       2.22323      -2.79791       1.69246       2.20950       2.27270       2.53010       2.44928       2.23793
  19  11 2468.1315    1.7282  1.0102 11.0431  0.0000  0.0250   0.0337   0.0601    0.0978   0.0000   436.4013      -1.56734       11.3202      -2.20842     -0.984106      0.315911       1.77612       2.71558       2.46041       2.81474       2.61626       2.42742
  19  12 2613.0743    2.2758  0.9610 11.5673  0.0000  0.0215   0.0453   0.0568    0.1021   0.0000   436.9116      -2.12611       11.0022      -2.84599      -1.18782      0.831179       1.79341       2.35752       2.42815       2.56657       2.47638       2.29558
  19  13 2757.9190    2.9365  0.9861 11.4035  0.0000  0.0208   0.0540   0.0542    0.1264   0.0000   437.3748       1.50069       11.8636    -0.0844284      0.774868      -1.76148       1.72707       2.30661       2.44972       2.44036       2.53425       2.28909
  19  14 2902.5001    3.6145  0.8730 12.1020  0.0000  0.0202   0.0694   0.0489    0.1139   0.0000   441.6034      0.478773       11.3043      -2.83300      -2.14244      -3.32548       1.73338       2.35597       2.45418       2.60372       2.33841       2.18712
  19  15 3046.5608    4.1429  0.9906 12.3823  0.0000  0.0213   0.0761   0.0564    0.1222   0.0000   438.3599      -3.61322       9.09347     -0.301498       4.76561      -5.71641       1.80137       2.37699       2.40285       2.40038       2.47901       2.32723
  19  16 3189.8487    4.1048  1.3382 12.5342 -0.0000  0.0268   0.0689   0.0681    0.1073   0.0000   437.7387       9.05720       10.2557      -2.68929     -0.127849      -9.30550       2.20753       2.87183       2.92717       3.15338       3.09482       2.77906
  19  17 3332.9095    3.5817  1.8018 12.2593  0.0012  0.0314   0.0538   0.0832    0.0863   0.0000   439.1045       1.52697       14.4692      -6.88461       3.14276     -0.524801       2.48594       3.41662       3.43564       3.65033       3.46036       3.24233
  19  18 3476.2080    3.0340  2.4238 12.1036  0.0000  0.0389   0.0433   0.1025    0.0790   0.0000   445.1903      -2.12245       10.3139      -3.72476      0.802424      0.972597       3.04286       4.14343       4.34995       4.43071       4.37149       3.95448
  19  19 3619.3937    2.5248  3.4986 11.5180  0.0000  0.0488   0.0309   0.1270    0.0685   0.0000   439.9039      -2.03639       1.62569      -2.56709      -1.99282      -6.52110       3.65764       5.08438       5.32228       5.47059       5.23835       4.93799
  19  20 3762.4535    2.1005  5.2095 10.9431  0.0000  0.0591   0.0216   0.1640    0.0570   0.0000   447.7194     -0.883482       12.9950      0.169485       9.61809      -11.3137       4.74926       6.33129       6.62206       6.75949       6.86083       6.21914
  19  21 3905.8095    1.7655  6.9607 10.6459  0.0000  0.0741   0.0167   0.2039    0.0451   0.0000   434.0826       4.93991       13.8119       15.3648      -6.48704      -13.2046       5.80394       8.05387       8.32050       8.58718       8.35553       7.87466
  19  22 4049.1598    1.4248  8.9750 10.4873  0.0000  0.0934   0.0135   0.2680    0.0375   0.0000   431.4317      -14.2576       1.86210      -14.8658      -20.2872       1.26453       7.42144       9.82836       10.6925       10.8649       10.3739       9.69657
  19  23 4192.1609    1.1671 10.7914 10.4751  0.0000  0.1191   0.0122   0.3474    0.0329   0.0000   419.5018       11.1866       36.6569      0.886457       1.79165       7.63772       9.24861       12.5812       13.3319       13.9129       13.2680       12.2750
  19  24 4336.0473    0.9243 12.7068 10.3389 -0.0027  0.1583   0.0103   0.4420    0.0309   0.0000   438.2409      -27.7245       21.4351      -9.85870       14.0759       26.4982       12.2125       16.6541       17.8329       18.4878       17.7165       16.3037
  19  25 4479.4807    0.7788 15.6708 10.1925  0.0000  0.2092   0.0082   0.5526    0.0273   0.0000   448.6394      -3.91953       7.35225       24.7752       12.6163      -31.7942       15.9619       21.2958       23.3634       23.8209       22.2650       21.3750
  19  26 4622.7715    0.6746 18.4326  9.9726 -0.0026  0.2626   0.0066   0.6412    0.0241   0.0000   446.2412      -4.75880      -17.3650      -2.85870       17.6208      -20.3503       20.1123       27.5128       29.3602       30.6417       28.6322       26.7531
  20   5 1566.5367    0.2005  0.1448  9.2743  0.0000  0.0096   0.0101   0.0232    0.0281   0.0000   439.3012     -0.194391       17.0804     -0.165215      -1.51665      -1.11203      0.776155       1.16278       1.24026       1.37468       1.32566       1.18165
  20   6 1734.1768    0.3379  0.3251  9.2912  0.0000  0.0139   0.0109   0.0327    0.0374   0.0000   438.0727      -1.32369       16.1476    -0.0146311      -2.22038     0.0641973       1.09867       1.37914       1.54948       1.57520       1.56327       1.35960
  20   7 1893.9004    0.4935  0.4526  9.5466  0.0000  0.0162   0.0134   0.0375    0.0449   0.0000   436.9894      -4.45391       12.2687       3.02245      -1.57329       2.13250       1.17588       1.58225       1.67547       1.66190       1.57925       1.59567
  20   8 2050.0300    0.7008  0.6019  9.6508  0.0000  0.0176   0.0162   0.0441    0.0608   0.0000   437.7238      -2.61927       18.2356       2.73249      -2.90368      -3.39171       1.23021       1.73235       1.81075       1.91989       1.86822       1.75172
  20   9 2203.0868    0.9575  0.8768  9.9135  0.0000  0.0222   0.0193   0.0512    0.0893   0.0000   437.5438      -3.47918       17.6000       1.74307      0.809858       1.06295       1.61443       2.20781       2.31338       2.36452       2.37962       2.24504
  20  10 2352.4303    1.3743  0.8874 10.4114  0.0000  0.0212   0.0262   0.0490    0.0917   0.0000   434.7028      -2.37216       15.6080     -0.276651       1.02075     -0.433334       1.58082       2.13304       2.13787       2.35520       2.35203       2.05986
  20  11 2498.9838    1.8281  0.9518 10.9809  0.0000  0.0203   0.0352   0.0576    0.1056   0.0000   435.7348       2.01384       13.6252      0.976164      0.452641     -0.357530       1.60796       2.13204       2.21398       2.21020       2.28599       2.11560
  20  12 2644.8096    2.3759  0.9424 11.7184  0.0000  0.0225   0.0455   0.0547    0.0999   0.0000   439.9014       1.78950       15.5542      -2.16992      0.792783      0.212270       1.59736       2.32613       2.21402       2.40932       2.35182       2.23215
  20  13 2790.6905    3.0464  1.0104 11.9640  0.0000  0.0207   0.0553   0.0581    0.1032   0.0000   440.3214     -0.178107       9.53392       2.79493      -1.40769      -2.91177       1.62378       2.12968       2.30406       2.37731       2.32212       2.13601
  20  14 2935.9591    3.8076  0.8489 12.4615  0.0002  0.0196   0.0733   0.0489    0.0990   0.0000   440.8655       2.38441       9.36966      -2.12020      0.153453      -4.89010       1.43114       2.08342       1.98030       2.21258       2.15768       1.89125
  20  15 3080.4584    4.2278  0.9750 12.4329  0.0000  0.0205   0.0763   0.0533    0.1202   0.0000   436.3493       1.23775       11.0389      -1.82529     -0.746860      -1.49373       1.54720       2.13680       2.16501       2.33011       2.19109       2.13081
  20  16 3224.4084    4.1645  1.2480 12.4569  0.0007  0.0247   0.0694   0.0620    0.1192   0.0000   435.6519       3.54372       16.2954      -5.16870      0.615629      -3.61243       1.92246       2.56181       2.65843       2.89899       2.72194       2.52883
  20  17 3368.0548    3.5439  1.9036 12.1391  0.0000  0.0316   0.0492   0.0793    0.0817   0.0000   442.5053       3.37220       9.98663      -5.14257       1.68316      -8.55595       2.42011       3.36307       3.42727       3.66985       3.65694       3.29853
  20  18 3511.8143    2.7915  2.7162 12.1939  0.0000  0.0415   0.0375   0.1093    0.0587   0.0000   440.6483       3.54602       12.2532      -6.55941       3.90979      -1.28676       3.10983       4.24783       4.46544       4.70694       4.57610       4.24426
  20  19 3655.5209    2.3552  4.0270 11.4717  0.0000  0.0516   0.0270   0.1359    0.0571   0.0000   437.8053       7.10730       16.7522      -9.69424       5.18209      -6.78344       3.88039       5.32348       5.62847       5.72020       5.84418       5.14799
  20  20 3799.3422    1.9918  5.4409 10.9976  0.0000  0.0598   0.0201   0.1706    0.0503   0.0000   426.3753      -7.36724       26.9290       4.27629       4.10498      -12.1044       4.60759       6.09145       6.46897       6.70378       6.50745       6.14177
  20  21 3942.8920    1.6559  7.6383 10.6510  0.0000  0.0794   0.0152   0.2166    0.0407   0.0000   433.5190       7.98745       17.3116       4.96081      -13.2699      0.169694       5.93434       8.16172       8.46901       8.90004       8.73322       8.13543
  20  22 4086.8539    1.3618  9.1760 10.5169  0.0000  0.0963   0.0128   0.2710    0.0350   0.0000   427.7188       22.2931       9.02083      -8.25338       3.09999      -22.0197       7.05431       9.62528       10.3314       10.7068       10.1398       9.58622
  20  23 4230.3595    1.1036 11.9380 10.4387  0.0000  0.1318   0.0111   0.3733    0.0315   0.0000   426.0152       9.33241       19.6968      -3.06016       7.36756      -19.5953       9.86442       13.2029       14.3817       14.9128       14.2815       13.5546
  20  24 4374.4798    0.9463 13.8554 10.3215  0.0016  0.1623   0.0094   0.4453    0.0284   0.0000   439.7622      -21.4354       21.7729      -17.9844       14.0719       22.0893       11.8568       16.4105       17.4305       18.1333       17.3789       16.3836
  20  26 4662.1767    0.6112 18.8468 10.0089 -0.0006  0.2800   0.0062   0.6984    0.0221   0.0000   485.8546       32.3581     -0.494287       3.22739       15.6640      -18.4146       20.5466       27.7782       30.4547       31.5100       29.9343       28.2282
  21   4 1408.0688    0.1462  0.0711  9.3079  0.0000  0.0154   0.0116   0.0170    0.0246   0.0000   439.1639     -0.323401       18.4236       1.10183      -2.23166       1.13554       1.27284       2.35356       1.43976       1.80648       2.04925       1.92954
  21   5 1589.2543    0.2154  0.2467  9.2173  0.0000  0.0134   0.0086   0.0303    0.0297   0.0000   439.2175     -0.635283       20.1304       1.63955      -3.51701     -0.900435       1.03365       1.25172       1.44320       1.59377       1.50505       1.34255
  21   6 1758.2121    0.3603  0.3251  9.3379  0.0000  0.0143   0.0116   0.0320    0.0381   0.0000   438.9189      -1.33726       19.2853      0.661525      -2.01671       1.42141       1.03743       1.44287       1.47792       1.69132       1.56112       1.49790
  21   7 1919.8055    0.5395  0.4678  9.5209  0.0000  0.0154   0.0139   0.0368    0.0479   0.0000   438.8967     -0.473891       15.1886      -2.85024      -1.00772       2.33232       1.15540       1.65675       1.69063       1.90203       1.97722       1.68847
  21   8 2077.6945    0.7419  0.7039  9.7347  0.0000  0.0187   0.0159   0.0457    0.0660   0.0000   436.8269      0.216403       15.0577       4.93872     -0.846276      -3.86540       1.42453       1.82069       2.13390       2.21537       2.10489       2.02192
  21   9 2231.8287    1.0663  0.9169 10.0600  0.0000  0.0214   0.0209   0.0545    0.0883   0.0000   438.4165     -0.670761       14.6043       7.04833      -3.03615     -0.779582       1.55064       2.11714       2.11630       2.27152       2.27028       2.19170
  21  10 2381.8793    1.5017  0.9905 10.3418  0.0000  0.0206   0.0266   0.0539    0.1005   0.0000   439.0904      0.671036       13.0028       1.71157       1.90335      -2.03377       1.48510       2.00046       2.04681       2.22485       2.25139       2.14891
  21  11 2529.3136    1.9773  1.0009 10.8945  0.0000  0.0211   0.0349   0.0516    0.1090   0.0000   438.2618      0.173738       10.3094     -0.356138       1.79946      -2.56726       1.54324       2.11672       2.13110       2.32361       2.30280       2.14412
  21  12 2676.1675    2.5046  0.9344 11.8650  0.0000  0.0203   0.0474   0.0552    0.0943   0.0000   441.3772      -3.30132       12.2621      -2.47590      -2.04031     -0.395593       1.51917       2.02748       2.13693       2.23827       2.14166       2.01971
  21  13 2822.9339    3.2797  0.8545 12.2299 -0.0001  0.0187   0.0630   0.0504    0.1041   0.0000   440.8887      -1.42091       13.0767     -0.439729     -0.318716       1.20740       1.47219       1.98336       2.07494       2.12380       2.02925       1.86094
  21  14 2968.8889    3.9931  0.8865 12.4944  0.0000  0.0188   0.0739   0.0486    0.0987   0.0000   437.5703       6.37169       14.7366       1.42801      -2.30945      -4.04252       1.43360       1.83793       1.99455       2.11899       2.09716       1.92106
  21  15 3113.9665    4.2625  1.0728 12.3892  0.0000  0.0214   0.0722   0.0547    0.1254   0.0000   439.0596      0.704488       15.7192      -1.00328      0.360362      -5.43665       1.58815       2.16652       2.20452       2.33372       2.26970       2.15146
  21  16 3258.5641    3.8816  1.4439 12.2326  0.0000  0.0266   0.0590   0.0651    0.1075   0.0000   439.2635       2.36751       9.67087      -1.71041      0.441142      -11.4361       1.91551       2.65098       2.67783       2.90912       2.80315       2.65743
  21  17 3402.8422    3.3647  2.0159 12.2550 -0.0001  0.0318   0.0455   0.0862    0.0639   0.0000   439.3649       6.05684       9.52623      -4.59284       1.28702      -3.83535       2.31932       3.16049       3.30093       3.45501       3.39919       3.12883
  21  18 3547.1355    2.6961  2.9909 12.0166  0.0000  0.0411   0.0327   0.1119    0.0494   0.0000   444.5287       1.85783       15.4274      0.168590      0.221536      -5.16827       3.02116       4.04200       4.32253       4.54917       4.52009       4.15918
  21  19 3691.4527    2.3077  4.6130 11.2030  0.0000  0.0529   0.0234   0.1410    0.0533   0.0000   433.3514      0.909355       22.1553       2.84462      -2.05719      -3.87245       3.83608       5.14303       5.55106       5.92378       5.80363       5.27169
  21  20 3835.6087    1.9120  6.1444 10.8178  0.0000  0.0639   0.0179   0.1743    0.0468   0.0000   432.7292      -11.7173       22.2318      -14.7775      -6.64531      -11.0415       4.60191       6.19762       6.65813       6.95448       6.86761       6.38340
  21  21 3979.7151    1.5663  8.1052 10.6399  0.0000  0.0818   0.0140   0.2270    0.0362   0.0000   426.5854       2.11778       20.4576      0.916358      -4.18416       6.10177       5.83658       8.00481       8.48898       8.73957       8.64200       7.94866
  21  23 4268.1367    1.0460 11.9376 10.3902 -0.0007  0.1299   0.0103   0.3688    0.0301   0.0000   441.2723       3.35803       19.8351      -2.32096       9.46945      -31.9952       9.33134       12.0803       13.4426       13.9641       13.5427       12.9659
  21  24 4412.4992    0.8647 14.4671 10.2721 -0.0012  0.1730   0.0084   0.4648    0.0273   0.0000   434.8442      -2.77650       3.10768      -29.3726       11.1385      -15.3975       12.1656       16.4392       17.8943       18.6596       17.6722       16.9985
  21  25 4556.8622    0.7361 17.9015 10.0787  0.0000  0.2317   0.0067   0.5830    0.0239   0.0000   438.7296      -13.9080       24.7214       25.5951       1.08554      -16.3811       15.7791       21.8234       23.0128       24.7072       23.3917       22.4836
  22   5 1611.3382    0.2236  0.2100  9.2810  0.0000  0.0110   0.0091   0.0280    0.0283   0.0000   439.7610      -1.23887       19.9791      -1.12275      -2.43685      0.178714      0.866318       1.05188       1.18275       1.31669       1.20718       1.11498
  22   6 1781.5146    0.4006  0.3457  9.4474  0.0000  0.0143   0.0119   0.0310    0.0371   0.0000   438.6822      -1.56653       14.1391      -1.86771     -0.385075      0.287584      0.913321       1.37041       1.32829       1.39103       1.28589       1.49663
  22   7 1945.0229    0.5785  0.5265  9.4585  0.0000  0.0171   0.0138   0.0374    0.0513   0.0000   440.0448    -0.0338836       16.6831       1.37271      -1.19405      -1.66467       1.18386       1.52648       1.64319       1.69635       1.67609       1.58210
  22   8 2104.7197    0.7624  0.7466  9.8410  0.0000  0.0194   0.0157   0.0468    0.0615   0.0000   439.0182       3.33978       17.7003       3.76996      -4.34011     -0.107662       1.35897       1.82557       1.88535       1.93065       2.08494       1.80455
  22   9 2259.9667    1.1201  0.9322  9.9187  0.0000  0.0209   0.0198   0.0504    0.0906   0.0000   442.0266       2.99865       13.2997      -1.55992      0.651975      -2.00205       1.38884       2.00441       2.00187       2.13157       2.19514       2.08061
  22  10 2410.7966    1.5170  0.9728 10.7145  0.0000  0.0207   0.0276   0.0549    0.0956   0.0000   439.8541     -0.614257       13.0694      -1.08321       3.41528     -0.735283       1.45219       1.96693       2.09632       2.23466       2.20968       2.01076
  22  11 2559.1713    2.1399  0.9767 11.1201  0.0001  0.0201   0.0375   0.0507    0.0969   0.0000   439.7571     0.0762784       11.3234      -2.27508    -0.0552862     -0.426921       1.44053       2.01246       2.02354       2.13311       2.16113       1.98145
  22  12 2707.0763    2.6384  0.9696 11.7332  0.0000  0.0205   0.0472   0.0522    0.1018   0.0000   437.1597      -2.36611       12.3180       1.13137       1.86915      -7.02433       1.42090       1.93180       1.95203       2.13246       2.02394       2.04102
  22  13 2854.6978    3.3645  0.8223 12.4154 -0.0005  0.0188   0.0635   0.0457    0.0927   0.0000   440.9298       3.30906       11.5121       4.39125      -2.22209     -0.495746       1.31250       1.78135       1.87878       1.94771       1.97567       1.89705
  22  14 3001.4252    4.0050  0.8435 12.7707  0.0000  0.0192   0.0749   0.0455    0.0907   0.0000   435.8624     -0.623309       14.4757     -0.906455      -1.01589      -9.04383       1.31836       1.78005       1.76844       2.07668       1.81834       1.79291
  22  15 3147.0052    4.2273  1.1461 12.4777 -0.0000  0.0225   0.0706   0.0591    0.1287   0.0000   439.3897       1.58317       10.1097     -0.145536     -0.561192      -4.41207       1.52566       2.18353       2.11642       2.30061       2.18443       2.13682
  22  16 3292.2020    3.9306  1.5206 12.2004  0.0000  0.0261   0.0559   0.0645    0.0930   0.0000   436.6306      0.799260       15.0107      -4.56182      0.881902      -2.67987       1.82260       2.47064       2.51226       2.76172       2.71702       2.53485
  22  17 3437.2101    3.2391  2.1711 12.0612  0.0000  0.0328   0.0402   0.0826    0.0601   0.0000   440.0922       1.72065       12.5613      -2.26696       1.16156      -2.81235       2.23334       3.06531       3.24518       3.34547       3.29106       3.00237
  22  18 3582.1153    2.6164  3.2767 11.8089  0.0000  0.0431   0.0291   0.1085    0.0462   0.0000   439.5190       5.31227       4.83388      -4.98707       5.09785       1.04287       2.96563       4.09443       4.30560       4.57842       4.44665       4.26642
  22  19 3726.7958    2.1517  4.7859 11.2355  0.0013  0.0532   0.0215   0.1450    0.0461   0.0000   439.7865      0.101090       5.61679      -8.50250       10.7381      -4.23935       3.68411       4.97470       5.41289       5.54120       5.52306       5.24607
  22  20 3871.7059    1.7764  6.3350 10.8570 -0.0004  0.0664   0.0163   0.1777    0.0403   0.0000   441.5572       1.20381       4.49692      -1.53132      -5.79744      0.174245       4.48421       6.07513       6.63555       6.93220       6.65722       6.34396
  22  21 4016.2767    1.5063  8.8775 10.5275  0.0000  0.0844   0.0127   0.2341    0.0344   0.0000   434.0762       12.4089       16.2765       5.16565      -20.3961      -5.76971       5.87616       7.74955       8.42182       8.90724       8.69340       8.28486
  22  22 4161.0699    1.2148 10.4334 10.5036  0.0000  0.1063   0.0111   0.3016    0.0298   0.0000   431.2536     -0.547137       10.1835      -3.63534      -1.87835      -22.0381       7.20937       9.74001       10.6925       10.9971       10.7536       10.2497
  22  23 4305.5445    1.0155 13.1891 10.3587  0.0005  0.1466   0.0092   0.3937    0.0276   0.0000   438.0356       2.93062       7.57368      -25.6633       13.9055      -16.2355       9.54726       13.1734       14.1616       14.9202       13.9643       13.5162
  23   3 1252.2581    0.0812  0.0434  9.2650  0.0000  0.0198   0.0095   0.0189    0.0224   0.0000   440.8581      0.765063       19.4389      -2.04691      -7.69946      -1.15703       2.10824       1.86073       1.54251       2.19505       2.29071       2.31417
  23   4 1449.6866    0.1531  0.1047  9.2371  0.0000  0.0105   0.0092   0.0198    0.0244   0.0000   439.9898      0.179793       19.7041      0.577728      -1.78982      0.232459      0.710749      0.854425      0.981470       1.13529       1.31913       1.23570
  23   5 1632.7828    0.2422  0.2446  9.3050  0.0000  0.0121   0.0090   0.0281    0.0285   0.0000   439.6869     -0.833591       18.8826     -0.164735      -1.16461      0.275949      0.939627       1.13598       1.22329       1.30053       1.31999       1.10894
  23   6 1804.1944    0.4014  0.4185  9.3762  0.0000  0.0141   0.0108   0.0352    0.0382   0.0000   440.1888      -1.81461       17.6477     -0.385077      -4.11067      -1.86868      0.949938       1.24980       1.34254       1.38320       1.37408       1.22407
  23   7 1969.6399    0.5883  0.5591  9.6088  0.0000  0.0160   0.0136   0.0390    0.0507   0.0000   438.3324     -0.357781       15.4930      0.835497      0.562329       2.33379       1.13167       1.49312       1.56260       1.66287       1.67492       1.58946
  23   8 2131.0893    0.8539  0.7554  9.7395  0.0000  0.0185   0.0166   0.0444    0.0653   0.0000   438.0634      -4.02740       16.0451       1.99390      -2.30587      0.420976       1.11924       1.66047       1.66551       1.83750       1.75437       1.63827
  23   9 2287.4574    1.2371  0.8896 10.1983  0.0000  0.0198   0.0220   0.0467    0.0878   0.0000   440.7939    -0.0886430       8.54885      -2.15205     -0.672541      -1.63482       1.33472       1.87939       1.85315       2.11477       2.00579       1.92947
  23  10 2439.1543    1.6255  1.0496 10.6818  0.0000  0.0215   0.0276   0.0540    0.1026   0.0000   439.5656      -3.13429       13.5498      0.328541       2.78298      0.453509       1.51086       1.98089       2.10040       2.18532       2.20658       2.12070
  23  11 2588.6099    2.1447  1.0192 11.3400  0.0000  0.0211   0.0371   0.0529    0.0956   0.0000   438.0674       2.57479       15.3186      -3.62038      -1.41945       1.13439       1.42509       1.91966       1.88889       2.10274       2.05524       1.98042
  23  12 2737.5721    2.8303  1.0215 11.4619 -0.0000  0.0197   0.0467   0.0503    0.1129   0.0000   438.8795       1.53114       17.3226      -6.02320     -0.763517      -2.41141       1.35779       1.84549       1.92850       2.07339       2.02267       1.94857
  23  13 2886.0877    3.6799  0.8267 12.4810  0.0000  0.0174   0.0687   0.0462    0.0949   0.0000   439.2189       1.66150       12.9239      -1.67433      -1.27946      0.130022       1.20823       1.59990       1.65451       1.78219       1.77193       1.71271
  23  14 3033.4043    4.0397  0.9667 12.6548  0.0000  0.0197   0.0710   0.0504    0.1091   0.0000   438.6877       3.48181       11.7607      -1.36162    -0.0733935      -3.32123       1.31951       1.73595       1.95008       1.95529       2.07070       1.95389
  23  15 3179.7238    4.2202  1.1810 12.4407  0.0000  0.0226   0.0672   0.0574    0.1239   0.0000   437.9411       1.67099       13.6580     0.0198507       1.06761      -4.54166       1.49790       2.11371       2.13404       2.27617       2.27935       2.06113
  23  16 3325.5191    3.7331  1.5190 12.4885  0.0000  0.0263   0.0545   0.0676    0.0782   0.0000   439.3614       1.49280       16.2589       1.40780       1.41142      -4.99384       1.67537       2.39209       2.33915       2.60445       2.54095       2.34968
  23  17 3471.2891    3.0116  2.6249 11.9372  0.0023  0.0345   0.0337   0.0920    0.0501   0.0000   440.4409      -7.09308       13.8541       2.36001       1.61633     -0.761473       2.35005       3.11889       3.37037       3.56604       3.54601       3.37250
  23  18 3616.7918    2.4480  3.7443 11.6395  0.0000  0.0455   0.0254   0.1175    0.0425   0.0000   431.2926      -4.43685       19.0441      -4.35343      0.827589      -3.13050       3.01078       4.06427       4.32615       4.53326       4.55822       4.21140
  23  19 3762.0491    2.0941  5.1588 11.1577  0.0000  0.0546   0.0194   0.1501    0.0412   0.0000   430.6178       8.56720       5.87442      -14.6782       2.73441      -10.8452       3.49037       4.81481       5.14476       5.28548       5.31809       5.02029
  23  20 3907.2528    1.7250  7.4156 10.6995  0.0000  0.0698   0.0145   0.1935    0.0376   0.0000   442.7341      0.193957       4.27567      -1.21909       9.70502      -5.52023       4.62229       6.25234       6.75808       7.02716       7.04798       6.67324
  23  21 4052.5312    1.3870  9.0399 10.5825  0.0000  0.0886   0.0121   0.2443    0.0322   0.0000   440.3911       1.86115       4.62179      -2.51922       5.07339      -15.8605       5.86503       7.92215       8.59149       8.92387       8.83818       8.40172
  23  22 4197.6435    1.1707 11.4926 10.5073  0.0020  0.1163   0.0105   0.3288    0.0281   0.0000   434.5424       16.6513       13.7544      -13.4057       26.8250      -9.91632       7.47160       10.2245       10.8602       11.5337       11.2927       10.7851
  23  23 4342.7389    0.9614 13.2384 10.3767  0.0011  0.1453   0.0089   0.3969    0.0263   0.0000   438.9822       20.6020       21.4475       11.2995      0.756233      -4.28437       9.37674       12.7173       13.4179       14.6429       13.9929       13.4415
  23  25 4632.6707    0.6134 17.7260 10.0869 -0.0002  0.2471   0.0061   0.6315    0.0213   0.0000   431.6078       45.5462       12.5281       22.5464       32.9088      -18.7299       15.7731       21.5485       23.4873       24.5926       24.0182       22.9227
  24   3 1270.9876    0.0808  0.0431  9.2837 -0.0018  0.0252   0.0103   0.0130    0.0221   0.0000   439.7333     0.0445529       21.4597      0.251531      -2.02008      -3.26334       1.84510       2.02517       1.78226       2.63331       1.82835       1.19217
  24   4 1469.7856    0.1524  0.1194  9.2469  0.0000  0.0099   0.0083   0.0205    0.0243   0.0000   441.1543     -0.320713       19.9555      0.449159      -5.40029     -0.416129      0.712050      0.765515      0.971305       1.12491       1.22176       1.20998
  24   5 1653.6966    0.2629  0.2058  9.3312  0.0000  0.0114   0.0097   0.0226    0.0287   0.0000   441.3691      -2.77117       20.1586       3.12635      -3.01606     -0.587802      0.625530      0.961237      0.936910       1.05273      0.998943      0.934983
  24   6 1826.2967    0.4420  0.3882  9.4086  0.0000  0.0133   0.0117   0.0306    0.0393   0.0000   440.5547      -2.09082       18.3388     -0.105572     -0.963089      -1.78687      0.868035       1.18001       1.22422       1.33918       1.41119       1.29744
  24   7 1993.5742    0.6331  0.5619  9.6405  0.0000  0.0163   0.0139   0.0363    0.0512   0.0000   440.0091      0.809415       15.3818      0.970527      -5.65851      -1.28745      0.970391       1.37035       1.36303       1.52768       1.43062       1.40325
  24   8 2156.7530    0.8943  0.7330 10.0313  0.0000  0.0174   0.0175   0.0426    0.0621   0.0000   439.3807      -2.47383       16.7824      0.347513      -2.32056      -1.09564       1.16836       1.55779       1.64401       1.68376       1.75273       1.66427
  24   9 2314.2765    1.3036  0.9902 10.2911  0.0000  0.0198   0.0220   0.0517    0.0844   0.0000   436.8722      -3.04253       12.9790      -4.62611      -1.44259      -1.26418       1.25796       1.71201       1.83806       1.83358       1.91776       1.73793
  24  10 2467.0393    1.7409  1.1550 10.8843  0.0000  0.0225   0.0290   0.0620    0.1104   0.0000   438.4228      -5.98107       12.0342      -4.47052       2.62133     -0.327790       1.39943       2.03500       2.01161       2.19953       2.10944       2.04454
  24  11 2617.6785    2.3411  1.0431 11.2819  0.0000  0.0196   0.0393   0.0549    0.1152   0.0000   438.7696     0.0205226       17.7021     -0.824404      -4.28053       3.96969       1.27747       1.71710       1.74546       1.95440       1.94343       1.86520
  24  12 2767.6702    3.0084  0.9490 11.7013  0.0001  0.0191   0.0505   0.0463    0.1069   0.0000   440.0506      -2.18976       15.4541      -3.74103      -4.09539      -2.63954       1.19749       1.70235       1.64495       1.90189       1.94033       1.73853
  24  13 2916.9655    3.6518  0.9668 12.5242  0.0000  0.0191   0.0643   0.0506    0.0966   0.0000   439.9673      0.188622       11.6187      -3.11706      -1.20804      -1.69373       1.25298       1.75100       1.74885       2.00789       1.95313       1.86103
  24  14 3064.9772    4.1947  1.0422 12.8164  0.0000  0.0206   0.0714   0.0555    0.1024   0.0000   440.0550       2.89662       10.2788     -0.835472      -3.47591      -2.81226       1.29226       1.81649       1.81433       2.00802       1.91598       1.85061
  24  15 3211.9572    4.1933  1.2684 12.5497  0.0000  0.0238   0.0645   0.0574    0.1207   0.0000   435.7438       2.22191       16.9774      -4.83847      -1.25850      -5.84613       1.47542       2.10057       2.10245       2.18742       2.30310       2.16971
  24  16 3358.4475    3.6227  1.8300 12.1779  0.0000  0.0278   0.0463   0.0702    0.0715   0.0000   440.2028      0.402013       9.90074      -3.32016       3.28725      -4.67487       1.78293       2.43593       2.56811       2.74757       2.84459       2.68530
  24  17 3504.8606    2.9009  2.7750 12.0060  0.0000  0.0366   0.0318   0.0934    0.0465   0.0000   440.4430       1.69351       12.7649      -6.91864       10.9880      -1.03754       2.32776       3.13027       3.36568       3.57342       3.47104       3.39466
  24  18 3650.9147    2.3802  4.0577 11.5610  0.0000  0.0462   0.0229   0.1243    0.0383   0.0000   442.3736       7.47574       9.67119      -5.98816     -0.911078      0.421613       2.85936       3.95139       4.12169       4.30050       4.46262       4.25732
  24  19 3796.8431    1.9306  5.6730 11.1385  0.0000  0.0586   0.0177   0.1595    0.0376   0.0000   441.2769       2.82078       5.30082     -0.644686      -6.37789      -13.3964       3.83103       5.25078       5.75603       5.86862       5.88404       5.58915
  24  20 3942.5402    1.6119  7.8111 10.7764  0.0000  0.0748   0.0135   0.2082    0.0331   0.0000   437.0407     -0.426785       8.17538      -8.97214     -0.746358      -8.71886       4.58756       6.36998       6.74528       7.14197       7.10508       6.82134
  24  21 4088.1846    1.3351  9.6625 10.6044  0.0003  0.0937   0.0117   0.2640    0.0305   0.0000   438.2971     0.0119713       18.4134      -4.47392      -20.4843      -6.17127       5.70289       7.97453       8.31705       8.95554       8.87468       8.44171
  24  22 4233.7612    1.0946 11.5741 10.4800 -0.0006  0.1203   0.0098   0.3299    0.0278   0.0000   424.4136       4.23878       20.0246       12.9938       6.95435      -15.6588       7.34077       10.0005       11.1305       11.4556       11.4335       10.8634
  24  23 4379.0977    0.8871 14.6569 10.3615 -0.0018  0.1644   0.0077   0.4464    0.0246   0.0000   439.1148       7.36321       10.5572      -14.3332      -11.6216      -11.5728       10.0561       13.9051       14.9684       15.9520       15.5731       15.0056
  24  25 4669.5055    0.5768 17.6449 10.0754  0.0000  0.2582   0.0060   0.6374    0.0208   0.0000   402.9914      -11.1944       51.9305      -2.76238       19.9867      -50.9682       15.5513       21.5699       23.1261       24.5212       23.7657       22.9445
  25   4 1489.4449    0.1608  0.1277  9.2247  0.0000  0.0088   0.0084   0.0253    0.0238   0.0000   439.5372     -0.386918       19.8278      -1.32781      -1.63179     -0.591094      0.481650      0.688633      0.766586      0.815530      0.821889      0.792136
  25   5 1674.0732    0.2838  0.2649  9.2410  0.0000  0.0112   0.0093   0.0271    0.0301   0.0000   440.2203      -1.15305       19.0762       1.31790      -1.55140    -0.0312470      0.749732      0.925793       1.11571       1.11725       1.13637       1.13226
  25   6 1847.8608    0.4436  0.5260  9.2960  0.0000  0.0180   0.0103   0.0358    0.0434   0.0000   440.2464    -0.0432851       16.1845    -0.0159145      -2.94736       1.83225       1.01254       1.46465       1.44278       1.57993       1.58014       1.49490
  25   7 2016.8960    0.6817  0.5396  9.6274 -0.0000  0.0151   0.0147   0.0349    0.0511   0.0000   439.0704      -1.63402       16.0829      -1.32177      -1.74656       2.39204      0.920529       1.28280       1.31282       1.45953       1.47898       1.41742
  25   8 2181.7453    0.9813  0.8104 10.0701 -0.0003  0.0181   0.0181   0.0463    0.0650   0.0000   440.6017      -1.10933       16.5546       2.66502     0.0937369     -0.682040       1.09193       1.55951       1.57790       1.77999       1.69156       1.71905
  25   9 2340.4702    1.3537  0.9819 10.4043  0.0000  0.0192   0.0231   0.0515    0.0862   0.0000   439.6091      -1.03062       16.2811      -3.48412     -0.748397      -5.12541       1.24238       1.68500       1.75561       1.84377       1.89997       1.80132
  25  10 2494.3647    1.8314  1.0213 10.7099 -0.0001  0.0202   0.0294   0.0487    0.1022   0.0000   441.0696      0.412103       14.0930       1.03209       1.10080       1.56491       1.19295       1.69353       1.78055       1.91448       1.90296       1.82154
  25  11 2646.2512    2.5031  1.0153 11.4704  0.0000  0.0203   0.0410   0.0514    0.1042   0.0000   438.3764      -1.02016       12.8304       1.45753    -0.0502030     -0.627718       1.21832       1.72472       1.73628       1.86298       1.91135       1.81981
  25  12 2797.3533    3.2242  0.9881 11.7424  0.0000  0.0182   0.0526   0.0482    0.1099   0.0000   439.4056     -0.115702       16.7955     -0.497732      -3.21957      -2.76627       1.16103       1.54189       1.56603       1.76564       1.77612       1.67269
  25  13 2947.3828    3.7909  0.9146 12.3798 -0.0000  0.0182   0.0640   0.0451    0.0950   0.0000   438.6354       1.29430       14.3721      -2.19531       4.68997      -3.18769       1.18375       1.64693       1.71438       1.89525       1.83627       1.75306
  25  14 3096.1567    4.2443  1.0271 12.8423  0.0000  0.0207   0.0711   0.0512    0.1026   0.0000   438.6653      -2.12645       15.0715      -2.20799      0.551870      -2.53847       1.22136       1.79564       1.72467       1.96665       1.90079       1.77974
  25  15 3243.8577    4.0288  1.3003 12.9431 -0.0042  0.0240   0.0624   0.0629    0.0849   0.0000   439.1776     -0.123519       13.0332      -2.75370     -0.706585     -0.417767       1.47589       2.02532       2.14634       2.31349       2.24880       2.15985
  25  16 3391.1101    3.5185  1.8485 12.4779  0.0000  0.0290   0.0460   0.0748    0.0645   0.0000   439.7787       2.16386       10.6525      -5.19958       1.46713      -4.68999       1.68649       2.38150       2.44610       2.64148       2.60276       2.52562
  25  17 3538.0889    2.8270  2.8605 11.9575  0.0000  0.0365   0.0303   0.0973    0.0445   0.0000   445.4718      -1.29146       12.1508      -8.22804       6.91924     -0.992841       2.15394       2.99382       3.06959       3.35710       3.36032       3.16274
  25  18 3684.9182    2.2913  4.4122 11.3674  0.0000  0.0475   0.0209   0.1246    0.0381   0.0000   437.7715       3.58765       10.5578       2.74578      -4.57229      -2.21061       2.89702       3.95256       4.31509       4.39514       4.50150       4.32798
  25  19 3831.1832    1.8753  6.1883 11.0091  0.0000  0.0607   0.0160   0.1663    0.0348   0.0000   438.0119       7.31455       4.30083      -4.52648       5.41290       2.38322       3.56108       4.95874       5.31436       5.64853       5.54116       5.39470
  25  20 3977.3649    1.5280  8.2486 10.7255  0.0001  0.0773   0.0128   0.2153    0.0312   0.0000   433.8291      -2.16953       12.0534       7.79184      -1.93214      -12.1449       4.55514       6.33974       6.73205       7.13765       7.10451       6.82398
  25  21 4123.6207    1.2754 10.1392 10.5574  0.0000  0.0959   0.0109   0.2682    0.0287   0.0000   453.1778       12.7262      -8.71074      -5.70352      -1.16348      -9.53049       5.69734       7.83206       8.45004       8.93960       8.93217       8.61663
  25  22 4269.6490    1.0760 13.2232 10.4126  0.0008  0.1322   0.0088   0.3585    0.0258   0.0000   434.0039      -12.7446       13.4332       8.20026       5.60876      -4.45260       7.86366       10.7300       11.6959       12.3478       12.0495       11.6906
  26   4 1508.7071    0.1626  0.1352  9.2572  0.0000  0.0082   0.0078   0.0212    0.0234   0.0000   439.7766      0.220453       20.3741     -0.255185      -3.14709     -0.183959      0.510108      0.616517      0.759515      0.843404      0.725859      0.802772
  26   5 1694.0555    0.3201  0.2752  9.3360  0.0000  0.0122   0.0098   0.0247    0.0301   0.0000   439.9215     -0.780467       19.0298     -0.320329      -3.27737      0.997545      0.709125       1.00805      0.949050       1.15866       1.09143       1.23240
  26   6 1869.0246    0.4796  0.4588  9.3790  0.0000  0.0148   0.0112   0.0318    0.0423   0.0000   440.3666     -0.375139       18.4114      0.385233      -1.78133     0.0240898      0.856943       1.16907       1.32096       1.36142       1.34692       1.33921
  26   7 2039.7424    0.7226  0.6700  9.5993  0.0000  0.0164   0.0141   0.0392    0.0584   0.0000   440.0287      -1.42713       19.9863      0.701833      -3.85979      -2.26633      0.981624       1.34831       1.42161       1.55476       1.60706       1.55473
  26   8 2206.0576    1.0474  0.8121 10.0425 -0.0000  0.0182   0.0186   0.0436    0.0742   0.0000   441.1816       1.17785       16.7386      -2.54936      -4.13592      -5.63312       1.06945       1.53701       1.49761       1.70934       1.65208       1.59693
  26   9 2366.0524    1.4559  0.9894 10.5246  0.0000  0.0191   0.0238   0.0484    0.0829   0.0000   439.3307     -0.576448       17.5252       1.12725      -2.81417      0.179685       1.12313       1.50313       1.61704       1.71392       1.78752       1.72308
  26  10 2521.1992    1.9395  1.0637 10.9713  0.0000  0.0192   0.0307   0.0514    0.0927   0.0000   438.7614    -0.0597309       12.6453      -2.03932       2.21845      -4.59615       1.17469       1.53634       1.67084       1.76417       1.82188       1.81538
  26  11 2674.3119    2.6693  1.0671 11.3691  0.0001  0.0190   0.0417   0.0524    0.1194   0.0000   438.8340      -1.40679       14.0522      -2.74686     -0.866448      -3.07818       1.14204       1.57537       1.62113       1.79052       1.87062       1.77157
  26  12 2826.5336    3.3492  0.9839 12.0401 -0.0000  0.0186   0.0534   0.0474    0.1024   0.0000   438.8588      0.470749       17.0854      -1.13197      -1.70048      -2.86135       1.13290       1.49168       1.53880       1.68048       1.66861       1.62949
  26  13 2977.4552    4.1014  0.9186 12.2196  0.0000  0.0173   0.0655   0.0428    0.1101   0.0000   439.1312       1.82901       16.0064      0.805037     -0.265285     -0.341055       1.05473       1.39369       1.51311       1.63569       1.62523       1.54036
  26  14 3126.9031    4.2823  1.0782 12.6970  0.0000  0.0198   0.0677   0.0524    0.1059   0.0000   437.9226       1.01746       12.9368      -4.22650       1.12082      -4.33987       1.17638       1.63018       1.73069       1.79389       1.73919       1.74754
  26  15 3275.3906    3.9951  1.4378 12.5671 -0.0000  0.0238   0.0567   0.0647    0.0965   0.0000   436.4193       5.00210       14.6016      -2.53449     -0.953073      -7.72605       1.38594       1.91718       2.00492       2.09074       2.14040       2.02828
  26  16 3423.3438    3.2003  2.1115 12.3702  0.0000  0.0306   0.0395   0.0829    0.0586   0.0000   441.6306       1.03333       6.20759      -4.57550       2.24074      -9.09942       1.73311       2.42174       2.51177       2.74867       2.72783       2.58214
  26  17 3570.9513    2.6328  3.3427 11.8184  0.0000  0.0401   0.0262   0.1031    0.0417   0.0000   445.1671      0.658442       3.14985      -8.12198       2.65316      -2.83014       2.30771       3.21608       3.42289       3.56260       3.71820       3.51707
  26  18 3718.3824    2.1595  4.7909 11.3697 -0.0000  0.0501   0.0191   0.1325    0.0349   0.0000   439.0097      0.504691       9.60653     0.0480418       3.78615      -4.02900       2.86530       3.90904       4.30761       4.45346       4.49201       4.27173
  26  19 3865.4395    1.7868  6.5143 10.9724  0.0000  0.0618   0.0148   0.1701    0.0333   0.0000   435.7391       3.22415       4.26652      -4.90417       10.0161      -12.7735       3.53484       4.94565       5.25492       5.49056       5.59067       5.36048
  26  20 4012.2249    1.4205  8.3297 10.7991  0.0000  0.0802   0.0124   0.2232    0.0296   0.0000   438.9522       19.2368       12.4877       1.72872      -1.48109      -4.66980       4.53380       6.34517       6.82055       7.29100       7.20555       6.91361
  26  21 4158.7959    1.1933 10.9128 10.5974  0.0000  0.1066   0.0104   0.2959    0.0274   0.0000   439.7182      -10.6518       4.18804      -1.03720       11.7600      -12.2021       6.05341       8.20107       9.02928       9.43026       9.37444       9.14077
  26  22 4305.5212    0.9834 13.2893 10.4321  0.0009  0.1406   0.0083   0.3692    0.0250   0.0000   437.0926       11.9733       20.0371      -14.8185      -16.4570      -5.56639       7.88823       10.8684       11.8138       12.7076       12.1797       12.0586
  26  23 4451.4916    0.8088 15.6352 10.3153  0.0000  0.1834   0.0068   0.4701    0.0219   0.0000   439.0083      -6.28603       2.01072      -26.0577       33.5044      -34.7203       9.99840       14.1547       15.1984       16.2556       15.9569       15.4829
  27   4 1527.5532    0.1916  0.1746  9.2435  0.0000  0.0104   0.0078   0.0220    0.0247   0.0000   440.1961      0.487553       19.3726     -0.516503      -3.01560      0.347611      0.611200      0.800406      0.934175      0.912998       1.09087       1.00272
  27   5 1713.5854    0.3357  0.3336  9.3188  0.0000  0.0134   0.0094   0.0286    0.0321   0.0000   440.4844      0.462871       18.6700       1.18915      -2.67729     -0.341936      0.675890       1.07735       1.01999       1.22427       1.10803       1.06605
  27   6 1889.7508    0.5281  0.5007  9.3939  0.0000  0.0148   0.0117   0.0324    0.0462   0.0000   439.6391     0.0446275       18.7912      0.118889      -3.95824     -0.700243      0.801638       1.14815       1.22194       1.29908       1.22323       1.16934
  27   7 2062.0207    0.7589  0.6980  9.7139  0.0000  0.0164   0.0144   0.0413    0.0583   0.0000   438.6246      -1.11648       19.0506       1.78141     -0.608942     -0.353534      0.971116       1.32916       1.40187       1.51396       1.55544       1.52842
  27   8 2229.6880    1.0910  0.9058 10.0682  0.0000  0.0181   0.0182   0.0468    0.0760   0.0000   440.2815       1.54876       18.3263      -2.31174      -4.74801       1.00604       1.05057       1.44107       1.49425       1.64915       1.61278       1.51026
  27   9 2390.9583    1.5420  0.9943 10.6164 -0.0000  0.0189   0.0245   0.0485    0.0855   0.0000   438.1056      -1.07875       13.1141       1.57532      -1.80492      -3.53622       1.09507       1.46625       1.54180       1.68166       1.68147       1.63163
  27  10 2547.5334    2.1137  1.0831 11.1629  0.0000  0.0197   0.0328   0.0503    0.0963   0.0000   439.5920     -0.260130       15.6655      -1.71332     -0.152692      -1.17741       1.14048       1.57643       1.66633       1.80002       1.85297       1.77700
  27  11 2702.0719    2.6714  1.1268 11.6789  0.0000  0.0200   0.0410   0.0523    0.0991   0.0000   437.7212     0.0927441       14.8130       1.28674      -3.68716      -4.70031       1.14378       1.52871       1.61338       1.75775       1.77743       1.70099
  27  12 2855.3817    3.3795  1.0059 12.2032  0.0000  0.0192   0.0532   0.0473    0.1024   0.0000   438.9963      -2.99527       17.1507      -1.22378       1.41575      -5.73698       1.11360       1.54388       1.58095       1.73064       1.76775       1.69457
  27  13 3007.0265    4.1704  0.9047 12.6230  0.0000  0.0169   0.0681   0.0444    0.0892   0.0000   439.1075      0.810079       14.0976      0.630755      -3.22807      -2.77704      0.986146       1.34991       1.37007       1.51727       1.47032       1.44098
  27  14 3157.2247    4.2329  1.1394 12.6188  0.0000  0.0205   0.0642   0.0520    0.1087   0.0000   438.9534       3.50800       16.0133     -0.633065      -2.79797      -6.34045       1.12624       1.60304       1.60665       1.77911       1.80983       1.75707
  27  15 3306.4981    3.8620  1.6967 12.5127  0.0000  0.0258   0.0508   0.0674    0.0818   0.0000   437.3976       5.47214       14.0663      -4.81255      -1.38466      -2.93995       1.49764       2.06371       2.11648       2.32436       2.32800       2.22228
  27  16 3455.2582    3.0210  2.3442 12.3364  0.0000  0.0321   0.0361   0.0875    0.0541   0.0000   437.0039      -2.08562       9.23798      -3.73026       4.91570       2.96005       1.82474       2.49636       2.63704       2.84305       2.90738       2.81605
  27  17 3603.5400    2.5244  3.4936 11.8545  0.0000  0.0401   0.0249   0.1097    0.0394   0.0000   440.8938      -2.24303       13.0286      -6.27275     0.0154084      -4.35020       2.23379       3.00016       3.28787       3.43869       3.51242       3.31526
  27  18 3751.5733    2.0570  5.3719 11.2653  0.0000  0.0523   0.0174   0.1417    0.0337   0.0000   439.9960       2.00500       12.2214      -7.60510      -3.83163       9.16792       2.99377       4.01864       4.44904       4.61248       4.71704       4.54517
  27  19 3899.1588    1.6983  7.1440 10.9822  0.0002  0.0656   0.0139   0.1831    0.0309   0.0000   434.5562       3.05468       14.3658      -4.68194      -8.82505      -11.3694       3.68677       5.01245       5.46248       5.77149       5.70048       5.63390
  27  20 4046.5415    1.3688  9.2638 10.8081 -0.0000  0.0864   0.0118   0.2458    0.0279   0.0000   449.1173      -22.6788       22.5503       6.16299       2.13523      -16.4998       4.74795       6.52468       7.13063       7.50604       7.64404       7.33112
  27  21 4193.5792    1.1443 11.3422 10.6203  0.0000  0.1109   0.0099   0.3110    0.0263   0.0000   435.0916       1.53647       15.8145      -3.10386      -14.8611       5.22742       5.96232       8.36837       8.96649       9.57918       9.53714       9.30008
  27  22 4340.3864    0.9141 13.9024 10.4619  0.0000  0.1493   0.0077   0.4015    0.0234   0.0000   416.0432       12.4064       18.0664      -9.78478       7.57649      -31.2425       8.22698       11.2576       12.2627       13.1328       13.0624       12.7254
  27  23 4487.2674    0.7643 15.9262 10.3241  0.0000  0.1884   0.0066   0.4768    0.0211   0.0000   430.1379      -30.7894       44.9063      -9.46588       2.84539      -17.4923       10.1683       13.9989       15.4897       16.2528       16.0146       15.5337
  28   3 1342.6070    0.1099  0.1082  9.2260  0.0000  0.0111   0.0068   0.0226    0.0214   0.0000   438.7000      0.816066       23.7210       1.13160      -3.19665      -2.75729      0.574138      0.731130       1.00325      0.920810       1.01839       1.13765
  28   4 1546.0340    0.1984  0.1801  9.2285  0.0000  0.0101   0.0078   0.0209    0.0245   0.0000   440.0732     -0.323637       20.4090      0.567974      -2.99176     -0.583452      0.628359      0.788897      0.853738      0.827002      0.884656      0.835607
  28   5 1732.7530    0.3434  0.3209  9.3748  0.0000  0.0140   0.0096   0.0263    0.0316   0.0000   440.3710      -1.62486       20.7553     -0.895704      -2.28588      -1.64069      0.996934       1.33252       1.39193       1.27745       1.11786       1.19593
  28   6 1910.1403    0.5359  0.5013  9.4498  0.0000  0.0135   0.0117   0.0322    0.0439   0.0000   440.8667      0.501100       19.9869       1.16079      -1.47530     -0.874050      0.781742       1.01357       1.08879       1.24298       1.16366       1.16191
  28   7 2083.8774    0.8174  0.7248  9.6800  0.0000  0.0158   0.0147   0.0395    0.0600   0.0000   439.5915      0.842924       19.8564      -2.23305      -3.24648     -0.283682      0.858536       1.23069       1.27038       1.45565       1.40979       1.40075
  28   8 2252.8047    1.1597  0.9420 10.1932  0.0000  0.0188   0.0189   0.0460    0.0760   0.0000   438.5059       2.04805       18.9545      0.933904      -4.65767     -0.423783       1.06355       1.45026       1.46517       1.60902       1.55577       1.58076
  28   9 2415.2548    1.6341  1.1088 10.5660  0.0000  0.0204   0.0246   0.0512    0.0965   0.0000   441.3674       1.98569       16.1397      0.494375      -4.64492     -0.775051       1.07187       1.54957       1.55988       1.71791       1.72973       1.64075
  28  10 2573.3570    2.1625  1.0549 11.3260  0.0000  0.0197   0.0335   0.0479    0.0908   0.0000   439.2754      0.875524       11.6269      0.685626      0.761632      0.169524       1.13250       1.54517       1.58855       1.81337       1.88765       1.74997
  28  11 2729.3593    2.8761  0.9640 11.5939  0.0000  0.0175   0.0446   0.0441    0.1012   0.0000   439.0315     -0.441980       15.1927     -0.703452      0.495908      0.828820       1.02600       1.36312       1.45156       1.47700       1.60068       1.46328
  28  12 2883.7300    3.7023  0.9602 12.2407 -0.0003  0.0176   0.0574   0.0452    0.1005   0.0000   438.9571      0.809597       15.0332      0.291916      -4.19097      -4.12161       1.01004       1.36066       1.39959       1.51720       1.57190       1.48418
  28  13 3036.2116    4.2312  0.9066 12.7243  0.0000  0.0176   0.0683   0.0433    0.0885   0.0000   437.3977       2.38596       17.2560     -0.504912     -0.598613     -0.350177      0.959364       1.34952       1.31695       1.52517       1.47906       1.47006
  28  14 3187.2400    4.1539  1.3010 12.5582 -0.0031  0.0216   0.0583   0.0569    0.0938   0.0000   436.4386      0.659697       15.9336     -0.591140     -0.606619      -6.28104       1.17714       1.67869       1.66490       1.88482       1.93174       1.76014
  28  15 3337.2492    3.7263  1.6784 12.3698 -0.0001  0.0246   0.0471   0.0663    0.0773   0.0000   436.5747      0.311455       15.8406      -4.48324      -2.57142      -3.89322       1.35242       1.83856       1.89385       2.09259       2.06385       2.00230
  28  16 3486.7265    3.0094  2.5188 12.2470  0.0000  0.0328   0.0337   0.0890    0.0496   0.0000   439.5512      -1.77025       15.0072      -4.94371       3.39526      -3.48709       1.74253       2.43556       2.48445       2.75557       2.76396       2.68169
  28  17 3635.7982    2.4156  3.8548 11.6916  0.0000  0.0428   0.0228   0.1114    0.0380   0.0000   439.0726      -4.66480       23.1109      -4.29509       1.49003      -7.64844       2.29620       3.13526       3.45445       3.63193       3.70660       3.52949
  28  18 3784.3893    1.9607  5.5607 11.2468  0.0000  0.0536   0.0164   0.1481    0.0313   0.0000   437.3094      -1.81217       9.18443      -6.18240      -9.81805      -12.4732       2.89784       3.96441       4.31551       4.53943       4.64849       4.51294
  28  19 3932.5937    1.6005  7.5293 10.9549  0.0000  0.0692   0.0131   0.1942    0.0286   0.0000   434.2449      -1.46032       16.7510      -12.2074      0.949464      -3.46009       3.69706       5.15645       5.41321       5.93522       5.93035       5.75955
  28  20 4080.3622    1.3026  9.8919 10.7687 -0.0002  0.0924   0.0113   0.2569    0.0271   0.0000   429.7933       1.94951       15.1630       1.51322       2.86081      -4.51117       4.90432       6.73323       7.30985       7.75697       7.61265       7.44530
  28  21 4227.8984    1.1015 12.3560 10.5660  0.0000  0.1209   0.0089   0.3274    0.0250   0.0000   432.8048       5.78824       21.1528       2.41288       4.27367      -23.7850       6.41063       8.80956       9.65659       10.1906       10.1041       9.78393
  29   3 1359.7740    0.1173  0.0852  9.2606  0.0000  0.0103   0.0076   0.0202    0.0209   0.0000   440.7043     -0.359231       20.6256    -0.0299106      -3.26533      0.366209      0.533737      0.750893      0.770064      0.844255      0.947338      0.848257
  29   4 1564.1324    0.1962  0.1890  9.2865  0.0000  0.0110   0.0075   0.0218    0.0237   0.0000   439.6014      -1.19602       20.6439     0.0196287      -2.37384       1.66089      0.578270      0.670200      0.790083      0.863522      0.875756      0.964527
  29   5 1751.5589    0.3641  0.3490  9.3633  0.0000  0.0125   0.0095   0.0282    0.0318   0.0000   439.8239      -1.95100       21.6146       1.18781      -2.40988      -2.47218      0.730493      0.922278      0.949520       1.09818       1.07881       1.03743
  29   6 1930.1903    0.5606  0.5460  9.5631  0.0000  0.0142   0.0116   0.0352    0.0424   0.0000   440.6737     -0.214195       19.5892       1.04905      -1.53074     -0.900180      0.728496       1.00048       1.12054       1.08889       1.24776       1.13403
  29   7 2105.2908    0.8582  0.7835  9.6940  0.0000  0.0160   0.0151   0.0430    0.0674   0.0000   441.9925    -0.0903694       22.1039       4.43506      -5.77749     -0.237448      0.908065       1.17773       1.28784       1.44536       1.44799       1.47936
  29   8 2275.3263    1.1995  0.9592 10.2163  0.0000  0.0179   0.0190   0.0461    0.0785   0.0000   440.9003     -0.446653       18.3022       1.06728      -2.38668      -2.21072      0.976566       1.26880       1.40048       1.47825       1.51821       1.45731
  29   9 2439.0148    1.7243  1.1317 10.6466  0.0000  0.0195   0.0251   0.0495    0.0959   0.0000   440.0611     -0.114781       17.0152     -0.766748      0.962108      -2.52577       1.03667       1.39043       1.48896       1.57590       1.58362       1.58493
  29  10 2598.6792    2.3158  1.0721 11.4253  0.0000  0.0190   0.0344   0.0489    0.0885   0.0000   439.0697     -0.137045       17.0349      -2.76910      -3.85893      -1.08515       1.02921       1.40282       1.42001       1.57867       1.63519       1.56844
  29  11 2756.1376    3.0357  0.9455 11.8943  0.0000  0.0167   0.0468   0.0443    0.0894   0.0000   438.4400     -0.206828       15.1190      -2.20631    -0.0433345      -2.39610      0.915714       1.20041       1.26106       1.35936       1.38168       1.32174
  29  12 2911.6055    3.7845  1.0534 12.1044  0.0000  0.0175   0.0568   0.0491    0.1269   0.0000   439.9785     -0.915842       13.8576     -0.539236      -3.38306      -3.51277      0.959033       1.30519       1.31664       1.49171       1.48631       1.44276
  29  13 3064.9780    4.2586  1.0673 12.6069  0.0000  0.0187   0.0625   0.0499    0.1077   0.0000   438.5062       2.62537       15.7154       1.37742      -3.56337      0.518137      0.995848       1.38343       1.45283       1.58345       1.57739       1.54333
  29  14 3216.7095    4.2725  1.3053 12.4563  0.0000  0.0211   0.0588   0.0544    0.1134   0.0000   438.7203      0.288481       16.0391      -1.92345     -0.420744      -2.35892       1.10285       1.50575       1.57459       1.79029       1.69096       1.70915
  29  15 3367.6487    3.5978  1.8549 12.2386 -0.0031  0.0263   0.0421   0.0665    0.0678   0.0000   437.6546       1.71472       12.3505      -7.23192    -0.0166867      -2.49006       1.36057       1.92511       1.98392       2.15994       2.29632       2.09645
  29  16 3517.9058    2.8267  2.8242 12.1537  0.0000  0.0342   0.0294   0.0940    0.0435   0.0000   440.0873       2.36333       15.3706      -6.31128     0.0414533      -2.99367       1.78759       2.44835       2.64137       2.78878       2.81934       2.82735
  29  17 3667.6117    2.3269  4.0268 11.5839  0.0000  0.0426   0.0213   0.1121    0.0383   0.0000   440.3994       7.63668       17.9434      -10.6765      -3.50868      -1.32485       2.24196       3.05362       3.32868       3.53348       3.60413       3.45129
  29  18 3816.8802    1.8758  5.6880 11.2546  0.0003  0.0547   0.0158   0.1513    0.0308   0.0000   437.0539      -4.92065       14.1937      0.837983       8.61451      -13.4315       2.84284       3.76188       4.30037       4.45116       4.47943       4.34981
  29  19 3965.8371    1.5099  7.9397 10.9454 -0.0000  0.0725   0.0124   0.2045    0.0273   0.0000   439.9680      -4.75938       17.6911       7.74338       6.48677      -1.55650       3.77740       5.16250       5.59045       5.99796       6.07475       5.85831
  29  20 4114.1679    1.2738 10.5198 10.7326  0.0000  0.0985   0.0106   0.2683    0.0264   0.0000   441.2755     -0.817423       38.7530      -4.57434      -6.84994      -7.99222       4.96008       7.04195       7.39625       8.14359       7.99991       7.85375
  29  21 4262.1042    1.0673 12.9455 10.4959  0.0000  0.1236   0.0081   0.3331    0.0246   0.0000   441.7410       2.79892       12.1633      -2.47194      -12.7024      -4.63838       6.31106       8.66865       9.43799       10.1781       10.1189       9.96278
  29  22 4410.4231    0.8538 15.0704 10.3921 -0.0000  0.1634   0.0067   0.4160    0.0213   0.0000   449.8308       12.9487       27.3620      -11.6835       21.4550     -0.623884       8.15485       11.4113       12.3128       13.4040       12.9213       12.8717
  30   3 1376.6164    0.1147  0.1046  9.2657  0.0000  0.0096   0.0069   0.0238    0.0208   0.0000   440.8664     -0.502830       20.3200       1.45425      -3.55392     -0.824540      0.529413      0.672381      0.696212      0.833403      0.800365      0.916464
  30   4 1581.8990    0.2242  0.1847  9.3114  0.0000  0.0087   0.0081   0.0211    0.0240   0.0000   440.4401      -1.82179       19.1879      0.982412      -2.31675      0.466090      0.442340      0.612718      0.671861      0.687368      0.748734      0.640305
  30   5 1770.0337    0.3803  0.4004  9.3497  0.0000  0.0133   0.0092   0.0294    0.0342   0.0000   440.1452      -1.17218       21.2560      0.773883      -3.04598      0.598703      0.644602      0.877925      0.946085       1.05986      0.970107       1.02634
  30   6 1949.9531    0.6010  0.5994  9.5236  0.0000  0.0148   0.0118   0.0359    0.0488   0.0000   440.4593      -1.18961       18.9001      -1.30704      -2.61290      0.869830      0.765925       1.04794       1.14619       1.20447       1.27684       1.23057
  30   7 2126.3283    0.8848  0.8552  9.7977  0.0001  0.0173   0.0143   0.0422    0.0633   0.0000   440.5052      -1.14411       18.8387      0.575583     0.0549540     -0.727295      0.878014       1.18780       1.30163       1.33581       1.45094       1.40254
  30   8 2297.3541    1.2610  1.0040 10.2721 -0.0000  0.0188   0.0194   0.0464    0.0845   0.0000   441.2290      -3.32801       17.5416       1.89347      -3.94772      -2.36591      0.970457       1.39957       1.44079       1.59205       1.60194       1.51139
  30   9 2462.2546    1.8217  1.1634 10.5979  0.0000  0.0198   0.0258   0.0497    0.1119   0.0000   438.6267      0.234931       19.2106    -0.0527323      0.637490      0.807948       1.01106       1.41472       1.45799       1.59618       1.68687       1.63234
  30  10 2623.4437    2.3827  1.2203 11.2298  0.0000  0.0200   0.0332   0.0517    0.1004   0.0000   440.1193       1.94957       16.1930    -0.0331298     -0.607564     -0.346469       1.07576       1.49253       1.53614       1.66982       1.72949       1.71512
  30  11 2782.4550    3.2142  1.0996 11.6464  0.0000  0.0185   0.0454   0.0471    0.1157   0.0000   438.5259       1.03623       14.1308      -3.29507     -0.740261     -0.476435      0.928301       1.35786       1.35869       1.48451       1.54192       1.44875
  30  12 2939.0949    3.8632  1.0099 12.3952  0.0001  0.0177   0.0575   0.0450    0.0959   0.0000   437.7385      0.483117       13.1699      -3.70091       1.56688      -2.69630      0.907064       1.28527       1.29917       1.42805       1.48572       1.39504
  30  13 3093.3630    4.4071  1.1097 12.7410  0.0000  0.0192   0.0645   0.0495    0.1076   0.0000   438.5961     -0.616724       17.6180      -2.17041      -3.30085     -0.442626       1.00991       1.42468       1.44879       1.65068       1.69468       1.62837
  30  14 3245.9836    4.0753  1.4439 12.5946  0.0000  0.0218   0.0540   0.0610    0.0848   0.0000   442.1679      -1.16902       15.5198   -0.00567527      -1.81804      -3.92787       1.10811       1.52464       1.54727       1.72500       1.77713       1.72048
  30  15 3397.6328    3.5058  2.1288 12.0865  0.0001  0.0264   0.0371   0.0715    0.0616   0.0000   439.0470       1.02070       13.9668     -0.993582       1.82752       1.77394       1.39358       1.90246       2.05140       2.19104       2.24979       2.19495
  30  16 3548.7216    2.7488  3.1157 11.9647  0.0000  0.0354   0.0262   0.0960    0.0415   0.0000   443.8017       1.55276       9.86664      -2.80182       5.05835      -1.90386       1.72111       2.41398       2.62111       2.76273       2.79964       2.70036
  30  17 3699.0235    2.2450  4.5128 11.4844  0.0004  0.0455   0.0194   0.1207    0.0357   0.0000   436.4211      -3.88548       10.3755      -10.4732      -3.11477       1.27817       2.26530       3.18079       3.34120       3.57849       3.71527       3.57690
  30  18 3848.9121    1.8689  6.7126 10.9792  0.0003  0.0588   0.0141   0.1579    0.0315   0.0000   435.4744      -4.18812       20.0571      -1.39360      -15.5155      -10.1940       2.97308       4.15238       4.46345       4.80561       4.90537       4.81568
  30  19 3998.4959    1.4862  8.7265 10.8300  0.0001  0.0771   0.0115   0.2116    0.0273   0.0000   442.5616      -14.6475       16.8463       6.30576      -2.85207      -11.6952       3.82323       5.24538       5.73599       6.19742       6.29668       6.07205
  30  20 4147.5548    1.2095 10.4840 10.7363  0.0012  0.0986   0.0102   0.2719    0.0257   0.0000   447.2089       12.2719       15.2904      -16.0632       8.15824      -5.76132       4.91728       6.68300       7.45168       7.90814       8.03682       7.83592
  30  22 4444.3314    0.8121 15.2936 10.3695 -0.0003  0.1647   0.0064   0.4269    0.0208   0.0000   433.3974       10.1126       4.95705      -6.99181     -0.118659       3.54287       8.12592       11.0626       12.3103       13.1507       12.7899       12.8217
  31   3 1393.1572    0.1301  0.0957  9.1827  0.0000  0.0082   0.0069   0.0153    0.0206   0.0000   441.2822     -0.119312       20.4439      0.878995      -3.31731     -0.243287      0.397327      0.511471      0.629088      0.695922      0.663366      0.601253
  31   4 1599.3166    0.2347  0.2218  9.2264  0.0000  0.0100   0.0077   0.0229    0.0244   0.0000   440.4404      -1.09668       19.9172     -0.846001      -2.38942     -0.885504      0.464089      0.659683      0.718334      0.787103      0.796341      0.786565
  31   5 1788.2248    0.4169  0.4410  9.3231  0.0000  0.0140   0.0095   0.0297    0.0351   0.0000   440.7804      -1.27609       21.1185      0.889976      -3.20641      0.313982      0.642145      0.936712      0.892040       1.07742       1.02626       1.03034
  31   6 1969.4222    0.6308  0.6243  9.4816  0.0000  0.0151   0.0117   0.0342    0.0495   0.0000   439.9248    -0.0975786       18.2070       1.46351      -3.59112      -1.59518      0.775455       1.08846       1.16322       1.30033       1.35920       1.25931
  31   7 2146.9839    0.9265  0.7700  9.8707  0.0000  0.0155   0.0154   0.0399    0.0619   0.0000   440.9443     -0.877718       20.5449      -1.85819      -2.83324      -1.58138      0.768219       1.07192       1.11304       1.23612       1.23120       1.21364
  31   8 2318.9200    1.3868  1.0875 10.0447  0.0000  0.0187   0.0196   0.0473    0.1003   0.0000   441.1521      -2.16267       18.5446      0.534057      -1.41700       2.05593      0.936565       1.28732       1.35029       1.46030       1.45324       1.47455
  31   9 2484.9736    1.9412  1.1090 10.9514 -0.0000  0.0198   0.0286   0.0480    0.0962   0.0000   440.7675     -0.296258       20.2516      -1.28946     0.0251976      0.133956      0.944461       1.39441       1.31980       1.56967       1.52976       1.49398
  31  10 2647.7793    2.5921  1.1335 11.2529  0.0002  0.0184   0.0364   0.0477    0.1098   0.0000   439.8081     -0.702236       17.5173      -2.30978     -0.773364      0.709840      0.948895       1.24989       1.29100       1.47521       1.46819       1.44045
  31  11 2808.3359    3.3707  0.9716 11.9172  0.0000  0.0172   0.0499   0.0418    0.1009   0.0000   440.2254      -1.11119       15.7517      -2.54754      -2.11207     -0.638347      0.863464       1.21448       1.16696       1.36537       1.39533       1.36577
  31  12 2966.1100    3.9912  1.0407 12.2303  0.0000  0.0171   0.0572   0.0465    0.1048   0.0000   440.9449     -0.138997       11.9781       1.32379     -0.245571      -4.09906      0.839747       1.17515       1.21102       1.40307       1.35810       1.33125
  31  13 3121.3482    4.3760  1.1327 12.6142  0.0000  0.0200   0.0626   0.0478    0.1163   0.0000   440.3616      0.644375       15.9287      -1.61955      -3.32366      -3.85240      0.961953       1.41518       1.38474       1.55660       1.61139       1.57211
  31  14 3274.8195    4.0233  1.5567 12.3236  0.0000  0.0229   0.0498   0.0588    0.0940   0.0000   439.9009     -0.736460       15.1910      -3.41780     -0.197124      -3.43439       1.12061       1.60294       1.63502       1.78359       1.82867       1.81440
  31  15 3427.4132    3.3772  2.3511 11.9060  0.0003  0.0276   0.0337   0.0736    0.0594   0.0000   441.1966       1.14617       12.1127      -3.16641       1.98953      -4.46531       1.41419       1.90295       2.02957       2.17608       2.28774       2.26956
  31  16 3579.2023    2.7280  3.4776 11.6936  0.0000  0.0361   0.0238   0.0966    0.0415   0.0000   436.1296       3.04551       10.5592      -3.20889     -0.221193     0.0444383       1.78695       2.44996       2.67559       2.86393       3.00649       2.91039
  31  17 3730.2938    2.1706  4.8968 11.4124  0.0000  0.0463   0.0180   0.1313    0.0330   0.0000   438.7502      -1.06010       18.8403      -3.14073      -4.92500      -3.40377       2.24941       3.09002       3.36145       3.57333       3.67721       3.61535
  31  18 3880.6647    1.7597  7.3575 10.8745  0.0000  0.0614   0.0128   0.1735    0.0296   0.0000   434.9639       10.5827       24.6633      -11.4934      -13.4607      -4.35219       3.02723       4.15674       4.47417       4.77808       4.89475       4.79668
  31  19 4030.7758    1.4432  9.1406 10.7652  0.0000  0.0790   0.0110   0.2187    0.0269   0.0000   442.4820      -1.47230       33.9872      -5.57838      -6.58144      -7.04523       3.89313       5.30618       5.84596       6.22811       6.35577       6.27763
  31  20 4180.2979    1.1364 11.5122 10.6666 -0.0020  0.1109   0.0091   0.2997    0.0244   0.0000   444.8132       17.1392       10.1183     -0.553455       1.95074      -9.56346       5.19016       7.35373       7.96657       8.57422       8.59189       8.51911
  31  21 4329.7514    0.9511 14.1520 10.4072 -0.0029  0.1386   0.0067   0.3666    0.0223   0.0000   437.8728      -4.06697       23.2452      -15.8432       2.06787      -16.6491       6.52327       9.29062       9.92011       10.9767       10.7012       10.7093
  32   2 1179.5262    0.0662  0.0362  9.2786  0.0000  0.0107   0.0068   0.0137    0.0189   0.0000   439.6003      0.906708       22.4050     -0.891081      -3.14245      0.904589      0.456006      0.558469      0.787008      0.752341      0.736446      0.764564
  32   3 1409.4222    0.1447  0.1006  9.2390  0.0000  0.0078   0.0073   0.0157    0.0206   0.0000   440.2798    -0.0436261       20.7086      0.106790      -2.35697     -0.791177      0.368184      0.449095      0.650000      0.719634      0.836542      0.801181
  32   4 1616.4217    0.2413  0.2326  9.2765  0.0000  0.0108   0.0076   0.0218    0.0246   0.0000   440.1569      0.319342       19.4472     -0.435625      -3.17169     -0.122593      0.549657      0.822908      0.886055      0.966755      0.955841      0.915022
  32   5 1806.1694    0.4050  0.4546  9.4191  0.0000  0.0133   0.0092   0.0319    0.0353   0.0000   439.9863      -1.24625       19.6633     -0.458658      -2.22098      0.692860      0.724853       1.01233       1.11280       1.21994       1.22862       1.20215
  32   6 1988.6468    0.6592  0.5895  9.7075  0.0000  0.0145   0.0125   0.0345    0.0470   0.0000   440.4359     -0.244699       19.3568     -0.155307      -1.59948     -0.718543      0.676673      0.960265      0.957909       1.06865       1.10635       1.16724
  32   7 2167.3412    0.9817  0.8726  9.8240  0.0002  0.0164   0.0152   0.0408    0.0700   0.0000   439.9609      -1.05253       20.2512      -2.28658      -2.68486       1.83933      0.800634       1.08080       1.17747       1.29825       1.24281       1.24871
  32   8 2340.0314    1.3803  1.1405 10.4545  0.0000  0.0193   0.0198   0.0501    0.0837   0.0000   440.3485     -0.489321       21.3991     0.0509464      -1.74879      0.949197      0.942943       1.28975       1.35412       1.49989       1.53347       1.47185
  32   9 2507.2627    1.9998  1.0642 11.1265 -0.0001  0.0180   0.0288   0.0475    0.0827   0.0000   440.4792      -1.57481       18.7586       1.42031      -1.35038      -1.10928      0.847583       1.19489       1.21866       1.37040       1.33803       1.35688
  32  10 2671.6388    2.7215  1.0689 11.5200  0.0000  0.0178   0.0384   0.0447    0.1031   0.0000   440.1512      0.723698       18.9963       2.00432      -2.63810      -1.70269      0.919578       1.23464       1.34168       1.48809       1.53528       1.46643
  32  11 2833.6793    3.4223  1.0708 11.9961  0.0001  0.0179   0.0482   0.0455    0.1020   0.0000   438.2173       1.34727       20.3583     -0.563328      -2.14286      -2.57970      0.827405       1.19806       1.21138       1.38199       1.36528       1.29752
  32  12 2992.7185    4.1504  1.0403 12.5751 -0.0000  0.0171   0.0593   0.0460    0.0912   0.0000   439.7391     0.0298359       15.6602      0.104012      -1.81378      -1.40760      0.830468       1.14855       1.18483       1.32285       1.37181       1.33400
  32  13 3148.8558    4.3826  1.1480 12.6904 -0.0000  0.0183   0.0614   0.0477    0.1020   0.0000   439.1707       1.85492       16.7151      0.663605      0.708004      -1.06568      0.922676       1.25704       1.34763       1.44800       1.49497       1.50136
  32  14 3303.3025    3.8697  1.7088 12.4282 -0.0054  0.0243   0.0445   0.0613    0.0759   0.0000   439.1813       1.84634       14.5634      -1.81907      -1.14086      -3.16234       1.12152       1.56662       1.66677       1.81578       1.82768       1.79841
  32  15 3456.6273    3.1996  2.5266 11.9778  0.0000  0.0296   0.0307   0.0771    0.0515   0.0000   440.7738       2.85707       12.1378      -5.06763       5.83255      -3.72677       1.38258       1.97981       2.02489       2.24118       2.31403       2.16685
  32  16 3609.2848    2.5725  3.8818 11.4711  0.0012  0.0372   0.0208   0.1006    0.0409   0.0000   440.4939      0.271260       12.4432      -8.02859       4.40150      -3.64445       1.79144       2.44578       2.67068       2.82285       2.88264       2.78698
  32  17 3761.0234    2.0558  5.3262 11.2979 -0.0000  0.0491   0.0161   0.1329    0.0321   0.0000   431.3696       9.27218       15.5965      -4.27887      0.393452      -7.92724       2.32585       3.17556       3.48890       3.68024       3.76081       3.64701
  32  18 3912.2797    1.6998  7.5196 10.9180  0.0001  0.0634   0.0124   0.1752    0.0283   0.0000   439.3021       9.88805       11.1249      -4.15934      -11.3299      0.123139       3.00866       4.15345       4.47597       4.83758       4.91870       4.82813
  32  19 4062.9033    1.3767  9.8317 10.7520  0.0000  0.0844   0.0101   0.2344    0.0258   0.0000   437.9831      -3.14557       7.89179      -1.15082      -5.67842      -7.54067       3.93363       5.41900       5.91214       6.32581       6.40745       6.35740
  32  20 4213.2213    1.1297 12.1862 10.6334  0.0019  0.1116   0.0083   0.3068    0.0237   0.0000   432.8919      -4.22648       8.77527       9.88993      -2.27891      -1.62107       5.21907       7.20774       7.87213       8.45894       8.67925       8.57633
  32  21 4362.7439    0.9353 15.2620 10.4093  0.0021  0.1499   0.0064   0.3803    0.0211   0.0000   446.5838      -2.26312       5.53385       1.91904      -7.70968       4.44423       6.88086       9.56593       10.4588       11.2440       10.9782       11.0156
  33   2 1193.8762    0.0658  0.0645  9.2474  0.0000  0.0136   0.0065   0.0196    0.0189   0.0000   440.6884      -1.49288       20.2410     -0.143950      -3.49893     0.0777406      0.590767      0.781533      0.975179      0.836962      0.966417      0.826767
  33   3 1425.4112    0.1315  0.1065  9.1780  0.0000  0.0078   0.0069   0.0193    0.0202   0.0000   441.4967     -0.955159       20.8962     -0.125053      -2.77519     -0.265098      0.427826      0.580678      0.679381      0.674478      0.594461      0.565384
  33   4 1633.2132    0.2656  0.2343  9.2625  0.0000  0.0100   0.0080   0.0203    0.0251   0.0000   441.0240     -0.869244       21.4970    -0.0867342      -4.07399      0.821228      0.515530      0.622551      0.684433      0.756304      0.791405      0.771852
  33   5 1823.8177    0.4556  0.4536  9.4169  0.0000  0.0130   0.0098   0.0297    0.0362   0.0000   441.0393      0.674834       20.6185     -0.309840      -1.85449     -0.539139      0.586146      0.797137      0.895316      0.934166      0.994281       1.05662
  33   6 2007.5953    0.7083  0.6714  9.5816  0.0000  0.0147   0.0124   0.0344    0.0519   0.0000   440.4319     -0.619247       19.3386      -4.08064      -1.85023     -0.190500      0.687242      0.942090      0.985772       1.08975       1.12038       1.10086
  33   7 2187.2914    1.0364  0.9662  9.7262  0.0000  0.0174   0.0153   0.0432    0.0813   0.0000   441.8925      -1.97195       21.0833     -0.160765      -1.13492     -0.438519      0.783824       1.10866       1.15294       1.23834       1.30790       1.32416
  33   8 2360.7804    1.5112  1.0993 10.3900  0.0000  0.0187   0.0214   0.0471    0.0919   0.0000   441.3922       1.28461       20.2858      -1.63565      -1.21440      -3.70959      0.849805       1.25707       1.22919       1.40467       1.46862       1.43750
  33   9 2529.1389    2.0919  1.1773 11.0259  0.0000  0.0194   0.0286   0.0478    0.0992   0.0000   440.9287       1.49030       17.5831     -0.565145      -2.32882      0.330780      0.894948       1.27316       1.31197       1.55427       1.44168       1.50571
  33  10 2694.9901    2.7710  1.1040 11.7539 -0.0000  0.0183   0.0389   0.0460    0.0889   0.0000   438.7300     -0.774950       19.0844       1.32218      -1.00338      -1.53151      0.891107       1.22137       1.23351       1.42816       1.47721       1.42432
  33  11 2858.5664    3.5680  1.1271 11.7237 -0.0000  0.0176   0.0480   0.0452    0.1293   0.0000   440.4554      0.566480       16.4940     0.0781206      -2.59604      -1.33751      0.858431       1.13761       1.18317       1.34671       1.35815       1.33106
  33  12 3018.8004    4.2560  1.0425 12.5673  0.0000  0.0174   0.0600   0.0438    0.0957   0.0000   441.6623     -0.356662       13.1830     -0.875830     -0.341115      -2.86782      0.813443       1.14220       1.13729       1.31022       1.28386       1.28052
  33  13 3176.0347    4.3716  1.2158 12.5448  0.0000  0.0187   0.0579   0.0497    0.1018   0.0000   440.5569     -0.155166       15.7034      -1.04610       2.46191      -4.39774      0.908499       1.26988       1.29795       1.49266       1.49153       1.44540
  33  14 3331.3436    3.7737  1.9191 12.3886  0.0000  0.0250   0.0413   0.0664    0.0629   0.0000   440.4272       3.60923       14.3296     0.0651505       2.24258     -0.719373       1.19075       1.73747       1.76885       1.95138       2.00686       1.95834
  33  15 3485.6923    3.0539  2.7487 12.0449  0.0000  0.0310   0.0288   0.0817    0.0463   0.0000   439.2991      0.300290       13.9955      -4.23187       2.32516      -3.27554       1.44173       1.97640       2.13700       2.30034       2.39082       2.31160
  33  16 3639.2293    2.4430  4.2379 11.4894  0.0000  0.0395   0.0194   0.1080    0.0356   0.0000   437.4670      -3.36771       12.2891      -4.67890      -4.68835      -3.31266       1.84365       2.55142       2.74415       2.97546       3.12584       3.05709
  33  17 3791.6902    2.0292  6.1225 11.0364  0.0000  0.0507   0.0143   0.1414    0.0318   0.0000   440.3910     -0.797848       15.8300      -9.55016      0.567858      -5.66439       2.34937       3.22015       3.51089       3.65704       3.81764       3.77496
  33  18 3943.6368    1.6209  7.9179 10.8961  0.0000  0.0655   0.0117   0.1873    0.0268   0.0000   429.3528      0.860798       9.20912      -5.17903      0.273921      -5.37936       3.01110       4.09225       4.48498       4.82131       4.93622       4.86227
  33  20 4245.4368    1.0911 13.2316 10.5466 -0.0003  0.1215   0.0074   0.3201    0.0229   0.0000   439.7245      -9.28416       9.90846      -3.73838     0.0933307       10.2325       5.39298       7.53386       8.22212       8.96558       8.82711       8.86178
  33  21 4395.9962    0.8760 15.5627 10.3590 -0.0010  0.1586   0.0061   0.3942    0.0206   0.0000   440.1648      -22.5959       8.89624       6.62652       17.0345      -9.00705       6.97064       9.67783       10.7853       11.3842       11.4309       11.3434
  34   2 1208.0091    0.0725  0.0792  9.2261  0.0000  0.0124   0.0062   0.0241    0.0189   0.0000   441.0984     -0.855115       20.8371     -0.457847      -5.05162      0.957484      0.555132      0.702002      0.943906      0.923398      0.847824      0.988709
  34   3 1441.1530    0.1506  0.1042  9.2472  0.0000  0.0078   0.0074   0.0169    0.0202   0.0000   441.0698     -0.302435       20.3995      0.330069      -2.55545     -0.722193      0.363750      0.434401      0.616609      0.540001      0.608219      0.589970
  34   4 1649.7235    0.2763  0.2462  9.3044  0.0007  0.0093   0.0080   0.0227    0.0251   0.0000   440.7183     -0.445356       20.1406      0.675740      -3.72146     -0.476225      0.492328      0.700561      0.799193      0.932241      0.905837      0.971899
  34   5 1841.2353    0.4685  0.4911  9.3949  0.0000  0.0139   0.0096   0.0292    0.0373   0.0000   440.1574     -0.791316       19.1652     -0.682682      -2.20244     -0.181953      0.591629      0.854671      0.893646      0.954814       1.02678      0.976578
  34   6 2026.3139    0.7366  0.7411  9.5567  0.0000  0.0157   0.0122   0.0373    0.0546   0.0000   441.6185      -2.01735       19.6360      0.705540      -1.77679      -1.04501      0.644279      0.938079      0.972888       1.06879       1.05994       1.04943
  34   7 2207.0138    1.0623  0.8600 10.1172  0.0000  0.0161   0.0166   0.0417    0.0640   0.0000   442.4009       1.27561       19.0108     -0.204637      -2.26510      -2.66910      0.699626       1.00118       1.01978       1.18097       1.19893       1.13763
  34   8 2381.2068    1.5908  1.1245 10.3928  0.0000  0.0180   0.0216   0.0455    0.0955   0.0000   439.9750      0.119978       19.8424      -2.69167      -3.39709     -0.282235      0.815355       1.11843       1.19064       1.32377       1.31470       1.30178
  34   9 2550.6540    2.1999  1.1003 11.0256  0.0000  0.0175   0.0297   0.0451    0.0974   0.0000   440.7683       1.29446       19.8127      -1.84737      -2.66455      -1.55643      0.798529       1.09883       1.16338       1.25893       1.33245       1.27268
  34  10 2717.9705    2.9600  1.1617 11.4189  0.0000  0.0182   0.0389   0.0459    0.1190   0.0000   440.0830     -0.299014       17.2397     -0.748065      -2.44681      -2.12928      0.823780       1.19061       1.21483       1.32757       1.36389       1.34974
  34  11 2882.9001    3.6519  1.1123 11.9807  0.0000  0.0176   0.0483   0.0437    0.1089   0.0000   439.6750       1.81684       18.0168      -2.51267      -1.25612      -5.31787      0.799952       1.08278       1.15141       1.26438       1.26297       1.28610
  34  12 3044.4393    4.4333  1.0225 12.4853 -0.0001  0.0165   0.0615   0.0419    0.1013   0.0000   440.7329      0.168357       18.7172      -2.81539      -2.62575      -4.20790      0.800544       1.12828       1.16704       1.31222       1.32167       1.26262
  34  13 3202.8312    4.2794  1.3275 12.5302  0.0000  0.0194   0.0547   0.0513    0.0917   0.0000   440.0604      0.204628       13.0586      0.639680       1.07975      -3.87181      0.890424       1.24331       1.31371       1.46641       1.47752       1.46519
  34  14 3359.2512    3.7129  1.9443 12.2369  0.0000  0.0243   0.0393   0.0646    0.0675   0.0000   440.9141      0.664838       9.80963      0.420910      0.251640      -3.52456       1.10573       1.56811       1.64517       1.77765       1.82645       1.79566
  34  15 3514.3891    2.8719  3.0420 12.0375  0.0000  0.0327   0.0260   0.0882    0.0404   0.0000   437.4107      -1.06442       14.5525      -2.85381       2.06120      0.602358       1.47810       2.06611       2.23776       2.35356       2.40623       2.36187
  34  16 3668.6486    2.3893  4.5656 11.3730  0.0000  0.0406   0.0178   0.1090    0.0344   0.0000   441.1700       4.62864       9.16505      0.695870    -0.0682723      -2.85426       1.82703       2.45600       2.77128       2.91487       2.98081       2.88793
  34  17 3821.8080    1.9409  6.4993 11.0884  0.0000  0.0543   0.0135   0.1465    0.0287   0.0000   439.3432       10.1939       5.82815      -3.45899       4.44241      -6.55812       2.40335       3.33964       3.63430       3.87127       3.94269       3.89549
  34  18 3974.3412    1.5488  8.4653 10.8532 -0.0000  0.0705   0.0108   0.1936    0.0255   0.0000   441.0938       11.2517       17.2016      -11.2644      -2.61513      -6.40607       3.14040       4.30138       4.77959       5.06485       5.16549       5.06041
  34  19 4126.2361    1.2737 10.6314 10.6559 -0.0009  0.0920   0.0088   0.2488    0.0246   0.0000   429.4458      -2.13183       14.6330       3.21798      -8.26237      -16.4908       4.05272       5.53994       6.03829       6.59876       6.64999       6.57487
  34  20 4277.6725    1.0582 13.5984 10.4979 -0.0010  0.1256   0.0069   0.3260    0.0223   0.0000   432.6282       7.74362       7.97972     -0.969819      -15.3945      -8.25255       5.39859       7.57556       8.19925       8.92635       8.99091       8.96158
  35   2 1221.9210    0.0734  0.0492  9.1971  0.0000  0.0236   0.0064   0.0147    0.0183   0.0000   441.3094     -0.651815       20.8356     -0.612059      -3.03233      0.878600       1.42448       1.32605      0.923891      0.998288       1.55950       1.41010
  35   3 1456.6243    0.1529  0.1217  9.1819  0.0000  0.0073   0.0069   0.0183    0.0201   0.0000   441.0983     -0.205470       20.5451    0.00692071      -3.05653     0.0361867      0.376167      0.526560      0.544513      0.589405      0.590821      0.662464
  35   4 1665.9261    0.2962  0.2683  9.2709  0.0000  0.0097   0.0081   0.0221    0.0258   0.0000   439.7211     -0.380252       21.1633      -1.15583      -3.41330      0.710916      0.451696      0.605054      0.694385      0.768955      0.785810      0.727348
  35   5 1858.4466    0.4941  0.4833  9.4079  0.0000  0.0129   0.0100   0.0303    0.0375   0.0000   440.7417      -1.37308       20.3652     -0.285277      -3.95091      0.457232      0.538403      0.786716      0.777872      0.873603      0.874475      0.894284
  35   6 2044.8053    0.7417  0.7712  9.5036  0.0000  0.0154   0.0119   0.0369    0.0590   0.0000   439.9414      0.713351       21.1213      -1.80378      -3.60114       1.48496      0.691052      0.953473      0.995928       1.12079       1.21376       1.17353
  35   7 2226.3986    1.1234  1.0083  9.9531  0.0000  0.0170   0.0157   0.0444    0.0747   0.0000   441.9502      -1.00442       19.8608       1.84524      -5.05940      -1.57662      0.748380       1.04437       1.09984       1.19147       1.20992       1.25713
  35   8 2401.3165    1.6426  1.2146 10.3186  0.0000  0.0183   0.0211   0.0482    0.0987   0.0000   442.0804      0.265448       18.2401      0.851373      -1.99232     -0.206173      0.819844       1.12852       1.21551       1.37052       1.37588       1.36315
  35   9 2571.8387    2.2953  1.2285 10.9429  0.0000  0.0188   0.0296   0.0467    0.1100   0.0000   440.2235      0.192387       15.8163      0.647176      -4.06338    0.00310360      0.817257       1.14986       1.19059       1.31509       1.38758       1.33727
  35  10 2740.5095    3.0332  1.1057 11.5721  0.0001  0.0176   0.0403   0.0438    0.1063   0.0000   439.8054      0.616024       18.9640      -1.89043     -0.788716      -3.78747      0.771897       1.09071       1.10039       1.25420       1.29508       1.30200
  35  11 2906.8123    3.9123  1.0463 11.9783  0.0001  0.0162   0.0526   0.0421    0.1221   0.0000   439.5911      0.788000       19.1225      -2.16349      0.585955      -3.16686      0.757469       1.01215       1.04375       1.19227       1.18251       1.16869
  35  12 3069.5750    4.4979  1.0740 12.6521  0.0000  0.0170   0.0607   0.0435    0.0952   0.0000   440.2325      0.556110       17.0675      -4.24802      -1.83496      -2.68043      0.768565       1.03794       1.09184       1.20057       1.26042       1.25122
  35  13 3229.1333    4.2129  1.4525 12.4691  0.0000  0.0199   0.0503   0.0551    0.0826   0.0000   441.1699       4.36702       11.7681      -1.99990     -0.697699      -3.36998      0.878755       1.22406       1.29389       1.43090       1.43192       1.38429
  35  14 3386.6421    3.5973  2.1507 12.1106  0.0000  0.0254   0.0359   0.0658    0.0608   0.0000   440.7812      -1.64954       12.9784     -0.616964      -1.45521      0.304989       1.09695       1.55554       1.63799       1.78749       1.84828       1.84794
  35  15 3542.7017    2.7656  3.3153 11.8737  0.0000  0.0343   0.0236   0.0911    0.0389   0.0000   441.3788     0.0317164       16.5472      -2.44481       2.34179     -0.447498       1.43675       2.04948       2.14585       2.36088       2.40685       2.37006
  35  16 3697.8002    2.3021  4.8406 11.2682  0.0000  0.0415   0.0169   0.1149    0.0341   0.0000   437.0958      -6.74283       17.7532       3.18916      -5.40889      -7.44657       1.82805       2.51820       2.76928       2.91843       3.07854       3.04848
  35  17 3851.7269    1.8245  6.7361 11.0268 -0.0014  0.0565   0.0127   0.1508    0.0277   0.0000   435.7923      -3.99037       17.1501      -8.21920      -3.11336      -6.66331       2.40290       3.38302       3.67994       3.91164       4.02881       4.02725
  35  18 4005.0107    1.5033  9.1972 10.7942 -0.0002  0.0762   0.0101   0.2064    0.0250   0.0000   435.1326     -0.500572       19.6683      -10.0409      -5.19120      -7.68637       3.23881       4.46797       4.91827       5.27096       5.36446       5.33676
  35  19 4157.4607    1.2547 11.8634 10.5678  0.0004  0.0980   0.0078   0.2696    0.0237   0.0000   434.5267     0.0578146       15.6027       5.80033      -11.2504      -2.82665       4.21659       5.75007       6.37763       6.88558       6.94800       6.92742
  35  20 4309.2847    1.0191 14.6768 10.4275  0.0027  0.1331   0.0064   0.3468    0.0211   0.0000   445.9525      -6.45046       10.9513      -15.0358       4.96283       18.3553       5.58363       7.63313       8.57678       9.10491       9.17341       9.19649
  36   2 1235.6662    0.0852  0.0675  9.2397  0.0000  0.0097   0.0061   0.0148    0.0183   0.0000   441.4522     -0.392938       20.2987     -0.166018      -2.82690      0.411681      0.395714      0.573843      0.623026      0.648768      0.647237      0.667556
  36   3 1471.8320    0.1629  0.1453  9.2524  0.0000  0.0080   0.0066   0.0187    0.0203   0.0000   440.7290     -0.890812       20.1280      0.557039      -3.03092     0.0931329      0.350170      0.436333      0.545788      0.501531      0.580036      0.608378
  36   4 1681.8976    0.3108  0.3061  9.3323  0.0000  0.0099   0.0080   0.0252    0.0262   0.0000   441.0896     0.0660206       21.7050     -0.671202      -2.26394     -0.590702      0.429996      0.613501      0.647807      0.756861      0.764388      0.781027
  36   5 1875.4045    0.5113  0.5680  9.4265  0.0000  0.0133   0.0097   0.0346    0.0383   0.0000   440.4016     -0.710140       20.6525      0.129810      -3.20414     -0.627908      0.544317      0.765627      0.800481      0.875133      0.903548      0.931689
  36   6 2063.1060    0.7880  0.7482  9.6357  0.0000  0.0148   0.0125   0.0358    0.0567   0.0000   440.8205     -0.948190       20.3778      -1.46409      -2.83504     0.0700913      0.624249      0.882541      0.913088       1.02365       1.04855       1.01938
  36   7 2245.4849    1.1857  1.0204  9.9019  0.0000  0.0171   0.0163   0.0428    0.0859   0.0000   439.9512     -0.935514       21.0168      0.112933      -3.74730      -1.08189      0.699192      0.997175       1.05656       1.19054       1.17687       1.18369
  36   8 2421.1077    1.6902  1.1592 10.6176  0.0000  0.0181   0.0222   0.0472    0.0912   0.0000   440.1110     -0.301377       18.5276      -1.82649     -0.580783      0.999854      0.765888       1.10209       1.10534       1.30454       1.25177       1.24344
  36   9 2592.7177    2.4281  1.1766 11.1630  0.0000  0.0176   0.0313   0.0469    0.1023   0.0000   440.4846       1.73314       22.8870      -2.23841      -3.55229     -0.230739      0.774094       1.07486       1.11632       1.25321       1.27057       1.25310
  36  10 2762.6801    3.1527  1.1054 11.8419  0.0000  0.0172   0.0412   0.0429    0.0961   0.0000   441.6759      -1.88386       19.0646      0.808972      -3.04902      -1.89587      0.770985       1.00361       1.10096       1.21018       1.26772       1.24770
  36  11 2930.2711    4.0548  1.1254 11.9340 -0.0000  0.0169   0.0515   0.0429    0.1271   0.0000   441.9026     0.0254092       18.1293       1.56998      -3.55421      -3.77985      0.730844       1.04337       1.08808       1.23929       1.18402       1.23676
  36  12 3094.2967    4.4526  1.1206 12.8052  0.0000  0.0176   0.0601   0.0460    0.0938   0.0000   440.4747      -1.71989       17.4278      -1.45075      -2.95106      -2.69378      0.765684       1.06374       1.09027       1.22702       1.30622       1.32238
  36  13 3255.0713    4.2001  1.5367 12.5467  0.0000  0.0210   0.0490   0.0545    0.0759   0.0000   441.0189      0.640642       14.4472      -2.96353     -0.104249      -1.01222      0.884866       1.24673       1.29812       1.44839       1.50294       1.47870
  36  14 3413.6742    3.4889  2.3002 12.1313  0.0000  0.0259   0.0326   0.0675    0.0507   0.0000   439.2809     -0.163032       13.3412      -5.53166     -0.741497     -0.832641       1.09231       1.52950       1.61473       1.74266       1.82303       1.76527
  36  15 3570.7262    2.7170  3.6293 11.7600  0.0000  0.0343   0.0218   0.0930    0.0372   0.0000   439.8832    -0.0133132       15.7915      -6.35898      -3.19037      -4.71792       1.46517       2.03573       2.20488       2.36835       2.49118       2.42605
  36  16 3726.5784    2.2081  5.2476 11.2643  0.0001  0.0440   0.0155   0.1180    0.0307   0.0000   436.8131     -0.164565       16.2757      -4.70701     -0.250009      -7.38986       1.85569       2.55163       2.78260       2.97973       3.10606       3.04564
  36  17 3881.3394    1.7734  7.1987 11.0351  0.0000  0.0579   0.0121   0.1611    0.0264   0.0000   438.3694       3.38472       26.3082      -7.74178      -4.58152      -4.76427       2.42511       3.39907       3.67345       4.01397       4.16720       4.13159
  36  18 4035.2461    1.4612  9.6666 10.8529  0.0014  0.0789   0.0098   0.2183    0.0240   0.0000   439.3638     -0.722987       11.8345      -11.5387     -0.438807      -13.2134       3.33359       4.56188       4.97703       5.44797       5.57667       5.50073
  36  19 4188.4896    1.1849 12.1835 10.5847 -0.0003  0.1057   0.0073   0.2795    0.0229   0.0000   444.6976       7.80468       13.7336       6.24746       4.98750      -2.04188       4.34031       6.12271       6.62709       7.15939       7.27336       7.25301
  36  20 4341.0132    0.9316 14.3309 10.4666 -0.0022  0.1376   0.0061   0.3528    0.0204   0.0000   442.4829     -0.405999       2.52298       11.2222      -1.76692      -11.7183       5.65743       7.85670       8.60583       9.36811       9.53908       9.51383
  37   2 1249.1921    0.0859  0.0558  9.2270  0.0000  0.0085   0.0068   0.0137    0.0179   0.0000   441.4772     -0.397631       20.6689     -0.319879      -2.42660    -0.0923829      0.360930      0.504745      0.507397      0.585431      0.594369      0.567303
  37   3 1486.8060    0.1793  0.1427  9.1649  0.0000  0.0071   0.0068   0.0166    0.0202   0.0000   441.0165     -0.417001       20.3559     -0.121025      -2.42523      0.174879      0.302908      0.422197      0.472330      0.498326      0.458540      0.480451
  37   4 1697.5909    0.3286  0.3043  9.2905  0.0000  0.0098   0.0081   0.0226    0.0265   0.0000   441.4836     0.0638068       20.6972      0.275712      -2.45736     -0.858287      0.402434      0.555512      0.607013      0.673285      0.697382      0.704185
  37   5 1892.2135    0.5538  0.5434  9.4597  0.0000  0.0127   0.0103   0.0312    0.0408   0.0000   440.8877      -2.14523       19.4771     -0.192028      -4.11282      0.130076      0.532194      0.737969      0.803261      0.894168      0.919275      0.952077
  37   6 2081.1151    0.8422  0.7792  9.5663  0.0008  0.0148   0.0127   0.0357    0.0614   0.0000   440.5149      0.205075       20.7666      -2.33299      -3.49679       1.70885      0.588313      0.849953      0.902235      0.959995       1.01119      0.967221
  37   7 2264.3244    1.2740  1.0277 10.0236  0.0000  0.0169   0.0175   0.0421    0.0887   0.0000   439.6079     -0.247280       20.9627      0.719656      -4.38150     0.0258705      0.707376      0.990933       1.01144       1.16543       1.22223       1.19519
  37   8 2440.6613    1.8007  1.3311 10.3272  0.0000  0.0191   0.0217   0.0484    0.1061   0.0000   439.5261      -1.51004       17.6638     0.0362541      -2.23758     0.0165077      0.779330       1.10834       1.12778       1.27296       1.31558       1.27869
  37   9 2613.3182    2.4374  1.1764 11.3741 -0.0003  0.0179   0.0315   0.0475    0.0927   0.0000   440.4316      -1.09293       19.1555       2.04947      -1.60543      -3.43850      0.744361       1.05841       1.09984       1.22530       1.27384       1.22723
  37  10 2784.5231    3.3065  1.0845 11.8727  0.0000  0.0164   0.0433   0.0423    0.0988   0.0000   442.1922    -0.0267429       19.2386      -1.08951      -1.13322     -0.711613      0.724605      0.984447       1.03535       1.18120       1.17953       1.18189
  37  11 2953.2836    4.2487  1.0602 12.0787  0.0000  0.0161   0.0551   0.0410    0.1233   0.0000   440.3251      0.107631       16.4147       1.08514       1.07524      -1.23729      0.670057      0.951996      0.958475       1.07684       1.09980       1.09853
  37  12 3118.4864    4.5992  1.2383 12.3099 -0.0001  0.0176   0.0567   0.0459    0.1212   0.0000   439.0488       2.09027       16.4068      0.518241      -2.21638      -2.39307      0.760081       1.05576       1.09664       1.22856       1.29121       1.27876
  37  13 3280.6196    4.1981  1.6364 12.2158  0.0000  0.0211   0.0452   0.0527    0.0826   0.0000   441.7117      0.280744       15.2559      -1.82973       1.45915      -2.66340      0.887234       1.23381       1.28400       1.42258       1.52109       1.48183
  37  14 3440.3439    3.4002  2.4486 12.0264  0.0000  0.0262   0.0308   0.0701    0.0507   0.0000   440.4526     0.0658924       12.0878      -1.81585       1.91503      -5.86012       1.06281       1.48105       1.60393       1.74431       1.79070       1.73739
  37  15 3598.3683    2.6141  3.8500 11.6429  0.0000  0.0357   0.0202   0.0934    0.0365   0.0000   441.0895       2.99043       12.9490     -0.954166      -2.46006      -2.73453       1.46933       2.08890       2.20504       2.42901       2.52194       2.50278
  37  16 3755.0173    2.0907  5.6206 11.2548 -0.0002  0.0462   0.0143   0.1259    0.0283   0.0000   439.6738       2.18186       17.5463      -4.80893     -0.580118      -2.23009       1.91532       2.62757       2.87955       3.11163       3.23093       3.16023
  37  17 3910.6754    1.6941  7.7712 10.9859 -0.0001  0.0609   0.0113   0.1695    0.0254   0.0000   441.4020       1.22238       17.6599      -8.62433       3.78753      0.150523       2.56368       3.46738       3.91612       4.13924       4.26852       4.20903
  37  18 4065.2792    1.3870  9.9287 10.8237 -0.0004  0.0834   0.0092   0.2263    0.0237   0.0000   431.3632     -0.362452       19.3250      -11.0393      -3.17791     -0.160084       3.37294       4.75915       5.06670       5.58495       5.75341       5.62473
  38   3 1501.5467    0.1714  0.1809  9.2739  0.0000  0.0087   0.0062   0.0208    0.0202   0.0000   441.2115     -0.628669       20.5514     -0.182265      -3.03082       1.21198      0.350771      0.450135      0.491962      0.563672      0.551600      0.540309
  38   4 1713.0251    0.3433  0.3152  9.3375  0.0000  0.0102   0.0082   0.0222    0.0269   0.0000   440.8365      0.631683       20.4118      0.298271      -2.66418    -0.0980245      0.440688      0.612440      0.642182      0.705338      0.742226      0.763025
  38   5 1908.7819    0.5698  0.5592  9.4333  0.0000  0.0123   0.0102   0.0305    0.0417   0.0000   440.6220      -1.36772       20.4850     0.0287442      -3.82365      -1.20362      0.520762      0.679231      0.749802      0.815249      0.842331      0.857034
  38   6 2098.9280    0.8726  0.7858  9.8219  0.0000  0.0146   0.0133   0.0358    0.0569   0.0000   441.1301      0.317621       21.0945      -1.08714      -1.13130     -0.818785      0.619716      0.842546      0.881950       1.00976       1.01015      0.971306
  38   7 2282.9191    1.2762  1.1170 10.0696  0.0000  0.0169   0.0167   0.0455    0.0857   0.0000   439.3872     -0.656273       20.6247      -1.35150      -2.53340       2.79840      0.691380      0.916382      0.987122       1.10985       1.14856       1.09790
  38   8 2459.9748    1.8763  1.2499 10.4250 -0.0000  0.0183   0.0224   0.0458    0.1060   0.0000   440.8966      -1.63429       18.9281     -0.587097      -2.53380     -0.352040      0.708758       1.04514       1.07495       1.18135       1.23683       1.24581
  38   9 2633.6877    2.5226  1.1434 11.5301  0.0000  0.0171   0.0329   0.0459    0.0904   0.0000   439.6341       1.06505       22.4273    -0.0558951      -2.51045      -1.78638      0.725997      0.988801       1.04466       1.14643       1.20427       1.20471
  38  10 2806.0508    3.5039  1.1054 11.8241  0.0000  0.0163   0.0443   0.0421    0.1077   0.0000   440.5987      0.272403       21.4525      0.334561      -2.46335      -3.15253      0.665709      0.919851      0.951548       1.08685       1.08187       1.07615
  38  11 2975.8970    4.2179  1.1463 12.3354  0.0000  0.0168   0.0536   0.0437    0.1082   0.0000   441.5168      0.781073       18.3549     -0.220972     -0.149374      -2.75863      0.701455      0.982229       1.01363       1.12726       1.16112       1.15358
  38  12 3142.3386    4.5545  1.2402 12.3202  0.0000  0.0181   0.0547   0.0443    0.1170   0.0000   440.5360       1.03312       15.4909      -2.99991      -1.95665      -5.69177      0.726154       1.05396       1.07875       1.18499       1.21198       1.25287
  38  13 3305.6509    4.0597  1.7240 12.3027 -0.0000  0.0211   0.0424   0.0554    0.0713   0.0000   439.6373      0.585756       17.4139       1.44020       1.69220      -2.71414      0.882990       1.21796       1.27877       1.44197       1.50947       1.50608
  38  14 3466.6527    3.1932  2.7845 12.0218  0.0000  0.0277   0.0273   0.0755    0.0439   0.0000   442.1909       1.73623       13.8999     -0.216197       5.37588      -5.46632       1.15828       1.55036       1.72662       1.81809       1.92288       1.91130
  38  15 3625.7075    2.4965  4.4667 11.5415  0.0000  0.0383   0.0179   0.1025    0.0326   0.0000   438.1310       2.32612       17.4236      -1.13872      -5.13119      -1.68617       1.53416       2.10966       2.30300       2.51894       2.59585       2.55909
  38  16 3783.2738    2.0602  6.3852 11.1092  0.0000  0.0490   0.0131   0.1336    0.0277   0.0000   441.1764      0.390676       14.2050      -7.75427       1.35971      -9.17233       1.97955       2.69726       2.98123       3.16795       3.37264       3.35866
  38  17 3939.6911    1.6490  8.2114 10.9405 -0.0003  0.0646   0.0105   0.1757    0.0249   0.0000   441.1528      -1.22073       18.2124       2.72309       5.53490      -5.43534       2.56218       3.53961       3.92088       4.19427       4.29167       4.32656
  38  18 4094.8856    1.3417 10.7801 10.7985 -0.0011  0.0906   0.0084   0.2378    0.0228   0.0000   440.3447      -8.62294       11.3032      -8.44084     -0.753256       7.18380       3.55555       4.98476       5.49848       5.90158       6.17589       6.12999
  39   3 1516.0422    0.1928  0.1529  9.2286  0.0000  0.0074   0.0068   0.0160    0.0203   0.0000   441.1340      0.581978       20.4077     -0.533202      -1.83974      0.340786      0.309318      0.400293      0.446175      0.493257      0.523961      0.545333
  39   4 1728.2397    0.3563  0.3850  9.3065  0.0000  0.0119   0.0078   0.0253    0.0286   0.0000   441.6753     -0.228376       21.1873     -0.914187      -2.09178      0.499781      0.433584      0.638266      0.670907      0.746489      0.707842      0.728095
  39   5 1925.1888    0.6015  0.5857  9.5126  0.0000  0.0131   0.0105   0.0307    0.0424   0.0000   440.7462     -0.135285       20.9142     -0.605866      -2.32967     -0.622244      0.534350      0.748718      0.800716      0.872128      0.848428      0.854597
  39   6 2116.5518    0.8930  0.8810  9.7007  0.0000  0.0158   0.0128   0.0386    0.0635   0.0000   443.2694     -0.880883       19.8734     -0.869993      -1.26659     -0.640055      0.606035      0.882201      0.910990       1.02736       1.03370       1.03180
  39   7 2301.2076    1.3242  1.1528 10.1788  0.0001  0.0178   0.0171   0.0464    0.0834   0.0000   440.2048     -0.669468       19.3890      -1.39591      -3.81148      0.204433      0.657309      0.969734      0.965357       1.15855       1.12022       1.13122
  39   8 2479.0731    1.9481  1.2064 10.7582  0.0008  0.0172   0.0245   0.0467    0.0943   0.0000   441.4339    -0.0762396       21.9109      -1.57140      -2.48238      -1.37550      0.719791      0.986569       1.05297       1.15865       1.21473       1.22473
  39   9 2653.8479    2.7267  1.1497 11.4191  0.0000  0.0173   0.0344   0.0425    0.1072   0.0000   442.6371      -1.21942       20.0806      -2.90914      -2.08222      -2.11200      0.692605      0.981729       1.02228       1.15690       1.19017       1.16149
  39  10 2827.2662    3.5246  1.1197 11.9867 -0.0003  0.0162   0.0442   0.0432    0.0971   0.0000   440.1512       1.21645       17.7299     -0.691828      -3.20999      -1.92246      0.666672      0.924588      0.970585       1.08366       1.11062       1.08788
  39  11 2998.1315    4.3065  1.0813 12.4784 -0.0000  0.0162   0.0549   0.0410    0.0966   0.0000   440.4972      0.749170       18.9894      -2.89408      -1.95982      -1.87571      0.643793      0.920823      0.958715       1.10413       1.06817       1.08089
  39  12 3165.7049    4.5150  1.2826 12.5480 -0.0000  0.0177   0.0540   0.0462    0.0943   0.0000   440.5437       1.10396       17.5680     -0.678724      -1.44195      -2.37317      0.715528      0.978376       1.02911       1.12678       1.19037       1.14402
  39  13 3330.3747    3.8519  2.0035 12.1252  0.0000  0.0228   0.0368   0.0591    0.0644   0.0000   441.0529       1.47012       14.1774      0.929560    -0.0831353      -7.37144      0.916744       1.28316       1.35004       1.51572       1.60174       1.59366
  39  14 3492.5966    3.0595  2.9636 11.9970  0.0000  0.0291   0.0253   0.0789    0.0403   0.0000   439.2317      0.892561       16.2155     -0.711179       2.99690      -4.39721       1.12884       1.55375       1.68501       1.86318       1.93171       1.88215
  39  15 3652.6684    2.4360  4.7241 11.3713  0.0000  0.0388   0.0165   0.1037    0.0325   0.0000   438.1746       2.10058       14.2505      -2.70856      -2.17865       6.32359       1.50634       2.08947       2.27517       2.50283       2.55686       2.56592
  39  16 3811.1085    1.9342  6.3727 11.1507 -0.0000  0.0511   0.0126   0.1366    0.0266   0.0000   437.8446      -2.01234       16.7292       1.59138      -9.63531      -1.94926       1.96122       2.79365       2.99567       3.29635       3.31912       3.33306
  39  17 3968.3141    1.5977  8.9860 10.9050  0.0005  0.0703   0.0098   0.1908    0.0239   0.0000   438.3878       3.41441       21.6431      -10.3014      -4.02595      -11.0789       2.72601       3.78120       4.17483       4.44584       4.63522       4.63369
  39  18 4124.4718    1.3034 11.4846 10.7186  0.0017  0.0945   0.0075   0.2505    0.0220   0.0000   430.8598       2.32773       14.7991      -1.62238       1.83173      -6.22197       3.57819       5.01605       5.53145       5.99430       6.05238       6.14287
  39  19 4279.6010    1.0331 13.9006 10.5515 -0.0007  0.1261   0.0060   0.3195    0.0197   0.0000   439.9829      -3.39280       18.4337      -2.29018      -16.6003       1.16353       4.70277       6.62467       7.33364       7.93501       8.01565       8.11779
  40   2 1288.7281    0.0947  0.1085  9.2032  0.0000  0.0089   0.0056   0.0235    0.0180   0.0000   440.6987      0.338255       20.6339      0.220632      -3.69654      0.698905      0.351599      0.475112      0.506300      0.529217      0.613020      0.652586
  40   3 1530.3149    0.2177  0.1563  9.2379  0.0000  0.0066   0.0074   0.0172    0.0205   0.0000   442.2464     -0.757395       20.5807      0.116453      -3.41737     -0.781768      0.284968      0.361191      0.401841      0.460274      0.502703      0.544642
  40   4 1743.2447    0.3717  0.3698  9.2994  0.0000  0.0101   0.0082   0.0258    0.0285   0.0000   441.3996      -1.41599       20.6637       1.32975      -3.39132     -0.979742      0.388314      0.548153      0.595361      0.616299      0.691547      0.688873
  40   5 1941.3791    0.6215  0.6497  9.4803  0.0000  0.0134   0.0102   0.0329    0.0447   0.0000   441.5221     -0.506187       19.7859     -0.742962      -2.57966      -2.10951      0.499140      0.690195      0.787140      0.822628      0.856731      0.881126
  40   6 2133.9456    0.9200  0.8640  9.8507  0.0000  0.0150   0.0132   0.0385    0.0599   0.0000   441.7355    -0.0784064       19.1872       1.31581      -2.60954     -0.204023      0.574508      0.829893      0.856307      0.987080       1.00071       1.02962
  40   7 2319.2769    1.4062  1.1534 10.2835 -0.0001  0.0171   0.0180   0.0460    0.0854   0.0000   441.1369      0.284683       21.0817     -0.223509      -2.57959      -1.40919      0.662794      0.933931      0.980291       1.11303       1.14661       1.16194
  40   8 2497.8585    2.0154  1.2907 10.8925 -0.0000  0.0181   0.0242   0.0474    0.0845   0.0000   440.7500      0.155649       21.3193      0.470196      -3.19909      -3.34466      0.693015      0.971449      0.997357       1.13050       1.21293       1.20903
  40   9 2673.7772    2.7665  1.2587 11.1477  0.0000  0.0173   0.0321   0.0438    0.1081   0.0000   439.9553      0.450077       18.5976      -1.53239      -1.52103      -1.89101      0.666935      0.925979       1.01138       1.08649       1.14687       1.13508
  40  10 2848.2338    3.7075  1.1029 12.0694  0.0000  0.0161   0.0467   0.0418    0.0990   0.0000   440.0221      0.863239       21.1261     -0.703749      -2.59193      -3.02396      0.634049      0.892558      0.907915       1.07789       1.08414       1.05185
  40  11 3020.0424    4.4432  1.0688 12.5932  0.0000  0.0160   0.0567   0.0412    0.0941   0.0000   440.2608     0.0441464       16.5525     -0.250939      -1.39860      -2.76735      0.612881      0.862030      0.870248       1.00688      0.998504      0.985093
  40  12 3188.6960    4.5589  1.4308 12.4004  0.0000  0.0182   0.0508   0.0485    0.0913   0.0000   441.0222       2.09712       17.4026      -1.39045     0.0415038      -2.46235      0.734547       1.00303       1.06490       1.19692       1.27301       1.26595
  40  13 3354.6418    3.8587  1.9475 12.2750  0.0000  0.0224   0.0381   0.0592    0.0639   0.0000   438.5876     -0.420362       18.4991      0.451596      -2.05614      -3.69096      0.864039       1.21880       1.25081       1.41308       1.49956       1.46661
  40  14 3518.1060    2.9308  3.1414 11.9260  0.0000  0.0303   0.0236   0.0809    0.0381   0.0000   441.8239      0.270982       16.5844      -1.36911     -0.729766     -0.346683       1.13909       1.61244       1.69340       1.87119       1.90923       1.89594
  40  15 3679.3483    2.3295  5.0327 11.3891  0.0000  0.0407   0.0156   0.1098    0.0294   0.0000   438.9241       1.36214       18.9821      -7.39673      -4.52874       1.94970       1.55299       2.16819       2.38742       2.57663       2.69648       2.68715
  40  16 3838.6526    1.8765  7.0233 11.1449  0.0000  0.0540   0.0119   0.1481    0.0247   0.0000   439.3200      0.571112       17.8447      -2.62090      0.101797       1.36099       2.04109       2.83710       3.07540       3.30845       3.48722       3.42966
  40  17 3996.6041    1.4893  9.1011 10.9230 -0.0013  0.0741   0.0093   0.2014    0.0229   0.0000   435.6723      -1.01569       16.0217      0.213356      -10.1422      -9.62169       2.69885       3.80891       4.16214       4.55448       4.61317       4.60438
  40  18 4153.6781    1.2574 12.2082 10.6616  0.0005  0.1013   0.0068   0.2638    0.0212   0.0000   428.7149      -8.52096       23.2394       8.35131       2.19605      -5.20931       3.71490       5.27330       5.77669       6.24375       6.38653       6.41918
  41   1 1020.8123    0.0474  0.0296  9.3535  0.0000  0.0133   0.0076   0.0156    0.0165   0.0000   440.7172    0.00775308       19.5152     -0.200075      -6.46853     -0.663588      0.742412       1.29332       1.44957       1.34957       1.26377       1.82490
  41   2 1301.5638    0.1014  0.0740  9.1887  0.0000  0.0081   0.0060   0.0134    0.0174   0.0000   441.6975     -0.494988       20.6336      0.386660      -3.66092     -0.376274      0.386967      0.429834      0.498247      0.549126      0.497939      0.503266
  41   3 1544.3514    0.2119  0.1993  9.2081  0.0000  0.0091   0.0066   0.0184    0.0211   0.0000   441.3680     -0.521332       20.7339     -0.227556      -3.51644     -0.538053      0.370025      0.548930      0.611798      0.681803      0.682894      0.711087
  41   4 1758.0391    0.3975  0.3832  9.2935  0.0000  0.0105   0.0082   0.0235    0.0295   0.0000   441.2396     -0.980364       19.4520     -0.464550      -2.72030      0.183696      0.408808      0.544443      0.614774      0.651138      0.692199      0.687120
  41   5 1957.4525    0.6424  0.6606  9.4919  0.0000  0.0135   0.0103   0.0314    0.0452   0.0000   440.9629     -0.684172       21.2610      0.595849      -3.95302      0.759159      0.497222      0.698304      0.773889      0.849877      0.865181      0.888853
  41   6 2151.0956    0.9677  0.9392  9.7288 -0.0012  0.0153   0.0130   0.0387    0.0660   0.0000   440.3716   -0.00742516       20.4181      0.651993      -2.39705      -1.26580      0.573382      0.814915      0.865969      0.917254      0.975767      0.950142
  41   7 2337.1642    1.4931  1.1970 10.2042  0.0004  0.0170   0.0183   0.0451    0.0955   0.0000   441.5792     -0.192480       21.2574      -1.01425      -2.24893     -0.729976      0.644646      0.892255      0.933509       1.04677       1.08225       1.07055
  41   8 2516.5025    2.0637  1.4060 10.5967 -0.0000  0.0188   0.0230   0.0482    0.0957   0.0000   440.9487      0.647125       20.7785       1.62145      -3.12970      -1.24438      0.683269      0.977418       1.00767       1.15710       1.19424       1.17663
  41   9 2693.4741    2.9049  1.3109 10.9968  0.0000  0.0172   0.0326   0.0451    0.1178   0.0000   441.4275     -0.575318       18.7805      -2.90351      -1.92983      -1.04368      0.621517      0.907284      0.906526       1.06934       1.08128       1.10421
  41  10 2868.9662    3.7167  1.1011 12.1883  0.0000  0.0166   0.0463   0.0404    0.0923   0.0000   441.4700     -0.431308       19.7658       1.19927      -1.54125      -2.23444      0.626323      0.890179      0.913029       1.03406       1.06310       1.06865
  41  11 3041.6325    4.5776  1.1845 12.2230  0.0000  0.0163   0.0549   0.0420    0.1243   0.0000   440.3031      0.495561       19.5786     -0.560562      -3.06177      -2.89112      0.645492      0.872868      0.904434       1.01146       1.02331       1.04711
  41  12 3211.3299    4.5275  1.4441 12.3800  0.0000  0.0187   0.0496   0.0480    0.0902   0.0000   439.9592      -1.66710       19.0648       1.20784     -0.959347      -3.36185      0.698430       1.00772       1.05068       1.16838       1.20638       1.20975
  41  13 3378.5142    3.7857  2.1586 12.0452  0.0000  0.0226   0.0347   0.0616    0.0617   0.0000   442.1101       1.42446       15.2257       1.51653       3.94106      -4.55373      0.878129       1.23294       1.31508       1.45725       1.52681       1.55676
  41  14 3543.2119    2.9168  3.6029 11.6622 -0.0000  0.0315   0.0212   0.0844    0.0372   0.0000   437.4494      -1.00003       14.4515     -0.626571       1.73019      -4.01609       1.15800       1.64844       1.74810       1.90636       2.00988       1.96888
  41  15 3705.5362    2.2720  5.2458 11.2920 -0.0001  0.0419   0.0147   0.1110    0.0286   0.0000   443.4004       5.92336       11.9497      -6.79151      -2.38521       2.72355       1.52520       2.17397       2.34131       2.55588       2.63870       2.62527
  41  16 3865.8545    1.8223  7.3458 11.0639 -0.0005  0.0563   0.0113   0.1523    0.0248   0.0000   438.8496      -2.37126       18.9479     -0.746556      -5.23081       3.91787       2.06966       2.87544       3.13712       3.46126       3.54714       3.60624
  41  17 4024.6410    1.4960 10.0116 10.8516  0.0013  0.0792   0.0086   0.2118    0.0224   0.0000   443.4980       1.86777       15.6180      0.536889      -5.45791      -5.96184       2.86475       4.05214       4.36301       4.80180       4.99146       4.99241
  41  18 4182.4234    1.1815 12.3916 10.6512 -0.0015  0.1059   0.0065   0.2721    0.0203   0.0000   436.6475       5.75983       28.9584      0.858055      -2.67195      -10.5960       3.82042       5.42024       5.79435       6.48169       6.57372       6.70134
  42   2 1314.2248    0.0951  0.1115  9.2167  0.0000  0.0086   0.0054   0.0228    0.0176   0.0000   441.5061     -0.671196       21.3450      0.655466      -2.93337      0.314346      0.305627      0.424509      0.484124      0.538545      0.491956      0.626462
  42   3 1558.1982    0.2127  0.1920  9.2436  0.0000  0.0076   0.0065   0.0178    0.0203   0.0000   442.0798     -0.179829       20.5505     -0.134825      -3.40014     -0.118983      0.314513      0.419782      0.470772      0.452159      0.503514      0.553575
  42   4 1772.5920    0.4139  0.4745  9.3101  0.0000  0.0125   0.0079   0.0269    0.0315   0.0000   441.8215     -0.283431       21.6042     -0.278972      -3.19452      0.143013      0.439048      0.636454      0.640422      0.695415      0.732440      0.767213
  42   5 1973.3314    0.6841  0.6773  9.4495  0.0000  0.0127   0.0106   0.0324    0.0493   0.0000   440.8348     -0.727163       20.2903     -0.411333      -2.39417      -1.42973      0.470673      0.653860      0.687491      0.787643      0.815783      0.808005
  42   6 2168.0705    1.0510  0.9163  9.6587 -0.0000  0.0147   0.0138   0.0361    0.0743   0.0000   440.9234      0.418035       21.1773      -1.09160      -2.57105      0.949729      0.525119      0.762746      0.790234      0.881599      0.943493      0.957126
  42   7 2354.8014    1.5315  1.1381 10.4346 -0.0000  0.0163   0.0192   0.0439    0.0864   0.0000   442.5242     -0.901139       18.3234     -0.612848      -1.15756     0.0446478      0.634108      0.861702      0.901575       1.04296       1.05131       1.08389
  42   8 2535.0233    2.1589  1.2509 10.9647  0.0000  0.0174   0.0256   0.0454    0.0925   0.0000   440.4844     0.0122447       19.9247     -0.493796      -3.31888      0.241515      0.636475      0.915663      0.935887       1.06577       1.08911       1.13666
  42   9 2713.0295    2.9338  1.2561 11.2422 -0.0000  0.0167   0.0337   0.0440    0.1179   0.0000   440.4572       1.33899       21.7129     -0.479181      -2.36016      0.900671      0.610781      0.842763      0.883637      0.991237       1.06397       1.07251
  42  10 2889.4063    3.8726  1.0702 12.4115  0.0000  0.0155   0.0485   0.0407    0.0852   0.0000   439.8198     -0.285258       20.6552     -0.597355      -1.26983      -2.34583      0.566234      0.792971      0.853349      0.930620      0.978755      0.984766
  42  11 3062.9700    4.5602  1.2104 12.4272 -0.0050  0.0167   0.0540   0.0426    0.1168   0.0000   440.6644      0.992409       20.5599     -0.351350      -2.13847      -2.60994      0.628420      0.884939      0.895224       1.00718       1.06236       1.08199
  42  12 3233.6404    4.4412  1.4350 12.7282  0.0000  0.0189   0.0497   0.0492    0.0752   0.0000   442.0448      0.879372       19.1207      -3.02720      -1.20988      -2.58825      0.684416      0.979780       1.00077       1.12973       1.14472       1.17165
  42  13 3402.0117    3.6630  2.3539 12.1371  0.0000  0.0235   0.0318   0.0644    0.0513   0.0000   440.6113     -0.348316       16.4306      -2.18766       1.45011      -4.44502      0.877760       1.19545       1.28617       1.42468       1.51137       1.48132
  42  14 3567.9850    2.7783  3.9418 11.6447  0.0000  0.0333   0.0192   0.0883    0.0334   0.0000   439.4648      0.833750       15.9021       1.54595     -0.288142      -7.04085       1.19495       1.68552       1.80181       1.99848       2.05281       2.02552
  42  15 3731.5045    2.2357  5.7642 11.2007  0.0000  0.0439   0.0136   0.1173    0.0283   0.0000   438.2514       4.92016       12.2885      -2.67015      -3.23630      -5.08770       1.55111       2.19491       2.40430       2.56830       2.72791       2.69969
  42  16 3892.7408    1.7601  7.9896 11.0668  0.0004  0.0611   0.0106   0.1642    0.0242   0.0000   437.1781       6.45289       19.4134       3.66050      0.867650      -6.41178       2.19161       3.05561       3.38724       3.67525       3.75571       3.79569
  42  17 4052.5284    1.4264 10.5554 10.8231 -0.0007  0.0838   0.0078   0.2252    0.0221   0.0000   440.8882       4.38564       9.67129      -5.80187      -6.60232      -16.0165       2.97025       4.17985       4.49978       5.01955       5.09503       5.13315
  42  18 4210.8505    1.1705 12.9311 10.6646  0.0015  0.1080   0.0063   0.2799    0.0196   0.0000   431.2092       4.45765       7.84215      -12.6442      -14.4796      -6.62644       3.83348       5.42454       5.94453       6.50740       6.62306       6.72067
  43   2 1326.7311    0.1101  0.0880  9.1849  0.0000  0.0071   0.0057   0.0157    0.0172   0.0000   441.3169     -0.384686       21.3450      0.226111      -2.83128      0.479985      0.266855      0.371948      0.426424      0.450858      0.478720      0.510431
  43   3 1571.7950    0.2420  0.1961  9.2560  0.0000  0.0075   0.0070   0.0169    0.0209   0.0000   441.2530     -0.660756       21.6339     -0.299881      -3.65066      0.327257      0.295367      0.399756      0.467760      0.488548      0.510200      0.484629
  43   4 1787.0179    0.4255  0.4772  9.3333  0.0000  0.0119   0.0080   0.0278    0.0314   0.0000   442.0092     -0.715656       20.2510      0.194601      -4.52387     -0.287704      0.425229      0.593059      0.668756      0.717013      0.747232      0.750786
  43   5 1989.0095    0.6863  0.7480  9.6068  0.0000  0.0138   0.0103   0.0351    0.0472   0.0000   441.0209     -0.184351       20.5339      0.251577      -3.07972     -0.754101      0.503307      0.683536      0.751822      0.835903      0.878952      0.872986
  43   6 2184.8159    1.0431  1.0262  9.8835  0.0000  0.0159   0.0138   0.0415    0.0742   0.0000   440.8026     -0.479170       18.3966       1.29993      -2.23550     -0.356389      0.565666      0.799033      0.830252      0.943406      0.980529      0.994361
  43   7 2372.1972    1.6139  1.2036 10.4117  0.0000  0.0169   0.0194   0.0446    0.0942   0.0000   440.8297      0.986774       20.6873     -0.586858      -2.56627      -1.58947      0.601712      0.836581      0.896118       1.01173       1.04503       1.01864
  43   8 2553.3090    2.3186  1.3001 10.6950  0.0000  0.0166   0.0258   0.0453    0.1100   0.0000   441.5758       1.75719       21.8284    -0.0623150      -2.44823      -1.15414      0.604433      0.835977      0.885033      0.985863       1.03942       1.02327
  43   9 2732.3994    3.1050  1.1961 11.6485  0.0000  0.0162   0.0367   0.0439    0.1076   0.0000   441.0618     -0.609398       19.6008      -1.40796      -3.35317      -1.98957      0.583464      0.796022      0.849499      0.955417       1.01638       1.02123
  43  10 2909.6301    4.0547  1.1520 12.1627 -0.0001  0.0156   0.0475   0.0418    0.1054   0.0000   440.5957      0.456694       19.3152      -1.16527      -1.78962      -1.96261      0.582405      0.795274      0.852262      0.937871      0.978633      0.989166
  43  11 3083.9876    4.6378  1.2533 12.3812  0.0000  0.0164   0.0529   0.0435    0.1090   0.0000   440.9687      -1.05727       18.6333      -1.55596      -3.47929     -0.963076      0.607174      0.844739      0.872188       1.02664       1.05924       1.03704
  43  12 3255.6595    4.4341  1.6057 12.2544  0.0000  0.0187   0.0451   0.0501    0.0863   0.0000   441.2079       2.34444       17.9351      -1.83576     -0.226058      -1.78717      0.685510      0.949952       1.01851       1.13523       1.21287       1.15065
  43  13 3425.1598    3.4608  2.5709 12.1239  0.0000  0.0249   0.0289   0.0682    0.0453   0.0000   443.3688      0.786531       14.4193      -2.04581       2.56393      -3.63452      0.881085       1.22223       1.30972       1.47066       1.52199       1.54827
  43  14 3592.4011    2.7221  4.1437 11.5514 -0.0000  0.0340   0.0183   0.0904    0.0341   0.0000   441.3354      -1.33077       18.8557      -3.36392      -2.64539      -5.31062       1.20847       1.71092       1.82565       2.02684       2.15534       2.13200
  43  15 3757.0251    2.1606  6.1376 11.2252  0.0001  0.0464   0.0130   0.1244    0.0264   0.0000   439.4776     -0.932212       17.0695     -0.117297      -5.66311      -2.57851       1.58767       2.27103       2.42614       2.69804       2.79456       2.73693
  43  16 3919.5005    1.6969  8.4356 11.0319 -0.0003  0.0649   0.0100   0.1748    0.0240   0.0000   438.1855       7.22038       18.8234      -7.27472      -6.81966      -1.88338       2.28016       3.14960       3.47190       3.82870       3.93852       3.94962
  43  17 4080.0897    1.3935 11.4392 10.7804 -0.0003  0.0909   0.0071   0.2349    0.0215   0.0000   435.0210       5.49542       19.8881      -3.12400      -3.39440      -3.84147       3.13444       4.40231       4.84041       5.23702       5.39578       5.52052
  44   2 1339.0804    0.1168  0.1061  9.1971  0.0000  0.0100   0.0057   0.0182    0.0172   0.0000   441.3075    -0.0573661       21.3501     -0.376703      -3.76039      0.378416      0.422492      0.599869      0.879323      0.775211      0.906402      0.869392
  44   3 1585.2178    0.2348  0.2109  9.2269  0.0000  0.0081   0.0065   0.0172    0.0206   0.0000   441.2950     -0.310411       20.7672      0.125074      -4.44915     -0.713138      0.279743      0.398966      0.433854      0.489295      0.461135      0.466591
  44   4 1801.2248    0.4626  0.4695  9.3165  0.0000  0.0113   0.0085   0.0265    0.0329   0.0000   441.5158      0.608931       20.1746     -0.557343      -3.37164      -1.10413      0.377251      0.534925      0.577896      0.630506      0.635988      0.666242
  44   5 2004.5978    0.7239  0.7372  9.4890  0.0000  0.0133   0.0107   0.0340    0.0505   0.0000   441.3847      0.783919       21.4483      -1.43510      -4.47787     -0.519155      0.472140      0.683685      0.694243      0.790534      0.805485      0.806671
  44   6 2201.4568    1.0799  1.0207  9.9293  0.0000  0.0159   0.0139   0.0408    0.0700   0.0000   441.0049      -1.49843       21.6263     -0.280052      -1.94702       1.24242      0.549112      0.806542      0.832804      0.931772       1.00121       1.00015
  44   7 2389.4097    1.6682  1.2917 10.1396  0.0000  0.0171   0.0187   0.0442    0.1023   0.0000   440.3516      0.430138       21.4679      -1.60035      -2.67960      0.185530      0.594164      0.841878      0.877961      0.998407       1.06802       1.05264
  44   8 2571.4189    2.2968  1.3057 11.0327  0.0000  0.0176   0.0261   0.0451    0.0928   0.0000   440.9348       1.69179       18.6008      0.276514      -1.00769      -2.66520      0.613861      0.891618      0.924539       1.03907       1.10997       1.09646
  44   9 2751.5563    3.1879  1.1466 11.7643  0.0000  0.0163   0.0377   0.0418    0.0967   0.0000   440.8628      0.759202       20.6726      -1.08334      -3.19534      -3.18564      0.548868      0.823594      0.806877      0.952952      0.994527      0.989187
  44  10 2929.6313    4.1418  1.2075 12.0493  0.0000  0.0158   0.0476   0.0434    0.1197   0.0000   441.3392     -0.205285       20.5433     -0.324946      -1.70805      -1.68696      0.555648      0.777017      0.815742      0.924959      0.949732      0.987817
  44  11 3104.7827    4.7281  1.2110 12.3721 -0.0000  0.0158   0.0537   0.0420    0.1101   0.0000   441.5838       2.34841       18.4281      0.755598     -0.599050      -5.45346      0.560442      0.764120      0.805771      0.904142      0.954230      0.941921
  44  12 3277.3862    4.2501  1.7383 12.1872 -0.0001  0.0194   0.0411   0.0519    0.0750   0.0000   442.5586      0.782034       19.1603     -0.884770      -1.12659      -5.65047      0.682098      0.937470       1.02592       1.13247       1.17372       1.15728
  44  13 3447.8919    3.3503  2.8953 12.0372  0.0001  0.0267   0.0261   0.0718    0.0411   0.0000   441.6668      0.321717       15.2786      -3.28440       2.30444      -4.79420      0.922043       1.28780       1.37181       1.54763       1.55040       1.57649
  44  14 3616.3797    2.6307  4.4655 11.5003  0.0000  0.0358   0.0170   0.0949    0.0317   0.0000   440.9903     -0.748092       21.4513      -3.41490      -1.53269      -4.66866       1.21323       1.71550       1.83849       2.03714       2.10323       2.07919
  44  15 3782.2783    2.0493  6.4020 11.2025 -0.0002  0.0485   0.0123   0.1296    0.0257   0.0000   441.2431      0.364813       20.0949      0.208669      -1.47221      -1.86194       1.68450       2.32731       2.54022       2.77984       2.89922       2.89902
  44  16 3945.6812    1.6797  9.1580 10.9603  0.0004  0.0684   0.0091   0.1845    0.0234   0.0000   431.1939       3.98372       24.8650      -2.49054      -13.5494      -3.17859       2.30727       3.24519       3.58021       3.84841       4.03356       4.03230
  44  17 4107.2643    1.3530 11.8143 10.7433  0.0003  0.0925   0.0067   0.2440    0.0209   0.0000   442.5238       6.95915       12.3364      -9.87257      -15.5470       9.95454       3.09661       4.32952       4.74002       5.24305       5.35204       5.44464
  45   1 1062.0033    0.0539  0.0339  9.3380  0.0000  0.0110   0.0064   0.0120    0.0159   0.0000   439.7294     -0.239905       21.7696     0.0982643      -4.18789     -0.180165      0.462889      0.631398      0.765151      0.801155      0.711970      0.738982
  45   2 1351.2685    0.1148  0.0920  9.2330  0.0000  0.0073   0.0056   0.0142    0.0169   0.0000   441.2999     -0.935417       21.9127    -0.0360009      -3.70165     -0.923601      0.233516      0.329477      0.365857      0.391647      0.440998      0.450370
  45   3 1598.3937    0.2606  0.2367  9.2773  0.0000  0.0082   0.0068   0.0189    0.0213   0.0000   441.8803      0.529880       21.1388     -0.664561      -3.83031      0.632564      0.316434      0.440922      0.469245      0.531281      0.560336      0.548195
  45   4 1815.3061    0.4668  0.5228  9.3504  0.0000  0.0118   0.0082   0.0279    0.0345   0.0000   441.4455     -0.419606       21.4321      0.264622      -3.58252     -0.101760      0.401598      0.542228      0.613103      0.652263      0.686022      0.686395
  45   5 2019.9995    0.7487  0.7718  9.5446 -0.0001  0.0131   0.0107   0.0332    0.0525   0.0000   441.0340      0.360271       20.9757      -1.11174      -1.49260      0.965974      0.467499      0.638660      0.692261      0.764885      0.800761      0.817250
  45   6 2217.7666    1.1656  1.0640  9.8756 -0.0000  0.0158   0.0145   0.0396    0.0836   0.0000   442.2461      0.780736       20.3421     -0.120953      -2.23649      -1.74189      0.539867      0.772679      0.799789      0.920680      0.953286      0.977331
  45   7 2406.4325    1.7021  1.3334 10.4448  0.0000  0.0173   0.0192   0.0465    0.0853   0.0000   441.6303       1.11151       19.8549      0.437687      -2.58947      -1.45323      0.589915      0.849171      0.880352      0.998922       1.05198       1.05890
  45   8 2589.4053    2.4113  1.2709 11.1887  0.0000  0.0171   0.0276   0.0428    0.0903   0.0000   441.4933      0.408765       21.0320       1.12835      -1.60867      -2.86362      0.583599      0.837498      0.847153      0.984451       1.04092       1.02357
  45   9 2770.5256    3.3218  1.1842 11.8044  0.0000  0.0156   0.0391   0.0426    0.1048   0.0000   440.6544     -0.645228       21.0545     -0.491669      -3.27047      -3.02835      0.543866      0.751069      0.786226      0.891114      0.926179      0.913257
  45  10 2949.4264    4.2418  1.1604 12.1860 -0.0000  0.0153   0.0493   0.0409    0.1159   0.0000   440.8643     -0.212258       19.6867    -0.0547641      -3.20673     -0.761777      0.542062      0.754438      0.801103      0.885551      0.976447      0.948582
  45  11 3125.3627    4.6794  1.3462 12.3406 -0.0000  0.0171   0.0503   0.0435    0.1016   0.0000   441.3891      0.436093       20.4343     -0.759940      -2.59008      -3.64506      0.594694      0.838325      0.862269      0.993563       1.00108       1.04838
  45  12 3298.8375    4.1585  1.9080 12.1143  0.0000  0.0203   0.0380   0.0542    0.0712   0.0000   442.8856     -0.868025       17.9166     -0.184563       1.87791      -2.89754      0.687372      0.983926       1.02728       1.14577       1.19227       1.20280
  45  13 3470.4496    3.2950  3.0032 11.9523 -0.0000  0.0264   0.0245   0.0726    0.0410   0.0000   443.2329       4.09288       16.7678      -1.23531       3.47659      -2.56949      0.908479       1.26153       1.37299       1.51433       1.58584       1.59275
  45  14 3639.8690    2.5677  4.9635 11.4106  0.0002  0.0379   0.0156   0.0997    0.0302   0.0000   444.2137       1.51908       16.4031      -2.29806       1.15670      -1.97580       1.25751       1.81065       1.93247       2.15162       2.22631       2.20648
  45  15 3807.0856    2.0492  7.2313 11.1463  0.0000  0.0527   0.0114   0.1402    0.0257   0.0000   440.5855       2.28512       21.0470      -2.15929      -4.95015      -7.55123       1.77252       2.48692       2.70396       3.01281       3.06643       3.10335
  45  16 3971.6377    1.6356  9.4866 10.9189 -0.0005  0.0719   0.0084   0.1898    0.0238   0.0000   436.5205       5.20433       22.1547      -4.69218      -13.5396      -10.5650       2.43282       3.41090       3.73749       4.09737       4.23545       4.29437
  45  17 4134.0194    1.3148 12.6287 10.7508  0.0002  0.0999   0.0063   0.2607    0.0198   0.0000   442.0233      0.739174       17.0342       7.29217      -16.8713      -10.4058       3.29988       4.60195       5.06856       5.60468       5.77479       5.78312
  46   2 1363.3030    0.1197  0.1107  9.1983  0.0000  0.0070   0.0054   0.0163    0.0169   0.0000   441.9670      0.279411       20.9497     -0.122823      -3.67362     -0.369272      0.229955      0.301463      0.356846      0.379065      0.439064      0.432747
  46   3 1611.4117    0.2618  0.3008  9.2421  0.0000  0.0096   0.0063   0.0226    0.0222   0.0000   441.5054     -0.133797       21.4157    -0.0854060      -2.82061     -0.731385      0.335667      0.439587      0.470828      0.521916      0.580233      0.578346
  46   4 1829.1936    0.4749  0.4917  9.4077  0.0000  0.0108   0.0084   0.0265    0.0328   0.0000   442.0061      0.170597       21.0641      -1.23007      -3.52139     -0.933284      0.376279      0.498314      0.550216      0.648108      0.663545      0.687790
  46   5 2035.2248    0.7800  0.7855  9.5800  0.0000  0.0133   0.0109   0.0346    0.0526   0.0000   441.2422     0.0167017       20.3778      -2.66641      -2.87186      -1.95924      0.440174      0.625523      0.676673      0.741440      0.768735      0.782969
  46   6 2233.9261    1.2058  1.0882  9.8199 -0.0002  0.0153   0.0143   0.0393    0.0847   0.0000   441.8593     -0.607256       20.1786      0.122179      -2.01552      0.920620      0.524019      0.701477      0.762398      0.834140      0.891720      0.868808
  46   7 2423.2962    1.7760  1.2820 10.4316  0.0000  0.0170   0.0198   0.0435    0.0930   0.0000   441.8115      -1.01942       18.9016      -1.27043      -1.46923     -0.486499      0.552597      0.785769      0.810342      0.926707      0.971192      0.972449
  46   8 2607.2206    2.5630  1.3081 11.0231 -0.0001  0.0169   0.0281   0.0435    0.1063   0.0000   440.7366      0.571263       21.7991      -2.58823      -3.41958      -2.22569      0.556968      0.807291      0.823159      0.934277      0.962320      0.972222
  46   9 2789.3624    3.3986  1.2149 11.5232  0.0000  0.0154   0.0377   0.0415    0.1161   0.0000   441.5966     0.0658059       19.9978      -1.39097      -1.21445      -1.25855      0.528551      0.753301      0.785185      0.920115      0.960020      0.964458
  46  10 2969.0370    4.3500  1.1706 12.1796  0.0002  0.0155   0.0494   0.0391    0.1162   0.0000   441.2643     0.0645825       19.8965     -0.269599      -1.65646      -2.86187      0.538414      0.743537      0.786842      0.898504      0.923733      0.942591
  46  11 3145.6861    4.5896  1.3805 12.4739  0.0000  0.0177   0.0489   0.0441    0.0895   0.0000   442.4844       1.55310       19.9967      -1.59824      -3.64305      -3.77878      0.573653      0.847303      0.856968      0.994224       1.01426       1.02521
  46  12 3320.0661    4.1039  1.9569 12.1400 -0.0000  0.0203   0.0367   0.0545    0.0674   0.0000   441.0385       1.79293       18.9052      -4.14744      -1.54301      -2.88483      0.679410      0.957064       1.02216       1.17145       1.19840       1.18537
  46  13 3492.6919    3.1856  3.2655 11.8584 -0.0034  0.0278   0.0223   0.0744    0.0366   0.0000   440.5348      0.316824       15.7252     -0.267246       1.98723      -7.50100      0.931322       1.29244       1.40355       1.52724       1.60915       1.61388
  46  14 3663.2326    2.4830  5.1760 11.4123 -0.0000  0.0392   0.0149   0.1054    0.0287   0.0000   441.3712     -0.494595       18.6187      -2.75581      -8.51724      -7.09801       1.25045       1.82321       1.91583       2.16838       2.21863       2.23354
  46  15 3831.5119    1.9718  7.6561 11.1357 -0.0002  0.0566   0.0107   0.1509    0.0251   0.0000   442.2050       2.73714       22.6780       6.08299      -4.60107      -4.42949       1.83249       2.59353       2.82635       3.17814       3.26489       3.30010
  46  16 3996.9246    1.6148 10.3989 10.8732  0.0011  0.0785   0.0076   0.2025    0.0226   0.0000   432.8078      -1.65869       18.6673       1.32806      -16.0937      -6.84598       2.51876       3.57689       3.82837       4.34036       4.40563       4.51184
  47   1 1081.8721    0.0496  0.0640  9.3494  0.0000  0.0206   0.0064   0.0244    0.0157   0.0000   440.3770     -0.258471       21.7436     -0.833441      -4.95413      -1.16209      0.587812      0.897275      0.893187       1.12149       1.26342       1.09858
  47   2 1375.1926    0.1185  0.1036  9.2278  0.0000  0.0073   0.0054   0.0146    0.0169   0.0000   441.6888     -0.654119       21.0771     0.0509040      -3.49671     -0.195065      0.282503      0.351096      0.391523      0.395412      0.447747      0.456026
  47   3 1624.2393    0.2703  0.2755  9.2806  0.0000  0.0087   0.0065   0.0208    0.0217   0.0000   441.8629     0.0687960       21.2458      0.326210      -3.01194     -0.156758      0.309926      0.396561      0.417194      0.458324      0.495016      0.485587
  47   4 1842.9217    0.4953  0.5132  9.4276  0.0000  0.0117   0.0084   0.0262    0.0335   0.0000   441.6396     -0.169427       21.6912       1.18272      -3.51475      0.955524      0.391374      0.553138      0.592236      0.658482      0.679361      0.676628
  47   5 2050.2831    0.8098  0.8240  9.6595  0.0000  0.0134   0.0109   0.0346    0.0531   0.0000   442.1428      0.512993       20.0185      -1.23763      -1.72262     -0.701269      0.462565      0.641373      0.680767      0.759425      0.786617      0.773407
  47   6 2249.9402    1.2291  1.1140 10.0753  0.0000  0.0160   0.0148   0.0403    0.0775   0.0000   441.1166     -0.358604       21.6468      0.143414      -3.47389      0.275221      0.532053      0.761970      0.780011      0.904811      0.921257      0.921874
  47   7 2439.9342    1.8463  1.3642 10.4935  0.0000  0.0169   0.0198   0.0460    0.0872   0.0000   442.0895       1.70171       19.8032      -1.65073      -1.42552      -1.06425      0.550344      0.780335      0.833844      0.921635      0.969886      0.981081
  47   8 2624.8965    2.5952  1.3043 11.1705  0.0016  0.0165   0.0279   0.0433    0.0906   0.0000   441.3969       1.29197       21.0293     -0.103658      -1.70415    -0.0256058      0.547639      0.749688      0.778084      0.906758      0.928697      0.945455
  47   9 2807.9667    3.5383  1.2165 11.6933  0.0000  0.0155   0.0389   0.0404    0.1099   0.0000   440.4869      0.593807       20.9040     -0.839929      -3.13480      -2.92543      0.519292      0.729263      0.762049      0.883939      0.904793      0.924471
  47  10 2988.4358    4.3277  1.1793 12.4012  0.0000  0.0156   0.0495   0.0411    0.1014   0.0000   441.1203     -0.133763       20.5006      -2.70785      -1.93904      -3.71740      0.518046      0.740510      0.768158      0.859817      0.867545      0.897064
  47  11 3165.8639    4.6300  1.4389 12.3850  0.0000  0.0170   0.0481   0.0463    0.0896   0.0000   440.9332    -0.0397136       21.3220      -1.25938      -3.93195      -3.99017      0.542412      0.800702      0.819206      0.935919      0.980995      0.974958
  47  12 3341.0677    3.9283  2.0875 12.1830  0.0000  0.0211   0.0338   0.0556    0.0573   0.0000   441.4729       1.20340       17.2789      -3.41404     0.0830709      0.923373      0.688394      0.972929       1.02043       1.17503       1.22250       1.20638
  47  13 3514.5884    3.0453  3.5849 11.8563 -0.0001  0.0303   0.0207   0.0784    0.0340   0.0000   441.5566      0.646527       21.0633     -0.997851      -1.47629      -3.47728      0.956823       1.38217       1.45824       1.62460       1.70265       1.71092
  47  14 3686.1734    2.4151  5.5238 11.3712  0.0003  0.0415   0.0141   0.1092    0.0283   0.0000   441.2051       1.45095       17.6537      -6.25123      -1.73737       2.13095       1.27978       1.87187       1.95646       2.20166       2.25460       2.26650
  47  15 3855.5671    1.9045  8.0339 11.1244  0.0002  0.0595   0.0100   0.1572    0.0250   0.0000   438.4639     -0.758053       26.5717      0.296013      -1.51499      -6.64239       1.88999       2.65857       2.91964       3.20594       3.30123       3.35121
  47  16 4022.2219    1.5266 10.7607 10.8944 -0.0019  0.0823   0.0071   0.2147    0.0217   0.0000   430.1365       5.44385       15.6077      -5.51431      -13.9029      -12.1494       2.56592       3.66944       3.92634       4.38836       4.50887       4.58603
  48   2 1386.9199    0.1416  0.1276  9.1784  0.0000  0.0066   0.0054   0.0155    0.0172   0.0000   441.7908     -0.143411       21.1270      0.390835      -4.09463     -0.103695      0.223546      0.274521      0.315726      0.347285      0.361769      0.401030
  48   3 1636.8902    0.2893  0.2442  9.3001  0.0000  0.0080   0.0070   0.0174    0.0211   0.0000   441.4801     -0.602062       21.2513     -0.288406      -3.66903     -0.649485      0.249196      0.331494      0.388694      0.398771      0.424773      0.418906
  48   4 1856.4962    0.5170  0.5565  9.4103  0.0000  0.0114   0.0085   0.0276    0.0352   0.0000   441.7738     -0.526327       21.4503       1.09827      -3.07198     -0.484755      0.379937      0.514203      0.558896      0.614825      0.621796      0.651254
  48   5 2065.2440    0.8258  0.8230  9.6903  0.0000  0.0134   0.0111   0.0335    0.0534   0.0000   441.5220      0.906857       21.8151      0.232801      -3.99012     -0.417637      0.432814      0.585472      0.672152      0.739841      0.797565      0.802546
  48   6 2265.7228    1.2804  1.1383 10.1806  0.0000  0.0163   0.0153   0.0402    0.0768   0.0000   440.9898      -1.34933       21.1441      0.239689      -3.10113      -1.17534      0.506555      0.738215      0.752435      0.867702      0.872875      0.913406
  48   7 2456.4666    1.8893  1.4078 10.5556 -0.0002  0.0176   0.0200   0.0455    0.0867   0.0000   440.8850     -0.342665       20.4899     -0.942553      -2.70487      -1.26592      0.547853      0.774539      0.805152      0.910787      0.927932      0.950629
  48   8 2642.4101    2.6513  1.3536 11.1026 -0.0013  0.0169   0.0274   0.0426    0.0935   0.0000   441.4416     0.0214857       20.0392      -1.49089      -2.49727      -1.29461      0.525683      0.744444      0.803262      0.878138      0.923828      0.929822
  48   9 2826.4323    3.6729  1.2126 11.8394  0.0000  0.0153   0.0409   0.0402    0.1069   0.0000   441.4777     -0.327120       20.6496      -2.54138      -1.65733     -0.159239      0.511830      0.723192      0.759206      0.875938      0.902967      0.900281
  48  10 3007.7025    4.3944  1.2386 12.3189  0.0000  0.0156   0.0482   0.0417    0.1024   0.0000   442.1646     -0.671987       20.9010      0.195455      -3.17481      -3.14222      0.503279      0.709834      0.721405      0.850434      0.861210      0.875465
  48  11 3185.8470    4.6439  1.4575 12.3123 -0.0018  0.0174   0.0467   0.0439    0.0906   0.0000   442.5565     -0.854789       19.4347      -1.44589      -1.59221      -3.51072      0.544444      0.783264      0.795326      0.927633      0.946083      0.952223
  48  12 3361.8276    3.8316  2.2280 12.2009 -0.0000  0.0220   0.0318   0.0574    0.0530   0.0000   441.1652      0.760423       19.7138      -2.13312       1.21542      -1.25484      0.693494      0.978460       1.04378       1.15701       1.23373       1.20832
  48  13 3536.3254    2.9845  3.7098 11.8159 -0.0000  0.0311   0.0200   0.0796    0.0338   0.0000   441.5250      -2.46220       18.5225      -1.80382      -3.92320      -5.13605      0.945809       1.37218       1.46925       1.62659       1.68994       1.72005
  48  14 3708.8746    2.3267  5.5979 11.3658  0.0000  0.0420   0.0135   0.1110    0.0275   0.0000   440.3990      0.302056       20.1568     -0.848049      -6.69088      -5.53576       1.29623       1.87042       1.98781       2.22996       2.28401       2.32625
  48  15 3879.2150    1.8500  8.4328 11.0952  0.0000  0.0628   0.0093   0.1656    0.0245   0.0000   438.4278       4.01099       21.2451     -0.415281      -3.29384      -4.44870       1.95188       2.79363       2.97012       3.33980       3.47970       3.54367
  48  16 4047.1661    1.5381 11.5919 10.7972  0.0015  0.0876   0.0067   0.2212    0.0216   0.0000   436.6328      -1.70582       19.3269      -8.11523      -11.3856       4.68258       2.66331       3.85499       4.18507       4.62637       4.79851       4.90435
  49   2 1398.5130    0.1410  0.1234  9.2118  0.0000  0.0080   0.0056   0.0159    0.0170   0.0000   442.0274     0.0622937       21.1738     0.0802193      -2.87670     0.0344465      0.316196      0.381573      0.522106      0.467106      0.475350      0.566507
  49   3 1649.3376    0.3019  0.2970  9.2735  0.0000  0.0088   0.0067   0.0204    0.0226   0.0000   442.4599     -0.433338       20.4108       1.35014      -3.04251     -0.838273      0.285035      0.401446      0.402587      0.453881      0.501587      0.507151
  49   4 1869.9547    0.5469  0.6102  9.4277  0.0000  0.0125   0.0084   0.0284    0.0372   0.0000   441.2635     -0.454754       21.5728     -0.128370      -2.59645     -0.811298      0.384205      0.545446      0.571919      0.627161      0.673528      0.697957
  49   5 2080.0012    0.8494  0.8837  9.6670 -0.0000  0.0137   0.0109   0.0355    0.0577   0.0000   442.8070      0.110030       19.9808      0.238601      -3.19886      -1.13202      0.431104      0.599044      0.645810      0.713100      0.746486      0.765299
  49   6 2281.2923    1.3117  1.2614  9.9658  0.0010  0.0163   0.0145   0.0426    0.0873   0.0000   441.9628     0.0221672       20.0384     -0.588469     -0.764789      0.500434      0.534677      0.745472      0.785979      0.904975      0.958201      0.964370
  49   7 2472.7622    2.0115  1.3552 10.6652  0.0000  0.0165   0.0213   0.0437    0.0899   0.0000   442.2417      0.675648       20.1147      0.985990      -2.09793      -1.75707      0.538934      0.752999      0.782056      0.904985      0.959930      0.944233
  49   8 2659.7726    2.7492  1.2473 11.5565 -0.0000  0.0160   0.0308   0.0424    0.0885   0.0000   441.6679     -0.603787       19.9141     -0.139236      -3.67412      -1.06057      0.522152      0.746406      0.772469      0.876295      0.905326      0.945131
  49   9 2844.8072    3.7196  1.2622 11.6034  0.0000  0.0151   0.0389   0.0401    0.1203   0.0000   441.8868     -0.456086       20.7501     -0.386114      -1.06740      -2.49155      0.497893      0.676650      0.739384      0.835099      0.865423      0.870733
  49  10 3026.7415    4.5859  1.2183 12.4595  0.0000  0.0154   0.0506   0.0410    0.1009   0.0000   442.6552     -0.179574       20.3973     -0.800604      -1.81011     -0.441490      0.479983      0.690554      0.706497      0.822620      0.822527      0.838852
  49  11 3205.6394    4.5826  1.5214 12.3956 -0.0001  0.0179   0.0449   0.0437    0.0819   0.0000   440.1186       1.25532       21.5106      -1.96296      -4.12044      -1.90332      0.547774      0.782477      0.802652      0.941463      0.937493      0.960227
  49  12 3382.4587    3.6929  2.4925 12.1416  0.0000  0.0231   0.0288   0.0619    0.0488   0.0000   442.5989      0.893112       18.3253      -2.33391       2.45069      -2.00679      0.713440       1.00374       1.05773       1.18068       1.24665       1.24962
  49  13 3557.7946    2.9261  4.1761 11.6066  0.0000  0.0320   0.0180   0.0843    0.0336   0.0000   442.1845       1.09073       16.7153     -0.154402      -1.47588      -5.32958      0.976763       1.39943       1.51210       1.66832       1.73296       1.75594
  49  14 3731.2491    2.2720  6.4049 11.3349  0.0002  0.0466   0.0124   0.1233    0.0265   0.0000   441.9369       1.04173       20.0429      -4.35665      -1.09990      -8.31332       1.38674       1.99304       2.15038       2.42682       2.47194       2.55268
  49  15 3902.5479    1.8465  8.7874 11.0533  0.0000  0.0649   0.0088   0.1695    0.0250   0.0000   437.5405       3.96154       25.0360      -2.45227      -2.69577      0.311570       1.92943       2.79330       2.97417       3.35050       3.44939       3.51462
  49  16 4071.7815    1.4535 11.8709 10.7722  0.0001  0.0924   0.0064   0.2319    0.0217   0.0000   438.9509       2.24464       23.1759       5.00041      -10.2344       1.46737       2.72856       3.97709       4.24642       4.74681       4.82880       5.01633
  50   1 1110.7762    0.0625  0.0389  9.3245  0.0000  0.0179   0.0064   0.0179    0.0152   0.0000   439.7933      0.755771       21.7745     0.0533836      -4.33066      0.769532      0.492986      0.425846      0.465984      0.753327      0.792787      0.466366
  50   2 1409.9695    0.1486  0.1402  9.1934  0.0000  0.0070   0.0053   0.0166    0.0171   0.0000   441.8515     -0.529935       21.2020      0.108653      -3.44663     0.0629100      0.205547      0.313643      0.335889      0.360714      0.383294      0.392645
  50   3 1661.5916    0.3157  0.3194  9.2610  0.0000  0.0089   0.0067   0.0206    0.0232   0.0000   441.5786     -0.428394       21.2599     0.0279424      -3.42438    -0.0308275      0.291229      0.405631      0.459742      0.490912      0.493583      0.506905
  50   4 1883.2636    0.5525  0.6276  9.4263  0.0000  0.0122   0.0083   0.0294    0.0378   0.0000   441.4260     -0.178244       20.9751     -0.543328      -3.57105     -0.467654      0.374941      0.517303      0.571174      0.610766      0.623394      0.660093
  50   5 2094.6627    0.8812  1.0028  9.6351  0.0003  0.0150   0.0108   0.0377    0.0640   0.0000   442.0236     -0.967799       19.9522      0.394398      -2.34752     -0.518257      0.443035      0.618229      0.689177      0.737668      0.769927      0.777402
  50   6 2296.7255    1.3823  1.2229 10.0828 -0.0000  0.0162   0.0152   0.0414    0.0838   0.0000   442.2783       1.53930       20.3022      0.437750      -1.74962     -0.742418      0.495404      0.712793      0.734194      0.829911      0.866225      0.899388
  50   7 2489.0107    2.0117  1.3550 10.8145 -0.0000  0.0168   0.0213   0.0443    0.0827   0.0000   442.0938      0.167739       19.5904     -0.926910      -2.14285     0.0807022      0.509281      0.739087      0.776700      0.875961      0.893838      0.910952
  50   8 2676.9948    2.8479  1.3298 11.4215 -0.0000  0.0163   0.0304   0.0427    0.0932   0.0000   442.5201     -0.795966       20.0238     -0.363348      -2.65373      -1.25837      0.505019      0.712115      0.739211      0.855436      0.900893      0.914026
  50   9 2862.9567    3.8115  1.2272 11.9821  0.0000  0.0153   0.0412   0.0400    0.1025   0.0000   441.7686     -0.855441       22.3052     -0.447215      -4.17681      -1.44074      0.470555      0.664691      0.692140      0.786258      0.818610      0.830263
  50  10 3045.6349    4.5779  1.2683 12.4368  0.0000  0.0159   0.0483   0.0408    0.0906   0.0000   440.8581     0.0248058       20.7649      -2.13150      -1.90828      -3.15273      0.462162      0.680639      0.680397      0.811890      0.815384      0.834796
  50  11 3225.2183    4.5496  1.5826 12.3223  0.0000  0.0176   0.0431   0.0458    0.0822   0.0000   441.8027      0.684592       19.4591      -2.34116      -2.22841      -2.58681      0.536119      0.753581      0.793863      0.901818      0.940109      0.964457
  50  12 3402.9110    3.6919  2.5923 12.0691 -0.0001  0.0234   0.0275   0.0616    0.0470   0.0000   441.1390       1.43240       19.2816      -3.18796      -1.04481      -4.05976      0.696189       1.01029       1.05967       1.19691       1.24029       1.26530
  50  13 3579.0493    2.8322  4.3239 11.5666  0.0000  0.0337   0.0172   0.0856    0.0332   0.0000   443.4824      0.273629       19.2390      -3.96623      0.191888      -5.01156      0.993644       1.45534       1.53260       1.72991       1.76892       1.81425
  50  14 3753.4342    2.2056  6.5165 11.3116 -0.0005  0.0478   0.0119   0.1264    0.0268   0.0000   441.1745      -1.69183       20.7886      0.376773      -8.80877      -8.28541       1.40883       2.03287       2.16171       2.44774       2.52167       2.55911
  50  15 3925.5974    1.8072  9.6713 10.9482 -0.0012  0.0697   0.0078   0.1828    0.0245   0.0000   444.6695     -0.574180       22.1160      0.147188       1.58797      -1.83323       2.07261       2.94009       3.22416       3.54960       3.71249       3.79323
  51   2 1421.2619    0.1505  0.1281  9.2215  0.0000  0.0062   0.0055   0.0150    0.0169   0.0000   442.0769    -0.0997184       21.2624      0.126110      -3.40966     -0.320200      0.203672      0.252170      0.300496      0.332351      0.431303      0.412904
  51   3 1673.7182    0.3203  0.3276  9.3266  0.0000  0.0094   0.0067   0.0202    0.0228   0.0000   441.8249     -0.437221       20.5764     0.0483627      -2.80164     -0.388771      0.281647      0.409563      0.442628      0.477078      0.507871      0.495594
  51   4 1896.4480    0.5656  0.6537  9.4867  0.0000  0.0119   0.0084   0.0304    0.0374   0.0000   441.3532      0.271819       21.5983     -0.482145      -3.41517     -0.987910      0.367572      0.497428      0.544876      0.603889      0.617328      0.614908
  51   5 2109.1522    0.9301  0.9604  9.7054  0.0000  0.0144   0.0114   0.0361    0.0644   0.0000   441.6966  -0.000923305       21.5766       1.01592      -4.39085     -0.996529      0.423837      0.617701      0.633773      0.726985      0.772335      0.770525
  51   6 2311.9749    1.4417  1.2142 10.0915  0.0000  0.0154   0.0157   0.0414    0.0897   0.0000   441.1647     -0.152127       20.9904      -1.00878      -3.50907      -1.07025      0.473642      0.653489      0.689839      0.769853      0.810185      0.819109
  51   7 2505.0555    2.1460  1.3656 10.5820  0.0000  0.0164   0.0217   0.0421    0.0993   0.0000   440.6744     -0.561009       19.8080      -1.46344      -1.43528      -2.28219      0.501555      0.711207      0.725282      0.837966      0.884788      0.868540
  51   8 2694.1149    2.9071  1.2824 11.4002  0.0000  0.0154   0.0305   0.0413    0.0964   0.0000   441.9027     -0.315879       21.3446     -0.382928      -3.97783      -1.61268      0.469302      0.648978      0.689893      0.787633      0.799047      0.812988
  51   9 2880.9364    3.8984  1.1738 12.1930  0.0000  0.0149   0.0435   0.0392    0.0987   0.0000   441.2421       1.15024       21.8662     -0.835610      -3.37716      -2.96239      0.467750      0.639393      0.647545      0.762758      0.788730      0.819998
  51  10 3064.3619    4.6064  1.2765 12.4317 -0.0000  0.0153   0.0482   0.0406    0.0928   0.0000   442.0704     -0.264038       20.2772     -0.117429      -1.31974      -3.45388      0.449677      0.651555      0.673387      0.794338      0.818913      0.829874
  51  11 3244.6840    4.4523  1.6698 12.2696 -0.0000  0.0182   0.0411   0.0466    0.0784   0.0000   440.3699      0.674845       19.4082     -0.641653     -0.439511      -3.96492      0.555591      0.802234      0.814581      0.927066      0.993487       1.00724
  51  12 3423.1465    3.5206  2.8494 12.1102 -0.0000  0.0247   0.0254   0.0664    0.0410   0.0000   441.7848       1.50161       18.6167      0.798539      0.505689      -3.53948      0.721256       1.04304       1.07937       1.25571       1.29130       1.28352
  51  13 3600.0771    2.7554  4.6579 11.5275  0.0000  0.0345   0.0161   0.0902    0.0319   0.0000   441.3977      0.490602       19.1430      -3.08441      -3.88489      -4.35369       1.02454       1.46588       1.57119       1.76831       1.86276       1.89407
  51  14 3775.2257    2.1835  7.1057 11.2609  0.0004  0.0516   0.0110   0.1351    0.0266   0.0000   440.5693       1.44376       23.0250      -4.42217      -8.50531      -1.97120       1.49393       2.16767       2.31190       2.63060       2.66210       2.72959
  51  15 3948.4579    1.7779 10.1071 10.8971  0.0018  0.0731   0.0074   0.1870    0.0243   0.0000   443.1754       1.73052       27.7440      -5.11095      -6.27843      -2.06803       2.11316       3.08386       3.25476       3.65898       3.78156       3.89016
  52   1 1129.5267    0.0572  0.0577  9.3422  0.0000  0.0137   0.0059   0.0215    0.0150   0.0000   440.1546     0.0310604       21.2484       1.26673      -3.42343      0.611742      0.453577      0.564201      0.448650      0.926126       1.15269       1.00002
  52   2 1432.4493    0.1603  0.1502  9.2220  0.0000  0.0067   0.0053   0.0156    0.0170   0.0000   441.6624     -0.356798       21.6172     0.0581433      -4.23325    -0.0263089      0.200174      0.261143      0.311051      0.330207      0.376551      0.427616
  52   3 1685.6736    0.3388  0.3569  9.3408  0.0000  0.0092   0.0067   0.0216    0.0235   0.0000   442.0057     -0.609544       21.1690     -0.549404      -2.74583      0.509159      0.285327      0.387427      0.451534      0.483424      0.490654      0.503334
  52   4 1909.5294    0.6029  0.6416  9.4669  0.0000  0.0117   0.0088   0.0282    0.0399   0.0000   442.4254      -1.05816       21.5171     -0.821426      -2.25679      -1.19951      0.350614      0.491282      0.509749      0.590150      0.600243      0.633719
  52   5 2123.4872    0.9737  0.9116  9.8095  0.0000  0.0138   0.0119   0.0337    0.0608   0.0000   441.7974    -0.0553254       21.1956      -1.98338      -3.71498   -0.00812225      0.400728      0.580459      0.613515      0.693392      0.714041      0.711127
  52   6 2327.0529    1.4610  1.3046 10.2895 -0.0045  0.0165   0.0154   0.0427    0.0759   0.0000   442.0988       1.16234       20.5453     -0.890035      -3.29426      0.101462      0.490229      0.697357      0.739423      0.828726      0.842582      0.841614
  52   7 2520.9414    2.1620  1.3677 10.9406  0.0000  0.0167   0.0224   0.0423    0.0824   0.0000   441.6663     -0.279681       20.5159    0.00555139      -1.67019     -0.166647      0.487494      0.699056      0.706606      0.844021      0.885777      0.867712
  52   8 2711.1014    3.0682  1.1996 11.5050 -0.0025  0.0151   0.0326   0.0381    0.1012   0.0000   440.1906      -1.02277       20.8352      -1.15792      -2.19524      -1.53166      0.450011      0.647524      0.669065      0.762307      0.811871      0.818707
  52   9 2898.7741    4.0088  1.2472 12.1147 -0.0000  0.0151   0.0420   0.0402    0.1018   0.0000   441.0069     -0.209158       19.9113      -1.38655      -1.99589      -2.97809      0.455700      0.651446      0.685145      0.773381      0.808991      0.816303
  52  10 3082.8912    4.6077  1.3728 12.4173  0.0000  0.0159   0.0463   0.0414    0.0911   0.0000   441.7801       1.66433       21.7918     -0.764435      -1.44261      -2.85851      0.483281      0.670347      0.693277      0.810417      0.842144      0.848048
  52  11 3264.0381    4.3364  1.7786 12.4323  0.0000  0.0186   0.0389   0.0492    0.0645   0.0000   442.3211      0.106741       19.8924     -0.606118      0.554058      -4.56869      0.551386      0.787243      0.828262      0.925100      0.982398      0.993891
  52  12 3443.2350    3.4772  2.9130 12.0196  0.0000  0.0248   0.0245   0.0643    0.0428   0.0000   441.7337      0.525777       17.9562     -0.610313      0.978231      -2.69995      0.737112       1.03883       1.11441       1.23202       1.30638       1.30749
  52  13 3620.8946    2.6954  5.0107 11.5059 -0.0000  0.0366   0.0153   0.0950    0.0310   0.0000   441.7801       1.15130       19.8959      -3.90308      -5.19546      -2.19131       1.04382       1.50422       1.59426       1.80165       1.85556       1.92161
  52  14 3796.9149    2.1126  7.3204 11.2820 -0.0003  0.0538   0.0106   0.1388    0.0264   0.0000   440.9094     -0.858477       25.5396      -5.03385      -9.98526      -3.12232       1.53138       2.22442       2.35229       2.69193       2.77333       2.83796
  52  15 3971.1557    1.6911 10.1491 10.9474 -0.0003  0.0765   0.0072   0.1928    0.0238   0.0000   438.0439      -5.78790       35.5125       3.89091      -6.70720      -5.08179       2.15181       3.10633       3.27457       3.80440       3.79200       3.93883
  53   1 1138.7485    0.0663  0.0637  9.2922  0.0000  0.0104   0.0053   0.0172    0.0150   0.0000   440.4203     -0.456747       22.3181      0.105498      -4.16222    -0.0897192      0.272239      0.416891      0.441554      0.491665      0.495095      0.630563
  53   2 1443.4874    0.1601  0.1389  9.2304  0.0000  0.0062   0.0054   0.0146    0.0167   0.0000   441.8125     -0.299125       21.1321     -0.480403      -3.65981     0.0471369      0.184522      0.237697      0.257950      0.331621      0.322146      0.328293
  53   3 1697.4681    0.3555  0.3393  9.3521  0.0000  0.0086   0.0070   0.0208    0.0236   0.0000   442.1587      0.297505       21.1828     -0.711171      -4.05099      0.561302      0.278875      0.368103      0.411063      0.467135      0.492366      0.514023
  53   4 1922.4800    0.6193  0.6555  9.5055  0.0000  0.0116   0.0088   0.0288    0.0400   0.0000   442.4460     -0.263355       20.8670    -0.0349452      -3.18995     -0.284543      0.347642      0.474944      0.534585      0.573798      0.612474      0.616426
  53   5 2137.6738    0.9856  1.0294  9.6045  0.0000  0.0145   0.0113   0.0362    0.0725   0.0000   442.3204      0.338809       20.3596     0.0114140      -2.45871     -0.764436      0.425897      0.614642      0.644856      0.719624      0.775483      0.779985
  53   6 2342.0054    1.5350  1.3042 10.2034 -0.0001  0.0159   0.0159   0.0414    0.0843   0.0000   441.8591      -1.12161       21.5353     -0.160038      -3.93963      0.721883      0.467662      0.642848      0.701785      0.786181      0.826051      0.837995
  53   7 2536.7101    2.2423  1.3819 10.9584  0.0000  0.0163   0.0226   0.0424    0.0828   0.0000   442.5312      0.481589       19.8452     -0.281038      -1.98410      0.113989      0.478183      0.677262      0.713982      0.796211      0.824276      0.835815
  53   8 2727.9137    3.1003  1.3350 11.5075 -0.0000  0.0157   0.0313   0.0407    0.0949   0.0000   442.3453     -0.631822       22.1878      -2.00213      -2.10863     -0.611734      0.455983      0.642171      0.679016      0.773847      0.789766      0.786877
  53   9 2916.4881    4.1630  1.2147 12.0313 -0.0000  0.0142   0.0435   0.0389    0.1071   0.0000   440.6712      0.945663       21.3753     -0.481119      -2.38854      -3.19159      0.416931      0.576974      0.618077      0.690361      0.738104      0.726587
  53  10 3101.3465    4.6931  1.3783 12.2055  0.0000  0.0155   0.0459   0.0413    0.1047   0.0000   442.0216     -0.402966       21.9301      0.119316      -2.18573      -2.48552      0.471697      0.665280      0.685588      0.788323      0.822993      0.826827
  53  11 3283.1836    4.2727  1.9447 12.1963 -0.0000  0.0188   0.0359   0.0505    0.0677   0.0000   441.1800     -0.416069       18.1620     -0.950804     -0.143827      -2.61188      0.553207      0.768957      0.809095      0.936522      0.963418      0.963720
  53  12 3463.1800    3.3493  3.1962 11.9678  0.0000  0.0259   0.0226   0.0693    0.0391   0.0000   442.0061     -0.450618       21.2153     -0.185790      -1.13972      -4.51487      0.755742       1.06452       1.13664       1.27668       1.32740       1.34117
  53  13 3641.6273    2.5942  5.1639 11.5441  0.0001  0.0377   0.0147   0.0986    0.0294   0.0000   441.8088     -0.236901       21.5680      -2.37100      -3.01906      -4.46472       1.06166       1.50266       1.65705       1.85081       1.93096       1.96560
  53  14 3818.4357    2.0676  8.0386 11.2470 -0.0000  0.0581   0.0098   0.1513    0.0261   0.0000   438.8529      -1.99024       17.4072      -3.19594      -5.37120      -6.57260       1.63557       2.36846       2.50539       2.84099       2.89818       3.02350
  54   1 1147.8902    0.0587  0.0307  9.3211  0.0000  0.0088   0.0055   0.0105    0.0145   0.0000   440.3910     -0.340720       21.7527      0.120072      -5.15174      0.125899      0.214319      0.316329      0.345895      0.393486      0.400256      0.386216
  54   2 1454.3951    0.1712  0.1779  9.1894  0.0000  0.0075   0.0051   0.0167    0.0170   0.0000   442.1061     -0.525670       21.5944    -0.0301955      -3.51988    0.00920537      0.208001      0.289802      0.307028      0.368903      0.335357      0.345029
  54   3 1709.1179    0.3681  0.3833  9.2877  0.0000  0.0093   0.0068   0.0215    0.0248   0.0000   441.6135     -0.546615       21.4714      0.469453      -3.75478     0.0438225      0.257337      0.359810      0.404685      0.440014      0.459308      0.470299
  54   4 1935.3133    0.6380  0.7806  9.3892  0.0000  0.0130   0.0084   0.0316    0.0446   0.0000   441.7036     -0.200831       21.1882       1.45719      -4.04871      0.219739      0.357360      0.501627      0.551156      0.616129      0.649199      0.658576
  54   5 2151.7512    1.0092  1.0629  9.7484  0.0000  0.0142   0.0116   0.0379    0.0687   0.0000   442.6120     -0.400394       21.1634     -0.102283      -1.85217      -1.10887      0.421043      0.576160      0.614295      0.705144      0.730172      0.742510
  54   6 2356.7343    1.5654  1.3517 10.3419 -0.0000  0.0164   0.0161   0.0428    0.0775   0.0000   442.2191      0.991691       21.1141      0.766609      -3.68691     -0.915961      0.458845      0.668702      0.698686      0.796053      0.810106      0.830587
  54   7 2552.3369    2.2970  1.4599 10.7088  0.0000  0.0160   0.0219   0.0436    0.0920   0.0000   441.7020      0.343906       21.8990     -0.800205      -3.34078      0.147558      0.463627      0.654210      0.689455      0.796953      0.814970      0.822958
  54   8 2744.6067    3.2695  1.2894 11.5773 -0.0001  0.0152   0.0332   0.0398    0.0987   0.0000   441.9164     -0.468838       20.1122      -2.08528     -0.910440      -1.65337      0.442109      0.629102      0.652868      0.744224      0.786145      0.810054
  54   9 2934.0187    4.2950  1.2580 11.8669 -0.0033  0.0145   0.0426   0.0385    0.1245   0.0000   441.9583    -0.0362256       20.5973     -0.770964      -1.72847      -1.25630      0.420764      0.588124      0.618548      0.712657      0.734060      0.757429
  54  10 3119.5875    4.7538  1.4087 12.2520  0.0023  0.0159   0.0461   0.0416    0.0982   0.0000   440.9718     -0.167061       18.9139     -0.938116     -0.676415      -2.26662      0.448996      0.652753      0.668002      0.785209      0.815054      0.837502
  54  11 3302.1448    4.1728  1.9485 12.2736  0.0000  0.0189   0.0351   0.0511    0.0637   0.0000   442.5418      0.444874       19.6689     -0.549463     -0.772796      -3.82766      0.540050      0.755614      0.803870      0.898777      0.972236      0.949800
  54  12 3483.0324    3.2182  3.4314 11.8827  0.0000  0.0272   0.0206   0.0718    0.0357   0.0000   441.4621      0.658133       18.6992      -1.51427      -4.10178      -3.83967      0.755341       1.09674       1.16120       1.31795       1.38236       1.40008
  54  13 3662.1837    2.5383  5.3996 11.4541  0.0000  0.0385   0.0139   0.1018    0.0299   0.0000   438.4535     -0.590775       19.7710       2.67613      -3.62439     -0.977277       1.06189       1.52892       1.62111       1.82179       1.90179       1.96019
  54  14 3839.6363    1.9999  8.1352 11.2427 -0.0000  0.0600   0.0093   0.1551    0.0257   0.0000   442.3804       1.02668       22.2186      -2.50744      -4.64820      -1.46806       1.62016       2.35438       2.50622       2.84231       2.91124       2.98438
  55   1 1156.9621    0.0679  0.0663  9.2359  0.0000  0.0115   0.0050   0.0164    0.0146   0.0000   440.8317     -0.812282       21.2803       1.04340      -2.90609      0.169532      0.275732      0.506855      0.426158      0.526833      0.474122      0.528259
  55   2 1465.1462    0.1752  0.1701  9.1556  0.0000  0.0070   0.0052   0.0159    0.0169   0.0000   442.1116     -0.293477       21.2608      0.159558      -3.96423    -0.0363672      0.187919      0.271215      0.290866      0.332720      0.350934      0.371742
  55   3 1720.6086    0.3852  0.3971  9.3003  0.0000  0.0094   0.0069   0.0216    0.0253   0.0000   441.7314     -0.938557       21.1571     -0.188156      -3.27046     -0.470745      0.264466      0.380638      0.406827      0.468679      0.482915      0.482499
  55   4 1948.0409    0.6483  0.6763  9.5123  0.0000  0.0117   0.0089   0.0279    0.0399   0.0000   441.7853     -0.431560       20.2137      0.355638      -3.18297       1.02019      0.327911      0.472428      0.505800      0.571785      0.606499      0.617538
  55   5 2165.6495    1.0550  1.0320  9.7371  0.0000  0.0138   0.0120   0.0359    0.0684   0.0000   441.8737     0.0397529       21.0278      -1.33992      -3.24538      0.381128      0.389544      0.543877      0.585759      0.641808      0.674985      0.676211
  55   6 2371.3151    1.6370  1.3858 10.1992  0.0000  0.0160   0.0162   0.0417    0.0825   0.0000   441.9448     -0.613749       20.0163     -0.877935      -1.36936     -0.529953      0.457720      0.634231      0.675368      0.757087      0.800855      0.824298
  55   7 2567.8607    2.3595  1.4096 10.8935  0.0000  0.0161   0.0229   0.0413    0.0844   0.0000   442.6086      0.247683       20.8858     -0.100913      -3.20093      -1.45065      0.463884      0.651900      0.673357      0.785528      0.827335      0.835118
  55   8 2761.1649    3.3596  1.2629 11.5201  0.0000  0.0149   0.0342   0.0392    0.1054   0.0000   441.7370      0.939560       20.5492     -0.613153      -2.82814     -0.532494      0.415512      0.607243      0.608135      0.711355      0.713582      0.735993
  55   9 2951.4481    4.3608  1.2405 12.0504 -0.0000  0.0148   0.0446   0.0379    0.1139   0.0000   442.0953      0.430606       20.5079      -1.54407      -3.17873      -2.24774      0.410176      0.586248      0.603289      0.699841      0.740473      0.750921
  55  10 3137.6900    4.7104  1.4941 12.1869  0.0000  0.0160   0.0432   0.0427    0.0933   0.0000   441.0417      0.571381       20.8900     -0.633116      -1.64268      -2.59300      0.453783      0.639674      0.675280      0.768285      0.817420      0.823689
  55  11 3321.0408    4.1050  2.1323 12.1371  0.0000  0.0195   0.0321   0.0522    0.0575   0.0000   442.8758       1.58438       19.2560      -1.17918     -0.457475      -2.69164      0.554776      0.770940      0.827434      0.939045      0.998528      0.995633
  55  12 3502.5892    3.1826  3.5247 11.8156  0.0000  0.0272   0.0202   0.0731    0.0356   0.0000   441.6118       1.58583       19.4386      -3.50553      -1.21124      -3.94610      0.745881       1.06440       1.12889       1.27271       1.33468       1.35937
  55  13 3682.5326    2.4965  5.7050 11.3865  0.0000  0.0411   0.0134   0.1065    0.0299   0.0000   439.4609       1.34652       19.9166      -6.22834      -5.57935      -3.09682       1.09048       1.60419       1.70487       1.91688       1.98592       2.03390
  55  14 3860.7226    1.9736  8.6500 11.1301 -0.0001  0.0626   0.0087   0.1641    0.0254   0.0000   441.0293       3.80282       21.4806      -3.15705      -9.59384      -5.14986       1.66822       2.43159       2.57407       2.95772       2.99900       3.09765
  56   1 1165.8917    0.0699  0.0729  9.2614  0.0000  0.0096   0.0047   0.0186    0.0145   0.0000   440.3526      0.469584       21.0308     -0.438452      -3.86844     -0.563058      0.243357      0.295901      0.409459      0.391826      0.434974      0.446253
  56   2 1475.7937    0.1802  0.2055  9.2024  0.0000  0.0081   0.0051   0.0171    0.0174   0.0000   441.9441    -0.0987301       21.1112    -0.0147544      -3.87275    -0.0471087      0.250786      0.336949      0.399944      0.435646      0.494344      0.447922
  56   3 1731.9881    0.3954  0.4303  9.2878  0.0000  0.0099   0.0068   0.0221    0.0267   0.0000   441.9210     -0.472964       21.6225    -0.0368357      -2.73917     -0.222566      0.273472      0.364282      0.415787      0.459805      0.487113      0.485829
  56   4 1960.6688    0.7001  0.7716  9.4482  0.0000  0.0123   0.0090   0.0299    0.0468   0.0000   442.0192     -0.498833       20.7845      0.559167      -3.07688     -0.497318      0.339787      0.470179      0.503727      0.570009      0.611632      0.640454
  56   5 2179.4161    1.1076  1.0457  9.9916 -0.0000  0.0139   0.0126   0.0375    0.0669   0.0000   441.9985      0.460275       21.7638      0.134311      -2.71271      0.152905      0.393157      0.544962      0.571803      0.651528      0.687833      0.699168
  56   6 2385.7709    1.7035  1.3837 10.2166  0.0000  0.0155   0.0166   0.0419    0.0884   0.0000   441.6883       1.43806       19.9003     -0.533317      -3.54406      -1.22294      0.441681      0.618354      0.648819      0.748518      0.783951      0.801441
  56   7 2583.2924    2.4519  1.3531 11.0239  0.0000  0.0155   0.0242   0.0404    0.0918   0.0000   441.5482      0.112719       21.3619     -0.612400      -2.99960     -0.647123      0.435725      0.625030      0.650874      0.751325      0.795930      0.806195
  56   8 2777.5946    3.4163  1.3237 11.3603  0.0003  0.0147   0.0329   0.0394    0.1166   0.0000   441.0399     -0.121429       21.2436      -1.35784      -2.92403     -0.479420      0.419497      0.578025      0.611190      0.701638      0.735882      0.747837
  56   9 2968.6545    4.3238  1.2289 12.3503  0.0000  0.0145   0.0444   0.0387    0.0944   0.0000   442.2858    -0.0558980       20.4758      -1.07924      -3.01155      -1.65637      0.414906      0.588257      0.607533      0.690597      0.729969      0.731763
  56  10 3155.6573    4.7504  1.4786 12.2934 -0.0000  0.0155   0.0435   0.0421    0.0872   0.0000   442.9004       1.29154       19.8816      -1.05687      -2.61642      -2.55081      0.427996      0.604705      0.639565      0.733475      0.771836      0.764530
  56  11 3339.8148    4.0536  2.0757 12.3077  0.0000  0.0197   0.0327   0.0521    0.0564   0.0000   441.6548     -0.328693       18.0968      -2.17096     -0.595839      -2.05523      0.535167      0.771116      0.811325      0.938752      0.978443      0.981413
  56  12 3522.0691    3.1260  3.8972 11.7733  0.0000  0.0290   0.0187   0.0771    0.0342   0.0000   443.8368       1.08575       19.3588     -0.132391     -0.884924     -0.856407      0.770232       1.10824       1.17503       1.33993       1.40865       1.43405
  56  13 3702.6600    2.4326  6.0819 11.4350  0.0000  0.0427   0.0127   0.1140    0.0290   0.0000   440.4733     -0.572242       22.4404      -1.25668      -5.64619       2.16235       1.14340       1.62767       1.74519       1.98134       2.03675       2.09932
  56  14 3881.6964    1.9379  8.9971 11.1418  0.0005  0.0642   0.0082   0.1672    0.0251   0.0000   441.6375      -2.46479       14.6746       1.62723      -6.24782       3.41875       1.69686       2.45052       2.63014       3.00124       3.03200       3.15982
  57   1 1174.7707    0.0840  0.0974  9.2761  0.0000  0.0089   0.0049   0.0185    0.0147   0.0000   440.6447     -0.203959       21.5552      0.130834      -4.04160    -0.0212091      0.236174      0.287147      0.385875      0.389599      0.399351      0.479344
  57   2 1486.3072    0.1837  0.1810  9.1964  0.0000  0.0076   0.0053   0.0163    0.0170   0.0000   441.9568     -0.114275       20.5874     -0.149171      -4.28117     -0.310172      0.226285      0.317330      0.362790      0.425889      0.466702      0.420163
  57   3 1743.2132    0.4101  0.4149  9.3043  0.0000  0.0093   0.0071   0.0220    0.0263   0.0000   442.0480     -0.700265       21.1320     -0.198996      -3.27172     -0.584145      0.261880      0.348566      0.388500      0.432245      0.466724      0.484948
  57   4 1973.1481    0.7004  0.7606  9.5942  0.0000  0.0124   0.0091   0.0309    0.0432   0.0000   441.6556     -0.165951       21.8364     0.0672934      -2.39200      -1.48543      0.319578      0.465983      0.475674      0.553248      0.569961      0.589711
  57   5 2193.0183    1.1441  1.1356  9.7834  0.0002  0.0149   0.0124   0.0376    0.0789   0.0000   442.0707     -0.547609       22.2454     -0.471473      -3.53019      -1.13515      0.387043      0.566025      0.600406      0.672231      0.706661      0.746407
  57   6 2400.1039    1.7150  1.4155 10.4726  0.0000  0.0163   0.0165   0.0427    0.0720   0.0000   441.8827     -0.295201       21.3947     -0.434527      -3.62751     -0.384823      0.438180      0.621058      0.637189      0.731305      0.795169      0.805798
  57   7 2598.5912    2.5450  1.3992 11.0084  0.0000  0.0154   0.0242   0.0418    0.0895   0.0000   442.3440     -0.227893       20.9868       1.72179      -3.58303      -1.97254      0.409823      0.591867      0.620994      0.731594      0.735439      0.749500
  57   8 2793.9646    3.4930  1.2521 11.6923 -0.0000  0.0145   0.0349   0.0376    0.1040   0.0000   442.1406      0.191711       20.8830      -1.18056      -2.15325      -2.48763      0.407295      0.563959      0.592984      0.687584      0.713484      0.720852
  57   9 2985.8000    4.4692  1.2610 12.0999  0.0001  0.0144   0.0439   0.0380    0.1103   0.0000   441.5840      0.302630       20.8679     -0.214582      -3.30377      -2.38746      0.402613      0.566449      0.586783      0.689945      0.742141      0.737331
  57  10 3173.4834    4.7028  1.5257 12.4499  0.0000  0.0161   0.0430   0.0437    0.0792   0.0000   441.7740      0.463032       20.0282      -1.91813      -2.41458      -1.12637      0.437148      0.619836      0.644207      0.724706      0.794893      0.791311
  57  11 3358.4141    3.9278  2.3387 12.1351  0.0000  0.0205   0.0292   0.0547    0.0535   0.0000   442.0798      0.283345       20.2199      -1.11135     -0.392219      -3.19129      0.553684      0.775530      0.820385      0.943364      0.981597       1.01359
  57  12 3541.5289    3.0323  4.1232 11.7029 -0.0000  0.0302   0.0177   0.0804    0.0341   0.0000   439.4019       2.16358       21.0005      -1.96028      -5.37466     -0.709132      0.790554       1.14006       1.21497       1.37857       1.45882       1.47671
  57  13 3722.8608    2.3794  6.5737 11.4079  0.0006  0.0465   0.0118   0.1212    0.0283   0.0000   441.2016       4.40531       19.9450      0.353485      -4.25584      -2.87309       1.20678       1.74558       1.84883       2.07885       2.17330       2.22077
  57  14 3902.4510    1.8766  9.2695 11.0843 -0.0002  0.0688   0.0079   0.1712    0.0253   0.0000   439.0449      -3.23724       23.0540      -1.13012      -4.94825      -2.95911       1.75683       2.61145       2.73356       3.11612       3.20703       3.30215
  58   1 1183.5393    0.0812  0.0647  9.2867  0.0000  0.0073   0.0050   0.0130    0.0144   0.0000   440.3875    -0.0722616       21.7752    -0.0368927      -3.64496     -0.331578      0.181248      0.264043      0.304561      0.307816      0.331045      0.364172
  58   2 1496.6941    0.1853  0.1914  9.2563  0.0000  0.0070   0.0051   0.0170    0.0169   0.0000   441.6441     -0.360679       21.6385     -0.108822      -4.25187      0.155528      0.179002      0.252327      0.282325      0.312684      0.322061      0.341552
  58   3 1754.3067    0.4055  0.4605  9.3744  0.0000  0.0100   0.0067   0.0239    0.0263   0.0000   442.0167     -0.346229       21.9679      0.572814      -3.22056      0.891877      0.251296      0.365050      0.388184      0.441446      0.449408      0.482418
  58   4 1985.5493    0.7334  0.7556  9.5598  0.0000  0.0120   0.0092   0.0286    0.0458   0.0000   441.8897    -0.0806441       21.3376     0.0949239      -2.42206      0.168292      0.311325      0.443331      0.473326      0.536192      0.563102      0.571910
  58   5 2206.5176    1.1735  1.1834  9.9168 -0.0000  0.0153   0.0125   0.0385    0.0772   0.0000   442.7268      0.309306       21.0162     -0.818137      -3.21960    -0.0739622      0.385540      0.566057      0.586650      0.671667      0.704821      0.727030
  58   6 2414.2653    1.7731  1.4559 10.4358  0.0000  0.0162   0.0168   0.0427    0.0818   0.0000   442.0070      0.485688       20.9040     -0.302074      -2.28425     -0.174145      0.427446      0.603993      0.639999      0.718036      0.769232      0.781961
  58   7 2613.8075    2.6523  1.3566 11.0959  0.0014  0.0152   0.0255   0.0394    0.0901   0.0000   441.6396     -0.689362       21.1139     -0.365153      -2.74939      -1.07296      0.408766      0.574662      0.599129      0.674820      0.720677      0.750282
  58   8 2810.1550    3.5972  1.3468 11.6201  0.0000  0.0149   0.0343   0.0386    0.1064   0.0000   442.0866       1.04367       20.9172      -2.17546      -3.79566      -1.45575      0.398560      0.563304      0.588244      0.672481      0.699545      0.709282
  58   9 3002.7392    4.5282  1.3439 12.1921 -0.0000  0.0145   0.0435   0.0395    0.1003   0.0000   441.6925     -0.542941       21.3380     -0.160665      -3.36984      -2.22336      0.395022      0.550393      0.569892      0.654078      0.687021      0.689579
  58  10 3191.1460    4.6968  1.5398 12.3507  0.0000  0.0159   0.0426   0.0423    0.0859   0.0000   442.4263     -0.198306       20.3447       1.81004      -2.22922      -3.60798      0.432976      0.610109      0.638702      0.726773      0.773236      0.794646
  58  11 3376.8723    3.8525  2.5083 12.1347 -0.0000  0.0211   0.0275   0.0571    0.0508   0.0000   443.1447      -1.09981       19.0892      0.182975      0.709806      -1.94306      0.559239      0.786148      0.848891      0.944796       1.00871       1.03991
  58  12 3560.6874    2.9134  4.4052 11.7453 -0.0000  0.0323   0.0166   0.0843    0.0313   0.0000   440.5142       1.32993       22.0698       1.04453      -3.56657      -5.82765      0.806681       1.18867       1.23121       1.42831       1.46499       1.51544
  58  13 3742.7675    2.2989  6.7394 11.4247 -0.0013  0.0495   0.0112   0.1260    0.0282   0.0000   442.4767      -1.37202       23.0689      -3.88091      -6.83998      -1.74771       1.21655       1.83734       1.89132       2.17911       2.23743       2.29824
  58  14 3923.0080    1.8264 10.0032 11.0737  0.0008  0.0723   0.0074   0.1852    0.0245   0.0000   439.8361      -1.30325       23.7546      -3.14768      -9.62784      -4.22749       1.80409       2.64733       2.79167       3.22509       3.26465       3.40992
  59   1 1192.2408    0.0850  0.0907  9.2622  0.0000  0.0081   0.0048   0.0175    0.0145   0.0000   440.4437      0.288258       21.4499    -0.0186783      -3.73877     -0.575750      0.203404      0.289403      0.296822      0.342845      0.425551      0.436303
  59   2 1506.9654    0.2025  0.2043  9.2172  0.0000  0.0070   0.0052   0.0162    0.0170   0.0000   441.6845     -0.587367       21.5845     -0.428529      -3.82847     0.0117078      0.201797      0.273382      0.330891      0.348285      0.354716      0.360740
  59   3 1765.2467    0.4188  0.4712  9.4181  0.0000  0.0102   0.0069   0.0233    0.0268   0.0000   442.1081     -0.299000       21.7221     -0.152514      -4.12258     -0.895019      0.278876      0.375170      0.415642      0.485499      0.527174      0.550668
  59   4 1997.8246    0.7544  0.8406  9.5283  0.0000  0.0126   0.0091   0.0314    0.0487   0.0000   442.3020     -0.986147       21.9869      0.778864      -3.36416     -0.365459      0.324089      0.457308      0.496218      0.559663      0.583810      0.604048
  59   5 2219.8580    1.1693  1.1620 10.0048  0.0000  0.0144   0.0126   0.0391    0.0736   0.0000   442.2573      0.489520       20.7568     -0.822539      -2.54061      -1.51078      0.378509      0.539889      0.578986      0.666878      0.729361      0.750345
  59   6 2428.3469    1.8494  1.5524 10.2509  0.0000  0.0163   0.0166   0.0428    0.0872   0.0000   442.2523     -0.232824       21.0640     -0.905330      -3.70552     -0.388936      0.426290      0.591324      0.630619      0.721325      0.757539      0.782167
  59   7 2628.8238    2.6743  1.3713 11.2098  0.0000  0.0151   0.0255   0.0403    0.0881   0.0000   442.3682     0.0574393       21.2710      -1.13773      -2.11142     0.0218823      0.398967      0.566224      0.587938      0.678517      0.721838      0.722463
  59   8 2826.2136    3.6855  1.3382 11.6147  0.0000  0.0148   0.0347   0.0382    0.1076   0.0000   441.6777      0.770361       21.6485     -0.513685      -3.35516      -1.41681      0.388436      0.559688      0.576112      0.672815      0.710511      0.720825
  59   9 3019.5790    4.7044  1.3095 12.1438 -0.0000  0.0143   0.0446   0.0378    0.1085   0.0000   441.2510      0.574968       21.0631      -1.06987      -1.95652      -2.73190      0.374899      0.528097      0.550553      0.646842      0.675348      0.676906
  59  10 3208.7312    4.6990  1.6659 12.1475 -0.0002  0.0161   0.0400   0.0434    0.0856   0.0000   442.2095       1.32623       20.4394     -0.752769     -0.945440      -2.96282      0.436086      0.609877      0.640715      0.722766      0.775635      0.788453
  59  11 3395.2438    3.7343  2.6763 12.0847 -0.0001  0.0216   0.0256   0.0590    0.0459   0.0000   442.0812     -0.549666       19.4648      -2.26044      0.180920      -2.51601      0.564699      0.789890      0.860647      0.959313       1.01182       1.03270
  59  12 3579.7621    2.8699  4.6588 11.6840  0.0000  0.0336   0.0159   0.0881    0.0310   0.0000   441.3938      0.348712       20.7784      -2.18687      -2.15876      -4.33698      0.824419       1.22675       1.28214       1.46852       1.53934       1.58005
  59  13 3762.4864    2.2983  7.2794 11.3343  0.0019  0.0507   0.0103   0.1317    0.0278   0.0000   439.7032       1.40282       24.2015      0.214728      -3.82804      -4.61990       1.25709       1.82713       1.94405       2.25018       2.29147       2.39279
  60   1 1200.8509    0.0836  0.0847  9.2266  0.0000  0.0077   0.0047   0.0148    0.0143   0.0000   440.8896     0.0170265       20.9609    -0.0999710      -3.74925      0.255580      0.230730      0.316880      0.340410      0.386592      0.435672      0.412333
  60   2 1517.0980    0.1993  0.2172  9.2166  0.0000  0.0073   0.0050   0.0174    0.0172   0.0000   441.9470     -0.486545       21.5450     0.0664007      -3.67524     -0.193877      0.192662      0.271651      0.311043      0.346221      0.344826      0.369822
  60   3 1776.1341    0.4433  0.5156  9.3405  0.0000  0.0104   0.0068   0.0240    0.0286   0.0000   441.6960     -0.944218       21.3200      0.801829      -3.58632     -0.687441      0.264622      0.355634      0.400965      0.443739      0.473560      0.501855
  60   4 2010.0180    0.7745  0.8851  9.5108  0.0001  0.0129   0.0091   0.0317    0.0523   0.0000   442.4531      -1.09740       21.2246     -0.417980      -3.03933     -0.170504      0.336600      0.483587      0.509087      0.577484      0.593797      0.613696
  60   5 2233.0538    1.2437  1.1982 10.0731  0.0000  0.0149   0.0132   0.0387    0.0769   0.0000   441.9441     -0.365768       20.9236     -0.604387      -2.53769      -1.72775      0.379859      0.553382      0.582169      0.649108      0.702121      0.690516
  60   6 2442.2486    1.9091  1.4770 10.6010  0.0000  0.0159   0.0177   0.0422    0.0746   0.0000   441.6960      0.253285       20.8902     -0.517412      -1.77725     -0.270710      0.414377      0.580220      0.625365      0.708701      0.753489      0.753678
  60   7 2643.7685    2.7561  1.4066 11.1815  0.0000  0.0153   0.0258   0.0401    0.0938   0.0000   442.0541       1.51117       22.7296      0.182304      -3.17785      -1.54510      0.391850      0.562345      0.589941      0.664165      0.716356      0.710296
  60   8 2842.1721    3.7852  1.2705 11.8755  0.0000  0.0142   0.0363   0.0374    0.0958   0.0000   440.7834      0.544277       21.3244     -0.800478      -3.62972      -1.92427      0.363973      0.518927      0.541085      0.633749      0.655578      0.655960
  60   9 3036.2730    4.6721  1.2972 12.2993  0.0000  0.0144   0.0451   0.0371    0.1049   0.0000   440.5859     -0.180790       21.4436     -0.621378      -2.90110      -2.99214      0.389352      0.549480      0.571395      0.660636      0.698180      0.705909
  60  10 3226.1887    4.5947  1.7219 12.2611  0.0000  0.0167   0.0384   0.0439    0.0751   0.0000   442.3988       1.69369       20.4243      -1.14458     -0.927370      -2.97864      0.427230      0.610194      0.630095      0.744896      0.775272      0.786983
  60  11 3413.4037    3.6358  2.9798 11.9678  0.0000  0.0235   0.0233   0.0613    0.0425   0.0000   442.0235       1.09685       20.0211      -1.43615     -0.999083      -3.32340      0.589102      0.863601      0.894799       1.03481       1.07188       1.11219
  60  12 3598.8031    2.7992  4.8089 11.6244  0.0000  0.0341   0.0152   0.0888    0.0313   0.0000   440.7626      -1.20394       22.4556       2.03992      -5.11487      -6.27560      0.831969       1.21917       1.27803       1.48210       1.52016       1.58594
  60  13 3782.1915    2.1961  7.2940 11.3330 -0.0017  0.0514   0.0100   0.1344    0.0281   0.0000   439.8035       1.78101       22.4056      -5.70052      -4.31095      -1.69742       1.26557       1.81440       1.96277       2.20217       2.31878       2.37114
  61   1 1209.3921    0.0832  0.0829  9.2653  0.0000  0.0080   0.0047   0.0154    0.0142   0.0000   440.4487      0.240622       21.2794     -0.189432      -4.33540     -0.448071      0.243999      0.301117      0.398905      0.447127      0.400038      0.388178
  61   2 1527.1257    0.2130  0.2012  9.2550  0.0000  0.0064   0.0054   0.0161    0.0171   0.0000   441.8140     -0.286550       21.4866     -0.249104      -4.06316      0.223726      0.184124      0.236385      0.263015      0.278956      0.303814      0.344983
  61   3 1786.8595    0.4482  0.5513  9.3872  0.0000  0.0102   0.0067   0.0265    0.0286   0.0000   442.0650     -0.528623       20.8841     -0.133107      -4.00817     -0.822313      0.276720      0.368191      0.410719      0.467992      0.504050      0.520042
  61   4 2022.1438    0.7830  0.9169  9.6225  0.0000  0.0129   0.0092   0.0332    0.0506   0.0000   442.3109     -0.797809       20.8896     -0.284013      -2.71294     -0.328309      0.334418      0.460641      0.495468      0.564205      0.616659      0.611404
  61   5 2246.1045    1.2691  1.2490 10.0757  0.0000  0.0146   0.0130   0.0405    0.0731   0.0000   441.5763      0.508809       20.4768      -1.17923      -4.35169      0.436601      0.373494      0.528584      0.567673      0.629959      0.671943      0.666598
  61   6 2456.0602    1.9440  1.4527 10.6890 -0.0000  0.0160   0.0180   0.0419    0.0744   0.0000   441.7676    -0.0171812       21.3948      -1.25811      -3.88149      -1.05937      0.390697      0.570263      0.592161      0.696311      0.710181      0.722558
  61   7 2658.6047    2.8728  1.4653 11.0242  0.0000  0.0149   0.0254   0.0400    0.0958   0.0000   441.0930     -0.570786       20.4208     -0.627087      -3.33113     -0.720417      0.395120      0.533648      0.564256      0.657917      0.669401      0.694647
  61   8 2857.9798    3.9463  1.2970 11.9350 -0.0001  0.0141   0.0376   0.0381    0.0979   0.0000   441.8588      0.535855       21.1751      0.395526      -1.95011     -0.271365      0.358845      0.503794      0.530042      0.611163      0.651748      0.665133
  61   9 3052.8306    4.7210  1.3595 12.1802  0.0000  0.0144   0.0435   0.0381    0.1038   0.0000   441.3739      0.141159       20.4810      -1.76481      -2.69003      -3.08751      0.374369      0.522592      0.544050      0.624627      0.662620      0.675221
  61  10 3243.5053    4.5663  1.7779 12.2271  0.0000  0.0167   0.0373   0.0450    0.0751   0.0000   441.1852      0.518324       19.9989      -1.76547      -2.21032      -2.20701      0.429525      0.606078      0.636892      0.729694      0.761217      0.773062
  61  11 3431.5639    3.5854  2.9504 11.9806  0.0000  0.0227   0.0232   0.0622    0.0434   0.0000   442.5141      0.234345       19.5851      -1.48418     -0.764570      -2.34604      0.576836      0.818989      0.881823      0.996122       1.04751       1.07751
  61  12 3617.6399    2.7458  5.1672 11.5580  0.0001  0.0359   0.0142   0.0934    0.0310   0.0000   441.5136      0.354609       22.6062     -0.313709      -4.88493      -4.45355      0.861675       1.26038       1.32830       1.51670       1.54660       1.61444
  61  13 3801.6776    2.1668  7.9178 11.2544  0.0001  0.0551   0.0091   0.1439    0.0277   0.0000   442.1362     -0.909847       22.6778      0.929618      -5.04654      -4.99365       1.33566       1.92147       2.07126       2.35995       2.45086       2.53547
  62   2 1537.0229    0.2314  0.2568  9.2588  0.0000  0.0077   0.0052   0.0179    0.0178   0.0000   441.8755     -0.258166       21.4327     -0.414260      -3.60785    -0.0755464      0.200944      0.253452      0.296508      0.349662      0.337052      0.363475
  62   3 1797.4803    0.4662  0.5344  9.4153  0.0000  0.0102   0.0069   0.0248    0.0294   0.0000   442.2032     -0.788240       22.0328      0.758227      -4.24209     -0.320180      0.252451      0.341036      0.376670      0.434332      0.452606      0.473089
  62   4 2034.1341    0.8020  0.9376  9.6694  0.0000  0.0130   0.0091   0.0334    0.0495   0.0000   442.4540     -0.576848       22.0181      0.762814      -4.43258       1.16225      0.322829      0.463541      0.489502      0.572283      0.605664      0.628542
  62   5 2259.0210    1.3103  1.2810  9.9545  0.0000  0.0147   0.0128   0.0391    0.0781   0.0000   443.1837     -0.297638       21.0271      -1.71479      -4.09047     -0.782106      0.360213      0.512180      0.532755      0.618483      0.647711      0.662509
  62   6 2469.7481    2.0521  1.4752 10.5759  0.0000  0.0152   0.0184   0.0411    0.0823   0.0000   441.9366      0.110427       21.5437     -0.491041      -2.85463      -1.40615      0.385510      0.535870      0.570070      0.656334      0.685501      0.693520
  62   7 2673.3762    2.8454  1.4933 11.3177  0.0000  0.0155   0.0252   0.0407    0.0813   0.0000   442.2172      0.435643       19.8743     -0.317150      -1.93697      -1.29838      0.389992      0.550765      0.577921      0.655389      0.716359      0.727819
  62   8 2873.6635    3.9565  1.3603 11.6329 -0.0000  0.0141   0.0356   0.0381    0.1135   0.0000   441.7127      0.243093       21.1979      -1.17849      -2.25924      -1.57507      0.357500      0.506094      0.537987      0.614841      0.674156      0.672075
  62   9 3069.2765    4.7689  1.3443 12.3543  0.0000  0.0143   0.0444   0.0373    0.0986   0.0000   442.6179      0.581364       19.8836      -2.45407      -3.16950      -1.57583      0.367336      0.515595      0.552954      0.607668      0.646250      0.667216
  62  10 3260.6830    4.4483  1.8959 12.3020 -0.0000  0.0174   0.0353   0.0467    0.0677   0.0000   442.8444      0.626320       19.2290      -1.20220      -1.64010      -2.56048      0.433535      0.612137      0.644997      0.745790      0.787836      0.792856
  62  11 3449.5272    3.4697  3.3560 11.8969 -0.0001  0.0248   0.0208   0.0664    0.0393   0.0000   442.7278      0.634073       19.3818     -0.984445      -2.72524      -4.46710      0.604882      0.870924      0.909538       1.05219       1.08273       1.12456
  62  12 3636.3786    2.6896  5.3962 11.6032  0.0000  0.0381   0.0137   0.0984    0.0305   0.0000   440.3026      -1.63410       23.0427     -0.408949      -5.71014      -4.05273      0.878282       1.33478       1.36245       1.59977       1.64937       1.72032
  62  13 3820.9641    2.1276  8.7145 11.2575  0.0011  0.0611   0.0082   0.1551    0.0256   0.0000   440.7276       7.05149       21.0662     0.0827630      -2.83665      -2.58243       1.45692       2.14057       2.29814       2.58404       2.69200       2.77687
  63   1 1226.2215    0.0874  0.0989  9.2431  0.0000  0.0071   0.0045   0.0196    0.0141   0.0000   440.3271     -0.104429       21.7095     -0.430398      -3.95400     -0.115839      0.184511      0.204401      0.264591      0.300740      0.313399      0.341821
  63   2 1546.8001    0.2347  0.2543  9.2203  0.0000  0.0079   0.0052   0.0174    0.0178   0.0000   441.7136     -0.891280       21.8416      0.395853      -3.94733      0.112638      0.189950      0.279956      0.297560      0.312862      0.346526      0.349480
  63   3 1808.0080    0.4909  0.5585  9.3955  0.0000  0.0103   0.0071   0.0250    0.0304   0.0000   442.2601     -0.651966       21.5409      0.116901      -3.96168     -0.421162      0.251526      0.342505      0.374347      0.429189      0.448555      0.452492
  63   4 2046.0442    0.8418  0.9293  9.6501  0.0000  0.0129   0.0095   0.0317    0.0538   0.0000   442.4110      0.186055       22.1073     -0.819051      -4.03644     0.0224246      0.327137      0.450040      0.491920      0.537828      0.594778      0.595727
  63   5 2271.8703    1.3386  1.2965 10.1336  0.0000  0.0152   0.0131   0.0397    0.0717   0.0000   441.9232    0.00538619       22.0587     -0.602192      -2.81164     -0.432136      0.358230      0.525796      0.540644      0.635591      0.647076      0.674149
  63   6 2483.2883    2.1250  1.4212 10.5705  0.0000  0.0150   0.0192   0.0391    0.0904   0.0000   442.3624     -0.115715       21.7864      -1.48230      -2.97513      -1.47483      0.371749      0.521223      0.555918      0.621190      0.667045      0.676289
  63   7 2688.0183    2.9845  1.3790 11.5011 -0.0000  0.0148   0.0275   0.0393    0.0820   0.0000   442.9681      0.310743       21.2559     -0.824039      -3.32743      -2.20124      0.368223      0.518177      0.544298      0.627797      0.650490      0.676942
  63   8 2889.2616    4.1057  1.2778 12.0120  0.0000  0.0137   0.0386   0.0370    0.0985   0.0000   441.1061     0.0276149       21.1607     -0.668626      -1.83015     -0.900651      0.336394      0.471893      0.504186      0.577278      0.615840      0.626018
  63   9 3085.5934    4.7233  1.4350 12.1981 -0.0000  0.0146   0.0420   0.0392    0.0968   0.0000   442.5288       1.63446       19.0171     -0.695148      -1.66721      -1.85233      0.373173      0.533935      0.550321      0.644148      0.678682      0.702668
  63  10 3277.7845    4.4003  1.9763 12.2746  0.0000  0.0178   0.0341   0.0471    0.0648   0.0000   442.5440      0.629457       19.3068      -1.63656     -0.898823      -1.75299      0.438740      0.610785      0.646751      0.740127      0.790158      0.800909
  63  11 3467.3965    3.4115  3.4834 11.9313  0.0000  0.0255   0.0204   0.0685    0.0369   0.0000   442.2995       1.00142       19.9922      -1.51766      -2.29470      -2.61483      0.606734      0.869603      0.913881       1.05381       1.11311       1.12884
  63  12 3654.9305    2.6202  5.6408 11.5640  0.0002  0.0383   0.0132   0.1022    0.0303   0.0000   442.6142      0.927554       21.2664       1.17734      -5.80852      -7.50836      0.908509       1.30823       1.40120       1.61386       1.67033       1.71471
  63  13 3840.3237    2.0378  8.4305 11.2422 -0.0011  0.0594   0.0085   0.1541    0.0268   0.0000   445.0029       1.40896       23.1255      -2.13983      -8.54859      -6.04256       1.39843       2.01331       2.16165       2.47448       2.57800       2.66588
  64   2 1556.4764    0.2414  0.2587  9.2747  0.0000  0.0075   0.0053   0.0174    0.0179   0.0000   441.8262     -0.541615       21.6183    -0.0445383      -4.39322     -0.462773      0.191980      0.247434      0.295597      0.324498      0.328575      0.359743
  64   3 1818.4322    0.5037  0.5969  9.3901  0.0000  0.0104   0.0070   0.0262    0.0316   0.0000   441.7628     -0.794594       22.2196       1.01246      -3.68265     -0.770206      0.245653      0.350291      0.369508      0.420050      0.438913      0.469483
  64   4 2057.8258    0.8629  0.9721  9.6406 -0.0000  0.0129   0.0095   0.0329    0.0558   0.0000   442.3635     -0.430078       21.0050     -0.726787      -3.33268      -1.08239      0.320749      0.448291      0.493872      0.536625      0.580360      0.608347
  64   5 2284.5339    1.3905  1.3654 10.0654  0.0000  0.0150   0.0129   0.0399    0.0713   0.0000   442.0822     0.0558516       21.1046     -0.656032      -2.47611     -0.235796      0.363206      0.509091      0.551421      0.615739      0.651674      0.674116
  64   6 2496.7187    2.1168  1.5443 10.6765  0.0000  0.0158   0.0183   0.0413    0.0762   0.0000   442.0034      0.257418       20.9812      0.354504      -1.87581      0.438113      0.377785      0.530360      0.558218      0.647366      0.686049      0.716902
  64   7 2702.5838    3.0537  1.4766 11.2230  0.0000  0.0147   0.0266   0.0395    0.0944   0.0000   442.5752      0.478878       21.8448      0.451627      -2.94080      -1.28896      0.365961      0.502755      0.529778      0.602990      0.644758      0.651977
  64   8 2904.7393    4.1314  1.3450 11.6584 -0.0017  0.0137   0.0368   0.0374    0.1142   0.0000   441.7796      0.411923       21.6027      0.150062      -2.13154      -1.43210      0.342455      0.477383      0.510747      0.582309      0.611056      0.627084
  64   9 3101.8300    4.8667  1.4573 12.2404  0.0000  0.0145   0.0427   0.0398    0.0968   0.0000   442.2764      0.292053       19.8106      -1.57204      -2.36345      -1.39674      0.348058      0.496234      0.512736      0.593723      0.621653      0.639234
  64  10 3294.7533    4.2596  2.0409 12.3186 -0.0001  0.0179   0.0321   0.0480    0.0577   0.0000   442.0872      0.679792       20.0922      -1.02496      -1.81099      -1.41230      0.435111      0.612789      0.648627      0.743737      0.788960      0.810533
  64  11 3485.1210    3.2365  3.6779 11.9275 -0.0000  0.0273   0.0189   0.0713    0.0349   0.0000   441.2603    -0.0378547       19.5418      -3.52867     -0.207017      -2.03083      0.625141      0.932109      0.962082       1.12721       1.14520       1.19355
  64  12 3673.3765    2.5862  5.7971 11.5396 -0.0002  0.0399   0.0127   0.1054    0.0308   0.0000   442.8856       2.75331       23.1714      -2.75436      -1.76485      -4.02267      0.927565       1.35028       1.42029       1.65949       1.70321       1.78471
  64  13 3859.3320    2.0037  8.8714 11.2739  0.0004  0.0622   0.0081   0.1622    0.0250   0.0000   440.3804      0.258244       20.8847      -3.14419      -6.01759      -6.80061       1.41751       2.07869       2.17910       2.54732       2.61141       2.70288
  65   1 1242.7563    0.0961  0.1066  9.2292  0.0000  0.0079   0.0043   0.0160    0.0140   0.0000   441.0124      0.131974       20.3455     -0.330570      -3.50420     0.0317356      0.172741      0.250604      0.262889      0.304573      0.416353      0.343317
  65   2 1566.0157    0.2439  0.2491  9.2759  0.0000  0.0074   0.0053   0.0165    0.0176   0.0000   441.5420     -0.296778       21.3295     -0.482409      -3.99431      0.425698      0.183565      0.250673      0.269095      0.284094      0.317496      0.326625
  65   3 1828.7701    0.5135  0.6031  9.4202  0.0000  0.0105   0.0070   0.0255    0.0314   0.0000   441.7501     0.0578526       21.8306     -0.233942      -3.79804     -0.413971      0.246034      0.345502      0.372566      0.422558      0.439863      0.466327
  65   4 2069.5353    0.8993  1.0022  9.5804  0.0001  0.0126   0.0096   0.0338    0.0596   0.0000   442.0213     -0.150508       21.3569      0.327680      -3.61778      -1.51311      0.303812      0.419367      0.445419      0.510869      0.548994      0.548534
  65   5 2297.1132    1.4178  1.2952 10.3888  0.0000  0.0149   0.0139   0.0391    0.0658   0.0000   442.6705     -0.118420       21.9076     -0.993596      -3.02489     -0.227335      0.349665      0.498749      0.522882      0.606062      0.629216      0.649384
  65   6 2510.1182    2.2062  1.4672 10.7241  0.0000  0.0150   0.0194   0.0404    0.0821   0.0000   441.6153      0.464358       20.2416     -0.794333      -2.66342      -1.19092      0.355957      0.511705      0.538499      0.607724      0.649824      0.676685
  65   7 2717.0498    3.1711  1.4190 11.2334 -0.0001  0.0142   0.0277   0.0379    0.0999   0.0000   443.2365     0.0913435       20.3665      -1.32373      -3.98726      -1.87791      0.345228      0.477477      0.503213      0.595498      0.617986      0.630750
  65   8 2920.0694    4.2598  1.3448 11.9072 -0.0001  0.0139   0.0381   0.0369    0.1056   0.0000   441.9657    -0.0815725       21.5157      -1.63274      -2.19360      -1.71829      0.337321      0.486330      0.503309      0.590178      0.624142      0.642490
  65   9 3117.8720    4.7696  1.4976 12.2016 -0.0000  0.0148   0.0411   0.0394    0.0974   0.0000   441.2374     0.0545994       21.6568     -0.401922      -2.21241      -3.67264      0.359225      0.506114      0.528166      0.624114      0.640937      0.663419
  65  10 3311.6342    4.2001  2.2023 12.1554  0.0000  0.0186   0.0302   0.0499    0.0607   0.0000   441.8547     0.0599285       19.4100      -3.01155      -1.29142      -1.10614      0.442039      0.639887      0.668427      0.771948      0.811174      0.826916
  65  11 3502.7745    3.2538  3.9098 11.8221  0.0000  0.0280   0.0183   0.0731    0.0359   0.0000   442.4770       1.13605       20.3554    -0.0664645      -2.78800      -3.00492      0.627234      0.933094      0.959291       1.12606       1.17346       1.20138
  65  12 3691.6884    2.4940  6.2210 11.5683  0.0004  0.0431   0.0119   0.1120    0.0292   0.0000   440.5649      0.659268       22.8265      -3.14912      -3.19992      -3.88789      0.974353       1.44198       1.49466       1.74145       1.79492       1.88544
  65  13 3878.4780    1.9179  9.2799 11.3018 -0.0015  0.0681   0.0079   0.1700    0.0243   0.0000   437.4996       2.32051       24.4240     -0.848388      -6.05572      -4.85331       1.50986       2.23395       2.34612       2.70834       2.77256       2.87670
  66   1 1250.9390    0.0951  0.1110  9.2166 -0.0019  0.0074   0.0043   0.0158    0.0140   0.0000   440.7575      0.164266       21.3799    -0.0184713      -4.83501     -0.174428      0.179716      0.253898      0.265265      0.333996      0.366444      0.366887
  66   2 1575.4593    0.2553  0.3095  9.2293  0.0000  0.0081   0.0051   0.0200    0.0187   0.0000   441.5044     -0.354089       21.3359     -0.303355      -4.29589      0.488474      0.189105      0.254661      0.297908      0.298537      0.339477      0.358904
  66   3 1838.9964    0.5279  0.6017  9.4159  0.0000  0.0107   0.0071   0.0245    0.0326   0.0000   441.9775     0.0736708       21.4814    -0.0855000      -3.62144     0.0358211      0.240849      0.337852      0.371290      0.407448      0.414131      0.426849
  66   4 2081.1426    0.8907  1.0132  9.8063  0.0000  0.0130   0.0097   0.0348    0.0538   0.0000   442.0268      0.134681       21.1221    -0.0657858      -2.88699     -0.738872      0.308155      0.434220      0.461574      0.540463      0.560098      0.570273
  66   5 2309.5239    1.4463  1.3595 10.2996  0.0000  0.0149   0.0135   0.0397    0.0651   0.0000   442.0718     -0.103700       21.2845      -1.04900      -2.28489     -0.569219      0.348323      0.498966      0.528955      0.603862      0.630699      0.648859
  66   6 2523.3625    2.2660  1.5278 10.8634  0.0000  0.0154   0.0196   0.0406    0.0755   0.0000   442.1859     -0.185469       20.6880      0.465120      -4.30008      -1.70698      0.369638      0.524617      0.546254      0.637796      0.686394      0.695366
  66   7 2731.3925    3.2453  1.4413 11.4913  0.0000  0.0145   0.0284   0.0391    0.0882   0.0000   442.3110      -1.04862       20.6804     -0.816590      -2.33286      -1.75368      0.349011      0.495281      0.519426      0.600522      0.623455      0.642923
  66   8 2935.2736    4.3132  1.3256 12.2730  0.0000  0.0138   0.0399   0.0376    0.0871   0.0000   442.4848       1.33349       21.9555     -0.540162      -3.01831      -2.51113      0.327149      0.466220      0.483747      0.563199      0.597035      0.606176
  66   9 3133.8360    4.7509  1.6007 12.1888 -0.0001  0.0154   0.0389   0.0401    0.0889   0.0000   442.0007      0.146096       20.8780      -1.57066      -2.67736      -2.98640      0.357405      0.513704      0.538205      0.621180      0.658689      0.668922
  66  10 3328.3405    4.0737  2.4327 12.1434 -0.0000  0.0194   0.0278   0.0530    0.0539   0.0000   442.6206       1.20497       18.6092      -1.23517      -1.26250      -2.56306      0.452437      0.649642      0.686783      0.791608      0.812616      0.845332
  66  11 3520.3230    3.1638  4.1186 11.7999 -0.0000  0.0283   0.0174   0.0760    0.0349   0.0000   441.4227      0.292706       20.0384     -0.151846      -1.71374      -3.77195      0.645043      0.920788      0.984710       1.12723       1.16839       1.20078
  66  12 3709.9537    2.4162  6.4383 11.5711 -0.0014  0.0450   0.0114   0.1171    0.0291   0.0000   440.0955       2.25802       18.6197      -2.14190      -3.27503    -0.0325078      0.993477       1.48096       1.54829       1.78992       1.85492       1.91090
  67   1 1259.0176    0.1016  0.1211  9.2155  0.0000  0.0069   0.0043   0.0176    0.0140   0.0000   440.4112     0.0571316       21.3338      0.446648      -3.94714     -0.538741      0.150298      0.220207      0.238427      0.266065      0.270149      0.311528
  67   2 1584.8028    0.2628  0.3120  9.2625  0.0000  0.0083   0.0052   0.0183    0.0187   0.0000   441.2457     -0.185059       21.4784     -0.473331      -4.01940     0.0626828      0.200082      0.274152      0.299325      0.328546      0.361040      0.359515
  67   3 1849.1473    0.5549  0.6520  9.4262  0.0000  0.0105   0.0072   0.0270    0.0340   0.0000   441.7822    0.00599456       21.2937     -0.807178      -3.37654     -0.286388      0.244981      0.333184      0.354331      0.412632      0.448271      0.465754
  67   4 2092.6678    0.9369  1.0161  9.7761  0.0000  0.0129   0.0100   0.0336    0.0572   0.0000   441.8892     -0.633879       21.8994      0.460899      -3.44752      0.199865      0.299264      0.428628      0.451548      0.525254      0.563447      0.576861
  67   5 2321.8322    1.5248  1.4122 10.0411  0.0000  0.0149   0.0136   0.0387    0.0797   0.0000   442.2256       1.14818       21.7063     -0.252958      -1.98286     -0.553862      0.340255      0.482154      0.504208      0.595460      0.615197      0.642143
  67   6 2536.5581    2.2931  1.4915 10.9753 -0.0000  0.0150   0.0202   0.0405    0.0762   0.0000   442.3149    -0.0136425       21.5329     -0.334425      -4.49927     -0.393763      0.355411      0.499230      0.528437      0.615312      0.655444      0.668997
  67   7 2745.5922    3.3157  1.4639 11.3004 -0.0001  0.0142   0.0278   0.0379    0.0951   0.0000   442.3400       1.09676       20.2533      -1.29416      -3.12117     -0.762812      0.335428      0.469490      0.503283      0.580163      0.596139      0.616103
  67   8 2950.4065    4.3999  1.3166 12.0685 -0.0000  0.0136   0.0392   0.0356    0.0996   0.0000   442.5969      0.700093       20.7288      0.601088      -2.65014      -1.47198      0.316960      0.454461      0.481788      0.558042      0.584066      0.592334
  67   9 3149.7182    4.7925  1.5075 12.2884 -0.0028  0.0147   0.0401   0.0385    0.0872   0.0000   442.7839      0.578252       19.8169     -0.779158      -2.38849     -0.740472      0.342355      0.478175      0.505845      0.585071      0.622268      0.645262
  67  10 3345.0487    4.0847  2.3974 12.1449  0.0000  0.0192   0.0279   0.0520    0.0548   0.0000   442.0613      0.993160       20.3865     -0.447382      -1.16092      -3.36368      0.436452      0.624623      0.656475      0.760761      0.807813      0.830546
  67  11 3537.6935    3.0823  4.2121 11.7915 -0.0000  0.0297   0.0168   0.0775    0.0347   0.0000   440.8102     -0.252320       22.1661      -3.25330      -1.62747      -2.10538      0.654363      0.970485       1.00728       1.17124       1.21338       1.25925
  67  12 3728.1063    2.4197  6.9645 11.4275  0.0008  0.0478   0.0104   0.1232    0.0306   0.0000   442.1133     -0.957011       20.8816      0.837701      -3.65068      -8.19064       1.04052       1.53020       1.60864       1.85911       1.91076       1.97982
  68   1 1267.0520    0.0991  0.1165  9.2049  0.0000  0.0072   0.0043   0.0152    0.0140   0.0000   440.4853     -0.248709       21.5723    -0.0959735      -4.11152      0.205803      0.164123      0.228806      0.251755      0.268244      0.309037      0.311970
  68   2 1594.0207    0.2752  0.2998  9.2649  0.0000  0.0081   0.0053   0.0170    0.0187   0.0000   441.6684     -0.171772       21.5233     -0.250726      -4.17632      0.602800      0.189569      0.267814      0.301002      0.314445      0.305153      0.353639
  68   3 1859.2141    0.5582  0.6946  9.4310  0.0000  0.0113   0.0071   0.0274    0.0349   0.0000   442.0295    -0.0841592       21.0138      0.171141      -4.01985     0.0113819      0.255322      0.372081      0.389456      0.455993      0.481468      0.505319
  68   4 2104.0974    0.9574  1.0577  9.7889  0.0000  0.0131   0.0100   0.0347    0.0593   0.0000   442.0968    -0.0318380       21.7450     -0.670952      -3.79848     -0.678658      0.297180      0.416618      0.458328      0.511722      0.552816      0.566067
  68   5 2334.0604    1.5473  1.4995 10.2097 -0.0000  0.0155   0.0134   0.0416    0.0695   0.0000   442.8161     -0.113986       20.5579     -0.788406      -2.07793    -0.0249431      0.347422      0.507311      0.537284      0.600542      0.648562      0.652724
  68   6 2549.6117    2.3692  1.5523 10.8625  0.0000  0.0153   0.0200   0.0407    0.0824   0.0000   442.2900      0.108354       21.7019      -1.00885      -3.66894     -0.975644      0.346564      0.491832      0.517348      0.607213      0.632947      0.644471
  68   7 2759.7712    3.3137  1.4779 11.4978  0.0000  0.0146   0.0281   0.0391    0.0883   0.0000   441.8578      0.196623       21.1523      0.197724      -2.14209      -1.08385      0.333253      0.476901      0.499079      0.592541      0.620734      0.642475
  68   8 2965.4260    4.4056  1.3058 12.3384  0.0000  0.0136   0.0405   0.0366    0.0897   0.0000   442.4041     -0.483772       20.8393      -1.23139      -3.89716      -1.35087      0.313334      0.439160      0.454964      0.544721      0.573452      0.604575
  68   9 3165.4846    4.7808  1.6471 12.1102 -0.0001  0.0149   0.0380   0.0407    0.0908   0.0000   442.4339      0.517994       21.0088     -0.872449      -2.27635      -1.41894      0.344507      0.486367      0.517162      0.598972      0.619018      0.646876
  68  10 3361.5812    3.9981  2.6054 12.0775 -0.0000  0.0201   0.0258   0.0544    0.0514   0.0000   442.4716     0.0534808       20.2972       1.08789      -1.15918      -4.81146      0.449397      0.654047      0.679075      0.799088      0.841339      0.864505
  68  11 3555.0424    3.0365  4.7305 11.7252  0.0002  0.0319   0.0156   0.0846    0.0337   0.0000   440.9005      0.406808       21.8087      -1.26852      -3.61477      -2.71986      0.689138       1.01603       1.06241       1.22717       1.28500       1.34224
  68  12 3746.1247    2.3912  7.3587 11.4071  0.0003  0.0496   0.0095   0.1272    0.0287   0.0000   442.6947     -0.254313       20.4901      -1.10767      -5.14189      -2.25099       1.07360       1.56305       1.67109       1.90180       1.97267       2.06209
  69   1 1275.0247    0.1034  0.1306  9.2092  0.0000  0.0068   0.0042   0.0175    0.0140   0.0000   440.3440     -0.262237       21.4479      0.631459      -3.71678     0.0463779      0.159933      0.206523      0.235065      0.270998      0.283600      0.304118
  69   2 1603.1314    0.2796  0.3517  9.2371  0.0000  0.0086   0.0051   0.0202    0.0194   0.0000   441.4489     -0.530445       21.7397     0.0946091      -3.65624      0.296706      0.204729      0.294335      0.334676      0.366002      0.381178      0.413442
  69   3 1869.1573    0.5732  0.6830  9.4839  0.0000  0.0111   0.0072   0.0259    0.0337   0.0000   442.4181      -1.02879       21.5809      0.822170      -3.92892     -0.906175      0.239058      0.342544      0.376826      0.423716      0.453161      0.479929
  69   4 2115.4483    0.9974  1.0780  9.6174  0.0000  0.0128   0.0100   0.0341    0.0673   0.0000   442.4440     -0.255545       20.8824     -0.167363      -3.14650      0.327527      0.283119      0.403350      0.440696      0.480927      0.517305      0.535298
  69   5 2346.1430    1.5887  1.4361 10.3555  0.0000  0.0150   0.0142   0.0405    0.0691   0.0000   442.5123     -0.245190       21.7481      -1.11092      -4.13185     -0.360669      0.337904      0.473465      0.482099      0.576427      0.594627      0.626083
  69   6 2562.6421    2.4578  1.5167 10.8478 -0.0000  0.0148   0.0206   0.0394    0.0848   0.0000   442.5418      0.128013       20.5266     -0.598460      -2.07201      -1.23136      0.335929      0.478119      0.506811      0.589208      0.614699      0.631825
  69   7 2773.8521    3.4747  1.4666 11.3912  0.0000  0.0141   0.0287   0.0378    0.0965   0.0000   442.4186      0.788361       20.8554     -0.293448      -2.83878     -0.825283      0.318817      0.458160      0.486446      0.562167      0.589155      0.593712
  69   8 2980.3172    4.5077  1.3971 12.1572  0.0000  0.0139   0.0390   0.0365    0.0941   0.0000   442.3566      0.199974       21.7427     -0.528886      -2.82547      -2.36080      0.322734      0.453250      0.480456      0.555235      0.605916      0.621133
  69   9 3181.0966    4.7855  1.5784 12.4286  0.0000  0.0150   0.0390   0.0390    0.0740   0.0000   442.3529   -0.00918859       20.3984    -0.0145256      -3.83868      -1.94871      0.339115      0.476488      0.511336      0.580982      0.624732      0.627517
  69  10 3378.0171    3.9040  2.8135 11.9458 -0.0000  0.0210   0.0239   0.0554    0.0500   0.0000   442.8850      0.772160       19.8258      -1.59991      0.953479      -4.02377      0.458921      0.668019      0.701402      0.807923      0.847152      0.865725
  69  11 3572.2669    2.9392  4.7908 11.7738  0.0000  0.0332   0.0153   0.0862    0.0330   0.0000   442.4590       1.04791       23.0066      0.220060      -3.86946      -5.44990      0.706571       1.06027       1.11190       1.27980       1.32736       1.37242
  69  12 3764.0212    2.2547  7.1881 11.4842 -0.0029  0.0506   0.0098   0.1309    0.0292   0.0000   441.2884       1.08588       23.3009      -3.24035      -7.63300      -3.65386       1.05904       1.58466       1.64466       1.93227       1.96164       2.06177
  70   1 1282.9101    0.1119  0.1142  9.2102  0.0000  0.0062   0.0043   0.0138    0.0138   0.0000   440.5279     -0.402223       21.2988      0.431508      -4.05780     -0.172981      0.142035      0.188545      0.214676      0.262831      0.246569      0.257982
  70   2 1612.1540    0.2912  0.3347  9.2810  0.0000  0.0080   0.0053   0.0190    0.0193   0.0000   441.6543     -0.147711       21.3571     -0.200902      -4.15885      0.341651      0.179070      0.248323      0.268951      0.296540      0.316905      0.324890
  70   3 1879.0651    0.6053  0.7182  9.3873  0.0000  0.0105   0.0073   0.0268    0.0375   0.0000   442.1018     -0.459381       21.9763     -0.460326      -4.90986    -0.0885382      0.237465      0.325291      0.360907      0.408429      0.423986      0.445651
  70   4 2126.6583    1.0054  1.1254  9.8133 -0.0003  0.0134   0.0102   0.0354    0.0634   0.0000   442.1565     -0.158791       20.7301      0.283274      -2.88312      -1.03067      0.292095      0.416829      0.442988      0.513063      0.540860      0.554734
  70   5 2358.1093    1.6567  1.5239 10.3550  0.0000  0.0152   0.0140   0.0409    0.0665   0.0000   442.2436     -0.108231       20.7681     -0.162683      -3.95550     -0.845046      0.338543      0.467021      0.508642      0.570291      0.604820      0.641662
  70   6 2575.4938    2.4702  1.5929 10.8536 -0.0000  0.0153   0.0200   0.0395    0.0813   0.0000   441.9310      0.267099       20.9234      0.310967      -3.14583      -1.05137      0.342537      0.474581      0.500329      0.583668      0.612831      0.635900
  70   7 2787.8226    3.5774  1.4179 11.6923  0.0000  0.0139   0.0305   0.0375    0.0859   0.0000   441.8620     -0.432963       21.1631      0.467444      -2.34244      -2.11041      0.310282      0.437154      0.463740      0.533006      0.560383      0.587653
  70   8 2995.1091    4.6771  1.3547 12.0550  0.0001  0.0132   0.0403   0.0357    0.1000   0.0000   442.2334       1.17414       21.1896     -0.769372      -3.54663      -1.15062      0.299859      0.423924      0.451942      0.541270      0.569096      0.579031
  70   9 3196.6539    4.7490  1.7051 12.2973  0.0000  0.0154   0.0372   0.0413    0.0759   0.0000   441.9943      0.528552       21.1267      -1.37266      -2.59872      -2.85343      0.345754      0.496364      0.515915      0.597090      0.631133      0.649030
  70  10 3394.3359    3.7807  2.8468 12.1123 -0.0000  0.0213   0.0233   0.0568    0.0438   0.0000   442.7212       1.42970       20.0031      -2.25649     -0.395894      -3.93136      0.467433      0.656709      0.715484      0.810227      0.847638      0.882797
  70  11 3589.3833    2.9029  4.9448 11.7699 -0.0004  0.0337   0.0147   0.0884    0.0323   0.0000   441.1452      0.284069       24.0605      -1.27192      -3.71951      -5.88175      0.704007       1.03669       1.10419       1.25881       1.30425       1.35616
  70  12 3781.8848    2.2868  8.1403 11.3979  0.0041  0.0553   0.0090   0.1416    0.0284   0.0000   441.2182      -2.52073       21.7271      -1.83166      -5.70806      -3.06940       1.15563       1.70789       1.81287       2.06536       2.17586       2.26886
  71   1 1290.7405    0.1158  0.1145  9.2068  0.0000  0.0066   0.0043   0.0132    0.0137   0.0000   440.6036     -0.150260       21.3190      0.233544      -4.29779      0.189352      0.125021      0.201719      0.193033      0.245440      0.240009      0.251210
  71   2 1621.0619    0.2982  0.3418  9.2707  0.0000  0.0080   0.0053   0.0187    0.0194   0.0000   441.5105     -0.821217       21.4968     -0.325342      -4.32611     -0.386535      0.188474      0.243555      0.283081      0.311352      0.328442      0.348116
  71   3 1888.8970    0.5960  0.7391  9.5118  0.0000  0.0115   0.0072   0.0280    0.0358   0.0000   441.9197    -0.0769430       21.0562      0.406795      -3.43559     0.0424648      0.237728      0.347449      0.378127      0.413032      0.437005      0.454265
  71   4 2137.8040    1.0231  1.2237  9.7979 -0.0000  0.0144   0.0099   0.0363    0.0610   0.0000   442.6344      0.318122       20.9103      -1.03695      -4.22853       1.49708      0.300148      0.443759      0.461683      0.537381      0.572694      0.589032
  71   5 2369.9801    1.6892  1.4813 10.3871  0.0000  0.0151   0.0146   0.0401    0.0715   0.0000   442.2787     -0.787436       20.4347    -0.0556644      -1.39378      0.379836      0.322869      0.472053      0.491379      0.570246      0.591684      0.617653
  71   6 2588.3482    2.5401  1.5566 11.0068 -0.0022  0.0150   0.0207   0.0394    0.0768   0.0000   442.3479    -0.0638798       21.1125      0.415839      -3.16202      -2.32209      0.327487      0.464398      0.485875      0.572058      0.586875      0.602122
  71   7 2801.7191    3.6734  1.4166 11.5444  0.0000  0.0141   0.0307   0.0352    0.0981   0.0000   442.0251    0.00505539       21.7686     -0.271150      -2.13875     -0.911337      0.311917      0.443833      0.465718      0.526784      0.555356      0.577746
  71   8 3009.8124    4.6003  1.3670 12.2814 -0.0000  0.0135   0.0398   0.0357    0.0890   0.0000   442.4401    -0.0280158       21.7639     -0.780012      -2.87693      -1.26357      0.302504      0.422511      0.447698      0.513412      0.534015      0.564666
  71   9 3212.0502    4.6562  1.8746 12.1420 -0.0001  0.0161   0.0341   0.0429    0.0752   0.0000   442.3110      0.495512       19.7020      0.630547      -1.17762      -2.61133      0.350863      0.504213      0.528908      0.615956      0.650079      0.665218
  71  10 3410.5694    3.7020  3.1638 12.0168  0.0000  0.0228   0.0216   0.0597    0.0412   0.0000   441.9848    0.00525505       19.7783      0.272537      -2.10157      -3.60155      0.481893      0.701540      0.751605      0.851929      0.904688      0.935523
  71  11 3606.3744    2.9016  5.3613 11.6989  0.0008  0.0360   0.0138   0.0932    0.0322   0.0000   441.0125       1.21162       23.3237      -3.26160      -2.32932      -2.19975      0.737358       1.10154       1.15427       1.34322       1.37893       1.44935
  71  12 3799.4510    2.1745  8.3290 11.3943 -0.0037  0.0580   0.0085   0.1477    0.0275   0.0000   440.3623       2.22310       18.9032     -0.513427      -3.17263      -5.72506       1.19475       1.76284       1.84960       2.15073       2.21491       2.33620
  72   1 1298.5039    0.1157  0.1296  9.2457  0.0000  0.0064   0.0043   0.0153    0.0139   0.0000   440.4043     -0.598537       21.3746     0.0786040      -3.49319     -0.209487      0.158255      0.194919      0.215836      0.275119      0.302188      0.312320
  72   2 1629.8802    0.2971  0.3442  9.3298  0.0000  0.0083   0.0053   0.0183    0.0192   0.0000   441.7127     -0.129160       21.3766      0.168857      -3.47516     -0.261201      0.194930      0.277390      0.301850      0.337655      0.355367      0.375951
  72   3 1898.6381    0.6085  0.7578  9.5671  0.0000  0.0112   0.0072   0.0286    0.0359   0.0000   441.6550     -0.177343       20.7680     -0.875608      -3.83867     -0.485815      0.230915      0.330099      0.359780      0.402974      0.425702      0.441348
  72   4 2148.8540    1.0614  1.1616  9.9499  0.0000  0.0136   0.0105   0.0368    0.0645   0.0000   442.0238     -0.518311       21.1180     -0.382458      -3.44676       1.05418      0.285769      0.410900      0.439031      0.496853      0.531072      0.549989
  72   5 2381.7722    1.7075  1.4633 10.6187  0.0000  0.0152   0.0149   0.0393    0.0639   0.0000   442.6765      -1.16242       21.4429      0.120117      -2.98897      -1.06630      0.321735      0.463035      0.487387      0.565249      0.612023      0.620320
  72   6 2601.0945    2.6272  1.5785 11.0858  0.0000  0.0149   0.0214   0.0389    0.0796   0.0000   442.3396     -0.379278       20.4886     -0.598746      -3.94354      -1.13088      0.330070      0.460637      0.487763      0.558588      0.609470      0.619702
  72   7 2815.5132    3.7018  1.4028 11.7557  0.0000  0.0136   0.0313   0.0371    0.0915   0.0000   442.0903  -0.000438503       21.5923      -1.76947      -3.61033     -0.801896      0.291007      0.411287      0.441789      0.505820      0.546909      0.542695
  72   8 3024.3881    4.6599  1.4356 12.3701  0.0000  0.0139   0.0388   0.0379    0.0809   0.0000   442.3469      0.635751       21.6045      -1.36759      -2.97054      -1.72880      0.290807      0.421880      0.438583      0.513086      0.544002      0.564996
  72   9 3227.4449    4.6165  1.9296 12.2006  0.0000  0.0162   0.0333   0.0433    0.0711   0.0000   442.7107     0.0825454       20.4040     -0.888677      -2.02835      -2.56997      0.347568      0.490730      0.518694      0.612489      0.637151      0.655253
  72  10 3426.7152    3.6218  3.2418 12.0377  0.0000  0.0228   0.0209   0.0622    0.0401   0.0000   441.6687      0.608320       20.9142      0.953275      -2.18304      -2.81012      0.477868      0.696291      0.733621      0.850040      0.885802      0.918251
  72  11 3623.3038    2.7039  5.2205 11.7367 -0.0001  0.0356   0.0132   0.0949    0.0331   0.0000   440.9691      -2.88425       25.8032     -0.618928      -2.44509      -2.88933      0.722813       1.07020       1.12802       1.30494       1.34853       1.40316
  72  12 3817.1202    2.1701  8.6407 11.3659  0.0015  0.0590   0.0076   0.1502    0.0245   0.0000   437.8779     -0.176997       25.1418      -5.13428      -4.47435      -1.99096       1.19898       1.76710       1.86924       2.15303       2.21261       2.32660
  73   1 1306.2048    0.1116  0.1369  9.2599  0.0000  0.0071   0.0042   0.0166    0.0137   0.0000   440.2880     -0.120658       21.6184     0.0418192      -4.01373     0.0551999      0.147299      0.193175      0.255572      0.267928      0.268129      0.308124
  73   2 1638.6024    0.3152  0.3826  9.2860  0.0000  0.0085   0.0053   0.0201    0.0202   0.0000   441.5349     -0.578833       21.4080     -0.147956      -3.72391     -0.111301      0.171910      0.248474      0.262637      0.304942      0.306679      0.323408
  73   3 1908.3126    0.6479  0.8004  9.4818 -0.0000  0.0113   0.0074   0.0285    0.0403   0.0000   442.0933     -0.610911       21.3619       1.16412      -3.67386      0.232622      0.240814      0.335750      0.366198      0.412369      0.457484      0.476086
  73   4 2159.8017    1.0764  1.2626  9.8121  0.0001  0.0141   0.0101   0.0368    0.0654   0.0000   442.2669     -0.514035       20.8249      0.105758      -3.44833     -0.914313      0.299290      0.429521      0.453431      0.522948      0.548890      0.566524
  73   5 2393.3910    1.7639  1.5946 10.4408  0.0000  0.0153   0.0143   0.0408    0.0698   0.0000   442.3538     -0.195205       21.6225      -1.46442      -2.21763     -0.534378      0.324521      0.451110      0.482426      0.555020      0.587315      0.596265
  73   6 2613.6906    2.7245  1.5681 10.8851 -0.0002  0.0143   0.0213   0.0388    0.0905   0.0000   442.2807    -0.0790158       20.9036      -1.25471      -2.86953      -1.10045      0.307036      0.436085      0.462311      0.537659      0.571967      0.592959
  73   7 2829.1621    3.8248  1.3799 11.8484  0.0000  0.0135   0.0324   0.0361    0.0906   0.0000   442.6284    -0.0760516       20.2884      -1.29201      -2.92500     -0.985903      0.286962      0.409051      0.427365      0.498868      0.544265      0.559423
  73   8 3038.8416    4.7076  1.4372 12.3616 -0.0000  0.0138   0.0394   0.0365    0.0851   0.0000   442.1725      0.420259       21.4124      -1.13765      -2.72578      -1.42290      0.301218      0.427691      0.460437      0.514919      0.553786      0.578120
  73   9 3242.6449    4.6225  1.9770 12.2057  0.0000  0.0163   0.0325   0.0433    0.0682   0.0000   443.1894      0.589116       20.1239      -1.30072      -1.08732      -1.25425      0.353405      0.504719      0.541839      0.618998      0.659242      0.671207
  73  10 3442.7681    3.5215  3.4949 12.0451  0.0000  0.0245   0.0196   0.0650    0.0372   0.0000   442.0333     -0.326669       21.0506     -0.106430      -2.58274      -2.64750      0.498570      0.729185      0.772142      0.894912      0.928598      0.989093
  73  11 3639.8968    2.8886  6.2231 11.2917 -0.0033  0.0394   0.0086   0.0994    0.0181   0.0000   441.4898       1.31740       24.3479     -0.580466      -5.98216      -1.14717      0.823109       1.19590       1.26918       1.45751       1.52322       1.61261
  74   1 1313.8386    0.1178  0.1372  9.1397  0.0000  0.0062   0.0041   0.0154    0.0137   0.0000   440.4379    -0.0745109       21.5982      0.196432      -4.50387     -0.129040      0.150729      0.193250      0.218343      0.241889      0.260309      0.260712
  74   2 1647.2132    0.3233  0.4088  9.2340  0.0000  0.0088   0.0053   0.0206    0.0208   0.0000   441.6897     -0.268256       21.6249     -0.151340      -3.51603     -0.132073      0.182320      0.264636      0.288438      0.328926      0.342638      0.351416
  74   3 1917.9007    0.6584  0.8556  9.3818  0.0000  0.0118   0.0072   0.0298    0.0424   0.0000   442.0009     -0.372185       21.1124     -0.994085      -4.01384      0.296484      0.230814      0.336537      0.369922      0.405875      0.434791      0.447745
  74   4 2170.6660    1.1155  1.2158  9.9281  0.0000  0.0135   0.0108   0.0358    0.0637   0.0000   442.2075     -0.263695       22.0606     -0.817622      -3.63872     -0.775682      0.287518      0.393687      0.426079      0.486813      0.517466      0.533960
  74   5 2404.9530    1.8157  1.5171 10.5658  0.0000  0.0150   0.0152   0.0392    0.0654   0.0000   441.6799      0.202300       21.8269      0.455608      -2.84355     -0.854835      0.311718      0.438305      0.471744      0.539208      0.579627      0.590090
  74   6 2626.3105    2.7380  1.6050 11.0617 -0.0034  0.0148   0.0214   0.0395    0.0765   0.0000   442.7747      0.251716       21.6504     -0.893210      -3.76702      -1.26550      0.316533      0.445973      0.465986      0.549102      0.577286      0.595632
  74   7 2842.7771    3.8869  1.4145 11.7470 -0.0000  0.0135   0.0321   0.0357    0.0887   0.0000   442.3332      0.565387       21.0867     -0.187044      -3.22358      -1.02884      0.290219      0.410621      0.433050      0.508259      0.527579      0.540292
  74   8 3053.2380    4.8309  1.4464 12.2796  0.0000  0.0134   0.0399   0.0367    0.0888   0.0000   442.3536    -0.0873090       21.4363     -0.168513      -3.95888      -2.04553      0.295282      0.398780      0.432739      0.497900      0.542720      0.543180
  74   9 3257.8510    4.5212  1.9900 12.3240  0.0000  0.0168   0.0323   0.0446    0.0605   0.0000   442.4511      0.437736       20.2643      -1.04923      -2.16878      -3.42743      0.341500      0.505218      0.517713      0.607287      0.643766      0.673887
  74  10 3458.6872    3.4739  3.6630 11.9006  0.0000  0.0252   0.0189   0.0670    0.0383   0.0000   443.3142       2.25250       19.7646     0.0906120      -1.15357      -2.57549      0.507547      0.743825      0.780278      0.905038      0.934906      0.975228
  74  11 3656.7019    2.8726  6.6916 10.8250  0.0031  0.0409   0.0077   0.1042    0.0170   0.0000   440.8072       2.20702       24.8260      -3.34295      -10.8708     -0.887609      0.855184       1.21498       1.31274       1.48758       1.59286       1.64977
  75   1 1321.4283    0.1221  0.1386  9.2489  0.0000  0.0063   0.0041   0.0162    0.0136   0.0000   440.2814     -0.165907       21.1525      0.268494      -4.00309     -0.229399      0.136057      0.180682      0.215550      0.213115      0.246539      0.251877
  75   2 1655.7546    0.3291  0.3744  9.3437  0.0000  0.0079   0.0054   0.0192    0.0199   0.0000   441.4919     -0.177630       21.7027     -0.269724      -3.96782     -0.192460      0.175033      0.225705      0.258253      0.287381      0.326508      0.342026
  75   3 1927.4270    0.6807  0.8124  9.4866 -0.0000  0.0110   0.0075   0.0279    0.0413   0.0000   441.9540     -0.305847       21.2069     0.0805524      -3.40541      0.196703      0.225575      0.320550      0.349918      0.381742      0.413555      0.440219
  75   4 2181.4405    1.1492  1.2456  9.9288 -0.0000  0.0136   0.0106   0.0358    0.0657   0.0000   442.4009      0.407221       21.7079     -0.187468      -3.91346     -0.436096      0.275837      0.388813      0.418744      0.490422      0.510970      0.517526
  75   5 2416.4559    1.8403  1.5702 10.5724 -0.0000  0.0151   0.0149   0.0393    0.0670   0.0000   441.6173      0.521945       21.0416     -0.553449      -2.88068      -1.14466      0.324852      0.449074      0.477012      0.551553      0.589812      0.616813
  75   6 2638.7913    2.7644  1.6581 11.1238 -0.0048  0.0149   0.0213   0.0406    0.0774   0.0000   442.5522    -0.0372140       22.4781    -0.0699902      -3.44115     -0.661826      0.311623      0.443136      0.460781      0.538924      0.566448      0.580309
  75   7 2856.2775    3.9526  1.4521 11.7927  0.0000  0.0135   0.0321   0.0363    0.0932   0.0000   442.1066      0.153478       21.4628     -0.754720      -2.98296      -2.29663      0.288452      0.402582      0.429888      0.492736      0.532545      0.536639
  75   8 3067.4820    4.8115  1.4660 12.4050  0.0000  0.0138   0.0391   0.0366    0.0826   0.0000   442.6830      0.534076       21.6802      -1.65454      -3.16210      -1.71349      0.286921      0.406866      0.432827      0.496100      0.518383      0.539021
  75   9 3272.8715    4.4699  2.0989 12.3842  0.0000  0.0172   0.0308   0.0452    0.0576   0.0000   442.6184      0.759653       19.9618     -0.929652      -2.74260      -2.17962      0.351941      0.511090      0.539300      0.625986      0.660436      0.670151
  75  10 3474.6202    3.4697  3.7617 11.8944 -0.0000  0.0251   0.0185   0.0667    0.0394   0.0000   441.7638      0.285339       20.5647     -0.929201      -2.11208      -2.80245      0.511654      0.733183      0.780627      0.893283      0.951350      0.994576
  75  11 3673.5230    2.8048  6.8799 11.2259  0.0018  0.0426   0.0077   0.1083    0.0173   0.0000   439.9976      0.919420       24.2459      -4.54914      -6.69467     -0.803791      0.871119       1.24361       1.32918       1.50925       1.60463       1.65989
  76   1 1328.9570    0.1259  0.1217  9.1959  0.0000  0.0053   0.0042   0.0131    0.0134   0.0000   440.3933     0.0408223       21.4288     -0.270431      -4.46618      0.126118      0.114357      0.148545      0.176319      0.186207      0.213446      0.242162
  76   2 1664.1944    0.3304  0.3775  9.3267  0.0000  0.0082   0.0054   0.0190    0.0201   0.0000   441.5015   -0.00256228       21.2489      0.212832      -4.06003      0.253615      0.170545      0.222626      0.256889      0.282369      0.289409      0.307588
  76   3 1936.9140    0.6847  0.8082  9.6060 -0.0000  0.0112   0.0076   0.0276    0.0391   0.0000   441.7935     -0.131333       21.5002     -0.219770      -4.02424     -0.250620      0.224218      0.316736      0.341022      0.384396      0.422998      0.429779
  76   4 2192.1266    1.1693  1.2195 10.0637  0.0000  0.0137   0.0111   0.0355    0.0630   0.0000   442.5556      0.138156       20.9142    -0.0718141      -4.00459    -0.0623480      0.276023      0.397929      0.420434      0.482673      0.511296      0.536496
  76   5 2427.8470    1.9170  1.6336 10.4422 -0.0000  0.0151   0.0150   0.0400    0.0730   0.0000   442.7146      0.190533       21.4494      -1.12201      -4.80486     -0.389806      0.306587      0.423601      0.461234      0.519888      0.554072      0.577410
  76   6 2651.2289    2.8485  1.5502 11.3150  0.0000  0.0146   0.0230   0.0389    0.0772   0.0000   443.0601      0.550396       21.9535     -0.807193      -3.37674      -1.10493      0.298333      0.425019      0.440254      0.507887      0.548269      0.558367
  76   7 2869.7195    4.0168  1.4805 11.8896  0.0000  0.0137   0.0320   0.0366    0.0833   0.0000   442.7573     -0.217524       20.6041     -0.689238      -2.91279      -1.02551      0.284962      0.396446      0.427024      0.493962      0.530513      0.543353
  76   8 3081.6758    4.7722  1.5326 12.2437 -0.0000  0.0138   0.0374   0.0377    0.0837   0.0000   442.1184      0.565288       21.6372     -0.625283      -3.34874      -2.09087      0.288205      0.403482      0.427853      0.487216      0.515830      0.529838
  76   9 3287.8553    4.3611  2.1299 12.4520  0.0000  0.0172   0.0304   0.0469    0.0525   0.0000   442.3634      0.417962       21.0966      -1.50730      -2.92805      -2.64840      0.349597      0.501760      0.527770      0.609112      0.637978      0.664732
  76  10 3490.4040    3.3694  3.7839 11.9895  0.0001  0.0257   0.0183   0.0687    0.0364   0.0000   443.0319       1.05760       19.0925      -1.44586      -1.46273      -2.20836      0.511437      0.736074      0.777835      0.893807      0.946913      0.992309
  76  11 3689.8595    2.4128  6.1769 11.6109 -0.0042  0.0421   0.0105   0.1131    0.0324   0.0000   441.0880     -0.911910       22.9135      0.696912      -3.30563      -2.12044      0.827449       1.19594       1.28065       1.47211       1.55390       1.61508
  77   1 1336.4069    0.1264  0.1414  9.2341  0.0000  0.0057   0.0040   0.0155    0.0135   0.0000   440.5416      0.145843       21.3104      0.237569      -3.68742     0.0126093      0.117168      0.154628      0.182722      0.203454      0.219864      0.234969
  77   2 1672.5257    0.3407  0.4374  9.3632  0.0000  0.0090   0.0053   0.0209    0.0212   0.0000   441.5879     -0.291069       21.8350      0.170619      -4.56000     -0.195548      0.181936      0.256260      0.274563      0.313211      0.322625      0.345265
  77   3 1946.2793    0.7106  0.8728  9.6312  0.0000  0.0115   0.0076   0.0300    0.0415   0.0000   441.7824     -0.231085       21.6070    -0.0909771      -3.87455     -0.151606      0.223103      0.325150      0.344650      0.396114      0.418518      0.423823
  77   4 2202.6691    1.1978  1.3711  9.9203  0.0000  0.0140   0.0105   0.0378    0.0641   0.0000   442.6910     -0.190643       21.9262     -0.341300      -3.13806     -0.417207      0.282654      0.396127      0.433889      0.499265      0.527327      0.549110
  77   5 2439.1271    1.9882  1.5352 10.7801  0.0000  0.0145   0.0163   0.0393    0.0673   0.0000   442.9442     -0.765399       20.5406     -0.102879      -3.42547      -1.48818      0.298341      0.420785      0.448408      0.512656      0.549832      0.569520
  77   6 2663.5304    2.9162  1.5608 11.2496 -0.0000  0.0143   0.0228   0.0386    0.0816   0.0000   443.5169      0.380876       20.5007      0.364174      -2.97021     -0.601101      0.283671      0.404814      0.417200      0.483485      0.529222      0.537685
  77   7 2883.0321    4.0506  1.3656 12.2436 -0.0000  0.0132   0.0346   0.0360    0.0773   0.0000   442.7184     -0.387108       21.5679     -0.750040      -3.79593      -2.80549      0.268955      0.382184      0.398385      0.470373      0.486520      0.510113
  77   8 3095.7537    4.9535  1.4891 12.3696  0.0000  0.0136   0.0397   0.0365    0.0881   0.0000   442.2613      0.320424       21.5824      -1.04829      -3.37646      -1.53837      0.277701      0.393154      0.411308      0.480185      0.511687      0.529386
  77   9 3302.7251    4.2370  2.3353 12.3385  0.0000  0.0179   0.0274   0.0487    0.0510   0.0000   442.5872       1.06405       20.4815      -1.30578      -1.45489      -2.07976      0.360479      0.514319      0.543713      0.633319      0.668087      0.690029
  77  10 3506.0786    3.2721  4.2420 11.9800 -0.0006  0.0281   0.0159   0.0749    0.0320   0.0000   442.6327       1.51862       19.8794       1.42961      -1.05907      -4.27566      0.547256      0.797534      0.836108      0.973144       1.01812       1.06186
  78   1 1343.8218    0.1288  0.1573  9.1828  0.0000  0.0064   0.0040   0.0157    0.0137   0.0000   440.4968     -0.191722       21.6542      0.314200      -3.96639      0.532696      0.133634      0.174128      0.192030      0.230534      0.247092      0.261105
  78   2 1680.7773    0.3570  0.4965  9.3086  0.0000  0.0096   0.0053   0.0227    0.0227   0.0000   441.5210     -0.327629       21.3973     -0.271986      -4.64127     -0.442935      0.188144      0.264532      0.287520      0.323025      0.350437      0.363869
  78   3 1955.6295    0.7325  0.9137  9.4439  0.0000  0.0117   0.0076   0.0294    0.0477   0.0000   441.9599    -0.0162559       21.1843     -0.128028      -4.21264     -0.477520      0.236649      0.336561      0.357212      0.400942      0.426590      0.424549
  78   4 2213.2150    1.2024  1.3078 10.1640  0.0000  0.0139   0.0109   0.0379    0.0589   0.0000   442.3643      0.404210       21.8581     -0.418291      -3.89703      0.243280      0.275244      0.376830      0.411812      0.477885      0.514391      0.525550
  78   5 2450.3042    1.9453  1.6629 10.6566  0.0000  0.0155   0.0150   0.0401    0.0638   0.0000   442.2270     -0.356698       21.2377      0.375237      -2.66155      -1.49048      0.303982      0.435189      0.466112      0.531937      0.562421      0.589803
  78   6 2675.8258    2.9943  1.6112 11.3731  0.0000  0.0145   0.0230   0.0388    0.0722   0.0000   442.6527      0.434928       21.3680      -2.13545      -1.85051     -0.726413      0.286979      0.407246      0.435974      0.492024      0.534176      0.546433
  78   7 2896.2674    4.1708  1.4737 12.0673 -0.0000  0.0137   0.0333   0.0366    0.0798   0.0000   442.4073      0.386372       20.7603     -0.388585      -2.07972      -1.39128      0.268689      0.388575      0.405552      0.473239      0.498517      0.517050
  78   8 3109.7454    4.8596  1.5532 12.4201  0.0001  0.0139   0.0380   0.0375    0.0790   0.0000   442.6283      0.429057       22.0805      -1.33751      -3.77780      -2.35402      0.281107      0.394647      0.420605      0.476155      0.514794      0.527164
  78   9 3317.4886    4.2496  2.3800 12.2935  0.0000  0.0180   0.0270   0.0487    0.0509   0.0000   442.3919      0.750884       20.1927      -1.48033      -1.71561      -2.47979      0.353230      0.500770      0.537825      0.612401      0.636566      0.662894
  78  10 3521.6327    3.1995  4.2775 11.9141  0.0010  0.0284   0.0153   0.0748    0.0321   0.0000   442.2754       1.28607       21.8877     -0.552870      -2.66329     -0.902343      0.541870      0.790969      0.843472      0.974038       1.01606       1.05679
  79   1 1351.1761    0.1411  0.1767  9.1874  0.0000  0.0070   0.0040   0.0154    0.0138   0.0000   440.3483    -0.0668038       21.3918      0.106424      -3.68808      0.384898      0.131770      0.177103      0.208552      0.241384      0.250003      0.269855
  79   2 1688.9308    0.3678  0.5042  9.2724  0.0000  0.0097   0.0052   0.0226    0.0230   0.0000   441.3067     -0.276210       21.4269      0.369759      -4.12645     -0.197736      0.178169      0.260823      0.290451      0.306223      0.333500      0.350876
  79   3 1964.8925    0.7352  0.9388  9.5731  0.0000  0.0120   0.0077   0.0302    0.0450   0.0000   441.9809     0.0326889       21.8324     -0.502782      -4.11289     -0.161345      0.231797      0.325574      0.355289      0.398626      0.427990      0.436583
  79   4 2223.6091    1.2592  1.3616 10.0549  0.0000  0.0139   0.0109   0.0365    0.0613   0.0000   442.0236     -0.556582       21.2893      0.760367      -3.60970      0.754879      0.276911      0.380500      0.413126      0.464929      0.504000      0.528036
  79   5 2461.4423    2.0297  1.6814 10.7248 -0.0000  0.0153   0.0155   0.0407    0.0641   0.0000   442.6067     -0.316152       21.0374      0.421422      -3.43942      0.382055      0.300486      0.423848      0.448178      0.517941      0.546510      0.563070
  79   6 2688.0475    3.0586  1.6041 11.1964  0.0000  0.0145   0.0234   0.0380    0.0903   0.0000   442.4548      0.931613       21.0262     -0.117669      -3.74872      -1.00633      0.287645      0.416262      0.438770      0.509231      0.536593      0.544624
  79   7 2909.4355    4.2810  1.3829 12.1797  0.0000  0.0132   0.0355   0.0351    0.0838   0.0000   442.5838    -0.0236018       21.2514      -1.05721      -2.38884      -1.82896      0.259017      0.369931      0.379128      0.446011      0.486576      0.497533
  79   8 3123.6685    4.8747  1.5989 12.3369  0.0000  0.0139   0.0371   0.0378    0.0799   0.0000   442.7300      0.729281       21.1873     -0.746761      -3.42528      -3.41052      0.277263      0.389432      0.412221      0.468293      0.507835      0.528111
  79   9 3332.2703    4.2024  2.3385 12.3989  0.0000  0.0181   0.0273   0.0482    0.0483   0.0000   442.7002      0.786812       21.2864      0.518142      -2.11903      -2.05553      0.355040      0.513256      0.537165      0.625403      0.656193      0.679893
  79  10 3537.1613    3.1313  4.5768 11.9425 -0.0013  0.0300   0.0156   0.0805    0.0342   0.0000   442.5532      0.123079       22.3401       1.46491     -0.635881      -4.96555      0.569951      0.836118      0.890025       1.02075       1.09490       1.12992
  79  11 3738.9334    2.2876  6.9491 11.5917 -0.0028  0.0484   0.0070   0.1241    0.0185   0.0000   441.1300       1.92393       21.3678      -1.06202      -4.11507      -1.61333      0.909076       1.33143       1.42647       1.64315       1.70169       1.78794
  80   1 1358.4643    0.1463  0.1504  9.2018  0.0000  0.0054   0.0042   0.0140    0.0135   0.0000   440.5656     -0.231468       21.1583    -0.0847677      -3.80940      0.313660      0.117480      0.153512      0.173277      0.202657      0.239800      0.246304
  80   2 1697.0218    0.3740  0.4757  9.3393  0.0000  0.0088   0.0054   0.0217    0.0224   0.0000   441.1339     -0.101323       21.2405    -0.0377536      -3.86183     -0.673454      0.170196      0.239943      0.269663      0.301107      0.316880      0.338870
  80   3 1974.1428    0.7558  0.9822  9.5311 -0.0001  0.0120   0.0076   0.0311    0.0477   0.0000   441.7297      0.341833       21.5711     -0.199461      -3.70798      0.326533      0.222995      0.324409      0.341384      0.397018      0.424747      0.442240
  80   4 2233.9130    1.2874  1.4097 10.0015  0.0000  0.0139   0.0108   0.0372    0.0629   0.0000   442.5864     -0.331486       21.9477     -0.372693      -3.53712      -1.00834      0.278064      0.389096      0.424034      0.471671      0.508144      0.531482
  80   5 2472.4979    2.0573  1.7214 10.7798  0.0000  0.0152   0.0154   0.0412    0.0615   0.0000   442.1389      0.223837       21.8591     -0.803068      -2.77698     -0.157633      0.299939      0.417300      0.453622      0.511754      0.551706      0.567267
  80   6 2700.1741    3.0971  1.6562 11.2668  0.0000  0.0143   0.0229   0.0389    0.0826   0.0000   442.3510      0.415475       21.1463     -0.686667      -3.62117     -0.930266      0.283981      0.392802      0.418413      0.485368      0.535741      0.543932
  80   7 2922.4795    4.3689  1.4149 12.1107  0.0000  0.0132   0.0353   0.0344    0.0897   0.0000   442.2922      0.900253       21.5318     -0.883900      -3.01220      -1.32936      0.264879      0.374802      0.391822      0.455393      0.489993      0.495520
  80   8 3137.4943    4.9416  1.6320 12.3702  0.0000  0.0141   0.0370   0.0379    0.0777   0.0000   442.4662      0.423542       20.9760     -0.720720      -3.09772      -1.66489      0.273380      0.390618      0.405320      0.478317      0.500800      0.519175
  80   9 3346.8820    4.0279  2.7955 12.2716  0.0000  0.0203   0.0238   0.0532    0.0434   0.0000   443.2462      0.810138       20.1060      -1.62201     -0.909335      -3.31437      0.376750      0.554414      0.579671      0.683736      0.708950      0.747897
  80  10 3552.5909    3.1021  4.7002 11.9425  0.0021  0.0308   0.0146   0.0825    0.0325   0.0000   442.1143      0.584724       19.7051      -1.35184     -0.568755      -1.87732      0.570435      0.845421      0.898198       1.03457       1.09961       1.14373
  81   0  916.6729    0.0258  0.0063  9.4885  0.0000  0.0096   0.0049   0.0055    0.0116   0.0000   436.4479     -0.484219       21.3660     -0.262825      -4.64787     -0.111637      0.115341      0.250755      0.254661      0.306373      0.246997      0.301182
  81   1 1365.6989    0.1441  0.1835  9.2268  0.0000  0.0069   0.0040   0.0166    0.0137   0.0000   440.2787     -0.273826       21.3644     -0.233103      -4.30169      0.341749      0.139623      0.187358      0.201153      0.233781      0.258714      0.255635
  81   2 1705.0246    0.3880  0.4672  9.3490  0.0000  0.0086   0.0055   0.0205    0.0226   0.0000   441.3076     -0.177469       21.2746     -0.508463      -3.55045      0.100987      0.165516      0.230882      0.255356      0.282139      0.302224      0.317161
  81   3 1983.2867    0.7545  0.9468  9.6267  0.0000  0.0117   0.0076   0.0297    0.0444   0.0000   442.0408     -0.775056       21.4731     -0.192801      -3.74238      0.484629      0.222921      0.313043      0.337722      0.383501      0.399321      0.427560
  81   4 2244.1565    1.3515  1.4173  9.9744  0.0001  0.0138   0.0111   0.0371    0.0692   0.0000   442.5438    -0.0951222       20.3637     -0.937306      -3.26153     -0.437812      0.264977      0.377563      0.403295      0.454497      0.493873      0.502356
  81   5 2483.4596    2.1217  1.7087 10.8253  0.0000  0.0152   0.0161   0.0415    0.0666   0.0000   442.2855     -0.423480       21.2663    -0.0507131      -3.35815     -0.534304      0.289619      0.412782      0.433370      0.509025      0.530722      0.557582
  81   6 2712.2525    3.1829  1.5003 11.5710  0.0000  0.0137   0.0249   0.0368    0.0764   0.0000   442.6571      0.484191       21.4188     -0.682140      -2.31404      -1.61373      0.264737      0.368621      0.389968      0.460459      0.484202      0.502501
  81   7 2935.4888    4.3514  1.4436 12.3391  0.0000  0.0137   0.0351   0.0350    0.0760   0.0000   442.4265      0.342962       21.0451     -0.221107      -3.02357      -2.45810      0.264933      0.385450      0.406095      0.465299      0.505569      0.525621
  81   8 3151.2237    4.8221  1.6596 12.5602 -0.0033  0.0145   0.0361   0.0382    0.0656   0.0000   442.3513      0.289887       22.1120     -0.504808      -3.45765      -2.05071      0.285427      0.401246      0.429334      0.492527      0.530287      0.543460
  81   9 3361.3388    3.9860  2.9064 12.1891  0.0000  0.0201   0.0229   0.0556    0.0447   0.0000   442.3801      0.817459       20.6546      -1.66565     -0.856350      -1.38149      0.379532      0.553394      0.577763      0.681118      0.704880      0.735514
  81  10 3567.9699    3.0076  4.9949 11.9845 -0.0025  0.0333   0.0147   0.0885    0.0344   0.0000   443.6570      0.579244       19.7411      -1.72839      -1.80129      -3.73155      0.598673      0.892126      0.949668       1.08598       1.14004       1.19610
  81  11 3770.9509    2.1864  7.4473 11.7244  0.0005  0.0530   0.0073   0.1329    0.0200   0.0000   442.8540     -0.358318       22.6695      0.653150      -5.28086      -2.91948      0.956928       1.41378       1.50766       1.75115       1.78566       1.89832
  82   1 1372.8849    0.1437  0.1650  9.2229  0.0000  0.0060   0.0040   0.0155    0.0135   0.0000   440.2823     -0.212767       21.4850    -0.0371053      -4.06068     -0.327061      0.112502      0.161157      0.182006      0.204367      0.214700      0.228256
  82   2 1712.9460    0.4016  0.5079  9.3578  0.0000  0.0089   0.0055   0.0217    0.0238   0.0000   441.2663     -0.188114       21.6037     -0.515950      -4.27905     -0.272769      0.173148      0.238999      0.269167      0.291166      0.321209      0.328395
  82   3 1992.3759    0.7703  0.9374  9.7065  0.0000  0.0117   0.0078   0.0302    0.0437   0.0000   442.0531      0.191608       21.3150      0.109567      -3.28688     -0.286682      0.214543      0.313275      0.330588      0.376171      0.407771      0.421849
  82   4 2254.3041    1.3260  1.4674 10.1906  0.0003  0.0144   0.0110   0.0385    0.0572   0.0000   441.9282      0.267883       20.9014     -0.290121      -3.34591     -0.281426      0.264627      0.378182      0.406538      0.468914      0.486060      0.506702
  82   5 2494.3491    2.1787  1.6942 10.8437  0.0000  0.0149   0.0162   0.0405    0.0657   0.0000   442.6136     0.0907689       21.3956     -0.733423      -3.87067      -1.03785      0.280399      0.399067      0.423631      0.486694      0.516018      0.538330
  82   6 2724.2511    3.2158  1.6303 11.5576  0.0000  0.0144   0.0239   0.0376    0.0717   0.0000   442.6398     -0.118842       21.5482     -0.676099      -4.67810      -1.33039      0.278857      0.390524      0.419557      0.482240      0.505685      0.530783
  82   7 2948.3709    4.4670  1.4637 12.1756  0.0000  0.0132   0.0346   0.0351    0.0818   0.0000   442.1028     -0.282303       21.8374     -0.520859      -3.30349      -1.47802      0.259033      0.367579      0.387292      0.442581      0.481622      0.499063
  82   8 3164.8547    4.8424  1.6697 12.4762  0.0001  0.0142   0.0358   0.0382    0.0707   0.0000   442.3557      0.581103       21.2241      -1.62864      -3.82787      -1.75202      0.271678      0.378306      0.416236      0.469950      0.503868      0.521455
  82   9 3375.8779    3.9559  3.0086 12.1356  0.0000  0.0206   0.0223   0.0552    0.0452   0.0000   442.0101      0.498875       20.7091     -0.417059      -2.15671      -2.00336      0.383829      0.548853      0.585592      0.667421      0.720233      0.733232
  82  10 3583.1306    3.0073  5.5476 11.9340  0.0026  0.0361   0.0136   0.0958    0.0333   0.0000   442.5557      0.474301       20.6684      -3.13483      -1.63257      -3.97180      0.653999      0.957739       1.00449       1.17860       1.22893       1.30068
  83   0  927.5564    0.0376  0.0187  9.4244  0.0000  0.0105   0.0054   0.0083    0.0116   0.0000   438.1904      0.509974       20.1554     -0.323075      -3.35276       1.15278      0.190217      0.283998      0.245686      0.379512      0.387608      0.391880
  83   1 1380.0301    0.1562  0.1453  9.1728  0.0000  0.0052   0.0042   0.0121    0.0134   0.0000   440.2380     0.0150221       21.4651    -0.0635703      -4.58039     0.0591534      0.106300      0.146297      0.162071      0.184466      0.204966      0.216106
  83   2 1720.7950    0.4113  0.5266  9.2815  0.0000  0.0089   0.0055   0.0218    0.0241   0.0000   441.1521     -0.384978       21.8689      0.386319      -4.04083     -0.336793      0.164402      0.229698      0.254979      0.284498      0.299424      0.315146
  83   3 2001.4578    0.7798  1.0601  9.6078  0.0000  0.0128   0.0077   0.0330    0.0490   0.0000   442.1085     -0.901347       21.9198      0.343554      -3.39292    -0.0485725      0.226575      0.334280      0.357549      0.402147      0.427174      0.441668
  83   4 2264.3608    1.3628  1.4987 10.2364  0.0000  0.0145   0.0112   0.0385    0.0560   0.0000   441.9047     -0.255686       21.9599      0.437358      -2.82013     -0.300401      0.269100      0.381655      0.406980      0.470240      0.501800      0.513084
  83   5 2505.1727    2.2024  1.7073 10.8153  0.0001  0.0152   0.0162   0.0400    0.0678   0.0000   442.7413     0.0699151       21.2125    -0.0129935      -2.83540     -0.252342      0.280384      0.404793      0.425220      0.492843      0.521008      0.536499
  83   6 2736.1745    3.3526  1.5527 11.4496  0.0000  0.0137   0.0253   0.0367    0.0840   0.0000   442.6372      0.540513       21.4939     -0.811740      -2.83580      -1.50834      0.262588      0.369795      0.389703      0.448055      0.481743      0.496185
  83   7 2961.1651    4.5126  1.4639 12.1968  0.0000  0.0130   0.0345   0.0351    0.0765   0.0000   442.9409      0.394450       21.1861     -0.612598      -3.84921      -2.03908      0.243610      0.340299      0.362210      0.418251      0.449687      0.460615
  83   8 3178.4244    4.7979  1.8579 12.2875 -0.0003  0.0151   0.0332   0.0403    0.0708   0.0000   442.6247      0.549201       20.7889     -0.712022      -3.33492      -2.20638      0.277394      0.399523      0.424351      0.482116      0.521719      0.540893
  83   9 3390.2703    3.8196  3.1922 12.1883 -0.0000  0.0218   0.0210   0.0591    0.0396   0.0000   443.0545       1.43270       21.7744      0.155144      -1.69165      -3.47972      0.391626      0.571768      0.609211      0.702345      0.739226      0.766697
  83  10 3598.3802    2.8027  5.2070 11.8908 -0.0040  0.0352   0.0132   0.0931    0.0345   0.0000   442.4246     -0.890028       20.8853      0.630465      -2.87285      -4.27320      0.641181      0.922099      0.999707       1.13253       1.20835       1.25731
  84   0  932.9813    0.0261  0.0045  9.4502  0.0000  0.0059   0.0047   0.0055    0.0113   0.0000   436.8317     -0.419321       22.3844     0.0980157      -4.69294     -0.884834     0.0834255      0.132941      0.148800      0.182425      0.176135      0.182263
  84   1 1387.1042    0.1526  0.1794  9.1819  0.0000  0.0061   0.0040   0.0146    0.0135   0.0000   440.4131     -0.180627       21.4607      0.352444      -4.10843     -0.374334      0.122539      0.162559      0.181616      0.202852      0.219579      0.230993
  84   2 1728.5706    0.4154  0.5103  9.3903  0.0000  0.0091   0.0056   0.0211    0.0231   0.0000   441.4279    -0.0456777       21.0839     -0.190681      -3.95432    -0.0832179      0.160560      0.235973      0.257722      0.293010      0.323606      0.330994
  84   3 2010.3917    0.8160  1.0244  9.6943  0.0000  0.0121   0.0080   0.0314    0.0486   0.0000   441.6099      0.202599       21.8633     -0.414750      -3.82570     0.0237183      0.225406      0.319693      0.338267      0.393755      0.419312      0.427113
  84   4 2274.3510    1.4091  1.5030 10.2725  0.0000  0.0144   0.0115   0.0386    0.0586   0.0000   442.5226     -0.167055       21.5041      0.360878      -3.08944      -1.11792      0.272275      0.382848      0.412575      0.473784      0.497991      0.510348
  84   5 2515.8934    2.2830  1.7756 10.9018  0.0000  0.0152   0.0163   0.0408    0.0629   0.0000   442.3564    -0.0858570       21.5993     -0.298683      -2.82831     -0.938108      0.282575      0.401657      0.427407      0.504152      0.530757      0.559602
  84   6 2747.9957    3.3707  1.6508 11.3683 -0.0000  0.0139   0.0243   0.0376    0.0847   0.0000   442.5775      0.320083       21.7894     -0.687363      -2.59759      -1.15699      0.261397      0.365028      0.387131      0.451964      0.488566      0.497953
  84   7 2973.9014    4.6192  1.5692 11.8581  0.0000  0.0132   0.0336   0.0359    0.0965   0.0000   442.9928      0.709619       21.6125    -0.0962130      -3.91627      -1.51094      0.248810      0.352730      0.368956      0.423841      0.460592      0.464370
  84   8 3191.9483    4.8092  1.9247 12.2248 -0.0000  0.0154   0.0321   0.0409    0.0693   0.0000   442.9346       1.28000       20.6122      -1.38042      -1.85450      -1.97260      0.274857      0.410701      0.418866      0.491219      0.513126      0.534920
  84   9 3404.5695    3.7820  3.3078 12.2106 -0.0000  0.0224   0.0207   0.0606    0.0388   0.0000   443.2971      0.780121       20.6607      -1.82219      -3.24171      -3.42360      0.397090      0.584419      0.615345      0.716433      0.743711      0.781333
  85   0  938.3685    0.0364  0.0176  9.4256  0.0000  0.0098   0.0051   0.0085    0.0114   0.0000   436.7278      0.243022       20.9198      0.118715      -3.90037      0.394548      0.176229      0.247659      0.245130      0.280772      0.376072      0.367282
  85   1 1394.1300    0.1586  0.1756  9.1704  0.0000  0.0058   0.0040   0.0142    0.0136   0.0000   440.3601     -0.208793       21.4309      0.425613      -4.18279     -0.322690      0.109988      0.140009      0.167248      0.185519      0.190591      0.220495
  85   2 1736.2553    0.4206  0.5636  9.3078 -0.0000  0.0094   0.0054   0.0228    0.0250   0.0000   440.9671     -0.272365       21.5264    0.00477034      -3.72681     -0.255567      0.171624      0.238275      0.276007      0.306534      0.321343      0.344094
  85   3 2019.3300    0.8451  1.0888  9.6337  0.0000  0.0122   0.0080   0.0324    0.0502   0.0000   441.6409   -0.00962837       22.3095     -0.510924      -4.61621     -0.750684      0.218754      0.313835      0.344561      0.381898      0.420409      0.443631
  85   4 2284.2125    1.4234  1.5178 10.1887  0.0000  0.0142   0.0113   0.0384    0.0606   0.0000   442.2296     -0.713494       21.1550     -0.555492      -3.38538     -0.400918      0.261362      0.364896      0.392537      0.464812      0.489688      0.502355
  85   5 2526.5897    2.2964  1.7156 11.0650 -0.0000  0.0150   0.0167   0.0407    0.0578   0.0000   442.4259    -0.0436957       21.5522      -1.11567      -3.21392    -0.0756457      0.272729      0.388202      0.419014      0.474249      0.512565      0.535655
  85   6 2759.8303    3.4507  1.5883 11.5601 -0.0000  0.0138   0.0256   0.0364    0.0799   0.0000   442.6551      0.249689       20.8917     -0.574002      -3.67635     -0.777115      0.259075      0.361080      0.379926      0.444920      0.476193      0.485715
  85   7 2986.5217    4.6150  1.5335 12.1895  0.0000  0.0135   0.0344   0.0353    0.0780   0.0000   442.8559      0.452632       21.9503     -0.614348      -3.57623      -1.77620      0.241976      0.354840      0.373222      0.434646      0.458255      0.473443
  85   8 3205.3100    4.7839  1.8974 12.2253 -0.0000  0.0147   0.0322   0.0403    0.0718   0.0000   442.8940      0.540814       21.5194     -0.884907      -2.48515      -1.97979      0.278651      0.389082      0.418134      0.493454      0.523798      0.536011
  85   9 3418.7862    3.7416  3.3707 12.2407  0.0003  0.0229   0.0206   0.0608    0.0379   0.0000   442.0143       1.54004       20.5048      -1.76310      -2.12596      -1.72715      0.405956      0.590672      0.624773      0.717709      0.765894      0.789479
  86   0  943.7379    0.0372  0.0101  9.4459  0.0000  0.0097   0.0056   0.0047    0.0113   0.0000   437.0067      -1.00805       21.6502    -0.0175676      -3.44475      -1.21411      0.179778      0.324988      0.357864      0.354910      0.413983      0.383890
  86   1 1401.1086    0.1636  0.1962  9.2162  0.0000  0.0062   0.0040   0.0156    0.0137   0.0000   440.4008     -0.566398       21.2045    -0.0253999      -4.16096     -0.430973      0.118865      0.166197      0.187055      0.209698      0.220289      0.250539
  86   2 1743.8774    0.4316  0.5910  9.3691  0.0000  0.0099   0.0055   0.0234    0.0258   0.0000   441.3576     -0.404917       21.2484     -0.752060      -4.00969      0.194593      0.168759      0.246779      0.258955      0.301998      0.313231      0.335797
  86   3 2028.2134    0.8432  1.1356  9.6434  0.0004  0.0128   0.0079   0.0332    0.0531   0.0000   441.9486     -0.217363       21.2881     -0.178115      -3.75763     -0.374800      0.226234      0.325186      0.353447      0.401277      0.432446      0.445274
  86   4 2294.0111    1.4628  1.6136 10.2360 -0.0001  0.0149   0.0111   0.0391    0.0569   0.0000   442.1174      0.453051       21.9646      0.917486      -3.42887     -0.982652      0.263287      0.381730      0.400315      0.463088      0.478640      0.511273
  86   5 2537.2308    2.3545  1.7785 11.0569  0.0000  0.0151   0.0170   0.0403    0.0614   0.0000   441.9530      0.513676       21.6460     -0.534232      -3.88672      0.142745      0.278964      0.392947      0.421160      0.486368      0.518705      0.529548
  86   6 2771.5536    3.4491  1.6417 11.6565  0.0000  0.0138   0.0250   0.0382    0.0723   0.0000   442.4967      0.449948       20.7525     -0.550314      -2.80216      -1.34617      0.253220      0.357418      0.383696      0.436015      0.470222      0.482864
  86   7 2999.1003    4.6908  1.5144 12.2957  0.0000  0.0130   0.0350   0.0354    0.0766   0.0000   443.2588      0.666761       21.4117      -1.22281      -4.20101      -1.10580      0.241261      0.333888      0.354482      0.403172      0.433791      0.450248
  86   8 3218.6411    4.7298  2.0118 12.3628  0.0000  0.0154   0.0313   0.0423    0.0634   0.0000   442.6471      0.711265       20.9633      -1.23956      -2.08397      -1.79069      0.277644      0.392406      0.415428      0.483863      0.518760      0.532138
  86   9 3432.9557    3.6515  3.6283 12.2051 -0.0001  0.0243   0.0191   0.0643    0.0371   0.0000   443.1663     0.0639061       21.1934      -1.82614      -3.33878      -3.15902      0.421475      0.620554      0.648666      0.768748      0.808783      0.843820
  86  10 3643.3202    3.0192  7.2354 11.3819  0.0090  0.0433   0.0070   0.1123    0.0122   0.0000   444.7534      0.767291       21.3844      -3.89561      -5.91111       3.26055      0.792799       1.11257       1.22022       1.36594       1.47211       1.51602
  87   0  949.0279    0.0272  0.0067  9.4474 -0.0076  0.0131   0.0064   0.0047    0.0112   0.0000   437.0330      0.435562       21.3206     0.0263293      -4.24075     0.0307799      0.175189      0.273155      0.286538      0.276566      0.335447      0.371686
  87   1 1408.0284    0.1624  0.1915  9.2101  0.0000  0.0062   0.0040   0.0147    0.0136   0.0000   440.2229     0.0194908       21.2958      0.308513      -4.12044     0.0574603      0.120390      0.164394      0.175723      0.199627      0.209308      0.226772
  87   2 1751.4252    0.4356  0.6307  9.3651  0.0000  0.0102   0.0054   0.0244    0.0260   0.0000   441.3993    0.00490236       21.5416     -0.219761      -3.98090      0.567734      0.173938      0.252769      0.275332      0.312642      0.319784      0.338290
  87   3 2037.0395    0.8698  1.0791  9.7241  0.0000  0.0121   0.0082   0.0318    0.0519   0.0000   441.8263    -0.0753193       21.5995      0.286030      -3.87524      0.582100      0.217390      0.296611      0.328848      0.372826      0.398858      0.407248
  87   4 2303.7634    1.4783  1.6974 10.2364  0.0000  0.0150   0.0110   0.0414    0.0582   0.0000   442.6638     0.0360751       20.9999      0.619593      -3.95706     -0.846508      0.265122      0.377211      0.409378      0.461398      0.491855      0.506123
  87   5 2547.7392    2.3985  1.8182 11.0569 -0.0000  0.0152   0.0169   0.0414    0.0613   0.0000   442.3061     0.0704611       21.3660   -0.00622504      -1.85345      -1.11806      0.275173      0.388749      0.412363      0.480571      0.513644      0.530163
  87   6 2783.2301    3.5294  1.6455 11.7526 -0.0000  0.0140   0.0256   0.0381    0.0701   0.0000   442.5048     -0.303229       22.0468      0.199719      -1.94032      -2.82558      0.250804      0.360002      0.373246      0.433164      0.468687      0.495555
  87   7 3011.6006    4.7607  1.5634 12.1701 -0.0000  0.0132   0.0342   0.0353    0.0807   0.0000   442.5492      0.636690       22.1583     -0.401523      -3.22436      -1.52646      0.238539      0.335015      0.349731      0.408934      0.431020      0.451333
  87   8 3231.9214    4.6530  2.0362 12.3325  0.0000  0.0154   0.0301   0.0423    0.0615   0.0000   442.6804      0.743880       20.9435      -1.77119      -2.69921      -1.32064      0.275601      0.389560      0.417007      0.478577      0.514078      0.529377
  87   9 3447.0153    3.6189  3.7170 12.1724  0.0000  0.0247   0.0187   0.0652    0.0370   0.0000   442.4352       1.01464       21.1009     -0.182074      -3.39790      -4.36289      0.420435      0.621006      0.652146      0.759768      0.787164      0.832465
  87  10 3658.4161    2.8319  7.0202 11.5250  0.0002  0.0456   0.0070   0.1101    0.0137   0.0000   441.9068       1.95484       21.7198      -1.54602      -6.83313       1.39596      0.772174       1.14357       1.17965       1.40082       1.44916       1.53586
  88   0  954.2978    0.0292  0.0061  9.4335  0.0000  0.0111   0.0066   0.0067    0.0111   0.0000   437.4537      0.128796       20.6771      0.616169      -3.66980      0.872364      0.191433      0.305467      0.383405      0.274203      0.613553      0.460968
  88   1 1414.9134    0.1680  0.2103  9.1842  0.0000  0.0068   0.0039   0.0151    0.0139   0.0000   440.1836     -0.236717       21.2568      0.495162      -4.01922      0.168480      0.116749      0.161798      0.182460      0.202527      0.209833      0.214793
  88   2 1758.9217    0.4533  0.5903  9.3706  0.0000  0.0093   0.0055   0.0228    0.0258   0.0000   440.9166     -0.393427       21.5778      0.219855      -4.06527     -0.409731      0.159243      0.224659      0.244661      0.282441      0.290127      0.304825
  88   3 2045.8050    0.8637  1.1692  9.7097  0.0000  0.0128   0.0080   0.0342    0.0540   0.0000   441.9427     -0.292207       21.0904     -0.155273      -3.93993    -0.0597748      0.224979      0.318414      0.349284      0.394383      0.431866      0.442777
  88   4 2313.4032    1.5417  1.6314 10.3066  0.0000  0.0146   0.0115   0.0396    0.0594   0.0000   442.3752     -0.293303       20.9359    -0.0862061      -4.28646     -0.104158      0.257493      0.367258      0.398073      0.448192      0.489084      0.503508
  88   5 2558.2871    2.4211  1.8160 11.0746  0.0000  0.0149   0.0169   0.0414    0.0611   0.0000   442.9737      0.351746       21.8423     -0.716735      -4.29774     -0.798413      0.267767      0.380005      0.410221      0.470995      0.503784      0.513906
  88   6 2794.7944    3.6344  1.5449 11.8207  0.0000  0.0136   0.0272   0.0358    0.0742   0.0000   442.4670      0.178954       22.0348     0.0223740      -2.97997      -1.32925      0.239048      0.346107      0.353881      0.424461      0.451610      0.461908
  88   7 3023.9979    4.7424  1.5319 12.4993 -0.0000  0.0133   0.0355   0.0360    0.0686   0.0000   442.2110     0.0286266       21.0847     -0.769745      -3.54304      -1.68703      0.239849      0.342778      0.359869      0.419372      0.440366      0.462824
  88   8 3245.1531    4.6174  2.2170 12.2513  0.0000  0.0163   0.0282   0.0434    0.0587   0.0000   443.1844      0.102849       21.2382     -0.746761      -1.07082      -3.09130      0.280298      0.407196      0.428876      0.500304      0.524391      0.545454
  88   9 3461.0500    3.5140  3.9832 12.1213  0.0001  0.0255   0.0175   0.0701    0.0367   0.0000   442.3526       2.24562       22.0809    -0.0449467      -3.43361      -2.05847      0.440093      0.636319      0.685707      0.783366      0.822678      0.861095
  88  10 3672.9775    2.4890  6.0327 11.8239 -0.0025  0.0421   0.0107   0.1104    0.0338   0.0000   440.4691     -0.366049       22.5967      -1.24956      -2.90710      -2.38027      0.704785       1.03098       1.11286       1.26642       1.32072       1.39615
  89   1 1421.7339    0.1710  0.2087  9.2134  0.0000  0.0064   0.0040   0.0154    0.0138   0.0000   440.3584     0.0397407       21.8780    -0.0428582      -4.19762     0.0523759      0.112026      0.156679      0.168686      0.190127      0.198128      0.226987
  89   2 1766.3382    0.4703  0.6217  9.3887  0.0000  0.0094   0.0056   0.0234    0.0266   0.0000   440.8094     -0.210736       21.4620     -0.150986      -4.10087      0.512414      0.163872      0.224561      0.257613      0.283638      0.299869      0.312885
  89   3 2054.5260    0.9194  1.1024  9.7790  0.0005  0.0123   0.0085   0.0315    0.0543   0.0000   441.9085     -0.192887       22.0813     -0.355671      -4.34365     -0.116860      0.209245      0.300889      0.315826      0.362511      0.394847      0.420094
  89   4 2322.9679    1.5555  1.6318 10.4389  0.0000  0.0150   0.0117   0.0398    0.0562   0.0000   442.4992     -0.561447       21.2879      0.421749      -2.84609     -0.541363      0.255296      0.368430      0.395066      0.453950      0.475108      0.502779
  89   5 2568.6856    2.5335  1.8460 11.0017  0.0000  0.0149   0.0174   0.0406    0.0695   0.0000   442.9662      0.161036       21.2739     -0.830412      -2.85953      -1.47478      0.267390      0.375134      0.404912      0.462718      0.499720      0.513913
  89   6 2806.3164    3.7419  1.5740 11.6694  0.0000  0.0131   0.0268   0.0358    0.0809   0.0000   442.5482     -0.660001       21.6127     -0.356495      -3.37225      -1.13693      0.229874      0.322183      0.345057      0.395656      0.425454      0.442306
  89   7 3036.3463    4.8255  1.5944 12.3556  0.0000  0.0134   0.0348   0.0359    0.0758   0.0000   442.7330      0.189193       20.8864     0.0126321      -2.59889      -1.80497      0.236372      0.332447      0.356458      0.410299      0.437884      0.457141
  89   8 3258.2346    4.5452  2.2337 12.3931  0.0000  0.0171   0.0280   0.0444    0.0540   0.0000   443.0276      0.578611       21.1745     -0.377307      -2.81924      -2.06922      0.277584      0.427723      0.427966      0.512796      0.532905      0.562441
  89   9 3474.9940    3.4515  4.1076 12.1771 -0.0005  0.0270   0.0172   0.0722    0.0361   0.0000   442.1143       1.17313       20.5107      -1.64709      -4.43859      -4.00050      0.449253      0.660262      0.692672      0.814936      0.841324      0.890546
  90   0  964.8046    0.0374  0.0294  9.4111  0.0000  0.0126   0.0049   0.0125    0.0112   0.0000   436.8339      0.246457       21.0024   -0.00318260      -3.67250     -0.437113      0.275527      0.388535      0.455473      0.473122      0.443512      0.477254
  90   1 1428.5179    0.1712  0.2354  9.1915  0.0000  0.0073   0.0038   0.0161    0.0139   0.0000   440.1918     -0.574928       21.4685      0.348237      -4.51853     -0.249549      0.125890      0.175456      0.190221      0.211715      0.239594      0.250278
  90   2 1773.6738    0.4802  0.6338  9.3756  0.0000  0.0097   0.0057   0.0234    0.0275   0.0000   440.8575     -0.165970       21.6503     -0.214580      -4.11362      0.165306      0.159969      0.232641      0.255804      0.290701      0.307199      0.322578
  90   3 2063.1666    0.9083  1.2256  9.8189  0.0000  0.0129   0.0083   0.0355    0.0516   0.0000   441.7754     -0.449361       21.6252     -0.400729      -4.37500     -0.267941      0.223910      0.313904      0.342813      0.385650      0.417963      0.443665
  90   4 2332.4841    1.5815  1.6055 10.5479 -0.0000  0.0148   0.0123   0.0392    0.0568   0.0000   442.0363     0.0770128       20.9456     -0.644880      -3.36184      0.708869      0.252100      0.361799      0.388023      0.440178      0.473924      0.481280
  90   5 2579.0629    2.5281  1.7683 11.2811 -0.0000  0.0152   0.0180   0.0400    0.0580   0.0000   442.2537    -0.0520379       21.3793     -0.998321      -4.24413     -0.563560      0.255768      0.371063      0.391291      0.454665      0.480233      0.499493
  90   6 2817.8030    3.7699  1.5955 11.8368  0.0000  0.0136   0.0272   0.0359    0.0745   0.0000   442.6944      0.422665       21.4226     -0.505689      -3.16221      -1.25014      0.234041      0.334085      0.350304      0.410287      0.431245      0.457041
  90   7 3048.5953    4.8186  1.6684 12.2385  0.0001  0.0136   0.0336   0.0361    0.0755   0.0000   443.0499      0.475166       20.8738     0.0907104      -3.18415      -2.20800      0.235835      0.332426      0.352756      0.406025      0.439477      0.457980
  90   8 3271.2539    4.5044  2.4474 12.1793  0.0000  0.0175   0.0262   0.0456    0.0579   0.0000   443.0048      0.890221       21.1003      -1.69052      -1.19750      -1.34718      0.290275      0.428005      0.450082      0.518716      0.549782      0.567000
  90   9 3488.8641    3.4159  4.2056 12.0928  0.0001  0.0271   0.0166   0.0729    0.0379   0.0000   443.9251      0.775834       22.3267      0.309858      -3.00831     -0.435297      0.452975      0.659132      0.699533      0.820481      0.860601      0.896716
  90  10 3702.3300    2.5280  6.9175 11.8018  0.0000  0.0475   0.0107   0.1200    0.0334   0.0000   442.5472     -0.679646       21.2709      -1.74819      -2.05356      -5.26905      0.760745       1.14019       1.19994       1.39986       1.44270       1.52063
  91   0  969.9904    0.0354  0.0206  9.4264  0.0000  0.0086   0.0048   0.0088    0.0111   0.0000   437.0136    0.00895913       20.9249     -0.154228      -4.05227      0.192082      0.148551      0.196115      0.248125      0.209909      0.297136      0.289099
  91   1 1435.2398    0.1692  0.2404  9.2127  0.0000  0.0074   0.0038   0.0168    0.0139   0.0000   440.2639     -0.506392       21.4421    -0.0415317      -4.21373     -0.254807      0.137111      0.186943      0.222891      0.241511      0.254718      0.259039
  91   2 1780.9703    0.4878  0.6756  9.4302  0.0000  0.0101   0.0056   0.0244    0.0281   0.0000   440.9157     -0.463559       21.6237     -0.202524      -4.18386     -0.414094      0.164334      0.241250      0.255359      0.301647      0.317892      0.322099
  91   3 2071.7567    0.9177  1.1771  9.9062 -0.0002  0.0127   0.0084   0.0343    0.0524   0.0000   441.7669     -0.368506       20.9347      0.170488      -4.16266      -1.02249      0.214708      0.302654      0.332655      0.376648      0.397482      0.418034
  91   4 2341.8826    1.6571  1.6312 10.4629 -0.0003  0.0144   0.0123   0.0390    0.0615   0.0000   441.7039     -0.468284       22.6809     -0.824184      -4.47549     -0.250268      0.243111      0.347672      0.370007      0.427406      0.449409      0.469741
  91   5 2589.3745    2.5961  1.8229 11.2997  0.0000  0.0152   0.0179   0.0406    0.0581   0.0000   442.7963      0.458029       20.9272      -1.58082      -3.51344      0.324838      0.259000      0.373662      0.393177      0.457859      0.489151      0.511672
  91   6 2829.1343    3.8899  1.5256 11.9993 -0.0000  0.0132   0.0286   0.0352    0.0717   0.0000   442.7425      0.548642       21.4727     -0.345547      -3.27195      -1.40699      0.223198      0.322082      0.330845      0.392650      0.417194      0.436544
  91   7 3060.7820    4.8632  1.6243 12.4067 -0.0000  0.0135   0.0345   0.0357    0.0715   0.0000   442.5862      0.220353       21.4123     -0.919518      -3.66140     -0.694391      0.229107      0.331913      0.345303      0.405020      0.430435      0.448330
  91   8 3284.2608    4.4515  2.4391 12.3689  0.0000  0.0175   0.0262   0.0469    0.0513   0.0000   443.3481      0.191750       20.6152     -0.580632      -1.47382      -1.75704      0.283848      0.424362      0.440930      0.515881      0.549444      0.572731
  91   9 3502.6642    3.4441  4.5923 12.0898  0.0000  0.0293   0.0155   0.0781    0.0365   0.0000   443.2718      0.174656       19.8977      -1.93531      -2.95273      -1.87584      0.476275      0.703799      0.733681      0.860529      0.903924      0.955221
  92   1 1441.9266    0.1758  0.2555  9.2244  0.0000  0.0072   0.0038   0.0180    0.0140   0.0000   439.9952     -0.416092       21.3294      0.306737      -4.52995     -0.177641      0.126484      0.178843      0.192453      0.217857      0.221925      0.243269
  92   2 1788.1919    0.4894  0.6835  9.4444  0.0000  0.0101   0.0056   0.0244    0.0283   0.0000   440.6180     -0.590934       21.7381      0.351483      -4.44528     -0.471347      0.162627      0.228604      0.260361      0.283671      0.304123      0.310414
  92   3 2080.3187    0.9562  1.2677  9.7959  0.0000  0.0129   0.0082   0.0355    0.0534   0.0000   441.6663      0.515972       20.8214     -0.140014      -3.84972     -0.224122      0.213220      0.309980      0.331331      0.375053      0.405435      0.426830
  92   4 2351.2240    1.6564  1.7555 10.5138 -0.0046  0.0149   0.0117   0.0408    0.0557   0.0000   442.9016      0.576729       20.6729     -0.915044      -3.74775      0.100445      0.251742      0.352530      0.380822      0.435731      0.469015      0.480612
  92   5 2599.6186    2.6469  1.7753 11.4618  0.0001  0.0149   0.0187   0.0396    0.0555   0.0000   442.5561      0.702804       20.6065     -0.176324      -3.65631      -1.05194      0.256984      0.364824      0.389271      0.447143      0.488382      0.493185
  92   6 2840.4997    3.9255  1.6615 11.7940 -0.0000  0.0135   0.0268   0.0362    0.0754   0.0000   442.8050      0.318103       21.8154     -0.777859      -3.17592     -0.730419      0.225280      0.323889      0.348463      0.393664      0.426000      0.440222
  92   7 3072.8618    4.9528  1.6109 12.3662  0.0000  0.0131   0.0346   0.0350    0.0742   0.0000   442.4014      0.795483       21.3970      -1.38149      -3.52753      -1.56585      0.227368      0.319374      0.344112      0.394879      0.424616      0.441594
  92   8 3297.2328    4.2985  2.5968 12.4461 -0.0002  0.0182   0.0247   0.0489    0.0448   0.0000   443.5108      0.698545       19.8551      -1.33199      -1.48881      -2.05589      0.301538      0.436676      0.461051      0.532289      0.568620      0.594259
  92   9 3516.3760    3.2470  4.5063 12.1565 -0.0021  0.0297   0.0152   0.0789    0.0358   0.0000   443.0620       1.08707       19.9685      -2.46305      -3.33806      -2.71570      0.480043      0.704427      0.746184      0.866472      0.902526      0.964076
  93   1 1448.5677    0.1902  0.2473  9.2108  0.0000  0.0067   0.0039   0.0159    0.0140   0.0000   439.9851     -0.241850       21.3807     -0.471912      -3.89371    -0.0263022      0.124346      0.157130      0.185693      0.198279      0.211945      0.237478
  93   2 1795.3294    0.4945  0.6964  9.4316 -0.0000  0.0098   0.0056   0.0257    0.0287   0.0000   440.5389     -0.437547       21.5962     -0.308252      -4.61491     -0.111827      0.164027      0.225799      0.249527      0.281628      0.309005      0.324030
  93   3 2088.8078    0.9661  1.2270  9.9191  0.0000  0.0130   0.0085   0.0341    0.0522   0.0000   441.8296      0.208934       21.2703     -0.561674      -4.31380     0.0840983      0.214307      0.305552      0.324738      0.385737      0.395184      0.420808
  93   4 2360.4882    1.6797  1.6774 10.6798 -0.0005  0.0148   0.0124   0.0405    0.0535   0.0000   442.2515      0.122073       22.0263      -1.20671      -3.80902     -0.239813      0.244430      0.341466      0.366628      0.425956      0.455198      0.471457
  93   5 2609.8070    2.7067  1.8276 11.3152 -0.0000  0.0148   0.0183   0.0399    0.0600   0.0000   442.3793      0.648304       20.9066     -0.434735      -3.09964      -2.02242      0.243882      0.344991      0.371567      0.428305      0.451604      0.473073
  93   6 2851.7304    3.9245  1.6458 11.9738  0.0000  0.0134   0.0274   0.0364    0.0690   0.0000   442.9108       1.00684       21.5754     -0.647196      -3.14406      -1.39911      0.228457      0.321660      0.346142      0.398389      0.429691      0.442196
  93   7 3084.9004    4.8978  1.7043 12.4093  0.0000  0.0137   0.0337   0.0366    0.0704   0.0000   442.7969      0.751397       20.4726     -0.795743      -3.22405      -1.57425      0.228157      0.321940      0.338694      0.398804      0.430648      0.444963
  93   8 3310.0046    4.2760  2.5582 12.5246  0.0000  0.0181   0.0251   0.0489    0.0440   0.0000   443.2222      0.627275       20.9657     -0.949571      -2.11982      -2.89705      0.301321      0.430726      0.458305      0.530218      0.563037      0.592738
  93   9 3530.0506    3.3770  5.2857 11.8732  0.0061  0.0328   0.0092   0.0832    0.0129   0.0000   443.2532    -0.0521821       20.4337     -0.212999      -4.50442      -1.68860      0.532857      0.765816      0.830424      0.954940       1.01006       1.07007
  94   0  985.4240    0.0355  0.0237  9.3779  0.0000  0.0108   0.0047   0.0104    0.0109   0.0000   436.5576      0.481479       21.2436     0.0442618      -4.64559     -0.208661      0.171375      0.217222      0.267462      0.290495      0.270958      0.298528
  94   1 1455.1474    0.1872  0.2701  9.1898  0.0000  0.0074   0.0038   0.0171    0.0142   0.0000   439.9757    -0.0411750       21.6326      0.167514      -4.20607     -0.575271      0.129085      0.170510      0.211389      0.221234      0.249306      0.261465
  94   2 1802.4436    0.5057  0.6871  9.4712  0.0000  0.0098   0.0057   0.0247    0.0282   0.0000   440.7914     -0.172655       21.3680     -0.223407      -4.18041      0.159039      0.155542      0.222734      0.245040      0.283077      0.303355      0.311874
  94   3 2097.2594    0.9783  1.3415  9.8561  0.0000  0.0136   0.0082   0.0358    0.0517   0.0000   441.3437     -0.275112       21.7585     -0.729117      -4.45169     -0.786858      0.217546      0.315230      0.341110      0.390334      0.424080      0.427758
  94   4 2369.6906    1.6988  1.7813 10.7507  0.0001  0.0154   0.0123   0.0417    0.0498   0.0000   441.7560     -0.183590       21.4554     -0.773816      -3.47141     -0.261206      0.254997      0.365486      0.392342      0.446751      0.483984      0.506551
  94   5 2619.9955    2.7332  1.8061 11.3826  0.0000  0.0147   0.0187   0.0404    0.0606   0.0000   442.5498     -0.518263       21.6158     -0.432655      -3.79503      -1.60836      0.240342      0.343944      0.363004      0.425481      0.451041      0.473514
  94   6 2862.9541    4.0668  1.6412 11.8949 -0.0000  0.0132   0.0282   0.0361    0.0767   0.0000   442.3744    -0.0618305       21.2733     0.0218770      -2.92638     -0.964018      0.218482      0.307925      0.324535      0.383373      0.400759      0.430125
  94   7 3096.8734    4.9125  1.6555 12.5164  0.0000  0.0134   0.0345   0.0367    0.0679   0.0000   442.5327      0.961152       22.1843      -1.02441      -3.05907      -1.49079      0.226765      0.323067      0.341477      0.392553      0.426416      0.441172
  94   8 3322.7709    4.2014  2.8353 12.4095  0.0000  0.0193   0.0233   0.0521    0.0435   0.0000   443.4601      0.981485       20.5492      -1.54877      -2.99066      -2.77941      0.308883      0.448933      0.475430      0.550957      0.580024      0.616783
  94   9 3543.6877    3.2207  5.1915 11.9770 -0.0074  0.0335   0.0089   0.0851    0.0120   0.0000   441.9733    -0.0667854       21.2887     -0.165493      -6.59453      -1.94302      0.535096      0.772630      0.838173      0.958207       1.00882       1.06262
  95   1 1461.6839    0.1923  0.2640  9.1793  0.0000  0.0072   0.0038   0.0162    0.0142   0.0000   439.8832     -0.273554       21.2431      0.223830      -4.32157     -0.160306      0.113106      0.161020      0.174873      0.195797      0.198954      0.214940
  95   2 1809.5083    0.5232  0.7124  9.4434 -0.0001  0.0099   0.0057   0.0250    0.0296   0.0000   440.5266     -0.386196       21.2983     -0.204491      -4.15357     -0.144244      0.160939      0.226038      0.245895      0.278248      0.298141      0.305990
  95   3 2105.6714    0.9999  1.2948  9.8854  0.0000  0.0132   0.0085   0.0345    0.0538   0.0000   441.6590     -0.327083       21.9250      0.549804      -4.38489     -0.323549      0.211864      0.310001      0.328853      0.380036      0.404095      0.424429
  95   4 2378.8044    1.7398  1.8208 10.6516  0.0000  0.0154   0.0123   0.0420    0.0545   0.0000   442.4151     -0.799352       21.1947      0.375339      -3.97988     -0.712070      0.248777      0.358842      0.383178      0.447395      0.480756      0.497893
  95   5 2630.1317    2.7955  1.8004 11.3875  0.0000  0.0147   0.0190   0.0395    0.0618   0.0000   442.2503    -0.0814786       21.4677     -0.282285      -2.82600     -0.901373      0.234528      0.341697      0.358518      0.418824      0.445090      0.467911
  95   6 2874.0736    3.9968  1.6226 12.2666 -0.0001  0.0136   0.0287   0.0365    0.0594   0.0000   443.0998      0.899916       20.6623     0.0456925      -2.78865      -2.35801      0.221083      0.319681      0.335450      0.390273      0.420708      0.434454
  95   7 3108.7900    4.8928  1.7750 12.4196  0.0000  0.0139   0.0324   0.0376    0.0660   0.0000   442.8112      0.528068       21.2902      -1.41629      -2.71165      -1.63397      0.226779      0.320434      0.343861      0.390717      0.416160      0.433547
  95   8 3335.4689    4.1333  2.9337 12.4346 -0.0000  0.0201   0.0227   0.0538    0.0411   0.0000   442.9664      0.352583       20.3309     -0.962307      -1.36583      -2.72480      0.309181      0.458757      0.479850      0.564119      0.580884      0.614627
  95   9 3557.1511    3.1286  5.2240 11.9716  0.0024  0.0330   0.0084   0.0857    0.0115   0.0000   441.8394       1.92530       21.8911      -1.00564      -3.60281      -4.06387      0.514780      0.754482      0.806236      0.925100      0.978830       1.01674
  96   1 1468.1899    0.1975  0.2410  9.2182  0.0000  0.0063   0.0039   0.0149    0.0140   0.0000   440.1140    -0.0880615       21.4154     0.0310432      -4.06305      0.277313      0.102162      0.142866      0.163350      0.185448      0.188668      0.199966
  96   2 1816.4988    0.5315  0.7204  9.5030  0.0000  0.0100   0.0058   0.0247    0.0297   0.0000   440.7415    -0.0696861       21.9066     0.0314571      -4.74134     0.0359190      0.157552      0.230046      0.244430      0.282765      0.305972      0.322399
  96   3 2114.0183    1.0239  1.3213  9.9332  0.0000  0.0132   0.0085   0.0347    0.0527   0.0000   441.8975      0.124644       21.3523     -0.256489      -3.90330      0.513452      0.206825      0.298868      0.319119      0.365726      0.390215      0.410231
  96   4 2387.8958    1.7780  1.8190 10.7878  0.0000  0.0153   0.0125   0.0420    0.0523   0.0000   441.8916     -0.229885       21.3135     -0.290988      -4.11982     -0.550421      0.246301      0.349864      0.372772      0.431241      0.453886      0.476807
  96   5 2640.1644    2.7962  1.8545 11.5860 -0.0000  0.0151   0.0193   0.0409    0.0566   0.0000   442.4351    -0.0360813       21.8104      0.508950      -3.98031      -1.24159      0.240839      0.347898      0.369103      0.422133      0.447945      0.473402
  96   6 2885.1408    4.1600  1.6074 12.1257 -0.0034  0.0131   0.0289   0.0353    0.0694   0.0000   442.7346      0.429661       21.3499     -0.131067      -2.94179      -1.40622      0.219933      0.310055      0.334445      0.378317      0.408267      0.421608
  96   7 3120.6089    4.9307  1.7749 12.4544 -0.0000  0.0137   0.0326   0.0373    0.0663   0.0000   442.8437      0.537016       21.6604      -2.01540      -3.24423      -1.80747      0.221443      0.318594      0.334388      0.385198      0.419578      0.431911
  96   8 3348.0954    4.0415  3.0805 12.4940 -0.0003  0.0204   0.0218   0.0566    0.0389   0.0000   442.9646      0.785065       21.2402      -1.42577      -3.33509      -2.93763      0.319584      0.461770      0.493136      0.574260      0.593122      0.616874
  97   1 1474.6606    0.2036  0.3154  9.1995  0.0000  0.0078   0.0038   0.0189    0.0147   0.0000   440.0663     -0.357580       21.7627     0.0655790      -4.28002     -0.155339      0.118911      0.170163      0.180560      0.211625      0.213209      0.225811
  97   2 1823.4510    0.5421  0.7853  9.5195  0.0004  0.0104   0.0057   0.0263    0.0312   0.0000   440.6817     -0.601281       21.4208      0.184496      -4.20799     -0.157343      0.160693      0.229510      0.250034      0.285872      0.303294      0.315416
  97   3 2122.3156    1.0445  1.4167  9.9053  0.0001  0.0135   0.0083   0.0367    0.0521   0.0000   441.4844      0.268551       21.7776     -0.725560      -4.44973     -0.444933      0.210083      0.299221      0.330055      0.375610      0.397890      0.413127
  97   4 2396.9064    1.8044  1.7816 10.8140  0.0000  0.0151   0.0128   0.0412    0.0537   0.0000   442.0596      0.428806       22.0358     -0.513834      -3.74378      0.437213      0.238661      0.340951      0.368864      0.419130      0.452942      0.466891
  97   5 2650.1594    2.8751  1.8675 11.5082 -0.0000  0.0150   0.0190   0.0398    0.0586   0.0000   443.4013     -0.121168       21.1575     -0.757198      -3.62694      -1.29053      0.234861      0.338842      0.357776      0.415112      0.442366      0.464564
  97   6 2896.1343    4.1590  1.6560 12.2600 -0.0046  0.0135   0.0285   0.0369    0.0617   0.0000   442.6858      0.391521       21.0600    -0.0175901      -3.98370     -0.788310      0.214540      0.308293      0.326389      0.378705      0.394685      0.416120
  97   7 3132.4228    4.9468  1.8520 12.5118  0.0000  0.0143   0.0323   0.0378    0.0645   0.0000   442.9426      0.694518       21.2545     -0.454862      -2.84575      -1.55767      0.227141      0.323749      0.346673      0.397446      0.431317      0.446385
  97   8 3360.7266    4.0901  3.0412 12.4168  0.0004  0.0205   0.0220   0.0543    0.0422   0.0000   443.0778       1.35239       20.4021      -1.92001     -0.840222      -3.22343      0.311309      0.463569      0.485803      0.569909      0.600127      0.627930
  98   0 1005.5908    0.0465  0.0506  9.3721  0.0000  0.0108   0.0046   0.0154    0.0109   0.0000   437.0184     -0.526209       21.1667      0.410660      -3.84105     -0.195386      0.167797      0.206229      0.278011      0.270312      0.294680      0.359564
  98   1 1481.0476    0.2019  0.2695  9.2102  0.0000  0.0067   0.0038   0.0159    0.0142   0.0000   440.1649     -0.191552       21.5282     -0.194149      -4.30185      0.200079      0.109924      0.139129      0.163728      0.189429      0.214801      0.228560
  98   2 1830.3302    0.5484  0.8092  9.4876  0.0000  0.0106   0.0057   0.0263    0.0324   0.0000   440.7614     -0.357386       21.0372     -0.108699      -4.38979     0.0890521      0.163879      0.234442      0.255139      0.288312      0.316142      0.327496
  98   3 2130.5231    1.0612  1.4033  9.9531  0.0000  0.0134   0.0085   0.0367    0.0533   0.0000   441.4110     -0.378907       21.7021      0.250097      -3.95411     0.0224294      0.213653      0.308959      0.335253      0.384085      0.398986      0.425791
  98   4 2405.7954    1.8275  1.8265 10.9641 -0.0001  0.0156   0.0129   0.0420    0.0490   0.0000   442.2527      0.533733       21.6842     -0.661403      -4.34405      0.364037      0.242110      0.344254      0.374441      0.422048      0.458536      0.469573
  98   5 2660.1028    2.9147  1.8001 11.7466  0.0000  0.0148   0.0202   0.0402    0.0541   0.0000   442.3620      0.833071       21.4569     -0.206021      -4.06104      -1.26709      0.229444      0.333705      0.349457      0.415826      0.442989      0.470633
  98   6 2907.0795    4.2614  1.6242 12.2765  0.0000  0.0132   0.0294   0.0353    0.0648   0.0000   442.7395    -0.0862136       21.7850     -0.473597      -3.42337      -1.47208      0.211072      0.300031      0.321732      0.369440      0.395671      0.405996
  98   7 3144.1038    4.9361  1.8494 12.6422 -0.0000  0.0143   0.0325   0.0383    0.0585   0.0000   443.1834      0.236310       21.2546     -0.874879      -2.65749      -2.30573      0.225133      0.320853      0.331777      0.396888      0.414935      0.441947
  98   8 3373.2681    3.9938  3.2827 12.4108 -0.0001  0.0214   0.0208   0.0579    0.0406   0.0000   443.0944       1.00981       20.7554      -1.81471      -1.63062      -1.58576      0.330008      0.478539      0.509265      0.590534      0.632200      0.659876
  99   1 1487.4150    0.2073  0.3054  9.2109  0.0000  0.0072   0.0038   0.0178    0.0147   0.0000   440.0094     -0.268514       21.6446     0.0716771      -4.32686     -0.289381      0.118763      0.152551      0.183952      0.199297      0.208641      0.224193
  99   2 1837.1695    0.5611  0.7827  9.5400  0.0000  0.0103   0.0059   0.0260    0.0327   0.0000   440.4520      0.216615       21.9929      0.426812      -4.02115     0.0982987      0.158398      0.226769      0.246584      0.280737      0.307801      0.316840
  99   3 2138.7006    1.0640  1.3262 10.2258  0.0000  0.0132   0.0089   0.0357    0.0469   0.0000   441.9100     -0.199685       21.5453     -0.920609      -3.04884     -0.560119      0.201714      0.291771      0.313479      0.360943      0.378942      0.394769
  99   4 2414.6746    1.8597  1.8425 10.9890  0.0001  0.0155   0.0129   0.0424    0.0496   0.0000   442.3665      0.225275       21.7231      0.242738      -2.57710     -0.367488      0.237831      0.344417      0.372748      0.425747      0.454830      0.472165
  99   5 2669.9999    3.0085  1.8134 11.6235  0.0000  0.0143   0.0199   0.0399    0.0583   0.0000   442.6310      0.223863       22.2028     -0.404520      -3.80098     -0.885531      0.218633      0.313315      0.332937      0.384958      0.416924      0.433667
  99   6 2917.9780    4.3231  1.6874 12.2171 -0.0000  0.0134   0.0292   0.0359    0.0684   0.0000   442.6467      0.781662       21.5532     -0.708978      -3.27939      -2.05409      0.209503      0.298404      0.318145      0.367624      0.393291      0.409178
  99   7 3155.7139    4.8398  1.9572 12.5793  0.0000  0.0145   0.0306   0.0396    0.0572   0.0000   443.2466      0.630123       20.7207     -0.477654      -3.02601      -2.15807      0.226947      0.320998      0.342240      0.394671      0.424277      0.440942
  99   8 3385.7040    3.9811  3.3553 12.4784  0.0000  0.0218   0.0206   0.0598    0.0388   0.0000   442.9403      0.824834       20.0771     -0.910977      -2.05650      -4.11325      0.330245      0.480583      0.508234      0.594604      0.622396      0.658503
 100   0 1015.5380    0.0429  0.0385  9.3649  0.0000  0.0104   0.0043   0.0138    0.0107   0.0000   437.4265      0.285956       21.6699      0.637835      -2.63092      0.874518      0.129028      0.240443      0.228238      0.270703      0.266293      0.305749
 100   1 1493.7417    0.2126  0.3084  9.2237  0.0000  0.0071   0.0038   0.0181    0.0146   0.0000   439.6826     -0.138740       21.3350     -0.175640      -4.28757     -0.212049      0.107824      0.149956      0.169554      0.184130      0.198468      0.204415
 100   2 1843.9543    0.5703  0.8462  9.4849  0.0000  0.0105   0.0057   0.0269    0.0337   0.0000   440.7357     -0.231935       21.5138      0.168303      -4.34911    0.00898106      0.164133      0.229582      0.252645      0.288775      0.309929      0.322514
 100   3 2146.8400    1.0945  1.4373 10.1567  0.0000  0.0137   0.0088   0.0368    0.0478   0.0000   441.7249     -0.575969       21.3656   -0.00530584      -3.84636     -0.424215      0.211874      0.302947      0.328181      0.373997      0.402201      0.411995
 100   4 2423.4970    1.8918  1.8617 11.0710  0.0000  0.0155   0.0133   0.0425    0.0487   0.0000   441.7783    -0.0581316       21.7376     -0.599169      -3.57618     -0.369163      0.242112      0.338280      0.370715      0.416663      0.456792      0.467805
 100   5 2679.8685    3.0045  1.9341 11.6045  0.0000  0.0147   0.0194   0.0408    0.0580   0.0000   442.1472    -0.0879794       21.7039      0.309304      -2.44784      -1.30275      0.231647      0.326909      0.351751      0.404713      0.438449      0.452629
 100   6 2928.7593    4.4275  1.6611 12.1692  0.0002  0.0130   0.0300   0.0357    0.0772   0.0000   442.6771      0.538648       20.9843     -0.861852      -3.95172     -0.847692      0.204692      0.292763      0.310636      0.361132      0.383909      0.395400
 100   7 3167.3116    4.8867  2.0031 12.6096  0.0000  0.0147   0.0303   0.0404    0.0551   0.0000   442.8448     -0.243129       20.8121     0.0362775      -1.96441      -1.94099      0.227950      0.324262      0.349162      0.396714      0.426297      0.446566
 100   8 3398.1631    3.8679  3.6720 12.4837  0.0001  0.0240   0.0195   0.0645    0.0378   0.0000   443.6173      0.581954       19.8656      0.168130      -1.83763      -2.37532      0.352665      0.522624      0.550225      0.651757      0.674860      0.710100
 101   0 1020.4750    0.0434  0.0469  9.3202  0.0000  0.0116   0.0044   0.0151    0.0108   0.0000   437.0299    -0.0774557       22.0463      0.660097      -3.89659     -0.735565      0.161575      0.249268      0.260204      0.322513      0.301730      0.347392
 101   1 1500.0155    0.2177  0.3487  9.1811  0.0000  0.0081   0.0038   0.0194    0.0151   0.0000   439.9643    -0.0846250       21.5983      0.264947      -4.25218    -0.0802865      0.115689      0.170059      0.188918      0.211101      0.230718      0.233386
 101   2 1850.7002    0.5822  0.8763  9.4991 -0.0000  0.0107   0.0058   0.0281    0.0343   0.0000   440.4103     -0.262899       21.1962     -0.291652      -4.15184     0.0623550      0.164006      0.233388      0.249533      0.289798      0.308300      0.322796
 101   3 2154.9401    1.1170  1.4395 10.1411  0.0000  0.0139   0.0089   0.0365    0.0489   0.0000   441.7738     -0.461667       21.6335     -0.413287      -3.72319     -0.462827      0.206687      0.302323      0.328130      0.372098      0.401451      0.426442
 101   4 2432.2429    1.9235  1.8602 11.0602  0.0000  0.0157   0.0136   0.0423    0.0507   0.0000   441.9823      0.427241       21.5453     -0.328129      -3.74940     -0.856574      0.237464      0.339262      0.368362      0.417720      0.457910      0.465294
 101   5 2689.6692    3.0870  1.8859 11.6796 -0.0000  0.0146   0.0203   0.0399    0.0580   0.0000   442.1752       1.14332       21.1557     -0.772098      -3.89870      -1.38204      0.229287      0.322142      0.349216      0.397585      0.429255      0.444343
 101   6 2939.5406    4.3760  1.6966 12.3404  0.0000  0.0134   0.0295   0.0366    0.0616   0.0000   442.5838      0.466613       22.1524     0.0625152      -4.00971      -1.22695      0.201982      0.289924      0.307532      0.362774      0.382988      0.402481
 101   7 3178.8147    4.7907  1.9779 12.7192  0.0000  0.0150   0.0303   0.0406    0.0507   0.0000   442.9728      0.496402       20.7036     -0.710500      -3.26502      -1.81121      0.223094      0.319402      0.339041      0.395307      0.418066      0.436992
 101   8 3410.5038    3.7668  3.7352 12.4903 -0.0003  0.0246   0.0192   0.0660    0.0370   0.0000   443.6305      0.442508       21.3015     -0.532724      -2.27490      -2.42746      0.362253      0.529841      0.564074      0.659815      0.700151      0.726821
 102   0 1025.3851    0.0558  0.0954  9.3470  0.0000  0.0126   0.0046   0.0226    0.0110   0.0000   437.0516      0.920275       20.7766     -0.159943      -3.32304      0.670646      0.170976      0.280139      0.289378      0.337561      0.311105      0.365188
 102   1 1506.2516    0.2138  0.3348  9.2231  0.0000  0.0074   0.0037   0.0191    0.0148   0.0000   439.7162     -0.213076       21.4217     0.0471124      -4.64509      0.153766      0.115582      0.152663      0.174930      0.197234      0.207529      0.220915
 102   2 1857.4217    0.5832  0.8568  9.5851  0.0000  0.0106   0.0059   0.0275    0.0339   0.0000   440.4457     -0.562734       21.3763     0.0721358      -3.97784      0.578182      0.159868      0.226501      0.252302      0.286478      0.305443      0.321496
 102   3 2162.9419    1.1155  1.4488 10.2150  0.0000  0.0137   0.0089   0.0363    0.0476   0.0000   441.1135    -0.0257303       21.6088     -0.547067      -3.87390      0.162770      0.210906      0.293378      0.322465      0.369087      0.395963      0.412810
 102   4 2440.9264    2.0224  1.8768 11.0820  0.0000  0.0154   0.0139   0.0421    0.0523   0.0000   442.2386      0.143296       21.6966     -0.686706      -3.65452     -0.756754      0.233733      0.335868      0.360290      0.412139      0.442488      0.450483
 102   5 2699.4405    3.1489  1.8026 11.7987  0.0000  0.0144   0.0210   0.0390    0.0575   0.0000   442.6274      0.106810       20.9478     -0.707680      -3.14746     -0.945491      0.214528      0.310033      0.331174      0.387559      0.410962      0.424888
 102   6 2950.2226    4.4474  1.7386 12.3124  0.0000  0.0135   0.0293   0.0366    0.0645   0.0000   443.0213      0.140950       21.4432     -0.411259      -3.30669      -2.12269      0.206295      0.293075      0.307180      0.357721      0.385024      0.399177
 102   7 3190.2787    4.7921  2.1795 12.6263  0.0000  0.0155   0.0288   0.0422    0.0519   0.0000   443.0353      0.324525       20.8406     -0.933593      -3.07282      -1.47327      0.232928      0.335473      0.359793      0.415137      0.438155      0.461307
 102   8 3422.8081    3.7657  3.7804 12.5288  0.0020  0.0248   0.0190   0.0663    0.0363   0.0000   442.2627      0.412838       21.2981      -1.80469      -2.28714      -2.37309      0.362589      0.532838      0.563395      0.670382      0.691564      0.732507
 103   0 1030.2856    0.0436  0.0499  9.3203  0.0000  0.0110   0.0046   0.0164    0.0108   0.0000   436.2879     -0.123030       21.5328     -0.685807      -4.65596     -0.719787      0.192300      0.246978      0.278617      0.307239      0.364945      0.375170
 103   1 1512.4625    0.2277  0.3204  9.1845  0.0000  0.0070   0.0038   0.0171    0.0149   0.0000   439.8120     -0.187775       21.4082      0.149875      -4.25263     -0.113384      0.105983      0.146288      0.157581      0.183617      0.197863      0.209999
 103   2 1864.0616    0.5967  0.8602  9.5672  0.0000  0.0105   0.0059   0.0274    0.0343   0.0000   440.3618     -0.393253       21.7042    -0.0679490      -4.17212     -0.447113      0.157042      0.221630      0.243247      0.279944      0.302937      0.318012
 103   3 2170.9737    1.1387  1.5228 10.1793 -0.0000  0.0139   0.0088   0.0385    0.0474   0.0000   441.6940     -0.518840       21.2439     -0.198559      -3.44008     -0.627078      0.208209      0.288513      0.313215      0.357007      0.391457      0.401973
 103   4 2449.5585    1.9815  1.8373 11.1828  0.0001  0.0152   0.0139   0.0428    0.0494   0.0000   441.8315     -0.128086       20.9584     -0.365046      -3.28321     -0.849849      0.231368      0.320896      0.350393      0.401920      0.433706      0.443981
 103   5 2709.1693    3.1168  1.8465 11.9080  0.0000  0.0148   0.0209   0.0396    0.0517   0.0000   441.8230   -0.00506346       21.0315     -0.720825      -3.40974      -1.57513      0.221949      0.319325      0.335801      0.391403      0.418404      0.441587
 103   6 2960.8433    4.4712  1.6851 12.4119 -0.0001  0.0133   0.0301   0.0361    0.0616   0.0000   442.6449     0.0674849       21.1979     -0.825715      -3.44549      -2.48006      0.200230      0.286100      0.302909      0.346240      0.372860      0.389880
 103   7 3201.6680    4.7154  2.1180 12.6192  0.0000  0.0152   0.0286   0.0421    0.0516   0.0000   442.7667      0.115236       21.5020      -1.18547      -3.53904      -1.72598      0.225844      0.325376      0.346266      0.399498      0.431843      0.451694
 103   8 3434.9985    3.6583  3.8538 12.4837 -0.0004  0.0251   0.0182   0.0684    0.0364   0.0000   443.3942      0.897858       21.3903      -1.32718      -2.89470      -2.44920      0.365580      0.530712      0.566322      0.660184      0.695869      0.740245
 104   0 1035.1378    0.0474  0.0708  9.3547  0.0000  0.0119   0.0047   0.0203    0.0108   0.0000   436.5329     -0.157877       22.1033      0.819408      -5.21673     -0.685821      0.169121      0.227257      0.264403      0.306581      0.302655      0.309754
 104   1 1518.5927    0.2330  0.3054  9.2242  0.0000  0.0067   0.0039   0.0161    0.0147   0.0000   439.5431     -0.171385       21.2061   -0.00225563      -4.52088      0.118388     0.0982229      0.136173      0.145671      0.174389      0.175740      0.195090
 104   2 1870.6754    0.6111  0.9130  9.5313  0.0000  0.0108   0.0059   0.0276    0.0367   0.0000   440.3463      0.157993       21.8562    -0.0883653      -4.00285     -0.303445      0.160998      0.224093      0.247081      0.284908      0.294680      0.312130
 104   3 2178.8517    1.1650  1.5120 10.2104  0.0000  0.0141   0.0090   0.0375    0.0499   0.0000   441.0876      0.551075       21.3856     -0.157241      -3.60537     -0.200150      0.205375      0.297153      0.316090      0.363041      0.391168      0.404336
 104   4 2458.1386    2.0699  1.9920 11.1870  0.0000  0.0163   0.0138   0.0437    0.0497   0.0000   441.5655     -0.118363       21.6755     -0.734296      -3.06031     -0.322644      0.230539      0.339770      0.360402      0.419046      0.442157      0.456988
 104   5 2718.8313    3.2146  1.8608 11.8939 -0.0000  0.0147   0.0211   0.0395    0.0551   0.0000   442.8773     -0.466280       21.7799     0.0759719      -2.84654     -0.340914      0.215292      0.308095      0.331491      0.375298      0.411524      0.428937
 104   6 2971.4587    4.6368  1.7123 12.3598 -0.0001  0.0130   0.0303   0.0357    0.0661   0.0000   442.7069      0.276162       21.4048     -0.135462      -3.12171     -0.375917      0.197404      0.276076      0.296480      0.341701      0.375679      0.387766
 104   7 3213.0055    4.7270  2.3291 12.5934 -0.0000  0.0164   0.0271   0.0437    0.0506   0.0000   442.8570      0.165729       21.1535     -0.505147      -2.55890      -2.75363      0.235730      0.348265      0.366158      0.424928      0.451669      0.476491
 104   8 3447.1539    3.6754  4.1949 12.4050  0.0004  0.0269   0.0168   0.0722    0.0373   0.0000   443.6526      0.153578       21.2272     0.0775388      -3.74095      -2.00229      0.383231      0.567446      0.602272      0.704836      0.742116      0.776532
 105   0 1040.0141    0.0563  0.0930  9.3322  0.0000  0.0106   0.0043   0.0234    0.0108   0.0000   436.7637     -0.227526       21.2760      0.470797      -4.16729      0.125837      0.161468      0.202351      0.254976      0.274317      0.296626      0.325683
 105   1 1524.6972    0.2312  0.3465  9.1817 -0.0001  0.0076   0.0038   0.0172    0.0153   0.0000   439.6133     -0.135466       21.8284     -0.127724      -4.43916      0.286508      0.114014      0.152547      0.172495      0.195182      0.202535      0.216408
 105   2 1877.2280    0.6238  0.9063  9.5235  0.0000  0.0104   0.0060   0.0280    0.0380   0.0000   440.2390     -0.326990       21.6830      0.167156      -4.28883      0.111098      0.153943      0.216019      0.237592      0.270365      0.284818      0.302113
 105   3 2186.7348    1.1842  1.5639 10.2344 -0.0000  0.0142   0.0089   0.0380    0.0481   0.0000   441.5288      0.668371       21.4376     -0.351734      -3.48204     -0.111852      0.205064      0.292780      0.308377      0.356270      0.380234      0.402636
 105   4 2466.6595    2.1091  1.8961 11.1524  0.0000  0.0155   0.0143   0.0424    0.0547   0.0000   441.6820      0.769177       21.3248     -0.521301      -2.68629     -0.455083      0.226279      0.323954      0.341653      0.402807      0.429143      0.450054
 105   5 2728.4280    3.2956  1.8879 11.8715  0.0000  0.0146   0.0213   0.0402    0.0576   0.0000   442.6006      0.157273       21.0314      -1.10395      -3.82433     -0.328232      0.213423      0.305719      0.324858      0.375179      0.404312      0.422109
 105   6 2981.9512    4.6465  1.7408 12.3609  0.0000  0.0133   0.0301   0.0357    0.0661   0.0000   442.7369      0.545564       21.8765    -0.0547803      -3.31668      -1.69108      0.196939      0.281165      0.299180      0.353236      0.372827      0.395113
[truncated: 155,171 more chars]
