# Supplementary material for: Global-Mode Analysis of Full-Disk Data from the Michelson Doppler Imager and the Helioseismic and Magnetic Imager
Source: Sol Phys. 2018 Jan 31;293(2):29. doi: 10.1007/s11207-017-1201-5 (PMC6566312; doi:10.1007/s11207-017-1201-5)
Supplement: Supplementary file 3 — (TAR 230.0 MB) [file 11207_2017_1201_MOESM3_ESM.tar › MDI/mdivwcomm.6335.18]

   0  13 1957.2309    0.8757  0.8296  8.2900  0.0000  0.1949   0.1389   0.4666    2.4683   0.0000    -0.0000       0.00000       0.00000       0.00000       0.00000       0.00000       0.00000       0.00000       0.00000       0.00000       0.00000       0.00000       0.00000       0.00000       0.00000       0.00000       0.00000       0.00000       0.00000       0.00000       0.00000       0.00000       0.00000       0.00000       0.00000       0.00000       0.00000       0.00000       0.00000       0.00000       0.00000       0.00000       0.00000       0.00000       0.00000       0.00000
   0  14 2093.3657    0.6112  0.9191  9.7176  0.0000  0.1935   0.1369   0.6999    0.7128   0.0000    -0.0000       0.00000       0.00000       0.00000       0.00000       0.00000       0.00000       0.00000       0.00000       0.00000       0.00000       0.00000       0.00000       0.00000       0.00000       0.00000       0.00000       0.00000       0.00000       0.00000       0.00000       0.00000       0.00000       0.00000       0.00000       0.00000       0.00000       0.00000       0.00000       0.00000       0.00000       0.00000       0.00000       0.00000       0.00000       0.00000
   0  16 2362.8544    1.6347  0.2942 10.8925  0.0000  0.0823   0.3592   0.1865    0.5617   0.0000    -0.0000       0.00000       0.00000       0.00000       0.00000       0.00000       0.00000       0.00000       0.00000       0.00000       0.00000       0.00000       0.00000       0.00000       0.00000       0.00000       0.00000       0.00000       0.00000       0.00000       0.00000       0.00000       0.00000       0.00000       0.00000       0.00000       0.00000       0.00000       0.00000       0.00000       0.00000       0.00000       0.00000       0.00000       0.00000       0.00000
   0  18 2629.5160    2.5211  0.7797 -0.7907  0.0000  0.1282   0.3876   0.3591 1000.0000   0.0000    -0.0000       0.00000       0.00000       0.00000       0.00000       0.00000       0.00000       0.00000       0.00000       0.00000       0.00000       0.00000       0.00000       0.00000       0.00000       0.00000       0.00000       0.00000       0.00000       0.00000       0.00000       0.00000       0.00000       0.00000       0.00000       0.00000       0.00000       0.00000       0.00000       0.00000       0.00000       0.00000       0.00000       0.00000       0.00000       0.00000
   0  24 3438.5608    3.1258  1.4950  9.0085  0.0000  0.2357   0.4652   0.6088   28.4553   0.0000    -0.0000       0.00000       0.00000       0.00000       0.00000       0.00000       0.00000       0.00000       0.00000       0.00000       0.00000       0.00000       0.00000       0.00000       0.00000       0.00000       0.00000       0.00000       0.00000       0.00000       0.00000       0.00000       0.00000       0.00000       0.00000       0.00000       0.00000       0.00000       0.00000       0.00000       0.00000       0.00000       0.00000       0.00000       0.00000       0.00000
   1  14 2156.7267    0.8058  1.0534  8.9526  0.0000  0.1090   0.0610   0.2563    0.8100   0.0000   321.6364       144.288       0.00000       0.00000       0.00000       0.00000       0.00000       0.00000       0.00000       0.00000       0.00000       0.00000       0.00000       0.00000       0.00000       0.00000       0.00000       0.00000       151.414       67.8928       0.00000       0.00000       0.00000       0.00000       0.00000       0.00000       0.00000       0.00000       0.00000       0.00000       0.00000       0.00000       0.00000       0.00000       0.00000       0.00000
   1  15 2291.8136    1.1103  1.9413  8.8317  0.0000  0.1413   0.0655   0.3338    0.9201   0.0000   145.0429      -76.9277       0.00000       0.00000       0.00000       0.00000       0.00000       0.00000       0.00000       0.00000       0.00000       0.00000       0.00000       0.00000       0.00000       0.00000       0.00000       0.00000       160.344       105.446       0.00000       0.00000       0.00000       0.00000       0.00000       0.00000       0.00000       0.00000       0.00000       0.00000       0.00000       0.00000       0.00000       0.00000       0.00000       0.00000
   1  16 2425.5680    1.3289  1.2481  9.9205  0.0000  0.1114   0.0926   0.2907    0.7581   0.0000   434.3327       70.4685       0.00000       0.00000       0.00000       0.00000       0.00000       0.00000       0.00000       0.00000       0.00000       0.00000       0.00000       0.00000       0.00000       0.00000       0.00000       0.00000       141.591       73.2289       0.00000       0.00000       0.00000       0.00000       0.00000       0.00000       0.00000       0.00000       0.00000       0.00000       0.00000       0.00000       0.00000       0.00000       0.00000       0.00000
   1  17 2559.0077    2.0550  1.0409 -2.3889  0.0000  0.0918   0.1521   0.2788 1000.0000   0.0000   329.9796       39.3280       0.00000       0.00000       0.00000       0.00000       0.00000       0.00000       0.00000       0.00000       0.00000       0.00000       0.00000       0.00000       0.00000       0.00000       0.00000       0.00000       108.385       57.1091       0.00000       0.00000       0.00000       0.00000       0.00000       0.00000       0.00000       0.00000       0.00000       0.00000       0.00000       0.00000       0.00000       0.00000       0.00000       0.00000
   1  20 2963.2842    3.9466  0.8334 -1.9582  0.0000  0.1388   0.4743   0.2600 1000.0000   0.0000   340.0052     -0.535883       0.00000       0.00000       0.00000       0.00000       0.00000       0.00000       0.00000       0.00000       0.00000       0.00000       0.00000       0.00000       0.00000       0.00000       0.00000       0.00000       201.349       78.6218       0.00000       0.00000       0.00000       0.00000       0.00000       0.00000       0.00000       0.00000       0.00000       0.00000       0.00000       0.00000       0.00000       0.00000       0.00000       0.00000
   1  21 3098.1266    4.1937  0.7211 12.7709  0.0000  0.0757   0.3608   0.2692    0.6111   0.0000   489.3759       26.8061       0.00000       0.00000       0.00000       0.00000       0.00000       0.00000       0.00000       0.00000       0.00000       0.00000       0.00000       0.00000       0.00000       0.00000       0.00000       0.00000       99.8241       47.8372       0.00000       0.00000       0.00000       0.00000       0.00000       0.00000       0.00000       0.00000       0.00000       0.00000       0.00000       0.00000       0.00000       0.00000       0.00000       0.00000
   1  22 3232.8875    3.9882  1.3299  2.4193  0.0000  0.1102   0.2597   0.3896 1000.0000   0.0000   446.4941       1.97769       0.00000       0.00000       0.00000       0.00000       0.00000       0.00000       0.00000       0.00000       0.00000       0.00000       0.00000       0.00000       0.00000       0.00000       0.00000       0.00000       135.330       81.6299       0.00000       0.00000       0.00000       0.00000       0.00000       0.00000       0.00000       0.00000       0.00000       0.00000       0.00000       0.00000       0.00000       0.00000       0.00000       0.00000
   1  24 3504.0523    2.6985  1.8517 12.0074 -0.0155  0.1905   0.1719   0.5257    0.6067   0.0000   826.0256      -94.2216       0.00000       0.00000       0.00000       0.00000       0.00000       0.00000       0.00000       0.00000       0.00000       0.00000       0.00000       0.00000       0.00000       0.00000       0.00000       0.00000       145.860       172.058       0.00000       0.00000       0.00000       0.00000       0.00000       0.00000       0.00000       0.00000       0.00000       0.00000       0.00000       0.00000       0.00000       0.00000       0.00000       0.00000
   2  10 1674.5645    0.3713  1.1368  9.0052  0.0000  0.3023   0.0419   0.2888    0.3781   0.0000   414.9841      -74.4564       41.5657      -11.2178       0.00000       0.00000       0.00000       0.00000       0.00000       0.00000       0.00000       0.00000       0.00000       0.00000       0.00000       0.00000       0.00000       0.00000       349.876       213.671       90.6204       17.5625       0.00000       0.00000       0.00000       0.00000       0.00000       0.00000       0.00000       0.00000       0.00000       0.00000       0.00000       0.00000       0.00000       0.00000
   2  12 1945.7502    0.5413  0.5700  8.9963  0.0000  0.0752   0.0423   0.1523    0.3114   0.0000   379.8119      -25.4457      -18.0158      -12.2559       0.00000       0.00000       0.00000       0.00000       0.00000       0.00000       0.00000       0.00000       0.00000       0.00000       0.00000       0.00000       0.00000       0.00000       53.8888       44.5856       31.3880       10.2129       0.00000       0.00000       0.00000       0.00000       0.00000       0.00000       0.00000       0.00000       0.00000       0.00000       0.00000       0.00000       0.00000       0.00000
   2  13 2081.8548    0.6976  1.1886  8.6896 -0.0515  0.1091   0.0365   0.2240    1.2333   0.0000   386.2944      -51.1467       34.7032       10.5663       0.00000       0.00000       0.00000       0.00000       0.00000       0.00000       0.00000       0.00000       0.00000       0.00000       0.00000       0.00000       0.00000       0.00000       84.6465       64.0571       32.3837       11.2867       0.00000       0.00000       0.00000       0.00000       0.00000       0.00000       0.00000       0.00000       0.00000       0.00000       0.00000       0.00000       0.00000       0.00000
   2  14 2217.4465    0.8551  1.3123  8.5980  0.0368  0.0773   0.0486   0.2672    0.7922   0.0000   345.4630       24.3053       23.4917      -6.41792       0.00000       0.00000       0.00000       0.00000       0.00000       0.00000       0.00000       0.00000       0.00000       0.00000       0.00000       0.00000       0.00000       0.00000       55.9607       46.1590       27.6245       10.0401       0.00000       0.00000       0.00000       0.00000       0.00000       0.00000       0.00000       0.00000       0.00000       0.00000       0.00000       0.00000       0.00000       0.00000
   2  15 2352.2317    1.2981  0.8611  9.7228  0.0000  0.0622   0.0789   0.1641    0.6367   0.0000   489.0642      -40.1626      -37.9166       12.3941       0.00000       0.00000       0.00000       0.00000       0.00000       0.00000       0.00000       0.00000       0.00000       0.00000       0.00000       0.00000       0.00000       0.00000       43.7909       36.4426       23.1472       8.27983       0.00000       0.00000       0.00000       0.00000       0.00000       0.00000       0.00000       0.00000       0.00000       0.00000       0.00000       0.00000       0.00000       0.00000
   2  18 2754.4807    2.8048  1.0484  4.0169  0.0000  0.0709   0.1653   0.1895 1000.0000   0.0000   391.4760      -4.66741       21.0583       22.6673       0.00000       0.00000       0.00000       0.00000       0.00000       0.00000       0.00000       0.00000       0.00000       0.00000       0.00000       0.00000       0.00000       0.00000       44.4812       42.7478       24.7647       10.7654       0.00000       0.00000       0.00000       0.00000       0.00000       0.00000       0.00000       0.00000       0.00000       0.00000       0.00000       0.00000       0.00000       0.00000
   2  19 2889.5281    3.6642  0.9218  4.9852  0.0000  0.0869   0.2287   0.1783  832.6654   0.0000   445.4341      -37.7965       57.7909     -0.598170       0.00000       0.00000       0.00000       0.00000       0.00000       0.00000       0.00000       0.00000       0.00000       0.00000       0.00000       0.00000       0.00000       0.00000       55.8160       51.0890       31.6247       13.4216       0.00000       0.00000       0.00000       0.00000       0.00000       0.00000       0.00000       0.00000       0.00000       0.00000       0.00000       0.00000       0.00000       0.00000
   2  21 3159.7050    4.0505  1.3986  0.9224  0.0000  0.0754   0.2159   0.2844 1000.0000   0.0000   448.6920      -60.4647       13.4905       1.14900       0.00000       0.00000       0.00000       0.00000       0.00000       0.00000       0.00000       0.00000       0.00000       0.00000       0.00000       0.00000       0.00000       0.00000       47.2501       41.6529       30.2864       10.7221       0.00000       0.00000       0.00000       0.00000       0.00000       0.00000       0.00000       0.00000       0.00000       0.00000       0.00000       0.00000       0.00000       0.00000
   2  22 3295.1079    3.4997  2.0593  2.6008  0.0000  0.0961   0.1492   0.2951 1000.0000   0.0000   322.4615      -110.876       23.4260      -1.66377       0.00000       0.00000       0.00000       0.00000       0.00000       0.00000       0.00000       0.00000       0.00000       0.00000       0.00000       0.00000       0.00000       0.00000       68.5285       56.9967       35.7630       12.7365       0.00000       0.00000       0.00000       0.00000       0.00000       0.00000       0.00000       0.00000       0.00000       0.00000       0.00000       0.00000       0.00000       0.00000
   2  23 3430.6647    3.2535  2.8596 -3.8539  0.0000  0.1288   0.1255   0.3494 1000.0000   0.0000   545.0931      -76.5472       51.3563       18.5051       0.00000       0.00000       0.00000       0.00000       0.00000       0.00000       0.00000       0.00000       0.00000       0.00000       0.00000       0.00000       0.00000       0.00000       93.4133       78.6568       44.2498       17.1920       0.00000       0.00000       0.00000       0.00000       0.00000       0.00000       0.00000       0.00000       0.00000       0.00000       0.00000       0.00000       0.00000       0.00000
   2  24 3566.6664    2.7004  2.9966 10.8093  0.0000  0.1378   0.1001   0.3594    0.6268   0.0000   535.4713      -33.5552       37.3859      -15.6598       0.00000       0.00000       0.00000       0.00000       0.00000       0.00000       0.00000       0.00000       0.00000       0.00000       0.00000       0.00000       0.00000       0.00000       106.422       86.6629       44.7344       16.7411       0.00000       0.00000       0.00000       0.00000       0.00000       0.00000       0.00000       0.00000       0.00000       0.00000       0.00000       0.00000       0.00000       0.00000
   3  13 2137.6796    0.7089  0.9927  9.6301  0.0000  0.1148   0.0509   0.2116    0.3362   0.0000   420.2679       58.5579      -14.4434     -0.343483      -3.09339      -2.00426       0.00000       0.00000       0.00000       0.00000       0.00000       0.00000       0.00000       0.00000       0.00000       0.00000       0.00000       0.00000       73.2618       68.6905       42.0105       18.7373       6.46214       1.69620       0.00000       0.00000       0.00000       0.00000       0.00000       0.00000       0.00000       0.00000       0.00000       0.00000       0.00000       0.00000
   3  14 2273.3512    0.8508  0.7723 10.0082  0.0000  0.0601   0.0543   0.1805    0.2676   0.0000   488.1379      -22.1900       5.55313       9.12177       2.78475     -0.611345       0.00000       0.00000       0.00000       0.00000       0.00000       0.00000       0.00000       0.00000       0.00000       0.00000       0.00000       0.00000       32.8425       29.0991       22.7762       12.6972       5.81015       1.51435       0.00000       0.00000       0.00000       0.00000       0.00000       0.00000       0.00000       0.00000       0.00000       0.00000       0.00000       0.00000
   3  15 2407.5957    1.4727  0.6817 10.7877  0.0000  0.0624   0.1046   0.1382    0.3566   0.0000   475.8687      -34.3773      -2.80718       18.6054      -9.67700     -0.686589       0.00000       0.00000       0.00000       0.00000       0.00000       0.00000       0.00000       0.00000       0.00000       0.00000       0.00000       0.00000       27.3079       28.9383       23.6527       11.1989       6.84417       1.97411       0.00000       0.00000       0.00000       0.00000       0.00000       0.00000       0.00000       0.00000       0.00000       0.00000       0.00000       0.00000
   3  16 2541.8195    1.7520  0.7547 10.6272  0.0000  0.0768   0.1126   0.1311    0.6089   0.0000   467.1773      -24.1575       26.1810      -3.68162      -1.17854       3.57600       0.00000       0.00000       0.00000       0.00000       0.00000       0.00000       0.00000       0.00000       0.00000       0.00000       0.00000       0.00000       43.9601       42.0507       32.1866       14.1380       7.99966       1.87797       0.00000       0.00000       0.00000       0.00000       0.00000       0.00000       0.00000       0.00000       0.00000       0.00000       0.00000       0.00000
   3  17 2676.0626    2.4407  1.0274  6.0457  0.0000  0.0659   0.1389   0.1549  118.8628   0.0000   498.9259      -5.05960      -40.2938       3.41061       7.99302      -3.19832       0.00000       0.00000       0.00000       0.00000       0.00000       0.00000       0.00000       0.00000       0.00000       0.00000       0.00000       0.00000       28.8792       30.5246       22.8448       13.9564       6.73156       2.25418       0.00000       0.00000       0.00000       0.00000       0.00000       0.00000       0.00000       0.00000       0.00000       0.00000       0.00000       0.00000
   3  18 2811.3731    3.0261  0.9134  2.9836  0.0000  0.0608   0.1651   0.1607 1000.0000   0.0000   436.4138      -6.82184       25.9993      -11.2983      -5.03236     -0.245468       0.00000       0.00000       0.00000       0.00000       0.00000       0.00000       0.00000       0.00000       0.00000       0.00000       0.00000       0.00000       26.7697       29.4925       22.8861       10.9722       6.79411       2.02294       0.00000       0.00000       0.00000       0.00000       0.00000       0.00000       0.00000       0.00000       0.00000       0.00000       0.00000       0.00000
   3  19 2946.9373    3.3250  0.9309 11.3953  0.0000  0.0630   0.1909   0.1502    0.9731   0.0000   399.8513      -42.5330       7.10423      -1.78002      -1.43990    -0.0729106       0.00000       0.00000       0.00000       0.00000       0.00000       0.00000       0.00000       0.00000       0.00000       0.00000       0.00000       0.00000       30.7543       30.6259       23.2908       12.5048       6.37199       1.83743       0.00000       0.00000       0.00000       0.00000       0.00000       0.00000       0.00000       0.00000       0.00000       0.00000       0.00000       0.00000
   3  20 3082.1603    3.8543  1.1116  5.9091  0.0000  0.0797   0.1958   0.1758  258.1378   0.0000   474.4686       6.76528      -9.42017      -22.5879      -5.69286      -1.68786       0.00000       0.00000       0.00000       0.00000       0.00000       0.00000       0.00000       0.00000       0.00000       0.00000       0.00000       0.00000       52.5614       49.7790       30.5175       14.0143       5.24286       1.41110       0.00000       0.00000       0.00000       0.00000       0.00000       0.00000       0.00000       0.00000       0.00000       0.00000       0.00000       0.00000
   3  21 3217.7620    3.7486  1.2204 12.5190  0.0000  0.0697   0.2129   0.2055    0.4661   0.0000   435.2087       12.9501       3.45807      -29.4428       5.75355       1.51009       0.00000       0.00000       0.00000       0.00000       0.00000       0.00000       0.00000       0.00000       0.00000       0.00000       0.00000       0.00000       31.9528       32.5676       25.9236       14.0498       7.21006       2.18744       0.00000       0.00000       0.00000       0.00000       0.00000       0.00000       0.00000       0.00000       0.00000       0.00000       0.00000       0.00000
   3  22 3353.2934    3.3672  1.7822 11.8725  0.0000  0.0992   0.1500   0.2274    0.4140   0.0000   449.1532       9.84327      -7.22427      -16.6528       2.81498      -2.65063       0.00000       0.00000       0.00000       0.00000       0.00000       0.00000       0.00000       0.00000       0.00000       0.00000       0.00000       0.00000       51.9702       44.9545       37.0258       23.4819       9.82235       2.53512       0.00000       0.00000       0.00000       0.00000       0.00000       0.00000       0.00000       0.00000       0.00000       0.00000       0.00000       0.00000
   3  23 3489.4577    2.8375  3.1444 10.7682  0.0021  0.1167   0.0939   0.3191    0.3602   0.0000   492.3963      -32.0058       15.1535      -5.89664       4.72190     0.0328297       0.00000       0.00000       0.00000       0.00000       0.00000       0.00000       0.00000       0.00000       0.00000       0.00000       0.00000       0.00000       56.5570       58.0457       40.3373       25.8544       10.6102       3.65782       0.00000       0.00000       0.00000       0.00000       0.00000       0.00000       0.00000       0.00000       0.00000       0.00000       0.00000       0.00000
   3  24 3625.9541    2.2391  3.2831 11.3392 -0.0071  0.1302   0.0831   0.4003    0.2049   0.0000   427.2295      -3.69459       46.8007      -24.6737      -13.0829       1.22239       0.00000       0.00000       0.00000       0.00000       0.00000       0.00000       0.00000       0.00000       0.00000       0.00000       0.00000       0.00000       65.7575       63.1989       47.5409       28.0641       12.8980       3.73829       0.00000       0.00000       0.00000       0.00000       0.00000       0.00000       0.00000       0.00000       0.00000       0.00000       0.00000       0.00000
   4  10 1777.9634    0.3059  0.1613  9.0873 -0.0009  0.0295   0.0387   0.0599    0.0859   0.0000   438.8108      -11.9026       2.50588      -1.56449      -2.53109     -0.769870      0.175208     -0.153819       0.00000       0.00000       0.00000       0.00000       0.00000       0.00000       0.00000       0.00000       0.00000       0.00000       12.9976       14.1282       11.5343       6.29576       3.10090       1.83953      0.622335      0.171940       0.00000       0.00000       0.00000       0.00000       0.00000       0.00000       0.00000       0.00000       0.00000       0.00000
   4  13 2188.3897    0.7885  0.9096  8.5078 -0.0011  0.0658   0.0413   0.1472    0.7851   0.0000   415.2380       6.27146       10.2505       12.2065       2.27713    -0.0375245      -2.12061     -0.189376       0.00000       0.00000       0.00000       0.00000       0.00000       0.00000       0.00000       0.00000       0.00000       0.00000       25.4855       24.8367       26.6295       15.4348       8.40883       5.80034       2.19098      0.395825       0.00000       0.00000       0.00000       0.00000       0.00000       0.00000       0.00000       0.00000       0.00000       0.00000
   4  14 2324.0792    1.0919  0.6795  9.8053  0.0013  0.0541   0.0591   0.1397    0.4577   0.0000   452.1155       24.5410      -12.1760      -22.2456      -8.15846       2.55746      -1.15018      0.163071       0.00000       0.00000       0.00000       0.00000       0.00000       0.00000       0.00000       0.00000       0.00000       0.00000       21.4412       24.3288       19.5455       11.6726       6.84874       3.66726       1.52398      0.383683       0.00000       0.00000       0.00000       0.00000       0.00000       0.00000       0.00000       0.00000       0.00000       0.00000
   4  15 2458.4922    1.4829  0.8228 10.1630 -0.0198  0.0803   0.0823   0.1452    1.1075   0.0000   459.0008       23.4851       14.5477       15.1164       11.5710       8.51903       2.14008     -0.320780       0.00000       0.00000       0.00000       0.00000       0.00000       0.00000       0.00000       0.00000       0.00000       0.00000       25.8375       28.7956       24.2036       19.7007       11.8566       5.95422       2.32266      0.618966       0.00000       0.00000       0.00000       0.00000       0.00000       0.00000       0.00000       0.00000       0.00000       0.00000
   4  16 2593.0856    1.7951  0.9819 10.9897 -0.0226  0.0708   0.0942   0.2039    0.7681   0.0000   442.3575      -81.5710       40.9616       21.4037      -3.06172      -10.4255       1.85634      0.693507       0.00000       0.00000       0.00000       0.00000       0.00000       0.00000       0.00000       0.00000       0.00000       0.00000       25.0440       28.8273       23.3017       18.4176       10.6330       5.86711       2.07431      0.555054       0.00000       0.00000       0.00000       0.00000       0.00000       0.00000       0.00000       0.00000       0.00000       0.00000
   4  17 2728.4252    2.6674  0.9079  0.8885  0.0000  0.0651   0.1236   0.1389 1000.0000   0.0000   425.0415       40.3691       11.5108      -20.2726       10.1159       1.67049       0.00000       0.00000       0.00000       0.00000       0.00000       0.00000       0.00000       0.00000       0.00000       0.00000       0.00000       0.00000       21.9013       26.4650       19.7692       15.3334       6.82741       4.76681       1.55578      0.487540       0.00000       0.00000       0.00000       0.00000       0.00000       0.00000       0.00000       0.00000       0.00000       0.00000
   4  19 3000.1296    4.0125  0.8761  1.7267  0.0000  0.0518   0.2016   0.1329 1000.0000   0.0000   414.1805      -13.3564       28.0148     -0.302635       7.33073       1.11829       0.00000       0.00000       0.00000       0.00000       0.00000       0.00000       0.00000       0.00000       0.00000       0.00000       0.00000       0.00000       18.8170       23.8960       16.4903       13.0327       5.71954       3.88490       1.13385      0.447310       0.00000       0.00000       0.00000       0.00000       0.00000       0.00000       0.00000       0.00000       0.00000       0.00000
   4  21 3271.6835    3.5596  1.4181 10.8730  0.0014  0.0910   0.1628   0.1933    1.6503   0.0000   395.3066      -3.92036      -23.0249       23.9050      -6.77701      -2.78017      0.178648     -0.192520       0.00000       0.00000       0.00000       0.00000       0.00000       0.00000       0.00000       0.00000       0.00000       0.00000       26.4822       34.8232       28.5017       19.1161       14.7929       5.14708       2.94083      0.762392       0.00000       0.00000       0.00000       0.00000       0.00000       0.00000       0.00000       0.00000       0.00000       0.00000
   4  22 3408.0253    3.2273  1.7606 11.1493  0.0043  0.0785   0.1283   0.2219    0.5843   0.0000   457.9913       15.1981       44.8205      -12.8383     0.0313364      -10.9275       1.42747      -1.28503       0.00000       0.00000       0.00000       0.00000       0.00000       0.00000       0.00000       0.00000       0.00000       0.00000       30.2555       29.8830       26.8942       19.0997       12.2056       5.56266       2.24232      0.525177       0.00000       0.00000       0.00000       0.00000       0.00000       0.00000       0.00000       0.00000       0.00000       0.00000
   4  23 3544.5107    2.5352  2.4330 11.2138  0.0021  0.0975   0.0860   0.2634    0.2809   0.0000   423.5216       3.46060       12.7211       12.5305       1.81787     -0.868489       1.39747     -0.290459       0.00000       0.00000       0.00000       0.00000       0.00000       0.00000       0.00000       0.00000       0.00000       0.00000       38.2175       40.4193       35.5095       22.2343       13.7167       6.94021       2.86214      0.669367       0.00000       0.00000       0.00000       0.00000       0.00000       0.00000       0.00000       0.00000       0.00000       0.00000
   4  24 3681.5514    2.1525  4.3870 10.2735 -0.0011  0.1394   0.0539   0.3800    0.2904   0.0000   380.6623       52.8170      -10.7349       16.4757       25.7393       17.2673      -2.76589      -1.02489       0.00000       0.00000       0.00000       0.00000       0.00000       0.00000       0.00000       0.00000       0.00000       0.00000       49.9550       57.9264       47.2384       31.9735       20.6784       9.30043       4.15152       1.07708       0.00000       0.00000       0.00000       0.00000       0.00000       0.00000       0.00000       0.00000       0.00000       0.00000
   4  25 3818.7700    1.8055  5.4958 10.2514  0.0002  0.1700   0.0426   0.4348    0.1916   0.0000   421.5511      -46.2035      -1.59534      -28.9177      -1.88467      -15.6581       2.25006     -0.399037       0.00000       0.00000       0.00000       0.00000       0.00000       0.00000       0.00000       0.00000       0.00000       0.00000       60.2263       65.8500       60.2711       39.4213       25.0043       13.1671       5.37960       1.22535       0.00000       0.00000       0.00000       0.00000       0.00000       0.00000       0.00000       0.00000       0.00000       0.00000
   5  10 1823.2941    0.3407  0.3608  9.2836 -0.0196  0.0451   0.0263   0.0836    0.0914   0.0000   430.8897      -5.32562       14.7030      -4.23715      -12.0943       3.02329     -0.773746    -0.0214939     -0.365264    -0.0123800       0.00000       0.00000       0.00000       0.00000       0.00000       0.00000       0.00000       0.00000       17.6754       19.1584       15.7450       10.8205       7.05951       4.02648       1.78273      0.838079      0.288068     0.0581976       0.00000       0.00000       0.00000       0.00000       0.00000       0.00000       0.00000       0.00000
   5  11 1960.5253    0.4527  0.4560  9.2682  0.0053  0.0479   0.0289   0.0931    0.1173   0.0000   440.6696       2.12101      -4.44144     0.0579094       2.81444      0.280670      -6.07507      0.360267      0.322338     0.0100494       0.00000       0.00000       0.00000       0.00000       0.00000       0.00000       0.00000       0.00000       10.9423       16.0071       13.0240       10.4019       8.12243       3.80509       2.94303      0.847577      0.416282      0.100810       0.00000       0.00000       0.00000       0.00000       0.00000       0.00000       0.00000       0.00000
   5  14 2371.0167    1.1785  0.7977 10.2981  0.0034  0.0662   0.0636   0.1292    0.1993   0.0000   429.8285       32.4576      -44.7469      -11.6329      0.803319      -3.09031     -0.494713      0.537540     -0.611670   -0.00480979       0.00000       0.00000       0.00000       0.00000       0.00000       0.00000       0.00000       0.00000       17.1534       16.8725       23.4221       11.8422       11.3670       6.70338       2.93804       1.78049      0.629040      0.103421       0.00000       0.00000       0.00000       0.00000       0.00000       0.00000       0.00000       0.00000
   5  15 2506.0193    1.7639  0.7659  9.9773 -0.0031  0.0434   0.0806   0.1014    0.4560   0.0000   437.3908      0.340293       32.8447       3.88394       2.25190      0.227516      -1.04912      0.679929    -0.0375998     0.0708959       0.00000       0.00000       0.00000       0.00000       0.00000       0.00000       0.00000       0.00000       13.7497       15.0329       14.2872       9.62320       7.33485       4.15542       2.03973      0.909315      0.348075     0.0672687       0.00000       0.00000       0.00000       0.00000       0.00000       0.00000       0.00000       0.00000
   5  16 2641.2723    2.0781  0.8489 10.6395 -0.0096  0.0503   0.0986   0.1361    0.5606   0.0000   433.8198      -16.4211      -18.1928      -11.1399       7.40383      -5.40618      -2.97882      -1.14614    -0.0317211   -0.00109299       0.00000       0.00000       0.00000       0.00000       0.00000       0.00000       0.00000       0.00000       16.2865       14.8797       11.6029       12.5308       9.75748       5.83588       2.48285      0.942037      0.278326     0.0738166       0.00000       0.00000       0.00000       0.00000       0.00000       0.00000       0.00000       0.00000
   5  19 3049.9797    4.2594  0.8238  2.7548  0.0000  0.0551   0.1807   0.1187 1000.0000   0.0000   432.1573      -32.5703       19.6473       13.2436      -1.87670      -7.22503       0.00000       0.00000       0.00000       0.00000       0.00000       0.00000       0.00000       0.00000       0.00000       0.00000       0.00000       0.00000       14.7836       21.0267       14.7656       14.7951       7.94066       6.12790       2.59284       1.45755      0.365018      0.127320       0.00000       0.00000       0.00000       0.00000       0.00000       0.00000       0.00000       0.00000
   5  20 3186.2754    4.0756  1.0567  0.4154  0.0000  0.0704   0.1820   0.1671 1000.0000   0.0000   433.8885      -19.3124       32.4098       3.22878      0.851608       1.12894       0.00000       0.00000       0.00000       0.00000       0.00000       0.00000       0.00000       0.00000       0.00000       0.00000       0.00000       0.00000       18.3369       24.1663       18.3071       16.3692       10.8056       7.05729       3.56578       1.54496      0.482189      0.142387       0.00000       0.00000       0.00000       0.00000       0.00000       0.00000       0.00000       0.00000
   5  21 3322.4568    3.3323  1.1453 12.9011 -0.0146  0.0719   0.1583   0.2025    0.3919   0.0000   481.5948       10.8447      -18.5066      -11.1830       7.91500       4.98206      -2.30961       1.35856      0.652559     -0.172629       0.00000       0.00000       0.00000       0.00000       0.00000       0.00000       0.00000       0.00000       20.4315       22.9176       22.5288       16.0389       12.0926       6.47454       4.16681       1.56674      0.612233      0.119302       0.00000       0.00000       0.00000       0.00000       0.00000       0.00000       0.00000       0.00000
   5  23 3596.6193    2.4982  3.8439  8.4825 -0.0006  0.1186   0.0568   0.3034    2.5464   0.0000   460.2728      -36.7938      -5.56304       24.3257       18.1745       4.96943     -0.475213      -5.94090     -0.322989     -0.166820       0.00000       0.00000       0.00000       0.00000       0.00000       0.00000       0.00000       0.00000       35.5510       41.6434       37.9089       31.0038       20.2088       13.3204       6.93668       3.18325      0.992878      0.219449       0.00000       0.00000       0.00000       0.00000       0.00000       0.00000       0.00000       0.00000
   5  24 3733.9810    2.1809  4.9861  9.0318 -0.0021  0.1399   0.0438   0.3649    0.8017   0.0000   416.2018      -61.5580       8.16353       2.15537       14.1503       16.8424      -9.73657      -1.62180      -1.79435     0.0134267       0.00000       0.00000       0.00000       0.00000       0.00000       0.00000       0.00000       0.00000       40.8370       44.9933       42.7701       34.3711       24.4723       14.5111       8.40554       3.38144       1.14928      0.242239       0.00000       0.00000       0.00000       0.00000       0.00000       0.00000       0.00000       0.00000
   6  14 2415.5542    1.3820  0.8981 10.1485 -0.0038  0.0502   0.0556   0.1035    0.2339   0.0000   444.3320     -0.429337       1.59477       22.8122       5.78119      -14.2929      0.440074      0.870258      0.507069    -0.0976190    -0.0200903   0.000209329       0.00000       0.00000       0.00000       0.00000       0.00000       0.00000       11.7673       14.9355       13.6472       10.7771       8.63681       5.12456       3.37293       1.57946      0.839410      0.286057      0.108432     0.0218970       0.00000       0.00000       0.00000       0.00000       0.00000       0.00000
   6  15 2551.0253    1.7331  0.9980 10.7902 -0.0001  0.0501   0.0685   0.1269    0.2193   0.0000   462.7833       12.5661       21.3302       3.96104      -9.56014       2.27980       3.42619       2.04359     -0.492350    -0.0453901    -0.0229433     0.0104629       0.00000       0.00000       0.00000       0.00000       0.00000       0.00000       12.9502       15.3236       13.2310       11.1141       8.49604       5.88958       3.27121       1.72669      0.720337      0.299377     0.0872677     0.0201748       0.00000       0.00000       0.00000       0.00000       0.00000       0.00000
   6  16 2686.9920    2.2090  0.8684 11.5893 -0.0025  0.0489   0.0958   0.1242    0.1807   0.0000   441.4222      -6.21663      0.432305      -1.98908      -8.23534      -2.34932      -2.87308       1.83670      0.499895     -0.358760    -0.0947959     0.0211498       0.00000       0.00000       0.00000       0.00000       0.00000       0.00000       14.0621       17.4484       15.0293       12.3195       8.20181       4.99070       2.95941       1.47444      0.704263      0.263967     0.0878455     0.0178633       0.00000       0.00000       0.00000       0.00000       0.00000       0.00000
   6  17 2823.6959    3.0101  0.9091 10.9256 -0.0017  0.0451   0.1175   0.1055    0.4802   0.0000   463.8065       8.21469       2.20401      -8.45688      0.817689      -1.20223      -1.52737      -2.03193     -0.505675      0.320550    -0.0748111    -0.0216460       0.00000       0.00000       0.00000       0.00000       0.00000       0.00000       11.7114       13.7460       12.9772       9.95441       7.49622       5.23637       2.97946       1.42271      0.735821      0.287282     0.0866713     0.0176325       0.00000       0.00000       0.00000       0.00000       0.00000       0.00000
   6  18 2960.6316    3.4888  0.8954 10.8180 -0.0055  0.0421   0.1376   0.1099    0.7157   0.0000   442.3564       3.60765       4.30232       24.9166       19.4579      -4.33948      -1.03210       1.02276    -0.0641131      0.164205    -0.0518381    0.00234217       0.00000       0.00000       0.00000       0.00000       0.00000       0.00000       11.6510       12.0966       10.3005       8.98574       8.19643       5.39064       3.02847       1.45207      0.585912      0.225279     0.0747288     0.0146079       0.00000       0.00000       0.00000       0.00000       0.00000       0.00000
   6  19 3097.2052    3.9230  0.9864 11.5711 -0.0097  0.0532   0.1585   0.1094    0.6956   0.0000   429.2865      -4.19022       14.5620      -8.86432      -9.55397      -4.18118    0.00575800     -0.473517     -0.329250     -0.373557   -0.00190455  -0.000774945       0.00000       0.00000       0.00000       0.00000       0.00000       0.00000       14.4917       17.4745       15.1248       11.8940       10.0754       5.91089       3.57644       1.82899      0.751994      0.294484      0.107499     0.0206786       0.00000       0.00000       0.00000       0.00000       0.00000       0.00000
   6  20 3233.9412    3.7790  1.4631  3.9711  0.0000  0.0565   0.1204   0.1397  938.7953   0.0000   443.9278       19.2176       21.4557       9.03186       5.76028       4.04880       0.00000       0.00000       0.00000       0.00000       0.00000       0.00000       0.00000       0.00000       0.00000       0.00000       0.00000       0.00000       14.5406       17.2491       15.5181       13.0711       9.72702       6.37960       3.84835       2.08306      0.896206      0.350301      0.106683     0.0231403       0.00000       0.00000       0.00000       0.00000       0.00000       0.00000
   6  21 3370.8769    3.3703  1.6916 11.2267 -0.0073  0.0710   0.1154   0.1815    0.7005   0.0000   447.2580       8.04754       26.3432       34.2578       4.72425      -7.19367       3.98945      -2.17574     -0.563553     -0.422153      0.276655   0.000382914       0.00000       0.00000       0.00000       0.00000       0.00000       0.00000       16.7938       20.0719       18.3361       16.3518       11.8438       8.45526       4.94653       2.57308       1.22056      0.479813      0.140144     0.0304607       0.00000       0.00000       0.00000       0.00000       0.00000       0.00000
   6  22 3508.0687    2.6930  2.2027 11.5173 -0.0289  0.0927   0.0835   0.2292    0.3730   0.0000   454.7747       31.3742      -29.2877       36.5906       25.1204      -3.65336       8.25903      0.814037       1.70737     -0.737036    -0.0738720    -0.0926946       0.00000       0.00000       0.00000       0.00000       0.00000       0.00000       21.5232       27.2868       25.5886       20.7287       17.5326       11.8441       7.07323       4.56414       1.74035      0.747046      0.216869     0.0418341       0.00000       0.00000       0.00000       0.00000       0.00000       0.00000
   6  23 3645.7999    2.3950  3.0766 10.8088 -0.0150  0.1050   0.0655   0.2787    0.3495   0.0000   401.4250       28.4756       59.6052      -12.3102      -46.7423       9.79376       17.3811       1.58060      0.589681      -1.01896     -0.175150     0.0625876       0.00000       0.00000       0.00000       0.00000       0.00000       0.00000       24.9801       31.0490       27.9413       25.4415       19.1622       13.3619       8.72151       4.56264       2.22800      0.792988      0.230219     0.0485322       0.00000       0.00000       0.00000       0.00000       0.00000       0.00000
   6  25 3922.1706    1.5806  6.4484  9.9706 -0.0067  0.1630   0.0322   0.4726    0.1636   0.0000   475.2031       64.0368      -50.4756      -42.5894       7.83223       33.1775      -36.1394      -8.69801       2.96650       1.04622     -0.295645     0.0338709       0.00000       0.00000       0.00000       0.00000       0.00000       0.00000       38.9368       48.0331       45.1632       39.6733       30.0354       20.4102       13.4717       6.78071       3.42782       1.22460      0.377070     0.0734400       0.00000       0.00000       0.00000       0.00000       0.00000       0.00000
   7  12 2184.4571    0.8208  0.7764  9.1196  0.0023  0.0529   0.0325   0.1022    0.1908   0.0000   423.1861      -4.27137       9.19376     -0.621447      -12.1245      -5.42541       3.55342      0.805553      -1.69153     -0.706740     -0.353893     0.0345656    -0.0203833    0.00551515       0.00000       0.00000       0.00000       0.00000       9.09284       13.9178       12.5551       10.7645       9.32977       5.60153       4.18426       2.40110       1.24320      0.691458      0.252820     0.0972066     0.0341016    0.00613428       0.00000       0.00000       0.00000       0.00000
   7  13 2322.0372    1.0700  0.9536  9.6380 -0.0143  0.0490   0.0410   0.1181    0.2039   0.0000   453.4292      -6.37049       25.8216       5.08380      0.155457       4.63046      -5.45255       2.63614      -1.39948      0.523914    -0.0113070    -0.0133236     0.0249119    0.00514606       0.00000       0.00000       0.00000       0.00000       10.8415       12.1964       9.85049       9.81562       8.55612       6.34329       4.20626       2.46540       1.22276      0.582579      0.217149     0.0737121     0.0210683    0.00464757       0.00000       0.00000       0.00000       0.00000
   7  14 2458.1215    1.4161  0.8161 10.3292 -0.0091  0.0491   0.0580   0.1126    0.1979   0.0000   438.8735      -2.43529      -7.09501      -6.44589       3.43532      -2.71400       5.32774      -7.35883      -1.07100     -0.335533    -0.0958351     0.0742115   -0.00778148  -9.42716e-05       0.00000       0.00000       0.00000       0.00000       9.43462       10.7154       11.5499       9.82571       7.57481       5.85199       3.18369       2.57075       1.31147      0.570207      0.243605     0.0977040     0.0232759    0.00469004       0.00000       0.00000       0.00000       0.00000
   7  15 2594.2374    2.0527  1.0245 10.2257 -0.0003  0.0434   0.0714   0.1207    0.3424   0.0000   418.9777       28.9038       18.9638      -8.46777       1.25680       6.26088      -1.27687      -2.19647      0.472085      0.326124     -0.398788     -0.122139     0.0526435   2.33306e-05       0.00000       0.00000       0.00000       0.00000       10.8014       12.8004       12.4492       10.5081       7.54803       5.11825       3.18577       1.92391       1.06176      0.483250      0.212609     0.0716906     0.0196205    0.00379678       0.00000       0.00000       0.00000       0.00000
   7  16 2731.1177    2.4884  0.7387 11.4284  0.0053  0.0366   0.1048   0.1063    0.1907   0.0000   438.7866       4.33760       11.0495       1.74775      -1.27365      0.824737      -4.69760     -0.126003      -1.00699     -0.651957   8.49362e-05    -0.0426801    -0.0254645    0.00582062       0.00000       0.00000       0.00000       0.00000       9.25037       10.1512       9.70767       8.82885       6.45616       4.32092       2.83661       1.73371      0.952319      0.436794      0.167926     0.0544626     0.0147940    0.00298376       0.00000       0.00000       0.00000       0.00000
   7  17 2868.1756    3.2653  0.7008 11.8726 -0.0024  0.0436   0.1423   0.0919    0.2061   0.0000   432.8462       18.9960      -1.19814      -26.0616      -3.78359       8.14428      -6.61346      -3.02015       1.36695     -0.838259     -0.222459   -0.00975394     0.0353747    0.00648037       0.00000       0.00000       0.00000       0.00000       10.4941       13.4035       12.3209       10.0767       7.46095       4.87293       3.49030       1.77293      0.992157      0.469081      0.212003     0.0657065     0.0219093    0.00432452       0.00000       0.00000       0.00000       0.00000
   7  19 3142.6109    3.9001  0.9365 11.2407  0.0055  0.0509   0.1482   0.1123    0.4517   0.0000   442.5701      -10.8770      -11.0922      -7.39159     -0.714117      -13.6051       1.84320     -0.996515      -1.28471       1.01127     -0.149662    -0.0237215    -0.0302385  -0.000533957       0.00000       0.00000       0.00000       0.00000       14.3919       16.1227       16.3902       13.2167       8.51169       5.98814       4.16429       1.83650       1.08857      0.581720      0.268562     0.0734570     0.0197656    0.00360523       0.00000       0.00000       0.00000       0.00000
   7  20 3279.7991    3.5288  1.4574 11.2870 -0.0014  0.0595   0.1121   0.1320    0.3919   0.0000   434.3864       2.27166      0.361291       13.3538       8.63021      -8.17630      -2.26368     -0.841075     0.0223575      0.277574     -0.693013     -0.110068    -0.0229114  -0.000322649       0.00000       0.00000       0.00000       0.00000       13.5047       16.2392       13.3093       13.2137       10.2651       7.93399       4.86161       2.95651       1.52923      0.679652      0.290100      0.103008     0.0260833    0.00625620       0.00000       0.00000       0.00000       0.00000
   7  21 3417.4898    3.1043  1.8429 10.3974  0.0033  0.0636   0.0806   0.1481    0.4819   0.0000   440.0212     -0.450754       30.8282      -4.88484      -2.36571       3.58456       1.79989      -1.21554     -0.425049      0.206506      0.415438    -0.0166296    -0.0440472    0.00646822       0.00000       0.00000       0.00000       0.00000       13.3702       15.5985       15.8757       13.0992       10.7003       8.26407       5.20972       3.01326       1.79668      0.707466      0.367069      0.124856     0.0336649    0.00606493       0.00000       0.00000       0.00000       0.00000
   7  22 3555.1864    2.6160  2.8496 10.6903 -0.0044  0.0788   0.0578   0.2084    0.2410   0.0000   452.1787     0.0551215       27.2110     -0.849133      -15.1851      -6.73596      -4.09185      -2.26978       4.28405      -2.78820      0.247682     -0.110877    -0.0100013     0.0153119       0.00000       0.00000       0.00000       0.00000       16.7951       21.2097       20.2773       17.5591       13.6205       9.93260       6.42503       3.86769       2.04140       1.02402      0.417763      0.152548     0.0426429    0.00817370       0.00000       0.00000       0.00000       0.00000
   7  25 3970.1817    1.5300  7.0158  9.7800  0.0043  0.1652   0.0271   0.4398    0.1299   0.0000   465.5537      -37.9724       40.6785      -21.3657      -3.44091      -17.0435      -22.3228      -14.0505       3.50701       3.33348      0.342215     -0.308179    -0.0407525     0.0149180       0.00000       0.00000       0.00000       0.00000       31.9913       42.7220       41.0318       36.4606       29.4660       21.7102       14.3102       9.15438       4.76069       2.49133      0.988975      0.366829     0.0987635     0.0187377       0.00000       0.00000       0.00000       0.00000
   8  12 2225.0962    0.8960  0.6942  9.8527 -0.0042  0.0566   0.0416   0.0928    0.1322   0.0000   451.3246       4.73981       9.59340      -5.17226      -6.79326       4.57681      -1.57362     -0.637251      -1.01817     -0.254251      0.346208    -0.0921447     0.0398661   -0.00578661    0.00264262    0.00125320       0.00000       0.00000       8.04497       13.9816       8.62996       12.7781       6.64949       7.76677       3.79194       3.45275       1.47626       1.13185      0.395483      0.239697     0.0667045     0.0343442    0.00501970    0.00218878       0.00000       0.00000
   8  15 2636.0906    2.1747  0.9081 10.5582  0.0028  0.0407   0.0756   0.1004    0.2653   0.0000   434.9402       3.26450       10.4926       5.69816      -1.27889      -7.95799      -2.33748     -0.289307      -1.07156      0.720888      0.383783     0.0740013    -0.0599599     0.0311027     0.0106993  -0.000268324       0.00000       0.00000       7.96751       8.45237       9.06100       8.61615       6.37429       5.15317       3.84449       2.42394       1.24827      0.727190      0.389799      0.172808     0.0613495     0.0198738    0.00467783   0.000855287       0.00000       0.00000
   8  16 2773.7057    2.8505  0.7881 11.0397 -0.0004  0.0343   0.1020   0.0895    0.2526   0.0000   436.9180       1.41996       13.7076     -0.524327       1.74132       1.04738       1.56000      0.416311     -0.908632     -0.302539     0.0867785      0.168433   -0.00558010     0.0103580   -0.00279291   0.000756324       0.00000       0.00000       6.64021       7.68459       7.87278       6.76268       5.70838       4.35868       3.07055       2.00690       1.12026      0.571510      0.339522      0.124099     0.0527134     0.0171746    0.00431732   0.000731039       0.00000       0.00000
   8  17 2911.4626    3.1883  0.7546 12.0170 -0.0065  0.0372   0.1147   0.0899    0.1636   0.0000   426.8665      -5.95144       3.01586       1.14903      -11.8041      -8.93574       6.42097      -1.45125      0.833291      0.642215      0.111609    -0.0962472     0.0206313    -0.0390698  -0.000233711  -0.000780760       0.00000       0.00000       6.64272       8.94858       7.79547       7.42973       5.97802       4.66436       3.17589       2.18877       1.11457      0.709165      0.294833      0.152601     0.0465859     0.0188909    0.00468039   0.000996596       0.00000       0.00000
   8  18 3049.1267    3.8682  0.7568 12.3498 -0.0035  0.0383   0.1388   0.0853    0.1849   0.0000   437.2267      -2.61557       20.9149       2.86709       4.61642     -0.557695      -2.50500       3.64072      0.626717    -0.0176950     -0.339313      0.180223    0.00604784     0.0160769   0.000810601  -0.000315266       0.00000       0.00000       7.67315       9.44152       9.43838       7.86550       6.77461       4.77449       3.18838       2.24941       1.19132      0.698618      0.317350      0.144322     0.0492482     0.0193131    0.00484545   0.000840358       0.00000       0.00000
   8  19 3186.6983    3.8069  1.0378 12.3685  0.0037  0.0466   0.1268   0.1151    0.2092   0.0000   439.8407       4.50740       7.76960      -17.6675       1.41224      -4.07866       1.04814     -0.989905       1.08232     -0.572432      0.621072    -0.0391638    -0.0830107    0.00350897  -0.000558636    0.00139227       0.00000       0.00000       8.87904       10.2684       10.7305       9.51169       7.51861       5.94873       3.90823       2.50873       1.72737      0.815561      0.459510      0.166817     0.0794268     0.0229594    0.00566885    0.00102859       0.00000       0.00000
   8  20 3324.3579    3.3682  1.2834 12.4476 -0.0056  0.0594   0.1107   0.1286    0.1780   0.0000   437.0084       14.9585       28.3960      -15.9390      0.160780      -9.25090       2.54775      -2.11236       1.13503      0.670004    0.00435557     -0.243149     -0.118804    -0.0105248   -0.00170072   0.000697043       0.00000       0.00000       10.8191       13.5395       12.5600       11.7405       9.27186       7.84081       5.22408       3.44002       2.04746       1.07268      0.531713      0.230581     0.0945048     0.0297481    0.00713701    0.00149879       0.00000       0.00000
   8  21 3462.4006    2.8605  2.1092 11.5369 -0.0073  0.0656   0.0678   0.1703    0.1355   0.0000   422.9642      -13.3449       2.41428       5.38238      -6.16971       3.38187      -2.78747      0.444213      0.760088     -0.599534     -0.512549     0.0646095     -0.140498   -0.00910884    0.00839387  -0.000172959       0.00000       0.00000       12.2934       14.8593       14.7611       12.4571       11.2389       8.75682       6.21206       3.95898       2.43460       1.24809      0.622031      0.268185      0.109189     0.0357470    0.00937238    0.00151952       0.00000       0.00000
   8  22 3600.6076    2.2417  3.1772 11.1144 -0.0076  0.0949   0.0485   0.2274    0.1247   0.0000   428.9499      -8.95910       7.11036       2.82671      -22.4382      -2.96241       2.94912     -0.737879       1.14986       2.22243      0.137058      0.642265    -0.0506355  -0.000472800    -0.0188945  -0.000326926       0.00000       0.00000       16.2296       21.9609       20.6225       18.5825       16.5301       11.7286       9.08131       5.47500       3.36219       1.96486      0.782658      0.438279      0.148153     0.0506972     0.0149425    0.00250823       0.00000       0.00000
   8  23 3739.3614    2.0038  4.1581 10.5851 -0.0080  0.1096   0.0380   0.2739    0.1375   0.0000   412.9272      -23.9269       37.8372       12.5612      -35.6160      -15.8788       11.2953       9.81516      -1.48724      -6.21721    -0.0277532   -0.00349755      0.140288    -0.0591693    -0.0193088    0.00156845       0.00000       0.00000       20.0755       25.4780       25.1611       22.7045       19.1955       14.2829       9.66897       6.70814       3.99668       2.24950       1.07312      0.476448      0.182650     0.0626117     0.0155941    0.00273249       0.00000       0.00000
   8  24 3878.5524    1.5949  5.1929 10.3425 -0.0084  0.1253   0.0291   0.3207    0.1084   0.0000   456.8900      -63.6070       3.61795      -23.8365       40.2942       6.01408      -4.83284      -4.46157       7.80507      -3.62904      -3.42212     -0.480388    -0.0169699     0.0946903    0.00760942   -0.00756180       0.00000       0.00000       23.6232       29.0710       29.0579       25.7226       22.3766       16.1986       11.7188       7.74995       4.77462       2.57173       1.32629      0.550503      0.218379     0.0707311     0.0186847    0.00301412       0.00000       0.00000
   8  25 4017.2205    1.3808  7.1375  9.8187 -0.0020  0.1556   0.0224   0.4249    0.1007   0.0000   440.0820       20.3079      -55.9654      -33.4175      -8.84742       13.6326       7.11250       7.05875      0.754924      -8.31775      -1.01000       2.20931      0.269719     -0.282253    -0.0163971   -0.00705953       0.00000       0.00000       28.3113       36.3059       36.4732       31.8274       27.6057       20.3958       15.2460       9.74675       5.82049       3.42755       1.51574      0.776280      0.273324     0.0916678     0.0241314    0.00387607       0.00000       0.00000
   8  27 4296.4995    0.9641 11.3998  9.5902 -0.0017  0.2416   0.0170   0.6852    0.0717   0.0000   462.2148      -50.0280       118.714      -60.8432      -21.5592      -4.40453       25.8182      -2.57529       1.29601       3.43128      -4.60694       1.39061      0.839967     0.0220532    -0.0482682   -0.00597730       0.00000       0.00000       45.3628       55.8310       55.5533       49.6832       42.9582       32.9812       23.8583       15.8985       9.47773       5.39673       2.58312       1.18764      0.440191      0.144005     0.0360519    0.00591601       0.00000       0.00000
   9  11 2125.0248    0.7026  0.7799  8.9909 -0.0087  0.0518   0.0320   0.0898    0.2118   0.0000   432.6624       3.03252       10.5219       4.69829      -13.1886       8.08435      -2.96465       1.26684     -0.428267      0.184307      0.653393     -0.225503     -0.173410    -0.0105807     0.0107568     0.0105481  -0.000346162  -0.000211199       7.13449       11.3920       9.75899       9.66416       8.54561       6.60047       4.76773       3.20142       2.26149       1.15060      0.766617      0.280498      0.178978     0.0503304     0.0259248    0.00751319    0.00220591   0.000408133
   9  12 2264.4714    0.9311  0.8447  9.7550 -0.0002  0.0544   0.0351   0.0991    0.1523   0.0000   436.3082     -0.162714       6.17399       5.13376     -0.567865       3.61147      -1.02386      -2.45126      0.395314      0.635139     -0.106925    -0.0177942    -0.0525777    -0.0758129    -0.0266985     0.0155405   -0.00107441   0.000151672       8.33123       9.54345       11.9094       10.0168       7.84772       7.10367       5.46097       2.81973       2.43450       1.31073      0.676540      0.356716      0.156485     0.0789584     0.0316290    0.00792907    0.00202461   0.000277906
   9  14 2539.5228    1.7452  0.8928 10.4798 -0.0052  0.0542   0.0599   0.0887    0.2020   0.0000   433.9746      -9.03427       4.69895      -20.0769      -1.56871      -8.31015      -3.80911      -3.66020      0.988125     0.0353087     -0.597520      0.163677    -0.0281623    -0.0435878   -0.00663556    0.00531500   -0.00173682   0.000579148       6.53049       11.1235       9.72048       9.47563       7.67591       6.85823       3.78504       3.90826       1.63871       1.47877      0.704834      0.350268      0.185377     0.0702347     0.0220601    0.00964665    0.00179917   0.000422102
   9  15 2676.9796    2.2910  0.8173 11.2469 -0.0056  0.0395   0.0841   0.0993    0.1672   0.0000   441.9365      -6.64800       13.6305       6.13151      -2.62819     -0.777979      -4.75951      0.591932      -2.01827     -0.659975      0.541199     0.0268177     0.0599868     0.0253618    0.00528313    0.00554874  -0.000323471   4.87392e-05       6.68334       9.02018       8.15186       8.32836       6.32817       5.55741       3.91472       2.55275       1.76220      0.920574      0.582542      0.206552      0.133191     0.0406827     0.0204866    0.00557454    0.00135581   0.000267152
   9  17 2953.4154    3.5903  0.8428 11.3802 -0.0055  0.0385   0.1247   0.0898    0.2682   0.0000   437.9547       9.93992       5.53340      -1.34277      -7.87083       3.88017       4.88396      -3.45497      -1.51188      0.585792    -0.0723287     -0.303784     -0.123999     0.0202735     0.0245165   -0.00787584   0.000179108  -1.21846e-05       7.05197       8.11016       8.21399       7.17626       6.30306       5.20859       3.96827       2.70748       1.57464      0.961446      0.501481      0.244217      0.114962     0.0464420     0.0162043    0.00523879    0.00117309   0.000185273
   9  18 3091.4758    3.7731  0.9221 12.0776  0.0037  0.0395   0.1252   0.0912    0.2019   0.0000   442.6790       13.0806       5.23579      -12.1235      -1.80468       1.02129       2.12545       2.96455      -2.02501      -1.25025     -0.616175      0.190487    -0.0723837    -0.0438223   -0.00163659    0.00589934    0.00131731   0.000201567       6.89893       7.89793       8.31404       7.16922       6.67739       4.84035       3.88132       2.63529       1.61474      0.998582      0.527760      0.252252      0.125989     0.0483672     0.0162393    0.00539310    0.00137358   0.000190335
   9  19 3229.4038    3.8369  1.1398 12.1090 -0.0070  0.0539   0.1213   0.1107    0.2591   0.0000   436.2564       15.0535       9.05162      -13.0429      -1.74339     -0.903531      -1.35525       2.01787     -0.650621      0.116302     -0.702854    -0.0365809     -0.140811    -0.0539096    -0.0322399    0.00168822    0.00167830  -0.000200319       9.15770       11.6377       11.4523       11.6391       8.63725       7.07008       4.54701       3.83031       1.97203       1.44371      0.711911      0.399005      0.173786     0.0734600     0.0214051    0.00831046    0.00157516   0.000349558
   9  20 3367.6225    3.0718  1.9133 12.0838 -0.0033  0.0618   0.0767   0.1595    0.1060   0.0000   428.4793      -4.77055       16.2363       8.38954       3.55585       3.89708      0.134826       1.41055      -2.02540      -2.06376     -0.109855     -0.126074     0.0414212    -0.0323825     0.0204944    0.00671514   0.000790209   0.000454494       10.7939       12.6955       12.9422       11.2505       10.0695       8.33590       6.26352       4.30482       2.80759       1.44488      0.862566      0.419855      0.194883     0.0744747     0.0305171    0.00872977    0.00210025   0.000325876
   9  21 3506.0940    2.7051  2.2490 11.7078 -0.0078  0.0699   0.0639   0.1743    0.1007   0.0000   436.4316      0.388887       25.2351      -10.4041      -6.09581      -15.4694     -0.922198       3.98529       1.17694      -1.88963     -0.473340       1.27359     -0.261470    -0.0972377     0.0410317  -0.000935401  -0.000896023   0.000435874       11.7281       13.9492       15.2390       14.0750       11.1416       8.96906       6.68492       4.54855       2.79971       1.85875      0.952666      0.480228      0.234386     0.0985427     0.0322263    0.00993612    0.00230722   0.000384920
   9  22 3644.8906    2.1374  3.3845 11.0796 -0.0013  0.0879   0.0440   0.2285    0.0922   0.0000   458.4387      -24.7225       22.0611       11.2344      -4.06882       18.9414      -14.5862       2.93363       3.69452       1.01097      -3.43068      0.135019   -0.00733890     -0.221488     0.0256166    -0.0144598    0.00560391  -0.000163685       14.5853       18.8388       18.0178       17.1927       14.7059       11.6238       8.87478       5.77513       4.05192       2.28249       1.33054      0.617845      0.298083      0.116329     0.0451389     0.0124351    0.00328894   0.000549291
   9  23 3784.0077    1.7736  4.5073 10.6741 -0.0113  0.1106   0.0331   0.2699    0.0963   0.0000   433.5056      -8.19107      -46.4081       14.3182       21.1764       13.2632       6.19187      -18.3602      -5.88889       5.11737       3.18925      -2.68841     -0.259260      0.461513    -0.0144547    -0.0244615  -0.000995909   0.000267103       18.8390       23.2993       24.2557       21.6306       18.3779       14.8657       10.8960       7.40632       4.97719       3.05925       1.63429      0.869575      0.379708      0.167015     0.0578227     0.0169917    0.00395288   0.000616678
   9  24 3923.1040    1.5070  5.8607 10.2027  0.0002  0.1279   0.0254   0.3320    0.0897   0.0000   463.8923      -32.0244       55.2395      -10.5218       47.9391      -5.59458      -25.7644      -9.86214      -14.8610      -1.73864       2.31080       1.78763     -0.439134     -0.274500     0.0460431     0.0239781    0.00106841   0.000220708       20.7122       27.2074       26.1949       24.3816       21.7517       16.7675       13.6335       8.85203       6.05848       3.47438       1.95032       1.01085      0.451099      0.187940     0.0679458     0.0192872    0.00514573   0.000809921
   9  25 4062.6804    1.2951  8.1047  9.8877 -0.0037  0.1596   0.0207   0.4431    0.0787   0.0000   394.0602       37.6869      -7.68862       2.14927      -22.2031     -0.691052       5.19354       6.81815       4.85750       10.3732      -2.92929      -2.62693       1.05019     0.0559447   -0.00513639     0.0176219    0.00604380    0.00175485       27.0367       34.3612       34.0743       31.3108       27.3515       21.3067       16.4713       11.6404       7.35395       4.41614       2.51194       1.32198      0.593474      0.238246     0.0825228     0.0249775    0.00597029   0.000950712
   9  26 4202.7702    1.0851  9.4917  9.6321 -0.0014  0.1911   0.0174   0.5039    0.0747   0.0000   495.0824       37.6571       29.0878       16.5334       33.8258      -19.0267      -30.8718      -22.4010       15.7363       3.51829      -3.24749      -2.10088      0.394072      0.561116    0.00546018   0.000848558   -0.00290171   -0.00105249       30.0982       39.4732       40.2745       36.1697       31.9709       25.7859       19.2367       13.8572       9.07505       5.36657       3.17438       1.54650      0.754849      0.290694      0.110365     0.0322285    0.00748218    0.00117790
  10  11 2162.8931    0.7291  0.7906  9.2123 -0.0070  0.0554   0.0303   0.0913    0.2439   0.0000   438.5703       2.38792       7.64628     -0.351876       4.19024      -13.6352       4.79166     -0.830996      0.180166      0.632499       1.00841     -0.442406    -0.0393289     0.0138535    -0.0491886    0.00992640    0.00395336  -0.000141622       6.83193       9.33042       8.93776       10.8417       5.94025       6.88865       5.15582       3.66598       2.06911       1.62869      0.972940      0.463282      0.229163      0.135454     0.0614746     0.0223486    0.00690065    0.00161987
  10  12 2302.7807    0.9953  0.8404 10.0172 -0.0199  0.0431   0.0395   0.0934    0.2331   0.0000   441.7779       10.1124      -2.75184      -17.4308      -2.39705      -2.64659      -3.21826      -2.90979       1.98258      0.582625      -1.19122     -0.292224     0.0541358     -0.160472    -0.0201857     0.0287617    0.00947617  -0.000945995       6.52779       8.06898       8.59676       7.65580       7.26774       4.93653       4.07985       3.06008       1.96646       1.22627      0.714302      0.437505      0.226066      0.102511     0.0428940     0.0155546    0.00516431    0.00154383
  10  13 2440.7446    1.4122  0.9968  9.9244 -0.0010  0.0434   0.0462   0.1002    0.2523   0.0000   431.3310       4.86854       6.15797      -7.15631       4.16961       9.28071      -3.70022       1.75507       3.43049     0.0101478    0.00618301      0.133844      0.277385     -0.139894     0.0595056    0.00651192   -0.00576813   -0.00110012       7.65000       8.17862       7.49836       8.05472       7.73828       6.02608       3.86306       2.45852       2.15382       1.53429      0.928689      0.504075      0.221151      0.101357     0.0350782     0.0155980    0.00474283    0.00129893
  10  15 2717.0480    2.4552  0.8225 10.8517 -0.0039  0.0346   0.0833   0.0855    0.2172   0.0000   439.7744     -0.695860       17.7024      -2.27186      -4.99278      -3.19317       2.58338      -1.89888     -0.319877      0.934793      0.132081     0.0460375     -0.105569     -0.126255    -0.0504786     0.0332708    0.00220454   -0.00297988       5.02822       6.35027       6.69570       6.48954       5.34662       4.23116       3.37264       2.49341       1.65397       1.04428      0.557783      0.364478      0.190776     0.0855712     0.0376170     0.0155225    0.00458906    0.00140973
  10  16 2855.6707    2.9475  0.9284 10.9808 -0.0076  0.0341   0.0924   0.0880    0.2723   0.0000   433.9989       3.01427       6.66451     -0.264956      -5.09651       4.79013      0.356130      -4.83031      0.896340     -0.419650     -0.922592      0.668886   -0.00242515    -0.0161271   -0.00538579    0.00764015    0.00262241   -0.00178994       5.43390       6.19322       6.39356       6.13588       5.31100       4.49367       3.42970       2.52988       1.69677       1.05701      0.635242      0.351194      0.166696     0.0847731     0.0333455     0.0134629    0.00440731    0.00127085
  10  18 3132.8206    3.8526  1.1622 11.4315 -0.0073  0.0427   0.1061   0.0977    0.3003   0.0000   436.6007       3.15830       20.8863      0.527293       1.71702      -2.73640       4.69281       2.82775       1.07105     -0.763955     -0.358189     -0.368710      0.286128      0.160137     0.0546080     0.0247408    0.00382790   -0.00126863       6.52652       8.03279       7.74086       7.68916       6.75435       5.39552       4.18029       2.82451       2.08658       1.25732      0.753840      0.425232      0.216846     0.0964661     0.0396842     0.0165177    0.00502589    0.00143986
  10  19 3271.2808    3.6111  1.4954 11.0111 -0.0062  0.0461   0.0879   0.1158    0.2522   0.0000   434.6023       19.0975       5.52523       6.65351      -2.71660      -1.86944      -3.81564       1.50175      -2.83784     -0.408960     -0.845837      0.786634     -0.251073     0.0176683    -0.0241609    0.00690074   -0.00493877  -0.000101693       7.05456       9.08709       8.97792       8.78350       7.41988       5.81242       4.66656       3.03757       2.29487       1.29317      0.878454      0.447591      0.221666      0.115523     0.0445483     0.0174645    0.00586838    0.00158178
  10  20 3410.0775    3.0875  1.9705 11.5358 -0.0026  0.0552   0.0704   0.1418    0.1328   0.0000   436.6131       1.85570       13.7418      -2.73455      -4.23757      -3.15472     -0.563539       3.15164       2.25443    -0.0824570      -1.34013      0.219871     0.0182177     -0.128609     0.0338979   -0.00932083    0.00788590  -0.000222368       8.56279       10.3993       11.0998       9.78642       8.74950       7.28841       5.45486       3.93213       2.72186       1.62155       1.02220      0.529122      0.278234      0.128861     0.0571287     0.0212896    0.00796832    0.00215326
  10  21 3548.9535    2.4646  2.6572 11.5595 -0.0000  0.0717   0.0531   0.1831    0.0880   0.0000   458.5275      -13.6527       29.7875      -3.33810      -16.8038      -8.02208       4.67146      -2.59557     -0.652664     -0.801714    -0.0967585      0.308297      0.141490     -0.186604     0.0255925     0.0385672    0.00394076   -0.00368985       10.9094       12.9954       13.7931       12.2477       11.8702       9.17224       7.18005       5.21372       3.54783       2.35435       1.36444      0.779014      0.404037      0.176357     0.0785688     0.0296429    0.00977453    0.00295989
  10  22 3688.0768    2.1072  3.7135 10.9538 -0.0071  0.0914   0.0390   0.2221    0.0816   0.0000   428.8086      -6.30945       39.6554       14.5862      -26.0459      -8.83810       4.26299      0.122567       2.32465      -4.44148       3.00817     -0.949784      0.363935     -0.191094      0.122265     0.0295250   -0.00806504    0.00665288       12.5533       17.2748       16.6076       16.1782       14.3479       11.5072       9.20202       6.44841       4.79169       2.79629       1.86422       1.00349      0.475340      0.267711     0.0920399     0.0410578     0.0128549    0.00377771
  10  24 3967.5375    1.3933  6.4107 10.1898 -0.0009  0.1294   0.0226   0.3468    0.0756   0.0000   455.0622       33.1390       30.4174       5.31693      -19.5018      -24.9540       26.7161       15.7507      -9.74737      -5.01320       5.53071       1.35535      0.485880     -0.167555    -0.0167881     0.0531117    -0.0271622   -0.00309731       18.7878       24.0814       24.6867       23.2527       21.0161       17.0158       13.0725       9.89560       6.67863       4.30456       2.72914       1.41525      0.799050      0.347622      0.163604     0.0560693     0.0201098    0.00570328
  10  25 4107.7708    1.1933  8.5856  9.8505 -0.0170  0.1576   0.0181   0.4483    0.0706   0.0000   396.6755       81.7549       15.3348       12.3319     -0.205958       25.3153       10.3916      -17.3555      -8.79296       5.87837      -7.58488       2.22097      0.668588      -2.63126    -0.0669984      0.150820   -0.00867577    -0.0124726       23.9447       30.6550       31.4832       29.7338       26.0564       21.1825       16.4939       11.6427       8.30514       5.35721       3.25557       1.82716      0.961347      0.447766      0.193915     0.0738560     0.0237474    0.00660279
  10  27 4387.9564    0.8051 12.5032  9.5411 -0.0041  0.2558   0.0155   0.7439    0.0648   0.0000   465.9358      -36.0613       91.3517      -21.7744      -71.5347       20.5389       35.2023      -54.3618      -28.8925       4.65996      -4.17885       6.87543       1.88088     -0.688863     0.0536316      0.169273    -0.0151505   -0.00740098       37.6808       46.6404       50.7121       45.2773       42.0981       34.1358       26.1435       20.0940       13.5542       8.92880       5.50844       3.08667       1.65258      0.773984      0.336909      0.126342     0.0424394     0.0121486
  11   9 1915.3582    0.4470  0.3989  9.1240 -0.0154  0.0325   0.0275   0.0935    0.0798   0.0000   434.4280       2.49997       7.92564       3.42013       9.59501      -2.11500       4.89533      0.952259      -1.32626      -1.38907     -0.745438     -0.314100   -0.00568121      0.163088     0.0652372   -0.00272863  -0.000236056    0.00422195       5.36018       5.40301       6.33931       6.61592       5.60272       4.79539       3.84638       2.58705       1.57745       1.14647       1.19114      0.498629      0.249476      0.154513     0.0701910     0.0426639     0.0121980    0.00272070
  11  10 2057.9673    0.6172  0.6165  9.0624 -0.0040  0.0361   0.0240   0.0731    0.1138   0.0000   439.3451      -3.28637       14.9255       4.76853      -6.19645    -0.0912152       2.71111      0.330558      -2.91023      0.100094     -0.427167      0.240307     0.0151615     -0.132071    -0.0741368     0.0274720    0.00302688   0.000670136       5.27573       6.86510       6.31103       5.29451       5.14850       4.76893       4.28845       3.12937       2.33859       1.34516      0.799309      0.479128      0.215233      0.126647     0.0613541     0.0272969    0.00983116    0.00438436
  11  11 2199.7527    0.8065  0.6933  9.3238  0.0022  0.0407   0.0287   0.0817    0.1851   0.0000   431.5475      -5.35968       23.6543      -1.57017      -10.7949      -1.90440       2.78990     -0.469096      0.263381    -0.0980168      0.498371      0.659982     -0.301705    -0.0509226     0.0994952     0.0288187    0.00745499   0.000119381       7.47454       9.60624       9.94182       8.62081       7.95091       6.39352       4.77118       3.28503       2.27264       1.37897      0.813461      0.491004      0.236470      0.132787     0.0490154     0.0262639    0.00863632    0.00333969
  11  12 2339.9849    1.1214  0.8642  9.8319 -0.0045  0.0496   0.0409   0.0906    0.3009   0.0000   436.7947       3.84674       20.2658      -5.02677       4.50978     -0.556171      -1.16146      -1.27226     -0.614940      0.655718      0.395150      0.340381      0.113130    -0.0503426    -0.0796125   -0.00721152    0.00744165   -0.00526374       5.44866       7.59536       8.87892       6.26788       7.02026       5.83273       3.60299       3.46609       2.24056       1.23789       1.02545      0.548814      0.280374      0.162426     0.0935468     0.0332626     0.0143809    0.00583259
  11  13 2478.4080    1.5629  0.8932  9.9962 -0.0263  0.0364   0.0525   0.0883    0.5788   0.0000   444.4816       6.98342       8.12846      -9.79011       6.98095       14.5635      -5.84349      -4.43914      0.881030       1.81450     -0.285022    -0.0702094      0.637529     -0.293304    -0.0251364     0.0480714     0.0156627   -0.00140255       5.20724       6.10884       6.38412       6.28132       5.44646       4.91931       3.69708       2.65490       2.08253       1.33715      0.812974      0.530766      0.287513      0.149109     0.0728147     0.0300291     0.0117111    0.00506945
  11  14 2616.8677    2.0290  0.9754 10.8340 -0.0181  0.0365   0.0605   0.0935    0.2409   0.0000   432.6936       4.24088       2.79521      -9.08659       11.7659       4.22749       2.17027       3.47346       2.03300     -0.675441      -1.11557     0.0189777      0.326334      0.216485     -0.158324    -0.0265220     0.0225326    0.00226420       5.16246       6.65809       6.48662       5.76337       5.40512       4.62261       3.92945       2.83111       2.14734       1.23331      0.827208      0.447645      0.252459      0.126799     0.0632216     0.0265670     0.0104455    0.00409026
  11  15 2756.0817    2.6614  0.8898 11.2776 -0.0026  0.0357   0.0806   0.0763    0.1896   0.0000   435.6585       2.32736       14.6918       3.28840      -3.38115      -3.47080     -0.875865       1.29834       3.09939     -0.953286      0.878513      0.429583     -0.218859     -0.125337      0.135906    0.00275298    -0.0117141    0.00136385       5.12815       6.09436       6.22089       6.02313       5.76804       4.42115       3.96056       2.70757       1.96717       1.35404      0.900582      0.576113      0.252884      0.142205     0.0763605     0.0315675     0.0117916    0.00437971
  11  16 2895.2964    3.3226  0.8542 11.5082 -0.0144  0.0324   0.1046   0.0794    0.2217   0.0000   439.9767       8.60356      0.641815      -2.71653      -3.47228      -3.15450      -3.97778      -4.22173      -1.05603     -0.794354      0.431169     -0.393592     -0.341522      0.129253      0.125131    -0.0418698    -0.0240629   -0.00835109       4.88385       5.61542       6.16299       5.76003       5.00924       4.21679       3.46780       2.42361       1.63492       1.17345      0.754161      0.437214      0.218513      0.112299     0.0594143     0.0262252     0.0104574    0.00386048
  11  17 3034.4583    3.8290  0.8960 11.7023  0.0004  0.0410   0.1101   0.0789    0.2241   0.0000   433.8789       3.41640       6.42018      -4.30533      -7.36152       4.94440      -1.93881      -1.56482       1.14862     -0.238556      0.654003     -0.143406      0.157000    -0.0589238    -0.0606704    0.00339233    0.00601990   -0.00235041       5.58362       6.82752       7.69604       5.17437       6.08957       5.31145       4.07386       3.55455       2.28411       1.39051      0.871200      0.479977      0.235051      0.137332     0.0615862     0.0264849     0.0104749    0.00440164
  11  18 3173.3684    4.0621  1.0722 11.7596 -0.0117  0.0357   0.1145   0.0976    0.2556   0.0000   445.4880       5.05310       14.1308      -13.3504      -2.43208       9.84707     0.0866737      -1.88003     -0.416541       2.18063       1.06740     -0.177948      0.156923    -0.0137917      0.174730     0.0221893    -0.0114461    0.00485854       5.32554       6.87637       6.83915       6.88463       5.48702       5.01369       3.84664       2.71318       1.96785       1.37369      0.779666      0.468693      0.259229      0.137376     0.0558826     0.0290042     0.0121032    0.00423374
  11  19 3312.2888    3.2580  1.5879 11.5197 -0.0011  0.0459   0.0775   0.1180    0.1598   0.0000   439.1211      0.418164      -15.4502      -14.7032      -2.94310       1.72803       5.61693       1.92034      -4.73377      0.113638     -0.341684    -0.0179159    -0.0942616     -0.238653    -0.0850342     0.0269534   -0.00295028     0.0102940       6.41441       7.78162       8.05961       7.46735       6.89885       5.91063       4.72488       3.60696       2.52092       1.67830       1.05224      0.600232      0.339407      0.173545     0.0809438     0.0372288     0.0147278    0.00532130
  11  20 3451.4861    2.8506  2.2789 11.2090 -0.0026  0.0583   0.0573   0.1409    0.1168   0.0000   428.9822      -6.63057       18.9760       1.54793      -6.17688       2.17007       12.5154      -4.06138    -0.0419880     -0.849208      0.915372      0.232038      0.369176     -0.120658     0.0168125     0.0333359     0.0278570   -0.00260944       8.32304       10.3957       10.7492       10.0430       9.12967       7.89709       5.96382       4.29412       3.21733       2.16945       1.31871      0.834229      0.445608      0.219922      0.114818     0.0450270     0.0191999    0.00727616
  11  21 3591.0166    2.4032  3.2234 11.0253 -0.0011  0.0744   0.0436   0.1765    0.0897   0.0000   441.1997      -15.8434       12.0925      -2.90814      -7.97345       2.34473       7.34815      -4.42010      -4.28176      -1.31017      -1.20104     -0.657709    -0.0234948      0.302896     -0.175542   -0.00956081   -0.00195795   -0.00149327       9.78491       13.1803       13.0796       13.0338       11.4372       9.52601       7.64709       5.65932       4.02190       2.74290       1.72897       1.02403      0.577475      0.295023      0.142720     0.0624537     0.0247886    0.00881732
  11  22 3730.8594    2.0113  4.6527 10.5124 -0.0000  0.0893   0.0317   0.2398    0.0849   0.0000   444.9915       13.6006      -1.40104       25.1522      -3.09534      -10.5538      -4.34216      -14.6759     -0.269339       1.60541       4.39347       2.47032    -0.0996500      0.144489      0.287666    -0.0175246     0.0237022    -0.0114771       12.2646       15.9644       15.9802       15.1725       13.9323       11.9882       9.25991       6.85461       5.03363       3.29907       2.25623       1.28939      0.704617      0.370405      0.170794     0.0810518     0.0289378     0.0114728
  11  23 3870.5199    1.6028  6.2041 10.3142 -0.0065  0.1121   0.0248   0.3163    0.0783   0.0000   439.7087       30.7396       61.6291       24.1229      -5.39823       3.15959       8.03295      -6.52256       5.99454       7.82385      -1.75952      -3.83083       1.03048      0.225395      0.249932      0.126996     0.0675931    -0.0191209       15.5475       19.4928       20.7894       19.4409       17.7567       14.5803       11.5522       8.86636       6.17755       4.20889       2.72580       1.60593      0.908902      0.459789      0.234037     0.0990464     0.0391028     0.0140443
  11  24 4010.5393    1.2900  6.7119 10.1337 -0.0016  0.1284   0.0212   0.3443    0.0735   0.0000   443.9101       12.0473       4.95283       12.3427       1.42587      -6.29513       6.37331       8.46186      -15.1483       4.47859       6.39360      -2.82645    -0.0351939     -0.595114     0.0482804   -0.00410375    -0.0453076    -0.0372596       17.6508       21.6302       22.9448       21.7237       19.6570       16.9402       13.4968       10.2099       7.51879       4.85382       3.15276       1.95694       1.04103      0.556064      0.284784      0.118385     0.0467829     0.0177439
  11  25 4150.7998    1.1664  8.9811  9.7765 -0.0034  0.1577   0.0177   0.4321    0.0731   0.0000   370.8535       2.85035      -50.6595       4.14271       33.7222       7.59153      -33.7513      -1.07467       2.92328      -10.7389       2.75097      -1.81343       1.71821      0.231238    -0.0815280     -0.226763     0.0460939     0.0296991       21.3621       27.1148       28.5405       26.9601       24.8592       20.6588       16.6187       12.5440       8.84381       6.15956       3.92690       2.41078       1.32643      0.673713      0.356602      0.144243     0.0588160     0.0209746
  11  26 4291.4568    0.9376 10.3421  9.6990 -0.0070  0.1976   0.0161   0.5502    0.0642   0.0000   476.9294      -25.5512       6.63186      -29.2877       65.1428       9.02431       15.2750      -40.8688       28.9832       2.56813       5.56320       3.72241      0.661047       2.00147     -0.407780     -0.293247    -0.0430272    -0.0292777       26.0450       33.3535       35.2462       33.1851       30.1937       26.3005       20.7607       15.7586       11.2409       7.92968       5.08683       3.00135       1.76534      0.909041      0.430338      0.200305     0.0774283     0.0278574
  11  28 4573.4300    0.6703 17.8964  9.3770 -0.0022  0.3563   0.0106   0.9729    0.0500   0.0000   449.6303      -16.8044      -36.9881       9.70518       53.7858      -27.1872       13.9360       24.7743       12.1917       8.13002       8.03488      0.346959      0.108039     -0.964152     0.0105856     -0.483999     0.0384913    0.00403836       48.4655       61.1369       64.0624       61.7242       55.9368       46.4915       38.2872       29.1015       21.1425       14.3495       9.35706       5.78908       3.24825       1.73662      0.875411      0.377282      0.141845     0.0514493
  12  10 2093.5832    0.6346  0.6940  9.2547  0.0002  0.0329   0.0216   0.0744    0.1041   0.0000   441.2222      -8.61205       7.47525       4.01880       3.72483      -3.79639      -1.30885      -1.95191      0.340538     -0.439881     -0.270072      0.388284    -0.0696054     -0.280373    -0.0142507    -0.0151322    -0.0158009    0.00234736       4.28676       4.80653       5.52878       5.13887       4.70672       3.91792       3.27736       2.69207       1.89032       1.36041      0.885604      0.498576      0.302972      0.209729     0.0977373     0.0409225     0.0234986     0.0100096
  12  11 2235.8001    0.9680  0.6617  9.4661 -0.0109  0.0292   0.0342   0.0660    0.1440   0.0000   435.1487      -2.08670       15.5574      -5.18896      -5.63005      0.243619       3.39162       5.08447      -1.15782       1.00742      -1.88939      0.485124      0.297055      0.239018     -0.124489    -0.0650018     0.0205571   -0.00738820       3.73968       4.89004       4.63782       4.85130       4.46269       3.53413       2.87744       2.25285       1.70778       1.16198      0.739319      0.459390      0.297177      0.152410     0.0924018     0.0412069     0.0169408    0.00699253
  12  12 2376.3203    1.2459  0.9483  9.8760 -0.0111  0.0428   0.0390   0.0912    0.2794   0.0000   433.5377      -1.48096       8.15036      -4.72947      -11.0236      -1.23209      -5.88163       1.47994       1.09611     -0.757114      0.537887       1.28848      0.818186    -0.0738603      0.136033    -0.0931676     0.0194767     0.0150105       5.93959       7.49955       8.69872       6.63369       6.77771       5.94925       4.29884       4.02529       2.55324       1.75528       1.19394      0.613285      0.421752      0.200487      0.108072     0.0599208     0.0206422     0.0108593
  12  13 2515.4488    1.6282  0.8548 10.7325 -0.0041  0.0423   0.0568   0.0851    0.2710   0.0000   430.5585      -5.45544       9.28852       1.46618      -2.72023       5.58193      0.218855      0.517014      -1.22123      -4.20304     -0.192179     0.0423652     -0.552188    -0.0494090    0.00331561    -0.0703972    -0.0442900     0.0107183       5.12110       6.46025       6.26889       7.03075       6.40912       4.58230       4.19403       3.45092       2.22851       1.67284       1.25831      0.886838      0.456254      0.259470      0.126528     0.0744262     0.0347446     0.0152874
  12  14 2654.5363    2.1052  1.0323 10.3946 -0.0171  0.0372   0.0643   0.0915    0.6282   0.0000   443.1131     -0.881070       10.4238      -3.53382       2.45899      -6.35546       2.33314     -0.700894      -2.23301      -3.09555       1.23490      0.309042     -0.765012      0.187509      0.153324     0.0135120    -0.0343946   -0.00611740       4.44449       5.74437       5.81642       5.80335       5.55348       4.24109       3.83162       2.74971       2.05587       1.42979      0.922557      0.663693      0.350699      0.195698      0.102534     0.0579046     0.0228127    0.00985059
  12  15 2794.4481    2.7349  0.9017 10.8988 -0.0033  0.0326   0.0774   0.0807    0.3442   0.0000   439.6946     -0.791621       18.3331       10.0021      -3.72581      -7.90456      -3.21283       1.69145      0.453430     -0.164766      -1.19898     -0.219465    -0.0777511    -0.0265704    -0.0977433     0.0294752    0.00606074   -0.00821403       3.86171       5.19932       4.74443       5.12295       4.40629       4.05306       3.36519       2.78908       1.72839       1.44715      0.940872      0.523482      0.311727      0.195891     0.0900525     0.0406516     0.0223985     0.0110731
  12  16 2934.3601    3.4348  0.8235 12.0341 -0.0089  0.0390   0.1109   0.0780    0.1733   0.0000   438.1592      -10.2477       13.9844     0.0257302       2.21518      -9.72553      -2.35039       1.95668      -2.82847      0.196432    -0.0298315     -0.778200    -0.0472752    -0.0889561    -0.0450881     0.0689471    0.00245653   -0.00415383       5.79904       6.88213       7.28799       8.06637       6.54824       4.80847       4.24856       3.44772       1.96819       1.26274       1.10208      0.760536      0.348125      0.161438     0.0984015     0.0632950     0.0317467     0.0102858
  12  17 3073.7913    3.9504  0.8606 11.9522 -0.0028  0.0322   0.1187   0.0784    0.1922   0.0000   437.0662      -2.60729       9.46599       1.05465      -2.39060      -3.46022     -0.307644      -1.63365      0.730598      0.383995     -0.282582      0.126387     -0.503490     0.0891321      0.229724     0.0567447     0.0161774   -0.00202800       4.32836       5.14358       5.70452       4.95831       4.90414       4.36797       3.16915       2.47408       1.77476       1.27503      0.851069      0.546304      0.313474      0.164020     0.0865570     0.0414497     0.0169070    0.00744862
  12  18 3213.1659    3.7151  1.3522 11.3880 -0.0008  0.0389   0.0885   0.1024    0.2418   0.0000   445.7083      -9.05016       11.0087       12.4680       2.52792      -1.61127      -1.40156       2.71567      -2.39716     -0.348449    -0.0295827      0.640571      0.281128    -0.0361008    -0.0450716    -0.0687429    -0.0236335     0.0170939       4.84077       6.28739       6.29446       6.58798       5.59785       4.82166       4.08184       3.06676       2.26583       1.47089       1.05598      0.652408      0.364194      0.206619      0.107636     0.0543667     0.0257669     0.0105458
  12  19 3352.6466    3.2979  1.7357 11.5396 -0.0056  0.0467   0.0706   0.1168    0.1360   0.0000   444.1763       1.99230       11.1362       4.57160       1.46401       1.53155       4.62635      -3.29101      -4.26121      0.691983       1.74122      0.452285     -0.116700      0.100355     0.0236346     -0.114426    0.00344775     0.0169494       5.95662       7.38157       7.64821       7.34339       7.16749       5.93321       4.83198       3.46687       2.73149       1.85950       1.25919      0.829652      0.460816      0.276394      0.135010     0.0650031     0.0290934     0.0117081
  12  20 3492.2968    2.7410  2.3706 11.1117 -0.0061  0.0568   0.0521   0.1399    0.1034   0.0000   424.0131     -0.266446       28.0689    -0.0597770      -4.23132      -9.11596       2.96456       3.25299      -5.65176      -2.44700       2.08377     -0.858007     -0.533295      0.580062    -0.0703131    -0.0133534    0.00271736   -0.00256314       6.93502       9.20713       9.58272       9.11178       8.34970       7.22434       5.76123       4.50634       3.41843       2.25885       1.49591      0.963698      0.552629      0.316059      0.165444     0.0826240     0.0342163     0.0145444
  12  21 3632.2733    2.2320  3.4970 10.6126 -0.0079  0.0700   0.0363   0.1712    0.0939   0.0000   433.9889       1.53147      -2.71531      -11.0001      -2.81925     -0.667274      -1.08481       23.5945      0.703118      -4.58016     -0.657430       5.24609     -0.407016     -0.905435     -0.235833      0.301358    0.00894189    0.00103179       8.79526       11.5559       11.9067       11.3737       10.5446       9.08363       7.37275       5.69516       4.21739       2.91246       1.97052       1.23594      0.732069      0.402696      0.210071      0.103864     0.0432456     0.0187583
  12  22 3772.5825    1.8420  4.9369 10.6101 -0.0017  0.0908   0.0286   0.2436    0.0714   0.0000   436.0290       6.95899       21.8794      -10.1976      -6.02439       29.4261       6.85829     -0.713955       1.02702       3.48307      -1.53699     -0.628136      -1.53486      0.322931      0.116875     -0.328002    -0.0242278     0.0525630       11.7724       15.0184       16.2057       15.5730       13.7351       12.0822       9.49187       7.22585       5.35464       3.72491       2.50093       1.60474      0.931324      0.529584      0.278896      0.134980     0.0609206     0.0248543
  12  23 3912.9337    1.5195  6.2418 10.2478 -0.0028  0.1111   0.0233   0.2912    0.0753   0.0000   447.0479     -0.246418       35.3228      -5.62127      -2.28744       10.1997       11.2179      -12.6518      -4.84151     0.0980121      -1.86801     -0.757720      0.130380     -0.454393     -0.563734     -0.159934      0.155732     0.0313818       14.1036       17.7322       18.0353       18.6989       16.3247       14.1160       11.8329       9.31645       6.64251       4.71293       3.23360       2.04006       1.19382      0.659241      0.350120      0.176251     0.0788371     0.0326006
  12  24 4053.2809    1.2364  8.4312  9.9409 -0.0061  0.1381   0.0189   0.4040    0.0746   0.0000   415.4778      -11.6057       48.8473      -16.3402       61.5232      -20.2640      -40.1677      -16.0052      -1.85840      -8.31003       2.98256       1.18616      -3.80084       1.13502      0.103128     -0.227709    -0.0458985    -0.0384173       18.2431       22.1133       23.7390       22.6257       20.5941       17.7620       15.0513       11.8487       8.44432       5.99962       4.07083       2.58356       1.51676      0.847204      0.448432      0.228959      0.101187     0.0419298
  12  25 4194.0648    1.0623 10.0160  9.6540 -0.0016  0.1648   0.0162   0.4664    0.0728   0.0000   396.8465       10.8237      -4.43329       11.8316       5.32165       4.15133      -8.57657     -0.980193       19.0779       7.11550       1.81902     -0.469522      -2.55757     -0.971083       1.04736    0.00787995     -0.212399     0.0160114       20.7402       26.4834       27.9823       26.0985       25.4413       21.0592       17.5716       13.5307       10.0322       7.09643       4.76138       3.04054       1.79533       1.01734      0.521649      0.262970      0.109102     0.0466592
  12  27 4476.0112    0.7487 15.7289  9.4908 -0.0038  0.2860   0.0122   0.7940    0.0537   0.0000   457.9250      -66.6028       44.2863      -79.0233      -1.98479       35.7578       41.2065      -33.3961       19.9668       9.70317      -4.05279       1.32540     0.0935415      -1.94792      0.584981      0.627520     0.0346990      0.248762       36.2004       44.8737       48.9575       46.0072       42.3540       37.8441       30.3361       24.1448       17.7730       12.6692       8.61351       5.55631       3.37058       1.89311       1.01731      0.509876      0.213233     0.0912756
  13   9 1983.8318    0.5324  0.4679  9.1464 -0.0041  0.0278   0.0209   0.0547    0.0765   0.0000   438.6595       5.59179       9.11509      -2.61939      -2.04677     -0.382241      -2.40622     -0.870860       1.85200      0.562367      0.778347      0.135757     -0.180123     -0.330862    -0.0186290     0.0222793    -0.0397871   -0.00692190       3.44126       4.40238       3.80948       4.19975       3.77188       3.75088       2.99289       2.16715       1.61129       1.13592      0.905856      0.576510      0.389242      0.192514      0.110648     0.0499317     0.0241087     0.0118779
  13  11 2271.1069    0.9735  0.8440  9.5925 -0.0009  0.0332   0.0288   0.0790    0.1268   0.0000   435.4654      -3.61153       12.0077     0.0994226      -2.07941       2.47190      -2.60322      -2.82296       1.80747     -0.221008      -1.79845     -0.419150      0.744093     0.0967272    -0.0263110    -0.0360979    -0.0381113    0.00152129       4.53630       5.62443       6.16173       5.87927       5.42357       4.64091       3.47989       2.61954       1.91099       1.40358      0.928560      0.638868      0.392131      0.226478      0.127206     0.0667445     0.0318112     0.0143407
  13  12 2411.8437    1.3518  0.8590 10.3974 -0.0149  0.0423   0.0428   0.0778    0.1455   0.0000   432.9835      -7.99272       13.4940     -0.771481       4.57047      -4.39713      -5.32657      -3.43692      -1.56101       2.37425       1.30553     -0.454559      0.481087     -0.124398     0.0340537      0.195574     0.0749477    -0.0134720       6.79303       9.28951       10.3688       9.88635       8.34948       6.77897       4.88122       3.50207       2.45682       1.58984       1.01966      0.638619      0.396376      0.228388      0.137757     0.0693107     0.0372345     0.0158167
  13  13 2551.6807    1.8386  1.0734  9.4141 -0.0050  0.0339   0.0495   0.0898    0.7798   0.0000   433.0163       1.45957       11.4162      -1.15864       3.52250      -1.60647     -0.713777       1.46329      0.178609       1.58796      0.375316      0.250363    -0.0285676      0.255109    0.00781527      0.124732     0.0276297   -0.00409058       3.94726       4.98891       5.28744       4.90308       4.91593       4.09427       3.38690       2.67532       2.01604       1.45307      0.972326      0.671884      0.389839      0.244116      0.140633     0.0672268     0.0342175     0.0163617
  13  14 2691.6284    2.3601  1.0246 10.7600 -0.0019  0.0363   0.0719   0.0946    0.4443   0.0000   434.6764      -2.95849       18.3920     -0.614160      -3.64797      -1.40351       4.30669      0.273634      0.188240     -0.161457     -0.607734     0.0833022      0.519751      0.470175      0.138875    -0.0799797    -0.0666628     0.0110896       4.35226       5.35353       5.14986       5.58027       5.21660       4.57822       3.40059       2.91362       2.25654       1.68772       1.11378      0.713883      0.446306      0.277291      0.168833     0.0821765     0.0383537     0.0185863
  13  15 2832.1525    3.1034  0.8227 10.5807 -0.0008  0.0317   0.0911   0.0683    0.7940   0.0000   435.4488      0.223241       10.4744       5.21527      0.288109      -2.04475     -0.689384      0.522408     -0.157322     -0.172501     0.0498236       1.09588     -0.208097     -0.133750    -0.0860137     0.0612532    0.00683779    0.00962162       3.65102       4.74252       5.21453       5.01800       4.59609       3.77965       3.15978       2.55169       1.82728       1.17030      0.945496      0.568393      0.368897      0.201667      0.116580     0.0602384     0.0320691     0.0155302
  13  16 2972.5179    3.5765  0.8719 11.7476 -0.0035  0.0303   0.1012   0.0744    0.2783   0.0000   442.0833       6.97490       16.8037       1.37116      -7.18588      -5.64385     -0.241437     -0.952120      -2.37411     -0.257978      -1.14882     -0.330702     -0.475375      0.465636     0.0474867    -0.0625802    -0.0325557    -0.0210083       3.74148       4.64647       4.71999       4.44405       4.35352       3.81108       2.96486       2.54395       1.85731       1.28617      0.933245      0.594065      0.359656      0.215683      0.116083     0.0597810     0.0289991     0.0148782
  13  17 3112.4226    3.7399  1.0194 11.6481 -0.0022  0.0354   0.0985   0.0806    0.2695   0.0000   433.0911       5.15757       16.4491      -2.06390       5.21154      -1.54375      -6.15800      -2.22803      -1.54215     -0.630145      0.484681     -0.829789    -0.0677154     0.0424781     0.0470438     0.0764362    -0.0170547     0.0177478       4.26252       5.52980       5.67419       5.83442       5.08123       4.34175       3.98948       2.61378       2.20580       1.41093       1.10357      0.669824      0.432954      0.242543      0.136210     0.0718056     0.0331164     0.0160025
  13  18 3252.2285    3.5880  1.3647 11.7402 -0.0076  0.0410   0.0863   0.1031    0.1739   0.0000   439.8946      -3.38668       3.44819       7.04489       6.02985      -6.71320      -9.46498      -3.83457    -0.0495045       1.08586       1.00541     -0.822874     -0.318790     -0.449648      0.314113      0.234762     0.0327591   -0.00117843       4.76819       6.30528       6.43277       6.07150       5.49112       4.94566       4.32996       3.50248       2.52939       1.90165       1.24235      0.737053      0.480618      0.281571      0.151144     0.0789755     0.0394091     0.0167912
  13  19 3392.3299    3.0494  1.8738 11.6436 -0.0032  0.0498   0.0640   0.1189    0.1133   0.0000   435.5336      -18.0943       16.0740       7.60500      -5.51427       6.89118       13.9133      -4.53754      0.412273      -2.25214       2.85771     -0.480358     -0.655686     -0.407787      0.137525     0.0729801     0.0804178    -0.0221534       5.86915       7.42920       7.82606       7.57384       7.19113       5.89455       5.11096       4.10559       3.14484       2.17909       1.56729      0.955092      0.638145      0.349037      0.215723      0.108465     0.0540745     0.0263429
  13  20 3532.5782    2.5473  3.0432 10.8321 -0.0014  0.0613   0.0425   0.1510    0.1000   0.0000   443.4622      -4.38913      -1.41308      -8.78232      -10.6369       1.16792      -2.09324      -4.66153       5.19121      -4.43411      -2.15140       1.45228      0.492560    0.00520775      0.347118    -0.0168827    -0.0600747    -0.0204977       7.42536       9.55414       9.74455       9.73882       8.80088       8.20000       6.34479       5.25195       3.77932       2.81984       1.91888       1.28514      0.818323      0.451001      0.244359      0.136662     0.0633012     0.0289326
  13  21 3673.0360    2.0813  3.8550 10.7612 -0.0024  0.0711   0.0331   0.1885    0.0764   0.0000   444.9192      -19.8440       24.3796      0.716178       16.6753      -4.79021       6.80736      -3.23831     -0.921775      -1.13076     -0.445374     -0.505440     0.0639876       1.66933     -0.163782     -0.232078    -0.0551659     0.0294740       8.57965       11.0666       11.4698       11.4764       10.5938       8.87589       7.56521       5.96891       4.50627       3.25200       2.20694       1.47028      0.886382      0.545317      0.313077      0.158249     0.0775659     0.0369867
  13  22 3813.6251    1.7047  5.5669 10.3674 -0.0032  0.0957   0.0249   0.2467    0.0730   0.0000   420.0691       3.90041       35.0757      -2.11544       9.94347      -15.4088       11.8054       4.78377       4.31714      -1.07258      -4.44164      -4.69652       1.04087      0.106747      0.174783     -0.392872     -0.230009   -0.00837629       10.7607       13.9404       14.8989       14.6589       14.0269       11.5934       10.1334       7.94918       6.00425       4.28729       3.04548       2.06784       1.27482      0.759344      0.418116      0.227905      0.110446     0.0517518
  13  23 3953.9465    1.4565  7.1798 10.0438 -0.0005  0.1144   0.0207   0.3184    0.0752   0.0000   467.2229       37.7478      -38.0840       11.8432       49.0508       2.52191      -23.5138      -14.1705       13.9470       1.53184      -5.40406       8.16334     -0.351185     -0.885007     -0.701036     -0.679921     0.0963225     0.0914702       12.6015       17.5491       17.6446       17.9378       16.1603       14.6499       11.4912       9.86097       7.05703       5.38142       3.65397       2.37863       1.52221      0.905387      0.507746      0.269859      0.122585     0.0566610
  13  24 4094.8463    1.1797  9.1953  9.8396 -0.0054  0.1419   0.0176   0.4108    0.0725   0.0000   441.0760       20.4935       46.5010       48.8568      -2.10842      -31.4158      -18.4054      -8.68506       3.70750       25.4515      0.205759      0.854510      0.110481       1.25813      0.672413    -0.0975113    -0.0885987     0.0350671       16.2761       20.8020       22.0982       21.8372       20.0289       17.8484       14.8692       11.9655       9.18670       6.81677       4.60150       3.00715       1.92920       1.15298      0.659415      0.350727      0.160740     0.0771897
  13  25 4236.6075    0.9839 10.3809  9.6826 -0.0005  0.1685   0.0155   0.4712    0.0656   0.0000   432.6311       17.2355       42.4300      -3.92908       3.47583       12.5354      -18.5212      -22.5973      -4.69942      -4.19929      -8.89749      -3.33291       3.54420       2.43083      -1.27089     -0.578876     -0.201544    -0.0639023       19.1830       24.5379       26.6348       26.0911       24.3038       21.0452       17.9103       13.6286       10.7038       7.83210       5.45774       3.64201       2.36201       1.41448      0.788815      0.435571      0.193488     0.0932532
  14  10 2162.5588    0.7650  0.6918  9.4506 -0.0135  0.0340   0.0248   0.0747    0.1019   0.0000   438.1858      -3.78374       13.2964       8.55961       4.42637      -6.96050     -0.183997     -0.534801      0.873091       1.28443      -2.46419      0.125353      -1.15211      0.451276      0.312007     0.0978453   -0.00540094   -0.00455414       3.04709       5.03386       4.78849       4.59168       4.89518       3.57929       3.69366       2.50906       2.32343       1.75273       1.01921      0.895347      0.442610      0.365430      0.165017      0.107687     0.0456690     0.0238559
  14  11 2305.7079    1.1369  0.7691  9.6798  0.0009  0.0310   0.0331   0.0690    0.1361   0.0000   434.6600      -4.79963       16.6488      -2.16841      -6.76744      -5.03041     -0.673506       3.11375   -0.00766837      -2.30172     -0.770651      0.623344      0.303047     -0.217403     0.0298307    -0.0252614    -0.0141952     0.0225636       3.89851       4.75491       4.40242       4.65079       4.12875       4.02254       3.22196       2.80889       2.12036       1.72487       1.07201      0.722007      0.458044      0.284691      0.159179     0.0922587     0.0470231     0.0229316
  14  12 2446.6968    1.4728  0.9680 10.1675 -0.0038  0.0375   0.0386   0.0792    0.1530   0.0000   438.8472       15.7178       4.94086      -10.6628      0.108149      -2.39831      -3.79332     -0.639283     -0.484673    -0.0590987      -1.04544     -0.515203     -0.168702      0.101115     -0.347214      0.138391     0.0567700     0.0110836       3.77297       5.38663       4.96564       4.99214       4.96141       4.22709       3.67712       3.01932       2.25856       1.74749       1.19478      0.831840      0.543447      0.310650      0.196334     0.0983149     0.0548147     0.0273422
  14  13 2587.2817    1.8943  1.2047 10.0304 -0.0009  0.0355   0.0473   0.0906    0.2913   0.0000   435.9214       1.80764       10.8773      0.794801       4.09673       1.08216       4.11598     -0.971139      0.721361     -0.220019     -0.850722      -1.20643     -0.305690      0.387814      0.243103     0.0374292    -0.0730367     0.0504022       3.90158       4.79704       5.03319       5.12501       5.02003       4.29093       3.50159       2.80634       2.31958       1.74718       1.20742      0.777178      0.499974      0.325518      0.207694      0.113406     0.0598930     0.0292969
  14  15 2869.2203    3.2430  0.7202 11.7004 -0.0046  0.0308   0.1036   0.0636    0.3110   0.0000   437.9592      -2.95918       15.1691       5.68633      -8.09368      -8.57137      -5.50434      -1.56662      0.543582      -1.68520     -0.515800      0.284597      0.333707    -0.0149651     0.0893081    -0.0389262    -0.0407942    -0.0231796       3.29819       4.08413       4.31077       4.70836       4.48722       3.44037       3.03248       2.71544       1.97636       1.30453      0.987205      0.694622      0.444877      0.242265      0.162620     0.0831707     0.0506708     0.0271575
  14  16 3010.1139    3.6728  0.9620 11.3549 -0.0070  0.0399   0.1060   0.0780    0.6036   0.0000   440.9658     -0.693698       8.89500       2.44330      0.185670      -1.82740      -1.09353     -0.924441     -0.966008     -0.814636       1.52164      0.298953     -0.485198     -0.184785     0.0190031      0.107180    -0.0246979   -0.00788608       5.52867       6.97772       6.02949       4.94751       4.74846       4.79547       4.89841       4.26242       3.36210       2.51557       1.68838       1.02654      0.665646      0.364051      0.192524      0.100059     0.0523515     0.0236936
  14  17 3150.4740    3.9050  1.1335 11.2263 -0.0052  0.0327   0.0980   0.0911    0.6285   0.0000   432.7947       2.90913       16.9402       5.20334       6.06109     -0.214378      -4.38043       1.69613       3.19315      0.813369      0.150029     -0.307396      0.891627      0.148266     0.0513749     -0.112102    0.00634199    -0.0223093       3.70614       4.98584       5.42159       5.27526       4.84764       4.14727       3.41221       2.66599       2.01183       1.55812       1.01177      0.680141      0.493352      0.294321      0.153906     0.0985418     0.0520291     0.0250541
  14  18 3290.7553    3.4938  1.4110 11.9937 -0.0007  0.0415   0.0808   0.0991    0.1731   0.0000   440.5022       2.04174       4.78807     0.0299865      -1.45689      -6.24882      -3.08182      -5.08215      -3.32617     0.0521437       1.70025     -0.335912      -1.32066     -0.409967      0.178166     0.0980590     -0.161934     0.0154655       4.38587       5.89342       6.34963       5.93632       5.63311       5.30174       4.22470       3.45423       2.64601       1.91281       1.33814       1.00157      0.600509      0.377715      0.224002      0.113913     0.0623259     0.0292673
  14  19 3431.3108    2.8885  2.1270 11.4768 -0.0027  0.0485   0.0553   0.1273    0.1160   0.0000   444.1150      -3.68513       14.7628      -6.02500      -7.29573      0.970825       10.9775      -2.36985      -1.50393      -6.84235       2.21878      0.581067     -0.606846      -1.02813    -0.0269772     0.0278395     0.0109181    -0.0141776       5.23721       6.76321       7.12859       6.90815       6.45386       5.88987       5.10284       3.97537       3.19659       2.25579       1.69774       1.12722      0.772865      0.454639      0.266585      0.151929     0.0734534     0.0391617
  14  20 3572.0784    2.4233  3.0130 11.1015 -0.0053  0.0609   0.0409   0.1577    0.0921   0.0000   436.1837      -12.7630       3.65026      -12.5458       11.9719      -5.67207       1.07907      -2.49226       2.94393     -0.447269      -1.48702      -1.57210       2.53023      0.129149     -0.119892      0.189910      0.228797    0.00902788       6.47459       8.34925       8.97499       8.80118       8.02130       7.47881       6.39003       4.91407       3.86711       3.03187       2.02537       1.42690      0.953395      0.588982      0.331466      0.199568     0.0947309     0.0480511
  14  21 3712.9955    2.0107  4.3049 10.5076 -0.0050  0.0761   0.0291   0.1920    0.0868   0.0000   450.1349     -0.180735      -8.80061       18.6494      -3.68669      -3.51319       5.83795      -10.8778      -1.93257      -3.11938      -3.73896    -0.0969644      0.495329     -0.128976    -0.0808856     -0.184956   0.000610699     0.0757759       7.77240       10.4274       10.9757       10.7614       10.2501       9.60127       7.44785       6.44820       4.83134       3.62207       2.61050       1.83281       1.18658      0.759920      0.426677      0.246139      0.123098     0.0618028
  14  22 3853.9921    1.6522  6.2887 10.1825 -0.0021  0.0949   0.0221   0.2676    0.0758   0.0000   444.6070       13.3889     0.0654875      -22.5839       6.94298       10.6326     -0.826112      -4.29051      -10.2919      0.629027       1.23036     -0.404110     -0.753999    -0.0203878     -0.140926      0.608623      0.383907     0.0152292       10.0654       13.2233       14.0943       14.2423       13.3787       11.5504       10.0142       7.96589       6.19845       4.46339       3.38732       2.26280       1.52653      0.950727      0.553586      0.316904      0.159813     0.0813413
  14  23 3995.1077    1.3205  7.8466  9.9403 -0.0016  0.1161   0.0190   0.3353    0.0785   0.0000   461.8529       8.76780       19.3411       7.65727       1.08915      -2.13726     -0.559390      -13.0578     -0.634348       2.04869       3.31933      -2.56605      -1.20982       2.30759     -0.711138     -0.534412     0.0396747    0.00639817       12.8014       15.8628       17.1965       17.0665       15.7765       14.3831       12.0853       9.97573       7.77214       5.62994       4.20230       2.84494       1.88241       1.18177      0.683089      0.385039      0.202655      0.102119
  14  24 4136.7427    1.1363  9.9717  9.8388 -0.0007  0.1459   0.0169   0.4337    0.0690   0.0000   404.1017       25.1616       34.7090      -18.8891      -27.9375       20.1628      0.861460      -12.2665      -4.44884      -12.7078      -11.3937      -3.51623       2.43421      0.303575      -1.18143     -0.428226      0.307334    -0.0690598       15.9055       19.8836       22.2352       21.7123       20.2868       18.3638       15.1919       12.6716       9.64913       7.42832       5.10837       3.58629       2.33386       1.46948      0.853611      0.485341      0.251983      0.125964
  14  27 4561.3228    0.6207 14.8604  9.5508 -0.0096  0.2926   0.0117   0.7838    0.0475   0.0000   546.7928       16.3481       36.4957      -23.4763       54.7643      -61.5936       84.7225       11.7126      -23.0266      -9.66700       11.0992      -6.76247       6.91559       2.06140       3.09298       1.09817     -0.521419     -0.173997       31.7992       40.0297       43.7367       43.6345       40.7368       35.8517       31.2415       24.7870       19.7095       14.7447       10.6163       7.37951       4.91672       3.12329       1.86715       1.09996      0.528424      0.279158
  15   8 1902.2975    0.4188  0.3435  9.0758 -0.0101  0.0220   0.0198   0.0460    0.0595   0.0000   434.9292      0.919095       15.0434      -1.00246      0.985645      -1.65646       1.04447       1.73675      -2.72492       1.19107       1.03760      0.113076      0.211157     -0.168750     -0.139464     0.0612175     0.0173119    0.00369625       2.51876       2.91430       3.07587       2.68699       2.72097       2.78338       2.35030       1.95138       1.45830       1.07699      0.879919      0.635043      0.404379      0.277466      0.168334     0.0838503     0.0484375     0.0256346
  15   9 2049.6219    0.6024  0.6257  9.2023 -0.0122  0.0339   0.0232   0.0684    0.1048   0.0000   437.1495     -0.186922       9.93756      -3.78679      0.508206       2.29128       3.00307     -0.179981       2.84085      0.827221       1.21235     -0.612003     -0.616528     0.0864505      0.125081    -0.0581617    -0.0188660     0.0426133       3.80193       4.73409       3.84268       4.01864       3.82362       4.62124       3.93921       2.90682       2.01532       1.61744       1.09978       1.04336      0.780688      0.482055      0.254581      0.139708     0.0713066     0.0404245
  15  11 2339.4550    1.1867  0.8734  9.4305 -0.0028  0.0307   0.0306   0.0698    0.1625   0.0000   439.1788     -0.539033       11.5813      -1.90092      -4.59934       1.91586     -0.299852     -0.452611    -0.0917311       2.04877      -1.19246      0.212989      0.776629      0.326313    0.00706202     0.0814836     0.0560620    -0.0556772       3.05193       3.88079       4.21810       3.97030       4.15451       3.40434       3.08030       2.55182       1.83933       1.43074       1.02249      0.792936      0.516341      0.339577      0.191474      0.109568     0.0628964     0.0314454
  15  12 2480.9865    1.5979  1.0601  9.8247 -0.0031  0.0349   0.0393   0.0841    0.2164   0.0000   441.4281       1.19127       11.2210       2.05902     -0.585502       1.19932       3.60709      -1.96854       1.26296     -0.701573      -1.81165     -0.102669     -0.379277    -0.0940196      0.143839    -0.0445998     0.0441230   -0.00885630       4.06498       5.60346       5.29168       4.98077       4.20740       4.13487       3.75634       3.48974       2.78920       2.16614       1.47744      0.969150      0.616086      0.348841      0.220543      0.117602     0.0672092     0.0332902
  15  14 2764.0556    2.6700  0.8966 11.0556 -0.0027  0.0303   0.0699   0.0707    0.2121   0.0000   441.5933     -0.457019       21.1428     -0.134560      -4.45600       3.38380       1.16945       3.18751     -0.148177      -1.88050       1.77561      0.702977      0.164472     -0.264081      0.184827    -0.0435579     0.0464138   -0.00206311       3.50834       4.31952       4.06660       3.77196       4.06404       3.92437       3.46256       2.71432       2.00592       1.42825       1.16628      0.883772      0.632870      0.396400      0.224529      0.118291     0.0630343     0.0320594
  15  15 2905.7298    3.3963  0.9732 10.5132  0.0016  0.0321   0.0874   0.0721    0.8596   0.0000   439.1969       1.82676       19.8161      -1.52031      -7.60859      -6.04468      -4.17435      -5.89020      0.331590       3.54038       1.56054     -0.601340     -0.111440    -0.0276305    -0.0867173    -0.0835332     0.0208568     0.0360563       3.28504       3.93119       4.48914       4.10031       4.07719       3.81012       3.21086       2.65767       2.02538       1.53159       1.20750      0.781063      0.575586      0.345845      0.220698      0.129631     0.0680426     0.0345838
  15  16 3047.0698    3.9127  0.9108 11.2666 -0.0072  0.0291   0.1128   0.0798    0.7263   0.0000   435.8732      -7.67311       13.2478      -5.15156      0.474744       4.31337      -6.09124     -0.238751      -1.83010     -0.987989      -1.35865      0.481874     -0.423399     -0.751713     -0.140158     0.0709090    -0.0450596    -0.0160148       3.20428       3.98685       4.36163       3.96426       4.04431       3.62025       2.92767       2.48380       1.89857       1.36832       1.05747      0.706237      0.489483      0.311521      0.182254      0.109509     0.0604355     0.0302655
  15  17 3187.9677    3.8920  1.0720 12.0894 -0.0078  0.0367   0.1084   0.0825    0.3901   0.0000   438.5569      -2.26340       16.8786      -2.28929    -0.0145825     -0.441954     0.0923127       2.40016      0.927998      -1.29935     -0.792742     -0.312590     -0.590747      0.280200     0.0983571      0.120846     0.0117161    -0.0420198       3.57209       4.81055       4.94175       4.94356       4.84869       4.31858       3.75049       2.88905       2.41711       1.70133       1.32178      0.954487      0.636188      0.399360      0.251488      0.153428     0.0770914     0.0393430
  15  18 3328.7010    3.2086  1.4837 12.0885 -0.0031  0.0411   0.0765   0.1065    0.1826   0.0000   440.5505       7.01292      -4.90334       4.43821      -5.60017      0.232702      -2.11280     0.0479714      -1.78117      -1.00940      0.606828      -1.99938     -0.613001      0.364390      0.138213     0.0170278    -0.0276405     0.0466880       4.20908       5.32030       5.70275       5.87490       5.61907       4.82391       4.11027       3.24954       2.62707       2.10597       1.45642      0.999917      0.661620      0.429580      0.282151      0.167006     0.0941043     0.0498258
  15  19 3469.7601    2.7359  2.2653 11.6237 -0.0009  0.0548   0.0526   0.1350    0.1070   0.0000   450.0838      -15.4618       13.1411       1.38822       12.5807      -1.66577       5.47488      -4.60672      -7.47121      0.476312       4.37439     -0.687110      0.141922       1.23642     0.0899500     -0.230366    -0.0615663     0.0110732       6.22443       7.50796       7.72076       7.27419       6.90737       6.48944       5.93646       5.05372       3.86087       2.85380       2.21422       1.52482       1.03692      0.671853      0.385021      0.221252      0.116157     0.0619377
  15  20 3611.1282    2.2362  3.6950 10.8822 -0.0015  0.0684   0.0338   0.1730    0.0888   0.0000   431.3193      -11.1161       6.83343       13.9341       6.31954      -13.4200      -9.56535      -4.79519       6.33318       5.68624      -3.51504      0.366021       1.68011      0.382266     -0.468889     -0.145332     0.0315936     0.0488739       6.71699       9.05315       9.61059       8.87196       8.79175       7.61119       7.14603       5.95356       4.70634       3.70819       2.64977       1.83376       1.22963      0.799726      0.464168      0.284466      0.143666     0.0785163
  15  21 3752.3748    1.8978  4.9023 10.4626 -0.0020  0.0782   0.0267   0.2046    0.0828   0.0000   439.8811      -5.43066       43.1361      -1.92332      -10.2391      -10.5597       3.86701       6.36568      -4.51593      -3.69090      -3.71340     -0.181483      0.131391      0.774458    -0.0885548      0.114166    -0.0163068      0.121884       8.28844       10.5591       11.4623       11.1127       10.7149       9.93119       8.33068       6.81461       5.34451       4.06551       3.02456       2.10608       1.47126      0.934785      0.564877      0.341035      0.178884     0.0956306
  15  24 4177.0936    1.0615 10.4319  9.7192 -0.0125  0.1503   0.0160   0.4363    0.0714   0.0000   417.7482      -35.8912       21.5289       23.7624       2.04468       6.87342       4.10915      -6.41197       11.6560       4.76194      -20.6717       2.46607       6.29128      -4.14436     -0.221171     -0.702541     0.0526998      0.418829       15.6209       19.9194       21.1843       20.9552       19.9465       18.3407       16.0321       13.1225       10.3939       7.93240       6.03738       4.17772       2.82074       1.87842       1.13379      0.669988      0.358271      0.187865
  16   8 1933.1238    0.4632  0.5031  9.0566 -0.0068  0.0286   0.0173   0.0570    0.0703   0.0000   433.9148      -3.02048       9.66834      0.146583      -2.73562      -2.06975     -0.246299      0.965128      -1.96137     -0.920757       1.16980      0.799576     0.0974375      0.232529     -0.284794      0.118002      0.103605    -0.0252732       2.74304       4.07621       4.49491       4.50509       4.24616       3.76591       2.90194       2.61441       1.76945       1.48274      0.936685      0.832346      0.464640      0.377487      0.193426      0.158204     0.0632685     0.0437395
  16   9 2081.5852    0.6296  0.5212  9.2961 -0.0014  0.0256   0.0210   0.0570    0.0874   0.0000   437.1851      -2.35889       14.2997      -4.04553      -7.06312       1.59669     -0.456203      0.237081     -0.868247      0.200167      0.833217     -0.720398     0.0237726     -0.247567      0.144447     -0.244175    0.00513930    -0.0231302       2.42482       3.73038       2.94204       3.64750       2.97446       3.29504       2.60322       2.49307       1.43081       1.38571      0.815828      0.762223      0.523078      0.389192      0.220302      0.128106     0.0713879     0.0370110
  16  10 2228.3523    0.9157  0.7701  9.5333  0.0019  0.0305   0.0253   0.0639    0.1318   0.0000   439.6241      0.115259       12.8067       2.25133     -0.602506      0.924958     -0.635381      -2.86468       3.00754      0.714685      0.954111     -0.113551     -0.212202     -0.331117     -0.307358    -0.0521205    -0.0245437    0.00649715       2.83676       3.46308       3.67286       3.88136       3.68325       3.43555       3.04338       2.31096       1.96250       1.57887       1.32848      0.841875      0.541876      0.360582      0.248583      0.156747      0.105668     0.0568285
  16  11 2372.5196    1.2608  1.0670  9.6363 -0.0013  0.0345   0.0298   0.0878    0.1640   0.0000   432.7660      0.868905       15.5221       1.52494      -3.63292      0.661295      -5.53492       2.13822       4.36160       1.13021     -0.872779      0.383908      0.145930      0.469203     -0.321863    -0.0549399     0.0896691    -0.0309606       3.90859       4.70218       4.46673       4.01079       4.02984       4.02079       3.68512       3.12721       2.67821       2.01662       1.52393       1.07868      0.724173      0.481421      0.289270      0.169268     0.0974667     0.0525607
  16  12 2514.7937    1.6609  0.9704 10.3669 -0.0022  0.0309   0.0401   0.0761    0.1412   0.0000   436.5010     -0.235302       18.9378      -4.69231       3.23669      -3.17057      -1.20887     -0.334000     -0.111035      0.315552      -1.18888     -0.456493     -0.245558      0.124316     -0.322913     0.0430014     0.0996400    -0.0465917       3.16163       4.19429       4.46440       4.58800       4.51827       3.71287       3.29102       2.39578       2.12430       1.59338       1.17082      0.783538      0.551510      0.375875      0.235524      0.147336     0.0837764     0.0501346
  16  13 2656.8266    2.1848  0.9987 10.6129 -0.0060  0.0290   0.0538   0.0754    0.1747   0.0000   439.7257      -3.67320       12.5700      -11.3942       6.70756       1.65761       2.23346       1.84359      -1.24800      0.945566      -1.90924     -0.598185     -0.620938     -0.729711      0.108131      0.249818    -0.0308015    -0.0222423       2.83486       3.57189       3.75197       3.77919       4.01378       3.32166       3.00075       2.46894       1.92862       1.48808       1.08863      0.849569      0.580340      0.366855      0.239151      0.159443     0.0927250     0.0486441
  16  14 2799.4826    2.7186  0.9374 10.9714 -0.0022  0.0281   0.0679   0.0708    0.2143   0.0000   438.4202     -0.911310       13.3015       2.48258      0.715099      -1.29503      -1.19578       1.58575       1.76494     -0.211587      0.448306     -0.671101      0.318432      0.479584    -0.0206278     0.0269076    -0.0519800    0.00349026       2.88796       3.78758       3.74630       3.69761       3.65438       3.34451       2.93366       2.46040       1.94512       1.52348       1.15824      0.802240      0.550629      0.390906      0.221659      0.139476     0.0810975     0.0459985
  16  15 2941.6781    3.2477  0.9720 11.8199 -0.0040  0.0300   0.0803   0.0703    0.1889   0.0000   439.0005      0.291423       10.9089     -0.597228      -2.83494       2.21512       1.15527       1.68372      -2.22336       1.14766     -0.712740      0.283459      0.114235      0.385364     0.0293341    -0.0816006      0.117982     0.0225184       2.99619       3.85036       4.08543       3.73450       3.76084       3.46696       3.05185       2.55654       2.06713       1.62212       1.16255      0.869256      0.568162      0.398869      0.237441      0.147262     0.0823696     0.0486308
  16  16 3083.4229    3.8372  0.9525 11.3567 -0.0048  0.0280   0.0956   0.0729    0.5463   0.0000   440.6506       4.04963       4.12962      -1.53513       1.07044      -1.85514       5.44057       1.48883      -2.30472      0.532627     -0.884678      0.957644      0.765536     -0.321784    -0.0436044     0.0430828      0.136876      0.115104       2.78276       3.48653       3.73530       3.61147       3.70033       3.11738       2.91970       2.31825       1.89896       1.45463       1.06329      0.774894      0.541087      0.357975      0.217683      0.137780     0.0787798     0.0451233
  16  17 3224.9016    3.8564  1.3784  2.1436  0.0000  0.0366   0.0938   0.0935 1000.0000   0.0000   435.0152      -3.50730       12.7126      -3.85076      -9.43352       2.58970       0.00000       0.00000       0.00000       0.00000       0.00000       0.00000       0.00000       0.00000       0.00000       0.00000       0.00000       0.00000       3.30979       4.33136       4.66819       4.53691       4.63772       3.89264       3.70182       2.93289       2.22601       1.87202       1.33156       1.04138      0.673477      0.459604      0.294781      0.188436      0.111845     0.0572933
  16  18 3366.2996    3.1244  1.6922 11.6925 -0.0163  0.0429   0.0708   0.1141    0.2679   0.0000   443.7733      -6.42398       5.64976      -1.26268      -1.56350      -3.41989      -3.97749       2.57833      -4.06871     -0.548559      0.994201       3.12195      0.850925      0.496785    -0.0101794     -0.145214     -0.420150     0.0665526       4.37450       5.66733       5.92849       5.69579       5.75027       5.12007       4.59457       3.77384       2.82851       2.29341       1.66116       1.22222      0.891503      0.577367      0.359897      0.220828      0.125471     0.0700102
  16  19 3507.8351    2.5338  2.6158 11.4828 -0.0007  0.0538   0.0465   0.1437    0.1125   0.0000   429.9214       4.34756       4.01157      -14.8371       7.58159      -3.82558     0.0135264       5.82955      -1.31729      0.660393      -3.33800       1.93390     -0.987139     -0.957480      0.425172      0.535217    -0.0906973      0.171750       5.19390       6.92624       7.11177       7.28831       6.82215       6.22011       5.58506       4.65908       3.78418       2.87308       2.19318       1.54755       1.10293      0.722000      0.464115      0.272836      0.156395     0.0876932
  16  20 3649.6848    2.1641  4.0895 10.6129 -0.0076  0.0660   0.0309   0.1768    0.1039   0.0000   442.6594       4.84835       14.4452      -1.21315       5.58468      -5.39680       10.9172       9.19177      -9.88487      0.783267      -1.14770     0.0631370      0.810541     -0.771732       1.05964       1.05201    -0.0253367    -0.0903212       6.47400       8.29838       8.65835       8.81743       8.72184       7.99939       6.85732       5.63422       4.59440       3.51796       2.69664       1.92479       1.34554      0.921622      0.579124      0.359814      0.205506      0.117593
  16  21 3791.4883    1.7937  5.1328 10.4270 -0.0008  0.0779   0.0245   0.2125    0.0791   0.0000   448.7541      -19.6645       12.9359       15.4278      -9.07908      -20.3950       4.97905      -1.09210       8.17195     0.0570945      -6.16064     -0.630137       2.46725     -0.826941    -0.0157428      0.483934      0.315315    -0.0607066       7.50608       9.82717       10.1938       10.6089       9.85496       9.07127       7.89324       6.87353       5.62598       4.31593       3.22931       2.34883       1.60263       1.05878      0.675723      0.417639      0.234563      0.133352
  16  22 3933.3504    1.4490  7.3500 10.0185 -0.0007  0.1005   0.0188   0.2875    0.0724   0.0000   431.0406       8.18762       4.05057      -23.7766     -0.712893       9.08245     -0.475851       15.9816       4.10817      -3.50992       1.14000    -0.0433963      0.761213     0.0994110      -1.70664       1.05543      0.411202     -0.503385       9.50232       12.1650       13.2456       13.5917       12.5576       11.8365       10.0834       8.74719       6.84596       5.54612       4.08123       2.95401       2.07316       1.39815      0.878548      0.553265      0.307516      0.173795
  16  23 4075.3481    1.1961  9.0722  9.9590 -0.0028  0.1228   0.0168   0.3725    0.0629   0.0000   410.7371       22.1635       6.85578      -8.83588       12.0938       2.64492      -29.4606       21.0396      -2.06889      -2.17244      0.288340      -5.20722      0.909563       2.47654      -1.17451     -0.496898      0.790911     0.0125615       11.6534       14.8255       16.1312       16.7414       15.4452       14.3069       12.4732       10.7256       8.39636       6.63607       5.07863       3.61387       2.55924       1.70475       1.09096      0.687024      0.379763      0.214467
  16  24 4217.7704    0.9889 10.9098  9.7827 -0.0036  0.1568   0.0153   0.4663    0.0620   0.0000   443.3487       45.9292     -0.787926      -35.2787      -6.69699      -2.39080      0.884147      -6.80862      -18.8931       1.35880       14.4438      -1.46145      -6.74484      -2.70827       1.53902      0.461006     -0.480646     -0.418921       14.2932       19.0586       20.7626       20.4501       19.7936       18.1320       15.8581       13.4575       10.7786       8.25457       6.45524       4.59051       3.30689       2.22638       1.41516      0.877077      0.469542      0.270435
  16  27 4644.5204    0.5524 17.8805  9.4644 -0.0037  0.3624   0.0087   0.8781    0.0363   0.0000   333.2756      -68.3842       87.7659      -41.8778       28.7613      -22.5512       70.0320      -30.2508      -65.2272       89.4283      -31.7264      -14.4645      0.954960     0.0681956      -1.45266      -2.47555       1.13350     -0.191569       33.3964       43.2463       46.6875       48.0643       46.0013       40.7396       36.7311       31.6798       25.0520       20.0142       15.1123       10.9758       7.77977       5.23497       3.38955       2.16991       1.16847      0.669745
  17   8 1963.3284    0.5054  0.5022  8.9513  0.0013  0.0266   0.0169   0.0492    0.0746   0.0000   437.3786      0.166499       16.6313       1.08719      -4.32738      0.795671      -2.22132      -1.15778       2.81933    -0.0739942     -0.597406   -0.00702670      0.104973      0.118217      0.284327     0.0604045     0.0692780    -0.0143105       2.74002       3.05791       3.40243       3.49370       3.00461       2.52831       2.52931       2.52618       2.15861       1.57925       1.23135      0.916027      0.596491      0.360996      0.226567      0.168091     0.0943350     0.0479227
  17  10 2260.2600    0.9616  0.7624  9.7298 -0.0067  0.0281   0.0270   0.0677    0.1344   0.0000   441.8731       2.20613       15.0139     -0.885365      -1.86361      -1.69296       1.30235       1.39213     -0.255107     -0.140422      -1.18121     -0.408522       1.62077     -0.272286    -0.0335189   -0.00837558      0.102873     0.0211391       2.60887       3.46097       3.88386       3.86746       3.78035       3.30591       2.77745       2.30623       1.91104       1.49729       1.05335      0.791161      0.547710      0.397392      0.251120      0.150725     0.0931362     0.0538169
  17  11 2404.9540    1.3812  0.8326 10.2308 -0.0038  0.0277   0.0356   0.0633    0.1301   0.0000   435.9681      -5.22576       17.6675      -5.89252      -8.37469      0.436850       5.49975      -4.87831      0.765672     0.0104051      -1.18274      0.677193     -0.372977    -0.0240099    -0.0269285    -0.0177925     0.0668039     0.0297619       2.57070       3.31055       3.63622       3.55048       3.51395       3.11421       2.88612       2.39413       1.86164       1.49549       1.07272      0.820882      0.611152      0.407410      0.290024      0.170568     0.0963274     0.0600414
  17  12 2548.0119    1.7447  1.1781 10.0194 -0.0010  0.0343   0.0389   0.0832    0.2039   0.0000   437.3599      -2.85796       12.3364       1.48820       2.69874      -4.11572     -0.314553    -0.0165963      -2.62095      -1.86416     -0.556673      -1.24265      0.137937      0.898817      0.180178     -0.184946     -0.130814    -0.0271169       2.80517       3.97017       4.02383       4.10810       3.96116       3.54337       3.41424       2.59664       2.41057       1.79363       1.39165      0.980470      0.770304      0.448799      0.313092      0.195292      0.120796     0.0669800
  17  13 2691.0054    2.2645  0.9542 10.8345 -0.0138  0.0291   0.0541   0.0728    0.1689   0.0000   435.7565     -0.389738       4.68384       3.10814     -0.916594      0.975480     -0.457693      -2.46821     -0.542379       1.99579      -1.11434   0.000624532      -1.22643     0.0561225     -0.156807     -0.121254     0.0623890     0.0320705       3.13251       4.08630       4.65318       4.83377       4.53384       3.88773       3.22840       2.74367       2.06330       1.53650       1.12251      0.846322      0.571195      0.394637      0.258631      0.172276     0.0914707     0.0581590
  17  14 2834.2539    2.9534  0.8179 11.2843 -0.0066  0.0261   0.0774   0.0664    0.1702   0.0000   435.5803       7.93722       14.9928      -2.96068      -1.01043     -0.205653     -0.972580       2.52686     -0.312611     -0.840221     -0.993734       1.62926     -0.195100      0.925668      0.509316    -0.0858488      0.126919     0.0123482       2.52844       3.31925       3.12984       3.17784       3.30720       3.16373       2.72995       2.36939       1.75943       1.46209      0.988024      0.867040      0.594058      0.451745      0.286531      0.170506     0.0981698     0.0564576
  17  15 2977.1638    3.3782  0.9315 11.8111 -0.0012  0.0332   0.0814   0.0659    0.1604   0.0000   437.3412     -0.794072       14.7487       4.76062       1.02103      -2.50910      -2.86081      -5.47395      -3.16922      -1.27925      -1.08094     -0.891961     -0.248054      0.116162     0.0231929      0.108023     0.0601237     -0.156736       2.94962       4.04387       4.26340       3.67481       4.07844       3.18425       3.33174       2.71669       2.42323       1.87543       1.32849       1.09669      0.667495      0.487681      0.290461      0.187016      0.120481     0.0648007
  17  16 3119.2820    3.6942  0.9583 11.9149 -0.0056  0.0318   0.0911   0.0700    0.2537   0.0000   441.7254       6.10300       16.8973      -8.39148      0.106314     -0.282102       3.40739       1.44883     -0.638102      -1.16158       1.22678     -0.479549      0.284531     0.0167918     -0.130024      0.188362    -0.0745452     0.0145961       3.09760       3.20972       4.22474       4.26431       3.20650       3.78206       3.56245       2.44337       2.05932       1.84237       1.16173      0.918516      0.709824      0.446682      0.313776      0.205350      0.112133     0.0664604
  17  17 3261.2462    3.4918  1.4924 11.5313  0.0048  0.0360   0.0794   0.0985    0.3239   0.0000   441.1208       3.19378       17.3156      -1.56293      -1.02232     -0.871572       2.73460      -2.02053      -5.26739      -1.31256       2.20215      0.158588      -1.32959    -0.0463793     -0.122059      0.227627     -0.199192     0.0757124       3.19891       4.25270       4.33489       4.55762       4.35640       3.93864       3.57991       3.01982       2.57526       1.98162       1.47703       1.15432      0.774582      0.576650      0.348410      0.227295      0.132919     0.0765455
  17  18 3403.3380    3.0291  2.1884 10.8885 -0.0008  0.0455   0.0573   0.1231    0.3425   0.0000   447.8921      -11.1865      -3.22882       14.8921      -8.62981       3.91589      0.280408      -7.39456     -0.406457      0.923341      0.462023     -0.986085      0.399701      0.107015      0.979088      0.222757     -0.114141    -0.0658844       3.98034       5.46075       5.77367       5.74123       5.45160       4.99044       4.68798       3.70968       3.18830       2.50725       1.93524       1.34465      0.997581      0.684789      0.422546      0.283568      0.163549     0.0961864
  17  19 3545.3479    2.6146  2.9520 10.8596 -0.0009  0.0526   0.0421   0.1410    0.1647   0.0000   440.7445       8.51797       26.5061      -7.82152       3.21231       3.00059      -13.7120       4.90132      -3.94847       1.75363      -2.04786       2.43065     0.0703386     -0.849878     0.0897481      0.297140      0.306297   0.000350552       4.82460       6.46167       6.60369       6.77004       6.44675       5.94471       5.32527       4.58977       3.74509       2.98212       2.29336       1.68691       1.16747      0.806514      0.510331      0.330520      0.198471      0.114371
  17  20 3687.6880    2.0316  4.4269 10.5907 -0.0012  0.0685   0.0284   0.1868    0.0959   0.0000   446.8339       12.3818       2.93101       2.78623       18.6011      -3.88567      -2.08551     -0.966989      -2.36771      -7.49410      -1.81085      -2.25919      -1.54814     -0.691193      0.597350     0.0681701     -0.108878     -0.298778       6.09240       8.26960       8.85764       9.00198       8.45199       7.89668       6.81157       5.93763       4.92178       3.84153       2.92544       2.16785       1.52154       1.03738      0.685220      0.443176      0.242015      0.149202
  17  21 3829.9187    1.6705  6.1233 10.2003 -0.0039  0.0831   0.0210   0.2331    0.0752   0.0000   426.6231      -5.51880       9.74517      -7.49181       3.42751      0.468170       1.68154       4.44655       8.50182      -8.44934      -4.06154       3.19836       2.95299       1.67421      -1.54730     -0.440383     -0.176545     -0.210863       7.64430       9.67045       10.6266       10.8361       10.3731       9.65106       8.52245       7.05290       5.87724       4.55751       3.52128       2.60474       1.86859       1.29645      0.853627      0.545743      0.328274      0.189183
  17  22 3972.2719    1.4169  7.7192  9.8546 -0.0023  0.1002   0.0178   0.2838    0.0763   0.0000   425.8050     -0.947942      -18.7160       7.62469       10.1086      -2.90459       23.1969      -3.33356      -9.49019      0.235556      -7.47666      0.549896       3.32994     -0.811463     -0.780446     -0.124898     0.0179017      0.375994       9.07120       11.7019       12.5902       12.5412       12.6756       11.2323       10.1316       8.62623       7.14638       5.67497       4.34506       3.27540       2.25936       1.55288       1.01094      0.659734      0.403873      0.232351
  17  23 4114.9726    1.1283 10.1684  9.8148 -0.0029  0.1330   0.0157   0.3991    0.0638   0.0000   439.5065       9.76753       16.2828      0.436126      -7.18557       9.84458       29.6574      -8.58798      -11.4800      -1.06635       3.31566      -6.54416      -3.02605       2.99058    -0.0433233      0.385273       1.15468      0.193830       11.5913       15.2737       16.9079       16.9155       16.3370       15.2049       13.3301       11.2905       9.32283       7.32153       5.67076       4.18880       2.98354       2.10111       1.37482      0.883735      0.509155      0.300730
  17  24 4257.4018    0.9413 11.4255  9.7110 -0.0045  0.1594   0.0145   0.4796    0.0605   0.0000   445.9358      -20.7595       21.5621      -10.7306       17.4755      0.552427       5.36871      -20.9656      -9.50283      -12.3330      -3.09991       4.34372       4.79590       1.85214      -4.09647      0.720759       1.06782     -0.675723       14.0078       18.2241       19.8597       19.9440       19.2590       17.9667       15.8771       13.5166       11.3616       9.00228       6.92566       5.12739       3.66143       2.50537       1.70316       1.05433      0.625795      0.370240
  17  26 4542.5279    0.6475 15.9073  9.5391 -0.0019  0.2653   0.0101   0.7212    0.0412   0.0000   446.4789       13.4153       39.8928      -68.8427       14.5181       21.4602       20.5059       23.5520       10.4933       9.24839      -22.2449     -0.315002     -0.473802      -4.31888      -4.68478      0.401729      0.930803     0.0791604       23.1575       29.6769       33.0305       33.4335       32.5353       30.2353       25.9828       22.6902       18.6339       14.4498       11.5179       8.39739       6.08492       4.26375       2.84749       1.82021       1.08034      0.634854
  18   9 2143.7001    0.7414  0.7032  9.3036 -0.0036  0.0290   0.0199   0.0582    0.0850   0.0000   441.8912      -1.95684       13.1898       2.57416    -0.0711517     -0.954343     0.0432475       2.88697      0.652125     -0.724629     -0.822850       1.60505      -1.27475    -0.0688420    -0.0436697    -0.0184835     0.0830188    -0.0371354       2.20328       3.17377       3.39738       3.36224       3.55785       2.74200       2.90389       2.14309       1.82276       1.38810       1.05328      0.867781      0.576948      0.425496      0.296164      0.186546      0.111203     0.0680069
  18  10 2291.6293    1.0805  0.8889  9.5276 -0.0028  0.0288   0.0274   0.0689    0.1595   0.0000   436.7570     -0.779969       6.72151      0.722461       3.03609      0.136943      -1.68409      -3.92463       1.86093      0.377911      0.406964       1.14814     0.0385587    -0.0797369    -0.0490901     0.0224614    -0.0472366      0.111182       2.44445       3.07630       3.31124       3.57265       3.20921       3.07570       2.51990       2.39852       2.05528       1.55258       1.22984      0.913297      0.689630      0.448783      0.288831      0.219545      0.118385     0.0759591
  18  11 2436.7596    1.4405  1.0601  9.9529  0.0019  0.0343   0.0345   0.0773    0.2185   0.0000   437.9184       4.90916       13.9559      0.569803      -1.77333       2.11756      -1.41243      0.734613     -0.598016       1.31741     -0.132284      -1.24997     -0.271509      0.345249      0.109798     0.0548846    0.00428823     0.0796285       2.82731       3.99014       3.61979       3.92902       3.80145       3.43996       3.35226       2.79596       2.53651       1.88830       1.43813       1.19994      0.783959      0.655721      0.382409      0.265494      0.153241     0.0958614
  18  12 2580.8518    1.9664  0.8563 10.7450 -0.0053  0.0256   0.0482   0.0656    0.1310   0.0000   435.6414       3.38136       16.7178      -1.21158      -2.81477      -4.93007     -0.215450       1.26830      -1.74775      -1.55695      0.577176      0.922130      0.664283     -0.484224      0.139495      0.365061      0.110342    -0.0883132       2.28682       2.73320       3.05275       3.13604       3.11006       2.84220       2.44498       2.07664       1.73666       1.45705       1.05479      0.834460      0.578026      0.431458      0.269172      0.186166      0.120607     0.0751958
  18  13 2724.6812    2.4813  1.0144 10.5746 -0.0001  0.0290   0.0547   0.0683    0.2146   0.0000   439.5714       2.74933       10.7030      -11.2710      -4.58375       1.44593      -2.44794      -2.77879      -1.42091      -2.11471     -0.280235       1.66887      0.574072     -0.333573      0.507814      0.142589     -0.132904     0.0157502       2.53249       3.34270       3.64683       3.42026       3.67092       3.26932       2.98849       2.50986       1.94329       1.68274       1.19611      0.971611      0.690030      0.464391      0.326218      0.208587      0.136688     0.0816632
  18  14 2868.6428    3.0015  0.8597 11.3872 -0.0008  0.0251   0.0714   0.0648    0.1561   0.0000   441.8886       3.70401       7.75809       2.11123       2.21624       2.32548       4.14915    0.00845574      -2.37031      -1.16704      0.366852      0.624734     -0.586409     -0.477384      0.300813      0.246794     0.0898003     0.0192490       2.32783       3.06555       3.10845       3.22994       3.17716       2.86550       2.59897       2.09096       1.77236       1.46474       1.14462      0.820334      0.574999      0.400684      0.259077      0.179065      0.111497     0.0678323
  18  15 3012.0864    3.5379  0.9911 11.7909 -0.0015  0.0310   0.0809   0.0709    0.1645   0.0000   438.3162     -0.244096       17.2070       3.54722       1.73627      -5.43350       1.73218      -2.94461      -1.94509      0.392231      0.575459       1.23763     -0.661873      0.246035      0.293178     0.0297829    -0.0949707   -0.00704899       2.30146       3.33449       3.50026       3.48945       3.60796       3.27109       2.91253       2.42389       1.95188       1.65146       1.25843      0.975058      0.674715      0.476217      0.309671      0.212719      0.137312     0.0843476
  18  16 3154.7884    3.7364  1.1044 11.8585 -0.0034  0.0303   0.0819   0.0756    0.2006   0.0000   439.6466      -1.83867       18.7771      -2.17664     0.0355211       2.35141       4.86870      -3.47157      0.302502      0.794668     -0.286608      0.222610     -0.349604     -0.313844     0.0855796     -0.117592     -0.157020     0.0364680       2.71819       3.50638       3.92772       3.88261       3.88114       3.59265       3.09122       2.58213       2.17933       1.74568       1.25226      0.974944      0.703847      0.475357      0.334861      0.237619      0.128521     0.0838818
  18  17 3297.3218    3.4211  1.5022 11.4104 -0.0067  0.0366   0.0678   0.0857    0.2478   0.0000   439.1606      0.811043       11.0049      -1.32090      -1.87761       11.8721       2.59887      -2.78351      -6.35391       4.82103       1.92496      -1.60122       1.13768       1.67080      0.349685     -0.414125     -0.131439      0.130341       3.01962       4.35664       4.51405       4.72023       4.47593       4.16233       3.66386       3.00373       2.52402       1.98788       1.54625       1.14495      0.826783      0.566785      0.393953      0.252154      0.153556     0.0922152
  18  18 3439.8851    2.9226  2.6116 10.0671 -0.0003  0.0462   0.0446   0.1190    0.3972   0.0000   438.1818      -3.42213      -2.53680      -6.51586       6.75435     -0.962664      -6.32247      -2.09045       2.31662       3.10971     -0.705506      0.867076      -1.89694       1.39703      0.874535      0.388348      0.343432      0.206118       3.75634       5.24061       5.37039       5.69303       5.43490       5.03908       4.64592       3.76577       3.24569       2.61877       2.01221       1.51379       1.08667      0.772269      0.509542      0.335125      0.208057      0.124917
  18  19 3582.4036    2.3328  3.6623 10.6291 -0.0044  0.0577   0.0337   0.1577    0.1393   0.0000   444.7452       11.1764       2.57241      -7.35168       17.2988      -1.91727       6.66907      -7.78594       4.42812      -1.13048      -1.41555      0.517800       2.00601      0.702919      0.252413      0.131659     -0.589502      0.233358       4.88543       6.60881       6.93076       7.19190       6.96013       6.44929       5.81026       4.93779       4.12501       3.31917       2.46876       1.94721       1.37554       1.02096      0.654494      0.442307      0.263233      0.157960
  18  20 3725.2518    1.9430  5.1843 10.1576 -0.0018  0.0686   0.0232   0.1934    0.0989   0.0000   439.7317       12.5199       28.8538      -5.35135      -7.99271       7.08204       11.0825      -1.48129      -8.47817      -1.96206       3.78751       1.20672       1.70675      -1.18043      0.583362      0.341462     -0.430254    -0.0606644       5.94400       7.48996       8.29132       8.46218       8.24794       7.69847       6.71037       5.86005       4.88132       3.96225       3.04608       2.27704       1.69144       1.16176      0.820079      0.522735      0.323408      0.197617
  18  21 3867.9929    1.5950  6.5564 10.0130 -0.0023  0.0842   0.0189   0.2410    0.0756   0.0000   441.7988       8.72879       15.9262      -17.4697      -5.85271      -12.2639      -21.7169      -2.75967      -4.09557       4.32081       5.93573     -0.665299     -0.989736      -1.01308       1.28517       2.00000      0.127185      0.182630       7.05603       9.35494       10.1168       10.2641       10.0858       9.29331       8.34396       7.19315       6.02074       4.75739       3.79751       2.81324       2.08859       1.43069      0.989393      0.642700      0.399016      0.241939
  18  22 4010.7304    1.3491  8.7098  9.7718 -0.0012  0.1071   0.0158   0.3061    0.0671   0.0000   421.5359       8.21048       10.6221       11.3798       16.4126      -23.5993      -8.28343      -4.61584      -9.10615      -6.35353       5.61069       6.47257      0.689397      -3.73467      -1.74147      0.203251      0.559151      0.486797       8.94076       11.4319       12.7393       13.1541       12.4840       11.7579       10.4764       8.90819       7.68335       5.99580       4.79687       3.55890       2.65605       1.80253       1.29385      0.821937      0.496283      0.305165
  18  23 4153.8762    1.0979 10.1991  9.7237 -0.0015  0.1261   0.0144   0.3875    0.0606   0.0000   408.6676      -9.53919       45.3626      -3.57209     -0.227666       2.52435       18.7802       6.54528      -3.89730      -2.85240      -3.11624      -7.10290     -0.961094       1.70022       1.54525       1.25137      0.580104      0.447664       10.8646       13.8791       15.2174       15.3575       15.0436       14.0425       12.4488       10.7836       9.12075       7.26571       5.78868       4.33590       3.14512       2.20022       1.48298      0.984540      0.618600      0.379460
  18  25 4439.5019    0.7456 14.8475  9.6094 -0.0024  0.2261   0.0110   0.6322    0.0450   0.0000   389.2898       17.2236       79.4671      -9.88475       21.1572       3.14169       5.14310      -35.1428       32.2424      -5.08263      -3.14898     -0.555811      -10.6886      -5.07881       3.14385      -1.05271     -0.202576      0.241278       18.3254       24.1122       26.4911       27.1101       25.7191       24.9944       21.7451       18.9335       16.1113       12.8005       10.1951       7.57597       5.72147       3.95007       2.73235       1.82085       1.07552      0.668429
  19   9 2173.7452    0.7933  0.7572  9.3709 -0.0022  0.0254   0.0209   0.0656    0.0945   0.0000   439.6737      -6.38073       14.9126      -5.93809      -10.2405      0.286488      -1.37950      -2.80456      -2.58735      0.915710     -0.784479    -0.0602964      0.404451      0.341735     -0.529230      0.515614     0.0359458    0.00293164       2.05991       2.46216       2.90250       3.07462       2.96118       2.52511       2.37626       2.12793       1.82462       1.29433       1.19869      0.865503      0.590699      0.446074      0.319291      0.199073      0.123876     0.0792901
  19  10 2322.3043    1.1269  0.8761  9.8381 -0.0063  0.0288   0.0279   0.0664    0.1147   0.0000   438.5615      -6.68009       7.31597     -0.505853      -3.88113       5.16296     -0.903832       4.66662      -1.03944       1.32778      0.909218     -0.588762     -0.242059     -0.952591     -0.810333     -0.523466    -0.0646072    -0.0168113       2.48663       3.38596       3.21667       3.53694       3.30693       3.31668       2.76614       2.44582       2.03258       1.64173       1.25393      0.972918      0.709959      0.521654      0.361293      0.227267      0.158712     0.0989367
  19  11 2468.1302    1.5180  1.0330 10.3156 -0.0064  0.0286   0.0356   0.0777    0.1875   0.0000   441.4811      -4.10241       9.11756     0.0899792      -3.07434     -0.539298     -0.620960      0.135854      -1.63405      -1.43692      -1.28764     -0.115458      0.708521     -0.330991      0.166888    -0.0126468     -0.311782    0.00703321       2.40605       2.95804       3.29741       3.39454       3.19054       3.02275       2.84908       2.39957       2.02134       1.67340       1.42997       1.01401      0.792347      0.505830      0.345547      0.243460      0.166036      0.104939
  19  13 2757.8685    2.7162  0.8875 11.1686 -0.0027  0.0248   0.0624   0.0617    0.1543   0.0000   440.3011       2.08737       13.3409      0.379268      -1.20473      0.154160       1.30509      -2.25244      -1.36480     -0.409900       2.08763     -0.326817     -0.142018     -0.179552     -0.341882     0.0269986      0.114289     0.0711585       2.11328       2.76847       2.84694       2.90855       2.91767       2.58025       2.39592       2.14972       1.78471       1.48078       1.13647      0.859669      0.666521      0.445171      0.313846      0.206425      0.136669     0.0819550
  19  14 2902.4712    3.3150  0.8718 11.4486  0.0007  0.0279   0.0743   0.0605    0.1606   0.0000   437.7745       4.07510       17.5072      0.873709      0.936878      0.615739      -4.01689      -1.82811       3.16519      -1.78976     -0.299392      0.362547     -0.615354     -0.518371     -0.188131    -0.0489581    -0.0297195     0.0819078       2.31142       2.97289       3.19664       3.16636       3.58877       3.01712       2.64071       2.42423       1.82693       1.64949       1.10347      0.923941      0.642486      0.496709      0.339214      0.225523      0.148544     0.0905858
  19  15 3046.5226    3.6940  0.9237 11.7121 -0.0013  0.0265   0.0826   0.0623    0.1813   0.0000   436.6477      0.638510       13.6815       4.51590      -4.24805      -2.34096      -2.29771       4.69623     -0.353612      -3.24595      0.245648     -0.577753      -1.14090     -0.717885     0.0831005    -0.0437639     -0.229850     0.0429403       2.24181       3.06599       3.23939       3.31014       3.20579       2.89159       2.69957       2.34014       1.90070       1.49490       1.20277      0.914940      0.680534      0.465641      0.344808      0.207178      0.146294     0.0851895
  19  16 3189.7782    3.6898  1.1352 12.0974 -0.0061  0.0299   0.0801   0.0797    0.1661   0.0000   436.7102      0.881411       14.1825      -1.96117      -3.66123      -4.75340       2.29341      -1.86737      -2.34535      0.253334      -1.89216      0.304768      -1.06993     -0.262936      0.418038      0.454378    -0.0197861    -0.0621042       2.63918       3.65237       3.80900       3.89690       3.61322       3.39492       3.04457       2.71306       2.25681       1.91282       1.50811       1.12937      0.799503      0.552091      0.377317      0.251295      0.152241     0.0975614
  19  17 3332.7909    3.2886  1.6846 11.5952  0.0014  0.0377   0.0600   0.0944    0.1528   0.0000   446.0273       1.24901       13.5344       1.52028       6.36567     0.0655578      -4.60434      -3.21155       1.95804       1.47962      0.321691    -0.0604261     -0.841629      0.696672     0.0380897     0.0683811     -0.221953     0.0688052       3.04734       4.01222       4.21398       4.34693       4.41189       3.98684       3.73606       2.94703       2.58507       2.14369       1.70594       1.29637      0.932257      0.686040      0.447082      0.323547      0.200576      0.134140
  19  18 3475.9501    2.6601  2.4100 11.4019 -0.0081  0.0460   0.0450   0.1242    0.1298   0.0000   435.5699     -0.429146       17.5302       4.81414      -12.2988      -6.14117       1.99095       2.82940      -5.04216      -2.28040     -0.556027      0.472405      0.551663       1.09988     0.0899146       1.24362     -0.603179     -0.213230       3.67535       4.96054       5.51777       5.60063       5.52177       4.96161       4.58500       3.85536       3.25575       2.65200       2.08665       1.56350       1.14676      0.850706      0.583272      0.390863      0.239122      0.150405
  19  19 3619.1565    2.2567  4.1418 10.4219  0.0011  0.0599   0.0289   0.1641    0.1246   0.0000   434.9447       2.12759       13.1747      -1.23968      -3.99920      -3.63775      -6.97039     -0.926160     0.0487182      -5.20469       1.24362      -2.59138      -1.71398      0.241041      0.625175      0.554920     -0.126497     -0.160957       4.73775       5.93455       6.69120       7.06104       6.52295       6.31704       5.78185       4.87875       4.27020       3.36063       2.70862       2.09441       1.56600       1.09640      0.786713      0.509907      0.337333      0.210711
  19  20 3762.3517    1.8408  5.5762 10.3796 -0.0040  0.0770   0.0229   0.2073    0.0807   0.0000   443.9473      0.638289       10.9976       5.68851       3.19158       2.53226      -15.8538     -0.523900       6.46529       13.0807      -6.79519       2.14714      0.427961      0.313845     -0.132912      0.170577      0.322973     -0.106006       6.14091       8.26770       8.88541       8.94721       8.87049       8.38609       7.41745       6.49563       5.54150       4.53539       3.59383       2.77927       2.00897       1.48267      0.982582      0.690345      0.417608      0.269364
  19  21 3905.5905    1.5265  7.6714  9.8684 -0.0017  0.0934   0.0165   0.2590    0.0705   0.0000   437.2051      -8.06740      -9.57445      -12.3023       6.39043      -10.6790       1.12192       10.0162      -2.11579      -1.97298       2.31256       5.12542       1.74709      -2.01116      0.911943      0.131567     -0.244415     -0.255539       7.32063       9.45901       10.6548       10.5449       10.3728       10.1230       8.71944       7.85493       6.56473       5.36098       4.20567       3.28980       2.40344       1.77091       1.24784      0.824945      0.513600      0.328859
  19  22 4049.0068    1.2394  8.8368  9.8820 -0.0006  0.1112   0.0151   0.3223    0.0595   0.0000   434.6692      -4.54521       47.8365       5.29556       4.63088      -23.7330       12.6357      -2.02328       10.2035      -9.72460       7.45197     -0.807953      -1.44980       1.69389      0.154086     -0.401831     -0.408603      0.122396       8.85511       11.9783       12.9113       13.2108       12.6638       12.1801       10.9059       9.57104       8.02035       6.49712       5.23231       3.92989       2.96903       2.14069       1.45451      0.995832      0.614350      0.388574
  19  23 4192.1930    1.0360 10.8112  9.7576 -0.0018  0.1357   0.0138   0.4052    0.0570   0.0000   453.4429      -2.94566      -15.7526      -9.87686       11.6840       8.38478      -14.4228      -31.0204       11.3903       1.73178      -2.62596      -8.26935       2.22975      -2.71688       1.22726       1.13894      0.402325     -0.836018       10.9087       14.0987       15.5683       15.8400       15.3468       14.5371       13.1393       11.7388       9.63683       8.03381       6.27815       4.97449       3.55012       2.63786       1.82356       1.21867      0.774555      0.483434
  19  24 4335.9902    0.8330 13.1302  9.7276 -0.0018  0.1829   0.0122   0.5298    0.0484   0.0000   446.6879       1.97858       11.6941       13.0085      -1.88272      -19.6592      -4.00474       16.2925       15.8638      -22.3134      -10.0304       13.3497       4.05845       2.54725      -3.03701       1.30941      0.281622       1.20674       14.7014       18.8151       21.3356       21.1796       21.3995       19.7953       17.9921       15.4891       12.9546       10.6633       8.48841       6.41224       4.89382       3.47392       2.47923       1.69023       1.03068      0.664890
  19  26 4622.6362    0.5682 18.6576  9.5222 -0.0001  0.3255   0.0081   0.8299    0.0320   0.0000   444.1223      -9.34041       104.934       10.2520       19.8249      -51.7773      -63.7094      -18.5948      -12.4462      -42.1113       28.6481      -5.28392      0.565997       13.2854       1.45890      -5.87282      -2.69571       1.71803       25.5901       32.9727       37.1964       38.1515       37.0393       34.5139       31.3332       27.5297       23.0622       18.8577       15.2626       11.5177       8.56182       6.40996       4.40908       2.99643       1.85607       1.16701
  20   6 1734.1877    0.3133  0.2391  8.9011 -0.0075  0.0235   0.0181   0.0415    0.0427   0.0000   439.7905      -1.94645       17.5393      0.510699      -3.73729      -1.52145      0.174106     -0.465631      -1.52661      0.814818      -1.22025     -0.223281      0.636427     0.0383454     -0.527042     0.0221703      0.200739    -0.0135228       1.81103       2.46516       3.12921       3.03610       2.89604       3.24333       2.23540       2.29118       1.85397       1.35124       1.19285      0.860264      0.388142      0.489001      0.330492      0.162311      0.145660     0.0835095
  20   8 2050.0022    0.6271  0.6413  9.1574 -0.0065  0.0269   0.0176   0.0563    0.0821   0.0000   437.5629       2.15666       14.8467      -3.73589      -6.11371      -4.41188      0.718108      0.820065     -0.285980     -0.537524      -1.36576      -1.82696      0.586177      0.514736     -0.277706      0.118548    -0.0254349    -0.0356392       2.04679       2.57596       2.95673       3.01213       2.82378       2.90546       2.45430       2.07801       1.67453       1.48262       1.18042      0.929815      0.691733      0.451614      0.336312      0.223758      0.151215      0.111167
  20   9 2203.0993    0.8965  0.9288  9.1232  0.0017  0.0272   0.0207   0.0687    0.1377   0.0000   435.4488      -1.05407       16.6849       6.04395      -1.73147      -1.72331      -1.69857     -0.193369      0.596781      0.620774   -0.00125532      0.642190     -0.949641     -0.234016      0.200870     -0.557175   -0.00906113     0.0924586       2.22049       2.89744       3.34127       3.33059       3.34358       3.02692       2.68167       2.40008       1.95998       1.55637       1.18304      0.950292      0.710638      0.507772      0.373650      0.248905      0.166556      0.107174
  20  10 2352.4210    1.2395  0.9797  9.7787 -0.0046  0.0280   0.0276   0.0676    0.1277   0.0000   434.7457       2.24839       13.0891      -2.46620     -0.774087      -1.41992       2.81408       3.01844     -0.677008      -1.22052      -3.25039      0.737467      0.846121     0.0491675    -0.0173540    -0.0573227    -0.0148554     -0.155366       2.39034       2.97319       2.98656       3.01793       3.04455       2.88170       2.80422       2.44620       2.02006       1.66256       1.36096       1.03195      0.833975      0.572143      0.410471      0.293717      0.184033      0.122232
  20  11 2498.9103    1.5460  0.9758 10.3546 -0.0075  0.0293   0.0365   0.0705    0.1703   0.0000   433.8248       2.53466       13.8325      -3.93825      -3.27649     -0.719567       1.52335      0.801933     -0.221545       1.10059      -1.05547       1.14378      0.617192     -0.790644      -1.18485      0.113438     -0.140405    0.00627826       2.33648       2.95342       3.03455       3.23466       3.02814       2.87214       2.72275       2.48893       1.98945       1.60311       1.35587       1.01412      0.790451      0.553264      0.433715      0.282985      0.184943      0.119636
  20  12 2644.8110    2.1043  1.0036 10.6693 -0.0024  0.0301   0.0500   0.0702    0.2291   0.0000   441.8035      -3.83912       12.3916      -3.37747       2.48364      0.257130      0.526225      -5.10918       3.91088      -2.94307      0.808369     -0.676176      0.414411     0.0579783      0.411342      0.269335      0.152646    -0.0660161       2.39132       3.27821       3.43029       3.49129       3.63419       3.26958       2.91564       2.47677       2.09594       1.71720       1.40075       1.04256      0.768876      0.550052      0.371356      0.259960      0.173861      0.114597
  20  13 2790.6398    2.7643  0.8689 11.3726 -0.0050  0.0260   0.0645   0.0613    0.1414   0.0000   441.7487       2.50958       11.6276       2.95439       3.23293       2.33587   -0.00860599      0.903621       1.35107      -3.04233      -1.01013       1.27058     -0.427300       1.09851      0.540207      0.153683      0.180637     -0.107395       2.20058       2.61218       2.78702       2.88853       3.11772       2.83453       2.45193       1.99070       1.69616       1.60734       1.20409      0.928658      0.639738      0.487615      0.338176      0.255485      0.155098     0.0991994
  20  14 2935.9070    3.5264  0.9124 11.2940 -0.0000  0.0244   0.0767   0.0596    0.1933   0.0000   438.3921      -2.48964       14.2904       1.10694     -0.173968      -6.79255      -1.41021     -0.264563       1.91273       1.65715       1.01083      0.460800     -0.780241     -0.535876      0.455916      0.192261    -0.0470250    -0.0312075       1.92340       2.65764       2.66497       2.85659       2.66993       2.65172       2.35909       2.18844       1.76052       1.42118       1.09719      0.865553      0.647024      0.501903      0.374900      0.237626      0.166249      0.103813
  20  15 3080.4044    3.8628  0.9149 11.7508 -0.0000  0.0252   0.0838   0.0629    0.1735   0.0000   439.0551      -5.97565       13.0430      0.342161    -0.0346102      -4.05786     -0.998777      -1.60951      -2.25502      0.886419       1.59305     0.0354416     -0.765186     -0.221539      0.573766      0.224213     0.0327272    -0.0669584       2.26164       2.99447       3.22039       3.24032       3.33609       3.10945       2.77285       2.31468       1.86192       1.42976       1.13371      0.900326      0.663074      0.506899      0.348712      0.231747      0.156692      0.106498
  20  16 3224.3392    3.6562  1.2243 11.9287  0.0009  0.0315   0.0733   0.0766    0.1577   0.0000   437.2758      -1.10730       13.8732       6.59216      0.300658      -1.95211      -1.60816      0.343710       1.88992      -2.66399       1.70930      0.826465     -0.255767     -0.245403      0.251728      0.266240     -0.153615     -0.109003       2.55095       3.28763       3.58673       3.54632       3.65023       3.24956       3.08868       2.69896       2.29073       1.84394       1.38984       1.13472      0.847629      0.636884      0.443700      0.297348      0.217778      0.130402
  20  17 3368.0043    3.1861  1.7926 11.3658  0.0003  0.0362   0.0532   0.0956    0.1276   0.0000   439.6376       4.92454       8.49410      -4.06662      -4.88251      -6.73426      -3.12144     -0.658148      -1.71201      -1.21025     0.0137856      -1.48574      -1.21493     0.0803813      0.243120    -0.0898533    -0.0187836      0.104913       2.82045       3.59999       3.80719       4.13529       3.88069       3.60956       3.42382       2.93777       2.61964       2.13035       1.78450       1.32181       1.02555      0.716262      0.510793      0.358362      0.226465      0.145995
  20  18 3511.8351    2.6062  2.7798 11.0680  0.0003  0.0478   0.0390   0.1254    0.1155   0.0000   436.9595      -4.78708       17.8908      -2.64595       2.63312       1.62444      -5.04569      -2.89276       4.04548      -2.62604      -4.86841       3.94476      -1.54465      0.305613     -0.230792     -0.800203      0.585483      0.118044       3.71787       4.99447       5.46993       5.53429       5.43416       5.20167       4.52451       3.99049       3.51095       2.79906       2.30962       1.73976       1.34233      0.938440      0.654629      0.476426      0.289571      0.189157
  20  19 3655.4323    2.1258  3.9801 10.6268 -0.0023  0.0583   0.0280   0.1620    0.0975   0.0000   434.6618       7.61144       9.65343      0.449490       12.4496      -6.51642     -0.655738     -0.393155     -0.695176      -9.56295      -1.72379       2.72912      -1.89856     -0.609138       1.65115      0.594912     -0.327441      0.334187       4.41131       5.84026       6.50882       6.51282       6.62805       6.11287       5.56691       4.88570       4.07336       3.50647       2.72750       2.14377       1.61389       1.15319      0.840641      0.577985      0.364130      0.235156
  20  20 3799.1860    1.7091  5.7341 10.2851 -0.0015  0.0759   0.0207   0.2095    0.0743   0.0000   434.0145       5.42997       9.74253      -5.49440       1.90133       4.29983       2.83295      -5.50126       10.1357     -0.786075      -3.42473      -3.15539       2.18731       3.91065      -1.08871      0.151825     -0.452745     -0.118526       5.74831       7.37144       8.40407       8.45761       8.41101       7.84473       7.22865       6.34377       5.38187       4.48028       3.57813       2.80456       2.06882       1.56863       1.09273      0.779344      0.479765      0.314091
  20  21 3942.8331    1.4734  7.8130  9.8497 -0.0006  0.0933   0.0162   0.2636    0.0680   0.0000   433.0279      -15.3018       35.9470      -8.93094       12.7925      -21.9307       2.32514       7.32234      -4.42449     -0.683204       6.13900       7.13428     -0.913017      0.625368     -0.179748      0.486154     -0.900877     -0.774463       6.98315       9.21064       10.0324       10.6556       10.0942       9.74470       8.86964       7.74690       6.66722       5.53656       4.37683       3.40309       2.55564       1.95874       1.34676      0.949078      0.598762      0.383781
  20  22 4086.6050    1.2006  9.9280  9.7469 -0.0010  0.1179   0.0140   0.3419    0.0568   0.0000   422.1260      -8.13791       29.5155      -11.0154       2.19717      -6.41982   -0.00621387       7.32885      -11.2241      -3.34132       2.29048      -11.4727       1.75433       5.27078       1.67126      0.877612      -1.10008      0.647375       9.01101       11.7571       12.8696       12.8837       12.8794       12.1755       11.1894       9.95029       8.60735       6.95090       5.78591       4.36839       3.35510       2.47068       1.75589       1.21712      0.777589      0.503709
  20  23 4230.0940    0.9914 12.2271  9.7307 -0.0005  0.1555   0.0129   0.4494    0.0521   0.0000   433.3090       19.8521       26.0823      -24.9250      -14.3202       26.1048       20.1437      -16.2743      -7.47906       20.7648       8.40303       6.49111       6.45510     -0.111383     -0.656466       1.04134      0.497963     -0.153130       11.6049       15.3690       17.0526       17.3884       17.4184       15.8702       15.0219       12.8446       11.1364       9.15624       7.42359       5.75757       4.46400       3.15709       2.27353       1.55695       1.01490      0.652072
  21   7 1919.8352    0.4780  0.5012  8.8979 -0.0032  0.0200   0.0146   0.0460    0.0625   0.0000   439.3458      -5.71992       13.8927     -0.704457      -2.43154       1.95539     -0.478126       1.32773      -1.14744      -1.83182      0.138792       1.32837     -0.480394     -0.684496     -0.482257      0.213183     0.0356006     0.0705941       1.40990       1.84468       2.14388       2.06046       2.05538       2.04129       1.65443       1.58357       1.39572       1.12208      0.895280      0.715934      0.526731      0.412752      0.280952      0.204483      0.126752     0.0910422
  21   8 2077.7286    0.6435  0.7472  9.0744 -0.0023  0.0259   0.0161   0.0580    0.0841   0.0000   439.9917      -4.28264       15.6079       7.69263       1.17092      -1.48497       2.60987      -3.79813      0.154484      0.596910      0.725067     -0.195952     -0.382374      0.194281    -0.0774416     -0.163348     -0.119553     0.0816748       1.88169       2.51989       2.52887       2.69002       2.69359       2.44250       2.33934       2.29177       1.74241       1.53588       1.10038      0.958538      0.655002      0.596141      0.393458      0.306823      0.194140      0.128809
  21   9 2231.8722    0.9364  0.7906  9.3567 -0.0007  0.0237   0.0223   0.0606    0.1248   0.0000   439.6263       3.71965       15.7709      -3.86134       2.09151      -3.44889      0.239126       2.85045      -1.74846      0.177765     -0.649166       1.63596     -0.635135     -0.825486     -0.466262      0.167900     -0.106191     0.0784610       1.97884       2.40724       2.47428       2.56336       2.58196       2.43183       2.34707       2.05090       1.71466       1.48184       1.16026      0.911017      0.714202      0.526010      0.401588      0.278711      0.190513      0.119476
  21  10 2381.8272    1.2807  1.0447  9.7704 -0.0023  0.0284   0.0265   0.0684    0.1328   0.0000   438.2920      0.765560       18.1109      -4.74319      -5.14177       3.35631       4.75928      -1.01005      -2.78263       2.53250     -0.985873     -0.206931     -0.267343      0.830397     -0.577248     -0.138670      0.499972     0.0461471       2.02950       2.81323       2.81522       2.89855       2.87344       2.83687       2.61484       2.43161       2.02464       1.62849       1.35984       1.02486      0.785852      0.638170      0.438321      0.327747      0.221364      0.140128
  21  11 2529.2077    1.7628  0.9973 10.3471 -0.0027  0.0265   0.0369   0.0638    0.1488   0.0000   438.9623       2.23567       11.9492       1.72033      0.834199      -2.64490      -3.29550       2.80198      0.764854     -0.201260   -0.00146422     -0.403150     -0.346639      0.286863      0.432742     0.0730469      0.303210      0.234749       2.02565       2.60636       2.68900       2.93696       2.87802       2.71692       2.56036       2.06819       1.89102       1.53089       1.29677      0.970219      0.764376      0.546657      0.392040      0.284370      0.192637      0.125877
  21  12 2676.1084    2.3690  1.0318 10.6195 -0.0054  0.0276   0.0510   0.0679    0.2850   0.0000   439.0927       3.10868       10.7025       4.74515      -2.73985      -2.38810      -1.86816     -0.366007      -3.46916       3.15596       1.74326      0.113923      -1.71078      0.802192      0.170442     0.0424907      0.218300      0.222796       2.13257       2.69201       3.15942       2.99322       2.95136       2.84766       2.59521       2.27407       2.01374       1.71702       1.38505       1.02074      0.818330      0.587399      0.431490      0.329931      0.206159      0.125921
  21  13 2822.8999    2.9585  0.8687 11.3033 -0.0025  0.0261   0.0656   0.0571    0.2086   0.0000   436.1296       1.11965       10.3576       1.71000      -2.29773       2.83843      -1.89840      0.753684       1.23271       1.35119       1.35101      0.696727      0.582537       1.20829     -0.334124     0.0307600    0.00742007      0.210099       1.81257       2.62194       2.78230       2.95930       2.93358       2.73099       2.49444       2.08173       1.92106       1.44650       1.32877      0.872987      0.763072      0.531531      0.377576      0.269956      0.169447      0.113329
  21  15 3113.8785    3.9346  0.9129 12.0442 -0.0014  0.0240   0.0862   0.0627    0.1505   0.0000   438.3240      -3.91765       17.2626     -0.231411       2.46575      -2.06365     -0.764490      0.691246      0.747568       1.82896       1.46326      -1.12120     -0.251013      0.504375     -0.561177      0.358309      0.499753      0.130605       1.96357       2.66252       2.96814       3.00674       3.09666       2.77365       2.58243       2.07128       1.79228       1.45809       1.18333      0.949903      0.704576      0.489167      0.337098      0.243622      0.171030      0.113981
  21  16 3258.4039    3.5809  1.4096 11.4632 -0.0002  0.0320   0.0633   0.0806    0.1645   0.0000   439.9076     -0.509822       12.9395       1.58097       5.59471      -5.14091      0.456970      -2.97876     -0.479083    0.00514527      -1.12143     0.0453784      0.260321      0.374727      0.349182    -0.0400501      0.132517      0.214016       2.43485       3.29049       3.62993       3.76169       3.72924       3.64044       3.03944       2.67686       2.30048       1.82020       1.47347       1.12660      0.860593      0.627123      0.476339      0.316767      0.221332      0.147537
  21  17 3402.7884    3.1388  1.8961 11.5887 -0.0001  0.0383   0.0504   0.0971    0.0982   0.0000   442.9135      -1.21613       20.1873       1.58965      -2.40952       1.19103       1.99673      -1.33411       2.30071      0.883254      0.788117      0.653737    -0.0385222     -0.608435       1.02619     -0.111578      0.382571    -0.0670977       2.83660       3.76873       4.11412       4.31570       3.95911       3.97010       3.62444       3.20898       2.71002       2.17683       1.81300       1.43216       1.09074      0.809955      0.580460      0.401704      0.275139      0.181640
  21  18 3546.9665    2.4397  3.1237 11.1979 -0.0038  0.0529   0.0344   0.1299    0.0835   0.0000   440.1572       7.24132       4.68803      0.142734       5.62137      -2.56091      -7.62351       4.07108      -2.30757       5.31142      0.242412      -1.26922      -1.07445      -1.36619      -1.37693     -0.203657      0.174739      0.184788       3.73288       4.91753       5.61416       5.60860       5.82002       5.21980       5.00441       4.26945       3.73575       2.99980       2.47451       1.94954       1.49918       1.10158      0.798961      0.574729      0.366252      0.250180
  21  19 3691.3347    2.0256  4.6845 10.4793  0.0002  0.0611   0.0237   0.1688    0.0834   0.0000   429.2085      -9.57930       14.2640      0.873766      -6.05814       2.08020      -2.28204      -1.48975       3.63422       3.08072       3.98784      -1.26684     -0.348892       2.08975     -0.485158       1.30424      0.478078     -0.242390       4.50605       5.79916       6.43544       6.57767       6.37309       6.17625       5.61092       5.05660       4.40256       3.68004       2.97530       2.41999       1.81331       1.34542      0.964692      0.689564      0.450315      0.299024
  21  20 3835.3847    1.6612  6.7237 10.1056 -0.0013  0.0784   0.0178   0.2252    0.0673   0.0000   437.5688       2.92600       2.86612      -6.13911       6.77381      -8.42285      -4.41749      -3.89265      -2.08656      -1.93717      -6.98895     -0.691494       3.96257     -0.108697       1.26496       1.13597     -0.173534     -0.224875       5.79441       7.52457       8.34488       8.40813       8.41705       8.00244       7.42034       6.47876       5.65200       4.74874       3.84171       3.00434       2.31716       1.72575       1.27237      0.893722      0.586946      0.389444
  21  21 3979.5345    1.4128  8.4730  9.9230  0.0013  0.0979   0.0151   0.2755    0.0579   0.0000   433.6042     0.0288662       14.4249       13.5989     -0.462253      -21.1516      -17.4638       6.97276     -0.137382      -5.51167      -1.35825      -6.46714       3.67581      -3.79809      -2.09586     0.0225387      0.894112      0.166308       6.96306       9.10703       10.2982       10.4151       10.3060       9.83244       9.11248       8.06370       6.86493       5.92591       4.73602       3.80038       2.84815       2.14765       1.59406       1.08017      0.720351      0.476316
  21  22 4124.0252    1.1335 10.7275  9.8020 -0.0003  0.1261   0.0130   0.3642    0.0513   0.0000   449.7588       3.09188       36.9706      -17.4603      -5.07390      -15.1837      -7.02467       9.70771       12.3647      -4.35715       6.41530       5.13699      -2.90587      -3.51882    -0.0315788       1.74241      0.480039      -1.47697       9.10222       11.8460       13.3776       13.6817       13.5507       12.6923       11.8429       10.3241       9.06920       7.57773       6.07006       4.91072       3.68893       2.78424       2.01608       1.43388      0.923000      0.613018
  21  23 4268.0911    0.9569 13.2785  9.7473  0.0008  0.1649   0.0114   0.4679    0.0463   0.0000   449.8855      -26.1213       15.8378       34.9458       15.4013       4.92609       10.5340       14.9230      -20.2777      -15.3576      -3.62280       13.7637      -11.0912       6.40624     0.0725810      -2.05464      0.796754       1.25894       12.0408       15.9086       17.3892       18.0487       17.7963       17.1083       15.5943       13.6663       11.9035       9.83813       8.09659       6.52919       4.77516       3.70533       2.60921       1.91100       1.22572      0.825690
  22   7 1945.0453    0.4664  0.4872  9.0887 -0.0085  0.0207   0.0142   0.0446    0.0588   0.0000   435.1427      0.522758       17.4458      -2.27418      -3.65378      0.370276       1.35393     -0.229968       2.03251     -0.105371      -1.28489     -0.151252      0.239015     -0.954534     0.0488035      0.228439     -0.258049     -0.208240       1.45905       1.96019       2.21674       2.22963       2.20793       2.07343       1.84229       1.72420       1.40857       1.20200      0.996006      0.822308      0.585594      0.466082      0.317263      0.245900      0.144375      0.112271
  22   8 2104.7292    0.6824  0.7876  9.2806 -0.0011  0.0286   0.0166   0.0573    0.0802   0.0000   438.8711     -0.625762       14.9690      -1.24786      -1.83734      -3.63139      -1.71043       1.95840       1.17947      -1.06652      0.524359     0.0611704     -0.400828     -0.240662    -0.0659488    -0.0620668      0.154511     -0.167350       2.40110       3.38937       3.92937       4.09591       3.99435       3.66252       3.25422       2.73498       2.33015       1.83151       1.40557       1.11711      0.864776      0.586213      0.438666      0.302727      0.199686      0.140833
  22  10 2410.7732    1.3630  0.9925  9.9425 -0.0031  0.0261   0.0292   0.0656    0.1646   0.0000   439.1447     -0.980327       13.6359       3.68791     -0.468741      -4.31098       1.45298      -2.10988      -2.68705      0.154800      0.386274       1.74043     -0.616983     -0.117766     -0.121669     -0.412594     -0.238828     0.0743783       1.95610       2.45068       2.69657       2.79425       2.73801       2.55938       2.40790       2.22939       1.89585       1.61889       1.30483      0.994140      0.769111      0.597785      0.470052      0.334121      0.225294      0.151639
  22  11 2559.1285    1.8245  1.0330 10.4038 -0.0025  0.0268   0.0370   0.0664    0.1442   0.0000   438.3371      0.839220       12.5895     -0.881327      -3.58270      -1.33639       1.45067      -2.70649      -1.54653      0.161750      0.676606      0.931813    -0.0839392     -0.271463     -0.217948     -0.145274     -0.439826    -0.0427392       1.91452       2.36318       2.75670       2.77876       2.72876       2.65526       2.35654       2.29134       1.96450       1.56827       1.37891      0.998178      0.802612      0.621503      0.463613      0.344731      0.225571      0.159014
  22  12 2707.0232    2.3816  1.0429 10.9337 -0.0041  0.0274   0.0498   0.0665    0.1869   0.0000   437.6094      0.243314       14.1953     -0.963610      -3.17130       1.46059       3.10264      -1.13522       3.29125     -0.618662     -0.643444     0.0614892     -0.294593      0.856787     0.0575878      0.106188     -0.112890     -0.105488       1.99358       2.55885       2.67510       2.77470       2.63926       2.70415       2.55512       2.12419       1.98157       1.60153       1.37151       1.12252      0.889507      0.607962      0.464467      0.332904      0.225461      0.156852
  22  13 2854.6635    3.1543  1.0514 10.6709 -0.0017  0.0262   0.0650   0.0673    0.4345   0.0000   437.4760      -2.15625       18.7766       2.44835       1.18747      -1.79725     -0.285133      -1.33612      0.118045     -0.909392     -0.814090      0.867700      0.809786     -0.842968    -0.0887781      0.245435    -0.0666253     -0.217681       1.78176       2.40716       2.56947       2.71158       2.72558       2.54602       2.47274       2.12857       1.80635       1.50202       1.17840       1.05126      0.757711      0.620804      0.409729      0.312091      0.215117      0.147416
  22  14 3001.3559    3.7302  0.8596 11.8062  0.0004  0.0229   0.0836   0.0585    0.1755   0.0000   436.4063      -3.30635       12.7829       2.62587      -2.25271     -0.519483     -0.875152      -2.90967     -0.318336     -0.472331   -0.00880245       1.01393      -1.01665      0.661677      0.579234     -0.164666     0.0279017      0.107118       1.63064       2.23434       2.33643       2.42797       2.45718       2.24905       2.13821       1.87550       1.69444       1.32280       1.14524      0.871987      0.696609      0.529344      0.365023      0.272902      0.190504      0.121924
  22  15 3146.9182    3.7074  1.1332 12.2258  0.0002  0.0289   0.0758   0.0744    0.1311   0.0000   438.7016      -5.56923       15.3716      -1.89565       1.15798      -2.36799      -1.08022     -0.187814      -1.41456      0.743583       2.67700     -0.630889      -2.21517     -0.126831     0.0158996     -0.250770      0.317528    -0.0432946       2.20806       3.12384       3.32843       3.58260       3.53564       3.36216       2.95235       2.62138       2.19603       1.72919       1.44173       1.06802      0.912621      0.600302      0.468656      0.322685      0.228095      0.156924
  22  16 3292.1161    3.5065  1.6363 11.3166 -0.0009  0.0329   0.0565   0.0845    0.1470   0.0000   440.0971       3.59714       7.86137      0.769262      -3.53052      0.689762      -4.58971     0.0722661      -1.03952      -1.09175       1.80373       1.96474      -2.59215      0.431932      0.687706      0.258073      0.211908     -0.199572       2.46576       3.26559       3.68331       3.82893       3.82216       3.52299       3.21303       2.88233       2.37265       2.00379       1.61416       1.26838       1.01229      0.726330      0.536137      0.385501      0.255046      0.180801
  22  17 3437.1186    2.8959  2.3412 11.2305 -0.0013  0.0400   0.0408   0.1056    0.0922   0.0000   442.2689       3.07556       13.1331       1.14671     -0.275483       1.73165      -8.86206      -3.68201       3.17199       2.81956       1.63363      -2.82279      0.554720     -0.408225    -0.0551644     -0.794630      0.572506      0.213644       2.83813       3.75812       3.99652       4.08485       4.15832       3.99639       3.78489       3.32110       2.81821       2.39276       1.91011       1.58347       1.18451      0.920467      0.672891      0.496395      0.333012      0.227410
  22  18 3582.0000    2.2872  3.4434 11.0145 -0.0011  0.0528   0.0298   0.1337    0.0729   0.0000   439.0810       1.61479       5.61583      -9.40913       1.84837      -6.30451       6.41043      -8.37563     0.0588379      -2.61222       2.67566      0.459119      0.880258     -0.763965      -1.10531      0.392617     -0.185820     -0.199704       3.77807       4.90244       5.45842       5.50827       5.55401       5.39554       4.94245       4.39106       3.80977       3.12706       2.59025       2.09236       1.56778       1.21738      0.896262      0.643095      0.450265      0.305197
  22  19 3726.7396    1.9200  5.2712 10.3340 -0.0010  0.0646   0.0210   0.1763    0.0757   0.0000   434.8138       5.52872       24.9559       5.25627      -11.7567       14.6365       3.38759      0.156906      -6.18044       7.98956      -2.70278      -2.01720      -1.90021    -0.0106165       2.03433     0.0467128      -1.33327     -0.100189       4.58952       5.97337       6.59238       6.78072       6.66625       6.37240       5.97912       5.29302       4.69039       3.94437       3.25526       2.54293       2.02425       1.50943       1.13233      0.803088      0.552987      0.369814
  22  20 3871.4800    1.5841  6.8281 10.1276 -0.0014  0.0805   0.0170   0.2273    0.0631   0.0000   441.1890       9.32407       37.5267      -6.39321      -7.43308      -8.93637      -6.41796      -1.26901       3.30541      -9.45415      0.502193     -0.587322       1.21230      -1.04068      -1.46625      -1.35235     -0.266944     0.0592735       5.58030       7.20067       8.23917       8.44417       8.27177       8.03742       7.40905       6.61415       5.71351       4.78231       3.90532       3.16989       2.42381       1.85012       1.37320      0.975716      0.661315      0.445725
  22  21 4016.0606    1.2870  9.0049 10.0182 -0.0019  0.1087   0.0145   0.2973    0.0516   0.0000   423.6161       2.24354       22.9238      -5.86981      -4.30789       11.2080       9.03328       8.66344      -4.15590       5.03527       6.65335      -3.34068      -2.22858       3.40743      -3.85664     -0.856171       1.91104      -1.41341       7.28956       9.74308       10.8510       11.0439       10.9859       10.3616       9.84447       8.69687       7.86314       6.41589       5.33560       4.36567       3.30990       2.57815       1.84588       1.36659      0.896549      0.614051
  22  22 4160.9720    1.0688 10.7011  9.8365 -0.0010  0.1263   0.0123   0.3689    0.0478   0.0000   437.4684      -27.9224       15.3785      0.114286       20.1853      -15.8851      -2.12681      -6.75865      -1.92385      -11.0639      -2.78580       2.73563     -0.701387     0.0951475     -0.672179     -0.252781      -2.18027     -0.865752       8.69520       11.3380       12.9044       13.1674       13.0181       12.7045       11.5828       10.3600       8.96996       7.61819       6.08695       4.86898       3.91572       2.94154       2.14791       1.56470       1.05996      0.713116
  22  23 4305.5948    0.8689 12.9088  9.7654 -0.0035  0.1636   0.0109   0.4766    0.0437   0.0000   429.4576      -4.39929       44.9601      -15.2887       21.2128      -44.6947      -34.8869       18.0625      -33.3830       5.01685      -7.91996      -2.79376      -9.84191     0.0250932       6.67682     -0.237604      -2.41756     -0.480040       11.0349       14.7546       16.3464       17.0712       16.7407       16.2442       14.7454       13.3201       11.5547       9.89772       8.04867       6.50073       5.13871       3.82931       2.81166       2.02717       1.35200      0.923615
  22  24 4450.1955    0.6995 14.8283  9.6982 -0.0002  0.2127   0.0093   0.5892    0.0368   0.0000   455.9638      -21.5841       9.36583       14.7622      -11.2282      -5.18913      -10.0758      -1.00244      -21.2148       5.37264      -6.24109      -2.46588       2.59104       4.61626       4.00344      -3.74683      -4.32736     0.0736473       14.2331       19.0750       21.1949       22.0275       21.8777       20.9305       19.3129       17.1621       15.0889       12.7368       10.4419       8.35297       6.51736       4.99798       3.66179       2.69328       1.75164       1.19482
  23   7 1969.6437    0.5451  0.4951  9.1123 -0.0023  0.0206   0.0159   0.0443    0.0633   0.0000   437.7671      -1.30461       17.6046       1.00270      -2.56580      0.178892       4.07450       1.92906     -0.579727      0.417000      0.896366     -0.864749      -1.29159     -0.148078    0.00105789     -0.256176    -0.0636673      0.132978       1.49604       1.86338       1.86181       2.02057       2.05524       2.04669       1.93125       1.80763       1.63314       1.20370      0.912926      0.716728      0.640521      0.535315      0.395340      0.274374      0.185176      0.135334
  23   8 2131.0910    0.7606  0.7148  9.3532 -0.0040  0.0230   0.0190   0.0555    0.0864   0.0000   436.1576      -2.56722       16.3242       1.74886      -1.28397     -0.698200       2.34990       5.73315       1.58463     -0.518913      -1.65185     0.0956437     -0.299160      0.204961      0.158636    0.00553336     0.0324809    -0.0848978       1.44715       2.06012       2.07974       2.27310       2.27652       2.17629       2.01509       1.82840       1.60822       1.28965       1.05808      0.819637      0.662476      0.515529      0.388278      0.283629      0.194390      0.136984
  23   9 2287.4459    1.0310  0.9055  9.7762 -0.0054  0.0253   0.0228   0.0622    0.1066   0.0000   435.6765      -3.11790       16.8666       2.09578      -2.76593     0.0681229       4.72105      -1.01237      -2.34788      0.523718       2.28706      0.892595      -1.10711     0.0660855     0.0628420     -0.821381     -0.162105     -0.112398       1.64612       2.14487       2.39551       2.38390       2.53295       2.25468       2.23862       1.91426       1.72544       1.49348       1.22408      0.970136      0.755929      0.577195      0.445425      0.322313      0.238506      0.147140
  23  10 2439.1755    1.5047  0.9042  9.8129 -0.0036  0.0266   0.0315   0.0587    0.1782   0.0000   441.3637     -0.599305       15.4268      0.848335      0.515541      -3.82979       1.01323       1.97885       1.22203     -0.927792      -1.63962       1.48586      0.162215      0.759796     0.0118443      0.257628    -0.0355687      0.244708       1.66160       2.25330       2.66267       2.47015       2.61379       2.51456       2.17335       2.18515       1.69982       1.50978       1.24551       1.00570      0.768817      0.609863      0.417859      0.330677      0.218392      0.156125
  23  11 2588.5719    1.9154  1.0523 10.3652 -0.0009  0.0265   0.0367   0.0620    0.1564   0.0000   440.3011      -2.19787       12.2610      -3.63248      -4.83100      -1.90029      -2.44569      0.247974      -2.39006     -0.875164      0.183481       1.57736      0.896432    -0.0460582     -0.285731      0.159819    -0.0465071     -0.173284       1.96372       2.61612       2.87970       3.02008       2.93745       2.89573       2.65280       2.27363       2.04632       1.68408       1.29471       1.06559      0.877259      0.642922      0.486745      0.334468      0.254143      0.169440
  23  12 2737.5363    2.4720  1.0357 11.0097 -0.0043  0.0277   0.0519   0.0624    0.1624   0.0000   437.5105       1.66338       18.5083      -2.73161      -5.00915      -1.16543       1.93841      -1.66657      -5.02125       1.27121       4.25142      0.246673    -0.0109693      0.336073      0.862496     -0.390210     0.0334910      0.251504       1.92232       2.57342       2.72399       2.66910       2.66245       2.67397       2.41240       2.36105       1.96001       1.68073       1.48918       1.11786      0.926164      0.690952      0.542346      0.370217      0.246721      0.169860
  23  13 2886.0210    3.0086  0.9080 11.8296 -0.0095  0.0268   0.0701   0.0629    0.1749   0.0000   438.4010       4.45846       16.8443      -1.25461      -1.74267      -3.12719      0.995697      0.224082       2.35776       2.91102       1.59855       3.12952     -0.541429   -0.00760575      0.515345      0.196185      0.165436     0.0237981       2.15052       3.02473       3.54280       3.73412       3.59596       3.41567       3.07716       2.58218       2.16695       1.77177       1.47099       1.11874      0.833675      0.621212      0.446894      0.316541      0.221323      0.153188
  23  14 3033.3430    3.6388  1.0903 11.6816  0.0001  0.0275   0.0738   0.0683    0.2439   0.0000   440.2014       2.37546       12.8656       2.74496      0.991959      -2.93702      -2.34401       2.24462     -0.181180      0.877779     -0.619158      -1.73278      -1.16848      0.695713      0.706940     -0.332755     0.0582485      0.152697       1.75611       2.56945       2.63340       2.84466       2.79858       2.55650       2.52775       2.07753       2.03226       1.55586       1.45614       1.06016      0.920460      0.627475      0.487746      0.346360      0.230254      0.160634
  23  15 3179.6096    3.8307  1.1267 12.1961 -0.0129  0.0295   0.0786   0.0695    0.1573   0.0000   440.1878      0.721778       13.8039      0.681162       1.18522       1.75436      -1.22788       2.59254       2.92496       2.04617     -0.488698      -2.19231       2.92989      0.627435      0.648112     -0.380610     0.0903547      0.348494       2.00123       2.96923       3.04956       3.36345       3.16332       3.04618       2.77482       2.43881       2.15316       1.79323       1.56281       1.18786      0.983914      0.692393      0.516230      0.365698      0.248656      0.175069
  23  16 3325.4103    3.4190  1.6170 11.5392 -0.0022  0.0323   0.0555   0.0821    0.1221   0.0000   443.5040      0.590042       18.5666      -4.04987     0.0816159      -3.66621      -2.56551      -1.34974       2.87641      -4.06276      0.705565      -1.39259     -0.178814      0.287646      0.143050     -0.228854     0.0323345      0.135469       2.16417       2.83609       3.02820       3.13825       3.24613       3.09656       2.86376       2.61437       2.20946       1.88415       1.60138       1.27378       1.00387      0.743512      0.588706      0.409340      0.293841      0.204296
  23  17 3471.1013    2.7299  2.6319 11.0867  0.0000  0.0440   0.0352   0.1078    0.0842   0.0000   440.6632       1.43017       9.45175       1.83956      0.587615       2.59272      -4.28075     -0.610707     -0.910544      0.328242       1.92740     -0.661068      -1.97859      0.227115     -0.507469     -0.306603    -0.0602274      0.400085       2.72459       3.87142       4.19253       4.48487       4.32637       4.14360       3.92181       3.47381       3.02406       2.63346       2.12763       1.70775       1.36959       1.04275      0.771043      0.563918      0.366456      0.265517
  23  18 3616.5324    2.2333  4.0925 10.6950 -0.0022  0.0547   0.0258   0.1442    0.0735   0.0000   444.3753       4.83052       15.8147      -5.17088       1.38120      -6.29894      -4.25867      -5.59561      -4.17344       3.98226       2.61910     -0.438879     -0.281857     -0.390969       3.62556     -0.165957     -0.655708     -0.673112       3.61318       4.72389       5.31806       5.47150       5.51661       5.31697       4.87162       4.37884       3.86344       3.14145       2.83311       2.18095       1.75633       1.31123      0.982904      0.713080      0.497189      0.338307
  23  19 3761.9437    1.8365  5.4696 10.3183 -0.0015  0.0663   0.0203   0.1806    0.0729   0.0000   436.5772      -3.16783       20.7464       5.41373      -13.1818      -19.2622       1.90016      -2.70858      -7.06655     -0.515677       5.91349     -0.927738      -2.24784       1.28485       2.34421      0.499209     -0.345273     -0.465228       4.54775       5.88535       6.70886       6.67604       6.87364       6.32591       5.95292       5.34310       4.79951       4.13813       3.37337       2.82008       2.19190       1.69290       1.21637      0.896353      0.603478      0.420810
  23  20 3907.0760    1.5036  7.5305 10.0430 -0.0015  0.0855   0.0159   0.2343    0.0606   0.0000   432.9609       1.75778       26.2662      -1.92307      -9.26458      -2.99086       13.2034       11.2979       21.9653      -10.5256      0.162963      0.560907     -0.565562       2.46688       1.42383       2.08667      0.494346      0.343027       5.72634       7.42071       8.42709       8.51623       8.80141       8.25353       7.64275       6.86506       6.16388       5.14804       4.32516       3.49220       2.74057       2.10995       1.58162       1.14141      0.786054      0.538250
  23  21 4051.9759    1.2160  9.6240 10.0122 -0.0030  0.1108   0.0138   0.3173    0.0481   0.0000   445.3548       29.9758       3.67931       9.74410      -1.00026      -10.0927      -11.9929      -4.68436      -3.52434       11.0119     -0.293728      -1.24713       1.19493    -0.0839547      0.503549      -3.12493       1.24084      0.565573       7.30207       9.76001       10.8145       11.0917       11.4588       10.7441       9.89221       9.04953       7.89292       6.65408       5.54850       4.51174       3.45459       2.73019       2.04591       1.50257       1.00134      0.707606
  24   5 1653.6841    0.2359  0.2059  8.9018 -0.0086  0.0141   0.0117   0.0323    0.0343   0.0000   439.0984      -1.16277       18.8111     -0.196162      -3.91275       3.01335      -1.05615     -0.669373       2.18346     -0.722751     -0.738790     0.0691081      0.713191     -0.325164      0.111573      0.164457      0.160581      0.142185       1.06675       1.37869       1.62619       1.70280       1.59008       1.38127       1.34797       1.17302       1.13518      0.990162      0.884143      0.716654      0.604932      0.454061      0.306518      0.202911      0.139828     0.0996396
  24   6 1826.3167    0.3859  0.3834  8.9268 -0.0101  0.0170   0.0128   0.0382    0.0492   0.0000   439.4557      -1.63666       19.1770      -1.07989      -4.86403      0.634783      0.866654       1.24880      0.697767      0.796563     0.0606608     -0.989998     -0.287613      0.997313     -0.282310     0.0503049     -0.121403     -0.280824       1.15359       1.33118       1.64396       1.54501       1.63143       1.67069       1.32473       1.35777       1.20034      0.971745      0.907965      0.717239      0.559055      0.456324      0.323498      0.243310      0.166283      0.112116
  24   7 1993.5546    0.5443  0.5471  9.2147 -0.0028  0.0244   0.0148   0.0447    0.0617   0.0000   437.8996     0.0700514       20.4384      -1.69261      -1.55043      -2.96476      -1.77165       1.48477      -2.80325     -0.721105      -1.13980      0.921937     0.0874102      0.524526     -0.701630      0.174512      0.168274     0.0194416       1.43398       1.98630       2.23944       2.05527       2.47828       2.24193       2.01412       1.96106       1.59104       1.28384       1.19294      0.893279      0.757936      0.565363      0.392828      0.331390      0.199020      0.162155
  24   8 2156.7235    0.8002  0.8253  9.3387 -0.0060  0.0243   0.0176   0.0575    0.0871   0.0000   442.2550       1.69838       13.2324      -1.00915     -0.245849       1.89778      -4.69779     -0.997471      -1.51367     -0.767668      0.458956      0.921726     -0.450290     0.0112713     -0.301432     -0.396323     0.0997152     0.0375990       1.58074       2.12571       2.21819       2.31232       2.25595       2.15484       2.14394       1.71832       1.69336       1.45913       1.30403       1.09880      0.855973      0.646992      0.477633      0.332828      0.236968      0.159410
  24   9 2314.2721    1.1367  0.9012  9.9831 -0.0064  0.0254   0.0243   0.0607    0.0941   0.0000   442.4703      -2.47842       12.3260      0.941387      -3.22956      0.229566      -1.36045      -3.76432      -2.13806      0.681572      0.893283     -0.198321     -0.476382   -0.00875776      0.671027     -0.420975      0.724708    -0.0566528       1.49300       2.06675       2.19458       2.29302       2.39188       2.20404       2.10726       1.92283       1.56685       1.47108       1.25369       1.01512      0.810749      0.615835      0.443120      0.368484      0.228130      0.167026
  24  10 2467.0255    1.6006  1.0064 10.0679  0.0012  0.0246   0.0316   0.0664    0.1666   0.0000   437.4720      -4.43226       15.6413      0.760734      0.254935       2.33165      -2.96941      0.638252      -1.67423      -1.84537      0.549748      0.943640    -0.0815754    -0.0852919     -0.399090    -0.0303978     0.0805586     0.0548596       1.53601       2.06738       2.28397       2.33945       2.36097       2.26289       2.12856       1.78970       1.69504       1.46590       1.21885       1.00290      0.771783      0.601071      0.456278      0.326034      0.246256      0.154416
  24  11 2617.5449    2.0472  1.0318 10.9432 -0.0101  0.0273   0.0429   0.0664    0.1485   0.0000   437.9934     0.0518897       16.9101      -2.54447      -2.65628       5.48589      -5.89957      0.887154       4.06727      0.689761      -2.62191      -2.31857       1.83145      0.310176     0.0803468      0.615889     -0.105511     0.0725369       1.63781       2.36608       2.41692       2.52143       2.47024       2.59551       2.33717       2.09983       1.88709       1.48957       1.32984       1.02609      0.873015      0.622258      0.519485      0.360297      0.258318      0.181562
  24  12 2767.6041    2.6911  1.0054 10.9337  0.0024  0.0249   0.0519   0.0605    0.1687   0.0000   438.8865     -0.926908       18.1360      -1.88810      0.572530      0.900941     -0.327476     -0.302194      -1.05410      0.766588       1.60567      -1.08698      -1.14120      0.229834     -0.218515    0.00157950      0.156884      0.229739       1.70319       2.27579       2.28201       2.41984       2.59224       2.35414       2.25613       1.92547       1.77150       1.54204       1.26206       1.07617      0.813405      0.674861      0.451802      0.350341      0.251116      0.172759
  24  13 2916.9035    3.5621  0.8655 11.5392  0.0001  0.0233   0.0740   0.0555    0.1848   0.0000   440.0382     -0.307716       15.1864       3.86556      -2.73599       2.62828     -0.153309      0.903595       1.82309       1.44210     -0.820980     -0.529781     -0.318266     -0.208975      0.449373     -0.171321    -0.0646469      0.140608       1.58787       2.17285       2.27344       2.25943       2.39425       2.16035       2.25899       1.90739       1.69590       1.38504       1.05626      0.900984      0.730709      0.587761      0.442298      0.334875      0.225483      0.152954
  24  14 3064.9465    3.7911  0.9467 11.9498 -0.0035  0.0238   0.0810   0.0592    0.2098   0.0000   436.8707       2.38558       14.0648       2.23265       1.09820       3.42708      -1.10036      -2.77192       1.16782       3.25806     -0.274283      -1.36600     -0.705463     -0.977645     -0.515367     -0.193215      0.129294     -0.482056       1.54485       2.10091       2.17693       2.40008       2.32147       2.32928       2.11331       1.91395       1.66704       1.41299       1.19409      0.928212      0.790423      0.587322      0.447054      0.344357      0.220535      0.168004
  24  15 3211.8980    3.6925  1.2860 11.8483 -0.0042  0.0284   0.0674   0.0734    0.1921   0.0000   441.2871      -1.18309       13.7685      -5.24478      -4.47819       2.36752       3.07762      -3.43028      -3.59469      -1.09270      -2.46924      0.674312     -0.505724      0.204168    -0.0525850     -0.115480     -0.146159     -0.153075       1.82340       2.39910       2.62199       2.88286       2.85691       2.70963       2.54389       2.23365       2.00237       1.75062       1.35026       1.13375      0.901630      0.706319      0.539483      0.380807      0.269708      0.189639
  24  16 3358.4273    3.1904  1.7531 11.5424 -0.0022  0.0332   0.0501   0.0855    0.1130   0.0000   438.7213     -0.644856       14.1695       4.49636      -3.51537       2.46902       4.29622     -0.368330      -2.82903      -1.75665      -3.64840       2.10925       1.61847      0.363702      -1.12519      0.744235     -0.109629      0.169057       2.28399       2.92000       3.29126       3.43245       3.40525       3.17574       3.04672       2.78621       2.38772       2.14811       1.68865       1.41724       1.11796      0.833380      0.650985      0.482626      0.353031      0.244070
  24  17 3504.7081    2.6321  2.8706 11.1201 -0.0006  0.0431   0.0329   0.1152    0.0767   0.0000   438.9478       4.37147       12.2982    -0.0701586       9.39887      -5.60395      -5.98733      -5.89855       2.19387       1.03733      -3.62970      0.469565    0.00310758     -0.715766      0.743722   -0.00339320     -0.247022     -0.125812       2.80965       3.72309       4.05322       4.22077       4.12082       4.18101       3.69072       3.44635       3.06168       2.59351       2.23613       1.75088       1.43100       1.09521      0.837192      0.601774      0.436811      0.302235
  24  18 3650.7700    2.1225  4.4651 10.7483 -0.0003  0.0561   0.0235   0.1556    0.0617   0.0000   441.9175       2.89673       14.5241      0.515068      0.785929      -6.80908      -4.32787       1.44149      -4.79930      0.193312     -0.125437       3.85299      0.355454      -1.91884     -0.156721     -0.830066       1.22541     -0.490183       3.72153       4.88438       5.34890       5.48491       5.48567       5.32868       4.92809       4.57142       3.93144       3.50225       2.88783       2.40526       1.91227       1.45539       1.11139      0.809462      0.572224      0.404942
  24  19 3796.6937    1.7886  6.0273 10.3285 -0.0032  0.0695   0.0189   0.1923    0.0650   0.0000   441.2479      -6.29555       12.4079       3.80632      -6.67229      -4.50073      -12.5760      -2.85776       6.95064      -3.01161       1.43618      0.617032       2.15221      -1.22453      -2.31831       1.30909      0.290720     0.0774566       4.45851       5.69673       6.43676       6.67678       6.64939       6.47000       5.99799       5.51170       4.91925       4.13644       3.48179       2.80697       2.28497       1.77368       1.34828       1.00356      0.697063      0.487050
  24  20 3942.4807    1.4235  8.3564 10.0413  0.0028  0.0903   0.0148   0.2617    0.0549   0.0000   449.1195      -9.24831       7.98150       6.46071      -13.1051     -0.657257      -14.1805      -2.68839       1.82864       1.82881       1.23262       1.33731      -3.22246       1.21873   -0.00109460     -0.801905     -0.584769     -0.617599       5.62312       7.42566       8.41892       8.62317       8.56002       8.45586       7.82338       7.10020       6.30980       5.36465       4.61230       3.69134       3.05562       2.35318       1.71617       1.30944      0.894267      0.631845
  24  21 4087.8337    1.1527 10.3885  9.9832 -0.0029  0.1173   0.0130   0.3403    0.0465   0.0000   438.9419       4.18325       38.8121       3.30632      -2.79745      -22.4349       9.76023      -4.65726       19.6702       3.00805       4.84894      -3.03652      -7.92469      -7.45039     -0.169125       2.63431       1.88743      0.722430       7.54213       9.91727       11.1924       11.7920       11.6748       11.1805       10.6073       9.57184       8.29885       7.10119       5.96439       4.90869       3.87166       3.00006       2.27645       1.70633       1.20274      0.850492
  24  22 4233.4147    0.9832 12.2179  9.8169 -0.0009  0.1448   0.0112   0.4050    0.0447   0.0000   450.2629       27.0903       3.23991      -25.5811       4.65707      -5.05840      -15.9107       5.92811     -0.336018      -2.11401      -11.9980      -10.0407       11.7919      -1.86781      -1.35135     -0.100262      -1.49732     -0.311877       9.08149       11.8251       13.4880       13.8076       13.6235       13.6805       12.1652       11.5431       10.1989       8.65310       7.28233       6.01161       4.78498       3.75274       2.86968       2.07329       1.47054       1.03723
  24  23 4379.0076    0.7694 13.3640  9.7952  0.0014  0.1786   0.0102   0.5065    0.0388   0.0000   463.6343      -16.0445       3.43358      -12.8767      -2.76827       18.6977       14.5822      -1.77066      -18.4790       4.86260       12.7752      -2.63419     -0.866598      -2.66168      -8.50339     -0.166617      0.415842      -1.47078       11.2751       14.8149       16.7716       17.3099       17.3976       16.5681       15.6646       14.2525       12.7143       10.8794       9.04440       7.37718       5.88962       4.64343       3.53136       2.61682       1.82210       1.30004
  24  24 4524.5850    0.6137 16.0793  9.6839 -0.0103  0.2427   0.0083   0.6488    0.0332   0.0000   435.4414      -25.7550       51.7650      -8.56600      -9.01126      -1.75226      -16.8360      -6.07095       1.10185      -7.34291       1.28598      -26.9831      -23.8404       9.59191       13.8206      -1.59637      -1.49539      -2.13833       15.2598       19.6305       22.1640       23.0969       23.7661       22.3724       21.2350       19.0183       17.0759       14.4533       12.1633       10.1496       8.02539       6.31955       4.78963       3.55520       2.45971       1.73855
  25   5 1674.0741    0.2496  0.2530  8.8097 -0.0083  0.0166   0.0107   0.0341    0.0362   0.0000   439.3292      0.498179       19.1501      -3.67768      -2.37611       1.82636      -2.44652      -3.10341     -0.237514       2.32831     -0.300174      -1.04072     -0.117550      0.519278     0.0299529     -0.320845      0.182510     0.0301268       1.09845       1.49642       1.74204       1.83796       1.75097       1.46010       1.37726       1.42030       1.26645       1.08266      0.993835      0.787699      0.641004      0.521749      0.383705      0.279359      0.167453      0.133980
  25   6 1847.9103    0.4081  0.4010  8.9514 -0.0085  0.0207   0.0140   0.0389    0.0506   0.0000   440.2911     -0.193093       20.4232       1.04274      -3.18864      0.259030     -0.597721      -2.25758     -0.786470     -0.848040      0.345997     -0.437104      0.390249     0.0234259      0.411548      0.349502      0.117940     0.0725894       1.81842       2.25139       2.48823       2.62757       2.25459       1.98739       1.54850       1.54373       1.72631       1.82520       1.60618       1.49557       1.15946      0.841220      0.675679      0.404998      0.267262      0.166083
  25   7 2016.8893    0.5832  0.7235  9.0195 -0.0037  0.0244   0.0139   0.0526    0.0798   0.0000   439.8709     -0.332374       19.0006      0.882531      -2.17039      0.235292       1.33636     -0.595728      -1.21564      -1.25696     -0.618157     -0.249138     0.0111920     -0.532132      0.443255      0.100476      0.251623      0.180891       1.49030       2.19374       2.41418       2.64784       2.52173       2.57990       2.26123       2.13775       1.74682       1.54704       1.21847      0.992147      0.771948      0.593191      0.447767      0.340271      0.277198      0.194536
  25   8 2181.7382    0.9052  0.7255  9.4609 -0.0030  0.0221   0.0201   0.0497    0.0891   0.0000   437.4527      -1.20092       18.4959      -4.27066      0.414858      -1.96178     -0.320926      -1.30483      -1.65218      -1.61412     -0.334999     -0.111267   -0.00801301     -0.839303     -0.342734     0.0249940     0.0143740    -0.0291047       1.48931       1.70492       1.94961       2.11000       2.18319       1.95113       1.84686       1.78403       1.51802       1.27923       1.12904      0.897318      0.688089      0.534026      0.428854      0.337325      0.256114      0.173520
  25   9 2340.4562    1.2060  1.0962  9.7631 -0.0007  0.0278   0.0230   0.0661    0.1179   0.0000   435.9606      -3.03960       14.2170       4.22885      -1.24209      0.993710     -0.398076       2.15255     0.0768637      -1.49811      -1.10681       1.76455     0.0118823      0.470093     0.0434397      0.138716      0.390630     0.0980894       1.58236       2.19031       2.39452       2.39927       2.56607       2.37384       2.26048       2.08429       1.92919       1.58968       1.34744       1.14258      0.838360      0.713628      0.543359      0.411756      0.297461      0.207283
  25  10 2494.3454    1.6858  1.0965  9.8843 -0.0010  0.0266   0.0311   0.0606    0.1846   0.0000   439.1496      -4.53958       19.4627       1.73376      -5.89582      -4.87759       2.73811     -0.141385     -0.929085      -1.88078      0.784041      0.169410     -0.395678     -0.401201     -0.398334      0.558139     -0.134089     0.0768644       1.58713       2.26166       2.30419       2.47256       2.50411       2.41680       2.36040       2.07641       1.76526       1.63575       1.28665       1.10634      0.851189      0.714984      0.505146      0.406237      0.271903      0.194521
  25  11 2646.1720    2.1780  1.0827 10.4821  0.0011  0.0247   0.0413   0.0653    0.2007   0.0000   436.4081    -0.0800697       15.0139     -0.770643      -1.10327      -6.01700      -1.34282     -0.307953       1.29748     -0.725116     -0.208911    -0.0614854     -0.861262    -0.0387801    -0.0569763    -0.0150377      0.357555    -0.0680550       1.57573       2.04587       2.23673       2.30456       2.36442       2.16362       2.15831       1.94603       1.71790       1.52012       1.24052       1.07995      0.823713      0.678507      0.518177      0.360338      0.280757      0.202321
  25  12 2797.2855    2.8564  0.9060 11.1791 -0.0020  0.0224   0.0551   0.0540    0.1404   0.0000   438.1183      -3.29558       12.5992       3.05476      -1.67348       2.79612     -0.581620     -0.201740       1.04245      -1.20936      0.429094     -0.175924     -0.374135     0.0443931      0.799922     -0.448515     0.0550032      0.255846       1.34760       1.83614       1.99936       2.08508       2.10597       2.05341       1.88027       1.71646       1.58325       1.28245       1.14688      0.876432      0.730885      0.572138      0.436907      0.331122      0.230769      0.179148
  25  13 2947.3103    3.5904  0.9127 11.3644 -0.0020  0.0216   0.0693   0.0534    0.1844   0.0000   436.9177      -1.53165       15.4416     -0.600871      -2.88956      0.518005    -0.0323138      -1.34898       1.52146      -1.07406       1.69239     -0.344684       1.20902      0.169585     -0.259228     -0.123684   -0.00444404    -0.0449312       1.44585       1.84876       1.94418       2.15334       2.21257       2.11034       1.88978       1.66933       1.59905       1.44428       1.12403      0.886385      0.773427      0.601908      0.449624      0.323824      0.238604      0.172297
  25  14 3096.0980    3.8444  0.9686 11.7046  0.0001  0.0238   0.0765   0.0574    0.2375   0.0000   439.2779       1.97852       16.0695       1.03286      -1.35669      -1.52938      -6.08520       2.68147       1.44055     -0.916570      -1.42087      -1.08394      0.728296      0.456611      0.327268     -0.201602     -0.268948     0.0494912       1.61508       1.95758       2.04492       2.21985       2.30870       2.19680       2.10226       1.93383       1.69836       1.41739       1.20252       1.00355      0.826407      0.669672      0.497901      0.371333      0.254451      0.190583
  25  15 3243.8215    3.7196  1.2691 11.8601 -0.0048  0.0287   0.0704   0.0710    0.2112   0.0000   440.1784      -3.49414       14.5003       1.52890      -4.84773     -0.954216       3.12100      -2.36973      -1.90831       1.21547       1.51423      0.231152      0.187697    -0.0901891       1.06632     -0.252055      0.388470      0.120380       1.83828       2.40995       2.53116       2.72731       2.87890       2.65021       2.50542       2.25814       1.99907       1.73029       1.52205       1.19144      0.989993      0.719744      0.581132      0.448677      0.322218      0.225084
  25  16 3390.9649    3.0542  1.9213 11.7977 -0.0037  0.0345   0.0463   0.0947    0.0866   0.0000   439.8229       1.32805       8.31796      -3.08764       4.37805       1.05212       3.01566    0.00990926   -0.00398826      0.529002      0.632422      -1.37732     -0.926855     -0.918412    -0.0557619    -0.0466869     0.0860750      0.418373       2.16787       2.83011       3.16990       3.20057       3.25620       3.16529       3.04699       2.70927       2.41250       2.15622       1.77976       1.43854       1.14501      0.933320      0.692868      0.538590      0.393165      0.280496
  25  17 3537.9425    2.4717  3.1657 11.1350 -0.0011  0.0466   0.0300   0.1187    0.0674   0.0000   441.3386      -1.02153       9.60290      -1.02037       4.13423       3.57621      -10.2601     -0.654376       4.15035      -4.94676      -2.69383     -0.681625      0.820380      0.342829      -1.37427    -0.0269776      0.889305     -0.310428       2.83839       3.80963       4.30065       4.34120       4.34085       4.31371       3.89707       3.65493       3.20414       2.86502       2.43012       1.99758       1.62484       1.25699      0.930066      0.713069      0.509196      0.353708
  25  18 3684.7703    2.0446  4.7170 10.5633 -0.0018  0.0583   0.0218   0.1546    0.0652   0.0000   445.2520      -4.70875       17.6817       19.0400     -0.421087       2.54299      -2.53900     0.0694174       5.58474      -7.14735      -1.38643     -0.123753      0.839974      0.690539      0.562701      -1.10113      -1.28178      0.142386       3.60983       4.71300       5.35602       5.41478       5.55306       5.40432       5.07787       4.52283       4.08819       3.49169       2.93573       2.47415       1.97066       1.58781       1.18670      0.890236      0.612153      0.438168
  25  19 3830.9796    1.6359  6.5548 10.2407 -0.0006  0.0727   0.0172   0.2092    0.0605   0.0000   434.2231       4.94078       15.3962       8.43487       1.65793      -2.61386      -9.41484      0.694879       4.95621      0.833258      0.860001      -1.86163       3.14805      0.544837       2.57394     -0.991922     0.0805248      0.983928       4.51500       5.90469       6.51412       6.82309       6.90223       6.57887       6.27298       5.78921       5.06605       4.42919       3.80654       3.04101       2.46364       1.97480       1.49641       1.14250      0.813117      0.570321
  25  20 3977.4028    1.3481  8.8419 10.0466  0.0003  0.0933   0.0142   0.2750    0.0518   0.0000   442.5637      0.824707       18.7980       8.86915      -6.42863      -13.4233      -3.89780      -6.06065       6.42182      -4.04501       2.54120      -6.85980      0.449759       2.95385       1.95783      -1.07231     -0.159322      -1.25740       5.78417       7.63517       8.50868       8.99805       8.96531       8.61397       8.15932       7.47726       6.59518       5.63094       4.87199       3.89358       3.18561       2.51685       1.88697       1.44842       1.03905      0.749257
  25  21 4123.4776    1.1055 10.3549  9.9714 -0.0008  0.1166   0.0128   0.3434    0.0449   0.0000   441.5627      -9.37481      -10.6275      -17.5415       8.47670      -10.3803      -4.18338       7.77830      -12.7398      -7.62311      0.553070      -1.53448       2.70584       1.68892      0.277478      -2.66058     -0.986729       1.09175       7.06850       9.32693       10.3903       10.9535       10.9898       10.7086       9.97696       9.22003       8.10790       7.07824       5.93415       4.88123       3.98587       3.10017       2.43458       1.77232       1.30254      0.915027
  25  22 4269.4451    0.9121 12.6653  9.7933  0.0032  0.1517   0.0106   0.4376    0.0425   0.0000   423.4442       18.9954       49.9208      -4.46625      -7.48768      -27.2667       12.8625       19.0651       1.34200      -8.53122       2.09131       8.08942     -0.115272      -8.99885      -1.47394       4.03979      0.342363     -0.650956       9.11293       12.1069       13.3234       13.9293       14.1849       13.6412       12.8667       11.8671       10.5096       9.23461       7.69672       6.44109       5.19422       4.10406       3.11674       2.39471       1.67446       1.22013
  25  24 4560.9201    0.5738 16.2966  9.6422  0.0121  0.2569   0.0080   0.6702    0.0305   0.0000   455.9332      -6.32893       17.7465       67.8723       9.63177      -40.6036       22.8452      -7.53473      -29.4414      -24.8926      -9.49101       8.05637      -8.64593      -4.84936       4.77941       5.89873      0.913261      -3.97930       15.5393       20.3415       23.1201       23.7384       24.6004       23.3482       22.3321       19.8598       18.0062       15.7066       13.0415       10.6911       8.71920       6.85478       5.30519       4.03529       2.87561       2.06899
  26   6 1869.0011    0.4383  0.3799  8.9762 -0.0087  0.0152   0.0139   0.0348    0.0492   0.0000   441.7104      -2.64708       20.5805       1.20808      -1.70568       2.86927      -3.06281      -1.85895       2.15485      0.973158      0.423409     -0.219521     -0.179153     -0.487234     0.0982564      0.225255      0.234851      0.159765       1.00011       1.21544       1.32554       1.45671       1.48328       1.37332       1.37458       1.23333       1.09431      0.961497      0.793736      0.650812      0.531444      0.378537      0.316519      0.243394      0.194870      0.153693
  26   7 2039.7100    0.6317  0.6438  9.1536 -0.0040  0.0206   0.0150   0.0454    0.0703   0.0000   441.5882     -0.822244       21.0078      0.353440      -4.04627      -1.71011       1.77150      -1.28885       1.05234     -0.567199       1.99996      -1.31427      0.873569      0.482048      0.106560     -0.328580      0.519880      0.274838       1.30096       1.58221       1.76743       1.90486       1.94232       1.70077       1.71075       1.58525       1.39272       1.23237       1.06167      0.915648      0.710530      0.572806      0.429837      0.339101      0.249395      0.168383
  26   8 2206.0364    0.8952  0.9007  9.4890 -0.0036  0.0252   0.0188   0.0579    0.0978   0.0000   438.6995     -0.509422       20.5155     -0.987905      -1.27026       1.26038      0.827694      -2.57814      0.424625     -0.722841       1.69378      0.816240       1.02496     -0.581361     -0.235909     -0.459179      0.403787      0.215378       1.54989       2.19352       2.20959       2.45139       2.19073       2.31274       2.04531       1.99258       1.69943       1.53718       1.37017       1.15433      0.961236      0.755538      0.577354      0.409213      0.296180      0.213211
  26   9 2366.0045    1.2684  1.0889  9.7737 -0.0037  0.0261   0.0234   0.0635    0.1248   0.0000   439.1724      -1.17176       20.5862     -0.994338      -3.24254      0.334231       2.17814      0.860966      -2.70764     -0.664731     -0.691958      0.394069       1.28798      -1.03182     -0.241575      0.635370     0.0492647     -0.543665       1.57192       2.23489       2.35647       2.49639       2.47878       2.47757       2.33165       2.16616       1.89227       1.62373       1.28280       1.06553      0.855091      0.701949      0.541625      0.415851      0.313621      0.221451
  26  10 2521.1412    1.7017  1.0519 10.4253 -0.0044  0.0251   0.0318   0.0647    0.1232   0.0000   438.9924      -2.56752       11.9045       1.26116     -0.555396       2.26166       2.10201       1.52212      -1.14016      0.851370      -1.11669      -1.39486      0.971441       1.19002     -0.355284      0.288958     -0.407093     -0.246535       1.45473       1.97631       2.22899       2.29283       2.30675       2.36049       2.09390       1.94166       1.78566       1.54937       1.18829       1.06219      0.802699      0.668733      0.519991      0.401926      0.291123      0.210359
  26  11 2674.3218    2.3409  1.1601 10.4358 -0.0021  0.0265   0.0418   0.0640    0.2372   0.0000   439.7034     -0.560332       14.8652      -4.41762       1.51234       2.66610      -1.66546      -3.02690       1.32176      0.118216       1.23937      -1.51083      -1.79051       1.07919       1.29919     0.0634479     -0.318084     0.0450622       1.58166       2.04567       2.41849       2.47571       2.43350       2.39858       2.20529       2.06072       1.81701       1.64255       1.33069       1.12794      0.895563      0.732733      0.559223      0.422356      0.299348      0.221942
  26  12 2826.5028    2.9721  0.9600 10.9899 -0.0007  0.0226   0.0553   0.0556    0.2072   0.0000   436.4955      -1.08592       17.8196      0.330866      -1.54390      -4.40308      -2.40943      -2.24162      0.142309       1.46193       2.37624      0.430202      0.585851      0.681333    -0.0723808      0.219895     -0.321977     0.0682204       1.43434       1.85043       2.03085       2.11942       2.22524       2.03087       1.98852       1.88241       1.58894       1.36134       1.17729       1.04909      0.837208      0.635357      0.485068      0.372592      0.275415      0.205248
  26  13 2977.4052    3.6598  0.8973 11.5990 -0.0067  0.0217   0.0709   0.0527    0.1637   0.0000   438.3535      -2.56143       13.6790       1.49810      -2.05234     -0.105708       2.00186       2.88175     -0.156478      -1.74480      0.295089     -0.931501      -1.62468     -0.582665     -0.301211     -0.390121     -0.181933     -0.104856       1.23965       1.73492       1.85158       1.91518       2.01403       1.91582       1.86255       1.63956       1.49653       1.24748       1.06870      0.916156      0.751689      0.575818      0.462557      0.321488      0.247212      0.180371
  26  14 3126.8005    3.9091  0.9832 12.0830 -0.0005  0.0249   0.0759   0.0610    0.1620   0.0000   442.6009       2.64526       13.7041     -0.992177      -5.62962      -2.56603      0.480296     -0.307993       3.66231      0.181657     -0.265200      0.406114     -0.841400     -0.861115      0.717931     -0.566096    -0.0465300     -0.173191       1.58731       1.99059       2.27613       2.16615       2.20786       2.17616       1.86901       2.00788       1.84663       1.55380       1.30661       1.03095      0.805181      0.628455      0.494300      0.394971      0.325189      0.249850
  26  15 3275.3025    3.5903  1.4594 11.5236 -0.0053  0.0289   0.0618   0.0771    0.2445   0.0000   436.0762       3.54591       18.3238      -1.79631     -0.224766      -1.19855      0.754977      -3.33890     -0.614774      0.210010       3.10472     -0.127428    -0.0617781       1.02242      0.545794     -0.471693     -0.381239      0.413004       1.79868       2.34356       2.62093       2.69726       2.60591       2.68355       2.52025       2.28725       2.08512       1.78040       1.44975       1.27396      0.995779      0.791526      0.631450      0.463608      0.359634      0.256173
  26  16 3423.1333    2.8814  2.2828 11.4837  0.0002  0.0375   0.0397   0.1004    0.0951   0.0000   438.6771       3.11114       16.9406     -0.936990       2.97959       1.86578      0.755378      0.367397      0.210133      -1.28667      -2.17325      -2.31236      -1.11621       2.00851     -0.296201      0.164403      0.453624      0.484650       2.28756       2.93350       3.31224       3.31520       3.40541       3.28639       2.99790       2.94018       2.68103       2.26693       2.00309       1.58141       1.31898       1.02632      0.800864      0.632405      0.461740      0.346633
  26  17 3570.8848    2.3577  3.3591 11.1489 -0.0024  0.0468   0.0281   0.1263    0.0656   0.0000   440.5122      -1.41106       20.4884      -7.30670      -9.09721       3.67306       5.01028      -3.29769       2.65050     -0.548786      -2.06996       1.00439       2.49145      -1.72515      0.847690     -0.774065     -0.204473     -0.627700       2.82381       3.62038       4.13594       4.21225       4.34784       4.21731       3.99057       3.57898       3.28873       2.82798       2.42996       2.02953       1.60836       1.25214       1.01533      0.769806      0.566824      0.414144
  26  18 3718.2009    1.9165  5.4441 10.4084 -0.0015  0.0619   0.0192   0.1692    0.0634   0.0000   436.2652       6.27063       17.6473      -9.03903      -7.15792      -4.12353       2.35760     -0.554253     0.0820267      -9.48607       1.54427      0.643766      -2.69114      -1.47636       2.40191      -1.72944     -0.975091    -0.0240909       3.69883       4.74320       5.67084       5.74505       5.79127       5.73394       5.25054       4.91045       4.29682       3.71582       3.15827       2.63418       2.12904       1.70564       1.31486      0.996613      0.699408      0.509047
  26  19 3865.1862    1.5798  6.9334 10.2034 -0.0000  0.0750   0.0160   0.2136    0.0574   0.0000   446.3260       3.63628       27.1865      -3.64955      -2.15502       8.63813       6.01482      -4.26795      -4.61115      -5.43540      -4.91247       6.38441       3.45950      -3.99837      -1.43134       1.67566      0.461749       1.49327       4.41517       5.87711       6.65661       6.93200       6.80947       6.66430       6.27204       5.75170       5.25062       4.56749       3.96112       3.23356       2.65934       2.11405       1.61360       1.24359      0.883333      0.633129
  26  21 4158.7446    1.0345 10.9247 10.0432 -0.0027  0.1251   0.0125   0.3667    0.0424   0.0000   440.4251      -9.60034      0.989310      -4.01293      -2.25197      -15.8742      -11.1715      -6.24950      -4.81317       9.56485      0.774282      -5.59966       6.55257      -3.41885      -1.95991     -0.809898       1.85744       2.24730       7.34121       9.62670       10.9004       11.1591       11.4556       10.9340       10.4776       9.69548       8.62549       7.60100       6.56635       5.39490       4.41491       3.52683       2.72609       2.09623       1.50950       1.08302
  26  22 4305.1889    0.9037 13.4345  9.8085  0.0007  0.1560   0.0097   0.4376    0.0386   0.0000   436.4319      -2.06479       15.1955      -23.6211      -4.71566       9.34143       7.29168       10.0408       10.3617       25.3149       1.90340       1.62501      -3.31869      -2.89109      -6.10395       1.48087       3.37863      -1.50466       8.94466       11.8403       13.5107       13.8744       14.0930       13.9380       12.8943       12.0019       10.6196       9.45787       7.98048       6.72236       5.43877       4.36260       3.39815       2.54383       1.83700       1.32342
  26  23 4451.5294    0.6460 14.9762  9.8233 -0.0070  0.2234   0.0084   0.5994    0.0310   0.0000   437.8166      0.331936       52.2089      -5.77214      -12.1170      -13.6264      0.466571       14.4159       37.8564       8.11998      -4.15346      0.294693      -5.25998      -12.1335       6.78662       2.76162      -4.30114      -2.44762       12.9368       16.9109       19.1652       19.7614       20.2204       19.8848       18.9619       17.0922       15.2794       13.4113       11.4063       9.55083       7.79222       6.17646       4.88099       3.68504       2.65268       1.92940
  27   5 1713.5778    0.2727  0.3349  8.8159 -0.0023  0.0260   0.0102   0.0387    0.0384   0.0000   438.8526      -2.09994       20.5489       1.79001      -3.21404     -0.627544      0.544153     -0.129141       1.42613       1.67397      0.510824     -0.169771      0.672865      0.279231      0.659374    -0.0498096     -0.289783     -0.373188       1.64977       1.82001       1.61603       2.02591       1.84473       1.86703       1.52676       1.81061       1.50177       1.53435       1.33918       1.02677      0.689590      0.551390      0.499061      0.440363      0.349498      0.199733
  27   7 2062.0302    0.6532  0.6726  9.1777 -0.0044  0.0204   0.0150   0.0491    0.0727   0.0000   439.4279       2.85288       15.3788     0.0877923      -3.62281      -1.11813      0.479556     0.0436687      0.178992       2.67950      0.761612       1.66475      0.701600      0.472546     -0.412309      0.157431      0.271293    -0.0206003       1.20506       1.55306       1.74893       1.81184       1.87134       1.84853       1.74605       1.53751       1.40057       1.18053       1.08406      0.891798      0.700888      0.601091      0.449971      0.331947      0.249567      0.191269
  27   8 2229.7006    0.9804  0.9317  9.4849 -0.0007  0.0245   0.0189   0.0576    0.0998   0.0000   442.5102     -0.742542       22.0736     -0.553156      -1.18457      -1.69338      -1.18627      0.388954      0.890015    0.00844761     -0.657165      0.707415     -0.253204       1.20481      0.279189      0.195516    -0.0512947     -0.101269       1.36851       1.80871       2.16093       2.24116       2.25328       2.23158       2.04306       1.88284       1.67309       1.43149       1.20168       1.04224      0.803637      0.648165      0.506575      0.387163      0.281330      0.208655
  27   9 2390.9109    1.3042  1.1814  9.8567 -0.0001  0.0270   0.0233   0.0702    0.1113   0.0000   438.9286     -0.491617       20.5890     -0.913967      -4.76662      -2.10235     0.0754277       3.52323     -0.113072      -3.03444       2.78235      0.835902      0.260688     -0.637422      0.105691     -0.639717      0.552006      0.179980       1.46363       2.10144       2.23292       2.43135       2.42600       2.31754       2.27913       2.08663       1.80907       1.57526       1.33720       1.11596      0.914821      0.726483      0.569527      0.433154      0.324162      0.226235
  27  10 2547.5194    1.8531  0.9589 10.6214 -0.0005  0.0224   0.0354   0.0593    0.1128   0.0000   438.3933     -0.755323       14.9067    -0.0785517      -1.41803      0.445793     -0.830626       1.37410       1.10130       1.81163     -0.792715     -0.440527      -1.17995     -0.282865     -0.232627     -0.218433     -0.317783     0.0671501       1.26470       1.65895       1.86864       1.97310       2.02449       1.88439       1.91782       1.71708       1.48710       1.29764       1.17226      0.905299      0.748455      0.616744      0.476305      0.372922      0.276573      0.195709
  27  11 2702.0032    2.4899  0.9291 10.8361 -0.0024  0.0218   0.0469   0.0550    0.1598   0.0000   439.6441      0.546698       11.9871       1.93620      -2.31118      -1.35426      -2.14231      0.629702     -0.201201      -2.66216      0.645640      0.889207      0.958827      0.287653      0.882752     -0.293244     -0.134593      0.174375       1.43725       1.93010       2.19482       2.29734       2.29664       2.26179       2.13270       1.95969       1.73753       1.45155       1.18402      0.957132      0.812941      0.599767      0.489833      0.371734      0.289220      0.206315
  27  12 2855.2959    3.1288  0.8919 11.0948 -0.0026  0.0231   0.0594   0.0509    0.2232   0.0000   439.9642      0.681902       12.6639      -1.13076     -0.530612      -4.04313       3.24176      -1.08916     -0.642387      0.299585       1.68763     -0.707758      -1.25194       1.24794     -0.461164     -0.257650     -0.441303    -0.0621955       1.28442       1.77180       1.92258       1.82370       2.06518       1.92612       1.83588       1.75461       1.48491       1.39665       1.17635      0.925219      0.849048      0.594897      0.500423      0.387038      0.296264      0.216852
  27  13 3006.9995    3.7598  1.0095 11.3935 -0.0039  0.0226   0.0682   0.0556    0.2125   0.0000   439.9967     -0.777547       13.8753      -2.09696     -0.170637      0.813844     -0.864430      -4.52986     -0.743001       1.95552      0.988590     -0.138993     -0.526473     -0.422569      0.330867      0.107506    -0.0459463     -0.326616       1.30920       1.73753       1.91465       1.98721       2.04301       1.99212       1.86942       1.74642       1.46278       1.36741       1.23297      0.982309      0.820070      0.630349      0.488462      0.397423      0.289311      0.222005
  27  14 3157.1527    3.7826  1.0653 12.0566 -0.0015  0.0246   0.0697   0.0598    0.1387   0.0000   439.9779       2.48808       12.4306      0.207314      -3.94692      -2.45178      -1.14840      -4.79940      0.552412      -2.65834       1.90308     -0.419731     -0.928471      0.263999     -0.470294     0.0375864      0.244833     -0.333382       1.48154       1.91778       2.04735       2.27337       2.19099       2.12104       2.11666       1.96851       1.65989       1.53835       1.26753       1.04955      0.869728      0.703281      0.555842      0.418195      0.313157      0.229670
  27  15 3306.4614    3.4009  1.6511 11.7000 -0.0023  0.0309   0.0536   0.0787    0.1408   0.0000   439.0022     -0.804679       18.1714       1.93823      0.987193     -0.642142      -1.72753      -2.88880      -3.25546      0.480982      -3.28038     -0.966640      0.362869      0.815873     0.0788152      0.458601     -0.302804    -0.0347718       1.81198       2.40229       2.62345       2.69662       2.77808       2.69617       2.57624       2.43282       2.14949       1.85618       1.62496       1.29390       1.10695      0.884785      0.682426      0.535383      0.398223      0.297706
  27  16 3455.0540    2.8396  2.5631 11.1381 -0.0028  0.0384   0.0368   0.1024    0.1158   0.0000   440.7682      -2.82896       4.79790      -1.42375       6.76206     -0.633189      -2.15252      -1.26519       1.63117       1.23107      -3.81549      -2.99325     -0.718114     -0.542191      -1.07606      0.343272      0.588019      0.277230       2.13429       2.91378       3.22240       3.35506       3.43570       3.30425       3.16923       2.89993       2.60873       2.31096       1.98655       1.67592       1.32923       1.09561      0.829792      0.654975      0.494648      0.355191
  27  17 3603.4663    2.3002  3.8319 10.8824 -0.0004  0.0489   0.0253   0.1323    0.0682   0.0000   437.4221      0.175442       11.6078      -5.62329      0.501698      -2.64543      -1.59025      0.934019       5.41396       1.04782     -0.684198      0.910300      -1.76238     -0.327740       1.86788     -0.121529      0.149217      0.159568       2.79034       3.64132       4.12411       4.32993       4.40573       4.20710       4.09012       3.76867       3.34950       2.93710       2.49655       2.11382       1.70767       1.40893       1.07640      0.825144      0.620528      0.456668
  27  18 3751.5623    1.8283  5.5429 10.5122 -0.0014  0.0623   0.0185   0.1763    0.0541   0.0000   434.4185      -1.62007       7.04452       10.1067       1.00361      -3.42135      -14.3403      -1.19837     -0.579909       4.40575      -1.01604       1.89494      -3.72137      0.639340       1.92587      0.206011       1.50994      0.953866       3.56826       4.69601       5.26136       5.51418       5.58846       5.52154       5.20207       4.84102       4.34330       3.67509       3.24644       2.64869       2.19988       1.74689       1.39514       1.08161      0.772007      0.585653
  27  19 3898.9818    1.5146  7.6325 10.1670 -0.0018  0.0791   0.0150   0.2283    0.0526   0.0000   443.3646       2.98362       17.8493       10.0553     -0.114358     -0.579445      -15.7247      -2.31531       9.85696       6.67241      -6.75675      -1.17659      -3.05735      -2.59890       2.97148       2.11961      -2.95620     0.0918020       4.49957       5.96138       6.69565       6.88686       6.98686       6.93543       6.35921       6.00435       5.43130       4.79635       4.19390       3.45006       2.85672       2.31090       1.80369       1.38958       1.02021      0.727637
  27  20 4046.3088    1.2290  9.7948 10.0359  0.0029  0.1032   0.0135   0.3023    0.0477   0.0000   433.9875       6.32260       15.1860      -6.42903     -0.183697       6.82134      -5.27440      -16.4695       2.39435      -9.61924       3.91704      -3.72985       4.68875       2.80607     -0.537386      -1.37700      -2.08019     -0.141817       5.77545       7.56561       8.69362       8.93123       9.08324       8.92114       8.54655       7.75280       7.10889       6.26240       5.28697       4.46273       3.62464       2.95488       2.31642       1.77952       1.31455      0.965376
  27  21 4193.3684    0.9725 11.1470 10.0121 -0.0049  0.1342   0.0121   0.3818    0.0419   0.0000   436.9182       6.34519      -9.40446       13.3731       1.29858      -21.1352       15.7032      -13.9881      -9.49762       4.27486       6.77603       1.20798       5.90171       1.70787       6.98449      0.457565      -3.96478      -1.29986       7.30380       9.73311       11.0855       11.3723       11.6583       11.3139       11.0279       10.0282       9.12675       8.03789       6.75064       5.82693       4.66339       3.82776       2.99317       2.33539       1.69257       1.24514
  27  22 4340.3670    0.8107 13.7050  9.8302 -0.0039  0.1725   0.0091   0.4667    0.0353   0.0000   445.9489       13.5293       2.05766       10.7784      -2.11307      -18.0170      -14.8894       29.6148       3.83624      -2.87416       14.4805      -4.43635       1.91586       4.77358       5.30698     -0.677913      -5.70720      -1.32481       9.65931       12.7437       14.3194       15.1511       15.2610       14.8528       14.0760       13.2724       11.8667       10.3046       8.97750       7.60969       6.07131       4.99278       3.87708       3.03662       2.23446       1.64104
  28   5 1732.7280    0.3098  0.2796  8.7738 -0.0034  0.0139   0.0110   0.0286    0.0388   0.0000   438.5472     -0.489671       20.0239      -1.95991      -2.94368       1.07625       1.75441      0.647058     -0.491159    -0.0274821     0.0783416      0.995142     0.0602483      0.603091    -0.0654857      0.138110     0.0386726     0.0540554      0.800201       1.05449       1.15623       1.17964       1.18240       1.20279       1.08672       1.02745      0.913867      0.821348      0.774190      0.665315      0.544762      0.491187      0.350669      0.267249      0.206110      0.136512
  28   6 1910.1061    0.4621  0.5351  8.9326 -0.0034  0.0191   0.0123   0.0491    0.0555   0.0000   442.0787       3.78459       18.3300      -1.85053      -2.01945      0.862191      0.714192      -1.64355       1.78894    0.00585132     -0.420806      0.891785      0.140394      -1.32658     -0.489901      0.366139      0.275060     -0.390819       1.18900       1.56488       1.71866       1.85282       1.94441       1.93296       1.76176       1.48926       1.31538       1.20947       1.08459      0.906829      0.746866      0.571909      0.471119      0.396149      0.264066      0.191191
  28   7 2083.8671    0.6971  0.7472  9.1801 -0.0016  0.0218   0.0150   0.0514    0.0749   0.0000   439.9599      -1.48093       20.5124      -3.48660      -3.98388       1.27889      0.436447      -2.11862      -1.71282      -2.53862      -1.25206      0.553930      0.457176     -0.156363     -0.276368    -0.0304137     -0.555754      0.255724       1.12837       1.62450       1.70077       1.82659       1.93492       1.67985       1.75126       1.48744       1.44949       1.23156       1.12233      0.909922      0.787808      0.626980      0.471730      0.379423      0.277335      0.206903
  28   8 2252.7656    1.0369  0.9779  9.3697 -0.0014  0.0239   0.0191   0.0564    0.1107   0.0000   438.9475      -2.51365       17.3368     -0.269451      -3.56550       2.06754       1.57547       1.06765      0.197305      0.266345     -0.135790     0.0973982      0.383518     -0.569153     -0.489726      0.506066     0.0938445     0.0103282       1.47592       2.03206       2.33505       2.52956       2.58009       2.44868       2.37706       2.08380       1.76274       1.57222       1.28882       1.05405      0.860440      0.693744      0.527068      0.409133      0.301137      0.224254
  28  11 2729.2603    2.5755  0.9816 10.9717 -0.0020  0.0219   0.0462   0.0555    0.1370   0.0000   438.1602       1.45253       16.1837      -1.17199      -4.29088    -0.0571721      0.353861      0.486383     -0.789107      -2.14595      0.147452    -0.0873970      -1.84126     -0.268122      0.176616     0.0465384     -0.761867     0.0299993       1.28359       1.73170       1.91725       1.95041       1.98372       1.84491       1.83996       1.64893       1.51265       1.33674       1.22281       1.02255      0.850429      0.672124      0.535616      0.412031      0.324060      0.223821
  28  12 2883.6558    3.3454  1.0151 11.1583  0.0001  0.0242   0.0599   0.0555    0.2334   0.0000   439.3097       2.70443       17.5148     -0.660875      -1.70351      -2.40916      -1.05488      -1.65587      -1.24378       3.05178     -0.171044      0.744361      0.518801      0.465776      0.343996     -0.144883      0.610554      0.322559       1.45130       1.95100       1.98342       2.16258       2.23493       2.29423       2.05109       1.86040       1.52700       1.52887       1.32892       1.16656      0.898932      0.714315      0.543167      0.448456      0.341411      0.248759
  28  13 3036.1507    3.7463  1.0119 11.8349 -0.0033  0.0228   0.0685   0.0584    0.1630   0.0000   438.0308       1.98556       13.6108      -2.45259      -3.71858     -0.956990     -0.535248       1.07750      -3.69243      -1.45495      -1.49272       1.30812      0.670208     -0.588074      0.160208    -0.0312882     -0.201078      0.133916       1.31232       1.75589       1.94033       1.91431       2.03185       1.90597       1.96519       1.77881       1.56854       1.37045       1.17407      0.984759      0.862457      0.674866      0.572688      0.418602      0.304526      0.222700
  28  14 3187.0830    3.8222  1.2535 11.6455  0.0059  0.0256   0.0634   0.0650    0.1675   0.0000   440.4928      0.144041       20.5388       1.28617      0.964792      -4.36483       4.20849      -2.25827      0.557834    -0.0997064    -0.0852880      -1.59997     -0.539433      0.397495      0.325265     -0.549142      0.142423   -0.00573059       1.42633       1.92403       2.11585       2.16570       2.27176       2.20164       2.05282       1.93671       1.65610       1.55317       1.31993       1.15614      0.922416      0.775275      0.589158      0.470186      0.336159      0.242487
  28  15 3337.1408    3.3508  1.6056 11.6443 -0.0011  0.0297   0.0511   0.0781    0.1222   0.0000   440.2773       1.45341       12.3125       1.56172      -4.73965       1.52268      0.724179      0.582875      0.828866      -4.52117     -0.641337     -0.152788     -0.888082      0.348586      0.934786     -0.919008     -0.513403     -0.290865       1.56556       2.19140       2.49377       2.56499       2.65753       2.53638       2.46967       2.25346       1.94649       1.84294       1.50043       1.28571       1.03619      0.873754      0.664161      0.511769      0.390873      0.285934
  28  16 3486.6520    2.7022  2.5815 11.3790 -0.0030  0.0401   0.0364   0.1065    0.0970   0.0000   441.0368      -4.91893       6.59302      -4.31136       7.70864      -6.65274      -2.14847       2.93774      -1.54971      -3.66805      -4.20723      -2.06906      -1.64171      0.550761      0.752867     -0.827037     -0.524569      0.874424       2.19314       2.98782       3.20098       3.52963       3.60196       3.44220       3.22588       3.04805       2.78971       2.33883       2.11281       1.76796       1.48373       1.15703      0.918020      0.734672      0.532386      0.401636
  28  17 3635.5419    2.0926  4.2649 10.7866 -0.0044  0.0519   0.0222   0.1446    0.0611   0.0000   444.7732      -4.93027       10.4899       3.90994       7.98323       6.16735      -4.15053       1.78210      -6.08250       8.09912       3.05886       2.38460       1.48323      -1.39545       1.58988       1.16939     -0.510491      0.649063       2.86991       3.71682       4.28400       4.43205       4.50426       4.50491       4.14588       3.90430       3.53047       3.10818       2.74281       2.27552       1.90675       1.53317       1.20772      0.958259      0.698541      0.518530
  28  18 3784.2965    1.7457  6.1627 10.3462 -0.0003  0.0662   0.0167   0.1850    0.0537   0.0000   433.4745       2.74228       23.0402       2.33345     -0.740961       2.69633      -4.02433      0.635686       6.08997      -6.38303     -0.957618      -1.10209       1.36615       1.92593      0.996119      -2.27218      0.903718      0.607260       3.73949       4.89492       5.49982       5.91584       5.92415       5.86397       5.57828       5.19828       4.53751       4.06989       3.46623       2.86739       2.44378       1.90275       1.53727       1.19852      0.888857      0.674005
  28  19 3932.4599    1.4200  7.8799 10.1848 -0.0026  0.0831   0.0144   0.2352    0.0495   0.0000   440.8874      -1.92986       20.8664      -2.96374      -2.94481       16.9254       12.1838      -18.5444      -5.83659      -5.45725      -1.51990      -2.21895     -0.551374     -0.772726      0.900970       1.26053     -0.378809     -0.899083       4.51198       6.00714       6.78323       7.01239       7.21084       7.14347       6.69673       6.21768       5.53597       5.00044       4.38354       3.69129       3.02107       2.48768       1.95996       1.54016       1.09930      0.826819
  28  20 4080.3487    1.1298  9.7247 10.1189 -0.0032  0.1057   0.0131   0.3111    0.0438   0.0000   437.1859       11.2305       19.8006       2.88660       11.2358      -19.2398      -1.72695       1.62885      -4.13372      -14.6324      -5.63478      -4.58450       2.40035     0.0400648       3.67857      -3.27530      -1.06755      0.173921       5.71822       7.69119       8.73151       9.08768       9.19033       9.03853       8.57298       7.92003       7.23282       6.37481       5.54397       4.71417       3.91172       3.14406       2.46805       1.94736       1.43983       1.05073
  28  21 4227.8349    0.9738 12.7600  9.9316  0.0015  0.1460   0.0105   0.3998    0.0385   0.0000   428.0037      -14.9416       24.6991      -8.83208      -10.3437      -8.35697       21.1464      -13.9903      -6.12827       4.60905       7.42028       4.66411      -10.0962      -2.30516       1.28636       4.00853      -1.25414      -1.82208       7.69648       10.3563       11.7762       12.1910       12.5256       12.4160       11.6470       10.7974       9.79185       8.76084       7.43980       6.37886       5.32933       4.29098       3.38431       2.65661       1.92962       1.41644
  28  22 4375.1283    0.7739 14.8110  9.8573  0.0007  0.1843   0.0087   0.5038    0.0317   0.0000   444.2294       7.92457      -9.30361       28.6581       3.10810      -27.5745       15.2711      -15.9442      -18.9368       13.4619      -8.43845       7.44632       13.3487      -7.03717       7.62754       2.02304      -1.70251       2.11887       9.96773       13.1152       14.6831       15.6153       15.9775       15.5673       15.0463       13.5630       12.5996       10.9945       9.56612       8.12986       6.75421       5.47817       4.39840       3.36471       2.48547       1.83006
  29   5 1751.5531    0.3067  0.3152  8.9177 -0.0030  0.0180   0.0112   0.0314    0.0379   0.0000   441.7066      -1.64234       20.7685    -0.0960589      -2.69274       1.03643     0.0152321      0.770709       1.10127      0.229640      0.171374      -1.10127     -0.451633      0.389685     -0.621069     -0.339190     -0.217259     -0.179855      0.996328       1.28882       1.34929       1.64745       1.39210       1.42640       1.29045       1.42315       1.10129       1.17366      0.913057      0.852837      0.640399      0.568882      0.435539      0.307005      0.275346      0.175878
  29   6 1930.1816    0.5231  0.4994  8.9377 -0.0058  0.0173   0.0134   0.0380    0.0573   0.0000   439.4413     -0.902798       18.8762      -1.48362      -3.75931      -3.53008      0.463823      -1.57990       3.38189     -0.660276      0.347690       1.58188      0.554747     -0.386224     -0.116955     -0.214535      0.110277    -0.0488088       1.00447       1.23670       1.35652       1.51977       1.55339       1.47666       1.36035       1.30852       1.17429       1.04555      0.932818      0.782020      0.680654      0.527736      0.420824      0.328000      0.248754      0.185176
  29   7 2105.3263    0.7625  0.7289  9.0990 -0.0018  0.0190   0.0159   0.0493    0.0819   0.0000   441.1947      -5.20623       20.7739      0.561376      -1.05022     -0.298095       2.61605     -0.868894      0.860543    0.00815585     -0.124578      0.107994     -0.860740     -0.577086       1.21414     0.0429905    -0.0976617      0.305457      0.995053       1.33204       1.46874       1.46707       1.58243       1.52602       1.50204       1.43053       1.26389       1.09832      0.964224      0.780432      0.719166      0.553468      0.458609      0.349857      0.259783      0.198320
  29   8 2275.3071    1.0915  0.9336  9.6169 -0.0027  0.0224   0.0208   0.0566    0.1049   0.0000   436.8375       1.82990       21.0575      -4.12185      -2.57428     -0.335046      0.943142     -0.167042      -1.00562      0.518123       2.74966      -1.70236    -0.0926026     -0.528095     -0.265092      0.372443     -0.420818     -0.172883       1.27391       1.76562       1.92790       2.01489       2.08674       1.91572       1.92705       1.70096       1.56748       1.39809       1.21468       1.08398      0.906976      0.745181      0.580427      0.457005      0.324131      0.241692
  29   9 2439.0319    1.5352  1.0922 10.1120 -0.0022  0.0246   0.0271   0.0645    0.1286   0.0000   440.7528     -0.305099       15.5820     -0.461033      0.782083      -1.42758      -2.36885       1.22078      -1.63011      0.678450       2.43059     -0.186157      0.212264     -0.583083     -0.177059     -0.366657      0.102533    -0.0650283       1.20859       1.69618       1.89784       1.89492       2.05911       1.91987       1.91807       1.71415       1.61422       1.43565       1.20020       1.03811      0.842149      0.673674      0.561080      0.433324      0.333389      0.247625
  29  10 2598.6372    2.0990  1.1588 10.5158 -0.0012  0.0243   0.0355   0.0629    0.1421   0.0000   439.1663      -1.19120       15.7903    -0.0173598       1.66418      -4.33849       1.83552       1.74266       2.98899       2.20177      0.672255     -0.373390      -1.11402      0.156251     -0.519227     -0.375424      0.582365      0.151100       1.28545       1.76747       1.81106       2.01260       2.05835       2.03217       1.82910       1.79759       1.58966       1.50558       1.26727       1.06485      0.859058      0.721762      0.588503      0.431560      0.355748      0.262696
  29  11 2756.1289    2.7664  0.9159 11.2829 -0.0027  0.0215   0.0504   0.0515    0.1190   0.0000   439.9725    -0.0729396       19.6841       3.32531      -1.94127      -1.25855      0.620497     -0.259041      0.439390      -1.76810      0.791965     0.0473249       1.57365      0.196419     -0.676062    -0.0238538      0.709881      0.233029       1.22218       1.64604       1.74020       1.85438       1.87837       1.90221       1.83668       1.76227       1.58307       1.35018       1.13510      0.895038      0.745114      0.611535      0.502294      0.414021      0.333257      0.253204
  29  12 2911.5588    3.3928  0.9910 11.3849 -0.0034  0.0212   0.0604   0.0549    0.2075   0.0000   439.4854      0.537382       14.5636      0.231732     -0.479096      -2.06609       1.18927      -2.57983      -1.43305       1.18484       1.45321      -1.11563      0.118807     -0.156106     -0.252147      0.147856     -0.447824    -0.0300081       1.19809       1.64338       1.86674       1.99119       2.03486       1.96516       1.83995       1.69921       1.52359       1.37904       1.16110      0.976877      0.792005      0.629544      0.498068      0.403298      0.305365      0.224707
  29  13 3064.8990    3.8010  1.0252 11.8419 -0.0021  0.0227   0.0672   0.0574    0.1790   0.0000   439.7561      -1.94921       16.6382      0.661948      -1.61370     -0.443495      -2.13661      0.154129      -1.22025      0.483878     -0.817224      0.340855       1.52517       1.15726    -0.0889278      0.383502     -0.470285      0.416394       1.24213       1.72143       1.85513       2.03902       2.02938       1.97219       1.81012       1.71994       1.54076       1.43879       1.21936       1.01065      0.833577      0.696640      0.533711      0.416898      0.315870      0.248825
  29  14 3216.6342    3.8206  1.2836 11.6746 -0.0011  0.0249   0.0615   0.0672    0.1495   0.0000   440.5927     -0.968086       12.6229       3.21555     -0.168005     -0.849589      -1.80768      -5.51816       4.84433     0.0629456     -0.500327       1.63161     0.0704186      0.636160      -1.38908     -0.194049      0.571529      0.196671       1.39119       1.91757       2.14482       2.27873       2.39835       2.26615       2.19605       2.07647       1.80334       1.58263       1.32423       1.10434      0.915387      0.696884      0.589385      0.465171      0.350962      0.267499
  29  15 3367.5143    3.2160  1.7940 11.6811 -0.0013  0.0302   0.0458   0.0826    0.0932   0.0000   440.2856       1.71664       10.7721      -5.85420       1.39283     -0.267388      -1.76767      -6.03963      -2.87614      0.250993      -1.05085       2.07207     -0.570179      0.873668    -0.0111666      0.528004      0.123648      0.190188       1.63094       2.21710       2.42272       2.58300       2.57450       2.55491       2.42750       2.32085       2.06949       1.86536       1.63744       1.34774       1.15606      0.891655      0.749516      0.594090      0.434853      0.337285
  29  16 3517.8358    2.5464  3.0889 11.1424 -0.0007  0.0433   0.0300   0.1131    0.0803   0.0000   444.2764      -6.28817       6.58049      -1.43810       5.63513      -2.87219      -1.13846       4.08602     -0.491662      -3.73511      -4.27413      0.876218       1.87146       1.52320      -1.54145     -0.488670    -0.0294094     -0.198646       2.27625       2.89232       3.41049       3.53282       3.58735       3.62389       3.34216       3.20687       2.81383       2.50172       2.22736       1.89088       1.55937       1.28381      0.979325      0.817146      0.608735      0.454465
  29  17 3667.3435    2.0782  4.5537 10.6817 -0.0024  0.0534   0.0212   0.1447    0.0619   0.0000   436.8714       5.29964       7.71582      -1.07841       4.82530      -2.80217       3.78813      -3.10371       2.08181      -5.46681       1.57319      -2.96264      -1.37741      -1.93857      -1.38531     0.0918157      0.746313      0.848518       2.77754       3.72444       4.15737       4.33131       4.56126       4.39948       4.25707       3.95057       3.52133       3.13653       2.76096       2.38087       1.96506       1.62188       1.25592       1.00732      0.746422      0.573025
  29  18 3816.6143    1.6946  6.4158 10.2791 -0.0028  0.0662   0.0159   0.1918    0.0537   0.0000   439.4147      -7.26537       13.5603     -0.663725      -1.92411     -0.994359       7.09413       11.5212      0.191792       3.50409       2.10567       5.71838      0.125675     -0.388949       1.27790       1.44383       1.19981      -1.03096       3.50637       4.66428       5.27563       5.42701       5.67278       5.48041       5.27964       5.00495       4.46677       3.98275       3.47714       2.91668       2.43252       2.03674       1.60071       1.26455      0.945484      0.702627
  29  19 3965.5063    1.3666  8.7963 10.2208 -0.0003  0.0909   0.0138   0.2565    0.0440   0.0000   439.7751      -2.24250       21.4439      -6.39506      -2.52073      -5.30654      -3.66347      -5.56850       15.3427       4.61885     -0.674340      -4.30896       6.65250       2.70008     0.0202626      0.639896      -2.41777      -1.03031       4.73995       6.32569       7.09692       7.57220       7.56640       7.47668       7.13870       6.61689       6.06688       5.46516       4.77801       4.01308       3.39812       2.77924       2.22303       1.71268       1.31636      0.972822
  29  20 4113.6853    1.0687 10.4118 10.1611 -0.0012  0.1187   0.0130   0.3405    0.0415   0.0000   436.5084       7.47308       23.1819       6.43181       5.81557      -23.4115       9.19835     -0.775788       4.63979      -3.92945       1.78511       5.42050       5.37612      -9.77326      -4.45956      -1.99204     -0.904715     0.0158940       6.06175       8.07345       9.10659       9.56314       10.0152       9.63850       9.19183       8.68744       7.99599       6.94612       6.24147       5.15529       4.27500       3.64894       2.83049       2.25807       1.67649       1.27220
  29  21 4262.1367    0.8984 12.7324  9.9505 -0.0045  0.1478   0.0101   0.4223    0.0375   0.0000   445.3115       13.3274       5.38613      -1.38079       41.5818      -15.8713      -21.9704       2.63265       4.60087       9.23683       1.43011       6.17917      -2.76861       1.05101      -3.96034       1.44460       2.15621       1.17952       7.75468       10.2405       11.6469       12.2043       12.4878       12.3638       11.8371       10.9352       10.0117       8.89730       7.74899       6.59972       5.47812       4.43523       3.62363       2.82602       2.12523       1.60908
  29  22 4410.2498    0.6960 14.3161  9.8997 -0.0026  0.1937   0.0090   0.5263    0.0315   0.0000   432.3742       13.7728       13.2634      -18.6769      -8.41098       10.2219      0.317480       14.8364      -6.90379       4.15708      -11.5929       11.6690      0.353214      -3.75025      -7.44221      -4.99245       2.96733       3.26408       9.87135       13.4553       14.7857       15.9031       16.1227       16.0181       15.4586       14.0606       13.2409       11.4752       10.0017       8.53274       7.04696       5.92626       4.63228       3.69580       2.75143       2.08497
  30   6 1949.9702    0.5491  0.5314  9.0398 -0.0046  0.0186   0.0137   0.0405    0.0583   0.0000   439.7229      -1.58397       19.6296       1.03641      -2.71009      0.164207      0.397116     -0.977393      0.409890       1.16644     -0.783238      -1.62319      0.299690      0.750816      0.935322      0.371498      0.258976      0.241957      0.995381       1.22402       1.33071       1.53039       1.60042       1.62026       1.35979       1.28636       1.24282       1.11409      0.973183      0.777026      0.653942      0.545865      0.437399      0.341057      0.254957      0.199593
  30   7 2126.3285    0.7922  0.6927  9.3980  0.0000  0.0207   0.0169   0.0447    0.0737   0.0000   440.7983      -3.20978       23.0476      0.424803      -3.78972      -1.42397      -1.55795       1.33568     -0.989290      -1.15124      0.705276      -1.17356      0.594877     -0.681408      0.233300      0.444841      0.439087    -0.0967400       1.18473       1.55180       1.62334       1.58598       1.61152       1.63664       1.73232       1.72924       1.44475       1.25290      0.998381      0.862799      0.717295      0.611903      0.512874      0.411244      0.336574      0.226282
  30   8 2297.3005    1.1457  0.9635  9.7074  0.0009  0.0219   0.0210   0.0572    0.1068   0.0000   441.0028     -0.232244       15.9298    -0.0139210      -1.31792      -2.70616      -2.49902     -0.604614      0.819771      0.341668     -0.817481     0.0581230      0.214415     -0.301355      0.146607      0.286070      0.452941     -0.118619       1.20887       1.53716       1.70907       1.77318       1.79067       1.71590       1.73350       1.56262       1.52354       1.35577       1.14595       1.01102      0.868226      0.683274      0.560203      0.431480      0.352267      0.277885
  30   9 2462.2462    1.6063  1.1705  9.9795 -0.0016  0.0250   0.0264   0.0610    0.1390   0.0000   440.3597      -2.21700       18.9234     -0.938243     -0.376900      0.100657      -2.30597     -0.105408      -1.56705     -0.614028     -0.276934      0.746796       1.35636     -0.217484     -0.484353      0.776724      0.369171     -0.394810       1.36832       1.82117       2.02812       2.26090       2.22467       2.29422       2.11008       2.01381       1.74616       1.60100       1.31738       1.14257      0.910013      0.747308      0.607329      0.478538      0.378701      0.276972
  30  10 2623.4359    2.1086  1.0744 10.6091 -0.0032  0.0227   0.0365   0.0600    0.1451   0.0000   443.3499      -2.02699       16.7420      -1.95320      -1.61719      -1.84645      -1.29161      0.147912     -0.710049     -0.652733      0.559976     -0.255301      0.454622     -0.414227      0.837435      0.599455      0.326096     -0.130574       1.20120       1.60493       1.66056       1.75830       1.87376       1.82982       1.78439       1.65037       1.51938       1.34196       1.17457      0.994163      0.853893      0.667724      0.550142      0.449062      0.344563      0.259544
  30  11 2782.4203    2.8821  1.0125 10.9985  0.0022  0.0217   0.0502   0.0550    0.1636   0.0000   439.3327       3.53700       12.5863      -2.09040      -3.18239     -0.664628      -4.62091       2.40510      0.895038      -1.65443     -0.255059      0.201058      -1.29270    -0.0817409     -0.229166      0.442539      0.260229     0.0186821       1.22017       1.61364       1.72949       1.83092       1.97839       1.83674       1.83524       1.65083       1.50428       1.29495       1.17268       1.04608      0.883509      0.727019      0.553316      0.444632      0.342761      0.252326
  30  12 2939.0411    3.4925  0.9563 11.7835 -0.0051  0.0203   0.0627   0.0553    0.1246   0.0000   437.8873      -1.45307       17.8393      -1.93652      -2.44376       1.11266       1.47885      -2.02606      0.456164      -2.81578     -0.307381      -2.69263     -0.385116      -1.29780     -0.689296      -1.00023     -0.737267     0.0632362       1.10222       1.45313       1.55164       1.70905       1.75784       1.67860       1.62746       1.47048       1.35486       1.20884       1.13563      0.982414      0.788354      0.623765      0.501404      0.411452      0.326970      0.242748
  30  13 3093.2993    3.7765  1.2800 11.1579 -0.0010  0.0240   0.0603   0.0664    0.2868   0.0000   441.6807       1.06288       12.7013     -0.148702     -0.306803     -0.540523      -1.82385      -2.01571      -1.63786     -0.993852      -1.15108       1.15276     -0.525626      0.259609      0.509656      0.347207     -0.182456    -0.0846776       1.30457       1.72630       1.91898       2.02203       2.10357       2.02053       1.92034       1.83954       1.64173       1.47399       1.27029       1.09029      0.932502      0.744456      0.609069      0.477457      0.373702      0.276373
  30  14 3245.9492    3.6715  1.3062 11.7601 -0.0004  0.0261   0.0590   0.0660    0.1494   0.0000   439.8675       5.18972       17.2849     -0.109098      -3.26417       1.10312       2.29954       2.25180       1.33942      -2.39904      0.345800       1.09358     -0.399141     -0.250822      0.852544      0.119537      0.351747     0.0207232       1.38013       1.88038       2.09365       2.26167       2.33534       2.23689       2.21555       2.06109       1.81708       1.57995       1.42871       1.14738      0.947937      0.782188      0.628105      0.515709      0.376337      0.295483
  30  15 3397.5597    3.1703  2.1174 11.1892 -0.0008  0.0313   0.0386   0.0832    0.0991   0.0000   442.4679       2.90100       6.76518       5.09402       3.26776      -3.86202    0.00689981       1.09212     -0.657145      -1.30168     -0.396972     -0.200868       1.22118     -0.962896     -0.373313      0.629594      0.102925     -0.100053       1.62642       2.08871       2.34284       2.46914       2.60146       2.52519       2.41867       2.23851       2.03742       1.83169       1.62089       1.39442       1.18727      0.967569      0.794717      0.609284      0.469712      0.349782
  30  16 3548.5649    2.4747  3.3461 11.0576 -0.0020  0.0436   0.0270   0.1152    0.0711   0.0000   438.6515       4.00232       14.9199     -0.951950      -3.69319      -1.52963      0.157912      -7.25121       1.94904       4.61008      -2.85929      -1.44270       1.64078      0.430007     -0.584447      -1.12198     -0.557526      0.558858       2.20021       3.01264       3.22259       3.47696       3.53985       3.60957       3.35991       3.20794       2.87349       2.55352       2.26868       1.95026       1.61587       1.31627       1.07967      0.850697      0.648533      0.496282
  30  17 3699.0034    2.0230  5.0344 10.4760 -0.0018  0.0539   0.0192   0.1533    0.0622   0.0000   439.5268       3.54829       11.8876      -3.22232       1.29290      -2.73662       5.62049      -3.89620      -2.51688       2.34278      -4.37802      -3.50537      -4.71960      0.165344      -1.21367      -1.83574     -0.639802      0.206820       2.80421       3.70908       4.08341       4.39899       4.44827       4.41252       4.24666       3.96231       3.59973       3.28321       2.82966       2.42704       2.00255       1.71273       1.34167       1.06518      0.827942      0.624975
  30  18 3848.8389    1.6214  6.7888 10.2677 -0.0009  0.0698   0.0152   0.1953    0.0501   0.0000   444.3213      -9.14335       19.8338       2.69490      -4.10835       2.16292      -2.57189       2.55977      -2.32418      -5.61193      -7.41954      -4.87650       2.68877      0.530492     -0.532070      0.407046     -0.549497     -0.726302       3.57692       4.62355       5.21512       5.47402       5.71270       5.64192       5.36163       5.09843       4.57086       4.12093       3.66613       3.11872       2.59273       2.15847       1.72932       1.39543       1.04357      0.805631
  30  19 3998.3307    1.2934  8.5810 10.1705 -0.0008  0.0929   0.0133   0.2548    0.0445   0.0000   433.6638      -5.29911       29.7008       10.1626      -2.52574       16.2838      -13.4321      -10.6612      -8.10464       2.62902      -1.87517       2.20646      0.651217      0.969326       1.78421       2.14082       1.03861       2.00241       4.55358       6.26569       7.00825       7.40274       7.71531       7.50794       7.13517       6.84003       6.04789       5.54126       4.82202       4.13621       3.43009       2.83880       2.26472       1.83830       1.36259       1.03230
  30  20 4147.0514    1.0210 10.4623 10.1426 -0.0044  0.1196   0.0126   0.3469    0.0406   0.0000   441.4723       14.9940       21.7969       7.00959      -11.1476       14.0935      -10.4240       8.88951      -12.4803       17.7603      -5.13477       6.61062      0.622017       5.49389       1.76525       1.01645     -0.414701     -0.234587       6.05007       8.10176       9.15005       9.65126       9.94009       9.88999       9.52479       8.62507       8.05442       7.16811       6.29945       5.28130       4.50765       3.70950       2.96553       2.35064       1.78152       1.36177
  30  21 4295.9150    0.8670 13.1443  9.9212 -0.0003  0.1529   0.0094   0.4243    0.0349   0.0000   445.4621      -9.35559       7.82963       8.44734     -0.384302      -2.14077       6.12439       4.96521       3.84939       6.69114      -7.38419      -16.4353      0.457835       15.6490      -1.18291     -0.160237       2.16810       3.23777       7.61430       10.3502       11.5723       12.1836       12.6509       12.4108       11.8492       11.1806       10.2238       9.00071       7.98565       6.89578       5.67887       4.76201       3.83479       3.04951       2.25492       1.75872
  30  22 4444.5461    0.6366 14.0772  9.8859 -0.0104  0.2061   0.0088   0.5414    0.0309   0.0000   405.8150      -16.8911       62.1190      -1.40494      -6.87659       12.9680      -27.4120       18.5342      -6.38871      -9.41980      -18.2610       9.47009       10.1222      -1.33508      -2.14622       12.5836      0.551851      -1.61315       10.2414       13.7671       15.4491       16.3307       16.7573       16.4185       15.6328       14.8430       13.7239       12.2459       10.8555       9.26938       7.79844       6.43191       5.08584       4.16549       3.14466       2.41375
  31   5 1788.2387    0.3529  0.3914  8.9621 -0.0080  0.0165   0.0104   0.0347    0.0406   0.0000   440.9829     -0.395615       20.6397      0.238196      -1.73324      -2.36270       1.41740      -1.15810      0.644547      0.528463     0.0141033      -1.35395      -1.09051     0.0441033     -0.397962     -0.206046     -0.301229     -0.177300      0.850557       1.09987       1.20684       1.26156       1.44335       1.34649       1.29810       1.13578       1.07445      0.956420      0.842779      0.740219      0.611691      0.476378      0.420533      0.345378      0.240438      0.186998
  31   6 1969.4036    0.5416  0.6573  9.0532 -0.0049  0.0205   0.0123   0.0458    0.0630   0.0000   441.2851     -0.270953       20.7975      0.793332     -0.339165      -1.48728       2.83828       2.16172      -1.55435     -0.208091       1.52918      0.248105     -0.949051       1.72267     -0.271659     -0.625952     -0.389254     0.0606401       1.04772       1.46260       1.59878       1.85028       1.83856       1.83203       1.72358       1.62522       1.44871       1.26973       1.10326      0.883838      0.793342      0.617660      0.524844      0.384598      0.314083      0.241044
  31   7 2147.0183    0.8297  0.8167  9.2366 -0.0016  0.0198   0.0161   0.0499    0.0884   0.0000   439.4602      -2.26896       21.4812     -0.649995      -3.18952      0.569605     -0.642967     -0.813963      0.774966      -3.08684    -0.0949730     -0.389891      0.902763      0.506869    -0.0291961      0.314478      0.423226     -0.249731      0.997509       1.31996       1.46435       1.60119       1.62263       1.55295       1.55910       1.45281       1.31174       1.21148       1.06967      0.830421      0.742135      0.618836      0.504559      0.400588      0.310476      0.239971
  31   8 2318.8794    1.1818  1.0760  9.6756 -0.0012  0.0251   0.0206   0.0586    0.1177   0.0000   440.0698      -1.37024       19.6921     -0.665547      -5.54384      -2.91346      0.793931      -2.07829     -0.125724      -1.43489      0.344957      0.890681      0.924871     -0.353988     -0.408630     -0.505620      0.455199      0.682530       1.19333       1.67336       1.80392       2.01984       2.03809       1.92395       1.95166       1.68369       1.66161       1.43445       1.29759       1.09594      0.897521      0.747894      0.613254      0.486217      0.384609      0.293329
  31   9 2484.9289    1.6710  1.2088 10.3594 -0.0018  0.0251   0.0277   0.0655    0.1130   0.0000   442.3283      -1.13248       17.4807      -2.85815    -0.0195406       2.05528     -0.519372      -2.82801      -2.17286     -0.729398       1.06634     -0.688647     0.0135860     -0.435832      -1.41675     0.0838739     -0.250858      0.370345       1.19487       1.68730       1.80200       2.00216       2.00759       1.93824       1.88369       1.82030       1.62267       1.42730       1.27915       1.12753      0.933357      0.777945      0.633677      0.527522      0.368782      0.294677
  31  10 2647.7461    2.3092  1.1590 10.7030 -0.0002  0.0235   0.0380   0.0607    0.1551   0.0000   440.8273      0.664572       15.9306      -3.06494      -1.57606     -0.425925     -0.926190      -2.17274      -3.01098       1.31589      -1.09719     -0.775592     -0.859117     0.0329106      0.336994      0.746749     0.0664258    -0.0909844       1.18677       1.58249       1.74954       1.90307       1.94276       1.95565       1.86604       1.69708       1.60557       1.37141       1.25980       1.06587      0.902161      0.701273      0.587681      0.468713      0.360795      0.278188
  31  11 2808.2454    2.9774  1.0776 10.6526 -0.0014  0.0212   0.0490   0.0570    0.2259   0.0000   439.4584     -0.790820       15.9786       1.30451      -2.67531      -2.69701      -3.39104      0.701926      -1.65723       1.93254      0.380237      -1.75622      -1.25913      0.378848    -0.0670117      0.129493      0.412905   -0.00146361       1.12179       1.43514       1.54002       1.68815       1.71865       1.69942       1.65279       1.57287       1.46119       1.25973       1.05520      0.956280      0.798060      0.665210      0.522446      0.415696      0.346825      0.260245
  31  12 2966.0475    3.6320  0.9786 11.7457 -0.0012  0.0203   0.0626   0.0533    0.1390   0.0000   438.5671      -1.26508       15.8688      -1.19540      -5.27994       1.05741       4.01856       1.11215      -1.31618      -2.68065      0.769882       1.41505      -1.25179     -0.250929    -0.0432199     -0.119104      0.147732      0.314186       1.04857       1.41245       1.56266       1.61661       1.66160       1.62206       1.57008       1.48746       1.35443       1.23737       1.10844      0.940698      0.799243      0.650779      0.522292      0.430511      0.327915      0.265843
  31  13 3121.3032    3.9196  1.2243 11.3247 -0.0010  0.0230   0.0635   0.0619    0.2926   0.0000   441.2184     -0.673974       16.0004     -0.458048      -1.79522       1.42910      -2.96161      -1.51623      -1.83130       2.23329     -0.530814      0.110668      -1.45093      0.870712      0.248183      0.191549      0.413579      0.381480       1.23131       1.63222       1.75058       1.85508       1.88480       1.86576       1.80692       1.68434       1.58203       1.39091       1.24855       1.10498      0.901162      0.752929      0.613244      0.471412      0.379002      0.282703
  31  14 3274.6728    3.5375  1.7320 11.5358 -0.0010  0.0289   0.0471   0.0736    0.1205   0.0000   439.0179      -1.48647       12.6127       1.03130      -1.57973      -3.38060      -1.13338      -1.28399      0.790616       3.40312     -0.442533     -0.478824      -1.70286      0.217054     -0.183815      0.107468      -1.08906      0.667786       1.44353       1.90711       2.06817       2.30917       2.34358       2.29402       2.16498       2.07355       1.93250       1.69127       1.50333       1.28942       1.08223      0.902199      0.714285      0.588189      0.463986      0.342373
  31  15 3427.2903    2.9059  2.2958 11.4112  0.0005  0.0339   0.0345   0.0884    0.0745   0.0000   441.1007     -0.879885       15.1284       1.01622       3.18705      -4.60081      -2.45470      -3.40597      -3.39093      0.451643      -1.12104      -1.17514       1.67277       1.76978     -0.671928      0.426733    -0.0299159     -0.849829       1.68035       2.30404       2.55539       2.63663       2.77786       2.67726       2.57910       2.45504       2.25681       2.05366       1.79339       1.51947       1.31333       1.05846      0.884327      0.675322      0.543626      0.411372
  31  16 3579.0098    2.3768  3.8654 10.8293  0.0005  0.0458   0.0234   0.1215    0.0667   0.0000   439.3850      -1.51536       6.61675       1.63898      -5.02886      -6.43484      -7.20691     -0.536027      0.244458      0.907273      -2.06938      -2.85677      0.328805       1.48101     -0.494861      -2.57149     -0.772632    -0.0451746       2.35479       3.14567       3.53568       3.74299       3.79297       3.82579       3.60699       3.39516       3.15340       2.80686       2.42049       2.08825       1.75674       1.47362       1.18924      0.954239      0.730445      0.559300
  31  17 3730.1365    1.8960  5.3656 10.5162 -0.0016  0.0580   0.0178   0.1582    0.0549   0.0000   445.7957       9.15881       19.6613      -6.90701      -2.38397      0.166329       9.90283       2.92204       5.41722      -4.84748     -0.959170      0.884976     -0.807019       2.65121       2.11876      0.597603     -0.925425      0.283499       2.81506       3.83456       4.24660       4.45242       4.60618       4.54137       4.44411       4.09455       3.81863       3.36528       3.05928       2.58737       2.23049       1.81431       1.51022       1.17587      0.912507      0.698572
  31  18 3880.8189    1.5266  7.4860 10.2776 -0.0013  0.0748   0.0140   0.2142    0.0457   0.0000   438.3622      -15.3125       11.2885     -0.687331      -5.76792      -7.75130       1.47649     -0.827024       6.96112     -0.941336       3.25307      -1.09732       2.16244     -0.168137      0.564659     -0.601284     0.0703873      -2.44424       3.74573       5.00774       5.69440       5.88491       6.19750       6.03176       5.83257       5.42079       5.04688       4.57410       3.93250       3.46242       2.84308       2.38362       1.93168       1.52563       1.19864      0.933769
  31  19 4030.6293    1.2429  9.6910 10.1029 -0.0035  0.0982   0.0123   0.2812    0.0446   0.0000   451.0760      -5.12924       18.6436       15.9600      -12.6902       2.79210       10.6319       10.6077       16.3063      0.735409      -11.3954      -4.06333       3.13831       3.52262       6.17145      -2.07498      -2.42163      0.529400       4.89891       6.37553       7.35372       7.58843       7.95035       7.78690       7.51379       7.13817       6.54905       5.86305       5.09256       4.42833       3.74146       3.14302       2.53620       2.04811       1.54211       1.19405
  31  21 4329.5286    0.7930 14.2177  9.9156 -0.0032  0.1729   0.0084   0.4650    0.0325   0.0000   457.6715      0.997864       16.2275      -23.1060       17.8961       6.12924     -0.375914       7.52092      -5.56036      -2.93137      -6.44393       2.15935       8.38160      0.984686      -1.86704      -3.41642       1.46550      -2.29084       8.40906       11.1653       12.7354       13.5815       14.0062       13.9344       13.3689       12.3947       11.4055       10.3220       8.97098       7.79951       6.55244       5.39625       4.46991       3.47753       2.70962       2.06590
  32   3 1409.3964    0.1152  0.0999  8.7143 -0.0426  0.0128   0.0095   0.0301    0.0255   0.0000   439.7569      0.682721       21.3287       1.22510      -4.28441      -1.06681      0.588792       1.20635      -1.10607      0.879911     0.0728228     -0.415191      0.223007      0.897553    -0.0846444    -0.0827788    -0.0205861     -0.216567      0.619332      0.877233      0.942001      0.999842       1.08537       1.03643       1.12944       1.07179      0.918324      0.816939      0.665971      0.669366      0.525237      0.495874      0.397917      0.321528      0.197336      0.179171
  32   5 1806.1939    0.3888  0.3276  8.9523 -0.0022  0.0128   0.0120   0.0313    0.0399   0.0000   439.8855      -1.22593       21.0739       1.49559      -4.17893      -1.24849      0.141349      -1.41023      0.729114     -0.956752      0.222733     -0.203877     -0.333022      0.458205      0.227827      0.428236     0.0912134      0.125808      0.673902      0.807070      0.855507      0.967040       1.02200       1.02532       1.00139      0.941585      0.765523      0.715310      0.722464      0.611234      0.536951      0.452730      0.367497      0.282728      0.216548      0.173340
  32   6 1988.6503    0.5798  0.6905  9.0099 -0.0046  0.0201   0.0124   0.0464    0.0660   0.0000   441.1443     -0.341013       20.6863     -0.967956      -2.17440     0.0503834     -0.895575      0.416500      -1.29923      0.781876      0.288689      -1.81537      0.548855       1.47906     -0.224432     -0.255576      0.394965    -0.0200117       1.12147       1.50422       1.67984       1.82746       1.71471       1.67799       1.49901       1.47734       1.32209       1.29045       1.22492       1.16775       1.06259      0.894933      0.722078      0.547623      0.404577      0.293709
  32   7 2167.2914    0.8775  0.8784  9.3023 -0.0053  0.0211   0.0164   0.0517    0.0927   0.0000   440.2033       3.75942       19.2730      -1.96317      -1.23464      0.407930      -1.31765      0.305281      -1.19990      -1.69150       1.63473     -0.503090      -1.36957      0.471459     -0.841898      0.325860     0.0543293     -0.482896      0.995371       1.34343       1.54592       1.61140       1.68890       1.69444       1.58082       1.54473       1.32454       1.27290       1.10632      0.893008      0.817802      0.658909      0.545727      0.427521      0.327390      0.263310
  32   8 2340.0274    1.2362  1.0996  9.7462 -0.0012  0.0240   0.0208   0.0594    0.1131   0.0000   439.3239      -1.08714       20.0959      -2.62609      -1.80431      -1.94022     -0.671192     -0.880442      0.269910      -2.96707      0.236011      0.111416    -0.0675147      0.528321      0.411956     -0.352344      0.307659      0.359357       1.19093       1.65452       1.92744       2.01232       2.10163       2.00827       1.97510       1.79934       1.63513       1.48470       1.30922       1.09124      0.971134      0.807816      0.639948      0.516832      0.411126      0.297316
  32   9 2507.1987    1.8307  1.2560 10.1824 -0.0002  0.0237   0.0284   0.0645    0.1264   0.0000   439.6488      -4.44861       20.7923     -0.711074      -5.81365      -2.82843      -2.26090      -1.11079      -1.17766       1.76157      -1.73402      -2.26642     -0.599839      0.434756      0.605349     -0.413538     0.0971945      0.246931       1.19640       1.59832       1.79328       1.92190       2.00672       1.99023       1.85227       1.78421       1.61249       1.44038       1.28394       1.07593      0.910930      0.763744      0.619568      0.491899      0.387767      0.296680
  32  10 2671.6001    2.4116  1.1182 10.5774  0.0004  0.0216   0.0392   0.0593    0.1706   0.0000   440.4305      -1.26207       15.9556     0.0884127      -3.24146     -0.314567      -2.74358      -2.33849      0.791775     -0.381382      0.828718      0.836471      0.772280      0.428470      0.824668      0.912929     0.0812843     -0.209772       1.08218       1.49688       1.60623       1.71536       1.76085       1.75839       1.70649       1.58126       1.44220       1.27930       1.13763       1.01301      0.880310      0.716315      0.608341      0.463193      0.365612      0.276059
  32  11 2833.6316    3.1267  0.9321 11.4325 -0.0013  0.0204   0.0536   0.0490    0.1288   0.0000   438.4071      -2.19069       15.1019     -0.467634      -2.25227      -1.97444       1.27826       1.74005     -0.681870      0.439523     -0.316133      0.154203     -0.432824    -0.0513613      0.429745     -0.326950      0.523221      0.376272      0.977237       1.33598       1.48538       1.57195       1.68304       1.58673       1.52416       1.43783       1.29762       1.19792       1.09271      0.934735      0.776178      0.640981      0.518110      0.447946      0.330196      0.266202
  32  12 2992.6285    3.6899  1.1208 11.4235 -0.0002  0.0229   0.0583   0.0565    0.1765   0.0000   440.8069      0.824163       17.4984      -1.38712     -0.728557       2.09123     -0.279073     -0.610175     -0.653246      -2.08745       1.51255      0.265786      -1.52393      0.167848      0.144239     0.0688990     -0.208002      0.241839       1.11221       1.45439       1.60827       1.75888       1.83145       1.76954       1.77881       1.62832       1.44258       1.30232       1.17912       1.05888      0.864095      0.694712      0.600156      0.480713      0.364306      0.285091
  32  13 3148.8123    3.9280  1.1280 11.8820 -0.0011  0.0226   0.0651   0.0572    0.1658   0.0000   438.5120       1.26092       14.0159      0.864679      0.540157     -0.655700      -1.77067      -1.48951     -0.498088       2.27411     -0.600925      -1.48267     0.0950418      0.294687      -1.17111      0.492891     -0.476601     0.0707974       1.14544       1.55978       1.77865       1.94327       1.97048       2.02505       1.90012       1.73103       1.58831       1.45695       1.18171       1.05295      0.865428      0.732582      0.600967      0.468716      0.367199      0.280647
  32  14 3303.2137    3.4823  1.7145 11.6311 -0.0017  0.0289   0.0473   0.0756    0.1236   0.0000   436.5397      -1.38853       15.1161     -0.350363       2.06593       2.99611       1.74060     -0.513624       1.84400      0.660862      -3.05644      0.521603     -0.975920     -0.381773     -0.307049      0.194485      0.423372     0.0285374       1.38383       1.89803       2.14483       2.22550       2.38251       2.28466       2.17361       2.07733       1.87032       1.71716       1.53744       1.27939       1.13746      0.891207      0.755855      0.601676      0.469913      0.355092
  32  15 3456.6024    2.8545  2.6447 11.1725 -0.0007  0.0356   0.0309   0.0922    0.0737   0.0000   443.0155      -2.11419       12.9574      -1.67041      -4.68485      -8.14387      -3.03131      0.722937      -1.34894      0.965056      -1.32610       2.87731       2.88802      0.916470      -1.03403       1.89799     -0.387346     -0.577320       1.72235       2.33602       2.59099       2.66468       2.82364       2.79992       2.68928       2.59889       2.31464       2.16737       1.87043       1.58976       1.36435       1.12907      0.940417      0.742487      0.596392      0.465740
  32  16 3609.1772    2.2124  4.0050 10.9069  0.0002  0.0466   0.0219   0.1275    0.0553   0.0000   441.2982       8.40331       14.1779      -3.97582       3.43476      -5.51475      -8.77389      -3.08317       5.32598      -1.11752      -3.21540      -1.42932      -2.02982     -0.459009     -0.349004      0.116179     -0.249119      0.102560       2.26875       3.02489       3.43189       3.61116       3.81464       3.57235       3.57285       3.32145       3.07656       2.75557       2.46312       2.13064       1.83521       1.51246       1.21199      0.995571      0.760795      0.595934
  32  17 3761.0475    1.8417  5.7955 10.4729 -0.0006  0.0611   0.0169   0.1649    0.0511   0.0000   437.2580       1.34826       14.8728       7.46263      -1.58110      -7.46517       5.15605       6.15670     -0.407585      -1.86910       1.27570       2.03421      -1.11709       1.38710       1.76743      -3.36652      -1.90884     -0.289331       2.91692       3.97255       4.43853       4.69044       4.79929       4.82192       4.62344       4.31526       4.04556       3.57011       3.24047       2.76096       2.41074       1.96773       1.63409       1.30755       1.00981      0.780251
  32  18 3912.1189    1.4947  8.1092 10.1489 -0.0013  0.0787   0.0130   0.2234    0.0451   0.0000   443.5890       6.33432       20.6926      -8.26826      -7.23473       6.41201       15.4701       2.63319      -3.04471      -4.05275      -7.31499       5.55471      -3.27239       1.25386       4.09323      -1.38824      -2.10215       1.13947       3.72285       5.03490       5.60923       6.04422       6.16992       6.25028       5.96783       5.63045       5.13214       4.63949       4.09620       3.53881       3.00868       2.52998       2.04465       1.65081       1.26591      0.987457
  32  19 4062.7120    1.2571 10.7043 10.0191 -0.0004  0.1039   0.0114   0.2988    0.0427   0.0000   443.4968      -5.99518      0.324041     0.0574945      -10.2065      -5.73287       12.5106     -0.311526     -0.646006       5.58341      -8.43683      -4.42968     -0.848138      -4.25576      -7.55530       5.28114      0.749560      -1.49605       4.92196       6.57708       7.51918       7.85671       8.08654       7.95481       7.72399       7.35226       6.67709       6.16168       5.42852       4.79987       4.00561       3.37220       2.77755       2.19206       1.73367       1.34225
  32  20 4213.0775    0.9461 12.1427 10.0167 -0.0004  0.1348   0.0099   0.3795    0.0368   0.0000   441.6212      -6.57068      -3.88396       8.33791       19.5978     -0.558274      -9.63498       1.13204      -5.49604       5.24935      -4.21404      -2.41102       1.70376       4.08911       2.55601      -2.81352      0.815763       2.85129       6.52339       8.53132       9.74218       10.3375       10.5013       10.5459       10.1583       9.45944       8.77876       8.01569       7.10092       6.20603       5.22345       4.46815       3.62295       2.93512       2.23597       1.75634
  33   5 1823.8038    0.4083  0.4554  8.8761 -0.0005  0.0152   0.0105   0.0378    0.0445   0.0000   440.6925      -1.12289       21.5909     -0.967984      -4.96251       1.16430       2.79162     -0.931575      0.233894     -0.389866      0.288094      0.192629      0.115024    -0.0476476      0.131086      0.288668     -0.187019     -0.216129      0.766129      0.963553       1.11742       1.16291       1.12575       1.17082       1.20774       1.12209      0.977084      0.968263      0.822206      0.654072      0.583556      0.502393      0.428279      0.335074      0.281206      0.206538
  33   6 2007.5913    0.6237  0.6670  9.0760  0.0005  0.0224   0.0136   0.0438    0.0643   0.0000   441.1666      -1.08911       21.4765       1.36970      -4.91905      0.611330      0.617566      0.527505      -1.17022      0.179568      -1.51053      0.346365      0.282003      -1.19504     -0.321639     -0.700809      0.187521      0.479096       1.31872       2.03849       2.37833       2.73024       2.85443       2.79013       2.67629       2.36000       2.16816       1.74290       1.49177       1.14567      0.985210      0.777007      0.578012      0.456913      0.341164      0.265266
  33   7 2187.3240    0.9254  0.9215  9.3226 -0.0057  0.0209   0.0169   0.0528    0.0965   0.0000   442.8790      -2.09858       17.9311      0.327521      -4.16301     -0.659505       1.95241     -0.936058      -2.74908       1.11777     -0.693960      0.147702      0.347418       1.66623     0.0444139       1.20191    -0.0538401     -0.280983      0.972153       1.37968       1.44683       1.54340       1.62157       1.55069       1.53287       1.47269       1.40328       1.25736       1.09129      0.923086      0.794979      0.651691      0.531488      0.442086      0.368958      0.283806
  33   8 2360.7951    1.3413  1.0795  9.9579 -0.0022  0.0225   0.0227   0.0579    0.1090   0.0000   441.4979      0.621374       18.1604      -2.98934     -0.515705       1.63100       1.22473      -4.95562      -2.20920      -1.98718      -1.90665      0.295431      0.235687      -1.47606     -0.336326      0.539834     0.0526314    -0.0425328       1.07199       1.46998       1.59463       1.69346       1.69418       1.71731       1.68093       1.62688       1.53202       1.35517       1.14346      0.994801      0.893066      0.732937      0.615161      0.489528      0.385083      0.299728
  33   9 2529.1431    1.8607  1.1661 10.2865 -0.0072  0.0231   0.0291   0.0608    0.1274   0.0000   440.2816      0.193384       22.5566       1.72327      -3.79648       1.40871     -0.840585   4.20509e-05     -0.277294      -1.70358      0.569135      -1.13332      -1.33308      0.522841      0.338127     -0.604175      0.159857      0.407727       1.10209       1.46841       1.55410       1.64743       1.70718       1.67772       1.73987       1.62770       1.52864       1.32205       1.18164       1.03635      0.839073      0.734277      0.600230      0.504390      0.388580      0.324359
  33  10 2694.9699    2.5166  1.0642 10.9879  0.0045  0.0220   0.0420   0.0569    0.1393   0.0000   441.6653       1.37471       19.6794      -1.79985      -4.01044       2.34532      -4.15207       1.30839     0.0556115     -0.331293       2.22848     -0.452363     -0.303429       1.30616      0.268695      -1.10595      0.602417      0.311771       1.03565       1.36866       1.54151       1.63936       1.69620       1.61725       1.68334       1.52232       1.40350       1.27973       1.14919      0.967377      0.844845      0.726866      0.568286      0.478041      0.375458      0.297138
  33  11 2858.4884    3.2444  1.1115 11.0015 -0.0007  0.0219   0.0512   0.0569    0.2104   0.0000   438.5418     -0.971548       15.5905    -0.0174087      -1.00338       3.13792       1.24966     -0.204941      0.831701    -0.0364797       1.01253      -1.24466     -0.760304      0.680829      0.690488     -0.352630     -0.404653    -0.0614569       1.03292       1.47870       1.58731       1.69952       1.72952       1.73085       1.61006       1.56463       1.42398       1.30409       1.13703       1.01484      0.887735      0.766823      0.608731      0.490373      0.389316      0.303322
  33  12 3018.7312    3.8326  1.0111 11.7198 -0.0009  0.0205   0.0628   0.0519    0.1513   0.0000   440.6138      -4.55181       15.4266      -1.07923      -2.23324    -0.0741540      0.574623      -2.25710       1.89626      0.438569       1.73395      0.654232     0.0248689      0.977339      0.594330      0.305981      0.117874    -0.0807449       1.02899       1.41921       1.53307       1.61099       1.62726       1.64979       1.54897       1.53225       1.41446       1.29219       1.17586      0.954663      0.811239      0.673348      0.569828      0.457080      0.365384      0.279969
  33  13 3175.9411    3.9437  1.2148 11.6345 -0.0031  0.0227   0.0601   0.0590    0.1649   0.0000   440.0183     -0.521547       15.3651      -2.29309     -0.812214      0.337878     0.0324614      -3.71834     -0.216261     -0.956881     0.0578765      0.818424    -0.0817440     -0.639502     -0.186451      0.102950      0.183152      0.567004       1.04569       1.47130       1.58028       1.74725       1.78058       1.74397       1.72766       1.57701       1.45213       1.38347       1.14630       1.03538      0.896295      0.766040      0.612445      0.488219      0.390407      0.301759
  33  14 3331.3309    3.3191  1.9861 11.1561  0.0003  0.0290   0.0410   0.0787    0.1419   0.0000   441.1534      -1.10427       14.9951       1.41888       2.62098      -3.29670      -2.52234      -2.14102     0.0641118      0.397600     -0.319832      -1.82249      0.969328     -0.283159     -0.242082     -0.633500     -0.110453    0.00692556       1.34819       1.82209       2.05773       2.12532       2.23075       2.19804       2.16585       2.04080       1.94567       1.76158       1.48228       1.30204       1.10249      0.922396      0.786261      0.638718      0.488648      0.390184
  33  15 3485.5466    2.6975  2.7803 11.2223 -0.0003  0.0371   0.0293   0.0979    0.0710   0.0000   441.2781       3.93306       6.41714      -5.72203       6.11504       2.47901      -6.32240      -6.68469       1.43764       2.89360       2.73106      -2.37667       1.64256    -0.0365110     0.0284387      -2.03419       1.47599     -0.112950       1.68157       2.36467       2.54717       2.76008       2.81397       2.78631       2.75760       2.60742       2.36805       2.18091       1.96530       1.66691       1.42654       1.23839      0.975767      0.816440      0.624901      0.506058
  33  16 3639.1010    2.1467  4.4021 10.8131 -0.0007  0.0484   0.0199   0.1293    0.0520   0.0000   431.3652      -2.89639       21.7392     -0.358699       1.08149     -0.154227      -4.82177       1.24907       4.47445      -2.53504      -3.51332     -0.476162       1.36015     0.0789934     -0.201250       2.62611      0.226122     -0.731156       2.28189       3.00484       3.40300       3.56255       3.70153       3.63915       3.56056       3.36508       3.11334       2.81030       2.56895       2.20616       1.92425       1.61490       1.35280       1.08681      0.841580      0.656517
  33  17 3791.4761    1.7885  6.4008 10.3744 -0.0007  0.0632   0.0153   0.1747    0.0485   0.0000   438.6355       4.11732       19.8872      -3.73111       6.96857       1.93560      -6.19039       7.97190       3.89900      -3.17979      -1.15269      -1.40286       2.88596      -1.74153     -0.154422     -0.856925      0.474737     -0.423387       2.96873       3.98177       4.55867       4.78270       4.97881       4.87408       4.79941       4.47295       4.23221       3.76773       3.35502       2.88635       2.47030       2.06983       1.67567       1.38346       1.07936      0.849191
  33  18 3943.3623    1.4517  8.2144 10.1536 -0.0023  0.0793   0.0126   0.2201    0.0436   0.0000   439.0704     0.0269302       17.2200       5.06718      -11.0583      -8.55716      -18.0425      0.927461      -2.17232       2.66525     -0.277199      -4.32778      -1.14945       2.03740      0.224747     -0.653934       1.27408       2.43877       3.72399       4.99092       5.71203       5.85892       6.11521       6.00018       5.89858       5.54120       5.24895       4.62641       4.18960       3.69008       3.15269       2.66363       2.16233       1.74651       1.40891       1.09284
  33  19 4094.7384    1.1530 10.5113 10.0672 -0.0002  0.1074   0.0108   0.3040    0.0392   0.0000   443.7161       5.56184       18.8656      -18.3562      -1.68739       10.7828       9.25499      -13.6590      -13.6283      -10.9153      -2.48106       2.25581       9.06683      -2.00229      0.560782      0.861868      -1.59441      0.788084       4.97968       6.67482       7.65698       8.02165       8.35292       8.16667       7.99679       7.56645       7.04692       6.38720       5.65997       4.88745       4.18256       3.51824       2.93220       2.34356       1.85176       1.42658
  33  20 4245.3968    0.9255 13.0788 10.0314  0.0004  0.1468   0.0092   0.3954    0.0330   0.0000   429.7281      -2.89929       21.0060       3.55635      -8.87805      -1.51899      0.678187      -4.85922       11.2426       2.21021      0.379983       8.90644       4.34464     -0.494686      -4.71934       5.07842      -1.44692      -6.81144       6.58136       8.91243       9.95864       10.8145       11.0326       10.9740       10.8313       10.1008       9.42452       8.39433       7.65580       6.54843       5.71482       4.73746       3.93427       3.22749       2.44071       1.92047
  33  21 4395.7280    0.7563 15.6111  9.8276  0.0019  0.1869   0.0077   0.4838    0.0301   0.0000   429.3781       6.34372       26.7042       3.16085      -14.0809       6.45954      -16.1118      0.811033       5.05647      -28.9605      -4.78431       11.5343       2.29147       12.8083      -6.89052      0.274289      -2.81761      -3.11474       8.49016       11.3812       12.9286       13.8064       14.1392       14.0185       13.6338       13.0303       12.0255       10.9149       9.75869       8.40765       7.26206       6.10695       5.08887       4.15511       3.18209       2.50204
  34   3 1441.1668    0.1243  0.1351  8.6608 -0.0150  0.0132   0.0084   0.0284    0.0255   0.0000   441.1279      -1.53805       20.9721      0.845469      -2.11403      -1.80195      0.671200     0.0278556      0.430515      -1.26293      0.556934      0.218090    -0.0312360     -0.126070      0.280969      0.112631      0.168536      0.165029      0.635874      0.894389      0.894938       1.27226       1.11988       1.05491      0.937530       1.20408       1.00997       1.22969      0.970744      0.751621      0.515843      0.457137      0.432512      0.374729      0.342782      0.361926
  34   4 1649.7242    0.2532  0.2100  8.7528 -0.0074  0.0113   0.0102   0.0261    0.0308   0.0000   440.6350     -0.756775       20.1358     -0.712669      -2.07377     -0.264687      0.914698      0.230238      0.338834    0.00344573      0.652374      0.115696      0.354779      0.301695     -0.785681     -0.381011     0.0943483     -0.158924      0.629607      0.716766      0.693850      0.876699      0.939355      0.924525      0.820141      0.843722      0.811250      0.748858      0.587876      0.493270      0.459731      0.428893      0.355518      0.250608      0.201861      0.164781
  34   5 1841.2195    0.4330  0.4800  8.8826 -0.0029  0.0158   0.0106   0.0384    0.0462   0.0000   440.8416     -0.360080       21.3976     -0.880236      -2.75775      0.123258       1.02806      0.492887      0.124085      0.809844     -0.466351     -0.410556      0.670600     0.0938390     -0.934454     0.0294984    -0.0965374     -0.241330      0.696897       1.00972       1.15275       1.23608       1.20591       1.23326       1.16742       1.13709      0.993435      0.939074      0.818972      0.728246      0.646593      0.521160      0.468408      0.355479      0.277986      0.229933
  34   6 2026.3170    0.6349  0.6969  9.1658 -0.0006  0.0189   0.0130   0.0468    0.0632   0.0000   439.3493    -0.0500432       21.5463      0.312591      -3.33809      -1.03035       1.50654      0.576251     -0.852453   -0.00247613       1.31327      0.255937      -1.18014    -0.0117730     0.0295665    -0.0307227     0.0349975     -0.520595      0.844049       1.07045       1.30420       1.32008       1.43015       1.36441       1.32929       1.26330       1.17536       1.01982      0.943986      0.887183      0.758439      0.675381      0.557783      0.421619      0.349843      0.266799
  34   7 2206.9590    0.9452  0.9482  9.4715 -0.0014  0.0232   0.0168   0.0517    0.0934   0.0000   441.3213      0.788191       22.3844       1.10981      -4.90214    -0.0343129       3.04130      0.355150     -0.121229      -2.77063     -0.494436      0.969922     -0.346905      0.137562      0.318535      0.542590     0.0888261      0.285229       1.11837       1.49109       1.56875       1.65341       1.80391       1.66526       1.60996       1.63513       1.48720       1.42733       1.19565       1.12406      0.912190      0.755440      0.629105      0.535406      0.424302      0.349955
  34   8 2381.1870    1.3955  1.0834 10.1481  0.0004  0.0235   0.0234   0.0578    0.1014   0.0000   441.3314       1.76199       21.2001      -1.95698      -1.77200       1.15586       2.21996      -1.05795      -1.09708      -1.29552       1.69513      0.421345      -2.38294     -0.380653     -0.471690      0.162292     -0.628844    -0.0160286       1.08771       1.52937       1.65864       1.78348       1.75184       1.61326       1.69625       1.52627       1.49766       1.39975       1.29949       1.11686      0.961214      0.789913      0.635190      0.523121      0.413144      0.357622
  34   9 2550.6077    2.0183  1.2040 10.1306 -0.0005  0.0227   0.0309   0.0581    0.1577   0.0000   441.6642     -0.836879       20.4178     0.0154344      -2.00143     -0.768296       2.98167      -1.77626      -1.31886      -1.94345     -0.230787     -0.549314     -0.837727      0.985489      0.647228     -0.354114     -0.375770      0.405331       1.06248       1.46878       1.59923       1.77048       1.89586       1.77992       1.78139       1.61636       1.52497       1.37329       1.17503       1.07233      0.900418      0.778307      0.618992      0.524699      0.387941      0.317033
  34  10 2717.9250    2.5723  1.0852 11.0191 -0.0026  0.0224   0.0416   0.0534    0.1366   0.0000   441.4440      0.445532       19.3088       2.02718      -1.61684       1.15153      -3.29975      -1.96034     -0.226458     -0.653609     -0.715192      0.413436      0.384715     -0.719983     -0.660219      0.193249     -0.417758      0.444541       1.06714       1.46842       1.57722       1.62261       1.68584       1.59948       1.56755       1.51468       1.46214       1.34891       1.20272       1.06681      0.901604      0.779477      0.619890      0.531644      0.405713      0.340347
  34  11 2882.8746    3.4179  1.0269 11.2108 -0.0020  0.0209   0.0537   0.0503    0.1757   0.0000   440.1320      -1.17191       17.5019      -1.68354      -2.35242      -4.00604       3.00661      0.276087      -2.29580       1.84066      0.789579     -0.319743      -1.41171     0.0105054      0.558014     0.0682707     0.0495652     -0.313457      0.942164       1.31856       1.40933       1.54661       1.52540       1.52447       1.50883       1.40084       1.37713       1.21295       1.14256      0.943418      0.831160      0.661815      0.576066      0.471613      0.376375      0.302783
  34  12 3044.3155    3.8418  1.1555 11.5611 -0.0005  0.0217   0.0599   0.0592    0.1716   0.0000   439.2641      -1.28651       19.5431      -2.15499      -1.74055      -2.60672     -0.750289      0.153127     -0.846621      -1.88530     -0.233343      0.914306     -0.920666      0.447914     -0.298765      -1.01899     0.0724303   4.97245e-05      0.980537       1.34509       1.44105       1.59336       1.63557       1.57126       1.57332       1.41866       1.45314       1.24299       1.11498      0.985810      0.817379      0.706576      0.583686      0.479328      0.381425      0.303013
  34  13 3202.6798    3.8969  1.2263 11.9700 -0.0067  0.0230   0.0601   0.0618    0.1215   0.0000   439.5771       2.01226       16.1276     -0.795094      -2.95398       1.00500       1.72717      -1.10718      -2.47709       1.41611       1.63079     -0.275878       2.56693      0.729053     -0.874678      0.603431     -0.280041     0.0107562       1.08085       1.55298       1.74787       1.90924       1.98772       1.92068       1.85253       1.75442       1.63162       1.43173       1.28160       1.06894      0.941227      0.785369      0.632083      0.517627      0.417818      0.314434
  34  14 3359.1223    3.2121  1.8169 11.7452  0.0008  0.0296   0.0418   0.0762    0.0893   0.0000   440.8618     -0.804619       14.6121      -2.11929     0.0124224      0.208335      -3.45604     -0.144449     0.0990903       1.13894     -0.990132     -0.633890     -0.334653     -0.325119      0.122844    -0.0146872      0.131997     -0.247689       1.26505       1.81078       1.96315       2.13869       2.19026       2.20165       2.13884       2.03770       1.83017       1.69114       1.51003       1.34527       1.11283      0.978879      0.783305      0.654503      0.497111      0.385845
  34  15 3514.2263    2.6096  3.2455 11.0975 -0.0025  0.0386   0.0257   0.1060    0.0631   0.0000   444.9008       4.60206       6.82103      -4.28278       2.04944     -0.126865      0.335387       4.00952       2.18348      -2.18756       2.63979      0.249245      -1.61657       2.24238      -1.20717     0.0861227     -0.812434      0.799433       1.72070       2.28631       2.63162       2.72963       2.87082       2.77800       2.77870       2.61487       2.42293       2.24471       2.00652       1.77877       1.48959       1.25412       1.04558      0.869659      0.683538      0.560001
  34  16 3668.3783    2.0905  4.5859 10.6967 -0.0017  0.0481   0.0186   0.1324    0.0504   0.0000   440.6967      0.422335       10.3609      -2.05784      0.100922      -7.00831      -1.25574      -2.22757      -1.54436       2.00826       3.44895       1.30759      -1.62434      -2.84591       2.86914      0.547877       1.60956      0.934999       2.24610       2.96149       3.37185       3.45877       3.65582       3.64308       3.53695       3.39523       3.15675       2.84412       2.55824       2.19525       1.91532       1.62227       1.32114       1.09178      0.880565      0.695027
  34  17 3821.8871    1.6917  6.8125 10.3718 -0.0022  0.0660   0.0146   0.1837    0.0459   0.0000   438.0200      -4.44914       17.2740      -1.66245     -0.845152      -1.41442       2.79398     -0.910432       5.56384      -2.29356      0.908077     0.0429702      -2.29938       1.45809       2.18361      0.760347      -1.84140       1.97920       3.01405       3.96052       4.55721       4.73889       5.00473       4.85372       4.78093       4.49742       4.21720       3.88024       3.44525       3.04295       2.64557       2.18519       1.84047       1.50984       1.19101      0.936925
  34  18 3974.3698    1.3508  9.0550 10.2098 -0.0025  0.0891   0.0122   0.2494    0.0401   0.0000   434.8188       1.27733       27.1306       4.19262      -7.55046      -13.7243      0.133774       7.30142      -6.17105       2.53413     -0.840335       1.51923      0.250245      -2.22990       7.40944     -0.433240       3.65340      -2.60104       4.00025       5.50197       6.03499       6.37810       6.54742       6.64881       6.32397       6.16732       5.64353       5.24617       4.67139       4.10741       3.52652       2.97710       2.49124       2.03354       1.62305       1.27668
  34  19 4126.3943    1.0832 11.4048 10.0956 -0.0033  0.1183   0.0099   0.3325    0.0364   0.0000   428.2535      -14.7432      0.485385       4.65976       1.16449      -12.8031      -5.97083       16.2124      -7.11865     -0.378306      -6.93214      -4.27306       7.29877       5.86152      -1.99734       2.00996       4.49587      -4.44795       5.25498       6.98696       7.90686       8.49413       8.72532       8.75977       8.44999       8.07497       7.51968       6.82549       6.05431       5.36851       4.62987       3.93249       3.24542       2.68640       2.08032       1.65107
  34  20 4277.5454    0.8552 13.3034 10.0212 -0.0005  0.1525   0.0085   0.4186    0.0314   0.0000   431.0040       2.69116       4.78610      -13.7954      -14.5359       5.85429      -9.62534      -17.4153       18.9864       3.54024      -1.25819       2.56055     -0.476860      -4.25808       3.75457      -4.60648      -3.44091       2.56191       6.83807       9.06676       10.3365       10.7966       11.3446       11.0991       11.0448       10.2686       9.80986       8.81214       7.97640       7.01132       5.94707       5.11520       4.26396       3.54333       2.72907       2.18966
  35   4 1665.9410    0.2630  0.2461  8.7438 -0.0060  0.0164   0.0091   0.0242    0.0311   0.0000   441.5837      -1.69517       20.3720     -0.438191      -1.78667     -0.957543      0.398471     -0.320990     0.0146023     -0.427575      0.115604     -0.154940      0.630591      0.226561     0.0195175      0.137708     0.0709983     -0.258411       1.03465       1.33941       1.44432       1.15831       1.01477       1.05115       1.21510       1.50571       1.54265       1.24325       1.05112      0.701621      0.513027      0.507558      0.444158      0.453180      0.390173      0.330572
  35   5 1858.4458    0.4441  0.4744  8.9557 -0.0031  0.0151   0.0111   0.0372    0.0465   0.0000   439.8723     -0.180001       22.4474      -1.63392      -2.90271       3.04942     -0.788693     -0.236184     -0.712389       1.67101       1.22646     -0.283232     0.0949936      0.554203      0.602777     -0.267500     0.0584758    -0.0636164      0.692277      0.882521       1.03408       1.06037       1.07805       1.06305       1.09298       1.04330      0.957818      0.936032      0.788931      0.657723      0.608096      0.506343      0.419056      0.353475      0.295179      0.225024
  35   6 2044.8058    0.6666  0.7834  9.1476 -0.0013  0.0202   0.0131   0.0475    0.0693   0.0000   441.1052      -1.84623       20.3270      -1.99177      -2.44907     -0.387466      0.457960       1.94621     -0.693243      -2.07274     -0.419665       1.21493       1.31419     0.0835414     -0.874195      0.208910     0.0742216     -0.205022      0.858571       1.20083       1.25390       1.35475       1.42693       1.40416       1.45490       1.27031       1.24188       1.12787       1.00199      0.904439      0.761326      0.657965      0.526343      0.466519      0.350318      0.283788
  35   7 2226.3825    1.0471  1.0787  9.1583 -0.0011  0.0216   0.0168   0.0556    0.1238   0.0000   439.4070     -0.723892       19.2845      -1.25182      -1.38396      0.214876       1.62853     -0.641094     -0.181237      -1.03526     -0.931771       1.00974      -1.45798      0.235063     -0.706181    -0.0273484     -0.290549      0.483432       1.02979       1.35491       1.54168       1.65994       1.70182       1.58909       1.58122       1.46836       1.37590       1.33060       1.13608       1.11793      0.951164      0.843544      0.679640      0.572516      0.473611      0.359080
  35   8 2401.2544    1.4560  1.1819  9.9955  0.0001  0.0236   0.0225   0.0578    0.1070   0.0000   440.1384       1.62144       16.9354      0.823457      0.781227      0.677439      -1.50869     -0.570899    -0.0819632      0.173226     -0.428801       1.27386     -0.845107     0.0586823      0.264878     -0.929635      0.227486      0.427612       1.04202       1.48397       1.59477       1.68453       1.77314       1.79756       1.74663       1.72235       1.49586       1.43260       1.18471       1.13343      0.929935      0.781055      0.644641      0.537302      0.424971      0.342444
  35   9 2571.8260    2.0789  1.2255 10.1939 -0.0081  0.0230   0.0303   0.0569    0.1465   0.0000   439.8478     -0.380409       20.2350     -0.134216      -2.30803      -1.16483     -0.490846      -1.32571     -0.130951     -0.849752      -2.79185      -1.14822      0.155704     -0.278083      0.761419      0.435774      0.254962      0.227198       1.04279       1.45562       1.64522       1.75319       1.78016       1.78355       1.74916       1.65996       1.52479       1.44500       1.24235       1.09032      0.928464      0.772298      0.623654      0.522575      0.422915      0.348860
  35  10 2740.4799    2.7425  1.0901 11.1062  0.0001  0.0211   0.0431   0.0549    0.1338   0.0000   440.2525      -1.03131       17.9491      -1.75301      -1.51066      -1.76756     -0.567906     0.0545519       1.59171       1.02192     -0.730646      -1.10050      0.277390      0.223259     -0.543020     -0.960533      0.226157    -0.0444973      0.934153       1.32232       1.44035       1.57040       1.61860       1.61006       1.50359       1.43686       1.29887       1.19935       1.14641      0.987615      0.854429      0.750588      0.603579      0.505766      0.405798      0.326115
  35  11 2906.7354    3.3657  1.0838 11.2403 -0.0064  0.0208   0.0524   0.0543    0.1860   0.0000   439.9746       3.17092       17.9720      0.225453      -5.33930      -4.61971       3.47567     -0.682467     -0.421445      -2.20839     -0.479130     -0.522681      0.659691     -0.890755     -0.586235     -0.542329     -0.571278      0.955590      0.919390       1.18311       1.29481       1.44532       1.50487       1.42289       1.48977       1.43731       1.29286       1.15385       1.05002      0.924749      0.818837      0.672263      0.569792      0.471889      0.363227      0.295693
  35  12 3069.5265    3.9147  1.0677 12.0069 -0.0021  0.0212   0.0630   0.0540    0.1353   0.0000   437.9011       2.45935       17.9903       1.80746      -2.73453      -4.00953      -1.24866      -1.04299     -0.636857       1.92521     -0.327733     -0.978371     0.0135071       1.70785      0.126797     -0.125771     -0.485697      0.110822       1.02614       1.37332       1.55792       1.70543       1.77231       1.70078       1.73528       1.58772       1.47963       1.31886       1.16395       1.00068      0.843123      0.753546      0.599827      0.502036      0.396891      0.318395
  35  13 3229.0790    3.8335  1.3498 11.9860 -0.0042  0.0243   0.0555   0.0611    0.1006   0.0000   439.0552       3.02848       18.0192      -1.13896     -0.774326      0.846327      -1.58543      -4.81953      -2.30603       2.12979      0.932962      0.839764      0.335430      -1.49519      -1.21834      0.441239      0.482375     -0.316005       1.10424       1.52252       1.59531       1.78043       1.73491       1.76859       1.74905       1.68890       1.58927       1.44064       1.28403       1.10944      0.974388      0.808838      0.712910      0.571289      0.477205      0.367018
  35  14 3386.5478    3.1394  2.1510 11.3813  0.0003  0.0303   0.0361   0.0775    0.0845   0.0000   440.1838      0.995644       12.9706      -2.96527       4.71099      -2.44204      -3.88269     -0.703155     -0.544376     -0.151441     -0.149141      -1.64049      0.691377     -0.404813       1.40588     -0.354571     -0.378357   -0.00391665       1.39427       1.87409       2.09041       2.15383       2.22688       2.23153       2.10741       2.11695       1.94192       1.79700       1.64096       1.43696       1.21685       1.03852      0.860286      0.705581      0.591830      0.462192
  35  15 3542.5878    2.4266  3.3865 11.1713 -0.0014  0.0412   0.0241   0.1084    0.0554   0.0000   441.4041       5.82416       17.5797      -3.47579      -1.09544      -2.59193      -2.86872      -5.34976      -2.74145      0.410730     -0.852758     -0.301291      -1.29254      -4.02689      0.363323      0.139348      0.431425      0.115277       1.73933       2.42019       2.72406       2.87977       3.05895       2.96871       2.92348       2.81596       2.53902       2.40779       2.09400       1.85964       1.64472       1.36122       1.15933      0.922370      0.735283      0.598993
  35  16 3697.5929    2.0340  5.2155 10.5463 -0.0013  0.0518   0.0172   0.1412    0.0502   0.0000   436.4798     -0.988166       20.9891      -5.60802       3.03539       5.86311      0.672283      -3.58210      -6.64397       1.13798       1.05707       1.60338      -1.30599      0.138609      -1.29243      -1.45421       1.34228     -0.846659       2.29361       3.04834       3.40053       3.65588       3.79897       3.83524       3.69267       3.53439       3.21939       3.01418       2.63660       2.39974       2.02380       1.79886       1.48480       1.23385      0.956477      0.748954
  35  17 3851.6760    1.6056  7.0132 10.4206 -0.0001  0.0679   0.0140   0.1907    0.0419   0.0000   439.7421      -3.35211       14.4104      -2.57191      -4.64385       4.73514     0.0146809      -3.95311      0.833822       2.21817      0.977182     -0.648564      -1.97987     -0.738088     -0.927329     -0.856631      -1.67695      0.458426       2.98351       4.02549       4.47699       4.87695       4.93772       4.96327       4.76304       4.66846       4.30387       3.91919       3.55650       3.09499       2.75896       2.30030       1.94777       1.60046       1.24919       1.01222
  35  18 4004.9984    1.2982  9.6539 10.2202 -0.0013  0.0946   0.0117   0.2650    0.0381   0.0000   436.6962       6.56325       10.7557      -18.1193      -1.62995       6.28098      -3.05291      -4.17163       1.82527      0.697407      0.870790      -3.47942      -6.75151      -5.13043       7.17549      0.180259      -4.04341      0.904471       4.13405       5.53299       6.39864       6.72035       7.06900       7.08921       6.64182       6.56449       5.94481       5.49377       4.98520       4.33925       3.77674       3.21059       2.67576       2.22971       1.75389       1.38534
  35  19 4157.1409    1.0733 11.9551 10.0413 -0.0033  0.1216   0.0092   0.3324    0.0355   0.0000   435.6331       10.9960       20.1214      -6.11412     -0.613514       5.77177       2.03691       22.3846       16.3232       5.50641      -8.04209      -3.93437     -0.491990       8.72453       11.9662       1.57601      -5.41566       2.68905       5.33783       7.00466       7.99817       8.55429       8.87148       8.82445       8.79046       8.21032       7.68074       6.95321       6.24502       5.61102       4.83147       4.12921       3.40402       2.84923       2.24144       1.77584
  35  20 4309.2535    0.8578 14.5037  9.9206  0.0003  0.1605   0.0079   0.4289    0.0310   0.0000   438.8305      -4.06663       25.1235      -5.72534      -2.61577      -8.33038      -8.03964      -2.19336      -12.2801       7.03600       6.53445      -3.62728      -9.04739      -1.03954      -3.54439       1.71817     -0.502743      -2.42879       6.86248       9.24213       10.5289       11.2861       11.6571       11.8965       11.2569       10.9944       9.94808       9.32136       8.25343       7.38249       6.31458       5.32407       4.53882       3.70445       2.91385       2.31341
  36   3 1471.8347    0.1588  0.1238  8.7430 -0.0033  0.0117   0.0084   0.0202    0.0245   0.0000   440.5830     0.0354224       21.2245      0.267117      -3.15371      0.887465      0.275671     -0.502861     -0.402398     0.0726255     -0.141847      0.213168      0.206134      0.136080     -0.430726    0.00904393    -0.0944465    -0.0793530      0.616016      0.696514      0.606393      0.682513      0.892038       1.01128      0.882321      0.700883      0.606450      0.684654      0.681415      0.595631      0.416750      0.386842      0.323468      0.228800      0.213559      0.194516
  36   5 1875.4233    0.4687  0.4908  8.9414  0.0003  0.0160   0.0109   0.0346    0.0469   0.0000   441.3001       1.13068       21.8645    -0.0183339      -3.92977     -0.390141     -0.165021      0.895345      -1.15104     -0.661254     0.0846434       1.26573     -0.225164      0.454963      0.361392     -0.371651    -0.0951039     -0.139188      0.673788      0.851455      0.983911       1.01447       1.16725       1.07585       1.06362       1.03878      0.992984      0.898138      0.753608      0.715923      0.596498      0.522055      0.441247      0.371427      0.314698      0.232148
  36   6 2063.0997    0.7023  0.7396  9.1375 -0.0001  0.0187   0.0133   0.0425    0.0672   0.0000   439.6471      -1.55471       20.9416      0.415520      -2.46283     -0.668284      0.997956       2.26997      -1.99343      -1.96418      0.697507     -0.515318     -0.403415    -0.0952003      0.525827    -0.0569184      0.185078     -0.347089      0.823593       1.11194       1.21719       1.29751       1.37522       1.36132       1.27469       1.24174       1.24583       1.06784      0.969574      0.871294      0.723009      0.648487      0.549055      0.455243      0.371439      0.289183
  36   7 2245.5336    1.0280  1.0683  9.3107 -0.0015  0.0220   0.0167   0.0557    0.1120   0.0000   440.5740    -0.0619814       21.2422      -1.70432      -2.12401   -0.00803195       1.18476     -0.585067       1.57856      0.406119      -1.02780     -0.573844      0.587585      0.790100     -0.633894     -0.351076     -0.126418     -0.232295      0.975475       1.31559       1.43839       1.63388       1.69471       1.62409       1.59766       1.53574       1.45219       1.26440       1.16260      0.995057      0.898880      0.715581      0.629613      0.520271      0.420609      0.332854
  36   8 2421.1191    1.5383  1.1481 10.1943 -0.0056  0.0232   0.0246   0.0571    0.1147   0.0000   441.5609      -2.86789       20.0446       1.07757      -2.65501       1.50298       2.40430     -0.194388     -0.463067       2.09226      -1.29524      0.873093      0.113567      0.757861     -0.229059    -0.0974596      0.114487     -0.214636      0.955570       1.36038       1.43608       1.57418       1.60400       1.65224       1.60446       1.54718       1.37989       1.29899       1.18590       1.05099      0.914373      0.787600      0.625262      0.522525      0.422555      0.350453
  36   9 2592.6648    2.1489  1.2144 10.1925 -0.0014  0.0228   0.0317   0.0562    0.1637   0.0000   441.2459       1.35307       19.8911    -0.0920080      -1.83207     -0.842988      -2.81736     -0.341238      -1.30497      0.897875     -0.450610    -0.0120929     -0.326101      0.754626      -1.17219      0.109186     -0.584433     -0.600603      0.950925       1.31307       1.40345       1.50463       1.61964       1.56855       1.51107       1.50287       1.39573       1.28763       1.17821      0.985759      0.873128      0.758240      0.628825      0.526155      0.426570      0.351702
  36  10 2762.6838    2.8465  1.0644 11.2849 -0.0061  0.0212   0.0456   0.0529    0.1284   0.0000   440.1080      -3.12072       19.3756       1.03400      -4.87634     -0.224224    -0.0485099      0.252329       1.43656     -0.954235      -3.99364     -0.702822      0.935750      -1.82523       1.25367     -0.712361     -0.278798     0.0811837      0.933653       1.29975       1.44482       1.59895       1.65960       1.61188       1.61677       1.53160       1.42925       1.25653       1.15294      0.990380      0.842160      0.726711      0.596694      0.501337      0.388999      0.315795
  36  11 2930.2121    3.6331  0.9956 11.5362 -0.0019  0.0198   0.0569   0.0487    0.1434   0.0000   440.0489     -0.450286       18.6082      0.179283     -0.902026      -1.05387      -1.35385   -0.00711258     -0.872608     -0.633961       1.14407    -0.0945643      0.250015      0.381852      0.488299     -0.197147     -0.363878     0.0433210      0.889712       1.16153       1.30178       1.33500       1.40921       1.45165       1.39890       1.34579       1.21567       1.13682       1.03010      0.893733      0.786991      0.683259      0.566337      0.488599      0.375596      0.306105
  36  12 3094.1996    4.1360  1.0681 11.5850 -0.0010  0.0197   0.0633   0.0536    0.1837   0.0000   439.5384       2.30463       19.4745       1.44692      -3.88307     -0.467795      -1.22418     -0.751991      0.957720     -0.160591    -0.0517255       1.33216      -1.30361      0.592823     -0.760061     -0.534002      0.241341      0.522508      0.881059       1.20310       1.30556       1.38874       1.47099       1.44136       1.40106       1.38972       1.27054       1.19652       1.01986      0.901213      0.838953      0.697883      0.595787      0.498367      0.382771      0.309782
  36  13 3255.0074    3.8356  1.5059 11.7745 -0.0007  0.0261   0.0513   0.0640    0.1065   0.0000   440.7623     -0.511185       16.7580      -1.15593      -2.64023    -0.0675061      0.847681     0.0826914       1.36875       1.21169      0.486438     -0.411228     -0.449843     0.0438273      -1.00321     -0.222360      0.288176     -0.350533       1.14632       1.64698       1.88998       1.97805       2.15203       2.12607       1.99998       1.93170       1.69481       1.58554       1.38891       1.23861       1.07074      0.932728      0.737233      0.624303      0.480873      0.397852
  36  14 3413.5505    3.0378  2.3588 11.3392  0.0008  0.0314   0.0324   0.0812    0.0677   0.0000   441.0068      0.847332       13.6660      -1.37077      0.882458      0.566936      -5.73972      -4.47867       1.95961      -1.05674      -1.60238       1.83486     -0.640873     -0.207877      -1.32260    -0.0855301      0.602116      0.158617       1.31934       1.79131       2.04878       2.15670       2.24730       2.25865       2.19468       2.10124       1.96104       1.79300       1.62213       1.40330       1.27064       1.02980      0.888591      0.719502      0.581171      0.458383
  36  15 3570.6821    2.4136  3.7666 10.9992 -0.0004  0.0424   0.0229   0.1134    0.0571   0.0000   442.2875      -1.03245       15.0091       3.05159     -0.547348     0.0485498     -0.685674      -4.86192      0.928431      -2.43766      -1.06011     -0.818534      -1.68335      0.950743     -0.217168    -0.0193708       1.58790     -0.161513       1.77739       2.40122       2.74071       2.85893       2.98926       3.00408       2.87661       2.86798       2.56591       2.42460       2.17468       1.92023       1.67919       1.43770       1.21807       1.00019      0.804373      0.642595
  36  16 3726.3932    1.9189  5.5336 10.5024 -0.0001  0.0538   0.0160   0.1511    0.0460   0.0000   434.6609       4.71996       15.9840      -4.30803      0.968960      -1.18471      -4.38843       1.53242    -0.0603106       6.94875      -2.45197      0.737868     -0.688284      0.270055     -0.396525      -3.32384      0.435181      0.495680       2.31080       3.08589       3.54330       3.69370       3.88616       3.83505       3.77052       3.61343       3.38655       3.14183       2.77747       2.49318       2.14734       1.83265       1.54787       1.26934       1.01343      0.841549
  36  17 3881.2640    1.5562  7.4783 10.3711 -0.0009  0.0711   0.0133   0.1974    0.0402   0.0000   440.9898      -1.16730       12.4805      -8.80537    -0.0485656       5.95315      -3.05061      -9.39025       6.42943       1.12361      -3.20247       4.53752      0.906693      -3.22380      -2.49832     -0.707499      0.893642      -1.41056       3.00242       4.06288       4.57548       4.86759       5.09469       5.00211       4.94486       4.71706       4.39586       4.06559       3.68655       3.27996       2.84740       2.41436       2.06460       1.69119       1.36180       1.07610
  36  18 4035.2628    1.2313  9.3455 10.2272  0.0001  0.0939   0.0115   0.2644    0.0371   0.0000   441.1159       6.09268       16.9782      -2.27504      -6.57284       3.17173       6.80258       9.87825      -2.29648      -4.12780     -0.140186      -3.23691       3.16534      -3.21475      -1.73306       2.29549     -0.613242      0.149266       3.93608       5.34369       6.02665       6.47743       6.77530       6.76214       6.61755       6.26537       5.91742       5.32537       4.89352       4.25838       3.78538       3.17014       2.69999       2.24007       1.76631       1.39692
  36  19 4188.4702    1.0391 12.8665  9.9699  0.0007  0.1309   0.0085   0.3490    0.0337   0.0000   448.0409      -1.07269      0.376766       22.1242       20.7799      -2.95164      -4.03534      -3.89355       6.05122       6.54425      -13.8560      -11.5269       8.41179       8.11454      -6.97494      -4.52475       5.43110       1.71272       5.49511       7.39521       8.41029       8.96652       9.17010       9.30095       9.07718       8.76704       8.11109       7.45775       6.82483       5.92479       5.22058       4.43874       3.80366       3.11380       2.44782       1.97728
  36  20 4340.7301    0.8270 14.9465  9.8362  0.0011  0.1654   0.0074   0.4344    0.0305   0.0000   435.3712       2.96096       22.5731       2.84069      -20.4162       2.09261       29.1935       13.0059       10.4174      -15.4045       2.92392       8.31713       10.7222      -7.74596       5.30878      -1.58087      -2.43671      -2.71363       6.79866       9.36932       10.6534       11.2680       11.7101       11.8076       11.4141       11.0330       10.3632       9.48036       8.39743       7.61735       6.55620       5.65365       4.70158       3.91365       3.10319       2.48883
  37   3 1486.8200    0.1481  0.1311  8.7014 -0.0098  0.0130   0.0085   0.0240    0.0240   0.0000   441.6349      -1.04260       21.1771      0.144346      -2.76463     -0.676389      0.301121     -0.709906      0.636911     0.0220349     -0.771396     -0.140986     -0.149447     -0.348390      0.303943     -0.157664     -0.290853    -0.0435632      0.580004      0.795662       1.04543      0.839174      0.989342       1.07372      0.814459      0.932321      0.824115      0.788882      0.786547      0.592558      0.553354      0.510053      0.322511      0.291993      0.253118      0.183533
  37   6 2081.1095    0.7454  0.7762  9.2149 -0.0015  0.0190   0.0137   0.0456    0.0713   0.0000   442.2435     -0.589231       20.5249      0.686716      -3.82480      0.475429       1.56912     -0.144234     -0.156004      0.841837      0.927381     -0.175776      0.258096     -0.569544     0.0450065    -0.0412945     0.0511894      0.141423      0.806166      0.992518       1.14727       1.25023       1.25682       1.28487       1.30251       1.19787       1.12669       1.03888      0.932526      0.845397      0.731002      0.625955      0.528924      0.458362      0.348905      0.292725
  37   7 2264.2961    1.1592  1.1077  9.1802 -0.0015  0.0218   0.0179   0.0542    0.1419   0.0000   440.2951      -1.37556       18.7965       1.37453      -3.04464       1.23046      0.769675      0.311240      -2.04438      0.604715       1.23964     -0.341809      -2.32648     -0.553046      0.666168     -0.780038      0.371053    -0.0700583      0.974442       1.34862       1.55717       1.69875       1.80754       1.81125       1.73873       1.63081       1.49995       1.39708       1.19489       1.05629      0.902442      0.766734      0.623117      0.536803      0.429262      0.337493
  37   8 2440.6158    1.5566  1.1587 10.2618 -0.0023  0.0244   0.0249   0.0611    0.1138   0.0000   440.8002      0.474503       20.1650     -0.505090      -2.84782       2.20060      -2.50131      0.350667     -0.629646     -0.664729     -0.990860       2.79820      -1.24590     -0.821373      0.353258      0.927843     0.0184253      0.157614       1.17843       1.73375       2.07958       2.31203       2.40478       2.36449       2.38540       2.10122       1.96037       1.71531       1.52110       1.26672       1.03846      0.909073      0.708651      0.574403      0.447474      0.363531
  37   9 2613.3066    2.2192  1.1210 10.7076 -0.0035  0.0227   0.0344   0.0541    0.1345   0.0000   440.1273      0.456708       19.5130      0.959928      -2.30642      -4.23482       2.66514       1.20838      0.953934      -2.42152     -0.271449      0.596890       1.00614      -1.00241     -0.318854    -0.0391229    -0.0732030   0.000506185       1.04394       1.48356       1.65129       1.86266       1.91065       1.89672       1.83863       1.73383       1.59640       1.44046       1.22302       1.11761      0.986060      0.869526      0.728935      0.573027      0.464483      0.355978
  37  10 2784.4609    2.9670  1.0810 11.1189 -0.0018  0.0201   0.0454   0.0510    0.1474   0.0000   440.9688      0.382955       19.6549       1.31380      -3.16699      -2.52480     -0.349169       2.01270      -1.77101      -1.97418    -0.0538717     -0.858100      0.123305      0.280393     -0.444807     0.0254451     -0.626378      0.461181      0.879360       1.18107       1.28260       1.36816       1.46321       1.43732       1.42874       1.30265       1.26230       1.15190       1.05879      0.958235      0.808849      0.735429      0.604577      0.525185      0.412404      0.335222
  37  11 2953.2103    3.7960  1.0242 11.4506 -0.0016  0.0198   0.0580   0.0498    0.1626   0.0000   440.5165     -0.813180       17.1055     -0.437691      -2.23031       1.01230      0.514410       1.04032     -0.642694     -0.212917      -1.30167       1.10161     -0.351128      -1.81804     -0.785286      0.250674     0.0781913     0.0728447      0.926104       1.28876       1.46193       1.63015       1.71662       1.70966       1.69927       1.59546       1.50744       1.29467       1.22192       1.00217      0.863812      0.692001      0.592707      0.483365      0.398943      0.313082
  37  12 3118.4644    4.1086  1.1173 11.7831 -0.0015  0.0209   0.0617   0.0532    0.1705   0.0000   441.4564     -0.561087       15.5952     -0.306011      -3.36469      -3.12444      0.431138     -0.687516     -0.525392      0.237815       1.33915      0.852505     -0.146250     -0.167820     -0.424780     0.0800078     -0.309783    -0.0480723      0.905523       1.20451       1.36648       1.43892       1.46640       1.51848       1.45523       1.39048       1.35162       1.18226       1.08729      0.970445      0.843063      0.740607      0.636775      0.526517      0.436092      0.326062
  37  13 3280.4680    3.6345  1.6396 11.6871 -0.0011  0.0259   0.0463   0.0671    0.1002   0.0000   440.8088     -0.492746       16.5687      -1.09794      -1.11778     -0.133629      -1.67788       1.13437     -0.974410       1.26579       1.16901      -1.81185       1.93062      0.532722     -0.599432      -1.03118      0.330441      0.812926       1.06527       1.49881       1.62058       1.75311       1.80067       1.86471       1.78088       1.75441       1.60673       1.50622       1.27942       1.18953       1.04835      0.880032      0.781725      0.618119      0.506533      0.395618
  37  14 3440.1961    2.9221  2.5110 11.4086  0.0009  0.0324   0.0307   0.0853    0.0612   0.0000   441.5281      0.492620       12.5126     -0.255427       3.57024      -4.61033      -6.42540      0.779367      0.583906       1.85272       3.41082       1.22086     -0.661655       1.53052      0.789469     -0.414748     -0.349763      0.518884       1.35271       1.84557       2.07220       2.19409       2.34910       2.27582       2.25551       2.16628       2.04533       1.83272       1.70333       1.49733       1.27713       1.11957      0.938524      0.781281      0.626995      0.514609
  37  15 3598.2539    2.2701  3.9122 11.0855  0.0004  0.0429   0.0214   0.1191    0.0484   0.0000   440.6379      0.465105       9.97145       3.10050     -0.930243      -1.87274      -4.57209       1.61851      -2.05263      0.310769      -2.10192      -2.09455       1.31798      0.559131      -1.23209     -0.710417      0.228223       1.05451       1.80227       2.42620       2.76425       2.97257       3.13794       3.05240       3.02081       2.88767       2.73157       2.43718       2.25697       1.96011       1.75589       1.50741       1.24099       1.05651      0.843476      0.667387
  37  16 3754.9114    1.8283  5.9043 10.5715 -0.0002  0.0578   0.0152   0.1594    0.0408   0.0000   439.4657      -4.87950       17.3260       5.46811     0.0855793      -3.47640      -4.13691      -2.05742      -5.47405   -0.00523700       3.67624      -2.68592       2.64663       2.41403      -1.04275     -0.996777       1.45457     -0.793005       2.33635       3.16827       3.63345       3.78372       4.03168       4.03929       3.97122       3.80154       3.54347       3.26429       2.95545       2.59620       2.28289       1.96710       1.65813       1.40733       1.08810      0.899183
  37  17 3910.4657    1.5027  8.2841 10.2386 -0.0001  0.0766   0.0122   0.2130    0.0406   0.0000   444.6184       6.94861       9.79909      -1.55123       10.6287       1.82228      -4.37208      -4.56295      -1.52590      0.525642      -2.34558       2.37920      -4.58450      -3.88460      -1.01412       1.62237      -3.69811       1.23569       3.17647       4.20434       4.86676       5.11462       5.39649       5.34253       5.28749       5.03331       4.74739       4.41787       3.93430       3.51647       3.05060       2.65921       2.24289       1.86915       1.46252       1.19838
  37  18 4065.2928    1.2257 10.3995 10.1474  0.0006  0.1005   0.0105   0.2790    0.0370   0.0000   441.5977     -0.500796       8.68883       2.79342      -5.52974       5.34561       11.2842       1.18647      -2.49863      -1.38603       6.95715       8.45603      -5.38050      -7.92476     -0.703498      -1.24868      0.616152    -0.0482618       4.12555       5.50931       6.29625       6.64166       7.02474       7.03757       6.85697       6.65333       6.10231       5.73190       5.19970       4.59392       4.03948       3.40382       2.93247       2.43018       1.95460       1.56267
  37  19 4218.9509    0.9587 13.0704 10.0152 -0.0031  0.1389   0.0080   0.3703    0.0314   0.0000   443.4539       16.2674       9.50819      -10.8020      -16.0579       16.1127       12.3980      -1.77260      -6.49837       11.0799       10.5710      -10.8150       2.47662       11.4973     -0.510430      -7.61883      -1.63452       7.66961       5.71380       7.69938       8.57009       9.20769       9.55859       9.81157       9.47804       9.18853       8.53583       7.89922       7.11761       6.32051       5.55899       4.77649       4.02086       3.37983       2.70161       2.20092
  38   3 1501.5511    0.1638  0.1503  8.6856  0.0122  0.0098   0.0075   0.0229    0.0245   0.0000   441.5323      -1.06516       21.7433    -0.0882950      -2.85338      -1.40469     -0.440041     -0.281211     -0.560851    -0.0678488      0.312496     -0.203629     -0.533403    -0.0978223      0.120309      0.107100     -0.230464     -0.186005      0.449335      0.592695      0.643776      0.684494      0.703790      0.714263      0.738045      0.740716      0.703096      0.599550      0.579900      0.488430      0.484276      0.412179      0.332104      0.272235      0.223536      0.175916
  38   4 1713.0610    0.3050  0.3020  8.8331 -0.0097  0.0134   0.0095   0.0269    0.0333   0.0000   441.3270      -1.46448       20.7018      0.810209      -2.68790     -0.460044       1.78027     -0.920535      0.497271       1.14471     -0.575935     -0.504144      0.279640     -0.283871      0.137703     -0.411498     0.0961236     -0.303733      0.567971      0.738531      0.878611      0.974783      0.996959      0.979156      0.967799      0.981659      0.894113      0.790968      0.781373      0.647903      0.516999      0.488595      0.401795      0.307555      0.290913      0.228434
  38   6 2098.9139    0.7859  0.8293  9.1176 -0.0012  0.0196   0.0138   0.0452    0.0776   0.0000   442.5186     -0.323114       20.7922     -0.586920      -2.66699      0.883142     0.0701556     -0.183021       1.19920      -2.20735       1.28326      0.597784     -0.994214     -0.552051      0.338467      0.210231     -0.356946     0.0264749      0.754926       1.11510       1.24403       1.35421       1.40166       1.36767       1.29467       1.31851       1.15996       1.12553      0.984434      0.903316      0.818229      0.671354      0.565808      0.464259      0.385188      0.301441
  38   7 2282.8714    1.1606  1.1817  9.4067 -0.0011  0.0225   0.0175   0.0558    0.1104   0.0000   440.2620      -1.41642       22.0726      -1.80370      -3.21323      -1.93334    0.00327927      -3.71299      -2.22326      -4.02234     0.0718535     -0.625886      0.941852     -0.169391      0.891942     -0.622565      0.119452     -0.108712      0.962831       1.28616       1.44479       1.58136       1.67808       1.70924       1.68683       1.56429       1.40649       1.35524       1.18753       1.09570      0.942100      0.778766      0.660609      0.532308      0.446932      0.372402
  38   8 2459.8875    1.6840  1.2620  9.6786 -0.0009  0.0214   0.0236   0.0579    0.1449   0.0000   440.8235       1.26505       22.4691      0.122755      -4.48147      -1.25973       1.36990       1.12546      -3.12079     -0.979845      -1.02707       1.04989     -0.872328     -0.704026     -0.392379      0.343291     -0.437994      0.534479      0.883882       1.16407       1.29364       1.36791       1.48507       1.50754       1.45075       1.39519       1.30240       1.22430       1.09828      0.983425      0.850357      0.726886      0.624875      0.533059      0.425784      0.349769
  38   9 2633.6667    2.2740  1.2244 10.8364 -0.0014  0.0220   0.0337   0.0600    0.1153   0.0000   440.3702       1.93824       22.3425     -0.827284     -0.389976      -1.29439      0.279504      -1.84680     -0.469434      -1.66571      -1.24722      0.788404      0.199036      0.675897     -0.753135      0.161495      0.138402      0.500866      0.917050       1.24083       1.45576       1.56635       1.65025       1.63716       1.61999       1.47429       1.40843       1.28488       1.16834       1.04081      0.883899      0.774705      0.669696      0.558503      0.431861      0.358196
  38  10 2805.9744    3.0948  1.0846 10.9662 -0.0011  0.0194   0.0462   0.0517    0.1706   0.0000   441.7470      0.869188       18.6002     -0.215560      -1.97344      0.454093      -1.88415     -0.385171      -2.07947       1.09664      0.805938     0.0215475       1.15404      0.309940     -0.873441      0.332527      0.716535     -0.825629      0.811091       1.10660       1.21626       1.33527       1.37850       1.35899       1.35136       1.30271       1.21570       1.15469       1.01038      0.890239      0.814558      0.690341      0.602627      0.492279      0.412646      0.338902
  38  11 2975.8109    3.7739  1.1568 11.3993 -0.0096  0.0209   0.0532   0.0527    0.1651   0.0000   440.5409      -1.14048       20.9330       1.84668      -6.05653      -2.06074     -0.121737     -0.267195      -2.01296     -0.494230       1.77781      -1.69563     -0.953172      0.865231      0.232667      0.642141      0.493509  -0.000655466      0.947953       1.24796       1.36803       1.46578       1.50642       1.41804       1.39931       1.34305       1.24490       1.21601       1.17612       1.03942      0.914012      0.773605      0.670693      0.570406      0.470910      0.382876
  38  12 3142.2539    4.1146  1.2258 11.7629 -0.0012  0.0209   0.0588   0.0572    0.1468   0.0000   441.0888     -0.575810       17.9417     -0.399303      -3.16594      -5.11013     -0.112352      0.105025     -0.221099      -2.44209     -0.567654      0.105923      0.720682     0.0340347      0.478311      0.201773     -0.306518     0.0522221      0.862564       1.14444       1.23911       1.39448       1.41113       1.38581       1.42832       1.34709       1.25511       1.16996       1.04586      0.952647      0.833592      0.720340      0.630486      0.525984      0.429001      0.337372
  38  13 3305.5566    3.5617  1.7726 11.6618  0.0006  0.0269   0.0427   0.0688    0.0872   0.0000   441.3789      0.478515       16.3865     -0.176627     -0.999882      -4.65605      -2.80250       1.59974     -0.352648      -2.11930      0.114286      0.677320      0.953685      0.463694     -0.741557     -0.555130     -0.514467     -0.307225       1.13624       1.57677       1.70882       1.84045       1.95349       1.94954       1.89127       1.84560       1.70401       1.53193       1.41852       1.24171       1.12882      0.956357      0.810915      0.686797      0.567924      0.453500
  38  14 3466.5861    2.7077  2.9200 11.4028  0.0000  0.0349   0.0267   0.0964    0.0500   0.0000   443.3610      0.270640       14.4095      0.289432       3.73451      -2.20178     -0.298104      0.686836      0.578022      0.788693      -2.28351      0.778459     -0.455247     -0.190935    -0.0957707     -0.453685      0.420178      -1.04988       1.43502       1.93857       2.17733       2.32133       2.36449       2.43108       2.39864       2.27986       2.15357       1.97132       1.83566       1.62109       1.42560       1.19920       1.03331      0.857388      0.711317      0.572104
  38  15 3625.6232    2.2160  4.6470 10.7627 -0.0004  0.0455   0.0183   0.1253    0.0458   0.0000   437.9040      -1.98655       18.5794       4.39138       4.36689      -3.60832     -0.488234      -4.76230       1.67330      -1.26649       1.36618      -1.40970       3.43929      0.692462       2.15735      0.951633      0.418038      -1.64247       1.85617       2.47761       2.84476       2.99304       3.14878       3.23383       3.02013       2.99538       2.78323       2.57210       2.37737       2.10921       1.84386       1.57953       1.35105       1.11550      0.919297      0.747620
  38  16 3783.0390    1.7522  6.2279 10.5484  0.0002  0.0601   0.0145   0.1643    0.0395   0.0000   439.9731      -5.93269       16.0840      -5.26561       1.57687      0.735540      -1.07449       3.61569       1.67174     -0.233208      -1.68403     -0.370709      -2.96140      -2.80599       1.49477      0.632799      0.910402      0.665014       2.44374       3.19987       3.74239       3.92992       4.15329       4.18605       4.02627       3.98333       3.73130       3.38244       3.07454       2.77697       2.38774       2.09613       1.75580       1.48255       1.19742      0.976240
  38  17 3939.3512    1.4398  8.4468 10.2623 -0.0005  0.0787   0.0117   0.2174    0.0376   0.0000   441.4632       8.87570       28.7784      -2.16230      -5.57930      -8.95480      -6.49653      -3.72324       3.76454      0.253728      -4.19640       6.51973       1.01636      -6.88636     -0.219204       1.67920       2.50325      -1.19412       3.21519       4.31579       5.00444       5.22524       5.55067       5.47158       5.40836       5.16778       4.93083       4.52594       4.11988       3.64380       3.19945       2.76525       2.33168       1.94201       1.58136       1.30419
  38  18 4094.8924    1.1608 10.6332 10.0958 -0.0023  0.1047   0.0095   0.2834    0.0357   0.0000   429.4294       9.82750       25.8791       7.48263      -4.56540       1.25523       4.81022      -3.11299       6.57548      -3.53996      -2.73590       1.68621       1.60511      -5.35793      -1.07516       2.27490       2.40266     -0.657118       4.20317       5.60007       6.53902       6.87714       7.25566       7.16806       7.12487       6.87111       6.36707       5.90794       5.37049       4.80848       4.22225       3.67988       3.14539       2.59287       2.10557       1.69989
  38  19 4248.9783    0.9080 13.3346 10.0173 -0.0025  0.1450   0.0077   0.3851    0.0300   0.0000   442.9583       10.6954       46.5345      -12.4814      -11.5181      0.680594       9.55976       9.51516       10.6949      -18.6043     -0.498745       9.86187       5.07280      -4.97630     -0.982990      -2.18234       1.74495       4.72317       5.71544       7.66433       8.85317       9.38313       9.74374       9.81773       9.60699       9.32007       8.76922       8.13963       7.36491       6.64075       5.75423       5.03835       4.27008       3.57287       2.88577       2.33462
  39   3 1516.0491    0.1672  0.1406  8.7120 -0.0134  0.0118   0.0079   0.0194    0.0246   0.0000   441.9524     -0.855031       19.9571      0.449303      -3.14094      -1.03754      0.647447     -0.103104     -0.316698     -0.504925       1.59789    -0.0893982     -0.479368     0.0900119      0.340768     -0.664989      0.449972    -0.0613691      0.505591      0.704215      0.824487      0.831546      0.858910      0.802399      0.890123      0.850812      0.873195      0.822831      0.738319      0.665473      0.532160      0.436861      0.352133      0.305254      0.226629      0.168269
  39   5 1925.1765    0.5407  0.5792  8.8851 -0.0029  0.0163   0.0111   0.0356    0.0530   0.0000   440.9389    -0.0320908       20.2779       2.02170      -2.40640     -0.313074       2.55515      0.768234     -0.863486       1.45707     -0.441471      -1.21270     -0.624239    -0.0634234      0.164602     -0.264164     -0.180328      0.232570      0.671526      0.927895       1.04720       1.10933       1.13856       1.13446       1.12584       1.13392       1.05783       1.01341      0.933096      0.763838      0.650623      0.572559      0.457997      0.410966      0.352893      0.277623
  39   6 2116.5456    0.8211  0.8117  9.2216 -0.0016  0.0185   0.0142   0.0431    0.0777   0.0000   441.2788     -0.205671       19.8518     -0.532933      -2.20163      0.919466      0.150447      0.843659     -0.413993      0.759113     -0.568060     -0.811392      0.279474      0.624528     -0.517015      0.127959     -0.268928      0.212123      0.775169       1.05306       1.18660       1.25934       1.33363       1.34790       1.27863       1.23508       1.13263       1.02456      0.968756      0.866969      0.839344      0.703041      0.610496      0.515711      0.429834      0.365673
  39   7 2301.2224    1.2154  1.1941  9.2671 -0.0016  0.0214   0.0175   0.0558    0.1273   0.0000   442.6325     -0.148043       20.1097      0.979848      -3.42148     -0.536895      0.840654      -2.07695      0.285734     -0.593556      0.995304     -0.641416      0.433379      0.561009    -0.0512032     -0.976372      0.376998      0.590154      0.829127       1.14816       1.22348       1.36863       1.40886       1.41751       1.41599       1.38501       1.29809       1.15530       1.09261      0.963712      0.864650      0.721995      0.608690      0.514145      0.422698      0.368387
  39   8 2479.0062    1.7460  1.1714  9.9418 -0.0025  0.0209   0.0252   0.0538    0.1350   0.0000   440.4381     -0.623281       21.5266      -1.29935      -4.49293      -3.47215       1.53179      -1.42766      -1.59361       2.32969       1.63776     0.0925874     0.0326904      0.225417       1.76128     -0.160813      0.291356      0.327840      0.884899       1.19182       1.28641       1.40189       1.44378       1.36774       1.40308       1.32232       1.29085       1.22043       1.08931       1.00721      0.877502      0.778672      0.633253      0.539944      0.446576      0.371458
  39   9 2653.8149    2.4018  1.2232 10.4142 -0.0044  0.0212   0.0337   0.0553    0.1672   0.0000   441.9876     -0.195656       22.0067       2.37887      -1.67196      0.421804      0.735620      -2.19389      -2.19318       1.55800      -1.36516      -1.25595      0.911918      0.439422      -1.01628      0.378767     -0.349566     -0.348299      0.890769       1.20751       1.33520       1.42212       1.42226       1.45873       1.43488       1.44630       1.36965       1.25793       1.15665      0.971983      0.874986      0.743337      0.663106      0.553710      0.453455      0.368629
  39  10 2827.1960    3.2059  1.2214 11.1546 -0.0000  0.0217   0.0451   0.0541    0.1442   0.0000   441.3706       2.76873       19.3940       1.23939      -1.78776      0.424871      -1.08929     -0.399353     -0.147011      0.242437      0.649231     -0.475198      0.146054     0.0146073     -0.364435     -0.101097     -0.277113      0.231150      0.880180       1.19626       1.37314       1.51894       1.60490       1.58650       1.58438       1.47989       1.37767       1.31759       1.14176      0.986911      0.903910      0.778231      0.644843      0.531042      0.429912      0.354185
  39  11 2998.0577    3.8691  1.1312 11.6188 -0.0011  0.0208   0.0562   0.0529    0.1522   0.0000   440.9916      0.538260       19.9451      0.906906     -0.861041     -0.901668     0.0149231       1.10260     -0.390182     -0.398633      -1.56855      0.723244      0.301002     -0.224107    -0.0676560     -0.259274      0.449316     -0.301002      0.775754       1.12458       1.19686       1.30617       1.38572       1.39416       1.37573       1.30188       1.28751       1.08084       1.09369      0.885180      0.837436      0.703179      0.613407      0.515864      0.411866      0.331508
  39  12 3165.6238    4.1117  1.2457 11.6599 -0.0008  0.0213   0.0566   0.0536    0.1437   0.0000   442.5154     -0.582563       15.2963       1.47059      -2.09835     -0.671823       1.17629      0.184302     -0.311028     -0.865236      0.270603     -0.230581     -0.899591      0.200708     0.0592889      -1.08950      0.506637      0.445291      0.854709       1.16392       1.27133       1.38986       1.42576       1.40366       1.44498       1.36581       1.32270       1.18808       1.11181      0.960002      0.866558      0.723008      0.632540      0.542966      0.436287      0.357747
  39  13 3330.3134    3.5111  1.8238 11.5281 -0.0010  0.0263   0.0411   0.0687    0.0898   0.0000   441.8164      -1.05700       15.3694       1.25618      -5.83402      -1.52700       1.22527       1.98319     -0.224953      -2.18182      0.860024      0.586385       1.82235       1.33707      0.378162     -0.643821     -0.103954      0.962026       1.08708       1.45458       1.61866       1.73513       1.86732       1.85516       1.82055       1.77108       1.61599       1.47795       1.41721       1.25752       1.08130      0.941970      0.804835      0.671670      0.549608      0.458787
  39  14 3492.5766    2.6978  3.1026 11.2496  0.0083  0.0356   0.0254   0.0971    0.0513   0.0000   441.2685      0.993203       13.3849      0.133896       1.78869      -1.89474      -5.52632       6.23258     -0.324411      -5.04011     -0.785542       2.28493      0.203184     -0.651294       1.68750       1.71121      -1.09886      0.133191       1.39978       1.84076       2.10352       2.21566       2.34836       2.36415       2.26495       2.29350       2.13532       1.98389       1.77088       1.60232       1.39789       1.21632       1.08376      0.870681      0.715543      0.568380
  39  15 3652.5608    2.1344  4.5013 10.8083 -0.0006  0.0457   0.0176   0.1228    0.0421   0.0000   438.8519       2.17559       15.6600      -4.75260      0.221193      -1.75924      -1.26755       2.53372      -3.81931      -2.05997      -3.46672     -0.338732       3.50909      -2.46477     -0.539316      0.909723       1.35922       1.00023       1.75261       2.42891       2.78413       2.95429       3.12405       3.10799       3.02417       2.92613       2.73397       2.55285       2.30595       2.07859       1.84434       1.62618       1.37530       1.15295      0.945890      0.756467
  39  16 3810.9720    1.7471  6.7797 10.4724 -0.0002  0.0627   0.0137   0.1706    0.0385   0.0000   440.5939       3.84585       12.0408     -0.929543       1.32299      -15.1312    0.00572143       1.00743       3.43189      -5.85946      -2.58887       5.78123     -0.987229      -1.36830       1.96097      0.704366     -0.651087      0.696466       2.45349       3.33134       3.75843       3.99694       4.12460       4.28932       4.12127       3.96519       3.76756       3.49512       3.23925       2.86689       2.55940       2.19047       1.88679       1.56633       1.27236       1.05857
  39  17 3968.2444    1.3835  8.9104 10.2483 -0.0009  0.0826   0.0111   0.2327    0.0363   0.0000   435.0606      -12.1784       18.0676      0.799962     0.0488585      -6.01604       6.18337       6.33683       2.13808      -5.04920       3.53270      -2.55062       6.91066       1.59963      -2.63117      -2.16568       1.11054     0.0730354       3.27732       4.32096       4.88101       5.23212       5.43051       5.51195       5.44010       5.28137       4.96340       4.65660       4.15077       3.76766       3.31449       2.90249       2.48814       2.10473       1.69077       1.39041
  39  18 4124.1379    1.1483 12.0045 10.0331  0.0031  0.1169   0.0084   0.3039    0.0330   0.0000   437.8528       7.00902       7.75029      -7.80128       4.66355      -21.4458       15.8981      -1.09155       1.56141       4.88884       5.95030     -0.257663      0.543717      -1.00829       4.45574       3.00930      -4.49772       1.47720       4.45320       6.07964       7.00838       7.34008       7.86340       7.83068       7.72590       7.47660       6.98128       6.57840       5.84975       5.37810       4.67713       4.04419       3.47195       2.90975       2.34154       1.91435
  39  19 4279.2595    0.9166 14.7320  9.9504  0.0010  0.1555   0.0074   0.3958    0.0285   0.0000   432.6696       19.0711       14.5839      -6.46562      -9.56752      -6.12005       2.96714      -10.4267       5.86060      -7.40521      -18.4276      -7.44863      -8.26438       9.21606       3.04563      0.508635      -1.33790      -1.52293       5.97469       8.13043       9.30539       9.91690       10.2686       10.5689       10.1225       9.93663       9.30890       8.69982       7.93100       7.06639       6.22375       5.46343       4.63994       3.96933       3.20163       2.59330
  40   3 1530.3009    0.1808  0.1516  8.7262 -0.0034  0.0099   0.0082   0.0230    0.0243   0.0000   442.2949     -0.479285       20.4236     -0.957253      -2.28800    -0.0729624     -0.325016      0.273562      0.391233       1.10082    -0.0359461      0.318925      0.280558     0.0582651     -0.555923    -0.0129501    -0.0835069      0.130399      0.412741      0.616992      0.596409      0.613875      0.596459      0.608501      0.631659      0.653979      0.646450      0.573018      0.534289      0.471770      0.414855      0.319614      0.288390      0.250391      0.220599      0.187208
  40   5 1941.4134    0.5491  0.6007  8.9250 -0.0039  0.0191   0.0113   0.0373    0.0561   0.0000   442.2528      0.300395       21.2534      0.425034      -3.84507     -0.825588     -0.964188      -1.61197      0.269038       1.47570    0.00799574      0.850896      0.918319     -0.379246     -0.381062     -0.439940     -0.300161      0.139135      0.966783       1.42164       1.73786       2.01733       2.15649       2.31776       2.15392       2.06026       1.81728       1.67250       1.42996       1.19497      0.974041      0.779817      0.614679      0.517329      0.424780      0.325874
  40   6 2133.9363    0.8469  0.8916  9.1257 -0.0017  0.0194   0.0139   0.0460    0.0860   0.0000   440.3641      0.110676       22.6369      0.391556      -2.82673       2.01630    -0.0818688      0.576337      0.129527      0.937363     -0.828427     -0.812654      0.976970      0.247899    0.00532115      0.356127     -0.721730     -0.235836      0.735162       1.04929       1.14009       1.29003       1.30149       1.39712       1.27993       1.30424       1.20329       1.15684      0.992232      0.898524      0.772608      0.660936      0.557331      0.461587      0.392447      0.322084
  40   7 2319.2650    1.2961  1.2023  9.4248  0.0007  0.0208   0.0186   0.0561    0.1253   0.0000   441.1823     -0.749009       18.5285      -1.63944      -2.91981      -1.25624      -2.30793      0.460283      -1.00089     -0.701943       1.22015       1.02715     -0.863730     -0.937074       1.21413      0.416521     -0.742936      0.164256      0.817175       1.10622       1.22009       1.29185       1.39447       1.39207       1.38352       1.33076       1.20971       1.17987       1.05201      0.968942      0.835368      0.741004      0.635559      0.541808      0.442900      0.365647
  40   8 2497.8202    1.8561  1.2679  9.9249  0.0006  0.0219   0.0252   0.0550    0.1380   0.0000   441.6554   -0.00722561       21.5401    -0.0369143      -2.16873      -1.90007      -1.50171      0.365916     0.0550642      -2.20517     -0.290125       1.13162     -0.147378      0.122257      0.212469      0.716758      0.198879     -0.449991      0.875995       1.20516       1.28237       1.36079       1.43261       1.40625       1.46714       1.43039       1.34579       1.21785       1.08961       1.01258      0.890658      0.763710      0.670642      0.560624      0.469876      0.386568
  40   9 2673.7183    2.4826  1.1954 10.7885 -0.0023  0.0215   0.0352   0.0526    0.1282   0.0000   440.2742     -0.624853       19.0151     -0.255056      -2.59877     -0.722245       1.60946       1.40968     -0.568725       1.94150      0.545864      0.604654      0.133652      0.820008     -0.857482       1.01388      0.114413     -0.173365      0.842987       1.17271       1.27078       1.40039       1.41319       1.47238       1.44332       1.38478       1.29186       1.23837       1.14099      0.979796      0.886906      0.759117      0.646504      0.554432      0.445284      0.367232
  40  10 2848.1621    3.2095  1.1540 11.1104  0.0010  0.0205   0.0459   0.0522    0.1649   0.0000   440.1375     0.0876953       21.0989      -2.42304      -2.60052      -1.14780     -0.240938      -1.32701     -0.117600       1.35127    -0.0773043     -0.728026      -1.18853     -0.732214    -0.0579326      0.607437     -0.250406      0.139613      0.780810       1.03864       1.16784       1.29355       1.34921       1.32966       1.29500       1.30623       1.22280       1.13695       1.00133      0.937748      0.808900      0.735982      0.632473      0.508221      0.440946      0.344979
  40  11 3019.9464    3.9211  1.1112 11.5835 -0.0012  0.0197   0.0565   0.0511    0.1609   0.0000   440.8718      0.690655       18.2068     -0.585449      -3.02772      -1.58599       1.85416     -0.587638      0.272876       1.11917      0.494624     -0.309773     -0.106152     -0.304930      0.794392     0.0841133      0.159121     -0.207553      0.784775       1.03089       1.12490       1.26229       1.27854       1.32393       1.31677       1.24050       1.14144       1.09442      0.980581      0.904435      0.803294      0.702809      0.606138      0.534848      0.440138      0.352265
  40  12 3188.6160    4.0853  1.3630 11.5566 -0.0035  0.0219   0.0530   0.0552    0.1392   0.0000   439.4925       1.02220       17.8664     -0.337080      -3.83620      -1.12757       2.94599     -0.988468      -1.74573      0.195241     -0.194582     -0.387936      0.344050     -0.348787     0.0783898      0.687239     -0.379937      0.202844      0.854895       1.16089       1.30978       1.40813       1.46338       1.47989       1.49471       1.41432       1.32353       1.26446       1.11562       1.01013      0.900896      0.767107      0.671469      0.562179      0.468950      0.379866
  40  13 3354.5274    3.4717  1.9707 11.3995 -0.0005  0.0271   0.0382   0.0688    0.0904   0.0000   441.8429      0.886112       17.5413      -1.21014       1.09946      0.265617      0.265476      -4.54981       2.57309     -0.147644     -0.222746     -0.704877     -0.307271      -1.37057       1.78624      0.549162    -0.0910262     -0.182863       1.03028       1.44658       1.55831       1.73841       1.78956       1.77105       1.77381       1.72590       1.63325       1.50323       1.35800       1.24119       1.10423      0.974487      0.818723      0.693311      0.568632      0.484727
  40  14 3518.0826    2.6279  3.3299 11.2474 -0.0009  0.0366   0.0234   0.0996    0.0456   0.0000   441.4511      0.872094       11.3048     -0.484666      -2.01250      -2.60287      -3.46973      -1.21647      -1.26756      -3.15470       3.45303      0.128887       1.19087      0.257463      -2.45127     -0.451632     -0.968176      0.829509       1.40714       1.88542       2.16982       2.26431       2.42768       2.41245       2.34585       2.28154       2.10635       2.04209       1.87222       1.68228       1.47762       1.31070       1.09632      0.955934      0.760280      0.637534
  40  15 3679.2255    2.0227  5.3193 10.7389 -0.0009  0.0516   0.0157   0.1352    0.0373   0.0000   440.2551       1.91921       10.7355     0.0418224       2.83917      -4.42758      -3.26384     -0.250128      -4.78312      -3.52247       2.03273      0.730264      -1.51781      -2.29722      0.918798      -1.85999     -0.611599      0.398057       1.96323       2.65843       3.04561       3.17289       3.44536       3.31745       3.36705       3.25237       3.02243       2.87058       2.58527       2.36504       2.04923       1.83859       1.54142       1.31488       1.10780      0.894357
  40  16 3838.5412    1.6618  7.5726 10.4184 -0.0005  0.0681   0.0126   0.1852    0.0374   0.0000   440.7019       1.01840       10.9893      -5.13078       7.09177      0.801883       3.85907      -1.22166      -6.83309      0.105605       8.91591       5.12469      -4.14529      0.551636       2.32101      0.202578      0.827409      0.132216       2.61758       3.52925       4.00550       4.20455       4.49177       4.51858       4.50821       4.32156       4.02164       3.75226       3.48666       3.09270       2.79130       2.40451       2.09712       1.73845       1.42891       1.16670
  40  17 3996.5230    1.3219  9.9678 10.2456  0.0015  0.0952   0.0101   0.2569    0.0351   0.0000   434.6894      -6.10335       11.7915      -1.54025      -2.70650      -17.6525       5.11589       4.07732       9.82487      -5.08566     -0.907746       5.87333      -3.09575       4.33928       5.86601       1.95056      0.343207     -0.703008       3.57207       4.90236       5.61465       6.04372       6.21462       6.41922       6.21131       6.07059       5.66988       5.30232       4.92236       4.33258       3.85947       3.33990       2.87784       2.42538       1.94914       1.62297
  40  18 4153.4614    1.0660 12.0578 10.0662 -0.0026  0.1183   0.0080   0.3189    0.0321   0.0000   437.4058       4.85472       24.9438      -10.1405      -16.5553      -1.92006      -1.00583      -4.62331       1.15582      -2.70263       4.54375      -1.09384       2.06721       4.49744      -4.93049      0.992996       6.28427      -4.03248       4.53621       5.99783       6.84407       7.42072       7.58848       7.67538       7.64889       7.42075       7.01582       6.59215       6.02589       5.41328       4.69086       4.18804       3.57786       3.04782       2.47297       2.06714
  41   3 1544.3653    0.1863  0.1816  8.7175 -0.0138  0.0125   0.0081   0.0242    0.0251   0.0000   441.9964     -0.300652       22.1410      0.769874      -4.66071      0.285518      0.272528     0.0943721      0.462240      0.241367    -0.0520520     -0.326697     -0.389473      -1.16855    -0.0248742      0.453570    -0.0776605      0.225222      0.630000      0.958018       1.13447       1.32347       1.33932       1.39019       1.30468       1.19389       1.02825      0.864008      0.685879      0.608871      0.546382      0.570211      0.423852      0.384454      0.323741      0.258882
  41   4 1758.0381    0.3761  0.4185  8.7154 -0.0034  0.0145   0.0092   0.0299    0.0407   0.0000   441.3968      -1.41579       20.2548     -0.589077      -3.68630     -0.797156       1.75710      0.326835       1.15675       1.17439     -0.395986       1.00760      0.716684     -0.326050     -0.363730      0.374338     -0.253283     -0.278900      0.563784      0.766090      0.850089      0.869305      0.928284      0.956903      0.922201      0.887123      0.903005      0.810069      0.756082      0.680442      0.599340      0.532630      0.451539      0.362587      0.307658      0.289232
  41   5 1957.4343    0.5702  0.6407  8.9668 -0.0010  0.0164   0.0109   0.0381    0.0544   0.0000   441.9788     -0.387090       18.9845     -0.536287      -1.34565      -1.60853     -0.332672     -0.455467      -1.49113     0.0206081      0.548077      0.688284      0.291096     -0.130025     -0.302107     -0.177532     -0.165072      0.188098      0.663904      0.872475      0.968385       1.08981       1.10393       1.06177       1.09377       1.09090       1.00499      0.921159      0.851411      0.775039      0.673733      0.573927      0.500156      0.443253      0.388314      0.291935
  41   6 2151.0848    0.8530  1.0324  9.0651  0.0007  0.0201   0.0132   0.0530    0.0939   0.0000   440.9670     -0.386598       20.4979      0.814139      -2.14174     -0.800533       1.21385     0.0543701      -1.39761     -0.392779      0.713196     -0.728195     -0.339913      0.219331     0.0119724      0.172716     -0.157242      0.106273      0.743753       1.00346       1.12925       1.21444       1.26090       1.26739       1.26633       1.18614       1.14387       1.11358       1.03404      0.892537      0.796813      0.687806      0.595474      0.522558      0.432966      0.347654
  41   7 2337.1041    1.3124  1.2139  9.4679 -0.0018  0.0218   0.0189   0.0541    0.1276   0.0000   442.4570     -0.267192       19.3974      -2.36706     -0.806156      -1.17080      -3.10179      -1.56816      -1.52631       1.47068      0.282433       1.19213     -0.556618      0.108625       1.07080     -0.808573     -0.182732      0.577937      0.815396       1.11409       1.18829       1.40602       1.38362       1.41940       1.41589       1.37408       1.24089       1.21275       1.08099      0.968912      0.885274      0.783998      0.685377      0.561057      0.465904      0.390392
  41   8 2516.5101    1.8670  1.2503 10.4059 -0.0008  0.0221   0.0262   0.0562    0.1019   0.0000   441.3288      0.614241       21.6430     -0.764995      -2.67757      -2.90065     -0.427426      -2.01417      -1.20354     -0.665368     0.0181340     -0.363633      -1.82490       1.19182      0.146635      0.132158     -0.541395      0.116919      0.825602       1.17676       1.23010       1.35564       1.40992       1.38700       1.42601       1.39431       1.31245       1.23900       1.09894      0.994599      0.890727      0.775938      0.661365      0.571515      0.459090      0.380842
  41   9 2693.4821    2.5986  1.2308 10.3489  0.0023  0.0200   0.0352   0.0541    0.1763   0.0000   441.7812       1.10884       20.8157       1.14173      -1.95395     -0.618429     -0.472649      -2.58489      0.321561       2.89283      0.159414      0.643089      -1.93561      -1.03020      0.273200      0.442985     -0.404525    -0.0230244      0.789157       1.06380       1.14855       1.24156       1.31987       1.31152       1.29105       1.24282       1.16602       1.09350       1.05711      0.944392      0.839329      0.729216      0.629898      0.547773      0.462485      0.380129
  41  10 2868.8914    3.4591  1.1738 11.1169 -0.0017  0.0203   0.0473   0.0502    0.1604   0.0000   440.4586      0.436340       19.4604      0.885906      -1.42832      -2.04286       2.09883      0.554635     -0.297110      -1.26236       1.86269     -0.584516      0.336421      0.370041     -0.167478     -0.223491     0.0339357      0.107101      0.759813       1.08575       1.23468       1.29597       1.40863       1.36818       1.38671       1.32554       1.24304       1.15757       1.05231      0.914240      0.845595      0.745079      0.610622      0.545948      0.435330      0.371576
  41  11 3041.5541    4.2011  1.0971 11.3205  0.0009  0.0182   0.0590   0.0512    0.2024   0.0000   441.3875     -0.700522       21.0655       1.96754      -1.81204      -1.92623      -1.56696      0.581968       1.02261      0.728016       1.01142      0.137557      0.400629      0.621716      0.260162    -0.0968388     -0.280962     0.0973939      0.700625      0.911053       1.05145       1.13166       1.13783       1.18765       1.15675       1.10424       1.08185      0.997154      0.893628      0.823154      0.764652      0.655715      0.554023      0.494087      0.406268      0.327618
  41  12 3211.2232    3.9011  1.4852 11.6309 -0.0011  0.0227   0.0485   0.0587    0.1155   0.0000   440.4671    -0.0400963       17.8284      -1.35003      -4.12756      -1.88849       2.65840      0.692653     -0.427436      0.165962     -0.121875      0.387321      0.372206       1.31492      0.662567      0.194722      0.954817      0.725687      0.897903       1.19247       1.34177       1.43842       1.52877       1.54783       1.49571       1.46383       1.36328       1.27639       1.17110       1.05466      0.941495      0.835275      0.705093      0.618000      0.524425      0.421258
  41  13 3378.3901    3.2803  2.0878 11.5200  0.0023  0.0278   0.0356   0.0722    0.0724   0.0000   441.5485      -1.44162       18.2290      -3.10615       4.61326      -3.89159      -4.88500      -2.95514       2.57070      -2.88306      -1.46726      -1.41562     -0.573727      0.793159      0.624740     -0.216635     -0.140359      0.343987       1.07668       1.44239       1.58680       1.70961       1.90337       1.80196       1.84112       1.76422       1.69530       1.52741       1.42305       1.26062       1.13273       1.01320      0.843316      0.719676      0.598291      0.491683
  41  14 3543.0768    2.5122  3.7254 11.1483 -0.0016  0.0396   0.0214   0.1056    0.0424   0.0000   441.5544     -0.801130       13.1392      -1.82077     -0.997221      -3.22294      -1.35966      -2.69515     -0.463150      -2.55813       1.08740       1.27457      0.632079      0.811101      0.350109      0.788333      -1.19446     -0.941698       1.46254       1.97453       2.26078       2.35719       2.57109       2.53847       2.49464       2.42032       2.32580       2.11470       1.98517       1.76151       1.61498       1.38756       1.20254       1.02018      0.854606      0.690597
  41  15 3705.4485    1.9757  5.2990 10.7554 -0.0015  0.0514   0.0153   0.1380    0.0359   0.0000   441.8261       2.74141       18.7328     -0.730225      -4.28353      -4.54528      -5.97113      0.891329       4.87245       3.72248      -2.37512      -5.38602       2.88825       2.70113      -3.34511      0.997100     -0.593437      0.720484       1.90162       2.65739       2.96339       3.17351       3.31625       3.39334       3.30833       3.22331       3.05877       2.81527       2.59800       2.33378       2.07686       1.83615       1.58949       1.34598       1.10552      0.921796
  41  16 3865.8303    1.6089  7.7387 10.4404 -0.0001  0.0695   0.0122   0.1922    0.0357   0.0000   440.5820       9.09872       18.9635      -2.93975      -5.14638      -5.65926      -3.46303      -4.49199      -3.68959      -2.71117      0.748505      -4.25244     -0.124110      -4.09361      -2.31227       3.11373       2.21133      0.160201       2.57359       3.44568       3.98381       4.20984       4.47817       4.47558       4.41701       4.28795       4.06295       3.82474       3.45778       3.13752       2.81184       2.50264       2.11429       1.81070       1.47418       1.22703
  41  17 4024.4031    1.2787 10.2150 10.1943  0.0011  0.0961   0.0095   0.2626    0.0346   0.0000   437.1664       2.60884       11.2871      -2.73351       3.33281       10.5306      -4.47561     0.0888709       2.89311       5.04697      -5.78047      -2.98503      -2.90701       5.29986       1.22993      0.961265      -3.17135     -0.333919       3.50144       4.87459       5.42842       5.88535       6.20868       6.21173       6.24954       5.95036       5.63475       5.20934       4.85806       4.37815       3.93087       3.41722       2.90688       2.49641       2.03333       1.70765
  41  18 4181.9322    1.0436 13.5999  9.9874 -0.0013  0.1328   0.0072   0.3481    0.0309   0.0000   431.0361       1.67620       12.3498       1.52782      -10.1853      -14.1164       4.22575       13.9368      -6.59524      -2.53722       6.46739       2.51819      -5.82968       4.24502      -4.21137     0.0687069      -2.47790      -1.75894       4.91749       6.56546       7.52259       8.10772       8.39189       8.49509       8.39072       8.25040       7.81072       7.27279       6.67381       6.03624       5.38091       4.71088       4.05504       3.43461       2.82090       2.30980
  42   4 1772.5843    0.3677  0.4734  8.7565 -0.0038  0.0154   0.0086   0.0349    0.0383   0.0000   441.6000      0.157402       21.8113      0.667632      -4.63669      -1.27463       1.29184     -0.862370      -1.23489     -0.557868       1.39217      0.408208    -0.0372876     -0.273854     0.0226504      0.628963      0.339181     -0.304529      0.598041      0.788251      0.931299       1.01029      0.988687       1.03739       1.03301       1.01397      0.965889      0.863969      0.793198      0.721832      0.602762      0.520834      0.460753      0.397260      0.345631      0.277248
  42   5 1973.3400    0.6009  0.6286  8.9849 -0.0008  0.0165   0.0116   0.0373    0.0557   0.0000   441.9814     -0.371724       21.8907      -1.26506      -3.55969    -0.0751733     -0.672209     0.0806031      -1.23331    -0.0899599       1.18112     -0.468096     -0.442861     -0.462928     0.0777727      0.494757     -0.207771      0.137822      0.640035      0.849319      0.897752      0.966745       1.04603       1.11725       1.10791       1.04207      0.950158      0.907830      0.841211      0.776899      0.677428      0.570798      0.489340      0.427460      0.388242      0.297238
  42   6 2168.0472    0.9247  1.0670  9.0828 -0.0012  0.0205   0.0139   0.0514    0.1008   0.0000   441.0123      0.185101       23.1177      -1.98212      -2.32229    -0.0701868     -0.134600     -0.648243     -0.930876      0.530904      0.175342     -0.538986     -0.121872      0.335915      0.981388      0.315651     -0.119709     0.0228487      0.746927       1.01241       1.16540       1.21294       1.30330       1.27076       1.24173       1.26068       1.12841       1.10031       1.01902      0.916995      0.848625      0.724977      0.615830      0.540622      0.450321      0.371797
  42   7 2354.7437    1.3419  1.1820  9.5929 -0.0023  0.0204   0.0192   0.0526    0.1128   0.0000   439.7212      0.125168       20.7908     -0.694878      -1.59204     0.0955651       1.91501      0.399236     -0.372109      -1.78479       2.62370      0.401397     -0.174026      -1.21068      0.294391     -0.187999      0.349452      0.331435      0.777704       1.06826       1.18559       1.22330       1.30183       1.33714       1.26789       1.24883       1.17836       1.13476       1.07384      0.986132      0.866775      0.744493      0.638281      0.548427      0.461864      0.391402
  42   8 2534.9737    1.9659  1.2619  9.9706 -0.0015  0.0211   0.0263   0.0533    0.1434   0.0000   439.7885     -0.518873       20.7504      -1.74540      -2.55100      -1.90604       2.40126      0.477321    -0.0860200     -0.823650      -1.03242       2.04122      -1.27012     -0.818454      0.333629     -0.369523      0.297421   -0.00263292      0.816602       1.11484       1.24557       1.33444       1.44188       1.47335       1.48410       1.37715       1.31047       1.16757       1.12640      0.981489      0.901051      0.760572      0.661653      0.546259      0.474661      0.387850
  42   9 2712.9856    2.7174  1.1776 10.6492 -0.0000  0.0197   0.0369   0.0515    0.1471   0.0000   442.2345      -1.38156       19.6499     -0.522281      -2.54582      0.303857      -1.29664     -0.526392      -2.77572  -0.000891937       1.15923     -0.663892     -0.271427     -0.252807      0.514056     -0.721418    -0.0506761     -0.117323      0.744662       1.01202       1.14295       1.15744       1.27318       1.25816       1.26413       1.26988       1.19361       1.11974       1.02724      0.890834      0.799195      0.699002      0.589620      0.520609      0.437094      0.355737
  42  10 2889.3585    3.4330  1.1176 11.6495 -0.0015  0.0200   0.0492   0.0518    0.1203   0.0000   441.1800      -1.30102       19.9499      0.801325      -2.79865     -0.553880    -0.0444300      -1.20255       1.61905       1.05289     0.0813770     -0.880658      -1.20235      0.747042      0.339914      0.232130     -0.441331    -0.0175800      0.748335       1.03896       1.11186       1.22020       1.30620       1.25958       1.32085       1.23638       1.18866       1.10629      0.991093      0.937088      0.813991      0.756300      0.631291      0.526696      0.436736      0.362072
  42  11 3062.8799    4.1046  1.2376 11.3069  0.0049  0.0206   0.0552   0.0532    0.1780   0.0000   440.3768     -0.110877       19.8685      0.125894      -1.72695    -0.0233223      -1.68224      -1.94796      0.950947     -0.935698      0.510648     -0.108522       1.29251    -0.0147718     -0.747087     -0.647712     0.0652800     -0.375465      0.747797       1.07010       1.10610       1.21856       1.26712       1.29753       1.27261       1.28566       1.15402       1.13367       1.04041      0.943158      0.845914      0.701012      0.650862      0.537545      0.463364      0.378342
  42  12 3233.5636    3.9287  1.5110 11.8007  0.0008  0.0230   0.0488   0.0609    0.0975   0.0000   441.2941     -0.934586       18.5246      0.206517      -3.93140      -1.91465      -2.67357      -1.42241       1.15109      0.137338      0.475145     -0.500146       1.26829     -0.312608     -0.980576     -0.611049      0.273101     0.0160363      0.856861       1.19502       1.28242       1.38569       1.47054       1.46273       1.46049       1.44355       1.37854       1.31926       1.15598       1.05102      0.918629      0.815177      0.702028      0.619426      0.514037      0.426292
  42  13 3401.9567    3.1848  2.4066 11.3533  0.0014  0.0295   0.0313   0.0772    0.0656   0.0000   441.7976     -0.205771       13.5301       1.04358       4.59898       1.42161      -2.65785      -4.01561       2.02768      0.797384      0.622741     -0.669068      0.694389      0.508449     -0.231897      0.556005     -0.133663      0.683966       1.07036       1.43911       1.65525       1.71223       1.86936       1.86083       1.84379       1.83132       1.67037       1.58384       1.45036       1.32858       1.17898       1.04517      0.927799      0.772294      0.636064      0.525116
  42  14 3567.9119    2.4305  4.1465 10.9452 -0.0006  0.0422   0.0192   0.1086    0.0409   0.0000   441.1455     -0.710479       17.3459       2.27237     -0.548971      -2.37072      -2.65270       5.56356       4.06930      -1.42798      -1.55965       3.40522      -2.15101      0.951331      0.290200      0.617542      -1.21560     -0.203755       1.50550       2.04958       2.34569       2.50813       2.60275       2.69880       2.60744       2.56617       2.40711       2.30572       2.08963       1.91110       1.68408       1.47575       1.30045       1.08564      0.890928      0.741680
  42  15 3731.3898    1.9425  6.0471 10.5494 -0.0002  0.0542   0.0138   0.1469    0.0345   0.0000   442.8208      0.247703       18.5394     -0.561087      -2.11266       2.63682      0.439898      -2.16872      0.552141       4.95173       2.64312      0.410985      -2.87139       3.01022       2.17169       2.15892      0.128459      0.478960       1.96852       2.72248       2.98236       3.30874       3.37340       3.44866       3.39535       3.34594       3.16595       2.91562       2.73824       2.50942       2.17612       1.95464       1.64954       1.44228       1.17671      0.980103
  42  16 3892.6595    1.5106  8.0836 10.4329 -0.0002  0.0746   0.0115   0.2034    0.0334   0.0000   439.4254       11.4660       12.3556      -4.61482       4.01110       2.47170      -6.60397      0.964319      -1.69371      -1.83357     -0.415328       2.05020       1.89551      0.555415      -1.74686      -1.14369      -1.20634     0.0139622       2.67216       3.68674       4.17117       4.50309       4.68734       4.87117       4.68364       4.69138       4.36019       4.12798       3.72943       3.39269       3.01629       2.63194       2.26239       1.96367       1.58774       1.33065
  42  17 4052.1322    1.2675 11.0633 10.1193  0.0001  0.1016   0.0085   0.2722    0.0326   0.0000   430.8891      -1.77014       37.7067      -16.7530      -10.9139       1.38219       5.95211       19.7214       7.36970     -0.889860      -3.42938      -2.88731       3.17178     -0.997071       1.41108      -4.15018      -3.41995      0.388767       3.68254       4.94597       5.68435       6.04636       6.41630       6.46946       6.41738       6.24319       5.87889       5.58394       5.04127       4.66536       4.12128       3.58628       3.12670       2.68968       2.23519       1.81978
  42  18 4210.8091    1.0496 13.9614  9.8533  0.0020  0.1316   0.0068   0.3413    0.0300   0.0000   436.4927     -0.128788       16.1964      -8.41126      -11.6486      -7.57055       4.71387       4.72725      -10.8903      -13.2438       6.19551       5.11565      -8.30073      -6.95382     -0.683472       5.53105       5.65952      -4.57378       4.70456       6.39400       7.25161       7.92755       8.17808       8.45102       8.29046       7.99131       7.72704       7.14414       6.63161       5.94340       5.31576       4.65823       4.02256       3.44567       2.81838       2.35655
  43   2 1326.7310    0.1079  0.1052  8.6584 -0.0135  0.0115   0.0065   0.0227    0.0212   0.0000   441.4084     -0.532993       22.4793      0.109317      -3.62873    -0.0167226     -0.490169     -0.285371     -0.793535      0.234794     -0.186549      0.418548    0.00634643      0.299461     -0.136139     -0.345036     -0.196416     -0.124128      0.521837      0.660906      0.677642      0.738344      0.690249      0.725791      0.805227      0.777667      0.745224      0.679644      0.669238      0.559313      0.509760      0.406358      0.428305      0.402472      0.337680      0.251797
  43   4 1787.0145    0.3880  0.4343  8.7678 -0.0047  0.0140   0.0092   0.0311    0.0391   0.0000   441.4469      -1.08683       21.6476     -0.324602      -2.90151     -0.510383     -0.797757      0.284074     -0.271904     -0.790720      -1.43839    -0.0374945     -0.837281     -0.758303      0.302952       1.06069    -0.0291048     -0.247587      0.518251      0.720211      0.820572      0.836160      0.873286      0.876972      0.839540      0.830089      0.806122      0.763610      0.744495      0.639497      0.639607      0.512932      0.435749      0.391138      0.323988      0.266447
  43   5 1989.0187    0.5995  0.7345  8.9234  0.0003  0.0164   0.0106   0.0419    0.0595   0.0000   442.0965     0.0181382       20.0151     -0.970605     -0.976387       1.79976       1.01016     -0.527381     -0.468656     -0.152567      0.936503     -0.897165      -1.21844     0.0514836      0.660489     -0.333747     -0.166673     -0.171786      0.596670      0.799101      0.876043      0.967007       1.03054       1.03353       1.00337      0.961030      0.928853      0.890363      0.853282      0.771344      0.669617      0.586565      0.496535      0.426295      0.369703      0.299890
  43   6 2184.8284    0.9486  1.0787  9.0191 -0.0025  0.0202   0.0140   0.0511    0.1121   0.0000   440.8649       1.03194       20.5033      -1.02566      -2.76132      -2.16537       1.59327      0.351866      -1.83525      0.876340      0.573798     -0.402360       1.06230     -0.199603     -0.202057      0.942002      0.705452      0.394403      0.733032      0.972530       1.10257       1.22837       1.26457       1.23483       1.24257       1.17832       1.15645       1.09134       1.01852      0.907843      0.825054      0.722485      0.626529      0.519512      0.447330      0.375271
  43   7 2372.1763    1.4110  1.2994  9.5166 -0.0020  0.0210   0.0188   0.0565    0.1133   0.0000   441.2279       1.53283       22.9811     -0.935836      -2.91145     0.0647179      0.899855     -0.181380       2.65099       2.88382       1.17480      -1.43693      -1.31232    -0.0190386    -0.0480852      0.447726     0.0339272     -0.757627      0.792310       1.05999       1.18377       1.32254       1.39531       1.39550       1.32904       1.33485       1.24922       1.16849       1.07441      0.987095      0.878419      0.760141      0.661622      0.574565      0.473093      0.407515
  43   8 2553.2615    2.0049  1.3748 10.1848 -0.0006  0.0213   0.0256   0.0572    0.1080   0.0000   441.5811       1.37734       21.9955     -0.295084      -4.32711    -0.0913970    -0.0554573       1.38980      0.681710       2.41641      0.349300     -0.627826      0.712352      0.267732     -0.548545      0.196037      0.283179      0.240347      0.791287       1.05725       1.14207       1.21042       1.34121       1.33368       1.37749       1.31795       1.22324       1.16064       1.03167      0.970698      0.884935      0.772804      0.672474      0.574148      0.482066      0.412206
  43   9 2732.3307    2.8030  1.2450 10.3589  0.0005  0.0205   0.0363   0.0498    0.1819   0.0000   440.3111     -0.172289       21.3954       1.12802      -2.09792      -2.25757      -4.19093     -0.235220      0.461507     -0.709072      -1.06983      -1.03292      0.650883     -0.260200      0.815848      0.920592      0.847519     -0.328175      0.724341      0.995339       1.10280       1.19539       1.25146       1.21724       1.26780       1.20233       1.17124       1.10923       1.00676      0.922774      0.826948      0.714617      0.627373      0.534288      0.453718      0.377132
  43  10 2909.5390    3.6544  1.0945 11.3984  0.0005  0.0187   0.0517   0.0490    0.1568   0.0000   440.3996      0.651818       19.9296       1.38895      -1.07911    -0.0727566      0.164587       2.59385      0.506518      -2.25909    0.00273162       2.48552      -1.33413      0.761923     -0.885382     -0.589366      0.427016      0.245114      0.680693      0.910872       1.01206       1.10460       1.15362       1.18749       1.14848       1.13706       1.07333      0.995320      0.961928      0.844400      0.768019      0.677370      0.574625      0.508246      0.430808      0.345760
  43  11 3083.9261    4.0505  1.2148 11.7240  0.0000  0.0204   0.0547   0.0517    0.1345   0.0000   440.2163     -0.461385       19.8002       1.34310      -3.90775      0.588532      0.253699      -2.99254    -0.0126192       1.42706      -1.15509      -1.09808     -0.304055      0.389617     0.0941425      0.910854     -0.545682      0.310857      0.734620       1.04176       1.12870       1.25771       1.29537       1.25255       1.25083       1.23475       1.14771       1.08767       1.02488      0.953467      0.836714      0.754371      0.648967      0.559202      0.468801      0.385886
  43  12 3255.4964    3.8047  1.6366 11.6882  0.0000  0.0235   0.0450   0.0646    0.0952   0.0000   441.2640      0.433618       20.8422      -6.23932      -1.47459      -1.03939      -3.24259      0.475330      -1.07263      -1.11463     -0.830176       1.88033      0.334647     -0.381925      0.607003      0.162911      0.450813     -0.951000      0.850587       1.19038       1.25782       1.40651       1.50689       1.51485       1.47400       1.47180       1.36932       1.27528       1.18548       1.07563      0.969475      0.840860      0.728721      0.628433      0.533991      0.446204
  43  13 3425.0241    3.0960  2.5426 11.4393  0.0012  0.0300   0.0295   0.0796    0.0581   0.0000   442.2770       2.18537       15.6236      -2.22951       3.83744      -1.24310      -4.60591     -0.992520       1.12997      0.337933      -1.21726     -0.658741      0.524266      0.328867     0.0523806      0.773402      0.147813      0.244950       1.08514       1.47381       1.66887       1.77950       1.94868       1.87468       1.90754       1.81881       1.74167       1.64355       1.51047       1.38355       1.21657       1.09484      0.938439      0.799226      0.652534      0.553118
  43  14 3592.2625    2.3832  4.2334 10.9451 -0.0002  0.0426   0.0185   0.1099    0.0404   0.0000   439.6953      -2.40228       24.4100      0.894744      -2.79478      -2.10650      -2.60450      -1.22322       2.43537      -1.23753     -0.963655      -1.32522       2.24477       2.96412     -0.227685      0.625748     -0.368087     -0.688594       1.46526       2.06991       2.29605       2.49347       2.63655       2.63686       2.62596       2.54036       2.39231       2.23442       2.09076       1.91942       1.71946       1.52660       1.33137       1.11684      0.947552      0.769036
  43  15 3756.9618    1.8748  6.0738 10.6088 -0.0004  0.0554   0.0134   0.1517    0.0336   0.0000   440.1289       1.67810       11.6448       4.61583      -4.53746     -0.689554       1.25979      -1.20605      -1.57072      -3.84935      -4.66364      0.259376       1.89502       1.63466       2.67896       1.07814     -0.838563      0.404926       1.93048       2.68958       3.04544       3.24578       3.47463       3.41821       3.44540       3.35022       3.15612       3.01828       2.74308       2.48645       2.26247       1.96724       1.74247       1.45035       1.23603       1.00728
  43  16 3919.1547    1.4884  8.5052 10.4001 -0.0005  0.0764   0.0107   0.2088    0.0325   0.0000   440.6777       12.8776       19.6688     0.0391425      -6.39233       7.77772      -3.85367      -7.39998      -5.19958       3.68050      -9.58899      -5.47981     -0.254719      -3.92610       1.25159       1.97078      -2.24920       2.87685       2.71740       3.68563       4.22062       4.54715       4.80852       4.91979       4.76555       4.69029       4.48940       4.11108       3.91386       3.44957       3.12816       2.74481       2.38048       2.05147       1.69471       1.42108
  43  17 4079.7267    1.2259 12.0279 10.0801 -0.0006  0.1107   0.0076   0.2945    0.0314   0.0000   438.2072       8.10419       21.7297      -18.9975      -18.1665      0.815062      0.153787      0.127971      -18.3287      -4.38752      -2.32024       1.22107       2.15522      -2.80023      -7.10943      -1.05811      -1.67983      -1.83457       3.84923       5.17880       5.99423       6.43498       6.75287       6.86426       6.78791       6.51031       6.28251       5.90917       5.45978       4.93819       4.48528       3.89946       3.44330       2.94919       2.41055       2.03122
  44   3 1585.2363    0.2161  0.2385  8.6872 -0.0084  0.0112   0.0073   0.0247    0.0266   0.0000   442.1621      -1.39857       22.7882     -0.590302      -3.22827      0.470360      0.425823      0.530021      -1.09874       1.22391     -0.928791     0.0865564     -0.497263     0.0118773      0.538140      0.204374     0.0571804     -0.259696      0.438849      0.556270      0.614894      0.684617      0.675594      0.658638      0.665800      0.696266      0.684818      0.667587      0.654688      0.535152      0.449495      0.397183      0.394552      0.313208      0.266356      0.243997
[truncated: 720,598 more chars]
