# Supplementary material for: Global-Mode Analysis of Full-Disk Data from the Michelson Doppler Imager and the Helioseismic and Magnetic Imager
Source: Sol Phys. 2018 Jan 31;293(2):29. doi: 10.1007/s11207-017-1201-5 (PMC6566312; doi:10.1007/s11207-017-1201-5)
Supplement: Supplementary file 3 — (TAR 230.0 MB) [file 11207_2017_1201_MOESM3_ESM.tar › MDI/splittings.mdifd.ave]

   1  11 1749.36   1  3 18    433.4192    282.1110    284.6800
   1  12 1885.07   1  3 18    433.5119    477.6630    101.0940
   1  13 2020.64   1  3 18    433.5355    431.6200     79.3348
   1  14 2156.82   1  3 18    433.8724    331.4130     57.0610
   1  15 2292.24   1  3 18    433.9845    452.7070     92.0828
   1  16 2426.34   1  3 18    434.1071    433.6640     59.4091
   1  17 2560.60   1  3 18    434.2191    400.4370     55.7972
   1  18 2695.34   1  3 18    434.2832    420.6900     51.0066
   1  19 2830.90   1  3 18    434.3920    427.0880     36.6552
   1  20 2966.97   1  3 18    434.4465    459.3480     40.5323
   1  21 3102.86   1  3 18    434.5095    442.7450     49.9690
   1  22 3239.11   1  3 18    434.5915    340.3490     67.1051
   1  23 3375.67   1  3 18    434.6112    416.9580     67.3692
   1  24 3512.52   1  3 18    434.6631    449.3330     76.7962
   1  25 3649.93   1  3 18    434.7136    476.1130    105.3140
   1  26 3787.38   1  3 18    434.7304    416.6610    135.7520
   1  28 4063.06   1  3 18    434.7933   3878.8100    934.4470
   2  10 1674.65   1  3 18    431.9219    421.9310    100.8470
   2  10 1674.65   2  3 18      3.8908     15.0300     28.5605
   2  11 1810.24   1  3 18    432.4765    422.3700     35.2868
   2  11 1810.24   2  3 18      3.8983      2.5715     12.9689
   2  12 1945.79   1  3 18    433.0392    417.5890     23.6272
   2  12 1945.79   2  3 18      3.9333     -0.7511      9.4586
   2  13 2082.03   1  3 18    433.3232    405.1540     19.6089
   2  13 2082.03   2  3 18      3.8938     15.3216      8.1877
   2  14 2217.75   1  3 18    433.5000    416.4870     23.1928
   2  14 2217.75   2  3 18      3.9044     13.2790      9.5339
   2  15 2352.83   1  3 18    433.8211    427.3350     17.9797
   2  15 2352.83   2  3 18      3.9306     -0.3406      7.4856
   2  16 2486.99   1  3 18    433.9730    453.1270     21.7530
   2  16 2486.99   2  3 18      3.9179    -14.3701      9.1599
   2  17 2621.36   1  3 18    434.1673    423.1450     19.3628
   2  17 2621.36   2  3 18      3.9147     -3.9768      8.0913
   2  18 2756.89   1  3 18    434.2608    438.6650     19.3853
   2  18 2756.89   2  3 18      3.8911     15.2257      8.4212
   2  19 2892.74   1  3 18    434.4095    445.6150     16.7852
   2  19 2892.74   2  3 18      3.8806      5.6462      7.2463
   2  20 3028.90   1  3 18    434.5152    421.3700     23.1873
   2  20 3028.90   2  3 18      3.8841      5.3534     11.5114
   2  21 3165.21   1  3 18    434.5919    424.8520     21.5686
   2  21 3165.21   2  3 18      3.8714     -5.6020      8.7275
   2  22 3301.57   1  3 18    434.6771    374.9490     26.1064
   2  22 3301.57   2  3 18      3.8654      7.0879     11.5076
   2  23 3438.56   1  3 18    434.7548    394.5320     27.2403
   2  23 3438.56   2  3 18      3.8594     -5.5382     13.2668
   2  24 3575.83   1  3 18    434.7852    410.5820     34.8785
   2  24 3575.83   2  3 18      3.8438    -21.7880     16.5789
   3  10 1729.20   1  3 18    432.8004    432.9420     87.9586
   3  10 1729.20   2  3 18      6.1612    -12.5029     47.3824
   3  10 1729.20   3  3 18     -0.1546     -0.6360      4.9906
   3  11 1865.22   1  3 18    433.0301    419.6440     10.9112
   3  11 1865.22   2  3 18      6.0866      4.1935      7.7896
   3  11 1865.22   3  3 18     -0.1582      1.4000      1.9730
   3  12 2001.06   1  3 18    433.3526    435.0930     14.9533
   3  12 2001.06   2  3 18      6.0826     10.5121     11.1850
   3  12 2001.06   3  3 18     -0.1549     -0.6480      2.8729
   3  13 2137.81   1  3 18    433.8557    419.3250      9.9098
   3  13 2137.81   2  3 18      6.1135      1.7674      6.3496
   3  13 2137.81   3  3 18     -0.1546      2.2344      1.4414
   3  14 2273.67   1  3 18    434.0015    437.5800      8.0428
   3  14 2273.67   2  3 18      6.0955      2.3815      5.8171
   3  14 2273.67   3  3 18     -0.1562      0.0974      1.5673
   3  15 2408.38   1  3 18    434.2342    438.2390      9.6591
   3  15 2408.38   2  3 18      6.1297      1.0709      6.6871
   3  15 2408.38   3  3 18     -0.1567     -3.9298      1.7313
   3  16 2543.07   1  3 18    434.3992    439.9160     11.0830
   3  16 2543.07   2  3 18      6.1157      9.1159      7.5765
   3  16 2543.07   3  3 18     -0.1566      1.7330      1.9210
   3  17 2678.08   1  3 18    434.5400    431.6860      9.2368
   3  17 2678.08   2  3 18      6.0795      1.2452      6.6451
   3  17 2678.08   3  3 18     -0.1546      1.1759      1.7625
   3  18 2814.11   1  3 18    434.6768    438.1770      9.8681
   3  18 2814.11   2  3 18      6.0698     15.6358      6.6989
   3  18 2814.11   3  3 18     -0.1544     -0.5875      1.6652
   3  19 2950.59   1  3 18    434.7744    438.9040      8.0829
   3  19 2950.59   2  3 18      6.0513     17.0335      5.7780
   3  19 2950.59   3  3 18     -0.1534     -0.4061      1.5260
   3  20 3086.92   1  3 18    434.8741    422.3870      8.5045
   3  20 3086.92   2  3 18      6.0442     12.0967      5.6948
   3  20 3086.92   3  3 18     -0.1535     -3.1142      1.3892
   3  21 3223.65   1  3 18    434.9708    437.6760      9.2175
   3  21 3223.65   2  3 18      6.0429     -1.1937      6.3429
   3  21 3223.65   3  3 18     -0.1531      0.3259      1.6131
   3  22 3360.54   1  3 18    435.0111    443.9980     10.2744
   3  22 3360.54   2  3 18      6.0142     18.1978      7.1508
   3  22 3360.54   3  3 18     -0.1521      1.3290      1.8428
   3  23 3497.84   1  3 18    435.0873    428.7190     12.6921
   3  23 3497.84   2  3 18      6.0088      3.7014      8.7653
   3  23 3497.84   3  3 18     -0.1518     -1.9362      2.2461
   3  24 3635.65   1  3 18    435.1368    446.4840     16.6921
   3  24 3635.65   2  3 18      5.9953     16.9620     11.6984
   3  24 3635.65   3  3 18     -0.1512     -4.3453      3.0381
   3  25 3773.47   1  3 18    435.1696    543.3640     28.0174
   3  25 3773.47   2  3 18      5.9803    -21.7293     19.3016
   3  25 3773.47   3  3 18     -0.1507     -3.5035      4.9127
   4   9 1640.88   1  3 18    433.1792    433.2580     46.8025
   4   9 1640.88   2  3 18      7.4400     20.0744     41.0050
   4   9 1640.88   3  3 18     -0.3263     -1.3047      7.7261
   4   9 1640.88   4  3 18      0.0031      0.2195      1.4603
   4  10 1777.99   1  3 18    433.8008    431.8260     11.7812
   4  10 1777.99   2  3 18      7.5778      3.2700     10.3789
   4  10 1777.99   3  3 18     -0.3263     -4.7630      3.6479
   4  10 1777.99   4  3 18      0.0026      0.7833      0.7612
   4  11 1914.68   1  3 18    434.0990    444.1070     14.8550
   4  11 1914.68   2  3 18      7.5696      2.4940     12.5772
   4  11 1914.68   3  3 18     -0.3236      3.5903      3.9218
   4  11 1914.68   4  3 18      0.0031      0.0216      0.7251
   4  12 2051.51   1  3 18    434.1913    436.3480      5.1643
   4  12 2051.51   2  3 18      7.4701      4.7657      4.3953
   4  12 2051.51   3  3 18     -0.3257      1.2402      1.9435
   4  12 2051.51   4  3 18      0.0026     -0.2124      0.3436
   4  13 2188.39   1  3 18    434.4858    431.7230      7.0531
   4  13 2188.39   2  3 18      7.5288      4.3131      6.2102
   4  13 2188.39   3  3 18     -0.3226      2.7355      2.3111
   4  13 2188.39   4  3 18      0.0026      0.1895      0.4611
   4  14 2324.58   1  3 18    434.7346    445.6520      7.1615
   4  14 2324.58   2  3 18      7.5453     10.7668      5.8179
   4  14 2324.58   3  3 18     -0.3263      0.4199      2.5492
   4  14 2324.58   4  3 18      0.0027     -0.8873      0.4399
   4  15 2459.47   1  3 18    434.8621    435.6160      6.5956
   4  15 2459.47   2  3 18      7.5363      5.4517      5.8787
   4  15 2459.47   3  3 18     -0.3267      0.5682      2.4420
   4  15 2459.47   4  3 18      0.0025     -0.0442      0.4695
   4  16 2594.62   1  3 18    435.0252    438.3080      6.3302
   4  16 2594.62   2  3 18      7.5335     16.1970      5.4554
   4  16 2594.62   3  3 18     -0.3251     -3.1432      2.1996
   4  16 2594.62   4  3 18      0.0025     -0.2569      0.4134
   4  17 2730.66   1  3 18    435.1005    436.0810      6.3917
   4  17 2730.66   2  3 18      7.4745      5.3373      5.4168
   4  17 2730.66   3  3 18     -0.3217      2.3685      1.9847
   4  17 2730.66   4  3 18      0.0025      0.6033      0.3704
   4  18 2867.16   1  3 18    435.2410    431.6200     10.6244
   4  18 2867.16   2  3 18      7.4624      9.9852      8.1474
   4  18 2867.16   3  3 18     -0.3208     -1.9776      2.1654
   4  18 2867.16   4  3 18      0.0024      0.3641      0.3424
   4  19 3004.13   1  3 18    435.3117    422.3840      5.5855
   4  19 3004.13   2  3 18      7.4602      2.0395      4.7455
   4  19 3004.13   3  3 18     -0.3199      1.8982      1.9250
   4  19 3004.13   4  3 18      0.0025     -0.2829      0.3525
   4  20 3141.03   1  3 18    435.3742    437.8420      8.8556
   4  20 3141.03   2  3 18      7.4322     -3.7565      7.3325
   4  20 3141.03   3  3 18     -0.3192      0.4386      2.7812
   4  20 3141.03   4  3 18      0.0024      0.2228      0.4959
   4  21 3278.08   1  3 18    435.4567    428.7420      7.0895
   4  21 3278.08   2  3 18      7.4306      4.4896      6.0631
   4  21 3278.08   3  3 18     -0.3184      0.1846      2.6019
   4  21 3278.08   4  3 18      0.0025     -0.1856      0.4768
   4  22 3415.68   1  3 18    435.5001    441.5450      7.9631
   4  22 3415.68   2  3 18      7.4064     19.1951      6.8363
   4  22 3415.68   3  3 18     -0.3167      1.1051      2.7335
   4  22 3415.68   4  3 18      0.0025      0.3805      0.5112
   4  23 3553.49   1  3 18    435.5255    429.9550      9.2054
   4  23 3553.49   2  3 18      7.3801      8.0648      7.8654
   4  23 3553.49   3  3 18     -0.3153     -3.7212      3.2412
   4  23 3553.49   4  3 18      0.0024     -0.0037      0.5950
   4  24 3691.69   1  3 18    435.5875    441.1840     13.6252
   4  24 3691.69   2  3 18      7.3805     14.5911     11.6854
   4  24 3691.69   3  3 18     -0.3148    -10.0501      4.6454
   4  24 3691.69   4  3 18      0.0025      0.3238      0.8743
   4  25 3830.08   1  3 18    435.5948    430.5070     16.9711
   4  25 3830.08   2  3 18      7.3554     18.7362     14.8783
   4  25 3830.08   3  3 18     -0.3135     -2.8696      5.8435
   4  25 3830.08   4  3 18      0.0024      0.5160      1.1276
   4  26 3968.53   1  3 18    435.6263    443.9860     29.7871
   4  26 3968.53   2  3 18      7.3484     55.1981     25.6614
   4  26 3968.53   3  3 18     -0.3129      7.9714     10.0513
   4  26 3968.53   4  3 18      0.0024     -1.5342      1.9047
   5  10 1823.19   1  3 18    434.5401    435.5590      6.1361
   5  10 1823.19   2  3 18      8.5321      4.2606      5.8608
   5  10 1823.19   3  3 18     -0.4882     -4.5816      2.8160
   5  10 1823.19   4  3 18      0.0067     -0.3193      0.8688
   5  10 1823.19   5  3 18     -0.0004     -0.0564      0.1253
   5  11 1960.41   1  3 18    434.9305    437.2300      4.5507
   5  11 1960.41   2  3 18      8.5914      7.8422      4.5125
   5  11 1960.41   3  3 18     -0.4726     -1.4107      2.5582
   5  11 1960.41   4  3 18      0.0079      0.0707      0.8140
   5  11 1960.41   5  3 18     -0.0003      0.0437      0.1157
   5  12 2098.33   1  3 18    435.1312    434.2400      6.0420
   5  12 2098.33   2  3 18      8.5135      5.6070      5.2098
   5  12 2098.33   3  3 18     -0.4781      3.2182      2.8770
   5  12 2098.33   4  3 18      0.0067     -0.3545      0.8383
   5  12 2098.33   5  3 18     -0.0003     -0.0061      0.0963
   5  13 2235.42   1  3 18    435.1622    429.7440      4.4203
   5  13 2235.42   2  3 18      8.5130     13.9644      4.2248
   5  13 2235.42   3  3 18     -0.4780     -1.2183      2.1113
   5  13 2235.42   4  3 18      0.0066     -0.7975      0.7053
   5  13 2235.42   5  3 18     -0.0003      0.0078      0.0880
   5  14 2371.67   1  3 18    435.3906    429.2140      4.0581
   5  14 2371.67   2  3 18      8.5713      5.7284      3.8512
   5  14 2371.67   3  3 18     -0.4808     -2.1398      2.0112
   5  14 2371.67   4  3 18      0.0071      0.0808      0.6161
   5  14 2371.67   5  3 18     -0.0003     -0.0959      0.0825
   5  15 2507.20   1  3 18    435.4895    434.6870      4.0371
   5  15 2507.20   2  3 18      8.5347      9.7172      3.8383
   5  15 2507.20   3  3 18     -0.4809      1.2363      1.9881
   5  15 2507.20   4  3 18      0.0064      0.0416      0.5821
   5  15 2507.20   5  3 18     -0.0003      0.0400      0.0821
   5  16 2642.90   1  3 18    435.6234    439.1270      4.4441
   5  16 2642.90   2  3 18      8.5112     11.8135      4.1966
   5  16 2642.90   3  3 18     -0.4759     -2.6275      2.0402
   5  16 2642.90   4  3 18      0.0066     -0.0509      0.5800
   5  16 2642.90   5  3 18     -0.0003      0.0453      0.0824
   5  17 2779.80   1  3 18    435.6873    433.6790      4.7487
   5  17 2779.80   2  3 18      8.4701      3.3751      4.5888
   5  17 2779.80   3  3 18     -0.4737      2.4660      2.2903
   5  17 2779.80   4  3 18      0.0064      0.0420      0.6846
   5  17 2779.80   5  3 18     -0.0003      0.0557      0.0966
   5  18 2916.99   1  3 18    435.7836    437.1390      6.0750
   5  18 2916.99   2  3 18      8.4399     11.4264      5.8662
   5  18 2916.99   3  3 18     -0.4707      1.1286      3.1098
   5  18 2916.99   4  3 18      0.0064      0.6362      0.8750
   5  18 2916.99   5  3 18     -0.0002      0.1072      0.1272
   5  19 3054.26   1  3 18    435.8496    439.9110      4.9856
   5  19 3054.26   2  3 18      8.4422     14.7237      4.8098
   5  19 3054.26   3  3 18     -0.4710      0.9309      2.6862
   5  19 3054.26   4  3 18      0.0064      0.6850      0.8433
   5  19 3054.26   5  3 18     -0.0003     -0.0810      0.1161
   5  20 3191.80   1  3 18    435.9006    435.9880      6.9297
   5  20 3191.80   2  3 18      8.4211     15.8620      6.9686
   5  20 3191.80   3  3 18     -0.4694      1.1341      3.4123
   5  20 3191.80   4  3 18      0.0064      0.2514      1.0306
   5  20 3191.80   5  3 18     -0.0003     -0.1236      0.1548
   5  21 3329.36   1  3 18    435.9367    445.5680      6.6086
   5  21 3329.36   2  3 18      8.3916      8.6413      6.5536
   5  21 3329.36   3  3 18     -0.4670      1.2008      3.2831
   5  21 3329.36   4  3 18      0.0064      0.2866      1.0662
   5  21 3329.36   5  3 18     -0.0002      0.2401      0.1482
   5  22 3467.48   1  3 18    435.9926    441.4370      6.2508
   5  22 3467.48   2  3 18      8.3836      6.8574      6.2562
   5  22 3467.48   3  3 18     -0.4657      3.6290      3.2499
   5  22 3467.48   4  3 18      0.0064      0.3758      0.9961
   5  22 3467.48   5  3 18     -0.0002     -0.1230      0.1468
   5  23 3605.97   1  3 18    436.0021    434.1180      7.5813
   5  23 3605.97   2  3 18      8.3503      8.0879      7.5899
   5  23 3605.97   3  3 18     -0.4633      1.6271      3.8719
   5  23 3605.97   4  3 18      0.0063      0.6290      1.1768
   5  23 3605.97   5  3 18     -0.0002      0.0397      0.1752
   5  24 3744.53   1  3 18    436.0338    427.4200      9.9703
   5  24 3744.53   2  3 18      8.3408     15.4582      9.8593
   5  24 3744.53   3  3 18     -0.4623     -9.3557      5.3165
   5  24 3744.53   4  3 18      0.0064     -0.1213      1.5962
   5  24 3744.53   5  3 18     -0.0002     -0.1924      0.2354
   5  25 3883.44   1  3 18    436.0509    425.3490     15.0012
   5  25 3883.44   2  3 18      8.3289     28.1344     15.0158
   5  25 3883.44   3  3 18     -0.4613    -11.0107      8.0099
   5  25 3883.44   4  3 18      0.0063      1.4070      2.4342
   5  25 3883.44   5  3 18     -0.0002      0.1958      0.3624
   5  26 4022.40   1  3 18    436.0493    451.8360     23.1191
   5  26 4022.40   2  3 18      8.3049     -0.4935     23.5449
   5  26 4022.40   3  3 18     -0.4595     -3.1922     12.3034
   5  26 4022.40   4  3 18      0.0063      1.9831      3.7259
   5  26 4022.40   5  3 18     -0.0002      1.1578      0.5697
   5  27 4161.48   1  3 18    436.0706    450.3840     26.9422
   5  27 4161.48   2  3 18      8.3067     29.9256     27.1893
   5  27 4161.48   3  3 18     -0.4594      8.2454     14.1720
   5  27 4161.48   4  3 18      0.0064      5.2933      4.4096
   5  27 4161.48   5  3 18     -0.0002     -0.9530      0.6469
   5  28 4300.67   1  3 18    436.0637    467.5910     35.7312
   5  28 4300.67   2  3 18      8.2888    116.1020     36.4970
   5  28 4300.67   3  3 18     -0.4580     13.5512     18.9968
   5  28 4300.67   4  3 18      0.0063      5.4552      5.8446
   5  28 4300.67   5  3 18     -0.0002      0.7271      0.8808
   6   8 1587.31   1  3 18    434.4396    417.3200     13.2556
   6   8 1587.31   2  3 18      9.2917     39.6180     16.8053
   6   8 1587.31   3  3 18     -0.6007     -6.7295      8.1909
   6   8 1587.31   4  3 18      0.0125     -2.2139      3.2246
   6   8 1587.31   5  3 18     -0.0013      0.3947      0.8796
   6   8 1587.31   6  3 18      0.0001      0.1784      0.1226
   6   9 1727.70   1  3 18    434.9491    433.5730      7.2564
   6   9 1727.70   2  3 18      9.4235      6.6768      7.4550
   6   9 1727.70   3  3 18     -0.6124      4.8175      4.4146
   6   9 1727.70   4  3 18      0.0135      1.3667      1.9243
   6   9 1727.70   5  3 18     -0.0012      0.1224      0.4220
   6   9 1727.70   6  3 18      0.0001      0.0323      0.0388
   6  10 1865.88   1  3 18    435.1895    435.4430      3.6375
   6  10 1865.88   2  3 18      9.2960     11.6259      3.8489
   6  10 1865.88   3  3 18     -0.6250     -1.5617      2.4997
   6  10 1865.88   4  3 18      0.0124      0.8884      1.0085
   6  10 1865.88   5  3 18     -0.0011      0.0049      0.2287
   6  10 1865.88   6  3 18      0.0001     -0.0060      0.0278
   6  11 2003.78   1  3 18    435.4903    439.6750      3.9215
   6  11 2003.78   2  3 18      9.2983     13.5390      3.8198
   6  11 2003.78   3  3 18     -0.6090      3.2288      2.7613
   6  11 2003.78   4  3 18      0.0125      0.0541      1.0810
   6  11 2003.78   5  3 18     -0.0009     -0.4313      0.2415
   6  11 2003.78   6  3 18      0.0001     -0.0135      0.0302
   6  12 2142.39   1  3 18    435.8391    430.9070      3.2541
   6  12 2142.39   2  3 18      9.3207     10.3830      3.4776
   6  12 2142.39   3  3 18     -0.6082     -2.4749      2.0214
   6  12 2142.39   4  3 18      0.0118      0.6860      0.7934
   6  12 2142.39   5  3 18     -0.0010      0.0607      0.1946
   6  12 2142.39   6  3 18      0.0001     -0.0105      0.0219
   6  13 2279.93   1  3 18    435.8409    436.4140      3.6860
   6  13 2279.93   2  3 18      9.2793     12.0792      3.9779
   6  13 2279.93   3  3 18     -0.6144      0.2436      2.1792
   6  13 2279.93   4  3 18      0.0115     -0.7155      0.8780
   6  13 2279.93   5  3 18     -0.0009      0.1105      0.2181
   6  13 2279.93   6  3 18      0.0001      0.0206      0.0241
   6  14 2416.18   1  3 18    435.9536    435.1550      3.6814
   6  14 2416.18   2  3 18      9.3199      8.7242      4.0018
   6  14 2416.18   3  3 18     -0.6155     -0.1989      2.2675
   6  14 2416.18   4  3 18      0.0117      0.7198      0.8237
   6  14 2416.18   5  3 18     -0.0009     -0.3920      0.1887
   6  14 2416.18   6  3 18      0.0001      0.0154      0.0235
   6  15 2552.39   1  3 18    436.0526    437.6750      3.1130
   6  15 2552.39   2  3 18      9.2933      4.8659      3.3845
   6  15 2552.39   3  3 18     -0.6144     -1.4426      2.1711
   6  15 2552.39   4  3 18      0.0111      0.6720      0.8314
   6  15 2552.39   5  3 18     -0.0009     -0.3304      0.1835
   6  15 2552.39   6  3 18      0.0001      0.0270      0.0251
   6  16 2688.93   1  3 18    436.1365    439.2950      2.8837
   6  16 2688.93   2  3 18      9.2291     10.5234      3.0443
   6  16 2688.93   3  3 18     -0.6063      1.0004      1.8118
   6  16 2688.93   4  3 18      0.0112     -0.1416      0.6963
   6  16 2688.93   5  3 18     -0.0008     -0.2328      0.1637
   6  16 2688.93   6  3 18      0.0001      0.0004      0.0193
   6  17 2826.40   1  3 18    436.2223    433.0670      3.4476
   6  17 2826.40   2  3 18      9.2119     10.5677      3.4540
   6  17 2826.40   3  3 18     -0.6054     -2.3297      2.0266
   6  17 2826.40   4  3 18      0.0110      0.2320      0.7626
   6  17 2826.40   5  3 18     -0.0008      0.0343      0.1752
   6  17 2826.40   6  3 18      0.0001     -0.0091      0.0189
   6  18 2964.28   1  3 18    436.2693    438.3740      2.8411
   6  18 2964.28   2  3 18      9.1830      9.9148      2.9242
   6  18 2964.28   3  3 18     -0.6015      0.2429      1.7920
   6  18 2964.28   4  3 18      0.0111      0.5844      0.6900
   6  18 2964.28   5  3 18     -0.0008      0.0375      0.1588
   6  18 2964.28   6  3 18      0.0001     -0.0015      0.0186
   6  19 3101.95   1  3 18    436.3224    437.4210      3.0249
   6  19 3101.95   2  3 18      9.1627      8.6622      3.1716
   6  19 3101.95   3  3 18     -0.6015      3.0877      1.9741
   6  19 3101.95   4  3 18      0.0108     -0.8468      0.7463
   6  19 3101.95   5  3 18     -0.0008      0.1739      0.1690
   6  19 3101.95   6  3 18      0.0001      0.0047      0.0211
   6  20 3239.96   1  3 18    436.3789    431.4070      3.6282
   6  20 3239.96   2  3 18      9.1601      7.7025      3.8222
   6  20 3239.96   3  3 18     -0.5999     -3.0395      2.2428
   6  20 3239.96   4  3 18      0.0110      0.6652      0.8505
   6  20 3239.96   5  3 18     -0.0008      0.1432      0.1976
   6  20 3239.96   6  3 18      0.0001     -0.0130      0.0235
   6  21 3378.22   1  3 18    436.3895    441.3680      4.0478
   6  21 3378.22   2  3 18      9.1138      7.4252      4.2837
   6  21 3378.22   3  3 18     -0.5958     -5.6490      2.6394
   6  21 3378.22   4  3 18      0.0110      0.2576      1.0282
   6  21 3378.22   5  3 18     -0.0007      0.3454      0.2423
   6  21 3378.22   6  3 18      0.0001     -0.0099      0.0289
   6  22 3516.77   1  3 18    436.4236    434.5150      4.8216
   6  22 3516.77   2  3 18      9.0976     14.7805      5.1960
   6  22 3516.77   3  3 18     -0.5942      2.0132      3.2076
   6  22 3516.77   4  3 18      0.0109      0.9900      1.2491
   6  22 3516.77   5  3 18     -0.0007      0.0724      0.2964
   6  22 3516.77   6  3 18      0.0001      0.0151      0.0362
   6  23 3655.83   1  3 18    436.4522    426.3120      6.2033
   6  23 3655.83   2  3 18      9.0826     14.1568      6.9111
   6  23 3655.83   3  3 18     -0.5923     -0.5356      4.1831
   6  23 3655.83   4  3 18      0.0109     -0.0378      1.6387
   6  23 3655.83   5  3 18     -0.0007     -0.3992      0.3960
   6  23 3655.83   6  3 18      0.0001     -0.0130      0.0495
   6  24 3794.90   1  3 18    436.4486    427.7660      8.7227
   6  24 3794.90   2  3 18      9.0517     -0.1729      9.5166
   6  24 3794.90   3  3 18     -0.5898      6.9927      5.8994
   6  24 3794.90   4  3 18      0.0109     -3.1387      2.3063
   6  24 3794.90   5  3 18     -0.0007      0.0455      0.5506
   6  24 3794.90   6  3 18      0.0001      0.0315      0.0683
   6  25 3934.18   1  3 18    436.4703    460.5790     10.3767
   6  25 3934.18   2  3 18      9.0488     -1.9026     11.3320
   6  25 3934.18   3  3 18     -0.5891      2.2868      7.0451
   6  25 3934.18   4  3 18      0.0109     -6.2619      2.7555
   6  25 3934.18   5  3 18     -0.0007      0.1197      0.6600
   6  25 3934.18   6  3 18      0.0001     -0.0953      0.0815
   6  26 4073.70   1  3 18    436.4613    450.4000     22.1312
   6  26 4073.70   2  3 18      9.0265     32.0669     24.3560
   6  26 4073.70   3  3 18     -0.5873     -4.5005     15.0453
   6  26 4073.70   4  3 18      0.0109      9.5123      5.8705
   6  26 4073.70   5  3 18     -0.0007     -2.7898      1.4017
   6  26 4073.70   6  3 18      0.0001      0.2285      0.1742
   6  27 4213.12   1  3 18    436.4593    480.2900     32.9035
   6  27 4213.12   2  3 18      9.0134     25.3816     36.7197
   6  27 4213.12   3  3 18     -0.5861      5.8743     22.4401
   6  27 4213.12   4  3 18      0.0109     -8.9172      8.7639
   6  27 4213.12   5  3 18     -0.0007      1.8627      2.1229
   6  27 4213.12   6  3 18      0.0001      0.0463      0.2664
   6  28 4352.68   1  3 18    436.4627    462.1860     29.0682
   6  28 4352.68   2  3 18      9.0096     87.1963     32.6340
   6  28 4352.68   3  3 18     -0.5854     17.8699     20.1684
   6  28 4352.68   4  3 18      0.0109    -11.2160      7.8966
   6  28 4352.68   5  3 18     -0.0007     -0.7739      1.9174
   6  28 4352.68   6  3 18      0.0001      0.7917      0.2422
   7   7 1483.31   1  3 18    434.6904    431.1720      5.0509
   7   7 1483.31   2  3 18      9.9414     10.0846      6.3139
   7   7 1483.31   3  3 18     -0.7079      1.1333      4.1043
   7   7 1483.31   4  3 18      0.0238     -0.7742      1.5985
   7   7 1483.31   5  3 18     -0.0020     -0.1817      0.6210
   7   7 1483.31   6  3 18      0.0003     -0.0999      0.1248
   7   7 1483.31   7  3 18     -0.0001      0.0133      0.0140
   7   9 1767.54   1  3 18    435.5825    442.3350      4.6107
   7   9 1767.54   2  3 18     10.0688      4.5112      5.2387
   7   9 1767.54   3  3 18     -0.7316      1.8625      3.2129
   7   9 1767.54   4  3 18      0.0175     -0.4181      1.7777
   7   9 1767.54   5  3 18     -0.0026     -0.6362      0.4856
   7   9 1767.54   6  3 18      0.0004      0.0499      0.1157
   7   9 1767.54   7  3 18     -0.0001     -0.0097      0.0098
   7  10 1906.62   1  3 18    435.7929    439.2060      3.9802
   7  10 1906.62   2  3 18      9.9618      7.2604      4.5378
   7  10 1906.62   3  3 18     -0.7338      3.4262      2.7969
   7  10 1906.62   4  3 18      0.0193      0.9242      1.1934
   7  10 1906.62   5  3 18     -0.0017     -0.1308      0.3627
   7  10 1906.62   6  3 18      0.0005     -0.0822      0.0700
   7  10 1906.62   7  3 18     -0.0001      0.0067      0.0073
   7  11 2045.49   1  3 18    435.9676    432.1560      3.6550
   7  11 2045.49   2  3 18      9.8524      9.5588      4.0212
   7  11 2045.49   3  3 18     -0.7311      0.5117      2.6833
   7  11 2045.49   4  3 18      0.0168     -0.8856      1.1679
   7  11 2045.49   5  3 18     -0.0019      0.3197      0.3324
   7  11 2045.49   6  3 18      0.0004      0.0551      0.0594
   7  11 2045.49   7  3 18     -0.0001      0.0026      0.0061
   7  12 2184.45   1  3 18    436.2816    432.5060      2.4859
   7  12 2184.45   2  3 18      9.9258     11.1334      2.8125
   7  12 2184.45   3  3 18     -0.7228     -1.0018      1.8936
   7  12 2184.45   4  3 18      0.0168      0.0529      0.9243
   7  12 2184.45   5  3 18     -0.0019      0.1206      0.2677
   7  12 2184.45   6  3 18      0.0004     -0.0357      0.0559
   7  12 2184.45   7  3 18     -0.0001     -0.0018      0.0056
   7  13 2322.43   1  3 18    436.4108    436.8800      3.4806
   7  13 2322.43   2  3 18      9.9134      8.3945      4.0152
   7  13 2322.43   3  3 18     -0.7316      0.9583      2.3637
   7  13 2322.43   4  3 18      0.0171     -0.9862      0.9456
   7  13 2322.43   5  3 18     -0.0016      0.1656      0.3020
   7  13 2322.43   6  3 18      0.0004     -0.0267      0.0553
   7  13 2322.43   7  3 18     -0.0001      0.0048      0.0055
   7  14 2458.96   1  3 18    436.4477    432.9540      2.3388
   7  14 2458.96   2  3 18      9.8961      4.8436      2.6701
   7  14 2458.96   3  3 18     -0.7320     -0.0998      1.7878
   7  14 2458.96   4  3 18      0.0160     -0.3641      0.8089
   7  14 2458.96   5  3 18     -0.0019      0.0713      0.2616
   7  14 2458.96   6  3 18      0.0004      0.0356      0.0506
   7  14 2458.96   7  3 18     -0.0001      0.0064      0.0051
   7  15 2595.70   1  3 18    436.5424    432.4070      2.6441
   7  15 2595.70   2  3 18      9.8818      9.2393      2.8329
   7  15 2595.70   3  3 18     -0.7277      3.0441      1.9154
   7  15 2595.70   4  3 18      0.0163      0.3597      0.8489
   7  15 2595.70   5  3 18     -0.0016      0.3205      0.2758
   7  15 2595.70   6  3 18      0.0004      0.0003      0.0506
   7  15 2595.70   7  3 18     -0.0001      0.0012      0.0047
   7  16 2733.23   1  3 18    436.5805    439.8850      2.3300
   7  16 2733.23   2  3 18      9.7984      7.0104      2.5485
   7  16 2733.23   3  3 18     -0.7197     -0.2014      1.7293
   7  16 2733.23   4  3 18      0.0159     -0.8368      0.8080
   7  16 2733.23   5  3 18     -0.0016     -0.0079      0.2429
   7  16 2733.23   6  3 18      0.0004     -0.0263      0.0474
   7  16 2733.23   7  3 18     -0.0001     -0.0021      0.0047
   7  17 2871.20   1  3 18    436.6754    436.7460      2.3523
   7  17 2871.20   2  3 18      9.7789      8.3421      2.5099
   7  17 2871.20   3  3 18     -0.7175     -3.9151      1.7225
   7  17 2871.20   4  3 18      0.0157     -0.6275      0.8002
   7  17 2871.20   5  3 18     -0.0015     -0.0467      0.2380
   7  17 2871.20   6  3 18      0.0004     -0.0521      0.0454
   7  17 2871.20   7  3 18     -0.0001      0.0045      0.0044
   7  18 3009.57   1  3 18    436.6996    433.5450      2.4793
   7  18 3009.57   2  3 18      9.7690     12.6345      2.7710
   7  18 3009.57   3  3 18     -0.7153      1.3674      1.7468
   7  18 3009.57   4  3 18      0.0159     -0.5917      0.7652
   7  18 3009.57   5  3 18     -0.0015      0.5615      0.2358
   7  18 3009.57   6  3 18      0.0004     -0.0964      0.0459
   7  18 3009.57   7  3 18     -0.0001     -0.0036      0.0044
   7  19 3147.83   1  3 18    436.7337    437.4400      2.8501
   7  19 3147.83   2  3 18      9.7286      9.8132      3.0919
   7  19 3147.83   3  3 18     -0.7134     -2.2479      2.0208
   7  19 3147.83   4  3 18      0.0156     -0.1376      0.9248
   7  19 3147.83   5  3 18     -0.0015     -0.2448      0.2786
   7  19 3147.83   6  3 18      0.0004      0.0072      0.0541
   7  19 3147.83   7  3 18     -0.0001      0.0086      0.0051
   7  20 3286.21   1  3 18    436.7807    435.3600      2.8704
   7  20 3286.21   2  3 18      9.7204      3.1409      3.1992
   7  20 3286.21   3  3 18     -0.7114     -0.3537      2.1852
   7  20 3286.21   4  3 18      0.0157     -2.0324      1.0200
   7  20 3286.21   5  3 18     -0.0015      0.3284      0.3174
   7  20 3286.21   6  3 18      0.0004     -0.0578      0.0623
   7  20 3286.21   7  3 18     -0.0001     -0.0018      0.0062
   7  21 3425.12   1  3 18    436.8006    443.3130      3.2692
   7  21 3425.12   2  3 18      9.6872     14.8569      3.6125
   7  21 3425.12   3  3 18     -0.7074      3.3222      2.4628
   7  21 3425.12   4  3 18      0.0157     -1.2096      1.1418
   7  21 3425.12   5  3 18     -0.0014      0.2044      0.3567
   7  21 3425.12   6  3 18      0.0004      0.0128      0.0692
   7  21 3425.12   7  3 18     -0.0001     -0.0037      0.0068
   7  22 3564.22   1  3 18    436.8025    438.7380      4.1373
   7  22 3564.22   2  3 18      9.6484     14.7228      4.6918
   7  22 3564.22   3  3 18     -0.7041      0.3280      3.1196
   7  22 3564.22   4  3 18      0.0155     -1.5173      1.4360
   7  22 3564.22   5  3 18     -0.0014      0.4459      0.4449
   7  22 3564.22   6  3 18      0.0004     -0.0598      0.0882
   7  22 3564.22   7  3 18     -0.0001      0.0021      0.0088
   7  23 3703.66   1  3 18    436.8382    434.0840      5.2772
   7  23 3703.66   2  3 18      9.6464     12.9281      5.9174
   7  23 3703.66   3  3 18     -0.7030      6.3306      4.0128
   7  23 3703.66   4  3 18      0.0157      0.3680      1.8366
   7  23 3703.66   5  3 18     -0.0014     -0.6440      0.5877
   7  23 3703.66   6  3 18      0.0004     -0.0471      0.1137
   7  23 3703.66   7  3 18     -0.0001     -0.0125      0.0113
   7  24 3843.30   1  3 18    436.8279    443.3910      6.1852
   7  24 3843.30   2  3 18      9.6131      9.0711      7.0406
   7  24 3843.30   3  3 18     -0.7001     10.6591      4.7881
   7  24 3843.30   4  3 18      0.0156     -8.0949      2.2151
   7  24 3843.30   5  3 18     -0.0014      0.8386      0.7016
   7  24 3843.30   6  3 18      0.0004     -0.0589      0.1385
   7  24 3843.30   7  3 18     -0.0001      0.0313      0.0140
   7  25 3982.95   1  3 18    436.8334    425.1770      8.8473
   7  25 3982.95   2  3 18      9.5979     10.4716     10.1153
   7  25 3982.95   3  3 18     -0.6983     -8.4894      6.9745
   7  25 3982.95   4  3 18      0.0156      6.2935      3.2212
   7  25 3982.95   5  3 18     -0.0014      1.2922      1.0201
   7  25 3982.95   6  3 18      0.0004      0.0285      0.2005
   7  25 3982.95   7  3 18     -0.0001     -0.0016      0.0207
   7  26 4122.89   1  3 18    436.8356    450.0590     11.8622
   7  26 4122.89   2  3 18      9.5921     30.5986     13.7395
   7  26 4122.89   3  3 18     -0.6976     20.7858      9.3756
   7  26 4122.89   4  3 18      0.0156     -4.1860      4.3170
   7  26 4122.89   5  3 18     -0.0014      0.0122      1.3591
   7  26 4122.89   6  3 18      0.0004     -0.2997      0.2717
   7  26 4122.89   7  3 18     -0.0001     -0.0019      0.0282
   7  27 4262.76   1  3 18    436.8149    429.2460     21.5557
   7  27 4262.76   2  3 18      9.5643     43.1562     25.1293
   7  27 4262.76   3  3 18     -0.6952     15.5062     17.1990
   7  27 4262.76   4  3 18      0.0156      0.0173      7.9073
   7  27 4262.76   5  3 18     -0.0014      2.8155      2.5208
   7  27 4262.76   6  3 18      0.0004     -0.2165      0.4992
   7  27 4262.76   7  3 18     -0.0001      0.1408      0.0523
   7  28 4402.60   1  3 18    436.8125    502.5510     52.6293
   7  28 4402.60   2  3 18      9.5604     22.8606     61.9205
   7  28 4402.60   3  3 18     -0.6945     65.0588     42.0178
   7  28 4402.60   4  3 18      0.0155     -8.7547     19.2693
   7  28 4402.60   5  3 18     -0.0013     -2.5102      6.3286
   7  28 4402.60   6  3 18      0.0004     -0.9441      1.2643
   7  28 4402.60   7  3 18     -0.0001      0.2038      0.1282
   7  29 4542.56   1  3 18    436.7954    485.4360     47.5769
   7  29 4542.56   2  3 18      9.5476     36.5262     56.3073
   7  29 4542.56   3  3 18     -0.6933    -13.3006     40.2205
   7  29 4542.56   4  3 18      0.0155     39.9356     19.1572
   7  29 4542.56   5  3 18     -0.0013    -10.6736      6.2012
   7  29 4542.56   6  3 18      0.0004      1.6116      1.2509
   7  29 4542.56   7  3 18     -0.0001      0.2104      0.1287
   8   8 1665.56   1  3 18    435.6544    443.1920     10.2378
   8   8 1665.56   2  3 18     10.4844     -1.8494      8.4704
   8   8 1665.56   3  3 18     -0.8430      4.8455      7.5915
   8   8 1665.56   4  3 18      0.0261     -1.6548      6.8388
   8   8 1665.56   5  3 18     -0.0031      1.1542      1.6588
   8   8 1665.56   6  3 18      0.0010     -0.3320      0.3673
   8   8 1665.56   7  3 18     -0.0002     -0.0761      0.0545
   8   8 1665.56   8  3 18      0.0000      0.0016      0.0058
   8   9 1805.96   1  3 18    436.0203    435.3690      4.2608
   8   9 1805.96   2  3 18     10.5436     11.7427      4.8094
   8   9 1805.96   3  3 18     -0.8422     -4.6322      3.7139
   8   9 1805.96   4  3 18      0.0214      0.7247      1.8348
   8   9 1805.96   5  3 18     -0.0042     -0.0860      0.7466
   8   9 1805.96   6  3 18      0.0008     -0.1860      0.2147
   8   9 1805.96   7  3 18     -0.0002     -0.0401      0.0316
   8   9 1805.96   8  3 18      0.0000      0.0031      0.0025
   8  10 1945.83   1  3 18    436.2768    439.7390      3.0774
   8  10 1945.83   2  3 18     10.5142     10.2984      3.8540
   8  10 1945.83   3  3 18     -0.8247     -0.7167      2.6235
   8  10 1945.83   4  3 18      0.0256     -0.7772      1.3634
   8  10 1945.83   5  3 18     -0.0026     -1.3162      0.5045
   8  10 1945.83   6  3 18      0.0010      0.2383      0.1342
   8  10 1945.83   7  3 18     -0.0002     -0.0125      0.0235
   8  10 1945.83   8  3 18      0.0000      0.0010      0.0020
   8  11 2085.81   1  3 18    436.4337    436.0170      2.5155
   8  11 2085.81   2  3 18     10.3575      9.2708      3.1071
   8  11 2085.81   3  3 18     -0.8340      0.0336      2.2554
   8  11 2085.81   4  3 18      0.0213     -1.1694      1.0310
   8  11 2085.81   5  3 18     -0.0031     -0.2362      0.4348
   8  11 2085.81   6  3 18      0.0009     -0.0981      0.1172
   8  11 2085.81   7  3 18     -0.0002      0.0202      0.0184
   8  11 2085.81   8  3 18      0.0000      0.0009      0.0017
   8  12 2225.04   1  3 18    436.5899    436.2930      1.7815
   8  12 2225.04   2  3 18     10.3901      9.9291      2.0626
   8  12 2225.04   3  3 18     -0.8269     -3.3411      1.6005
   8  12 2225.04   4  3 18      0.0215     -1.4037      0.8720
   8  12 2225.04   5  3 18     -0.0029      0.0722      0.3430
   8  12 2225.04   6  3 18      0.0010      0.0133      0.0913
   8  12 2225.04   7  3 18     -0.0002      0.0143      0.0154
   8  12 2225.04   8  3 18      0.0000     -0.0006      0.0013
   8  13 2363.27   1  3 18    436.8176    434.9030      2.1378
   8  13 2363.27   2  3 18     10.4314     14.1013      2.5558
   8  13 2363.27   3  3 18     -0.8325     -2.1716      1.8367
   8  13 2363.27   4  3 18      0.0226      0.3342      0.9816
   8  13 2363.27   5  3 18     -0.0026      0.3209      0.3763
   8  13 2363.27   6  3 18      0.0010     -0.1421      0.0948
   8  13 2363.27   7  3 18     -0.0002      0.0056      0.0168
   8  13 2363.27   8  3 18      0.0000     -0.0020      0.0014
   8  14 2500.40   1  3 18    436.8677    435.8440      1.9904
   8  14 2500.40   2  3 18     10.3724     10.4660      2.3881
   8  14 2500.40   3  3 18     -0.8325      1.1992      1.7337
   8  14 2500.40   4  3 18      0.0203      0.4446      0.9050
   8  14 2500.40   5  3 18     -0.0030     -0.0454      0.3291
   8  14 2500.40   6  3 18      0.0010     -0.0196      0.0867
   8  14 2500.40   7  3 18     -0.0002     -0.0014      0.0145
   8  14 2500.40   8  3 18      0.0000     -0.0028      0.0013
   8  15 2637.68   1  3 18    436.9554    436.4130      1.9460
   8  15 2637.68   2  3 18     10.3407     10.1057      2.2825
   8  15 2637.68   3  3 18     -0.8239      2.0304      1.6702
   8  15 2637.68   4  3 18      0.0211     -0.8107      0.8655
   8  15 2637.68   5  3 18     -0.0025      0.2136      0.3306
   8  15 2637.68   6  3 18      0.0010     -0.0183      0.0884
   8  15 2637.68   7  3 18     -0.0002      0.0057      0.0144
   8  15 2637.68   8  3 18      0.0000      0.0015      0.0012
   8  16 2776.07   1  3 18    436.9784    434.7020      2.1271
   8  16 2776.07   2  3 18     10.2733      9.7091      2.4449
   8  16 2776.07   3  3 18     -0.8188     -0.9965      1.6601
   8  16 2776.07   4  3 18      0.0205      1.0499      0.8384
   8  16 2776.07   5  3 18     -0.0025      0.5358      0.3022
   8  16 2776.07   6  3 18      0.0009     -0.0585      0.0726
   8  16 2776.07   7  3 18     -0.0002      0.0110      0.0125
   8  16 2776.07   8  3 18      0.0000      0.0010      0.0010
   8  17 2914.66   1  3 18    437.0503    435.4370      1.9482
   8  17 2914.66   2  3 18     10.2350      9.6765      2.2260
   8  17 2914.66   3  3 18     -0.8137     -0.6758      1.5914
   8  17 2914.66   4  3 18      0.0204      1.0397      0.8392
   8  17 2914.66   5  3 18     -0.0024     -0.3455      0.2993
   8  17 2914.66   6  3 18      0.0010      0.1069      0.0782
   8  17 2914.66   7  3 18     -0.0002      0.0073      0.0127
   8  17 2914.66   8  3 18      0.0000     -0.0005      0.0011
   8  18 3053.34   1  3 18    437.0745    436.2610      2.0680
   8  18 3053.34   2  3 18     10.2319      9.7361      2.2786
   8  18 3053.34   3  3 18     -0.8137      0.4507      1.7053
   8  18 3053.34   4  3 18      0.0204     -1.6510      0.8956
   8  18 3053.34   5  3 18     -0.0024      0.5462      0.3307
   8  18 3053.34   6  3 18      0.0009     -0.0070      0.0841
   8  18 3053.34   7  3 18     -0.0002      0.0011      0.0136
   8  18 3053.34   8  3 18      0.0000      0.0001      0.0011
   8  19 3192.21   1  3 18    437.0994    437.3750      2.4404
   8  19 3192.21   2  3 18     10.1976      6.9600      2.9261
   8  19 3192.21   3  3 18     -0.8104      1.9103      2.0253
   8  19 3192.21   4  3 18      0.0204     -2.4577      0.9631
   8  19 3192.21   5  3 18     -0.0024      0.2444      0.3652
   8  19 3192.21   6  3 18      0.0009     -0.1337      0.0989
   8  19 3192.21   7  3 18     -0.0002      0.0011      0.0156
   8  19 3192.21   8  3 18      0.0000     -0.0013      0.0014
   8  20 3331.06   1  3 18    437.1196    441.4120      2.5372
   8  20 3331.06   2  3 18     10.1608     10.6390      2.9412
   8  20 3331.06   3  3 18     -0.8063      3.6087      2.1285
   8  20 3331.06   4  3 18      0.0203     -0.5009      1.1087
   8  20 3331.06   5  3 18     -0.0023      0.1704      0.4158
   8  20 3331.06   6  3 18      0.0009     -0.0144      0.1097
   8  20 3331.06   7  3 18     -0.0002      0.0163      0.0181
   8  20 3331.06   8  3 18      0.0000      0.0007      0.0015
   8  21 3470.46   1  3 18    437.1520    437.5750      2.9725
   8  21 3470.46   2  3 18     10.1456      9.6945      3.3492
   8  21 3470.46   3  3 18     -0.8037     -0.0248      2.5097
   8  21 3470.46   4  3 18      0.0204     -1.3896      1.3113
   8  21 3470.46   5  3 18     -0.0023      0.1209      0.4949
   8  21 3470.46   6  3 18      0.0009     -0.0956      0.1302
   8  21 3470.46   7  3 18     -0.0002      0.0128      0.0209
   8  21 3470.46   8  3 18      0.0000     -0.0034      0.0018
   8  22 3610.19   1  3 18    437.1468    430.8520      3.6122
   8  22 3610.19   2  3 18     10.1018     12.4592      4.1472
   8  22 3610.19   3  3 18     -0.7994      1.0921      3.0591
   8  22 3610.19   4  3 18      0.0202      4.2350      1.6195
   8  22 3610.19   5  3 18     -0.0023     -0.8494      0.6037
   8  22 3610.19   6  3 18      0.0009      0.1279      0.1586
   8  22 3610.19   7  3 18     -0.0002      0.0248      0.0261
   8  22 3610.19   8  3 18      0.0000     -0.0041      0.0022
   8  23 3749.96   1  3 18    437.1619    445.1780      4.9604
   8  23 3749.96   2  3 18     10.0873      6.5193      5.7815
   8  23 3749.96   3  3 18     -0.7975      5.7382      4.2805
   8  23 3749.96   4  3 18      0.0203     -0.3700      2.2279
   8  23 3749.96   5  3 18     -0.0022      0.8338      0.8407
   8  23 3749.96   6  3 18      0.0009     -0.2569      0.2235
   8  23 3749.96   7  3 18     -0.0002     -0.0100      0.0366
   8  23 3749.96   8  3 18      0.0000      0.0004      0.0032
   8  24 3890.06   1  3 18    437.1645    432.1560      5.7749
   8  24 3890.06   2  3 18     10.0704     11.1677      6.8714
   8  24 3890.06   3  3 18     -0.7956     13.0438      5.1119
   8  24 3890.06   4  3 18      0.0202      0.4505      2.6515
   8  24 3890.06   5  3 18     -0.0022      0.6891      1.0092
   8  24 3890.06   6  3 18      0.0009     -0.4660      0.2674
   8  24 3890.06   7  3 18     -0.0002      0.0333      0.0444
   8  24 3890.06   8  3 18      0.0000      0.0037      0.0040
   8  25 4030.20   1  3 18    437.1512    436.9960      6.8878
   8  25 4030.20   2  3 18     10.0391      6.0424      8.2623
   8  25 4030.20   3  3 18     -0.7925      6.2142      6.1120
   8  25 4030.20   4  3 18      0.0202      0.2776      3.2209
   8  25 4030.20   5  3 18     -0.0022      0.2409      1.2302
   8  25 4030.20   6  3 18      0.0009     -0.5995      0.3251
   8  25 4030.20   7  3 18     -0.0002      0.0967      0.0552
   8  25 4030.20   8  3 18      0.0000      0.0003      0.0048
   8  26 4170.42   1  3 18    437.1559    444.4480     10.3736
   8  26 4170.42   2  3 18     10.0379     33.9851     12.3914
   8  26 4170.42   3  3 18     -0.7921      8.3530      9.1906
   8  26 4170.42   4  3 18      0.0202      2.3239      4.8624
   8  26 4170.42   5  3 18     -0.0022     -0.1348      1.8642
   8  26 4170.42   6  3 18      0.0009      0.3014      0.4984
   8  26 4170.42   7  3 18     -0.0002      0.1749      0.0841
   8  26 4170.42   8  3 18      0.0000     -0.0023      0.0073
   8  27 4310.74   1  3 18    437.1385    454.3930     17.9174
   8  27 4310.74   2  3 18     10.0157     35.0538     21.4365
   8  27 4310.74   3  3 18     -0.7898     -4.9996     16.1008
   8  27 4310.74   4  3 18      0.0202     19.9149      8.6784
   8  27 4310.74   5  3 18     -0.0022     -2.3065      3.2614
   8  27 4310.74   6  3 18      0.0009      0.3049      0.8664
   8  27 4310.74   7  3 18     -0.0002     -0.0078      0.1474
   8  27 4310.74   8  3 18      0.0000     -0.0237      0.0130
   8  28 4450.91   1  3 18    437.1180    431.6080     19.6224
   8  28 4450.91   2  3 18      9.9961     10.5450     23.7396
   8  28 4450.91   3  3 18     -0.7879     -6.2851     17.8771
   8  28 4450.91   4  3 18      0.0201     -0.9968      9.4622
   8  28 4450.91   5  3 18     -0.0021     -8.7858      3.6804
   8  28 4450.91   6  3 18      0.0009     -0.8417      0.9918
   8  28 4450.91   7  3 18     -0.0002     -0.1653      0.1664
   8  28 4450.91   8  3 18      0.0000     -0.0215      0.0144
   8  29 4591.15   1  3 18    437.1099    453.9730     35.8115
   8  29 4591.15   2  3 18      9.9982    131.4670     43.6266
   8  29 4591.15   3  3 18     -0.7881     20.9136     32.5950
   8  29 4591.15   4  3 18      0.0201     -2.0344     17.6063
   8  29 4591.15   5  3 18     -0.0021     16.6541      7.0132
   8  29 4591.15   6  3 18      0.0009      0.6790      1.9393
   8  29 4591.15   7  3 18     -0.0002     -0.3267      0.3262
   8  29 4591.15   8  3 18      0.0000      0.0578      0.0266
   9   9 1843.29   1  3 18    436.3343    434.8460      3.2473
   9   9 1843.29   2  3 18     10.9422     14.5146      4.2442
   9   9 1843.29   3  3 18     -0.9397      0.5911      2.8990
   9   9 1843.29   4  3 18      0.0266      0.9775      1.4855
   9   9 1843.29   5  3 18     -0.0053     -1.4924      0.6243
   9   9 1843.29   6  3 18      0.0015      0.0618      0.2018
   9   9 1843.29   7  3 18     -0.0006      0.0961      0.0468
   9   9 1843.29   8  3 18      0.0000      0.0064      0.0065
   9   9 1843.29   9  3 18     -0.0000      0.0000      0.0004
   9  10 1983.89   1  3 18    436.6085    435.5650      1.6223
   9  10 1983.89   2  3 18     10.9410     12.3679      1.9440
   9  10 1983.89   3  3 18     -0.9093      0.4667      1.5648
   9  10 1983.89   4  3 18      0.0300      0.4081      0.8976
   9  10 1983.89   5  3 18     -0.0037      0.0863      0.4099
   9  10 1983.89   6  3 18      0.0017     -0.1780      0.1341
   9  10 1983.89   7  3 18     -0.0005      0.0148      0.0296
   9  10 1983.89   8  3 18      0.0001      0.0023      0.0044
   9  10 1983.89   9  3 18     -0.0000     -0.0001      0.0003
   9  11 2124.85   1  3 18    436.8336    436.5090      2.3274
   9  11 2124.85   2  3 18     10.8315      9.3473      2.8483
   9  11 2124.85   3  3 18     -0.9182     -1.0629      2.2222
   9  11 2124.85   4  3 18      0.0263     -0.1819      1.2193
   9  11 2124.85   5  3 18     -0.0043      0.4756      0.5168
   9  11 2124.85   6  3 18      0.0016     -0.0252      0.1703
   9  11 2124.85   7  3 18     -0.0005      0.0087      0.0388
   9  11 2124.85   8  3 18      0.0000      0.0016      0.0054
   9  11 2124.85   9  3 18     -0.0000     -0.0011      0.0004
   9  12 2264.47   1  3 18    436.8714    436.7560      1.7872
   9  12 2264.47   2  3 18     10.7877     11.3522      2.2570
   9  12 2264.47   3  3 18     -0.9203     -1.9712      1.7370
   9  12 2264.47   4  3 18      0.0261      0.1342      0.9235
   9  12 2264.47   5  3 18     -0.0039     -0.3690      0.4193
   9  12 2264.47   6  3 18      0.0017      0.0057      0.1417
   9  12 2264.47   7  3 18     -0.0005     -0.0775      0.0323
   9  12 2264.47   8  3 18      0.0001      0.0014      0.0047
   9  12 2264.47   9  3 18     -0.0000     -0.0003      0.0003
   9  13 2402.82   1  3 18    437.0902    436.5640      1.9860
   9  13 2402.82   2  3 18     10.8422     12.3162      2.3582
   9  13 2402.82   3  3 18     -0.9211      2.0037      1.8238
   9  13 2402.82   4  3 18      0.0271     -0.3160      1.0838
   9  13 2402.82   5  3 18     -0.0039      0.0269      0.4432
   9  13 2402.82   6  3 18      0.0017     -0.1410      0.1306
   9  13 2402.82   7  3 18     -0.0005      0.0152      0.0286
   9  13 2402.82   8  3 18      0.0001     -0.0011      0.0043
   9  13 2402.82   9  3 18     -0.0000     -0.0003      0.0003
   9  14 2540.68   1  3 18    437.2016    438.5090      1.7240
   9  14 2540.68   2  3 18     10.7825     10.5505      1.9658
   9  14 2540.68   3  3 18     -0.9193      0.9428      1.5464
   9  14 2540.68   4  3 18      0.0250     -0.6552      0.9158
   9  14 2540.68   5  3 18     -0.0040      0.5511      0.3897
   9  14 2540.68   6  3 18      0.0017     -0.1968      0.1238
   9  14 2540.68   7  3 18     -0.0006      0.0102      0.0281
   9  14 2540.68   8  3 18      0.0001     -0.0014      0.0039
   9  14 2540.68   9  3 18     -0.0000      0.0004      0.0003
   9  15 2678.69   1  3 18    437.2870    433.2450      1.6710
   9  15 2678.69   2  3 18     10.7109     11.2318      1.9677
   9  15 2678.69   3  3 18     -0.9071      0.7079      1.5470
   9  15 2678.69   4  3 18      0.0255     -2.0147      0.8931
   9  15 2678.69   5  3 18     -0.0035     -0.2921      0.3926
   9  15 2678.69   6  3 18      0.0017      0.1853      0.1254
   9  15 2678.69   7  3 18     -0.0005     -0.0516      0.0277
   9  15 2678.69   8  3 18      0.0001     -0.0001      0.0041
   9  15 2678.69   9  3 18     -0.0000     -0.0002      0.0003
   9  16 2817.70   1  3 18    437.3324    435.4630      1.8453
   9  16 2817.70   2  3 18     10.6709     10.8335      2.2151
   9  16 2817.70   3  3 18     -0.9047      0.0008      1.6558
   9  16 2817.70   4  3 18      0.0249     -0.7760      0.9299
   9  16 2817.70   5  3 18     -0.0035     -0.0106      0.3931
   9  16 2817.70   6  3 18      0.0016     -0.1705      0.1217
   9  16 2817.70   7  3 18     -0.0005     -0.0203      0.0270
   9  16 2817.70   8  3 18      0.0001      0.0079      0.0039
   9  16 2817.70   9  3 18     -0.0000      0.0001      0.0003
   9  17 2956.96   1  3 18    437.3667    435.8430      1.6997
   9  17 2956.96   2  3 18     10.6249     10.8088      2.0399
   9  17 2956.96   3  3 18     -0.8981      0.2131      1.6152
   9  17 2956.96   4  3 18      0.0251      0.8193      0.9428
   9  17 2956.96   5  3 18     -0.0033      1.1529      0.3968
   9  17 2956.96   6  3 18      0.0017     -0.0092      0.1205
   9  17 2956.96   7  3 18     -0.0005     -0.0367      0.0260
   9  17 2956.96   8  3 18      0.0001     -0.0008      0.0039
   9  17 2956.96   9  3 18     -0.0000      0.0001      0.0003
   9  18 3096.00   1  3 18    437.3952    436.2920      1.7415
   9  18 3096.00   2  3 18     10.6036     10.2489      2.0330
   9  18 3096.00   3  3 18     -0.8982      1.4219      1.6417
   9  18 3096.00   4  3 18      0.0246     -1.0699      0.9405
   9  18 3096.00   5  3 18     -0.0035      0.4947      0.4127
   9  18 3096.00   6  3 18      0.0016     -0.2504      0.1310
   9  18 3096.00   7  3 18     -0.0005      0.0413      0.0288
   9  18 3096.00   8  3 18      0.0001      0.0057      0.0041
   9  18 3096.00   9  3 18     -0.0000      0.0004      0.0003
   9  19 3235.34   1  3 18    437.4222    434.9790      1.9921
   9  19 3235.34   2  3 18     10.5883     10.8661      2.4458
   9  19 3235.34   3  3 18     -0.8950     -3.6578      1.8822
   9  19 3235.34   4  3 18      0.0249      0.3037      1.0582
   9  19 3235.34   5  3 18     -0.0033     -0.3299      0.4433
   9  19 3235.34   6  3 18      0.0016     -0.1410      0.1412
   9  19 3235.34   7  3 18     -0.0005      0.0128      0.0321
   9  19 3235.34   8  3 18      0.0001     -0.0043      0.0045
   9  19 3235.34   9  3 18     -0.0000      0.0000      0.0004
   9  20 3374.81   1  3 18    437.4219    437.3720      2.2700
   9  20 3374.81   2  3 18     10.5306     14.0043      2.7481
   9  20 3374.81   3  3 18     -0.8888      2.8594      2.1096
   9  20 3374.81   4  3 18      0.0248      1.3833      1.2154
   9  20 3374.81   5  3 18     -0.0033      1.3317      0.5205
   9  20 3374.81   6  3 18      0.0016     -0.2519      0.1634
   9  20 3374.81   7  3 18     -0.0005      0.0741      0.0366
   9  20 3374.81   8  3 18      0.0000     -0.0054      0.0054
   9  20 3374.81   9  3 18     -0.0000      0.0004      0.0004
   9  21 3514.61   1  3 18    437.4448    438.7140      2.6825
   9  21 3514.61   2  3 18     10.5115     15.8167      3.2284
   9  21 3514.61   3  3 18     -0.8863      1.9920      2.5003
   9  21 3514.61   4  3 18      0.0247     -4.3115      1.4306
   9  21 3514.61   5  3 18     -0.0032      1.2846      0.6141
   9  21 3514.61   6  3 18      0.0016     -0.2420      0.1960
   9  21 3514.61   7  3 18     -0.0005     -0.0543      0.0444
   9  21 3514.61   8  3 18      0.0000      0.0030      0.0064
   9  21 3514.61   9  3 18     -0.0000      0.0003      0.0005
   9  22 3654.87   1  3 18    437.4554    434.4850      3.2469
   9  22 3654.87   2  3 18     10.4854      7.7616      3.8754
   9  22 3654.87   3  3 18     -0.8829     -1.0678      3.0472
   9  22 3654.87   4  3 18      0.0247      1.0790      1.7480
   9  22 3654.87   5  3 18     -0.0032     -1.1490      0.7568
   9  22 3654.87   6  3 18      0.0016      0.3210      0.2422
   9  22 3654.87   7  3 18     -0.0005     -0.0306      0.0544
   9  22 3654.87   8  3 18      0.0000      0.0003      0.0078
   9  22 3654.87   9  3 18     -0.0000      0.0006      0.0006
   9  23 3795.09   1  3 18    437.4441    439.5830      4.1490
   9  23 3795.09   2  3 18     10.4486      8.9066      5.0423
   9  23 3795.09   3  3 18     -0.8792     -7.3782      3.9316
   9  23 3795.09   4  3 18      0.0246     -2.3350      2.2266
   9  23 3795.09   5  3 18     -0.0031      1.3290      0.9689
   9  23 3795.09   6  3 18      0.0016     -0.4907      0.3110
   9  23 3795.09   7  3 18     -0.0005     -0.0549      0.0700
   9  23 3795.09   8  3 18      0.0000     -0.0032      0.0102
   9  23 3795.09   9  3 18     -0.0000     -0.0002      0.0008
   9  24 3935.53   1  3 18    437.4538    437.2160      5.2954
   9  24 3935.53   2  3 18     10.4418      8.3938      6.4891
   9  24 3935.53   3  3 18     -0.8779      1.8560      5.1355
   9  24 3935.53   4  3 18      0.0247      0.8147      2.9384
   9  24 3935.53   5  3 18     -0.0031      0.5261      1.2722
   9  24 3935.53   6  3 18      0.0015     -0.0935      0.4075
   9  24 3935.53   7  3 18     -0.0005      0.1444      0.0921
   9  24 3935.53   8  3 18      0.0000     -0.0175      0.0135
   9  24 3935.53   9  3 18     -0.0000     -0.0009      0.0011
   9  25 4076.17   1  3 18    437.4369    438.6670      7.5784
   9  25 4076.17   2  3 18     10.4124     17.6841      9.1939
   9  25 4076.17   3  3 18     -0.8751     10.0774      7.3334
   9  25 4076.17   4  3 18      0.0246      7.9647      4.2547
   9  25 4076.17   5  3 18     -0.0031     -2.2351      1.8544
   9  25 4076.17   6  3 18      0.0015      0.3573      0.5905
   9  25 4076.17   7  3 18     -0.0005     -0.4162      0.1328
   9  25 4076.17   8  3 18      0.0000     -0.0143      0.0196
   9  25 4076.17   9  3 18     -0.0000      0.0014      0.0015
   9  26 4216.69   1  3 18    437.4281    435.4980      9.0021
   9  26 4216.69   2  3 18     10.3960     30.1519     11.2539
   9  26 4216.69   3  3 18     -0.8733      2.7557      8.9059
   9  26 4216.69   4  3 18      0.0246     13.7010      5.1320
   9  26 4216.69   5  3 18     -0.0030     -3.6795      2.2320
   9  26 4216.69   6  3 18      0.0015      1.2010      0.7268
   9  26 4216.69   7  3 18     -0.0005     -0.3789      0.1671
   9  26 4216.69   8  3 18      0.0000      0.0284      0.0244
   9  26 4216.69   9  3 18     -0.0000     -0.0007      0.0019
   9  27 4357.33   1  3 18    437.4218    447.9320     10.2965
   9  27 4357.33   2  3 18     10.3885     20.1325     12.9936
   9  27 4357.33   3  3 18     -0.8721     11.5953     10.3306
   9  27 4357.33   4  3 18      0.0246      0.9799      6.0651
   9  27 4357.33   5  3 18     -0.0030      2.0356      2.6486
   9  27 4357.33   6  3 18      0.0015      0.4456      0.8430
   9  27 4357.33   7  3 18     -0.0005      0.1725      0.1919
   9  27 4357.33   8  3 18      0.0000     -0.0552      0.0292
   9  27 4357.33   9  3 18     -0.0000      0.0082      0.0023
   9  28 4497.92   1  3 18    437.3925    484.1180     18.4454
   9  28 4497.92   2  3 18     10.3602     49.1556     23.4014
   9  28 4497.92   3  3 18     -0.8693     13.3852     18.3441
   9  28 4497.92   4  3 18      0.0245     -0.8049     10.6939
   9  28 4497.92   5  3 18     -0.0030      2.7081      4.6814
   9  28 4497.92   6  3 18      0.0015     -0.4895      1.5247
   9  28 4497.92   7  3 18     -0.0005      0.6123      0.3528
   9  28 4497.92   8  3 18      0.0000      0.0464      0.0525
   9  28 4497.92   9  3 18     -0.0000     -0.0042      0.0040
   9  29 4638.35   1  3 18    437.3798    443.1770     32.4459
   9  29 4638.35   2  3 18     10.3612     45.5013     41.2292
   9  29 4638.35   3  3 18     -0.8696     24.5602     33.1617
   9  29 4638.35   4  3 18      0.0245     -7.6838     19.7340
   9  29 4638.35   5  3 18     -0.0030      3.3539      8.5421
   9  29 4638.35   6  3 18      0.0015    -10.5156      2.7565
   9  29 4638.35   7  3 18     -0.0005      1.0055      0.6389
   9  29 4638.35   8  3 18      0.0000     -0.0615      0.0951
   9  29 4638.35   9  3 18     -0.0000      0.0159      0.0075
  10   8 1737.69   1  3 18    436.4175    436.4230      2.8578
  10   8 1737.69   2  3 18     11.5458     11.5783      3.5697
  10   8 1737.69   3  3 18     -1.0096     -6.0095      2.8956
  10   8 1737.69   4  3 18      0.0365      1.2045      2.0241
  10   8 1737.69   5  3 18     -0.0066      0.1435      0.9199
  10   8 1737.69   6  3 18      0.0023     -0.4001      0.3546
  10   8 1737.69   7  3 18     -0.0011     -0.0118      0.0915
  10   8 1737.69   8  3 18      0.0001     -0.0023      0.0199
  10   8 1737.69   9  3 18     -0.0000     -0.0042      0.0028
  10   8 1737.69  10  3 18      0.0000     -0.0001      0.0002
  10   9 1879.65   1  3 18    436.6006    439.3480      2.0105
  10   9 1879.65   2  3 18     11.3315     11.7869      2.4032
  10   9 1879.65   3  3 18     -1.0191     -0.0701      2.0022
  10   9 1879.65   4  3 18      0.0336      1.0800      1.2166
  10   9 1879.65   5  3 18     -0.0058      0.4291      0.6129
  10   9 1879.65   6  3 18      0.0026      0.1854      0.2198
  10   9 1879.65   7  3 18     -0.0010      0.0144      0.0695
  10   9 1879.65   8  3 18      0.0001      0.0040      0.0126
  10   9 1879.65   9  3 18     -0.0000      0.0005      0.0016
  10   9 1879.65  10  3 18      0.0000     -0.0001      0.0001
  10  10 2021.09   1  3 18    436.8356    438.0540      1.6482
  10  10 2021.09   2  3 18     11.2758     11.0492      1.8854
  10  10 2021.09   3  3 18     -0.9918     -3.2240      1.5926
  10  10 2021.09   4  3 18      0.0328     -0.4891      1.0308
  10  10 2021.09   5  3 18     -0.0052     -0.4903      0.4995
  10  10 2021.09   6  3 18      0.0025      0.0302      0.1861
  10  10 2021.09   7  3 18     -0.0010     -0.0165      0.0474
  10  10 2021.09   8  3 18      0.0001      0.0051      0.0093
  10  10 2021.09   9  3 18     -0.0000     -0.0007      0.0012
  10  10 2021.09  10  3 18      0.0000     -0.0001      0.0001
  10  11 2162.73   1  3 18    437.1089    435.2400      1.5119
  10  11 2162.73   2  3 18     11.2489     10.6846      1.7960
  10  11 2162.73   3  3 18     -0.9902      0.7540      1.4863
  10  11 2162.73   4  3 18      0.0313      1.0276      0.9301
  10  11 2162.73   5  3 18     -0.0055     -0.0629      0.4630
  10  11 2162.73   6  3 18      0.0025     -0.1922      0.1643
  10  11 2162.73   7  3 18     -0.0010     -0.0255      0.0464
  10  11 2162.73   8  3 18      0.0001     -0.0121      0.0087
  10  11 2162.73   9  3 18     -0.0000      0.0002      0.0012
  10  11 2162.73  10  3 18      0.0000     -0.0002      0.0001
  10  12 2302.86   1  3 18    437.1449    437.3330      1.6020
  10  12 2302.86   2  3 18     11.1644      8.8915      1.9658
  10  12 2302.86   3  3 18     -1.0016      0.0122      1.6464
  10  12 2302.86   4  3 18      0.0310     -0.8477      0.9800
  10  12 2302.86   5  3 18     -0.0048      1.1537      0.4688
  10  12 2302.86   6  3 18      0.0026     -0.2945      0.1763
  10  12 2302.86   7  3 18     -0.0010      0.0156      0.0502
  10  12 2302.86   8  3 18      0.0001      0.0094      0.0098
  10  12 2302.86   9  3 18     -0.0000      0.0017      0.0012
  10  12 2302.86  10  3 18      0.0000      0.0000      0.0001
  10  13 2441.41   1  3 18    437.2882    438.3160      1.7139
  10  13 2441.41   2  3 18     11.1737     10.8497      1.9884
  10  13 2441.41   3  3 18     -0.9997     -0.8863      1.7015
  10  13 2441.41   4  3 18      0.0305     -0.8760      1.0577
  10  13 2441.41   5  3 18     -0.0054      0.9170      0.5205
  10  13 2441.41   6  3 18      0.0026     -0.1255      0.1893
  10  13 2441.41   7  3 18     -0.0010     -0.0195      0.0526
  10  13 2441.41   8  3 18      0.0001      0.0061      0.0099
  10  13 2441.41   9  3 18     -0.0000     -0.0006      0.0013
  10  13 2441.41  10  3 18      0.0000      0.0000      0.0001
  10  14 2579.93   1  3 18    437.4517    437.0920      1.5209
  10  14 2579.93   2  3 18     11.1330      8.5471      1.8974
  10  14 2579.93   3  3 18     -0.9941      0.3823      1.5136
  10  14 2579.93   4  3 18      0.0299     -0.4674      0.8935
  10  14 2579.93   5  3 18     -0.0048      0.3030      0.4451
  10  14 2579.93   6  3 18      0.0026     -0.0726      0.1619
  10  14 2579.93   7  3 18     -0.0011      0.0070      0.0453
  10  14 2579.93   8  3 18      0.0001      0.0014      0.0086
  10  14 2579.93   9  3 18     -0.0000      0.0008      0.0012
  10  14 2579.93  10  3 18      0.0000      0.0001      0.0001
  10  15 2718.87   1  3 18    437.5414    437.3460      1.3628
  10  15 2718.87   2  3 18     11.0301     14.8866      1.6473
  10  15 2718.87   3  3 18     -0.9811     -0.6220      1.3330
  10  15 2718.87   4  3 18      0.0294     -0.5327      0.8225
  10  15 2718.87   5  3 18     -0.0046      0.5609      0.3916
  10  15 2718.87   6  3 18      0.0025     -0.1060      0.1462
  10  15 2718.87   7  3 18     -0.0010      0.0221      0.0404
  10  15 2718.87   8  3 18      0.0001     -0.0220      0.0080
  10  15 2718.87   9  3 18     -0.0000     -0.0008      0.0010
  10  15 2718.87  10  3 18      0.0000      0.0000      0.0001
  10  16 2858.39   1  3 18    437.6277    436.7300      1.3418
  10  16 2858.39   2  3 18     11.0008     11.6650      1.6558
  10  16 2858.39   3  3 18     -0.9786      1.5054      1.3047
  10  16 2858.39   4  3 18      0.0291     -0.4459      0.8488
  10  16 2858.39   5  3 18     -0.0044      0.0935      0.4148
  10  16 2858.39   6  3 18      0.0026     -0.0258      0.1453
  10  16 2858.39   7  3 18     -0.0010     -0.0185      0.0423
  10  16 2858.39   8  3 18      0.0001      0.0036      0.0084
  10  16 2858.39   9  3 18     -0.0000     -0.0003      0.0011
  10  16 2858.39  10  3 18      0.0000      0.0000      0.0001
  10  17 2998.21   1  3 18    437.6405    436.6430      1.3902
  10  17 2998.21   2  3 18     10.9660      9.5512      1.7575
  10  17 2998.21   3  3 18     -0.9735     -0.4067      1.4289
  10  17 2998.21   4  3 18      0.0296      0.4156      0.8625
  10  17 2998.21   5  3 18     -0.0044     -1.0800      0.4042
  10  17 2998.21   6  3 18      0.0025     -0.2116      0.1514
  10  17 2998.21   7  3 18     -0.0010     -0.0029      0.0434
  10  17 2998.21   8  3 18      0.0001      0.0058      0.0087
  10  17 2998.21   9  3 18     -0.0000      0.0013      0.0011
  10  17 2998.21  10  3 18      0.0000      0.0000      0.0001
  10  18 3137.75   1  3 18    437.6693    437.8200      1.5266
  10  18 3137.75   2  3 18     10.9193     10.3964      1.9270
  10  18 3137.75   3  3 18     -0.9715      1.2304      1.5566
  10  18 3137.75   4  3 18      0.0287      0.2752      0.9581
  10  18 3137.75   5  3 18     -0.0045      0.6280      0.4649
  10  18 3137.75   6  3 18      0.0025     -0.1727      0.1713
  10  18 3137.75   7  3 18     -0.0010      0.0446      0.0452
  10  18 3137.75   8  3 18      0.0001      0.0034      0.0089
  10  18 3137.75   9  3 18     -0.0000      0.0001      0.0012
  10  18 3137.75  10  3 18      0.0000     -0.0001      0.0001
  10  19 3277.47   1  3 18    437.6983    440.1410      1.8473
  10  19 3277.47   2  3 18     10.9075     11.4250      2.3224
  10  19 3277.47   3  3 18     -0.9683     -0.2483      1.7654
  10  19 3277.47   4  3 18      0.0290     -0.2751      1.1720
  10  19 3277.47   5  3 18     -0.0043      0.7510      0.5157
  10  19 3277.47   6  3 18      0.0025     -0.2359      0.2086
  10  19 3277.47   7  3 18     -0.0010     -0.0381      0.0524
  10  19 3277.47   8  3 18      0.0001      0.0144      0.0120
  10  19 3277.47   9  3 18     -0.0000      0.0002      0.0014
  10  19 3277.47  10  3 18      0.0000      0.0001      0.0001
  10  20 3417.58   1  3 18    437.6988    440.8150      2.0208
  10  20 3417.58   2  3 18     10.8552     15.9725      2.4682
  10  20 3417.58   3  3 18     -0.9619     -3.3958      2.0288
  10  20 3417.58   4  3 18      0.0291      2.0771      1.2290
  10  20 3417.58   5  3 18     -0.0042      0.1161      0.5921
  10  20 3417.58   6  3 18      0.0024     -0.2535      0.2193
  10  20 3417.58   7  3 18     -0.0010      0.1057      0.0606
  10  20 3417.58   8  3 18      0.0001     -0.0175      0.0118
  10  20 3417.58   9  3 18     -0.0000      0.0014      0.0015
  10  20 3417.58  10  3 18      0.0000      0.0001      0.0001
  10  21 3557.85   1  3 18    437.6984    440.1500      2.4910
  10  21 3557.85   2  3 18     10.8144      8.8099      3.0642
  10  21 3557.85   3  3 18     -0.9578      0.2960      2.4980
  10  21 3557.85   4  3 18      0.0287     -1.7678      1.5501
  10  21 3557.85   5  3 18     -0.0042     -2.1056      0.7507
  10  21 3557.85   6  3 18      0.0024      0.1020      0.2740
  10  21 3557.85   7  3 18     -0.0010     -0.0653      0.0767
  10  21 3557.85   8  3 18      0.0001      0.0039      0.0150
  10  21 3557.85   9  3 18     -0.0000      0.0022      0.0020
  10  21 3557.85  10  3 18      0.0000     -0.0002      0.0001
  10  22 3698.48   1  3 18    437.7206    438.9160      2.9712
  10  22 3698.48   2  3 18     10.8054     13.8109      3.6720
  10  22 3698.48   3  3 18     -0.9557     -1.6935      3.0503
  10  22 3698.48   4  3 18      0.0290     -5.0051      1.8961
  10  22 3698.48   5  3 18     -0.0041      0.0523      0.9104
  10  22 3698.48   6  3 18      0.0024      0.1286      0.3385
  10  22 3698.48   7  3 18     -0.0010      0.1623      0.0921
  10  22 3698.48   8  3 18      0.0001     -0.0031      0.0183
  10  22 3698.48   9  3 18     -0.0000     -0.0005      0.0024
  10  22 3698.48  10  3 18      0.0000     -0.0002      0.0002
  10  23 3839.22   1  3 18    437.7007    438.4190      3.9893
  10  23 3839.22   2  3 18     10.7617     19.4649      4.9812
  10  23 3839.22   3  3 18     -0.9513     -0.0532      4.0917
  10  23 3839.22   4  3 18      0.0288     -5.9390      2.5369
  10  23 3839.22   5  3 18     -0.0041      1.0190      1.2190
  10  23 3839.22   6  3 18      0.0024      0.5912      0.4489
  10  23 3839.22   7  3 18     -0.0010      0.0583      0.1253
  10  23 3839.22   8  3 18      0.0001      0.0032      0.0248
  10  23 3839.22   9  3 18     -0.0000      0.0042      0.0032
  10  23 3839.22  10  3 18      0.0000     -0.0002      0.0002
  10  24 3979.99   1  3 18    437.7011    440.9900      4.4565
  10  24 3979.99   2  3 18     10.7452     14.3625      5.6026
  10  24 3979.99   3  3 18     -0.9490      6.6514      4.6102
  10  24 3979.99   4  3 18      0.0289     -2.3558      2.8439
  10  24 3979.99   5  3 18     -0.0040      1.7763      1.3748
  10  24 3979.99   6  3 18      0.0024     -1.8732      0.5179
  10  24 3979.99   7  3 18     -0.0010     -0.0423      0.1430
  10  24 3979.99   8  3 18      0.0001      0.0007      0.0286
  10  24 3979.99   9  3 18     -0.0000     -0.0076      0.0037
  10  24 3979.99  10  3 18      0.0000     -0.0001      0.0003
  10  25 4121.01   1  3 18    437.6925    429.9310      5.9805
  10  25 4121.01   2  3 18     10.7318     17.8074      7.5871
  10  25 4121.01   3  3 18     -0.9476     -4.5152      6.3224
  10  25 4121.01   4  3 18      0.0288     -5.9793      3.9465
  10  25 4121.01   5  3 18     -0.0040     -1.2936      1.9034
  10  25 4121.01   6  3 18      0.0023     -0.1305      0.7062
  10  25 4121.01   7  3 18     -0.0010     -0.3211      0.1990
  10  25 4121.01   8  3 18      0.0001      0.0552      0.0397
  10  25 4121.01   9  3 18     -0.0000      0.0048      0.0052
  10  25 4121.01  10  3 18      0.0000      0.0004      0.0004
  10  26 4261.92   1  3 18    437.6698    446.5260     10.0026
  10  26 4261.92   2  3 18     10.6993     27.3477     12.6523
  10  26 4261.92   3  3 18     -0.9443     10.6491     10.4297
  10  26 4261.92   4  3 18      0.0287     -4.6498      6.5147
  10  26 4261.92   5  3 18     -0.0040      3.6675      3.1662
  10  26 4261.92   6  3 18      0.0023     -1.2021      1.1798
  10  26 4261.92   7  3 18     -0.0010      0.2562      0.3338
  10  26 4261.92   8  3 18      0.0001     -0.1128      0.0669
  10  26 4261.92   9  3 18     -0.0000     -0.0153      0.0087
  10  26 4261.92  10  3 18      0.0000     -0.0001      0.0006
  10  27 4402.81   1  3 18    437.6628    432.3700     11.7326
  10  27 4402.81   2  3 18     10.6936     41.3293     15.1850
  10  27 4402.81   3  3 18     -0.9433     22.4532     12.6370
  10  27 4402.81   4  3 18      0.0287     -4.1491      7.8635
  10  27 4402.81   5  3 18     -0.0039      3.8442      3.8418
  10  27 4402.81   6  3 18      0.0023      1.8088      1.4607
  10  27 4402.81   7  3 18     -0.0010     -0.4700      0.4125
  10  27 4402.81   8  3 18      0.0001      0.1316      0.0835
  10  27 4402.81   9  3 18     -0.0000     -0.0308      0.0109
  10  27 4402.81  10  3 18      0.0000      0.0002      0.0007
  10  28 4543.78   1  3 18    437.6400    412.1280     29.8409
  10  28 4543.78   2  3 18     10.6752     38.5151     39.0797
  10  28 4543.78   3  3 18     -0.9414     -5.9550     31.7917
  10  28 4543.78   4  3 18      0.0287     11.8903     20.2043
  10  28 4543.78   5  3 18     -0.0039     -6.6172     10.0365
  10  28 4543.78   6  3 18      0.0023     -2.0153      3.8340
  10  28 4543.78   7  3 18     -0.0010      1.4613      1.0988
  10  28 4543.78   8  3 18      0.0001      0.2494      0.2248
  10  28 4543.78   9  3 18     -0.0000      0.0062      0.0293
  10  28 4543.78  10  3 18      0.0000     -0.0009      0.0018
  10  29 4684.44   1  3 18    437.6148    403.5460     47.7634
  10  29 4684.44   2  3 18     10.6620     54.1001     61.8414
  10  29 4684.44   3  3 18     -0.9404    -11.0709     53.0034
  10  29 4684.44   4  3 18      0.0286     39.1195     33.8882
  10  29 4684.44   5  3 18     -0.0039    -24.0977     16.8445
  10  29 4684.44   6  3 18      0.0023     -7.6598      6.4715
  10  29 4684.44   7  3 18     -0.0010      5.3512      1.8586
  10  29 4684.44   8  3 18      0.0001     -0.7533      0.3768
  10  29 4684.44   9  3 18     -0.0000      0.0972      0.0484
  10  29 4684.44  10  3 18      0.0000     -0.0033      0.0032
  11   9 1915.09   1  3 18    436.8526    438.2010      2.0229
  11   9 1915.09   2  3 18     11.7235     11.1864      2.4185
  11   9 1915.09   3  3 18     -1.0814     -1.8621      2.4184
  11   9 1915.09   4  3 18      0.0410      0.5261      1.4369
  11   9 1915.09   5  3 18     -0.0060     -0.0807      0.8280
  11   9 1915.09   6  3 18      0.0039     -0.0223      0.2590
  11   9 1915.09   7  3 18     -0.0017     -0.1030      0.1072
  11   9 1915.09   8  3 18      0.0003     -0.0167      0.0291
  11   9 1915.09   9  3 18     -0.0000     -0.0100      0.0044
  11   9 1915.09  10  3 18      0.0000     -0.0004      0.0004
  11   9 1915.09  11  3 18     -0.0000     -0.0000      0.0000
  11  10 2057.54   1  3 18    437.0304    437.1720      1.4109
  11  10 2057.54   2  3 18     11.5758     12.5786      1.8877
  11  10 2057.54   3  3 18     -1.0692     -2.6569      1.6410
  11  10 2057.54   4  3 18      0.0352      1.1601      1.0172
  11  10 2057.54   5  3 18     -0.0068      0.4580      0.5441
  11  10 2057.54   6  3 18      0.0033      0.0941      0.2315
  11  10 2057.54   7  3 18     -0.0018      0.0479      0.0762
  11  10 2057.54   8  3 18      0.0003     -0.0091      0.0163
  11  10 2057.54   9  3 18     -0.0000      0.0002      0.0031
  11  10 2057.54  10  3 18      0.0000      0.0001      0.0004
  11  10 2057.54  11  3 18     -0.0000      0.0000      0.0000
  11  11 2199.63   1  3 18    437.2684    436.7220      1.5135
  11  11 2199.63   2  3 18     11.5941     10.5456      2.0131
  11  11 2199.63   3  3 18     -1.0572      1.8036      1.7516
  11  11 2199.63   4  3 18      0.0356     -1.3030      1.1257
  11  11 2199.63   5  3 18     -0.0066      0.1632      0.5698
  11  11 2199.63   6  3 18      0.0036     -0.5345      0.2289
  11  11 2199.63   7  3 18     -0.0017      0.0892      0.0692
  11  11 2199.63   8  3 18      0.0003      0.0188      0.0169
  11  11 2199.63   9  3 18     -0.0000     -0.0002      0.0029
  11  11 2199.63  10  3 18      0.0000      0.0003      0.0004
  11  11 2199.63  11  3 18     -0.0000     -0.0000      0.0000
  11  12 2340.24   1  3 18    437.3784    437.3020      1.4301
  11  12 2340.24   2  3 18     11.5249      9.4356      1.6920
  11  12 2340.24   3  3 18     -1.0710     -0.4434      1.4804
  11  12 2340.24   4  3 18      0.0361     -1.3782      1.0123
  11  12 2340.24   5  3 18     -0.0058      0.2038      0.5235
  11  12 2340.24   6  3 18      0.0038      0.0891      0.2160
  11  12 2340.24   7  3 18     -0.0017      0.0388      0.0693
  11  12 2340.24   8  3 18      0.0003      0.0033      0.0178
  11  12 2340.24   9  3 18     -0.0000      0.0026      0.0030
  11  12 2340.24  10  3 18      0.0000      0.0000      0.0003
  11  12 2340.24  11  3 18     -0.0000     -0.0000      0.0000
  11  13 2479.23   1  3 18    437.4551    439.6650      1.3837
  11  13 2479.23   2  3 18     11.4632     12.1555      1.7571
  11  13 2479.23   3  3 18     -1.0693      1.0663      1.4292
  11  13 2479.23   4  3 18      0.0334     -1.1730      0.9536
  11  13 2479.23   5  3 18     -0.0067     -0.3081      0.5041
  11  13 2479.23   6  3 18      0.0036     -0.0728      0.2089
  11  13 2479.23   7  3 18     -0.0017      0.0842      0.0641
  11  13 2479.23   8  3 18      0.0003     -0.0010      0.0164
  11  13 2479.23   9  3 18     -0.0000      0.0006      0.0028
  11  13 2479.23  10  3 18      0.0000      0.0003      0.0003
  11  13 2479.23  11  3 18     -0.0000      0.0000      0.0000
  11  14 2618.35   1  3 18    437.6329    437.7830      1.3039
  11  14 2618.35   2  3 18     11.4256     11.1465      1.5889
  11  14 2618.35   3  3 18     -1.0589     -0.8216      1.3524
  11  14 2618.35   4  3 18      0.0345      0.4529      0.9338
  11  14 2618.35   5  3 18     -0.0056      0.0786      0.4850
  11  14 2618.35   6  3 18      0.0037     -0.3366      0.1975
  11  14 2618.35   7  3 18     -0.0017      0.0437      0.0628
  11  14 2618.35   8  3 18      0.0003     -0.0117      0.0154
  11  14 2618.35   9  3 18     -0.0000      0.0060      0.0027
  11  14 2618.35  10  3 18      0.0000      0.0002      0.0003
  11  14 2618.35  11  3 18     -0.0000     -0.0000      0.0000
  11  15 2758.24   1  3 18    437.7329    439.0080      1.1840
  11  15 2758.24   2  3 18     11.3206      9.3671      1.4840
  11  15 2758.24   3  3 18     -1.0482     -2.4847      1.2808
  11  15 2758.24   4  3 18      0.0333      0.1460      0.8313
  11  15 2758.24   5  3 18     -0.0058      1.1346      0.4466
  11  15 2758.24   6  3 18      0.0035     -0.3376      0.1798
  11  15 2758.24   7  3 18     -0.0017      0.0131      0.0576
  11  15 2758.24   8  3 18      0.0003      0.0139      0.0148
  11  15 2758.24   9  3 18     -0.0000     -0.0024      0.0025
  11  15 2758.24  10  3 18      0.0000     -0.0005      0.0003
  11  15 2758.24  11  3 18     -0.0000      0.0000      0.0000
  11  16 2898.30   1  3 18    437.8513    438.8950      1.3333
  11  16 2898.30   2  3 18     11.2801     11.1580      1.6780
  11  16 2898.30   3  3 18     -1.0428      0.4862      1.3854
  11  16 2898.30   4  3 18      0.0330     -0.6448      0.8822
  11  16 2898.30   5  3 18     -0.0053     -1.0793      0.4550
  11  16 2898.30   6  3 18      0.0036      0.0130      0.1847
  11  16 2898.30   7  3 18     -0.0017     -0.0251      0.0591
  11  16 2898.30   8  3 18      0.0003     -0.0109      0.0149
  11  16 2898.30   9  3 18     -0.0000      0.0021      0.0025
  11  16 2898.30  10  3 18      0.0000      0.0002      0.0003
  11  16 2898.30  11  3 18     -0.0000      0.0000      0.0000
  11  17 3038.54   1  3 18    437.8740    436.4730      1.3263
  11  17 3038.54   2  3 18     11.2593     10.8608      1.4959
  11  17 3038.54   3  3 18     -1.0407      0.8594      1.3490
  11  17 3038.54   4  3 18      0.0334     -0.1219      0.9005
  11  17 3038.54   5  3 18     -0.0055      0.0604      0.4747
  11  17 3038.54   6  3 18      0.0035      0.0278      0.2037
  11  17 3038.54   7  3 18     -0.0017      0.0063      0.0619
  11  17 3038.54   8  3 18      0.0003     -0.0189      0.0138
  11  17 3038.54   9  3 18     -0.0000     -0.0008      0.0024
  11  17 3038.54  10  3 18      0.0000     -0.0005      0.0003
  11  17 3038.54  11  3 18     -0.0000      0.0000      0.0000
  11  18 3178.69   1  3 18    437.9048    439.2800      1.3757
  11  18 3178.69   2  3 18     11.2037     12.1988      1.7134
  11  18 3178.69   3  3 18     -1.0363     -2.1423      1.4725
  11  18 3178.69   4  3 18      0.0329      0.2749      0.9772
  11  18 3178.69   5  3 18     -0.0054      0.5990      0.5172
  11  18 3178.69   6  3 18      0.0035      0.1141      0.2133
  11  18 3178.69   7  3 18     -0.0017      0.0082      0.0691
  11  18 3178.69   8  3 18      0.0003      0.0149      0.0167
  11  18 3178.69   9  3 18     -0.0000     -0.0006      0.0030
  11  18 3178.69  10  3 18      0.0000      0.0002      0.0003
  11  18 3178.69  11  3 18     -0.0000      0.0000      0.0000
  11  19 3318.81   1  3 18    437.9295    437.0700      1.6285
  11  19 3318.81   2  3 18     11.1706      8.8733      2.0552
  11  19 3318.81   3  3 18     -1.0317      0.2997      1.7187
  11  19 3318.81   4  3 18      0.0328     -0.8417      1.1293
  11  19 3318.81   5  3 18     -0.0053      0.0099      0.5841
  11  19 3318.81   6  3 18      0.0035     -0.3424      0.2400
  11  19 3318.81   7  3 18     -0.0017      0.0627      0.0794
  11  19 3318.81   8  3 18      0.0003     -0.0262      0.0184
  11  19 3318.81   9  3 18     -0.0000      0.0012      0.0034
  11  19 3318.81  10  3 18      0.0000     -0.0001      0.0004
  11  19 3318.81  11  3 18     -0.0000     -0.0000      0.0000
  11  20 3459.46   1  3 18    437.9444    439.4410      1.8310
  11  20 3459.46   2  3 18     11.1377     12.5676      2.2889
  11  20 3459.46   3  3 18     -1.0268      1.5325      1.9717
  11  20 3459.46   4  3 18      0.0331      2.4083      1.2901
  11  20 3459.46   5  3 18     -0.0051      0.3496      0.6795
  11  20 3459.46   6  3 18      0.0034     -0.1442      0.2797
  11  20 3459.46   7  3 18     -0.0016      0.1008      0.0901
  11  20 3459.46   8  3 18      0.0003     -0.0196      0.0216
  11  20 3459.46   9  3 18     -0.0000     -0.0015      0.0038
  11  20 3459.46  10  3 18      0.0000      0.0001      0.0004
  11  20 3459.46  11  3 18     -0.0000     -0.0000      0.0000
  11  21 3600.30   1  3 18    437.9314    437.7690      2.3326
  11  21 3600.30   2  3 18     11.0825     10.3928      2.9182
  11  21 3600.30   3  3 18     -1.0211      2.7105      2.4938
  11  21 3600.30   4  3 18      0.0326      2.6000      1.6564
  11  21 3600.30   5  3 18     -0.0051      0.1684      0.8552
  11  21 3600.30   6  3 18      0.0034     -0.5789      0.3570
  11  21 3600.30   7  3 18     -0.0016      0.2003      0.1137
  11  21 3600.30   8  3 18      0.0003     -0.0092      0.0273
  11  21 3600.30   9  3 18     -0.0000     -0.0057      0.0049
  11  21 3600.30  10  3 18      0.0000      0.0002      0.0006
  11  21 3600.30  11  3 18     -0.0000     -0.0000      0.0000
  11  22 3741.24   1  3 18    437.9450    438.5690      2.7671
  11  22 3741.24   2  3 18     11.0691      3.6502      3.5384
  11  22 3741.24   3  3 18     -1.0189      8.0508      2.9988
  11  22 3741.24   4  3 18      0.0329     -3.8897      1.9834
  11  22 3741.24   5  3 18     -0.0050      2.6460      1.0388
  11  22 3741.24   6  3 18      0.0033      1.0711      0.4267
  11  22 3741.24   7  3 18     -0.0016      0.1071      0.1381
  11  22 3741.24   8  3 18      0.0003     -0.0110      0.0337
  11  22 3741.24   9  3 18     -0.0000      0.0100      0.0060
  11  22 3741.24  10  3 18      0.0000     -0.0002      0.0007
  11  22 3741.24  11  3 18     -0.0000      0.0000      0.0000
  11  23 3882.45   1  3 18    437.9342    442.9240      3.8982
  11  23 3882.45   2  3 18     11.0383     12.7726      4.9691
  11  23 3882.45   3  3 18     -1.0155     -1.1496      4.2615
  11  23 3882.45   4  3 18      0.0327     -1.5934      2.7821
  11  23 3882.45   5  3 18     -0.0050     -2.3707      1.4548
  11  23 3882.45   6  3 18      0.0033     -1.0606      0.6015
  11  23 3882.45   7  3 18     -0.0016      0.4405      0.1956
  11  23 3882.45   8  3 18      0.0003      0.0098      0.0482
  11  23 3882.45   9  3 18     -0.0000      0.0071      0.0085
  11  23 3882.45  10  3 18      0.0000     -0.0008      0.0010
  11  23 3882.45  11  3 18     -0.0000     -0.0001      0.0001
  11  24 4023.63   1  3 18    437.9192    445.8130      4.3731
  11  24 4023.63   2  3 18     11.0043     10.9918      5.5801
  11  24 4023.63   3  3 18     -1.0116      3.5045      4.7640
  11  24 4023.63   4  3 18      0.0327      1.8592      3.1928
  11  24 4023.63   5  3 18     -0.0049      1.1260      1.6802
  11  24 4023.63   6  3 18      0.0033      1.1045      0.6956
  11  24 4023.63   7  3 18     -0.0016      0.1796      0.2231
  11  24 4023.63   8  3 18      0.0003      0.0936      0.0549
  11  24 4023.63   9  3 18     -0.0000     -0.0088      0.0098
  11  24 4023.63  10  3 18      0.0000      0.0035      0.0012
  11  24 4023.63  11  3 18     -0.0000      0.0000      0.0001
  11  25 4164.92   1  3 18    437.9156    432.8350      5.2814
  11  25 4164.92   2  3 18     10.9996     10.7685      6.7799
  11  25 4164.92   3  3 18     -1.0109      0.6345      5.8704
  11  25 4164.92   4  3 18      0.0327     -1.7130      3.9032
  11  25 4164.92   5  3 18     -0.0049     -1.8773      2.0639
  11  25 4164.92   6  3 18      0.0033      0.2703      0.8599
  11  25 4164.92   7  3 18     -0.0016      0.5911      0.2793
  11  25 4164.92   8  3 18      0.0003     -0.1133      0.0691
  11  25 4164.92   9  3 18     -0.0000      0.0056      0.0123
  11  25 4164.92  10  3 18      0.0000      0.0016      0.0014
  11  25 4164.92  11  3 18     -0.0000      0.0001      0.0001
  11  26 4306.24   1  3 18    437.8917    433.9190      6.4655
  11  26 4306.24   2  3 18     10.9682      2.1667      8.4585
  11  26 4306.24   3  3 18     -1.0075     22.1213      7.3572
  11  26 4306.24   4  3 18      0.0326     -0.6697      4.8886
  11  26 4306.24   5  3 18     -0.0049      6.6036      2.5656
  11  26 4306.24   6  3 18      0.0032     -1.0595      1.0759
  11  26 4306.24   7  3 18     -0.0016      0.3867      0.3526
  11  26 4306.24   8  3 18      0.0003      0.0002      0.0874
  11  26 4306.24   9  3 18     -0.0000     -0.0016      0.0157
  11  26 4306.24  10  3 18      0.0000     -0.0000      0.0018
  11  26 4306.24  11  3 18     -0.0000      0.0001      0.0001
  11  27 4447.41   1  3 18    437.8719    422.1750     11.5849
  11  27 4447.41   2  3 18     10.9483     17.0035     14.9893
  11  27 4447.41   3  3 18     -1.0053     10.6699     13.0322
  11  27 4447.41   4  3 18      0.0326     15.1202      8.7472
  11  27 4447.41   5  3 18     -0.0048     -5.7198      4.7055
  11  27 4447.41   6  3 18      0.0032      2.2750      1.9709
  11  27 4447.41   7  3 18     -0.0016     -0.0390      0.6507
  11  27 4447.41   8  3 18      0.0003      0.0886      0.1621
  11  27 4447.41   9  3 18     -0.0000      0.0326      0.0289
  11  27 4447.41  10  3 18      0.0000     -0.0005      0.0034
  11  27 4447.41  11  3 18     -0.0000      0.0001      0.0002
  11  28 4588.64   1  3 18    437.8581    426.1910     22.5368
  11  28 4588.64   2  3 18     10.9458     25.2805     29.9945
  11  28 4588.64   3  3 18     -1.0051     13.0018     26.0470
  11  28 4588.64   4  3 18      0.0326    -26.5244     17.5248
  11  28 4588.64   5  3 18     -0.0048     11.0243      9.3376
  11  28 4588.64   6  3 18      0.0032     -4.3890      4.0407
  11  28 4588.64   7  3 18     -0.0016     -0.4538      1.3049
  11  28 4588.64   8  3 18      0.0003     -0.4343      0.3304
  11  28 4588.64   9  3 18     -0.0000     -0.0185      0.0590
  11  28 4588.64  10  3 18      0.0000     -0.0093      0.0070
  11  28 4588.64  11  3 18     -0.0000     -0.0001      0.0004
  11  29 4729.59   1  3 18    437.8265    498.4070     28.1852
  11  29 4729.59   2  3 18     10.9237     55.3411     37.6314
  11  29 4729.59   3  3 18     -1.0031    -15.6377     32.0137
  11  29 4729.59   4  3 18      0.0325     28.5948     21.5186
  11  29 4729.59   5  3 18     -0.0048     -3.2571     11.4823
  11  29 4729.59   6  3 18      0.0032     -6.7044      4.9466
  11  29 4729.59   7  3 18     -0.0016      2.0972      1.6643
  11  29 4729.59   8  3 18      0.0003      0.4669      0.4257
  11  29 4729.59   9  3 18     -0.0000     -0.0452      0.0768
  11  29 4729.59  10  3 18      0.0000     -0.0136      0.0087
  11  29 4729.59  11  3 18     -0.0000     -0.0004      0.0005
  12   9 1949.67   1  3 18    437.0868    435.8790      1.7119
  12   9 1949.67   2  3 18     12.0941     14.4108      2.1613
  12   9 1949.67   3  3 18     -1.1335     -0.5883      1.8934
  12   9 1949.67   4  3 18      0.0469     -0.5260      1.2555
  12   9 1949.67   5  3 18     -0.0064     -0.0613      0.6746
  12   9 1949.67   6  3 18      0.0052      0.1750      0.3073
  12   9 1949.67   7  3 18     -0.0025      0.0688      0.1115
  12   9 1949.67   8  3 18      0.0005      0.0522      0.0317
  12   9 1949.67   9  3 18     -0.0001      0.0088      0.0070
  12   9 1949.67  10  3 18      0.0000     -0.0014      0.0011
  12   9 1949.67  11  3 18     -0.0000     -0.0000      0.0001
  12   9 1949.67  12  3 18     -0.0000      0.0000      0.0000
  12  10 2093.24   1  3 18    437.2335    438.3240      1.6054
  12  10 2093.24   2  3 18     11.8820      8.4326      2.0900
  12  10 2093.24   3  3 18     -1.1366      0.1792      1.7994
  12  10 2093.24   4  3 18      0.0383     -0.6960      1.3014
  12  10 2093.24   5  3 18     -0.0083      0.3646      0.7233
  12  10 2093.24   6  3 18      0.0044     -0.0790      0.3188
  12  10 2093.24   7  3 18     -0.0026      0.0294      0.1181
  12  10 2093.24   8  3 18      0.0005      0.0276      0.0329
  12  10 2093.24   9  3 18     -0.0001     -0.0059      0.0070
  12  10 2093.24  10  3 18      0.0000      0.0004      0.0012
  12  10 2093.24  11  3 18     -0.0000     -0.0001      0.0001
  12  10 2093.24  12  3 18     -0.0000      0.0000      0.0000
  12  11 2235.70   1  3 18    437.3716    437.9180      1.3351
  12  11 2235.70   2  3 18     11.8811     12.0438      1.7873
  12  11 2235.70   3  3 18     -1.1224     -3.9733      1.5546
  12  11 2235.70   4  3 18      0.0393     -0.9722      1.0509
  12  11 2235.70   5  3 18     -0.0076      0.2884      0.5900
  12  11 2235.70   6  3 18      0.0048     -0.5556      0.2695
  12  11 2235.70   7  3 18     -0.0026     -0.0026      0.0970
  12  11 2235.70   8  3 18      0.0005     -0.0010      0.0268
  12  11 2235.70   9  3 18     -0.0001     -0.0024      0.0057
  12  11 2235.70  10  3 18      0.0000     -0.0003      0.0009
  12  11 2235.70  11  3 18     -0.0000      0.0000      0.0001
  12  11 2235.70  12  3 18     -0.0000     -0.0000      0.0000
  12  12 2376.69   1  3 18    437.5480    438.0930      1.2487
  12  12 2376.69   2  3 18     11.8522     13.4617      1.5888
  12  12 2376.69   3  3 18     -1.1312     -2.1714      1.4952
  12  12 2376.69   4  3 18      0.0406     -1.3875      1.0284
  12  12 2376.69   5  3 18     -0.0071      0.2251      0.5846
  12  12 2376.69   6  3 18      0.0050      0.1330      0.2712
  12  12 2376.69   7  3 18     -0.0026      0.1800      0.1007
  12  12 2376.69   8  3 18      0.0005     -0.0043      0.0286
  12  12 2376.69   9  3 18     -0.0001     -0.0048      0.0060
  12  12 2376.69  10  3 18      0.0000      0.0008      0.0010
  12  12 2376.69  11  3 18     -0.0000     -0.0000      0.0001
  12  12 2376.69  12  3 18     -0.0000     -0.0000      0.0000
  12  13 2516.36   1  3 18    437.6074    434.8920      1.4425
  12  13 2516.36   2  3 18     11.7378     10.9041      1.9166
  12  13 2516.36   3  3 18     -1.1303      1.0067      1.6801
  12  13 2516.36   4  3 18      0.0365     -1.9638      1.1005
  12  13 2516.36   5  3 18     -0.0078      0.2970      0.5689
  12  13 2516.36   6  3 18      0.0047     -0.2957      0.2716
  12  13 2516.36   7  3 18     -0.0026     -0.0405      0.1009
  12  13 2516.36   8  3 18      0.0005      0.0486      0.0281
  12  13 2516.36   9  3 18     -0.0001     -0.0092      0.0062
  12  13 2516.36  10  3 18      0.0000     -0.0002      0.0010
  12  13 2516.36  11  3 18     -0.0000      0.0001      0.0001
  12  13 2516.36  12  3 18     -0.0000      0.0000      0.0000
  12  14 2656.12   1  3 18    437.7636    438.4990      1.1194
  12  14 2656.12   2  3 18     11.6714      8.7256      1.4454
  12  14 2656.12   3  3 18     -1.1157     -0.7983      1.2960
  12  14 2656.12   4  3 18      0.0382     -1.0720      0.8517
  12  14 2656.12   5  3 18     -0.0066      0.2759      0.4744
  12  14 2656.12   6  3 18      0.0048     -0.3083      0.2203
  12  14 2656.12   7  3 18     -0.0026     -0.0479      0.0805
  12  14 2656.12   8  3 18      0.0005      0.0207      0.0230
  12  14 2656.12   9  3 18     -0.0001      0.0024      0.0050
  12  14 2656.12  10  3 18      0.0000     -0.0011      0.0008
  12  14 2656.12  11  3 18     -0.0000      0.0000      0.0001
  12  14 2656.12  12  3 18     -0.0000     -0.0000      0.0000
  12  15 2796.82   1  3 18    437.8793    436.6350      1.2091
  12  15 2796.82   2  3 18     11.5872     13.8600      1.5588
  12  15 2796.82   3  3 18     -1.1088     -1.5175      1.3550
  12  15 2796.82   4  3 18      0.0369     -1.1545      0.9217
  12  15 2796.82   5  3 18     -0.0067      0.2147      0.4874
  12  15 2796.82   6  3 18      0.0046     -0.4751      0.2436
  12  15 2796.82   7  3 18     -0.0025      0.0105      0.0884
  12  15 2796.82   8  3 18      0.0005     -0.0079      0.0247
  12  15 2796.82   9  3 18     -0.0001      0.0006      0.0056
  12  15 2796.82  10  3 18      0.0000     -0.0020      0.0009
  12  15 2796.82  11  3 18     -0.0000      0.0001      0.0001
  12  15 2796.82  12  3 18     -0.0000     -0.0000      0.0000
  12  16 2937.53   1  3 18    438.0048    440.4210      1.0975
  12  16 2937.53   2  3 18     11.5295     11.5546      1.3616
  12  16 2937.53   3  3 18     -1.1003     -2.1659      1.1832
  12  16 2937.53   4  3 18      0.0370     -0.7359      0.8351
  12  16 2937.53   5  3 18     -0.0063      0.3101      0.4479
  12  16 2937.53   6  3 18      0.0047     -0.0812      0.2112
  12  16 2937.53   7  3 18     -0.0025     -0.0874      0.0718
  12  16 2937.53   8  3 18      0.0005      0.0264      0.0209
  12  16 2937.53   9  3 18     -0.0001     -0.0050      0.0050
  12  16 2937.53  10  3 18      0.0000      0.0011      0.0007
  12  16 2937.53  11  3 18     -0.0000     -0.0000      0.0001
  12  16 2937.53  12  3 18     -0.0000     -0.0000      0.0000
  12  17 3078.12   1  3 18    438.0606    437.0950      1.0525
  12  17 3078.12   2  3 18     11.5067      9.9855      1.3095
  12  17 3078.12   3  3 18     -1.0999      1.2498      1.1549
  12  17 3078.12   4  3 18      0.0367      0.1440      0.8175
  12  17 3078.12   5  3 18     -0.0065      1.4503      0.4567
  12  17 3078.12   6  3 18      0.0046     -0.0247      0.2061
  12  17 3078.12   7  3 18     -0.0025     -0.0526      0.0735
  12  17 3078.12   8  3 18      0.0005      0.0458      0.0204
  12  17 3078.12   9  3 18     -0.0001     -0.0052      0.0044
  12  17 3078.12  10  3 18      0.0000     -0.0007      0.0007
  12  17 3078.12  11  3 18     -0.0000      0.0001      0.0001
  12  17 3078.12  12  3 18     -0.0000     -0.0000      0.0000
  12  18 3218.85   1  3 18    438.1033    439.1010      1.2520
  12  18 3218.85   2  3 18     11.4625     11.7535      1.6596
  12  18 3218.85   3  3 18     -1.0945      0.6416      1.4288
  12  18 3218.85   4  3 18      0.0368     -1.7028      0.9676
  12  18 3218.85   5  3 18     -0.0064      0.2358      0.5324
  12  18 3218.85   6  3 18      0.0046     -0.1809      0.2384
  12  18 3218.85   7  3 18     -0.0025      0.0765      0.0865
  12  18 3218.85   8  3 18      0.0005      0.0094      0.0246
  12  18 3218.85   9  3 18     -0.0001     -0.0075      0.0054
  12  18 3218.85  10  3 18      0.0000      0.0002      0.0009
  12  18 3218.85  11  3 18     -0.0000     -0.0001      0.0001
  12  18 3218.85  12  3 18     -0.0000      0.0000      0.0000
  12  19 3359.51   1  3 18    438.1241    438.8520      1.4509
  12  19 3359.51   2  3 18     11.4008      7.4241      1.8941
  12  19 3359.51   3  3 18     -1.0876     -1.2139      1.6392
  12  19 3359.51   4  3 18      0.0365     -0.6463      1.1196
  12  19 3359.51   5  3 18     -0.0062     -0.4776      0.6183
  12  19 3359.51   6  3 18      0.0045      0.1352      0.2779
  12  19 3359.51   7  3 18     -0.0025     -0.0438      0.0991
  12  19 3359.51   8  3 18      0.0005      0.0457      0.0287
  12  19 3359.51   9  3 18     -0.0001      0.0020      0.0064
  12  19 3359.51  10  3 18      0.0000      0.0018      0.0010
  12  19 3359.51  11  3 18     -0.0000     -0.0002      0.0001
  12  19 3359.51  12  3 18     -0.0000      0.0000      0.0000
  12  20 3500.59   1  3 18    438.1501    435.5560      1.7271
  12  20 3500.59   2  3 18     11.3764     10.5628      2.2080
  12  20 3500.59   3  3 18     -1.0839     -2.4308      1.9362
  12  20 3500.59   4  3 18      0.0366      0.0366      1.3462
  12  20 3500.59   5  3 18     -0.0061      1.3000      0.7497
  12  20 3500.59   6  3 18      0.0044     -0.6315      0.3346
  12  20 3500.59   7  3 18     -0.0025      0.1238      0.1220
  12  20 3500.59   8  3 18      0.0005     -0.0259      0.0350
  12  20 3500.59   9  3 18     -0.0001     -0.0064      0.0076
  12  20 3500.59  10  3 18      0.0000      0.0004      0.0012
  12  20 3500.59  11  3 18     -0.0000     -0.0001      0.0001
  12  20 3500.59  12  3 18     -0.0000      0.0000      0.0000
  12  21 3641.99   1  3 18    438.1465    433.5440      2.0908
  12  21 3641.99   2  3 18     11.3286     13.4451      2.6648
  12  21 3641.99   3  3 18     -1.0783      0.6788      2.3595
  12  21 3641.99   4  3 18      0.0364      0.9295      1.6359
  12  21 3641.99   5  3 18     -0.0061      1.1964      0.9135
  12  21 3641.99   6  3 18      0.0044     -0.4448      0.4159
  12  21 3641.99   7  3 18     -0.0024      0.3405      0.1516
  12  21 3641.99   8  3 18      0.0005     -0.0427      0.0431
  12  21 3641.99   9  3 18     -0.0001      0.0012      0.0094
  12  21 3641.99  10  3 18      0.0000      0.0010      0.0015
  12  21 3641.99  11  3 18     -0.0000      0.0000      0.0002
  12  21 3641.99  12  3 18     -0.0000      0.0000      0.0000
  12  22 3783.31   1  3 18    438.1402    439.0780      2.6492
  12  22 3783.31   2  3 18     11.2934     14.6026      3.4332
  12  22 3783.31   3  3 18     -1.0744     -6.5717      3.0067
  12  22 3783.31   4  3 18      0.0364      1.5859      2.1035
  12  22 3783.31   5  3 18     -0.0059      0.0863      1.1745
  12  22 3783.31   6  3 18      0.0044     -0.7329      0.5348
  12  22 3783.31   7  3 18     -0.0024      0.3414      0.1914
  12  22 3783.31   8  3 18      0.0005     -0.0343      0.0547
  12  22 3783.31   9  3 18     -0.0001     -0.0006      0.0122
  12  22 3783.31  10  3 18      0.0000      0.0014      0.0019
  12  22 3783.31  11  3 18     -0.0000     -0.0005      0.0002
  12  22 3783.31  12  3 18     -0.0000     -0.0000      0.0000
  12  23 3924.87   1  3 18    438.1410    445.8780      3.4611
  12  23 3924.87   2  3 18     11.2777      9.8527      4.4617
  12  23 3924.87   3  3 18     -1.0722      7.8910      3.9888
  12  23 3924.87   4  3 18      0.0364      1.2956      2.7594
  12  23 3924.87   5  3 18     -0.0059     -0.1785      1.5493
  12  23 3924.87   6  3 18      0.0043     -0.4519      0.7025
  12  23 3924.87   7  3 18     -0.0024      0.2569      0.2562
  12  23 3924.87   8  3 18      0.0005     -0.1391      0.0733
  12  23 3924.87   9  3 18     -0.0001     -0.0004      0.0160
  12  23 3924.87  10  3 18      0.0000     -0.0013      0.0026
  12  23 3924.87  11  3 18     -0.0000     -0.0003      0.0003
  12  23 3924.87  12  3 18     -0.0000     -0.0000      0.0000
  12  24 4066.52   1  3 18    438.1187    442.7570      4.0171
  12  24 4066.52   2  3 18     11.2380     -2.4874      5.2563
  12  24 4066.52   3  3 18     -1.0679      9.5929      4.6368
  12  24 4066.52   4  3 18      0.0363     -0.4303      3.2215
  12  24 4066.52   5  3 18     -0.0059     -0.2192      1.8061
  12  24 4066.52   6  3 18      0.0043      0.6815      0.8268
  12  24 4066.52   7  3 18     -0.0024      0.2754      0.3007
  12  24 4066.52   8  3 18      0.0005     -0.0635      0.0867
  12  24 4066.52   9  3 18     -0.0001      0.0512      0.0192
  12  24 4066.52  10  3 18      0.0000     -0.0059      0.0031
  12  24 4066.52  11  3 18     -0.0000      0.0005      0.0003
  12  24 4066.52  12  3 18     -0.0000     -0.0000      0.0000
  12  25 4208.08   1  3 18    438.1091    448.5930      5.0754
  12  25 4208.08   2  3 18     11.2236     25.5427      6.6932
  12  25 4208.08   3  3 18     -1.0662     -0.6721      5.9739
  12  25 4208.08   4  3 18      0.0363      0.8239      4.1480
  12  25 4208.08   5  3 18     -0.0058      0.1872      2.3231
  12  25 4208.08   6  3 18      0.0043     -0.2241      1.0602
  12  25 4208.08   7  3 18     -0.0024      0.1372      0.3888
  12  25 4208.08   8  3 18      0.0005     -0.1811      0.1128
  12  25 4208.08   9  3 18     -0.0001      0.0844      0.0251
  12  25 4208.08  10  3 18      0.0000     -0.0081      0.0040
  12  25 4208.08  11  3 18     -0.0000     -0.0001      0.0004
  12  25 4208.08  12  3 18     -0.0000      0.0000      0.0000
  12  26 4349.73   1  3 18    438.0932    444.0420      6.8266
  12  26 4349.73   2  3 18     11.2060     19.9957      9.0761
  12  26 4349.73   3  3 18     -1.0640     17.3246      8.0514
  12  26 4349.73   4  3 18      0.0363     -3.4607      5.5918
  12  26 4349.73   5  3 18     -0.0058      5.2286      3.1665
  12  26 4349.73   6  3 18      0.0043     -2.3628      1.4528
  12  26 4349.73   7  3 18     -0.0024     -0.1187      0.5335
  12  26 4349.73   8  3 18      0.0005      0.0950      0.1548
  12  26 4349.73   9  3 18     -0.0001      0.0925      0.0344
  12  26 4349.73  10  3 18      0.0000     -0.0126      0.0056
  12  26 4349.73  11  3 18     -0.0000      0.0008      0.0006
  12  26 4349.73  12  3 18     -0.0000     -0.0000      0.0000
  12  27 4491.26   1  3 18    438.0624    434.6700     13.4132
  12  27 4491.26   2  3 18     11.1733     31.4222     17.8335
  12  27 4491.26   3  3 18     -1.0606     31.3719     15.8643
  12  27 4491.26   4  3 18      0.0361     -0.5197     11.1975
  12  27 4491.26   5  3 18     -0.0057      6.4698      6.3689
  12  27 4491.26   6  3 18      0.0042     -1.8848      2.9481
  12  27 4491.26   7  3 18     -0.0024     -2.7722      1.0948
  12  27 4491.26   8  3 18      0.0005     -0.0117      0.3226
  12  27 4491.26   9  3 18     -0.0001      0.0539      0.0726
  12  27 4491.26  10  3 18      0.0000      0.0045      0.0116
  12  27 4491.26  11  3 18     -0.0000     -0.0003      0.0012
  12  27 4491.26  12  3 18     -0.0000      0.0001      0.0001
  12  28 4632.66   1  3 18    438.0478    418.3450     18.2333
  12  28 4632.66   2  3 18     11.1740     17.5159     24.6547
  12  28 4632.66   3  3 18     -1.0610     22.5059     21.8774
  12  28 4632.66   4  3 18      0.0362     -1.0462     15.4937
  12  28 4632.66   5  3 18     -0.0057      6.0626      8.8316
  12  28 4632.66   6  3 18      0.0042      4.5655      4.1341
  12  28 4632.66   7  3 18     -0.0024     -1.9179      1.5352
  12  28 4632.66   8  3 18      0.0005     -0.6040      0.4471
  12  28 4632.66   9  3 18     -0.0001      0.0693      0.1003
  12  28 4632.66  10  3 18      0.0000     -0.0009      0.0164
  12  28 4632.66  11  3 18     -0.0000      0.0013      0.0017
  12  28 4632.66  12  3 18     -0.0000     -0.0002      0.0001
  12  29 4773.87   1  3 18    438.0197    512.0360     37.3604
  12  29 4773.87   2  3 18     11.1575    139.5830     51.2500
  12  29 4773.87   3  3 18     -1.0594     15.8418     46.1309
  12  29 4773.87   4  3 18      0.0361     35.6145     32.2334
  12  29 4773.87   5  3 18     -0.0057     -5.8082     18.6136
  12  29 4773.87   6  3 18      0.0042     -3.8566      8.8046
  12  29 4773.87   7  3 18     -0.0024     -4.5099      3.2796
  12  29 4773.87   8  3 18      0.0005      1.7455      0.9821
  12  29 4773.87   9  3 18     -0.0001      0.0582      0.2254
  12  29 4773.87  10  3 18      0.0000      0.0361      0.0356
  12  29 4773.87  11  3 18     -0.0000      0.0039      0.0038
  12  29 4773.87  12  3 18     -0.0000     -0.0003      0.0002
  13   8 1838.39   1  3 18    437.1046    438.3420      2.2376
  13   8 1838.39   2  3 18     12.5513     14.7168      2.8672
  13   8 1838.39   3  3 18     -1.2158      0.5110      2.6253
  13   8 1838.39   4  3 18      0.0426     -1.2405      1.7465
  13   8 1838.39   5  3 18     -0.0122      0.2529      1.0723
  13   8 1838.39   6  3 18      0.0054      0.3294      0.4554
  13   8 1838.39   7  3 18     -0.0038     -0.1704      0.1775
  13   8 1838.39   8  3 18      0.0008     -0.0483      0.0633
  13   8 1838.39   9  3 18     -0.0002     -0.0216      0.0165
  13   8 1838.39  10  3 18      0.0000      0.0034      0.0031
  13   8 1838.39  11  3 18     -0.0000     -0.0003      0.0004
  13   8 1838.39  12  3 18     -0.0000      0.0000      0.0000
  13   8 1838.39  13  3 18      0.0000     -0.0000      0.0000
  13   9 1983.51   1  3 18    437.2906    436.6640      1.3575
  13   9 1983.51   2  3 18     12.4177     13.4861      1.6557
  13   9 1983.51   3  3 18     -1.1830     -0.0905      1.5130
  13   9 1983.51   4  3 18      0.0503      0.4676      1.1520
  13   9 1983.51   5  3 18     -0.0075     -1.4297      0.6436
  13   9 1983.51   6  3 18      0.0063     -0.1360      0.3472
  13   9 1983.51   7  3 18     -0.0036     -0.0585      0.1398
  13   9 1983.51   8  3 18      0.0008     -0.0150      0.0441
  13   9 1983.51   9  3 18     -0.0002      0.0006      0.0103
  13   9 1983.51  10  3 18      0.0000     -0.0015      0.0022
  13   9 1983.51  11  3 18     -0.0000     -0.0001      0.0003
  13   9 1983.51  12  3 18     -0.0000      0.0000      0.0000
  13   9 1983.51  13  3 18      0.0000     -0.0000      0.0000
  13  10 2128.16   1  3 18    437.4406    437.6230      1.0805
  13  10 2128.16   2  3 18     12.2018     12.1872      1.3912
  13  10 2128.16   3  3 18     -1.1926      0.9516      1.2365
  13  10 2128.16   4  3 18      0.0423     -0.6570      0.9033
  13  10 2128.16   5  3 18     -0.0094     -0.0558      0.5372
  13  10 2128.16   6  3 18      0.0056     -0.3798      0.2621
  13  10 2128.16   7  3 18     -0.0037     -0.0901      0.1018
  13  10 2128.16   8  3 18      0.0008      0.0019      0.0319
  13  10 2128.16   9  3 18     -0.0002      0.0039      0.0083
  13  10 2128.16  10  3 18      0.0000     -0.0013      0.0017
  13  10 2128.16  11  3 18     -0.0000      0.0001      0.0002
  13  10 2128.16  12  3 18     -0.0000     -0.0000      0.0000
  13  10 2128.16  13  3 18      0.0000      0.0000      0.0000
  13  11 2271.06   1  3 18    437.4794    438.6970      1.0905
  13  11 2271.06   2  3 18     12.1404     12.4246      1.4797
  13  11 2271.06   3  3 18     -1.1852      0.9630      1.3236
  13  11 2271.06   4  3 18      0.0427     -0.1011      0.9603
  13  11 2271.06   5  3 18     -0.0084     -0.0339      0.5655
  13  11 2271.06   6  3 18      0.0061      0.2737      0.2767
  13  11 2271.06   7  3 18     -0.0036      0.0992      0.1101
  13  11 2271.06   8  3 18      0.0008     -0.0250      0.0356
  13  11 2271.06   9  3 18     -0.0002      0.0013      0.0089
  13  11 2271.06  10  3 18      0.0000     -0.0001      0.0018
  13  11 2271.06  11  3 18     -0.0000     -0.0001      0.0003
  13  11 2271.06  12  3 18     -0.0000      0.0000      0.0000
  13  11 2271.06  13  3 18      0.0000     -0.0000      0.0000
  13  12 2412.35   1  3 18    437.6621    438.0010      1.1560
  13  12 2412.35   2  3 18     12.1334     12.9707      1.5598
  13  12 2412.35   3  3 18     -1.1854     -2.2306      1.3558
  13  12 2412.35   4  3 18      0.0439     -1.3000      0.9587
  13  12 2412.35   5  3 18     -0.0086      0.6143      0.5593
  13  12 2412.35   6  3 18      0.0062      0.0635      0.2660
  13  12 2412.35   7  3 18     -0.0036      0.1387      0.1042
  13  12 2412.35   8  3 18      0.0008     -0.0102      0.0340
  13  12 2412.35   9  3 18     -0.0002      0.0029      0.0086
  13  12 2412.35  10  3 18      0.0000     -0.0002      0.0017
  13  12 2412.35  11  3 18     -0.0000     -0.0001      0.0003
  13  12 2412.35  12  3 18     -0.0000     -0.0000      0.0000
  13  12 2412.35  13  3 18      0.0000     -0.0000      0.0000
  13  13 2552.81   1  3 18    437.7454    438.5000      1.0649
  13  13 2552.81   2  3 18     12.0047     12.8938      1.3379
  13  13 2552.81   3  3 18     -1.1831      0.8035      1.2139
  13  13 2552.81   4  3 18      0.0404     -0.6358      0.8986
  13  13 2552.81   5  3 18     -0.0085      0.5446      0.5431
  13  13 2552.81   6  3 18      0.0060     -0.0993      0.2609
  13  13 2552.81   7  3 18     -0.0036      0.1256      0.1015
  13  13 2552.81   8  3 18      0.0008      0.0415      0.0322
  13  13 2552.81   9  3 18     -0.0002      0.0045      0.0082
  13  13 2552.81  10  3 18      0.0000      0.0004      0.0016
  13  13 2552.81  11  3 18     -0.0000      0.0003      0.0002
  13  13 2552.81  12  3 18     -0.0000     -0.0000      0.0000
  13  13 2552.81  13  3 18      0.0000      0.0000      0.0000
  13  14 2693.35   1  3 18    437.8621    437.2930      1.0403
  13  14 2693.35   2  3 18     11.8905     12.3923      1.3938
  13  14 2693.35   3  3 18     -1.1667      1.1527      1.2746
  13  14 2693.35   4  3 18      0.0412      0.7552      0.8966
  13  14 2693.35   5  3 18     -0.0076      0.3820      0.5319
  13  14 2693.35   6  3 18      0.0060     -0.3261      0.2600
  13  14 2693.35   7  3 18     -0.0035      0.0590      0.1042
  13  14 2693.35   8  3 18      0.0008      0.0163      0.0342
  13  14 2693.35   9  3 18     -0.0002     -0.0082      0.0085
  13  14 2693.35  10  3 18      0.0000     -0.0026      0.0017
  13  14 2693.35  11  3 18     -0.0000     -0.0003      0.0003
  13  14 2693.35  12  3 18     -0.0000      0.0000      0.0000
  13  14 2693.35  13  3 18      0.0000      0.0000      0.0000
  13  15 2834.70   1  3 18    437.9930    438.1920      1.1928
  13  15 2834.70   2  3 18     11.8274     14.3965      1.5413
  13  15 2834.70   3  3 18     -1.1624      0.3214      1.3759
  13  15 2834.70   4  3 18      0.0404     -2.9795      0.9807
  13  15 2834.70   5  3 18     -0.0075      0.8710      0.5589
  13  15 2834.70   6  3 18      0.0058     -0.3058      0.2720
  13  15 2834.70   7  3 18     -0.0035     -0.0468      0.1070
  13  15 2834.70   8  3 18      0.0008     -0.0685      0.0350
  13  15 2834.70   9  3 18     -0.0002      0.0117      0.0090
  13  15 2834.70  10  3 18      0.0000      0.0029      0.0018
  13  15 2834.70  11  3 18     -0.0000     -0.0002      0.0003
  13  15 2834.70  12  3 18     -0.0000      0.0000      0.0000
  13  15 2834.70  13  3 18      0.0000     -0.0000      0.0000
  13  16 2976.08   1  3 18    438.1049    439.4100      1.1350
  13  16 2976.08   2  3 18     11.7626     12.8112      1.4693
  13  16 2976.08   3  3 18     -1.1532     -0.3896      1.3125
  13  16 2976.08   4  3 18      0.0407     -1.3090      0.9856
  13  16 2976.08   5  3 18     -0.0073      0.4117      0.5654
  13  16 2976.08   6  3 18      0.0058     -0.5485      0.2702
  13  16 2976.08   7  3 18     -0.0035      0.0564      0.1053
  13  16 2976.08   8  3 18      0.0008     -0.0025      0.0343
  13  16 2976.08   9  3 18     -0.0002      0.0052      0.0084
  13  16 2976.08  10  3 18      0.0000      0.0007      0.0017
  13  16 2976.08  11  3 18     -0.0000      0.0003      0.0003
  13  16 2976.08  12  3 18     -0.0000      0.0000      0.0000
  13  16 2976.08  13  3 18      0.0000     -0.0000      0.0000
  13  17 3117.09   1  3 18    438.1963    439.5870      0.9921
  13  17 3117.09   2  3 18     11.7202     10.6268      1.2505
  13  17 3117.09   3  3 18     -1.1520      0.9916      1.1372
  13  17 3117.09   4  3 18      0.0398     -2.1450      0.8193
  13  17 3117.09   5  3 18     -0.0075      0.3244      0.4900
  13  17 3117.09   6  3 18      0.0057     -0.0877      0.2424
  13  17 3117.09   7  3 18     -0.0035     -0.0835      0.0964
  13  17 3117.09   8  3 18      0.0008     -0.0080      0.0305
  13  17 3117.09   9  3 18     -0.0002     -0.0023      0.0081
  13  17 3117.09  10  3 18      0.0000     -0.0003      0.0016
  13  17 3117.09  11  3 18     -0.0000      0.0000      0.0002
  13  17 3117.09  12  3 18     -0.0000     -0.0000      0.0000
  13  17 3117.09  13  3 18      0.0000      0.0000      0.0000
  13  18 3258.29   1  3 18    438.2602    439.2280      1.1943
  13  18 3258.29   2  3 18     11.6903     13.5151      1.5142
  13  18 3258.29   3  3 18     -1.1467     -0.4487      1.3897
  13  18 3258.29   4  3 18      0.0403     -1.5722      0.9781
  13  18 3258.29   5  3 18     -0.0073      1.1379      0.5881
  13  18 3258.29   6  3 18      0.0057     -0.2089      0.2797
  13  18 3258.29   7  3 18     -0.0035     -0.0208      0.1132
  13  18 3258.29   8  3 18      0.0008     -0.0321      0.0363
  13  18 3258.29   9  3 18     -0.0002     -0.0068      0.0097
  13  18 3258.29  10  3 18      0.0000     -0.0002      0.0019
  13  18 3258.29  11  3 18     -0.0000     -0.0000      0.0003
  13  18 3258.29  12  3 18     -0.0000      0.0000      0.0000
  13  18 3258.29  13  3 18      0.0000      0.0000      0.0000
  13  19 3399.60   1  3 18    438.2882    437.5770      1.3418
  13  19 3399.60   2  3 18     11.6157     10.0015      1.7395
  13  19 3399.60   3  3 18     -1.1381     -0.1320      1.5648
  13  19 3399.60   4  3 18      0.0401      0.0637      1.1448
  13  19 3399.60   5  3 18     -0.0071      0.9216      0.6803
  13  19 3399.60   6  3 18      0.0056     -0.4604      0.3291
  13  19 3399.60   7  3 18     -0.0034     -0.1652      0.1312
  13  19 3399.60   8  3 18      0.0008     -0.0134      0.0431
  13  19 3399.60   9  3 18     -0.0002      0.0194      0.0112
  13  19 3399.60  10  3 18      0.0000      0.0004      0.0022
  13  19 3399.60  11  3 18     -0.0000     -0.0002      0.0003
  13  19 3399.60  12  3 18     -0.0000     -0.0000      0.0000
  13  19 3399.60  13  3 18      0.0000     -0.0000      0.0000
  13  20 3541.10   1  3 18    438.3161    438.3680      1.6722
  13  20 3541.10   2  3 18     11.5789      8.7684      2.1970
  13  20 3541.10   3  3 18     -1.1340      1.3509      1.9821
  13  20 3541.10   4  3 18      0.0398     -3.3992      1.4040
  13  20 3541.10   5  3 18     -0.0070      0.3922      0.8277
  13  20 3541.10   6  3 18      0.0056      0.2887      0.4012
  13  20 3541.10   7  3 18     -0.0034      0.3703      0.1605
  13  20 3541.10   8  3 18      0.0008      0.0104      0.0520
  13  20 3541.10   9  3 18     -0.0002     -0.0015      0.0133
  13  20 3541.10  10  3 18      0.0000     -0.0019      0.0026
  13  20 3541.10  11  3 18     -0.0000      0.0002      0.0004
  13  20 3541.10  12  3 18     -0.0000      0.0000      0.0000
  13  20 3541.10  13  3 18      0.0000      0.0000      0.0000
  13  21 3682.96   1  3 18    438.3345    440.9090      2.0080
  13  21 3682.96   2  3 18     11.5502     14.7587      2.6130
  13  21 3682.96   3  3 18     -1.1299     -0.2545      2.3815
  13  21 3682.96   4  3 18      0.0399     -2.8474      1.7219
  13  21 3682.96   5  3 18     -0.0069     -1.2176      1.0219
  13  21 3682.96   6  3 18      0.0055     -0.2110      0.4969
  13  21 3682.96   7  3 18     -0.0034      0.1570      0.1991
  13  21 3682.96   8  3 18      0.0008     -0.0235      0.0648
  13  21 3682.96   9  3 18     -0.0002     -0.0258      0.0167
  13  21 3682.96  10  3 18      0.0000      0.0027      0.0033
  13  21 3682.96  11  3 18     -0.0000     -0.0004      0.0005
  13  21 3682.96  12  3 18     -0.0000      0.0000      0.0000
  13  21 3682.96  13  3 18      0.0000     -0.0000      0.0000
  13  22 3824.76   1  3 18    438.3167    438.0950      2.4408
  13  22 3824.76   2  3 18     11.4972     11.9348      3.2157
  13  22 3824.76   3  3 18     -1.1243     -0.9977      2.9326
  13  22 3824.76   4  3 18      0.0397     -1.6774      2.1253
  13  22 3824.76   5  3 18     -0.0069      0.9467      1.2532
  13  22 3824.76   6  3 18      0.0055     -0.6756      0.6178
  13  22 3824.76   7  3 18     -0.0034     -0.1817      0.2483
  13  22 3824.76   8  3 18      0.0008     -0.1533      0.0810
  13  22 3824.76   9  3 18     -0.0002      0.0182      0.0210
  13  22 3824.76  10  3 18      0.0000     -0.0043      0.0042
  13  22 3824.76  11  3 18     -0.0000     -0.0005      0.0006
  13  22 3824.76  12  3 18     -0.0000     -0.0000      0.0001
  13  22 3824.76  13  3 18      0.0000      0.0000      0.0000
  13  23 3966.64   1  3 18    438.3195    443.2040      2.9404
  13  23 3966.64   2  3 18     11.4811     10.0254      3.9313
  13  23 3966.64   3  3 18     -1.1220      6.6702      3.5560
  13  23 3966.64   4  3 18      0.0398     -2.2726      2.5613
  13  23 3966.64   5  3 18     -0.0068      4.5557      1.5105
  13  23 3966.64   6  3 18      0.0054     -0.7158      0.7446
  13  23 3966.64   7  3 18     -0.0034      0.4290      0.2984
  13  23 3966.64   8  3 18      0.0008     -0.2215      0.0976
  13  23 3966.64   9  3 18     -0.0002      0.0823      0.0256
  13  23 3966.64  10  3 18      0.0000     -0.0047      0.0052
  13  23 3966.64  11  3 18     -0.0000      0.0010      0.0007
  13  23 3966.64  12  3 18     -0.0000     -0.0000      0.0001
  13  23 3966.64  13  3 18      0.0000     -0.0000      0.0000
  13  24 4108.71   1  3 18    438.3022    440.0410      3.7133
  13  24 4108.71   2  3 18     11.4521     15.2283      4.9183
  13  24 4108.71   3  3 18     -1.1190      4.0998      4.4641
  13  24 4108.71   4  3 18      0.0397     -1.1271      3.2572
  13  24 4108.71   5  3 18     -0.0068     -2.6829      1.9352
  13  24 4108.71   6  3 18      0.0054      1.0421      0.9524
  13  24 4108.71   7  3 18     -0.0033     -0.3904      0.3837
  13  24 4108.71   8  3 18      0.0008      0.1239      0.1252
  13  24 4108.71   9  3 18     -0.0002     -0.0267      0.0325
  13  24 4108.71  10  3 18      0.0000      0.0005      0.0065
  13  24 4108.71  11  3 18     -0.0000      0.0004      0.0010
  13  24 4108.71  12  3 18     -0.0000     -0.0000      0.0001
  13  24 4108.71  13  3 18      0.0000      0.0000      0.0000
  13  25 4250.59   1  3 18    438.2817    431.3860      5.0242
  13  25 4250.59   2  3 18     11.4195     21.3303      6.7310
  13  25 4250.59   3  3 18     -1.1153      2.0534      6.1503
  13  25 4250.59   4  3 18      0.0396     -2.5547      4.4550
  13  25 4250.59   5  3 18     -0.0067      2.1559      2.6440
  13  25 4250.59   6  3 18      0.0054     -0.2165      1.3114
  13  25 4250.59   7  3 18     -0.0033      0.3366      0.5320
  13  25 4250.59   8  3 18      0.0008     -0.0988      0.1738
  13  25 4250.59   9  3 18     -0.0002      0.0272      0.0453
  13  25 4250.59  10  3 18      0.0000     -0.0089      0.0091
  13  25 4250.59  11  3 18     -0.0000      0.0004      0.0013
  13  25 4250.59  12  3 18     -0.0000     -0.0003      0.0001
  13  25 4250.59  13  3 18      0.0000      0.0000      0.0000
  13  26 4392.50   1  3 18    438.2705    441.0880      6.4592
  13  26 4392.50   2  3 18     11.4102     13.3520      8.7302
  13  26 4392.50   3  3 18     -1.1140     23.9876      7.9355
  13  26 4392.50   4  3 18      0.0396     -1.6867      5.7521
  13  26 4392.50   5  3 18     -0.0066     -9.3639      3.4294
  13  26 4392.50   6  3 18      0.0053     -0.3627      1.6971
  13  26 4392.50   7  3 18     -0.0033     -0.4668      0.6911
  13  26 4392.50   8  3 18      0.0008     -0.0628      0.2278
  13  26 4392.50   9  3 18     -0.0002     -0.0179      0.0595
  13  26 4392.50  10  3 18      0.0000     -0.0007      0.0120
  13  26 4392.50  11  3 18     -0.0000     -0.0013      0.0018
  13  26 4392.50  12  3 18     -0.0000      0.0000      0.0002
  13  26 4392.50  13  3 18      0.0000     -0.0000      0.0000
  13  27 4534.40   1  3 18    438.2403    451.2330     10.8628
  13  27 4534.40   2  3 18     11.3807     20.1896     14.9009
  13  27 4534.40   3  3 18     -1.1109     11.8394     13.5224
  13  27 4534.40   4  3 18      0.0395     -0.3429      9.8827
  13  27 4534.40   5  3 18     -0.0066      1.5767      5.8917
  13  27 4534.40   6  3 18      0.0053     -6.5955      2.9175
  13  27 4534.40   7  3 18     -0.0033     -0.9491      1.2138
  13  27 4534.40   8  3 18      0.0008      0.3721      0.4001
  13  27 4534.40   9  3 18     -0.0002     -0.1343      0.1071
  13  27 4534.40  10  3 18      0.0000     -0.0042      0.0216
  13  27 4534.40  11  3 18     -0.0000     -0.0053      0.0032
  13  27 4534.40  12  3 18     -0.0000     -0.0004      0.0003
  13  27 4534.40  13  3 18      0.0000      0.0000      0.0000
  13  28 4675.99   1  3 18    438.2158    388.8000     24.4653
  13  28 4675.99   2  3 18     11.3694     29.2587     33.7609
  13  28 4675.99   3  3 18     -1.1102     38.6861     30.1827
  13  28 4675.99   4  3 18      0.0395    -27.1605     22.0657
  13  28 4675.99   5  3 18     -0.0066     19.1650     13.4250
  13  28 4675.99   6  3 18      0.0053     -6.1964      6.7321
  13  28 4675.99   7  3 18     -0.0033      4.0713      2.7715
  13  28 4675.99   8  3 18      0.0008      0.4864      0.9385
  13  28 4675.99   9  3 18     -0.0002     -0.5362      0.2469
  13  28 4675.99  10  3 18      0.0000      0.0848      0.0504
  13  28 4675.99  11  3 18     -0.0000      0.0064      0.0074
  13  28 4675.99  12  3 18     -0.0000     -0.0009      0.0007
  13  28 4675.99  13  3 18      0.0000      0.0000      0.0000
  14   9 2016.69   1  3 18    437.4616    435.7290      1.2567
  14   9 2016.69   2  3 18     12.6874     14.2442      1.6785
  14   9 2016.69   3  3 18     -1.2349     -1.6577      1.4816
  14   9 2016.69   4  3 18      0.0513      1.9466      1.1202
  14   9 2016.69   5  3 18     -0.0091     -1.1044      0.7268
  14   9 2016.69   6  3 18      0.0073      0.1512      0.3633
  14   9 2016.69   7  3 18     -0.0048      0.0790      0.1519
  14   9 2016.69   8  3 18      0.0012     -0.0160      0.0572
  14   9 2016.69   9  3 18     -0.0003     -0.0058      0.0168
  14   9 2016.69  10  3 18      0.0000      0.0014      0.0036
  14   9 2016.69  11  3 18     -0.0000      0.0005      0.0007
  14   9 2016.69  12  3 18     -0.0000     -0.0000      0.0001
  14   9 2016.69  13  3 18      0.0000      0.0000      0.0000
  14   9 2016.69  14  3 18     -0.0000     -0.0000      0.0000
  14  10 2162.28   1  3 18    437.6261    438.0210      1.2050
  14  10 2162.28   2  3 18     12.5173     12.2596      1.6201
  14  10 2162.28   3  3 18     -1.2399      0.1098      1.4952
  14  10 2162.28   4  3 18      0.0467     -1.6904      1.0906
  14  10 2162.28   5  3 18     -0.0102     -0.0534      0.6305
  14  10 2162.28   6  3 18      0.0070     -0.1040      0.3392
  14  10 2162.28   7  3 18     -0.0048     -0.0524      0.1448
  14  10 2162.28   8  3 18      0.0012     -0.0007      0.0535
  14  10 2162.28   9  3 18     -0.0003      0.0144      0.0151
  14  10 2162.28  10  3 18      0.0000     -0.0036      0.0037
  14  10 2162.28  11  3 18     -0.0000     -0.0010      0.0007
  14  10 2162.28  12  3 18     -0.0000      0.0001      0.0001
  14  10 2162.28  13  3 18      0.0000      0.0000      0.0000
  14  10 2162.28  14  3 18     -0.0000     -0.0000      0.0000
  14  11 2305.72   1  3 18    437.6189    438.1840      0.9309
  14  11 2305.72   2  3 18     12.3978     12.1471      1.2753
  14  11 2305.72   3  3 18     -1.2431      0.2267      1.2024
  14  11 2305.72   4  3 18      0.0464     -1.0692      0.8918
  14  11 2305.72   5  3 18     -0.0091     -0.0640      0.5328
  14  11 2305.72   6  3 18      0.0075      0.2954      0.2734
  14  11 2305.72   7  3 18     -0.0047      0.1161      0.1170
  14  11 2305.72   8  3 18      0.0012      0.0394      0.0423
  14  11 2305.72   9  3 18     -0.0003      0.0150      0.0129
  14  11 2305.72  10  3 18      0.0000     -0.0003      0.0031
  14  11 2305.72  11  3 18     -0.0000      0.0002      0.0006
  14  11 2305.72  12  3 18     -0.0000      0.0000      0.0001
  14  11 2305.72  13  3 18      0.0000      0.0000      0.0000
  14  11 2305.72  14  3 18     -0.0000      0.0000      0.0000
  14  12 2447.34   1  3 18    437.7511    438.2380      1.0535
  14  12 2447.34   2  3 18     12.3721     11.7414      1.3600
  14  12 2447.34   3  3 18     -1.2360     -0.9527      1.2439
  14  12 2447.34   4  3 18      0.0460     -2.0688      0.9702
  14  12 2447.34   5  3 18     -0.0101     -0.2910      0.5769
  14  12 2447.34   6  3 18      0.0074     -0.6598      0.3064
  14  12 2447.34   7  3 18     -0.0048     -0.0756      0.1336
  14  12 2447.34   8  3 18      0.0012      0.0177      0.0464
  14  12 2447.34   9  3 18     -0.0004      0.0092      0.0133
  14  12 2447.34  10  3 18      0.0000      0.0048      0.0032
  14  12 2447.34  11  3 18     -0.0000     -0.0001      0.0006
  14  12 2447.34  12  3 18     -0.0000      0.0000      0.0001
  14  12 2447.34  13  3 18      0.0000      0.0000      0.0000
  14  12 2447.34  14  3 18     -0.0000      0.0000      0.0000
  14  13 2588.60   1  3 18    437.8677    438.3690      0.9923
  14  13 2588.60   2  3 18     12.2562     12.3118      1.2699
  14  13 2588.60   3  3 18     -1.2289      0.2100      1.1849
  14  13 2588.60   4  3 18      0.0446      0.8708      0.8846
  14  13 2588.60   5  3 18     -0.0090      1.2370      0.5465
  14  13 2588.60   6  3 18      0.0073     -0.1348      0.2855
  14  13 2588.60   7  3 18     -0.0048     -0.0463      0.1195
  14  13 2588.60   8  3 18      0.0012     -0.0213      0.0441
  14  13 2588.60   9  3 18     -0.0003     -0.0024      0.0128
  14  13 2588.60  10  3 18      0.0000     -0.0032      0.0031
  14  13 2588.60  11  3 18     -0.0000      0.0001      0.0006
  14  13 2588.60  12  3 18     -0.0000      0.0001      0.0001
  14  13 2588.60  13  3 18      0.0000     -0.0000      0.0000
  14  13 2588.60  14  3 18     -0.0000      0.0000      0.0000
  14  14 2730.07   1  3 18    437.9466    439.7480      1.0528
  14  14 2730.07   2  3 18     12.1019     12.9427      1.3630
  14  14 2730.07   3  3 18     -1.2137     -2.2197      1.2680
  14  14 2730.07   4  3 18      0.0439     -0.0093      0.9329
  14  14 2730.07   5  3 18     -0.0088     -0.3368      0.6038
  14  14 2730.07   6  3 18      0.0071      0.4012      0.3032
  14  14 2730.07   7  3 18     -0.0047      0.1104      0.1261
  14  14 2730.07   8  3 18      0.0012     -0.0378      0.0480
  14  14 2730.07   9  3 18     -0.0003     -0.0003      0.0143
  14  14 2730.07  10  3 18      0.0000     -0.0033      0.0033
  14  14 2730.07  11  3 18     -0.0000     -0.0009      0.0006
  14  14 2730.07  12  3 18     -0.0000      0.0001      0.0001
  14  14 2730.07  13  3 18      0.0000     -0.0000      0.0000
  14  14 2730.07  14  3 18     -0.0000      0.0000      0.0000
  14  15 2871.97   1  3 18    438.0816    436.4720      0.9573
  14  15 2871.97   2  3 18     12.0419     12.4152      1.2805
  14  15 2871.97   3  3 18     -1.2094     -1.7759      1.2023
  14  15 2871.97   4  3 18      0.0436     -2.9641      0.8803
  14  15 2871.97   5  3 18     -0.0082      0.1321      0.5414
  14  15 2871.97   6  3 18      0.0072     -0.4063      0.2740
  14  15 2871.97   7  3 18     -0.0046     -0.1541      0.1160
  14  15 2871.97   8  3 18      0.0012      0.0476      0.0443
  14  15 2871.97   9  3 18     -0.0003     -0.0141      0.0128
  14  15 2871.97  10  3 18      0.0000     -0.0010      0.0030
  14  15 2871.97  11  3 18     -0.0000     -0.0002      0.0005
  14  15 2871.97  12  3 18     -0.0000      0.0000      0.0001
  14  15 2871.97  13  3 18      0.0000      0.0000      0.0000
  14  15 2871.97  14  3 18     -0.0000     -0.0000      0.0000
  14  16 3013.94   1  3 18    438.1731    439.2770      1.0088
  14  16 3013.94   2  3 18     11.9815     10.6335      1.2686
  14  16 3013.94   3  3 18     -1.2024      0.3553      1.1622
  14  16 3013.94   4  3 18      0.0441     -1.4853      0.9010
  14  16 3013.94   5  3 18     -0.0083      1.0345      0.5744
  14  16 3013.94   6  3 18      0.0070     -0.1471      0.2969
  14  16 3013.94   7  3 18     -0.0046     -0.0585      0.1260
  14  16 3013.94   8  3 18      0.0012      0.0233      0.0431
  14  16 3013.94   9  3 18     -0.0003     -0.0044      0.0126
  14  16 3013.94  10  3 18      0.0000      0.0033      0.0028
  14  16 3013.94  11  3 18     -0.0000      0.0003      0.0005
  14  16 3013.94  12  3 18     -0.0000      0.0000      0.0001
  14  16 3013.94  13  3 18      0.0000      0.0000      0.0000
  14  16 3013.94  14  3 18     -0.0000     -0.0000      0.0000
  14  17 3155.50   1  3 18    438.2861    438.2130      1.0777
  14  17 3155.50   2  3 18     11.9162     11.8374      1.4769
  14  17 3155.50   3  3 18     -1.1984     -1.0693      1.3254
  14  17 3155.50   4  3 18      0.0429     -0.4947      0.9902
  14  17 3155.50   5  3 18     -0.0084     -0.3164      0.6170
  14  17 3155.50   6  3 18      0.0070     -0.5281      0.3193
  14  17 3155.50   7  3 18     -0.0046      0.2964      0.1391
  14  17 3155.50   8  3 18      0.0012     -0.0040      0.0462
  14  17 3155.50   9  3 18     -0.0003      0.0160      0.0142
  14  17 3155.50  10  3 18      0.0000      0.0029      0.0033
  14  17 3155.50  11  3 18     -0.0000      0.0005      0.0006
  14  17 3155.50  12  3 18     -0.0000     -0.0001      0.0001
  14  17 3155.50  13  3 18      0.0000      0.0000      0.0000
  14  17 3155.50  14  3 18     -0.0000     -0.0000      0.0000
  14  18 3297.12   1  3 18    438.3719    438.0110      1.0506
  14  18 3297.12   2  3 18     11.8847      8.0165      1.3953
  14  18 3297.12   3  3 18     -1.1929      1.2341      1.2977
  14  18 3297.12   4  3 18      0.0434     -1.2501      0.9785
  14  18 3297.12   5  3 18     -0.0081      1.0134      0.6152
  14  18 3297.12   6  3 18      0.0069     -0.2177      0.3123
  14  18 3297.12   7  3 18     -0.0045     -0.0833      0.1360
  14  18 3297.12   8  3 18      0.0012      0.0463      0.0508
  14  18 3297.12   9  3 18     -0.0003      0.0014      0.0149
  14  18 3297.12  10  3 18      0.0000     -0.0009      0.0035
  14  18 3297.12  11  3 18     -0.0000      0.0003      0.0006
  14  18 3297.12  12  3 18     -0.0000     -0.0001      0.0001
  14  18 3297.12  13  3 18      0.0000      0.0000      0.0000
  14  18 3297.12  14  3 18     -0.0000      0.0000      0.0000
  14  19 3439.06   1  3 18    438.4211    436.7820      1.2934
  14  19 3439.06   2  3 18     11.8188     10.6245      1.6985
  14  19 3439.06   3  3 18     -1.1847      0.4395      1.5702
  14  19 3439.06   4  3 18      0.0434     -1.6559      1.1895
  14  19 3439.06   5  3 18     -0.0079     -0.0413      0.7400
  14  19 3439.06   6  3 18      0.0068     -0.1140      0.3850
  14  19 3439.06   7  3 18     -0.0045     -0.1521      0.1692
  14  19 3439.06   8  3 18      0.0012     -0.0432      0.0601
  14  19 3439.06   9  3 18     -0.0003     -0.0140      0.0174
  14  19 3439.06  10  3 18      0.0000      0.0028      0.0041
  14  19 3439.06  11  3 18     -0.0000      0.0000      0.0007
  14  19 3439.06  12  3 18     -0.0000      0.0001      0.0001
  14  19 3439.06  13  3 18      0.0000     -0.0000      0.0000
  14  19 3439.06  14  3 18     -0.0000      0.0000      0.0000
  14  20 3581.07   1  3 18    438.4495    437.5040      1.5696
  14  20 3581.07   2  3 18     11.7608      9.5678      2.0634
  14  20 3581.07   3  3 18     -1.1788     -1.3567      1.9314
  14  20 3581.07   4  3 18      0.0428     -0.7092      1.4238
  14  20 3581.07   5  3 18     -0.0079      0.9117      0.8887
  14  20 3581.07   6  3 18      0.0067     -0.4123      0.4636
  14  20 3581.07   7  3 18     -0.0045      0.3077      0.2005
  14  20 3581.07   8  3 18      0.0012      0.1177      0.0730
  14  20 3581.07   9  3 18     -0.0003     -0.0148      0.0213
  14  20 3581.07  10  3 18      0.0000     -0.0044      0.0050
  14  20 3581.07  11  3 18     -0.0000      0.0003      0.0009
  14  20 3581.07  12  3 18     -0.0000      0.0001      0.0001
  14  20 3581.07  13  3 18      0.0000     -0.0000      0.0000
  14  20 3581.07  14  3 18     -0.0000     -0.0000      0.0000
  14  21 3723.29   1  3 18    438.4857    438.7890      1.9282
  14  21 3723.29   2  3 18     11.7420     14.7585      2.5675
  14  21 3723.29   3  3 18     -1.1758      2.4340      2.3663
  14  21 3723.29   4  3 18      0.0432      1.8934      1.7776
  14  21 3723.29   5  3 18     -0.0078      0.5449      1.1112
  14  21 3723.29   6  3 18      0.0067     -1.4953      0.5741
  14  21 3723.29   7  3 18     -0.0045     -0.3153      0.2495
  14  21 3723.29   8  3 18      0.0011      0.0934      0.0893
  14  21 3723.29   9  3 18     -0.0003     -0.0124      0.0261
  14  21 3723.29  10  3 18      0.0000     -0.0053      0.0062
  14  21 3723.29  11  3 18     -0.0000      0.0010      0.0011
  14  21 3723.29  12  3 18     -0.0000      0.0000      0.0002
  14  21 3723.29  13  3 18      0.0000      0.0000      0.0000
  14  21 3723.29  14  3 18     -0.0000     -0.0000      0.0000
  14  22 3865.60   1  3 18    438.4760    440.7330      2.5312
  14  22 3865.60   2  3 18     11.6896     12.5651      3.3811
  14  22 3865.60   3  3 18     -1.1702      2.0859      3.1415
  14  22 3865.60   4  3 18      0.0429     -0.1605      2.3549
  14  22 3865.60   5  3 18     -0.0078     -0.2749      1.4670
  14  22 3865.60   6  3 18      0.0066     -1.0081      0.7662
  14  22 3865.60   7  3 18     -0.0044     -0.0281      0.3310
  14  22 3865.60   8  3 18      0.0011     -0.1804      0.1203
  14  22 3865.60   9  3 18     -0.0003      0.0353      0.0355
  14  22 3865.60  10  3 18      0.0000      0.0067      0.0083
  14  22 3865.60  11  3 18     -0.0000     -0.0003      0.0015
  14  22 3865.60  12  3 18     -0.0000      0.0002      0.0002
  14  22 3865.60  13  3 18      0.0000     -0.0000      0.0000
  14  22 3865.60  14  3 18     -0.0000     -0.0000      0.0000
  14  23 4007.84   1  3 18    438.4730    439.9810      2.9399
  14  23 4007.84   2  3 18     11.6580     13.6303      3.9610
  14  23 4007.84   3  3 18     -1.1663     -4.2520      3.6892
  14  23 4007.84   4  3 18      0.0430      1.0920      2.7403
  14  23 4007.84   5  3 18     -0.0076      3.1344      1.7126
  14  23 4007.84   6  3 18      0.0066     -1.5645      0.8958
  14  23 4007.84   7  3 18     -0.0044      0.2840      0.3873
  14  23 4007.84   8  3 18      0.0011     -0.3475      0.1394
  14  23 4007.84   9  3 18     -0.0003      0.0002      0.0412
  14  23 4007.84  10  3 18      0.0000     -0.0206      0.0097
  14  23 4007.84  11  3 18     -0.0000      0.0014      0.0018
  14  23 4007.84  12  3 18     -0.0000      0.0001      0.0002
  14  23 4007.84  13  3 18      0.0000      0.0000      0.0000
  14  23 4007.84  14  3 18     -0.0000     -0.0000      0.0000
  14  24 4150.24   1  3 18    438.4658    435.9500      3.8273
  14  24 4150.24   2  3 18     11.6428     15.1769      5.1664
  14  24 4150.24   3  3 18     -1.1648      5.2681      4.7994
  14  24 4150.24   4  3 18      0.0429      0.1733      3.6282
  14  24 4150.24   5  3 18     -0.0076      6.5360      2.2573
  14  24 4150.24   6  3 18      0.0065     -0.8379      1.1851
  14  24 4150.24   7  3 18     -0.0044      0.3607      0.5113
  14  24 4150.24   8  3 18      0.0011     -0.0003      0.1865
  14  24 4150.24   9  3 18     -0.0003     -0.0950      0.0547
  14  24 4150.24  10  3 18      0.0000     -0.0070      0.0130
  14  24 4150.24  11  3 18     -0.0000     -0.0036      0.0024
  14  24 4150.24  12  3 18     -0.0000     -0.0001      0.0003
  14  24 4150.24  13  3 18      0.0000     -0.0000      0.0000
  14  24 4150.24  14  3 18     -0.0000     -0.0000      0.0000
  14  25 4292.52   1  3 18    438.4408    423.9590      6.2522
  14  25 4292.52   2  3 18     11.6012     14.2227      8.5722
  14  25 4292.52   3  3 18     -1.1602      5.7678      8.0029
  14  25 4292.52   4  3 18      0.0428    -15.1849      5.9195
  14  25 4292.52   5  3 18     -0.0075     -1.1072      3.7220
  14  25 4292.52   6  3 18      0.0065      1.9869      1.9399
  14  25 4292.52   7  3 18     -0.0044     -1.2211      0.8519
  14  25 4292.52   8  3 18      0.0011     -0.1660      0.3126
  14  25 4292.52   9  3 18     -0.0003     -0.0748      0.0930
  14  25 4292.52  10  3 18      0.0000      0.0128      0.0222
  14  25 4292.52  11  3 18     -0.0000      0.0080      0.0040
  14  25 4292.52  12  3 18     -0.0000     -0.0002      0.0005
  14  25 4292.52  13  3 18      0.0000      0.0000      0.0000
  14  25 4292.52  14  3 18     -0.0000      0.0000      0.0000
  14  26 4434.67   1  3 18    438.4251    438.9070     10.1305
  14  26 4434.67   2  3 18     11.5846     13.5213     13.8995
  14  26 4434.67   3  3 18     -1.1581     17.6782     12.9845
  14  26 4434.67   4  3 18      0.0427      1.6974      9.7368
  14  26 4434.67   5  3 18     -0.0075     -0.3956      6.0584
  14  26 4434.67   6  3 18      0.0065      8.3994      3.2310
  14  26 4434.67   7  3 18     -0.0044     -0.6730      1.4439
  14  26 4434.67   8  3 18      0.0011     -0.0823      0.5213
  14  26 4434.67   9  3 18     -0.0003      0.0452      0.1555
  14  26 4434.67  10  3 18      0.0000      0.0011      0.0374
  14  26 4434.67  11  3 18     -0.0000      0.0077      0.0069
  14  26 4434.67  12  3 18     -0.0000     -0.0006      0.0009
  14  26 4434.67  13  3 18      0.0000      0.0001      0.0001
  14  26 4434.67  14  3 18     -0.0000      0.0000      0.0000
  14  27 4576.87   1  3 18    438.4033    441.8310      8.4522
  14  27 4576.87   2  3 18     11.5701     14.5403     11.6278
  14  27 4576.87   3  3 18     -1.1567     23.1153     10.8559
  14  27 4576.87   4  3 18      0.0427     12.0414      8.2240
  14  27 4576.87   5  3 18     -0.0075      1.0333      5.1848
  14  27 4576.87   6  3 18      0.0064      3.2659      2.7451
  14  27 4576.87   7  3 18     -0.0044     -0.8867      1.2194
  14  27 4576.87   8  3 18      0.0011     -0.2445      0.4453
  14  27 4576.87   9  3 18     -0.0003     -0.0537      0.1350
  14  27 4576.87  10  3 18      0.0000      0.0385      0.0328
  14  27 4576.87  11  3 18     -0.0000      0.0001      0.0060
  14  27 4576.87  12  3 18     -0.0000      0.0007      0.0008
  14  27 4576.87  13  3 18      0.0000     -0.0000      0.0001
  14  27 4576.87  14  3 18     -0.0000     -0.0000      0.0000
  14  28 4718.71   1  3 18    438.3702    458.2510     33.2614
  14  28 4718.71   2  3 18     11.5454    133.1990     47.6764
  14  28 4718.71   3  3 18     -1.1546    -22.2784     43.6529
  14  28 4718.71   4  3 18      0.0426     15.1336     31.4414
  14  28 4718.71   5  3 18     -0.0075    -12.2788     19.3244
  14  28 4718.71   6  3 18      0.0064     11.6156     10.4781
  14  28 4718.71   7  3 18     -0.0044      1.5709      4.5741
  14  28 4718.71   8  3 18      0.0011      0.3018      1.6977
  14  28 4718.71   9  3 18     -0.0003      0.1418      0.4870
  14  28 4718.71  10  3 18      0.0000      0.1375      0.1207
  14  28 4718.71  11  3 18     -0.0000     -0.0594      0.0222
  14  28 4718.71  12  3 18     -0.0000      0.0062      0.0030
  14  28 4718.71  13  3 18      0.0000     -0.0010      0.0003
  14  28 4718.71  14  3 18     -0.0000      0.0000      0.0000
  15   8 1902.01   1  3 18    437.4435    437.8970      1.5875
  15   8 1902.01   2  3 18     13.0249     12.2179      2.1501
  15   8 1902.01   3  3 18     -1.3317     -1.0668      1.7941
  15   8 1902.01   4  3 18      0.0527     -0.4300      1.5250
  15   8 1902.01   5  3 18     -0.0113      0.4484      0.8523
  15   8 1902.01   6  3 18      0.0091      0.0701      0.5093
  15   8 1902.01   7  3 18     -0.0060      0.1161      0.2315
  15   8 1902.01   8  3 18      0.0016     -0.0189      0.0888
  15   8 1902.01   9  3 18     -0.0005     -0.0021      0.0303
  15   8 1902.01  10  3 18      0.0000     -0.0039      0.0079
  15   8 1902.01  11  3 18     -0.0000     -0.0002      0.0016
  15   8 1902.01  12  3 18     -0.0000     -0.0000      0.0003
  15   8 1902.01  13  3 18      0.0000      0.0000      0.0000
  15   8 1902.01  14  3 18     -0.0000     -0.0000      0.0000
  15   8 1902.01  15  3 18     -0.0000     -0.0000      0.0000
  15   9 2049.27   1  3 18    437.6091    436.3630      1.0743
  15   9 2049.27   2  3 18     12.9157     15.7683      1.5196
  15   9 2049.27   3  3 18     -1.2894     -2.6356      1.3972
  15   9 2049.27   4  3 18      0.0511     -1.2963      1.0926
  15   9 2049.27   5  3 18     -0.0111     -0.3620      0.6926
  15   9 2049.27   6  3 18      0.0082      0.1002      0.3861
  15   9 2049.27   7  3 18     -0.0062     -0.1264      0.1684
  15   9 2049.27   8  3 18      0.0016      0.1020      0.0673
  15   9 2049.27   9  3 18     -0.0005     -0.0135      0.0227
  15   9 2049.27  10  3 18      0.0000     -0.0065      0.0061
  15   9 2049.27  11  3 18     -0.0000      0.0007      0.0014
  15   9 2049.27  12  3 18     -0.0000     -0.0000      0.0002
  15   9 2049.27  13  3 18      0.0000     -0.0000      0.0000
  15   9 2049.27  14  3 18     -0.0000      0.0000      0.0000
  15   9 2049.27  15  3 18     -0.0000     -0.0000      0.0000
  15  10 2195.64   1  3 18    437.7705    438.6990      1.1663
  15  10 2195.64   2  3 18     12.8066     13.9302      1.4559
  15  10 2195.64   3  3 18     -1.2833      0.2627      1.4531
  15  10 2195.64   4  3 18      0.0507      0.2238      1.1051
  15  10 2195.64   5  3 18     -0.0108     -0.0027      0.6721
  15  10 2195.64   6  3 18      0.0086      0.0529      0.3789
  15  10 2195.64   7  3 18     -0.0061     -0.1816      0.1883
  15  10 2195.64   8  3 18      0.0016      0.0226      0.0713
  15  10 2195.64   9  3 18     -0.0005      0.0221      0.0220
  15  10 2195.64  10  3 18      0.0000     -0.0037      0.0059
  15  10 2195.64  11  3 18     -0.0000      0.0002      0.0013
  15  10 2195.64  12  3 18     -0.0000      0.0004      0.0002
  15  10 2195.64  13  3 18      0.0000      0.0000      0.0000
  15  10 2195.64  14  3 18     -0.0000      0.0000      0.0000
  15  10 2195.64  15  3 18     -0.0000      0.0000      0.0000
  15  11 2339.68   1  3 18    437.7805    437.9420      0.8662
  15  11 2339.68   2  3 18     12.6606     12.4589      1.1655
  15  11 2339.68   3  3 18     -1.2941     -2.8643      1.1166
  15  11 2339.68   4  3 18      0.0504     -1.0242      0.8708
  15  11 2339.68   5  3 18     -0.0098     -0.9200      0.5409
  15  11 2339.68   6  3 18      0.0090      0.0574      0.3006
  15  11 2339.68   7  3 18     -0.0060     -0.1707      0.1435
  15  11 2339.68   8  3 18      0.0017      0.0512      0.0567
  15  11 2339.68   9  3 18     -0.0005      0.0003      0.0188
  15  11 2339.68  10  3 18      0.0000     -0.0001      0.0049
  15  11 2339.68  11  3 18     -0.0000     -0.0006      0.0010
  15  11 2339.68  12  3 18     -0.0000      0.0002      0.0002
  15  11 2339.68  13  3 18      0.0000      0.0000      0.0000
  15  11 2339.68  14  3 18     -0.0000      0.0000      0.0000
  15  11 2339.68  15  3 18     -0.0000      0.0000      0.0000
  15  12 2481.79   1  3 18    437.8449    439.6350      0.8812
  15  12 2481.79   2  3 18     12.5840     12.0651      1.1083
  15  12 2481.79   3  3 18     -1.2835     -1.0738      1.0801
  15  12 2481.79   4  3 18      0.0475     -0.4272      0.8372
  15  12 2481.79   5  3 18     -0.0114      0.9978      0.5413
  15  12 2481.79   6  3 18      0.0087     -0.9418      0.3060
  15  12 2481.79   7  3 18     -0.0061      0.1095      0.1361
  15  12 2481.79   8  3 18      0.0017     -0.0046      0.0552
  15  12 2481.79   9  3 18     -0.0005      0.0049      0.0178
  15  12 2481.79  10  3 18      0.0000      0.0024      0.0046
  15  12 2481.79  11  3 18     -0.0000     -0.0018      0.0010
  15  12 2481.79  12  3 18     -0.0000      0.0000      0.0002
  15  12 2481.79  13  3 18      0.0000     -0.0000      0.0000
  15  12 2481.79  14  3 18     -0.0000      0.0000      0.0000
  15  12 2481.79  15  3 18     -0.0000      0.0000      0.0000
  15  13 2623.80   1  3 18    437.9764    437.4600      1.0254
  15  13 2623.80   2  3 18     12.4825     11.0515      1.2698
  15  13 2623.80   3  3 18     -1.2695     -1.4370      1.2650
  15  13 2623.80   4  3 18      0.0486     -0.2516      0.9495
  15  13 2623.80   5  3 18     -0.0095     -0.2764      0.6467
  15  13 2623.80   6  3 18      0.0087     -0.7458      0.3513
  15  13 2623.80   7  3 18     -0.0060     -0.1291      0.1563
  15  13 2623.80   8  3 18      0.0017      0.1236      0.0628
  15  13 2623.80   9  3 18     -0.0005     -0.0354      0.0213
  15  13 2623.80  10  3 18      0.0000      0.0012      0.0057
  15  13 2623.80  11  3 18     -0.0000      0.0023      0.0012
  15  13 2623.80  12  3 18     -0.0000     -0.0003      0.0002
  15  13 2623.80  13  3 18      0.0000      0.0000      0.0000
  15  13 2623.80  14  3 18     -0.0000     -0.0000      0.0000
  15  13 2623.80  15  3 18     -0.0000      0.0000      0.0000
  15  14 2766.25   1  3 18    438.0319    437.2770      0.9522
  15  14 2766.25   2  3 18     12.3151     12.6593      1.2338
  15  14 2766.25   3  3 18     -1.2574     -1.9863      1.1757
  15  14 2766.25   4  3 18      0.0465     -0.6224      0.9356
  15  14 2766.25   5  3 18     -0.0098      0.1366      0.5838
  15  14 2766.25   6  3 18      0.0083     -0.2100      0.3226
  15  14 2766.25   7  3 18     -0.0059      0.0366      0.1489
  15  14 2766.25   8  3 18      0.0017      0.0220      0.0582
  15  14 2766.25   9  3 18     -0.0005      0.0251      0.0186
  15  14 2766.25  10  3 18      0.0000     -0.0066      0.0049
  15  14 2766.25  11  3 18     -0.0000      0.0007      0.0011
  15  14 2766.25  12  3 18     -0.0000      0.0000      0.0002
  15  14 2766.25  13  3 18      0.0000      0.0000      0.0000
  15  14 2766.25  14  3 18     -0.0000      0.0000      0.0000
  15  14 2766.25  15  3 18     -0.0000     -0.0000      0.0000
  15  15 2908.72   1  3 18    438.1518    438.2110      0.8352
  15  15 2908.72   2  3 18     12.2384     14.0593      1.1430
  15  15 2908.72   3  3 18     -1.2508     -1.0848      1.0416
  15  15 2908.72   4  3 18      0.0466     -0.9045      0.8271
  15  15 2908.72   5  3 18     -0.0090      1.2457      0.5276
  15  15 2908.72   6  3 18      0.0086      0.1246      0.3011
  15  15 2908.72   7  3 18     -0.0058      0.0757      0.1343
  15  15 2908.72   8  3 18      0.0017     -0.1284      0.0516
  15  15 2908.72   9  3 18     -0.0005      0.0114      0.0170
  15  15 2908.72  10  3 18      0.0000     -0.0060      0.0044
  15  15 2908.72  11  3 18     -0.0000     -0.0001      0.0009
  15  15 2908.72  12  3 18     -0.0000     -0.0001      0.0002
  15  15 2908.72  13  3 18      0.0000      0.0000      0.0000
  15  15 2908.72  14  3 18     -0.0000      0.0000      0.0000
  15  15 2908.72  15  3 18     -0.0000     -0.0000      0.0000
  15  16 3051.17   1  3 18    438.2276    437.2870      0.9005
  15  16 3051.17   2  3 18     12.1829      9.3043      1.1681
  15  16 3051.17   3  3 18     -1.2473     -0.4070      1.0812
  15  16 3051.17   4  3 18      0.0469     -0.3156      0.8611
  15  16 3051.17   5  3 18     -0.0093     -0.1348      0.5752
  15  16 3051.17   6  3 18      0.0082     -0.2964      0.3083
  15  16 3051.17   7  3 18     -0.0059     -0.0019      0.1433
  15  16 3051.17   8  3 18      0.0016     -0.0148      0.0531
  15  16 3051.17   9  3 18     -0.0005      0.0145      0.0168
  15  16 3051.17  10  3 18      0.0000     -0.0041      0.0045
  15  16 3051.17  11  3 18     -0.0000      0.0014      0.0009
  15  16 3051.17  12  3 18     -0.0000      0.0001      0.0002
  15  16 3051.17  13  3 18      0.0000      0.0000      0.0000
  15  16 3051.17  14  3 18     -0.0000     -0.0000      0.0000
  15  16 3051.17  15  3 18     -0.0000     -0.0000      0.0000
  15  17 3193.37   1  3 18    438.3431    440.7030      0.9393
  15  17 3193.37   2  3 18     12.1058     10.1663      1.2656
  15  17 3193.37   3  3 18     -1.2407      0.7435      1.1762
  15  17 3193.37   4  3 18      0.0461     -0.0899      0.9052
  15  17 3193.37   5  3 18     -0.0093     -0.1129      0.5904
  15  17 3193.37   6  3 18      0.0082     -0.0195      0.3143
  15  17 3193.37   7  3 18     -0.0058      0.1077      0.1468
  15  17 3193.37   8  3 18      0.0016     -0.0142      0.0574
  15  17 3193.37   9  3 18     -0.0005      0.0143      0.0191
  15  17 3193.37  10  3 18      0.0000      0.0028      0.0052
  15  17 3193.37  11  3 18     -0.0000     -0.0004      0.0011
  15  17 3193.37  12  3 18     -0.0000     -0.0000      0.0002
  15  17 3193.37  13  3 18      0.0000      0.0000      0.0000
  15  17 3193.37  14  3 18     -0.0000      0.0000      0.0000
  15  17 3193.37  15  3 18     -0.0000      0.0000      0.0000
  15  18 3335.44   1  3 18    438.4423    438.2150      1.0977
  15  18 3335.44   2  3 18     12.0532     10.2467      1.4537
  15  18 3335.44   3  3 18     -1.2339     -0.5744      1.3316
  15  18 3335.44   4  3 18      0.0462      0.9518      1.0445
  15  18 3335.44   5  3 18     -0.0090      1.2057      0.6985
  15  18 3335.44   6  3 18      0.0082      0.1717      0.3810
  15  18 3335.44   7  3 18     -0.0058      0.1261      0.1666
  15  18 3335.44   8  3 18      0.0016      0.0549      0.0643
  15  18 3335.44   9  3 18     -0.0005     -0.0223      0.0213
  15  18 3335.44  10  3 18      0.0000     -0.0003      0.0057
  15  18 3335.44  11  3 18     -0.0000     -0.0019      0.0012
  15  18 3335.44  12  3 18     -0.0000     -0.0001      0.0002
  15  18 3335.44  13  3 18      0.0000      0.0000      0.0000
  15  18 3335.44  14  3 18     -0.0000     -0.0000      0.0000
  15  18 3335.44  15  3 18     -0.0000     -0.0000      0.0000
  15  19 3477.94   1  3 18    438.5183    440.0090      1.2865
  15  19 3477.94   2  3 18     12.0043     11.0823      1.7193
  15  19 3477.94   3  3 18     -1.2273     -0.7715      1.5947
  15  19 3477.94   4  3 18      0.0464      1.5258      1.2392
  15  19 3477.94   5  3 18     -0.0087      0.5192      0.8059
  15  19 3477.94   6  3 18      0.0080      0.3779      0.4378
  15  19 3477.94   7  3 18     -0.0057     -0.0037      0.2020
  15  19 3477.94   8  3 18      0.0016     -0.0249      0.0779
  15  19 3477.94   9  3 18     -0.0005     -0.0317      0.0253
  15  19 3477.94  10  3 18      0.0000     -0.0030      0.0069
  15  19 3477.94  11  3 18     -0.0000      0.0008      0.0015
  15  19 3477.94  12  3 18     -0.0000     -0.0003      0.0003
  15  19 3477.94  13  3 18      0.0000      0.0000      0.0000
  15  19 3477.94  14  3 18     -0.0000     -0.0000      0.0000
  15  19 3477.94  15  3 18     -0.0000      0.0000      0.0000
  15  20 3620.53   1  3 18    438.5567    436.8820      1.6349
  15  20 3620.53   2  3 18     11.9352     11.0488      2.1615
  15  20 3620.53   3  3 18     -1.2199     -4.1759      2.0367
  15  20 3620.53   4  3 18      0.0458      2.7624      1.5858
  15  20 3620.53   5  3 18     -0.0087      0.7519      1.0332
  15  20 3620.53   6  3 18      0.0079     -0.3857      0.5595
  15  20 3620.53   7  3 18     -0.0057      0.1909      0.2620
  15  20 3620.53   8  3 18      0.0016     -0.0929      0.1013
  15  20 3620.53   9  3 18     -0.0005      0.0673      0.0332
  15  20 3620.53  10  3 18      0.0000      0.0065      0.0090
  15  20 3620.53  11  3 18     -0.0000     -0.0013      0.0019
  15  20 3620.53  12  3 18     -0.0000     -0.0005      0.0003
  15  20 3620.53  13  3 18      0.0000      0.0000      0.0000
  15  20 3620.53  14  3 18     -0.0000      0.0000      0.0000
  15  20 3620.53  15  3 18     -0.0000     -0.0000      0.0000
  15  21 3763.09   1  3 18    438.5989    439.5240      1.8756
  15  21 3763.09   2  3 18     11.9066     11.6418      2.5162
  15  21 3763.09   3  3 18     -1.2164     -2.8792      2.3939
  15  21 3763.09   4  3 18      0.0461      2.3342      1.8300
  15  21 3763.09   5  3 18     -0.0086     -0.1373      1.1780
  15  21 3763.09   6  3 18      0.0079      0.1259      0.6423
  15  21 3763.09   7  3 18     -0.0056     -0.5304      0.2992
  15  21 3763.09   8  3 18      0.0016      0.3409      0.1181
  15  21 3763.09   9  3 18     -0.0005      0.0447      0.0386
  15  21 3763.09  10  3 18      0.0000     -0.0027      0.0104
  15  21 3763.09  11  3 18     -0.0000     -0.0010      0.0022
  15  21 3763.09  12  3 18     -0.0000     -0.0001      0.0004
  15  21 3763.09  13  3 18      0.0000      0.0000      0.0000
  15  21 3763.09  14  3 18     -0.0000     -0.0000      0.0000
  15  21 3763.09  15  3 18     -0.0000      0.0000      0.0000
  15  22 3905.85   1  3 18    438.6118    438.5950      2.2990
  15  22 3905.85   2  3 18     11.8688     14.8678      3.1176
  15  22 3905.85   3  3 18     -1.2122     -1.7793      2.9600
  15  22 3905.85   4  3 18      0.0459     -0.0111      2.2845
  15  22 3905.85   5  3 18     -0.0086     -0.4318      1.4779
  15  22 3905.85   6  3 18      0.0078     -0.1917      0.8138
  15  22 3905.85   7  3 18     -0.0056      0.2429      0.3783
  15  22 3905.85   8  3 18      0.0016     -0.1346      0.1479
  15  22 3905.85   9  3 18     -0.0005      0.0963      0.0486
  15  22 3905.85  10  3 18      0.0000     -0.0111      0.0131
  15  22 3905.85  11  3 18     -0.0000      0.0002      0.0028
  15  22 3905.85  12  3 18     -0.0000      0.0006      0.0005
  15  22 3905.85  13  3 18      0.0000     -0.0000      0.0001
  15  22 3905.85  14  3 18     -0.0000      0.0000      0.0000
  15  22 3905.85  15  3 18     -0.0000     -0.0000      0.0000
  15  23 4048.53   1  3 18    438.6058    437.6980      3.0089
  15  23 4048.53   2  3 18     11.8217     10.3781      4.0720
  15  23 4048.53   3  3 18     -1.2069     -0.9401      3.8812
  15  23 4048.53   4  3 18      0.0458      4.1090      3.0220
  15  23 4048.53   5  3 18     -0.0084     -0.8837      1.9568
  15  23 4048.53   6  3 18      0.0077     -0.6965      1.0767
  15  23 4048.53   7  3 18     -0.0056     -0.2398      0.5029
  15  23 4048.53   8  3 18      0.0015     -0.4544      0.1977
  15  23 4048.53   9  3 18     -0.0005      0.1166      0.0648
  15  23 4048.53  10  3 18      0.0000     -0.0125      0.0175
  15  23 4048.53  11  3 18     -0.0000      0.0004      0.0038
  15  23 4048.53  12  3 18     -0.0000      0.0008      0.0006
  15  23 4048.53  13  3 18      0.0000      0.0002      0.0001
  15  23 4048.53  14  3 18     -0.0000      0.0000      0.0000
  15  23 4048.53  15  3 18     -0.0000     -0.0000      0.0000
  15  24 4191.19   1  3 18    438.6055    443.4250      3.6433
  15  24 4191.19   2  3 18     11.8076     22.0842      4.9517
  15  24 4191.19   3  3 18     -1.2054      7.3315      4.7193
  15  24 4191.19   4  3 18      0.0459     -2.3137      3.6599
  15  24 4191.19   5  3 18     -0.0084      3.6311      2.3888
  15  24 4191.19   6  3 18      0.0077     -0.5119      1.3182
  15  24 4191.19   7  3 18     -0.0056      0.0248      0.6175
  15  24 4191.19   8  3 18      0.0015      0.4547      0.2438
  15  24 4191.19   9  3 18     -0.0005      0.0213      0.0799
  15  24 4191.19  10  3 18      0.0000     -0.0082      0.0215
  15  24 4191.19  11  3 18     -0.0000      0.0112      0.0047
  15  24 4191.19  12  3 18     -0.0000     -0.0008      0.0008
  15  24 4191.19  13  3 18      0.0000      0.0002      0.0001
  15  24 4191.19  14  3 18     -0.0000     -0.0000      0.0000
  15  24 4191.19  15  3 18     -0.0000      0.0000      0.0000
  15  25 4333.86   1  3 18    438.5869    432.0410      5.0901
  15  25 4333.86   2  3 18     11.7727      2.6695      7.0089
  15  25 4333.86   3  3 18     -1.2014      4.9581      6.7327
  15  25 4333.86   4  3 18      0.0457      1.1956      5.1792
  15  25 4333.86   5  3 18     -0.0084     -2.5910      3.3862
  15  25 4333.86   6  3 18      0.0076      0.7039      1.8778
  15  25 4333.86   7  3 18     -0.0055      0.6935      0.8849
  15  25 4333.86   8  3 18      0.0015      0.1384      0.3494
  15  25 4333.86   9  3 18     -0.0005      0.0550      0.1150
  15  25 4333.86  10  3 18      0.0000      0.0186      0.0311
  15  25 4333.86  11  3 18     -0.0000      0.0013      0.0067
  15  25 4333.86  12  3 18     -0.0000     -0.0003      0.0011
  15  25 4333.86  13  3 18      0.0000     -0.0001      0.0001
  15  25 4333.86  14  3 18     -0.0000     -0.0000      0.0000
  15  25 4333.86  15  3 18     -0.0000     -0.0000      0.0000
  15  26 4476.32   1  3 18    438.5630    436.8020      9.0707
  15  26 4476.32   2  3 18     11.7406     11.7164     12.6498
  15  26 4476.32   3  3 18     -1.1979     -4.9471     11.9278
  15  26 4476.32   4  3 18      0.0456     11.3747      9.2562
  15  26 4476.32   5  3 18     -0.0083     -1.3621      5.9754
  15  26 4476.32   6  3 18      0.0076     -0.4619      3.3462
  15  26 4476.32   7  3 18     -0.0055     -1.1522      1.5611
  15  26 4476.32   8  3 18      0.0015      1.7760      0.6296
  15  26 4476.32   9  3 18     -0.0005      0.0264      0.2094
  15  26 4476.32  10  3 18      0.0000      0.0228      0.0564
  15  26 4476.32  11  3 18     -0.0000     -0.0017      0.0124
  15  26 4476.32  12  3 18     -0.0000     -0.0047      0.0021
  15  26 4476.32  13  3 18      0.0000      0.0003      0.0003
  15  26 4476.32  14  3 18     -0.0000      0.0000      0.0000
  15  26 4476.32  15  3 18     -0.0000      0.0000      0.0000
  15  27 4618.73   1  3 18    438.5475    415.3630     14.7948
  15  27 4618.73   2  3 18     11.7370    -19.5246     20.4913
  15  27 4618.73   3  3 18     -1.1979     15.9126     19.5563
  15  27 4618.73   4  3 18      0.0456      9.7033     15.1580
  15  27 4618.73   5  3 18     -0.0083    -29.7650      9.9929
  15  27 4618.73   6  3 18      0.0076     -4.1497      5.5677
  15  27 4618.73   7  3 18     -0.0055      1.6743      2.6538
  15  27 4618.73   8  3 18      0.0015      0.0142      1.0598
  15  27 4618.73   9  3 18     -0.0005     -0.1692      0.3539
  15  27 4618.73  10  3 18      0.0000      0.1362      0.0966
  15  27 4618.73  11  3 18     -0.0000     -0.0258      0.0210
  15  27 4618.73  12  3 18     -0.0000     -0.0074      0.0036
  15  27 4618.73  13  3 18      0.0000      0.0009      0.0004
  15  27 4618.73  14  3 18     -0.0000     -0.0000      0.0000
  15  27 4618.73  15  3 18     -0.0000     -0.0000      0.0000
  15  28 4760.84   1  3 18    438.5145    471.4460     21.2298
  15  28 4760.84   2  3 18     11.7104     61.2001     29.8769
  15  28 4760.84   3  3 18     -1.1954     35.6096     28.2346
  15  28 4760.84   4  3 18      0.0455     14.6571     22.1546
  15  28 4760.84   5  3 18     -0.0083     12.2599     14.2203
  15  28 4760.84   6  3 18      0.0076      1.8145      8.0746
  15  28 4760.84   7  3 18     -0.0055     -1.5799      3.9138
  15  28 4760.84   8  3 18      0.0015     -1.1772      1.5655
  15  28 4760.84   9  3 18     -0.0005     -0.4730      0.5193
  15  28 4760.84  10  3 18      0.0000     -0.0416      0.1431
  15  28 4760.84  11  3 18     -0.0000      0.0559      0.0318
  15  28 4760.84  12  3 18     -0.0000      0.0027      0.0054
  15  28 4760.84  13  3 18      0.0000      0.0001      0.0007
  15  28 4760.84  14  3 18     -0.0000     -0.0001      0.0001
  15  28 4760.84  15  3 18     -0.0000      0.0000      0.0000
  16   8 1932.82   1  3 18    437.6216    439.1270      2.3338
  16   8 1932.82   2  3 18     13.2704     12.8090      3.3769
  16   8 1932.82   3  3 18     -1.3810      1.9339      2.4263
  16   8 1932.82   4  3 18      0.0584     -0.3262      2.5264
  16   8 1932.82   5  3 18     -0.0104     -1.2324      1.6853
  16   8 1932.82   6  3 18      0.0110      1.1482      0.7231
  16   8 1932.82   7  3 18     -0.0073      0.2115      0.5181
  16   8 1932.82   8  3 18      0.0022     -0.0609      0.1926
  16   8 1932.82   9  3 18     -0.0007     -0.0069      0.0656
  16   8 1932.82  10  3 18      0.0000      0.0119      0.0210
  16   8 1932.82  11  3 18     -0.0000     -0.0038      0.0052
  16   8 1932.82  12  3 18     -0.0000     -0.0011      0.0010
  16   8 1932.82  13  3 18      0.0000     -0.0002      0.0002
  16   8 1932.82  14  3 18     -0.0000      0.0000      0.0000
  16   8 1932.82  15  3 18     -0.0000     -0.0000      0.0000
  16   8 1932.82  16  3 18     -0.0000     -0.0000      0.0000
  16   9 2081.27   1  3 18    437.7465    438.9390      0.9125
  16   9 2081.27   2  3 18     13.1235     11.0694      1.1762
  16   9 2081.27   3  3 18     -1.3446     -2.1554      1.0758
  16   9 2081.27   4  3 18      0.0509      0.3560      0.9115
  16   9 2081.27   5  3 18     -0.0128     -0.1490      0.5877
  16   9 2081.27   6  3 18      0.0092     -0.2807      0.3286
  16   9 2081.27   7  3 18     -0.0077      0.5419      0.1759
  16   9 2081.27   8  3 18      0.0021      0.0926      0.0761
  16   9 2081.27   9  3 18     -0.0007      0.0056      0.0254
  16   9 2081.27  10  3 18      0.0000     -0.0053      0.0077
  16   9 2081.27  11  3 18     -0.0000      0.0032      0.0018
  16   9 2081.27  12  3 18     -0.0000     -0.0005      0.0004
  16   9 2081.27  13  3 18      0.0000      0.0001      0.0001
  16   9 2081.27  14  3 18     -0.0000     -0.0000      0.0000
  16   9 2081.27  15  3 18     -0.0000      0.0000      0.0000
  16   9 2081.27  16  3 18     -0.0000     -0.0000      0.0000
  16  10 2228.30   1  3 18    437.8744    437.3680      0.8370
  16  10 2228.30   2  3 18     13.0583     11.8604      1.0952
  16  10 2228.30   3  3 18     -1.3269      0.8107      1.1016
  16  10 2228.30   4  3 18      0.0538      0.4724      0.8297
  16  10 2228.30   5  3 18     -0.0114      0.1271      0.5470
  16  10 2228.30   6  3 18      0.0102      0.0343      0.3181
  16  10 2228.30   7  3 18     -0.0075     -0.0265      0.1562
  16  10 2228.30   8  3 18      0.0022     -0.0637      0.0650
  16  10 2228.30   9  3 18     -0.0008      0.0273      0.0235
  16  10 2228.30  10  3 18      0.0001      0.0070      0.0070
  16  10 2228.30  11  3 18     -0.0000     -0.0007      0.0016
  16  10 2228.30  12  3 18     -0.0000     -0.0001      0.0003
  16  10 2228.30  13  3 18      0.0000     -0.0000      0.0000
  16  10 2228.30  14  3 18     -0.0000      0.0000      0.0000
  16  10 2228.30  15  3 18     -0.0000      0.0000      0.0000
  16  10 2228.30  16  3 18     -0.0000     -0.0000      0.0000
  16  11 2372.95   1  3 18    437.9371    438.3880      0.8654
  16  11 2372.95   2  3 18     12.9201     12.3716      1.1058
  16  11 2372.95   3  3 18     -1.3385     -1.7168      1.0354
  16  11 2372.95   4  3 18      0.0541     -0.3821      0.8461
  16  11 2372.95   5  3 18     -0.0108     -0.1843      0.5827
  16  11 2372.95   6  3 18      0.0104     -0.3040      0.3298
  16  11 2372.95   7  3 18     -0.0074      0.1095      0.1663
  16  11 2372.95   8  3 18      0.0023     -0.0803      0.0674
  16  11 2372.95   9  3 18     -0.0008     -0.0065      0.0238
  16  11 2372.95  10  3 18      0.0001      0.0027      0.0071
  16  11 2372.95  11  3 18     -0.0000      0.0023      0.0018
  16  11 2372.95  12  3 18     -0.0000     -0.0002      0.0003
  16  11 2372.95  13  3 18      0.0000      0.0001      0.0001
  16  11 2372.95  14  3 18     -0.0000     -0.0000      0.0000
  16  11 2372.95  15  3 18     -0.0000     -0.0000      0.0000
  16  11 2372.95  16  3 18     -0.0000      0.0000      0.0000
  16  12 2515.74   1  3 18    437.9572    437.2470      0.8830
  16  12 2515.74   2  3 18     12.7863     13.1839      1.1631
  16  12 2515.74   3  3 18     -1.3276     -1.5325      1.1578
  16  12 2515.74   4  3 18      0.0493     -0.5807      0.8810
  16  12 2515.74   5  3 18     -0.0123      0.3868      0.6078
  16  12 2515.74   6  3 18      0.0100     -0.5343      0.3309
  16  12 2515.74   7  3 18     -0.0075     -0.0234      0.1646
  16  12 2515.74   8  3 18      0.0022      0.0371      0.0682
  16  12 2515.74   9  3 18     -0.0008     -0.0362      0.0240
  16  12 2515.74  10  3 18      0.0001     -0.0070      0.0077
  16  12 2515.74  11  3 18     -0.0000      0.0025      0.0019
  16  12 2515.74  12  3 18     -0.0000     -0.0000      0.0004
  16  12 2515.74  13  3 18      0.0000     -0.0000      0.0001
  16  12 2515.74  14  3 18     -0.0000     -0.0000      0.0000
  16  12 2515.74  15  3 18     -0.0000      0.0000      0.0000
  16  12 2515.74  16  3 18     -0.0000      0.0000      0.0000
  16  13 2658.50   1  3 18    438.0767    436.8140      0.8776
  16  13 2658.50   2  3 18     12.6813     12.5795      1.1279
  16  13 2658.50   3  3 18     -1.3067     -2.4558      1.0907
  16  13 2658.50   4  3 18      0.0517     -0.2298      0.8788
  16  13 2658.50   5  3 18     -0.0101     -0.2929      0.5498
  16  13 2658.50   6  3 18      0.0101      0.4524      0.3123
  16  13 2658.50   7  3 18     -0.0074     -0.2010      0.1647
  16  13 2658.50   8  3 18      0.0022     -0.1259      0.0688
  16  13 2658.50   9  3 18     -0.0008      0.0304      0.0228
  16  13 2658.50  10  3 18      0.0001      0.0045      0.0068
  16  13 2658.50  11  3 18     -0.0000      0.0019      0.0016
  16  13 2658.50  12  3 18     -0.0000      0.0005      0.0003
  16  13 2658.50  13  3 18      0.0000     -0.0000      0.0000
  16  13 2658.50  14  3 18     -0.0000     -0.0000      0.0000
  16  13 2658.50  15  3 18     -0.0000      0.0000      0.0000
  16  13 2658.50  16  3 18     -0.0000      0.0000      0.0000
  16  14 2801.87   1  3 18    438.1271    437.9940      0.7490
  16  14 2801.87   2  3 18     12.5280     12.7697      0.9924
  16  14 2801.87   3  3 18     -1.2977      0.0842      0.9315
  16  14 2801.87   4  3 18      0.0493     -0.1346      0.7829
  16  14 2801.87   5  3 18     -0.0105      1.0042      0.5336
  16  14 2801.87   6  3 18      0.0096     -0.2833      0.3088
  16  14 2801.87   7  3 18     -0.0072      0.0703      0.1553
  16  14 2801.87   8  3 18      0.0022      0.0353      0.0637
  16  14 2801.87   9  3 18     -0.0008     -0.0207      0.0230
  16  14 2801.87  10  3 18      0.0000      0.0052      0.0066
  16  14 2801.87  11  3 18     -0.0000     -0.0023      0.0017
  16  14 2801.87  12  3 18     -0.0000     -0.0001      0.0003
  16  14 2801.87  13  3 18      0.0000     -0.0000      0.0001
  16  14 2801.87  14  3 18     -0.0000      0.0000      0.0000
  16  14 2801.87  15  3 18     -0.0000     -0.0000      0.0000
  16  14 2801.87  16  3 18     -0.0000     -0.0000      0.0000
  16  15 2944.99   1  3 18    438.2136    437.7170      0.7417
  16  15 2944.99   2  3 18     12.4273     12.6634      1.0099
  16  15 2944.99   3  3 18     -1.2886     -2.1893      0.9778
  16  15 2944.99   4  3 18      0.0495      0.1251      0.8024
  16  15 2944.99   5  3 18     -0.0098     -0.7393      0.5214
  16  15 2944.99   6  3 18      0.0098      0.2171      0.2866
  16  15 2944.99   7  3 18     -0.0071      0.0782      0.1435
  16  15 2944.99   8  3 18      0.0022     -0.0883      0.0588
  16  15 2944.99   9  3 18     -0.0008      0.0300      0.0210
  16  15 2944.99  10  3 18      0.0000     -0.0005      0.0062
  16  15 2944.99  11  3 18     -0.0000      0.0001      0.0016
  16  15 2944.99  12  3 18     -0.0000      0.0003      0.0003
  16  15 2944.99  13  3 18      0.0000      0.0000      0.0000
  16  15 2944.99  14  3 18     -0.0000      0.0000      0.0000
  16  15 2944.99  15  3 18     -0.0000      0.0000      0.0000
  16  15 2944.99  16  3 18     -0.0000      0.0000      0.0000
  16  16 3087.86   1  3 18    438.2796    439.3890      0.8934
  16  16 3087.86   2  3 18     12.3656     12.3938      1.1838
  16  16 3087.86   3  3 18     -1.2875     -2.1763      1.0792
  16  16 3087.86   4  3 18      0.0492     -0.0461      0.8849
  16  16 3087.86   5  3 18     -0.0103      0.0436      0.6336
  16  16 3087.86   6  3 18      0.0095     -0.3509      0.3493
  16  16 3087.86   7  3 18     -0.0072      0.1115      0.1667
  16  16 3087.86   8  3 18      0.0022      0.0676      0.0638
  16  16 3087.86   9  3 18     -0.0007     -0.0334      0.0226
  16  16 3087.86  10  3 18      0.0000     -0.0008      0.0069
  16  16 3087.86  11  3 18     -0.0000      0.0032      0.0018
  16  16 3087.86  12  3 18     -0.0000     -0.0006      0.0003
  16  16 3087.86  13  3 18      0.0000      0.0001      0.0001
  16  16 3087.86  14  3 18     -0.0000      0.0000      0.0000
  16  16 3087.86  15  3 18     -0.0000      0.0000      0.0000
  16  16 3087.86  16  3 18     -0.0000      0.0000      0.0000
  16  17 3230.68   1  3 18    438.3829    438.3990      0.8720
  16  17 3230.68   2  3 18     12.2899     11.7750      1.1544
  16  17 3230.68   3  3 18     -1.2798     -0.2179      1.1097
  16  17 3230.68   4  3 18      0.0493      0.5738      0.8971
  16  17 3230.68   5  3 18     -0.0100      0.2133      0.5904
  16  17 3230.68   6  3 18      0.0095     -0.4983      0.3387
  16  17 3230.68   7  3 18     -0.0071     -0.1379      0.1648
  16  17 3230.68   8  3 18      0.0022     -0.0312      0.0691
  16  17 3230.68   9  3 18     -0.0007     -0.0390      0.0247
  16  17 3230.68  10  3 18      0.0000      0.0017      0.0073
  16  17 3230.68  11  3 18     -0.0000     -0.0005      0.0018
  16  17 3230.68  12  3 18     -0.0000      0.0003      0.0004
  16  17 3230.68  13  3 18      0.0000     -0.0001      0.0001
  16  17 3230.68  14  3 18     -0.0000     -0.0000      0.0000
  16  17 3230.68  15  3 18     -0.0000      0.0000      0.0000
  16  17 3230.68  16  3 18     -0.0000      0.0000      0.0000
  16  18 3373.33   1  3 18    438.4831    439.7480      1.0725
  16  18 3373.33   2  3 18     12.2097     12.5871      1.4128
  16  18 3373.33   3  3 18     -1.2709     -3.6904      1.3363
  16  18 3373.33   4  3 18      0.0489     -0.2162      1.1051
  16  18 3373.33   5  3 18     -0.0097      0.2222      0.7077
  16  18 3373.33   6  3 18      0.0094      0.5094      0.4206
  16  18 3373.33   7  3 18     -0.0070      0.1984      0.2018
  16  18 3373.33   8  3 18      0.0021     -0.1172      0.0880
  16  18 3373.33   9  3 18     -0.0007     -0.0255      0.0301
  16  18 3373.33  10  3 18      0.0000      0.0088      0.0092
  16  18 3373.33  11  3 18     -0.0000     -0.0001      0.0022
  16  18 3373.33  12  3 18     -0.0000      0.0002      0.0005
  16  18 3373.33  13  3 18      0.0000      0.0002      0.0001
  16  18 3373.33  14  3 18     -0.0000     -0.0000      0.0000
  16  18 3373.33  15  3 18     -0.0000      0.0000      0.0000
  16  18 3373.33  16  3 18     -0.0000     -0.0000      0.0000
  16  19 3516.29   1  3 18    438.5786    438.4490      1.2376
  16  19 3516.29   2  3 18     12.1675      9.5876      1.6669
  16  19 3516.29   3  3 18     -1.2656     -1.7138      1.6047
  16  19 3516.29   4  3 18      0.0490      1.4651      1.2676
  16  19 3516.29   5  3 18     -0.0095     -0.2788      0.8535
  16  19 3516.29   6  3 18      0.0092     -0.5203      0.4882
  16  19 3516.29   7  3 18     -0.0070     -0.1714      0.2408
  16  19 3516.29   8  3 18      0.0021      0.0873      0.0992
  16  19 3516.29   9  3 18     -0.0007     -0.0031      0.0355
  16  19 3516.29  10  3 18      0.0000     -0.0087      0.0106
  16  19 3516.29  11  3 18     -0.0000      0.0023      0.0027
  16  19 3516.29  12  3 18     -0.0000     -0.0007      0.0005
  16  19 3516.29  13  3 18      0.0000      0.0001      0.0001
  16  19 3516.29  14  3 18     -0.0000     -0.0000      0.0000
  16  19 3516.29  15  3 18     -0.0000      0.0000      0.0000
  16  19 3516.29  16  3 18     -0.0000      0.0000      0.0000
  16  20 3659.45   1  3 18    438.6389    437.2480      1.4921
  16  20 3659.45   2  3 18     12.1051     11.4388      2.0208
  16  20 3659.45   3  3 18     -1.2583     -3.0768      1.9590
  16  20 3659.45   4  3 18      0.0488     -0.0345      1.5407
  16  20 3659.45   5  3 18     -0.0095      1.1122      1.0238
  16  20 3659.45   6  3 18      0.0091      0.2275      0.5880
  16  20 3659.45   7  3 18     -0.0069     -0.3323      0.2906
  16  20 3659.45   8  3 18      0.0021      0.0736      0.1222
  16  20 3659.45   9  3 18     -0.0007      0.0572      0.0436
  16  20 3659.45  10  3 18      0.0000      0.0009      0.0130
  16  20 3659.45  11  3 18     -0.0000      0.0002      0.0032
  16  20 3659.45  12  3 18     -0.0000      0.0014      0.0006
  16  20 3659.45  13  3 18      0.0000     -0.0000      0.0001
  16  20 3659.45  14  3 18     -0.0000      0.0000      0.0000
  16  20 3659.45  15  3 18     -0.0000     -0.0000      0.0000
  16  20 3659.45  16  3 18     -0.0000      0.0000      0.0000
  16  21 3802.42   1  3 18    438.6803    439.6040      1.8470
  16  21 3802.42   2  3 18     12.0547      6.9861      2.4758
  16  21 3802.42   3  3 18     -1.2531      4.0620      2.3917
  16  21 3802.42   4  3 18      0.0487     -2.5695      1.9034
  16  21 3802.42   5  3 18     -0.0094      3.9727      1.2821
  16  21 3802.42   6  3 18      0.0091     -0.3491      0.7369
  16  21 3802.42   7  3 18     -0.0069      0.2712      0.3617
  16  21 3802.42   8  3 18      0.0021      0.3353      0.1517
  16  21 3802.42   9  3 18     -0.0007     -0.0002      0.0540
  16  21 3802.42  10  3 18      0.0000      0.0001      0.0161
  16  21 3802.42  11  3 18     -0.0000      0.0050      0.0040
  16  21 3802.42  12  3 18     -0.0000     -0.0008      0.0008
  16  21 3802.42  13  3 18      0.0000      0.0003      0.0001
  16  21 3802.42  14  3 18     -0.0000     -0.0000      0.0000
  16  21 3802.42  15  3 18     -0.0000      0.0000      0.0000
  16  21 3802.42  16  3 18     -0.0000     -0.0000      0.0000
  16  22 3945.55   1  3 18    438.7172    437.6300      2.2576
  16  22 3945.55   2  3 18     12.0289      9.9038      3.0628
  16  22 3945.55   3  3 18     -1.2499     -6.4204      2.9747
  16  22 3945.55   4  3 18      0.0487     -1.4772      2.3438
  16  22 3945.55   5  3 18     -0.0093      2.0672      1.5721
  16  22 3945.55   6  3 18      0.0090     -1.9460      0.9023
  16  22 3945.55   7  3 18     -0.0069      0.3973      0.4465
  16  22 3945.55   8  3 18      0.0021     -0.1310      0.1868
  16  22 3945.55   9  3 18     -0.0007     -0.0523      0.0666
  16  22 3945.55  10  3 18      0.0000      0.0063      0.0199
  16  22 3945.55  11  3 18     -0.0000     -0.0018      0.0049
  16  22 3945.55  12  3 18     -0.0000     -0.0020      0.0010
  16  22 3945.55  13  3 18      0.0000      0.0001      0.0002
  16  22 3945.55  14  3 18     -0.0000      0.0000      0.0000
  16  22 3945.55  15  3 18     -0.0000     -0.0000      0.0000
  16  22 3945.55  16  3 18     -0.0000     -0.0000      0.0000
  16  23 4088.71   1  3 18    438.7192    441.0160      2.8481
  16  23 4088.71   2  3 18     11.9798     13.8832      3.8650
  16  23 4088.71   3  3 18     -1.2447     -3.5227      3.7550
  16  23 4088.71   4  3 18      0.0485      0.1864      2.9649
  16  23 4088.71   5  3 18     -0.0093     -1.1105      1.9959
  16  23 4088.71   6  3 18      0.0089      2.2254      1.1524
  16  23 4088.71   7  3 18     -0.0068     -0.5512      0.5726
  16  23 4088.71   8  3 18      0.0020      0.2982      0.2421
  16  23 4088.71   9  3 18     -0.0007     -0.0850      0.0865
  16  23 4088.71  10  3 18      0.0000      0.0302      0.0259
  16  23 4088.71  11  3 18     -0.0000     -0.0042      0.0064
  16  23 4088.71  12  3 18     -0.0000     -0.0013      0.0013
  16  23 4088.71  13  3 18      0.0000      0.0000      0.0002
  16  23 4088.71  14  3 18     -0.0000     -0.0000      0.0000
  16  23 4088.71  15  3 18     -0.0000     -0.0000      0.0000
  16  23 4088.71  16  3 18     -0.0000     -0.0000      0.0000
  16  24 4231.66   1  3 18    438.7212    436.7920      3.7579
  16  24 4231.66   2  3 18     11.9520     11.4228      5.1610
  16  24 4231.66   3  3 18     -1.2417     12.5724      5.0057
  16  24 4231.66   4  3 18      0.0486     -4.7850      3.9701
  16  24 4231.66   5  3 18     -0.0092      3.9711      2.6714
  16  24 4231.66   6  3 18      0.0089      1.7740      1.5397
  16  24 4231.66   7  3 18     -0.0068     -0.6979      0.7730
  16  24 4231.66   8  3 18      0.0020      0.1029      0.3270
  16  24 4231.66   9  3 18     -0.0007      0.0370      0.1170
  16  24 4231.66  10  3 18      0.0000     -0.0025      0.0354
  16  24 4231.66  11  3 18     -0.0000      0.0000      0.0088
  16  24 4231.66  12  3 18     -0.0000     -0.0033      0.0017
  16  24 4231.66  13  3 18      0.0000     -0.0002      0.0003
  16  24 4231.66  14  3 18     -0.0000      0.0000      0.0000
  16  24 4231.66  15  3 18     -0.0000     -0.0000      0.0000
  16  24 4231.66  16  3 18     -0.0000      0.0000      0.0000
  16  25 4374.65   1  3 18    438.7148    437.1220      4.4081
  16  25 4374.65   2  3 18     11.9296     16.5857      6.0861
  16  25 4374.65   3  3 18     -1.2391     13.2655      5.8824
  16  25 4374.65   4  3 18      0.0485     -3.6191      4.6867
  16  25 4374.65   5  3 18     -0.0091      2.3563      3.1653
  16  25 4374.65   6  3 18      0.0088      0.4520      1.8339
  16  25 4374.65   7  3 18     -0.0068     -1.3839      0.9137
  16  25 4374.65   8  3 18      0.0020      0.3244      0.3893
  16  25 4374.65   9  3 18     -0.0007      0.1190      0.1398
  16  25 4374.65  10  3 18      0.0000     -0.0191      0.0423
  16  25 4374.65  11  3 18     -0.0000      0.0109      0.0106
  16  25 4374.65  12  3 18     -0.0000      0.0016      0.0021
  16  25 4374.65  13  3 18      0.0000     -0.0001      0.0003
  16  25 4374.65  14  3 18     -0.0000      0.0001      0.0000
  16  25 4374.65  15  3 18     -0.0000      0.0000      0.0000
  16  25 4374.65  16  3 18     -0.0000     -0.0000      0.0000
  16  26 4517.48   1  3 18    438.6891    434.0510      8.5038
  16  26 4517.48   2  3 18     11.8893      0.4569     11.8140
  16  26 4517.48   3  3 18     -1.2348      4.8177     11.4058
  16  26 4517.48   4  3 18      0.0483    -10.7548      9.0952
  16  26 4517.48   5  3 18     -0.0090     -2.5932      6.1427
  16  26 4517.48   6  3 18      0.0088     -4.7748      3.5927
  16  26 4517.48   7  3 18     -0.0068      1.9880      1.8002
  16  26 4517.48   8  3 18      0.0020     -0.4516      0.7656
  16  26 4517.48   9  3 18     -0.0007      0.2182      0.2784
  16  26 4517.48  10  3 18      0.0000     -0.0900      0.0843
  16  26 4517.48  11  3 18     -0.0000      0.0135      0.0211
  16  26 4517.48  12  3 18     -0.0000     -0.0009      0.0043
  16  26 4517.48  13  3 18      0.0000      0.0009      0.0007
  16  26 4517.48  14  3 18     -0.0000      0.0000      0.0001
  16  26 4517.48  15  3 18     -0.0000     -0.0000      0.0000
  16  26 4517.48  16  3 18     -0.0000      0.0000      0.0000
  16  27 4660.05   1  3 18    438.6726    425.3440     11.9727
  16  27 4660.05   2  3 18     11.8818     22.5057     16.8794
  16  27 4660.05   3  3 18     -1.2346     12.8567     16.1691
  16  27 4660.05   4  3 18      0.0483    -12.8576     12.9096
  16  27 4660.05   5  3 18     -0.0091      6.2844      8.7338
  16  27 4660.05   6  3 18      0.0088     -5.8089      5.1134
  16  27 4660.05   7  3 18     -0.0068      4.2501      2.5654
  16  27 4660.05   8  3 18      0.0020     -2.3643      1.1012
  16  27 4660.05   9  3 18     -0.0007      0.5013      0.3980
  16  27 4660.05  10  3 18      0.0000      0.2357      0.1222
  16  27 4660.05  11  3 18     -0.0000     -0.0094      0.0309
  16  27 4660.05  12  3 18     -0.0000      0.0132      0.0063
  16  27 4660.05  13  3 18      0.0000     -0.0019      0.0010
  16  27 4660.05  14  3 18     -0.0000      0.0001      0.0001
  16  27 4660.05  15  3 18     -0.0000     -0.0000      0.0000
  16  27 4660.05  16  3 18     -0.0000      0.0000      0.0000
  17   8 1962.96   1  3 18    437.8128    439.1630      1.1418
  17   8 1962.96   2  3 18     13.5292     14.0264      1.5574
  17   8 1962.96   3  3 18     -1.4279     -1.8120      1.5085
  17   8 1962.96   4  3 18      0.0629      1.3172      1.2237
  17   8 1962.96   5  3 18     -0.0099      0.7080      0.9382
  17   8 1962.96   6  3 18      0.0127     -0.5603      0.5274
  17   8 1962.96   7  3 18     -0.0088      0.3165      0.2474
  17   8 1962.96   8  3 18      0.0029     -0.0472      0.1089
  17   8 1962.96   9  3 18     -0.0010      0.0066      0.0410
  17   8 1962.96  10  3 18      0.0001      0.0098      0.0140
  17   8 1962.96  11  3 18     -0.0000     -0.0011      0.0038
  17   8 1962.96  12  3 18     -0.0000     -0.0000      0.0009
  17   8 1962.96  13  3 18      0.0000     -0.0001      0.0002
  17   8 1962.96  14  3 18     -0.0000     -0.0000      0.0000
  17   8 1962.96  15  3 18     -0.0000      0.0000      0.0000
  17   8 1962.96  16  3 18     -0.0000     -0.0000      0.0000
  17   8 1962.96  17  3 18     -0.0000     -0.0000      0.0000
  17   9 2112.67   1  3 18    437.8841    438.2720      1.0075
  17   9 2112.67   2  3 18     13.3294     12.5636      1.1836
  17   9 2112.67   3  3 18     -1.3978     -2.3719      1.2725
  17   9 2112.67   4  3 18      0.0516      0.8463      1.0023
  17   9 2112.67   5  3 18     -0.0140     -0.4306      0.6624
  17   9 2112.67   6  3 18      0.0105     -0.1186      0.4215
  17   9 2112.67   7  3 18     -0.0092      0.4696      0.2085
  17   9 2112.67   8  3 18      0.0027      0.0393      0.0929
  17   9 2112.67   9  3 18     -0.0010      0.0360      0.0405
  17   9 2112.67  10  3 18      0.0001     -0.0026      0.0125
  17   9 2112.67  11  3 18     -0.0000      0.0006      0.0032
  17   9 2112.67  12  3 18     -0.0000      0.0005      0.0007
  17   9 2112.67  13  3 18      0.0000     -0.0001      0.0001
  17   9 2112.67  14  3 18     -0.0000     -0.0000      0.0000
  17   9 2112.67  15  3 18     -0.0000     -0.0000      0.0000
  17   9 2112.67  16  3 18     -0.0000      0.0000      0.0000
  17   9 2112.67  17  3 18     -0.0000     -0.0000      0.0000
  17  10 2260.31   1  3 18    437.9541    438.9440      0.7817
  17  10 2260.31   2  3 18     13.2754     12.8002      1.1053
  17  10 2260.31   3  3 18     -1.3726     -3.1769      1.0976
  17  10 2260.31   4  3 18      0.0560      0.1679      0.8806
  17  10 2260.31   5  3 18     -0.0119     -0.5283      0.6021
  17  10 2260.31   6  3 18      0.0117      0.0375      0.3483
  17  10 2260.31   7  3 18     -0.0089      0.1504      0.1801
  17  10 2260.31   8  3 18      0.0029      0.0755      0.0805
  17  10 2260.31   9  3 18     -0.0011     -0.0128      0.0300
  17  10 2260.31  10  3 18      0.0001      0.0087      0.0098
  17  10 2260.31  11  3 18     -0.0000     -0.0039      0.0028
  17  10 2260.31  12  3 18     -0.0000      0.0005      0.0007
  17  10 2260.31  13  3 18      0.0000      0.0001      0.0001
  17  10 2260.31  14  3 18     -0.0000     -0.0000      0.0000
  17  10 2260.31  15  3 18     -0.0000      0.0000      0.0000
  17  10 2260.31  16  3 18     -0.0000     -0.0000      0.0000
  17  10 2260.31  17  3 18     -0.0000      0.0000      0.0000
  17  11 2405.54   1  3 18    438.0658    437.9220      0.7056
  17  11 2405.54   2  3 18     13.1621     12.7568      0.9850
  17  11 2405.54   3  3 18     -1.3779     -1.3682      0.9430
  17  11 2405.54   4  3 18      0.0569     -0.4650      0.7547
  17  11 2405.54   5  3 18     -0.0120      1.0609      0.5152
  17  11 2405.54   6  3 18      0.0119     -0.1995      0.3094
  17  11 2405.54   7  3 18     -0.0089     -0.2031      0.1546
  17  11 2405.54   8  3 18      0.0029     -0.0888      0.0738
  17  11 2405.54   9  3 18     -0.0011     -0.0088      0.0269
  17  11 2405.54  10  3 18      0.0001      0.0062      0.0091
  17  11 2405.54  11  3 18     -0.0000      0.0007      0.0024
  17  11 2405.54  12  3 18     -0.0000     -0.0004      0.0006
  17  11 2405.54  13  3 18      0.0000      0.0001      0.0001
  17  11 2405.54  14  3 18     -0.0000     -0.0000      0.0000
  17  11 2405.54  15  3 18     -0.0000      0.0000      0.0000
  17  11 2405.54  16  3 18     -0.0000     -0.0000      0.0000
  17  11 2405.54  17  3 18     -0.0000      0.0000      0.0000
  17  12 2549.18   1  3 18    438.0835    439.4090      0.7732
  17  12 2549.18   2  3 18     12.9879     12.1457      1.0371
  17  12 2549.18   3  3 18     -1.3676      0.4393      0.9818
  17  12 2549.18   4  3 18      0.0519     -0.5308      0.8300
  17  12 2549.18   5  3 18     -0.0126     -0.6625      0.5731
  17  12 2549.18   6  3 18      0.0113      0.3580      0.3452
  17  12 2549.18   7  3 18     -0.0090      0.0202      0.1737
  17  12 2549.18   8  3 18      0.0029     -0.0224      0.0767
  17  12 2549.18   9  3 18     -0.0011     -0.0058      0.0293
  17  12 2549.18  10  3 18      0.0001      0.0026      0.0097
  17  12 2549.18  11  3 18     -0.0000      0.0033      0.0026
  17  12 2549.18  12  3 18     -0.0000      0.0002      0.0006
  17  12 2549.18  13  3 18      0.0000      0.0001      0.0001
  17  12 2549.18  14  3 18     -0.0000      0.0000      0.0000
  17  12 2549.18  15  3 18     -0.0000      0.0000      0.0000
  17  12 2549.18  16  3 18     -0.0000     -0.0000      0.0000
  17  12 2549.18  17  3 18     -0.0000     -0.0000      0.0000
  17  13 2692.76   1  3 18    438.1732    438.8860      0.7830
  17  13 2692.76   2  3 18     12.8588     11.3564      1.0478
  17  13 2692.76   3  3 18     -1.3423     -1.4893      1.0286
  17  13 2692.76   4  3 18      0.0540     -1.1804      0.8432
  17  13 2692.76   5  3 18     -0.0110      0.1232      0.5766
  17  13 2692.76   6  3 18      0.0113     -0.3802      0.3364
  17  13 2692.76   7  3 18     -0.0088     -0.3288      0.1776
  17  13 2692.76   8  3 18      0.0029      0.0723      0.0810
  17  13 2692.76   9  3 18     -0.0011      0.0167      0.0309
  17  13 2692.76  10  3 18      0.0001      0.0024      0.0103
  17  13 2692.76  11  3 18     -0.0000     -0.0002      0.0028
  17  13 2692.76  12  3 18     -0.0000      0.0005      0.0006
  17  13 2692.76  13  3 18      0.0000      0.0001      0.0001
  17  13 2692.76  14  3 18     -0.0000     -0.0000      0.0000
  17  13 2692.76  15  3 18     -0.0000     -0.0000      0.0000
  17  13 2692.76  16  3 18     -0.0000     -0.0000      0.0000
  17  13 2692.76  17  3 18     -0.0000     -0.0000      0.0000
  17  14 2836.92   1  3 18    438.2321    437.9120      0.7183
  17  14 2836.92   2  3 18     12.7326     12.5672      0.9573
  17  14 2836.92   3  3 18     -1.3347     -2.8998      0.9425
  17  14 2836.92   4  3 18      0.0522     -0.6022      0.7685
  17  14 2836.92   5  3 18     -0.0110      1.0274      0.5091
  17  14 2836.92   6  3 18      0.0110     -0.5835      0.3020
  17  14 2836.92   7  3 18     -0.0086     -0.0105      0.1581
  17  14 2836.92   8  3 18      0.0028      0.0073      0.0708
  17  14 2836.92   9  3 18     -0.0011     -0.0444      0.0270
  17  14 2836.92  10  3 18      0.0001      0.0094      0.0088
  17  14 2836.92  11  3 18     -0.0000      0.0003      0.0025
  17  14 2836.92  12  3 18     -0.0000     -0.0001      0.0005
  17  14 2836.92  13  3 18      0.0000     -0.0001      0.0001
  17  14 2836.92  14  3 18     -0.0000     -0.0000      0.0000
  17  14 2836.92  15  3 18     -0.0000     -0.0000      0.0000
  17  14 2836.92  16  3 18     -0.0000     -0.0000      0.0000
  17  14 2836.92  17  3 18     -0.0000      0.0000      0.0000
  17  15 2980.75   1  3 18    438.2781    438.9320      0.6953
  17  15 2980.75   2  3 18     12.6153     12.6922      0.9299
  17  15 2980.75   3  3 18     -1.3242     -2.3519      0.8969
  17  15 2980.75   4  3 18      0.0524     -0.3199      0.7237
  17  15 2980.75   5  3 18     -0.0106     -0.3382      0.5329
  17  15 2980.75   6  3 18      0.0111      0.1547      0.3171
  17  15 2980.75   7  3 18     -0.0085     -0.1104      0.1544
  17  15 2980.75   8  3 18      0.0028     -0.0230      0.0660
  17  15 2980.75   9  3 18     -0.0010     -0.0784      0.0254
  17  15 2980.75  10  3 18      0.0001      0.0131      0.0085
  17  15 2980.75  11  3 18     -0.0000      0.0022      0.0023
  17  15 2980.75  12  3 18     -0.0000      0.0009      0.0005
  17  15 2980.75  13  3 18      0.0000     -0.0001      0.0001
  17  15 2980.75  14  3 18     -0.0000      0.0000      0.0000
  17  15 2980.75  15  3 18     -0.0000     -0.0000      0.0000
  17  15 2980.75  16  3 18     -0.0000     -0.0000      0.0000
  17  15 2980.75  17  3 18     -0.0000      0.0000      0.0000
  17  16 3124.09   1  3 18    438.3355    438.9150      0.8038
  17  16 3124.09   2  3 18     12.5344     11.6028      1.1220
  17  16 3124.09   3  3 18     -1.3231     -2.4382      1.0355
  17  16 3124.09   4  3 18      0.0514      0.1420      0.8654
  17  16 3124.09   5  3 18     -0.0111      0.7234      0.6162
  17  16 3124.09   6  3 18      0.0108     -0.2786      0.3634
  17  16 3124.09   7  3 18     -0.0086      0.2959      0.1748
  17  16 3124.09   8  3 18      0.0028     -0.0227      0.0730
  17  16 3124.09   9  3 18     -0.0010     -0.0739      0.0288
  17  16 3124.09  10  3 18      0.0001     -0.0052      0.0093
  17  16 3124.09  11  3 18     -0.0000      0.0049      0.0026
  17  16 3124.09  12  3 18     -0.0000     -0.0003      0.0006
  17  16 3124.09  13  3 18      0.0000     -0.0002      0.0001
  17  16 3124.09  14  3 18     -0.0000      0.0000      0.0000
  17  16 3124.09  15  3 18     -0.0000      0.0000      0.0000
  17  16 3124.09  16  3 18     -0.0000     -0.0000      0.0000
  17  16 3124.09  17  3 18     -0.0000     -0.0000      0.0000
  17  17 3267.46   1  3 18    438.4184    438.6110      0.8274
  17  17 3267.46   2  3 18     12.4638     13.2614      1.1414
  17  17 3267.46   3  3 18     -1.3155      0.0635      1.0811
  17  17 3267.46   4  3 18      0.0520     -1.3116      0.9054
  17  17 3267.46   5  3 18     -0.0107      1.0655      0.6279
  17  17 3267.46   6  3 18      0.0108     -0.4189      0.3715
  17  17 3267.46   7  3 18     -0.0085      0.0856      0.1909
  17  17 3267.46   8  3 18      0.0028     -0.1051      0.0833
  17  17 3267.46   9  3 18     -0.0010     -0.0379      0.0319
  17  17 3267.46  10  3 18      0.0001      0.0126      0.0103
  17  17 3267.46  11  3 18     -0.0000      0.0030      0.0029
  17  17 3267.46  12  3 18     -0.0000      0.0000      0.0007
  17  17 3267.46  13  3 18      0.0000      0.0003      0.0001
  17  17 3267.46  14  3 18     -0.0000     -0.0000      0.0000
  17  17 3267.46  15  3 18     -0.0000     -0.0000      0.0000
  17  17 3267.46  16  3 18     -0.0000     -0.0000      0.0000
  17  17 3267.46  17  3 18     -0.0000     -0.0000      0.0000
  17  18 3410.76   1  3 18    438.5092    439.9980      0.9737
  17  18 3410.76   2  3 18     12.3650     11.2929      1.3134
  17  18 3410.76   3  3 18     -1.3053      0.2344      1.2837
  17  18 3410.76   4  3 18      0.0516     -1.4231      1.0516
  17  18 3410.76   5  3 18     -0.0104      0.3219      0.7288
  17  18 3410.76   6  3 18      0.0106      0.6942      0.4363
  17  18 3410.76   7  3 18     -0.0084     -0.3598      0.2262
  17  18 3410.76   8  3 18      0.0027      0.0611      0.0998
  17  18 3410.76   9  3 18     -0.0010     -0.0251      0.0385
  17  18 3410.76  10  3 18      0.0001      0.0063      0.0123
  17  18 3410.76  11  3 18     -0.0000      0.0002      0.0034
  17  18 3410.76  12  3 18     -0.0000     -0.0006      0.0008
  17  18 3410.76  13  3 18      0.0000     -0.0002      0.0001
  17  18 3410.76  14  3 18     -0.0000     -0.0000      0.0000
  17  18 3410.76  15  3 18     -0.0000      0.0000      0.0000
  17  18 3410.76  16  3 18     -0.0000      0.0000      0.0000
  17  18 3410.76  17  3 18     -0.0000     -0.0000      0.0000
  17  19 3554.19   1  3 18    438.6088    436.9100      1.1849
  17  19 3554.19   2  3 18     12.3119     14.9013      1.6127
  17  19 3554.19   3  3 18     -1.2998     -0.9622      1.5679
  17  19 3554.19   4  3 18      0.0512     -2.3821      1.2794
  17  19 3554.19   5  3 18     -0.0103      0.5346      0.8838
  17  19 3554.19   6  3 18      0.0104      0.4916      0.5285
  17  19 3554.19   7  3 18     -0.0083     -0.1843      0.2704
  17  19 3554.19   8  3 18      0.0027     -0.0379      0.1216
  17  19 3554.19   9  3 18     -0.0010     -0.0287      0.0465
  17  19 3554.19  10  3 18      0.0001      0.0018      0.0152
  17  19 3554.19  11  3 18     -0.0000      0.0000      0.0042
  17  19 3554.19  12  3 18     -0.0000      0.0018      0.0009
  17  19 3554.19  13  3 18      0.0000      0.0002      0.0002
  17  19 3554.19  14  3 18     -0.0000     -0.0000      0.0000
  17  19 3554.19  15  3 18     -0.0000      0.0000      0.0000
  17  19 3554.19  16  3 18     -0.0000     -0.0000      0.0000
  17  19 3554.19  17  3 18     -0.0000      0.0000      0.0000
  17  20 3697.83   1  3 18    438.6940    438.9230      1.4521
  17  20 3697.83   2  3 18     12.2651     11.2933      1.9800
  17  20 3697.83   3  3 18     -1.2939      1.8896      1.9339
  17  20 3697.83   4  3 18      0.0515      0.8850      1.5591
  17  20 3697.83   5  3 18     -0.0102     -0.9640      1.0830
  17  20 3697.83   6  3 18      0.0103     -0.3635      0.6457
  17  20 3697.83   7  3 18     -0.0083      0.0042      0.3342
  17  20 3697.83   8  3 18      0.0027     -0.0600      0.1496
  17  20 3697.83   9  3 18     -0.0010     -0.0431      0.0573
  17  20 3697.83  10  3 18      0.0001      0.0180      0.0188
  17  20 3697.83  11  3 18     -0.0000     -0.0019      0.0051
  17  20 3697.83  12  3 18     -0.0000      0.0024      0.0012
  17  20 3697.83  13  3 18      0.0000     -0.0003      0.0002
  17  20 3697.83  14  3 18     -0.0000      0.0000      0.0000
  17  20 3697.83  15  3 18     -0.0000     -0.0000      0.0000
  17  20 3697.83  16  3 18     -0.0000     -0.0000      0.0000
  17  20 3697.83  17  3 18     -0.0000      0.0000      0.0000
  17  21 3841.31   1  3 18    438.7381    438.9770      1.7483
  17  21 3841.31   2  3 18     12.1976      7.3902      2.3725
  17  21 3841.31   3  3 18     -1.2871      1.6012      2.3427
  17  21 3841.31   4  3 18      0.0512     -4.2668      1.8936
  17  21 3841.31   5  3 18     -0.0101      2.1848      1.3108
  17  21 3841.31   6  3 18      0.0102     -0.3520      0.7819
  17  21 3841.31   7  3 18     -0.0082     -0.0912      0.4057
  17  21 3841.31   8  3 18      0.0026     -0.1949      0.1820
  17  21 3841.31   9  3 18     -0.0010      0.1344      0.0694
  17  21 3841.31  10  3 18      0.0001     -0.0314      0.0228
  17  21 3841.31  11  3 18     -0.0000     -0.0127      0.0063
  17  21 3841.31  12  3 18     -0.0000     -0.0018      0.0014
  17  21 3841.31  13  3 18      0.0000      0.0001      0.0003
  17  21 3841.31  14  3 18     -0.0000     -0.0000      0.0000
  17  21 3841.31  15  3 18     -0.0000      0.0000      0.0000
  17  21 3841.31  16  3 18     -0.0000     -0.0000      0.0000
  17  21 3841.31  17  3 18     -0.0000     -0.0000      0.0000
  17  22 3984.78   1  3 18    438.7901    434.9330      2.1870
  17  22 3984.78   2  3 18     12.1692      4.8995      3.0021
  17  22 3984.78   3  3 18     -1.2837      6.4897      2.9552
  17  22 3984.78   4  3 18      0.0513      3.0816      2.3813
  17  22 3984.78   5  3 18     -0.0100      1.1203      1.6506
  17  22 3984.78   6  3 18      0.0102     -1.6184      0.9840
  17  22 3984.78   7  3 18     -0.0082      0.6253      0.5094
  17  22 3984.78   8  3 18      0.0026     -0.1227      0.2283
  17  22 3984.78   9  3 18     -0.0010     -0.0858      0.0881
  17  22 3984.78  10  3 18      0.0001     -0.0074      0.0289
  17  22 3984.78  11  3 18     -0.0000      0.0250      0.0079
  17  22 3984.78  12  3 18     -0.0000     -0.0007      0.0018
  17  22 3984.78  13  3 18      0.0000     -0.0003      0.0003
  17  22 3984.78  14  3 18     -0.0000      0.0000      0.0000
  17  22 3984.78  15  3 18     -0.0000     -0.0000      0.0000
  17  22 3984.78  16  3 18     -0.0000      0.0000      0.0000
  17  22 3984.78  17  3 18     -0.0000      0.0000      0.0000
  17  23 4128.36   1  3 18    438.8106    441.6880      2.7573
  17  23 4128.36   2  3 18     12.1309     16.6161      3.8266
  17  23 4128.36   3  3 18     -1.2799     -1.3378      3.7479
  17  23 4128.36   4  3 18      0.0511     -0.0906      3.0395
  17  23 4128.36   5  3 18     -0.0100     -1.3945      2.0993
  17  23 4128.36   6  3 18      0.0101      0.0560      1.2658
  17  23 4128.36   7  3 18     -0.0082     -2.3355      0.6497
  17  23 4128.36   8  3 18      0.0026      0.0309      0.2931
  17  23 4128.36   9  3 18     -0.0010     -0.1229      0.1132
  17  23 4128.36  10  3 18      0.0001      0.0380      0.0373
  17  23 4128.36  11  3 18     -0.0000     -0.0043      0.0103
  17  23 4128.36  12  3 18     -0.0000      0.0021      0.0024
  17  23 4128.36  13  3 18      0.0000      0.0004      0.0004
  17  23 4128.36  14  3 18     -0.0000     -0.0001      0.0001
  17  23 4128.36  15  3 18     -0.0000      0.0000      0.0000
  17  23 4128.36  16  3 18     -0.0000     -0.0000      0.0000
  17  23 4128.36  17  3 18     -0.0000     -0.0000      0.0000
  17  24 4271.68   1  3 18    438.8155    445.4890      3.7453
  17  24 4271.68   2  3 18     12.0861     16.8532      5.2322
  17  24 4271.68   3  3 18     -1.2749      1.7332      5.1460
  17  24 4271.68   4  3 18      0.0510     -1.0940      4.1354
  17  24 4271.68   5  3 18     -0.0099      2.2853      2.8573
  17  24 4271.68   6  3 18      0.0100     -1.9774      1.7172
  17  24 4271.68   7  3 18     -0.0081     -0.6538      0.8986
  17  24 4271.68   8  3 18      0.0026      0.1175      0.4072
  17  24 4271.68   9  3 18     -0.0009      0.1926      0.1574
  17  24 4271.68  10  3 18      0.0001      0.0055      0.0521
  17  24 4271.68  11  3 18     -0.0000      0.0141      0.0145
  17  24 4271.68  12  3 18     -0.0000     -0.0079      0.0034
  17  24 4271.68  13  3 18      0.0000     -0.0002      0.0006
  17  24 4271.68  14  3 18     -0.0000     -0.0001      0.0001
  17  24 4271.68  15  3 18     -0.0000      0.0000      0.0000
  17  24 4271.68  16  3 18     -0.0000     -0.0000      0.0000
  17  24 4271.68  17  3 18     -0.0000     -0.0000      0.0000
  17  25 4414.93   1  3 18    438.8198    436.1410      5.3106
  17  25 4414.93   2  3 18     12.0678     18.7403      7.5139
  17  25 4414.93   3  3 18     -1.2729      0.1622      7.3433
  17  25 4414.93   4  3 18      0.0510      2.6504      5.9708
  17  25 4414.93   5  3 18     -0.0098      1.7176      4.1351
  17  25 4414.93   6  3 18      0.0100     -0.1018      2.4775
  17  25 4414.93   7  3 18     -0.0081     -0.7138      1.3091
  17  25 4414.93   8  3 18      0.0026      0.4537      0.5918
  17  25 4414.93   9  3 18     -0.0009     -0.0654      0.2302
  17  25 4414.93  10  3 18      0.0001     -0.0423      0.0767
  17  25 4414.93  11  3 18     -0.0000      0.0162      0.0214
  17  25 4414.93  12  3 18     -0.0000      0.0040      0.0049
  17  25 4414.93  13  3 18      0.0000     -0.0001      0.0009
  17  25 4414.93  14  3 18     -0.0000     -0.0003      0.0001
  17  25 4414.93  15  3 18     -0.0000     -0.0000      0.0000
  17  25 4414.93  16  3 18     -0.0000     -0.0000      0.0000
  17  25 4414.93  17  3 18     -0.0000     -0.0000      0.0000
  17  26 4558.12   1  3 18    438.8026    429.7200      7.4597
  17  26 4558.12   2  3 18     12.0341     10.3008     10.5409
  17  26 4558.12   3  3 18     -1.2695     18.4105     10.3081
  17  26 4558.12   4  3 18      0.0508     17.3362      8.3076
  17  26 4558.12   5  3 18     -0.0098     10.1903      5.7927
  17  26 4558.12   6  3 18      0.0099     -8.4333      3.4850
  17  26 4558.12   7  3 18     -0.0081     -0.0113      1.8367
  17  26 4558.12   8  3 18      0.0026      0.1048      0.8371
  17  26 4558.12   9  3 18     -0.0009      0.3927      0.3271
  17  26 4558.12  10  3 18      0.0001     -0.1201      0.1092
  17  26 4558.12  11  3 18     -0.0000     -0.0116      0.0308
  17  26 4558.12  12  3 18     -0.0000      0.0060      0.0072
  17  26 4558.12  13  3 18      0.0000     -0.0010      0.0013
  17  26 4558.12  14  3 18     -0.0000     -0.0003      0.0002
  17  26 4558.12  15  3 18     -0.0000      0.0000      0.0000
  17  26 4558.12  16  3 18     -0.0000     -0.0000      0.0000
  17  26 4558.12  17  3 18     -0.0000      0.0000      0.0000
  18   7 1839.68   1  3 18    438.1680    442.3100      2.9836
  18   7 1839.68   2  3 18     14.3573     15.3480      2.8901
  18   7 1839.68   3  3 18     -1.5413     -1.3037      3.2691
  18   7 1839.68   4  3 18      0.0575     -4.2230      3.3354
  18   7 1839.68   5  3 18     -0.0175     -0.1236      1.9027
  18   7 1839.68   6  3 18      0.0119      1.2875      1.3668
  18   7 1839.68   7  3 18     -0.0115     -0.0602      0.7677
  18   7 1839.68   8  3 18      0.0033      0.1765      0.3562
  18   7 1839.68   9  3 18     -0.0014      0.1752      0.1712
  18   7 1839.68  10  3 18      0.0001      0.0033      0.0535
  18   7 1839.68  11  3 18     -0.0000      0.0129      0.0138
  18   7 1839.68  12  3 18     -0.0000     -0.0009      0.0031
  18   7 1839.68  13  3 18      0.0000      0.0004      0.0006
  18   7 1839.68  14  3 18     -0.0000     -0.0002      0.0001
  18   7 1839.68  15  3 18     -0.0000     -0.0000      0.0000
  18   7 1839.68  16  3 18     -0.0000      0.0000      0.0000
  18   7 1839.68  17  3 18     -0.0000     -0.0000      0.0000
  18   7 1839.68  18  3 18     -0.0000      0.0000      0.0000
  18   8 1992.47   1  3 18    438.0179    437.2310      0.8273
  18   8 1992.47   2  3 18     13.8035     14.1254      1.0065
  18   8 1992.47   3  3 18     -1.4754     -1.4114      1.1084
  18   8 1992.47   4  3 18      0.0653      0.2520      0.8798
  18   8 1992.47   5  3 18     -0.0101      0.2149      0.6774
  18   8 1992.47   6  3 18      0.0139      0.4222      0.3928
  18   8 1992.47   7  3 18     -0.0105     -0.2774      0.2344
  18   8 1992.47   8  3 18      0.0036      0.0569      0.1040
  18   8 1992.47   9  3 18     -0.0014     -0.0077      0.0460
  18   8 1992.47  10  3 18      0.0001      0.0008      0.0154
  18   8 1992.47  11  3 18     -0.0000     -0.0011      0.0046
  18   8 1992.47  12  3 18     -0.0000     -0.0001      0.0013
  18   8 1992.47  13  3 18      0.0000     -0.0002      0.0003
  18   8 1992.47  14  3 18     -0.0000      0.0000      0.0000
  18   8 1992.47  15  3 18     -0.0000     -0.0000      0.0000
  18   8 1992.47  16  3 18     -0.0000      0.0000      0.0000
  18   8 1992.47  17  3 18     -0.0000      0.0000      0.0000
  18   8 1992.47  18  3 18     -0.0000     -0.0000      0.0000
  18   9 2143.42   1  3 18    438.0267    438.6350      0.6684
  18   9 2143.42   2  3 18     13.5443     14.4090      0.9206
  18   9 2143.42   3  3 18     -1.4478     -0.7139      0.9108
  18   9 2143.42   4  3 18      0.0536      1.1424      0.7519
  18   9 2143.42   5  3 18     -0.0146     -0.0094      0.5330
  18   9 2143.42   6  3 18      0.0121     -0.4981      0.3400
  18   9 2143.42   7  3 18     -0.0108      0.0735      0.1843
  18   9 2143.42   8  3 18      0.0034     -0.1241      0.0869
  18   9 2143.42   9  3 18     -0.0014      0.0315      0.0369
  18   9 2143.42  10  3 18      0.0001      0.0035      0.0130
  18   9 2143.42  11  3 18     -0.0000     -0.0056      0.0039
  18   9 2143.42  12  3 18     -0.0000     -0.0004      0.0010
  18   9 2143.42  13  3 18      0.0000      0.0002      0.0002
  18   9 2143.42  14  3 18     -0.0000      0.0000      0.0000
  18   9 2143.42  15  3 18     -0.0000     -0.0000      0.0000
  18   9 2143.42  16  3 18     -0.0000     -0.0000      0.0000
  18   9 2143.42  17  3 18     -0.0000      0.0000      0.0000
  18   9 2143.42  18  3 18     -0.0000     -0.0000      0.0000
  18  10 2291.71   1  3 18    438.0312    438.0330      0.7062
  18  10 2291.71   2  3 18     13.4699     14.0970      0.9445
  18  10 2291.71   3  3 18     -1.4203     -0.9263      0.9576
  18  10 2291.71   4  3 18      0.0577      1.0384      0.7754
  18  10 2291.71   5  3 18     -0.0124      0.4351      0.5525
  18  10 2291.71   6  3 18      0.0133     -0.2557      0.3366
  18  10 2291.71   7  3 18     -0.0105     -0.0697      0.1800
  18  10 2291.71   8  3 18      0.0036      0.2120      0.0864
  18  10 2291.71   9  3 18     -0.0014      0.0303      0.0351
  18  10 2291.71  10  3 18      0.0001      0.0036      0.0123
  18  10 2291.71  11  3 18     -0.0000      0.0054      0.0038
  18  10 2291.71  12  3 18     -0.0000      0.0003      0.0010
  18  10 2291.71  13  3 18      0.0000      0.0001      0.0002
  18  10 2291.71  14  3 18     -0.0000      0.0000      0.0000
  18  10 2291.71  15  3 18     -0.0000     -0.0000      0.0000
  18  10 2291.71  16  3 18     -0.0000     -0.0000      0.0000
  18  10 2291.71  17  3 18     -0.0000      0.0000      0.0000
  18  10 2291.71  18  3 18     -0.0000     -0.0000      0.0000
  18  11 2437.53   1  3 18    438.1602    438.0080      0.7223
  18  11 2437.53   2  3 18     13.3770     12.7748      0.9952
  18  11 2437.53   3  3 18     -1.4148     -1.6352      0.9771
  18  11 2437.53   4  3 18      0.0586     -1.0705      0.8061
  18  11 2437.53   5  3 18     -0.0133      0.1520      0.5947
  18  11 2437.53   6  3 18      0.0132      0.3472      0.3589
  18  11 2437.53   7  3 18     -0.0105      0.2277      0.1893
  18  11 2437.53   8  3 18      0.0036      0.0326      0.0898
  18  11 2437.53   9  3 18     -0.0015     -0.0493      0.0354
  18  11 2437.53  10  3 18      0.0001      0.0038      0.0129
  18  11 2437.53  11  3 18     -0.0000      0.0030      0.0040
  18  11 2437.53  12  3 18     -0.0000      0.0001      0.0010
  18  11 2437.53  13  3 18      0.0000     -0.0001      0.0002
  18  11 2437.53  14  3 18     -0.0000     -0.0001      0.0000
  18  11 2437.53  15  3 18     -0.0000      0.0000      0.0000
  18  11 2437.53  16  3 18     -0.0000      0.0000      0.0000
  18  11 2437.53  17  3 18     -0.0000     -0.0000      0.0000
  18  11 2437.53  18  3 18     -0.0000      0.0000      0.0000
  18  12 2582.12   1  3 18    438.2089    438.0920      0.6468
  18  12 2582.12   2  3 18     13.1877     14.1145      0.8831
  18  12 2582.12   3  3 18     -1.4032      0.5988      0.8653
  18  12 2582.12   4  3 18      0.0551      0.4259      0.7224
  18  12 2582.12   5  3 18     -0.0126      1.1671      0.5125
  18  12 2582.12   6  3 18      0.0128     -0.2732      0.3075
  18  12 2582.12   7  3 18     -0.0105      0.3409      0.1689
  18  12 2582.12   8  3 18      0.0035     -0.0376      0.0782
  18  12 2582.12   9  3 18     -0.0014     -0.0496      0.0317
  18  12 2582.12  10  3 18      0.0001      0.0215      0.0111
  18  12 2582.12  11  3 18     -0.0000      0.0060      0.0034
  18  12 2582.12  12  3 18     -0.0000     -0.0011      0.0009
  18  12 2582.12  13  3 18      0.0000      0.0001      0.0002
  18  12 2582.12  14  3 18     -0.0000     -0.0000      0.0000
  18  12 2582.12  15  3 18     -0.0000     -0.0000      0.0000
  18  12 2582.12  16  3 18     -0.0000     -0.0000      0.0000
  18  12 2582.12  17  3 18     -0.0000      0.0000      0.0000
  18  12 2582.12  18  3 18     -0.0000      0.0000      0.0000
  18  13 2726.62   1  3 18    438.2681    437.3420      0.6986
  18  13 2726.62   2  3 18     13.0254     12.8121      0.9423
  18  13 2726.62   3  3 18     -1.3773     -1.5890      0.9297
  18  13 2726.62   4  3 18      0.0556     -1.3062      0.7721
  18  13 2726.62   5  3 18     -0.0119      0.0742      0.5439
  18  13 2726.62   6  3 18      0.0125      0.1554      0.3405
  18  13 2726.62   7  3 18     -0.0103      0.0483      0.1861
  18  13 2726.62   8  3 18      0.0035     -0.0787      0.0844
  18  13 2726.62   9  3 18     -0.0014     -0.0174      0.0361
  18  13 2726.62  10  3 18      0.0001      0.0034      0.0128
  18  13 2726.62  11  3 18     -0.0000     -0.0025      0.0039
  18  13 2726.62  12  3 18     -0.0000     -0.0006      0.0010
  18  13 2726.62  13  3 18      0.0000     -0.0001      0.0002
  18  13 2726.62  14  3 18     -0.0000      0.0001      0.0000
  18  13 2726.62  15  3 18     -0.0000     -0.0000      0.0000
  18  13 2726.62  16  3 18     -0.0000     -0.0000      0.0000
  18  13 2726.62  17  3 18     -0.0000      0.0000      0.0000
  18  13 2726.62  18  3 18     -0.0000     -0.0000      0.0000
  18  14 2871.47   1  3 18    438.3402    438.6830      0.6442
  18  14 2871.47   2  3 18     12.9222     14.2235      0.8898
  18  14 2871.47   3  3 18     -1.3683      0.3003      0.8876
  18  14 2871.47   4  3 18      0.0549     -0.3361      0.7285
  18  14 2871.47   5  3 18     -0.0114     -0.0396      0.5049
  18  14 2871.47   6  3 18      0.0125     -0.3868      0.3017
  18  14 2871.47   7  3 18     -0.0101     -0.3181      0.1673
  18  14 2871.47   8  3 18      0.0035      0.0059      0.0776
  18  14 2871.47   9  3 18     -0.0014     -0.0481      0.0325
  18  14 2871.47  10  3 18      0.0001      0.0093      0.0112
  18  14 2871.47  11  3 18     -0.0000     -0.0023      0.0033
  18  14 2871.47  12  3 18     -0.0000      0.0012      0.0009
  18  14 2871.47  13  3 18      0.0000     -0.0005      0.0002
  18  14 2871.47  14  3 18     -0.0000      0.0000      0.0000
  18  14 2871.47  15  3 18     -0.0000     -0.0000      0.0000
  18  14 2871.47  16  3 18     -0.0000      0.0000      0.0000
  18  14 2871.47  17  3 18     -0.0000      0.0000      0.0000
  18  14 2871.47  18  3 18     -0.0000      0.0000      0.0000
  18  15 3015.98   1  3 18    438.3534    438.7480      0.7020
  18  15 3015.98   2  3 18     12.8022     13.4592      0.9889
  18  15 3015.98   3  3 18     -1.3584      0.2677      0.9582
  18  15 3015.98   4  3 18      0.0550     -1.3234      0.7842
  18  15 3015.98   5  3 18     -0.0115     -0.3907      0.5360
  18  15 3015.98   6  3 18      0.0122     -0.3395      0.3211
  18  15 3015.98   7  3 18     -0.0101      0.0921      0.1696
  18  15 3015.98   8  3 18      0.0035      0.1341      0.0793
  18  15 3015.98   9  3 18     -0.0014     -0.0062      0.0325
  18  15 3015.98  10  3 18      0.0001      0.0123      0.0113
  18  15 3015.98  11  3 18     -0.0000     -0.0041      0.0034
  18  15 3015.98  12  3 18     -0.0000      0.0009      0.0009
  18  15 3015.98  13  3 18      0.0000      0.0002      0.0002
  18  15 3015.98  14  3 18     -0.0000     -0.0000      0.0000
  18  15 3015.98  15  3 18     -0.0000      0.0000      0.0000
  18  15 3015.98  16  3 18     -0.0000     -0.0000      0.0000
  18  15 3015.98  17  3 18     -0.0000      0.0000      0.0000
  18  15 3015.98  18  3 18     -0.0000     -0.0000      0.0000
  18  16 3159.89   1  3 18    438.3995    437.9450      0.7317
  18  16 3159.89   2  3 18     12.6976     10.8436      0.9798
  18  16 3159.89   3  3 18     -1.3549     -1.2700      0.9616
  18  16 3159.89   4  3 18      0.0537     -0.5670      0.8122
  18  16 3159.89   5  3 18     -0.0117     -0.2387      0.5785
  18  16 3159.89   6  3 18      0.0122     -0.6176      0.3518
  18  16 3159.89   7  3 18     -0.0100      0.1101      0.1884
  18  16 3159.89   8  3 18      0.0034     -0.0135      0.0886
  18  16 3159.89   9  3 18     -0.0014      0.0200      0.0359
  18  16 3159.89  10  3 18      0.0001      0.0155      0.0126
  18  16 3159.89  11  3 18     -0.0000     -0.0052      0.0038
  18  16 3159.89  12  3 18     -0.0000     -0.0001      0.0010
  18  16 3159.89  13  3 18      0.0000     -0.0001      0.0002
  18  16 3159.89  14  3 18     -0.0000      0.0000      0.0000
  18  16 3159.89  15  3 18     -0.0000     -0.0000      0.0000
  18  16 3159.89  16  3 18     -0.0000     -0.0000      0.0000
  18  16 3159.89  17  3 18     -0.0000      0.0000      0.0000
  18  16 3159.89  18  3 18     -0.0000     -0.0000      0.0000
  18  17 3303.75   1  3 18    438.4585    437.2490      0.8195
  18  17 3303.75   2  3 18     12.6234     12.3282      1.1142
  18  17 3303.75   3  3 18     -1.3477     -0.7033      1.1137
  18  17 3303.75   4  3 18      0.0544     -2.1457      0.9132
  18  17 3303.75   5  3 18     -0.0113      1.3803      0.6516
  18  17 3303.75   6  3 18      0.0120     -0.0506      0.4032
  18  17 3303.75   7  3 18     -0.0099      0.2217      0.2153
  18  17 3303.75   8  3 18      0.0034      0.0826      0.1007
  18  17 3303.75   9  3 18     -0.0013     -0.0485      0.0414
  18  17 3303.75  10  3 18      0.0001      0.0317      0.0148
  18  17 3303.75  11  3 18     -0.0000     -0.0066      0.0045
  18  17 3303.75  12  3 18     -0.0000      0.0020      0.0012
  18  17 3303.75  13  3 18      0.0000     -0.0003      0.0002
  18  17 3303.75  14  3 18     -0.0000     -0.0001      0.0000
  18  17 3303.75  15  3 18     -0.0000      0.0000      0.0000
  18  17 3303.75  16  3 18     -0.0000      0.0000      0.0000
  18  17 3303.75  17  3 18     -0.0000      0.0000      0.0000
  18  17 3303.75  18  3 18     -0.0000     -0.0000      0.0000
  18  18 3447.74   1  3 18    438.5339    438.8110      0.9355
  18  18 3447.74   2  3 18     12.5220     10.4680      1.2808
  18  18 3447.74   3  3 18     -1.3377     -0.6325      1.2911
  18  18 3447.74   4  3 18      0.0542     -0.0016      1.0768
  18  18 3447.74   5  3 18     -0.0110      0.1216      0.7540
  18  18 3447.74   6  3 18      0.0118     -0.8082      0.4668
  18  18 3447.74   7  3 18     -0.0098     -0.3614      0.2473
  18  18 3447.74   8  3 18      0.0033      0.0139      0.1180
  18  18 3447.74   9  3 18     -0.0013      0.0739      0.0483
  18  18 3447.74  10  3 18      0.0001     -0.0116      0.0172
  18  18 3447.74  11  3 18     -0.0000     -0.0027      0.0051
  18  18 3447.74  12  3 18     -0.0000      0.0012      0.0013
  18  18 3447.74  13  3 18      0.0000     -0.0002      0.0003
  18  18 3447.74  14  3 18     -0.0000      0.0000      0.0000
  18  18 3447.74  15  3 18     -0.0000      0.0000      0.0000
  18  18 3447.74  16  3 18     -0.0000     -0.0000      0.0000
  18  18 3447.74  17  3 18     -0.0000      0.0000      0.0000
  18  18 3447.74  18  3 18     -0.0000      0.0000      0.0000
  18  19 3591.68   1  3 18    438.6228    441.4220      1.1795
  18  19 3591.68   2  3 18     12.4476      9.8976      1.5843
  18  19 3591.68   3  3 18     -1.3308      1.2129      1.5874
  18  19 3591.68   4  3 18      0.0535      1.9297      1.3060
  18  19 3591.68   5  3 18     -0.0110      0.5928      0.9401
  18  19 3591.68   6  3 18      0.0117      0.2725      0.5791
  18  19 3591.68   7  3 18     -0.0097      0.0749      0.3117
  18  19 3591.68   8  3 18      0.0033      0.2578      0.1468
  18  19 3591.68   9  3 18     -0.0013     -0.1206      0.0598
  18  19 3591.68  10  3 18      0.0001     -0.0291      0.0213
  18  19 3591.68  11  3 18     -0.0000      0.0111      0.0065
  18  19 3591.68  12  3 18     -0.0000     -0.0009      0.0016
  18  19 3591.68  13  3 18      0.0000      0.0003      0.0003
  18  19 3591.68  14  3 18     -0.0000      0.0001      0.0001
  18  19 3591.68  15  3 18     -0.0000     -0.0000      0.0000
  18  19 3591.68  16  3 18     -0.0000      0.0000      0.0000
  18  19 3591.68  17  3 18     -0.0000     -0.0000      0.0000
  18  19 3591.68  18  3 18     -0.0000     -0.0000      0.0000
  18  20 3735.73   1  3 18    438.7224    440.4340      1.4087
  18  20 3735.73   2  3 18     12.4091     10.0138      1.9283
  18  20 3735.73   3  3 18     -1.3263      0.3402      1.9205
  18  20 3735.73   4  3 18      0.0540     -2.6576      1.5976
  18  20 3735.73   5  3 18     -0.0108      1.5153      1.1289
  18  20 3735.73   6  3 18      0.0116      0.3164      0.6998
  18  20 3735.73   7  3 18     -0.0097      0.6585      0.3774
  18  20 3735.73   8  3 18      0.0033      0.0241      0.1778
  18  20 3735.73   9  3 18     -0.0013      0.0842      0.0732
  18  20 3735.73  10  3 18      0.0001     -0.0021      0.0259
  18  20 3735.73  11  3 18     -0.0000     -0.0011      0.0078
  18  20 3735.73  12  3 18     -0.0000     -0.0009      0.0020
  18  20 3735.73  13  3 18      0.0000      0.0000      0.0004
  18  20 3735.73  14  3 18     -0.0000     -0.0001      0.0001
  18  20 3735.73  15  3 18     -0.0000      0.0000      0.0000
  18  20 3735.73  16  3 18     -0.0000      0.0000      0.0000
  18  20 3735.73  17  3 18     -0.0000     -0.0000      0.0000
  18  20 3735.73  18  3 18     -0.0000      0.0000      0.0000
  18  21 3879.74   1  3 18    438.7781    436.7700      1.7620
  18  21 3879.74   2  3 18     12.3399     13.8594      2.4140
  18  21 3879.74   3  3 18     -1.3192     -1.0121      2.4150
  18  21 3879.74   4  3 18      0.0536     -3.9626      1.9922
  18  21 3879.74   5  3 18     -0.0108      1.4105      1.4109
  18  21 3879.74   6  3 18      0.0114      1.2878      0.8705
  18  21 3879.74   7  3 18     -0.0096     -0.7111      0.4716
  18  21 3879.74   8  3 18      0.0033      0.4076      0.2228
  18  21 3879.74   9  3 18     -0.0013     -0.2472      0.0919
  18  21 3879.74  10  3 18      0.0001      0.1202      0.0324
  18  21 3879.74  11  3 18     -0.0000     -0.0440      0.0098
  18  21 3879.74  12  3 18     -0.0000      0.0019      0.0025
  18  21 3879.74  13  3 18      0.0000     -0.0012      0.0005
  18  21 3879.74  14  3 18     -0.0000     -0.0001      0.0001
  18  21 3879.74  15  3 18     -0.0000     -0.0000      0.0000
  18  21 3879.74  16  3 18     -0.0000      0.0000      0.0000
  18  21 3879.74  17  3 18     -0.0000     -0.0000      0.0000
  18  21 3879.74  18  3 18     -0.0000     -0.0000      0.0000
  18  22 4023.60   1  3 18    438.8351    442.2590      2.1385
  18  22 4023.60   2  3 18     12.2964     12.0883      2.9693
  18  22 4023.60   3  3 18     -1.3144      6.6983      2.9579
  18  22 4023.60   4  3 18      0.0537      0.9565      2.4397
  18  22 4023.60   5  3 18     -0.0107      2.6795      1.7346
  18  22 4023.60   6  3 18      0.0114     -1.4832      1.0754
  18  22 4023.60   7  3 18     -0.0096     -0.6319      0.5820
  18  22 4023.60   8  3 18      0.0032      0.9931      0.2753
  18  22 4023.60   9  3 18     -0.0013     -0.2093      0.1133
  18  22 4023.60  10  3 18      0.0001     -0.0718      0.0399
  18  22 4023.60  11  3 18     -0.0000      0.0082      0.0121
  18  22 4023.60  12  3 18     -0.0000      0.0065      0.0031
  18  22 4023.60  13  3 18      0.0000     -0.0008      0.0007
  18  22 4023.60  14  3 18     -0.0000     -0.0001      0.0001
  18  22 4023.60  15  3 18     -0.0000      0.0000      0.0000
  18  22 4023.60  16  3 18     -0.0000     -0.0000      0.0000
  18  22 4023.60  17  3 18     -0.0000      0.0000      0.0000
  18  22 4023.60  18  3 18     -0.0000     -0.0000      0.0000
  18  23 4167.52   1  3 18    438.8765    435.9820      2.8508
  18  23 4167.52   2  3 18     12.2694     15.3139      3.9543
  18  23 4167.52   3  3 18     -1.3120      6.9150      3.9487
  18  23 4167.52   4  3 18      0.0536      2.4120      3.2466
  18  23 4167.52   5  3 18     -0.0107     -2.1237      2.3266
  18  23 4167.52   6  3 18      0.0113     -0.5661      1.4404
  18  23 4167.52   7  3 18     -0.0096     -0.1713      0.7816
  18  23 4167.52   8  3 18      0.0032      0.0639      0.3692
  18  23 4167.52   9  3 18     -0.0013     -0.0630      0.1525
  18  23 4167.52  10  3 18      0.0001     -0.0531      0.0542
  18  23 4167.52  11  3 18     -0.0000      0.0132      0.0165
  18  23 4167.52  12  3 18     -0.0000      0.0044      0.0043
  18  23 4167.52  13  3 18      0.0000     -0.0001      0.0009
  18  23 4167.52  14  3 18     -0.0000     -0.0000      0.0002
  18  23 4167.52  15  3 18     -0.0000      0.0000      0.0000
  18  23 4167.52  16  3 18     -0.0000     -0.0000      0.0000
  18  23 4167.52  17  3 18     -0.0000     -0.0000      0.0000
  18  23 4167.52  18  3 18     -0.0000     -0.0000      0.0000
  18  24 4311.25   1  3 18    438.8906    441.5030      4.0758
  18  24 4311.25   2  3 18     12.2174     22.4731      5.7668
  18  24 4311.25   3  3 18     -1.3062      1.4860      5.7072
  18  24 4311.25   4  3 18      0.0534     -4.9345      4.7335
  18  24 4311.25   5  3 18     -0.0106     -0.9571      3.3761
  18  24 4311.25   6  3 18      0.0112      4.0313      2.0961
  18  24 4311.25   7  3 18     -0.0095     -0.7294      1.1459
  18  24 4311.25   8  3 18      0.0032      0.2065      0.5448
  18  24 4311.25   9  3 18     -0.0013     -0.0422      0.2259
  18  24 4311.25  10  3 18      0.0001     -0.0130      0.0806
  18  24 4311.25  11  3 18     -0.0000      0.0521      0.0247
  18  24 4311.25  12  3 18     -0.0000      0.0075      0.0064
  18  24 4311.25  13  3 18      0.0000     -0.0005      0.0014
  18  24 4311.25  14  3 18     -0.0000      0.0000      0.0002
  18  24 4311.25  15  3 18     -0.0000     -0.0000      0.0000
  18  24 4311.25  16  3 18     -0.0000     -0.0000      0.0000
  18  24 4311.25  17  3 18     -0.0000     -0.0000      0.0000
  18  24 4311.25  18  3 18     -0.0000     -0.0000      0.0000
  18  25 4454.77   1  3 18    438.9009    435.0940      5.8005
  18  25 4454.77   2  3 18     12.1902     23.8347      8.2545
  18  25 4454.77   3  3 18     -1.3033     15.5572      8.2348
  18  25 4454.77   4  3 18      0.0533     -1.4314      6.7821
  18  25 4454.77   5  3 18     -0.0105      3.6513      4.8136
  18  25 4454.77   6  3 18      0.0111     -2.8761      3.0315
  18  25 4454.77   7  3 18     -0.0095      1.7260      1.6424
  18  25 4454.77   8  3 18      0.0032     -0.8723      0.7881
  18  25 4454.77   9  3 18     -0.0012      0.6090      0.3290
  18  25 4454.77  10  3 18      0.0001     -0.2188      0.1188
  18  25 4454.77  11  3 18     -0.0000      0.0505      0.0364
  18  25 4454.77  12  3 18     -0.0000     -0.0063      0.0094
  18  25 4454.77  13  3 18      0.0000      0.0005      0.0020
  18  25 4454.77  14  3 18     -0.0000      0.0004      0.0004
  18  25 4454.77  15  3 18     -0.0000     -0.0000      0.0000
  18  25 4454.77  16  3 18     -0.0000      0.0000      0.0000
  18  25 4454.77  17  3 18     -0.0000      0.0000      0.0000
  18  25 4454.77  18  3 18     -0.0000      0.0000      0.0000
  18  26 4598.26   1  3 18    438.8988    430.6250      7.1291
  18  26 4598.26   2  3 18     12.1704     23.8615     10.1601
  18  26 4598.26   3  3 18     -1.3017     19.3383     10.0806
  18  26 4598.26   4  3 18      0.0533     -7.2633      8.3091
  18  26 4598.26   5  3 18     -0.0105     -5.1253      6.0145
  18  26 4598.26   6  3 18      0.0111      7.0975      3.7788
  18  26 4598.26   7  3 18     -0.0095      2.4796      2.0715
  18  26 4598.26   8  3 18      0.0032     -0.5155      1.0005
  18  26 4598.26   9  3 18     -0.0012      0.6734      0.4177
  18  26 4598.26  10  3 18      0.0001      0.1681      0.1516
  18  26 4598.26  11  3 18     -0.0000      0.0168      0.0471
  18  26 4598.26  12  3 18     -0.0000     -0.0055      0.0123
  18  26 4598.26  13  3 18      0.0000      0.0002      0.0027
  18  26 4598.26  14  3 18     -0.0000      0.0005      0.0005
  18  26 4598.26  15  3 18     -0.0000      0.0000      0.0001
  18  26 4598.26  16  3 18     -0.0000      0.0000      0.0000
  18  26 4598.26  17  3 18     -0.0000      0.0000      0.0000
  18  26 4598.26  18  3 18     -0.0000     -0.0000      0.0000
  19   7 1866.95   1  3 18    438.4167    438.5890      1.0171
  19   7 1866.95   2  3 18     14.7668     14.4753      1.4224
  19   7 1866.95   3  3 18     -1.6027     -2.4298      1.3854
  19   7 1866.95   4  3 18      0.0584      0.0495      1.2166
  19   7 1866.95   5  3 18     -0.0169      0.1072      0.8153
  19   7 1866.95   6  3 18      0.0140      0.5195      0.5607
  19   7 1866.95   7  3 18     -0.0131     -0.0271      0.2942
  19   7 1866.95   8  3 18      0.0042      0.0341      0.1464
  19   7 1866.95   9  3 18     -0.0018      0.0253      0.0622
  19   7 1866.95  10  3 18      0.0001      0.0138      0.0246
  19   7 1866.95  11  3 18     -0.0000      0.0104      0.0074
  19   7 1866.95  12  3 18     -0.0000     -0.0027      0.0022
  19   7 1866.95  13  3 18      0.0000      0.0004      0.0005
  19   7 1866.95  14  3 18     -0.0000     -0.0000      0.0001
  19   7 1866.95  15  3 18     -0.0000     -0.0000      0.0000
  19   7 1866.95  16  3 18     -0.0000      0.0000      0.0000
  19   7 1866.95  17  3 18     -0.0000      0.0000      0.0000
  19   7 1866.95  18  3 18     -0.0000     -0.0000      0.0000
  19   8 2021.36   1  3 18    438.2356    438.1850      0.6921
  19   8 2021.36   2  3 18     14.0981     15.3283      0.9729
  19   8 2021.36   3  3 18     -1.5256     -2.8543      0.9822
  19   8 2021.36   4  3 18      0.0657      0.5984      0.8053
  19   8 2021.36   5  3 18     -0.0111     -0.2341      0.5956
  19   8 2021.36   6  3 18      0.0149     -0.3702      0.3622
  19   8 2021.36   7  3 18     -0.0124      0.0540      0.2074
  19   8 2021.36   8  3 18      0.0043     -0.0811      0.0987
  19   8 2021.36   9  3 18     -0.0018     -0.0301      0.0432
  19   8 2021.36  10  3 18      0.0001      0.0152      0.0164
  19   8 2021.36  11  3 18     -0.0000      0.0015      0.0052
  19   8 2021.36  12  3 18     -0.0000     -0.0015      0.0015
  19   8 2021.36  13  3 18      0.0000      0.0001      0.0004
  19   8 2021.36  14  3 18     -0.0000      0.0000      0.0001
  19   8 2021.36  15  3 18     -0.0000      0.0000      0.0000
  19   8 2021.36  16  3 18     -0.0000     -0.0000      0.0000
  19   8 2021.36  17  3 18     -0.0000     -0.0000      0.0000
  19   8 2021.36  18  3 18     -0.0000     -0.0000      0.0000
  19   9 2173.52   1  3 18    438.1751    438.5470      0.5985
  19   9 2173.52   2  3 18     13.7723     14.1033      0.8059
  19   9 2173.52   3  3 18     -1.4951     -1.6760      0.8169
  19   9 2173.52   4  3 18      0.0563     -0.6636      0.6781
  19   9 2173.52   5  3 18     -0.0147      0.4194      0.4992
  19   9 2173.52   6  3 18      0.0139     -0.2804      0.3148
  19   9 2173.52   7  3 18     -0.0124      0.5727      0.1778
  19   9 2173.52   8  3 18      0.0042     -0.2244      0.0849
  19   9 2173.52   9  3 18     -0.0018      0.0488      0.0377
  19   9 2173.52  10  3 18      0.0001     -0.0064      0.0146
  19   9 2173.52  11  3 18     -0.0000      0.0086      0.0046
  19   9 2173.52  12  3 18     -0.0000     -0.0002      0.0014
  19   9 2173.52  13  3 18      0.0000     -0.0007      0.0003
  19   9 2173.52  14  3 18     -0.0000      0.0000      0.0001
  19   9 2173.52  15  3 18     -0.0000      0.0000      0.0000
  19   9 2173.52  16  3 18     -0.0000      0.0000      0.0000
  19   9 2173.52  17  3 18     -0.0000      0.0000      0.0000
  19   9 2173.52  18  3 18     -0.0000     -0.0000      0.0000
  19  10 2322.51   1  3 18    438.1218    439.0710      0.7042
  19  10 2322.51   2  3 18     13.6555     11.5421      0.9804
  19  10 2322.51   3  3 18     -1.4686     -1.7804      0.9694
  19  10 2322.51   4  3 18      0.0592     -0.0243      0.8209
  19  10 2322.51   5  3 18     -0.0130      0.4494      0.5939
  19  10 2322.51   6  3 18      0.0148      0.1518      0.3755
  19  10 2322.51   7  3 18     -0.0122     -0.1019      0.2104
  19  10 2322.51   8  3 18      0.0044     -0.1438      0.1029
  19  10 2322.51   9  3 18     -0.0018     -0.0801      0.0458
  19  10 2322.51  10  3 18      0.0002      0.0224      0.0172
  19  10 2322.51  11  3 18     -0.0000      0.0114      0.0060
  19  10 2322.51  12  3 18     -0.0000     -0.0004      0.0017
  19  10 2322.51  13  3 18      0.0000     -0.0001      0.0004
  19  10 2322.51  14  3 18     -0.0000     -0.0000      0.0001
  19  10 2322.51  15  3 18     -0.0000     -0.0000      0.0000
  19  10 2322.51  16  3 18     -0.0000      0.0000      0.0000
  19  10 2322.51  17  3 18     -0.0000      0.0000      0.0000
  19  10 2322.51  18  3 18     -0.0000     -0.0000      0.0000
  19  11 2468.97   1  3 18    438.2296    437.5010      0.6837
  19  11 2468.97   2  3 18     13.5642     12.4007      0.9328
  19  11 2468.97   3  3 18     -1.4509     -0.4199      0.9145
  19  11 2468.97   4  3 18      0.0593     -1.5449      0.7878
  19  11 2468.97   5  3 18     -0.0145      0.1378      0.5644
  19  11 2468.97   6  3 18      0.0145     -0.1675      0.3601
  19  11 2468.97   7  3 18     -0.0122      0.0185      0.2115
  19  11 2468.97   8  3 18      0.0044     -0.0625      0.0948
  19  11 2468.97   9  3 18     -0.0019     -0.0675      0.0447
  19  11 2468.97  10  3 18      0.0001     -0.0235      0.0159
  19  11 2468.97  11  3 18     -0.0000      0.0008      0.0054
  19  11 2468.97  12  3 18     -0.0000     -0.0015      0.0015
  19  11 2468.97  13  3 18      0.0000     -0.0001      0.0004
  19  11 2468.97  14  3 18     -0.0000     -0.0000      0.0001
  19  11 2468.97  15  3 18     -0.0000      0.0000      0.0000
  19  11 2468.97  16  3 18     -0.0000     -0.0000      0.0000
  19  11 2468.97  17  3 18     -0.0000      0.0000      0.0000
  19  11 2468.97  18  3 18     -0.0000     -0.0000      0.0000
  19  12 2614.55   1  3 18    438.3191    437.7180      0.6402
  19  12 2614.55   2  3 18     13.3792     13.5428      0.8975
  19  12 2614.55   3  3 18     -1.4351     -2.9735      0.8777
  19  12 2614.55   4  3 18      0.0585     -0.6569      0.7385
  19  12 2614.55   5  3 18     -0.0124      0.4794      0.5230
  19  12 2614.55   6  3 18      0.0143      0.1554      0.3244
  19  12 2614.55   7  3 18     -0.0121      0.1192      0.1837
  19  12 2614.55   8  3 18      0.0043     -0.0962      0.0903
  19  12 2614.55   9  3 18     -0.0018      0.0236      0.0391
  19  12 2614.55  10  3 18      0.0002     -0.0004      0.0145
  19  12 2614.55  11  3 18     -0.0000      0.0055      0.0048
  19  12 2614.55  12  3 18     -0.0000     -0.0007      0.0013
  19  12 2614.55  13  3 18      0.0000      0.0000      0.0003
  19  12 2614.55  14  3 18     -0.0000     -0.0000      0.0001
  19  12 2614.55  15  3 18     -0.0000      0.0000      0.0000
  19  12 2614.55  16  3 18     -0.0000     -0.0000      0.0000
  19  12 2614.55  17  3 18     -0.0000     -0.0000      0.0000
  19  12 2614.55  18  3 18     -0.0000      0.0000      0.0000
  19  13 2760.06   1  3 18    438.3604    437.5880      0.6211
  19  13 2760.06   2  3 18     13.1899     11.7907      0.8701
  19  13 2760.06   3  3 18     -1.4118     -1.6380      0.8766
  19  13 2760.06   4  3 18      0.0571      0.4950      0.7236
  19  13 2760.06   5  3 18     -0.0127      0.2992      0.5208
  19  13 2760.06   6  3 18      0.0137      0.6012      0.3315
  19  13 2760.06   7  3 18     -0.0118      0.1892      0.1807
  19  13 2760.06   8  3 18      0.0043     -0.0631      0.0877
  19  13 2760.06   9  3 18     -0.0018      0.0224      0.0379
  19  13 2760.06  10  3 18      0.0002     -0.0096      0.0146
  19  13 2760.06  11  3 18     -0.0000      0.0088      0.0048
  19  13 2760.06  12  3 18     -0.0000      0.0009      0.0014
  19  13 2760.06  13  3 18      0.0000     -0.0005      0.0003
  19  13 2760.06  14  3 18     -0.0000      0.0001      0.0001
  19  13 2760.06  15  3 18     -0.0000      0.0000      0.0000
  19  13 2760.06  16  3 18     -0.0000      0.0000      0.0000
  19  13 2760.06  17  3 18     -0.0000     -0.0000      0.0000
  19  13 2760.06  18  3 18     -0.0000      0.0000      0.0000
  19  14 2905.55   1  3 18    438.4418    439.0030      0.6310
  19  14 2905.55   2  3 18     13.0948     12.3485      0.8614
  19  14 2905.55   3  3 18     -1.3995     -2.2291      0.8585
  19  14 2905.55   4  3 18      0.0574     -0.0426      0.7112
  19  14 2905.55   5  3 18     -0.0118     -0.2063      0.5029
  19  14 2905.55   6  3 18      0.0140      0.4990      0.3238
  19  14 2905.55   7  3 18     -0.0115     -0.1336      0.1784
  19  14 2905.55   8  3 18      0.0042     -0.0871      0.0893
  19  14 2905.55   9  3 18     -0.0018     -0.0009      0.0371
  19  14 2905.55  10  3 18      0.0001     -0.0038      0.0146
  19  14 2905.55  11  3 18     -0.0000      0.0003      0.0048
  19  14 2905.55  12  3 18     -0.0000      0.0002      0.0013
  19  14 2905.55  13  3 18      0.0000     -0.0004      0.0003
  19  14 2905.55  14  3 18     -0.0000     -0.0000      0.0001
  19  14 2905.55  15  3 18     -0.0000      0.0000      0.0000
  19  14 2905.55  16  3 18     -0.0000      0.0000      0.0000
  19  14 2905.55  17  3 18     -0.0000      0.0000      0.0000
  19  14 2905.55  18  3 18     -0.0000     -0.0000      0.0000
  19  15 3050.70   1  3 18    438.4406    437.2310      0.6201
  19  15 3050.70   2  3 18     12.9826     12.1304      0.8530
  19  15 3050.70   3  3 18     -1.3912     -0.4298      0.8367
  19  15 3050.70   4  3 18      0.0573     -0.0478      0.7096
  19  15 3050.70   5  3 18     -0.0124     -0.4482      0.5157
  19  15 3050.70   6  3 18      0.0134     -0.0686      0.3308
  19  15 3050.70   7  3 18     -0.0117      0.1799      0.1794
  19  15 3050.70   8  3 18      0.0042      0.1137      0.0889
  19  15 3050.70   9  3 18     -0.0018     -0.0373      0.0391
  19  15 3050.70  10  3 18      0.0001     -0.0144      0.0147
  19  15 3050.70  11  3 18     -0.0000      0.0026      0.0048
  19  15 3050.70  12  3 18     -0.0000     -0.0002      0.0013
  19  15 3050.70  13  3 18      0.0000     -0.0000      0.0003
  19  15 3050.70  14  3 18     -0.0000      0.0001      0.0001
  19  15 3050.70  15  3 18     -0.0000     -0.0000      0.0000
  19  15 3050.70  16  3 18     -0.0000     -0.0000      0.0000
  19  15 3050.70  17  3 18     -0.0000      0.0000      0.0000
  19  15 3050.70  18  3 18     -0.0000     -0.0000      0.0000
  19  16 3195.27   1  3 18    438.4734    438.9370      0.7504
  19  16 3195.27   2  3 18     12.8611     12.6347      1.0534
  19  16 3195.27   3  3 18     -1.3841     -1.5752      1.0607
  19  16 3195.27   4  3 18      0.0561      1.1594      0.8699
  19  16 3195.27   5  3 18     -0.0123     -0.1835      0.6232
  19  16 3195.27   6  3 18      0.0135      0.0541      0.3980
  19  16 3195.27   7  3 18     -0.0114     -0.1601      0.2240
  19  16 3195.27   8  3 18      0.0041     -0.0054      0.1105
  19  16 3195.27   9  3 18     -0.0017      0.0119      0.0469
  19  16 3195.27  10  3 18      0.0001     -0.0165      0.0177
  19  16 3195.27  11  3 18     -0.0000     -0.0082      0.0056
  19  16 3195.27  12  3 18     -0.0000     -0.0022      0.0016
  19  16 3195.27  13  3 18      0.0000      0.0002      0.0004
  19  16 3195.27  14  3 18     -0.0000      0.0001      0.0001
  19  16 3195.27  15  3 18     -0.0000     -0.0000      0.0000
  19  16 3195.27  16  3 18     -0.0000     -0.0000      0.0000
  19  16 3195.27  17  3 18     -0.0000      0.0000      0.0000
  19  16 3195.27  18  3 18     -0.0000     -0.0000      0.0000
  19  17 3339.64   1  3 18    438.5084    438.4310      0.7423
  19  17 3339.64   2  3 18     12.7706     13.8493      1.0154
  19  17 3339.64   3  3 18     -1.3765     -0.5063      1.0214
  19  17 3339.64   4  3 18      0.0564     -1.0451      0.8632
  19  17 3339.64   5  3 18     -0.0119      0.5373      0.6319
  19  17 3339.64   6  3 18      0.0133      0.8968      0.4022
  19  17 3339.64   7  3 18     -0.0114      0.0830      0.2269
  19  17 3339.64   8  3 18      0.0041      0.0499      0.1118
  19  17 3339.64   9  3 18     -0.0017     -0.1073      0.0483
  19  17 3339.64  10  3 18      0.0001      0.0211      0.0185
  19  17 3339.64  11  3 18     -0.0000     -0.0117      0.0061
  19  17 3339.64  12  3 18     -0.0000      0.0010      0.0017
  19  17 3339.64  13  3 18      0.0000      0.0008      0.0004
  19  17 3339.64  14  3 18     -0.0000     -0.0000      0.0001
  19  17 3339.64  15  3 18     -0.0000     -0.0000      0.0000
  19  17 3339.64  16  3 18     -0.0000      0.0000      0.0000
  19  17 3339.64  17  3 18     -0.0000      0.0000      0.0000
  19  17 3339.64  18  3 18     -0.0000     -0.0000      0.0000
  19  18 3484.25   1  3 18    438.5654    438.5060      0.9009
  19  18 3484.25   2  3 18     12.6766     14.1701      1.2483
  19  18 3484.25   3  3 18     -1.3679     -3.4222      1.2638
  19  18 3484.25   4  3 18      0.0566      1.4330      1.0662
  19  18 3484.25   5  3 18     -0.0116     -0.6311      0.7765
  19  18 3484.25   6  3 18      0.0130      0.8673      0.4932
  19  18 3484.25   7  3 18     -0.0113     -0.0475      0.2774
  19  18 3484.25   8  3 18      0.0040     -0.0555      0.1375
  19  18 3484.25   9  3 18     -0.0017     -0.0149      0.0601
  19  18 3484.25  10  3 18      0.0001      0.0115      0.0226
  19  18 3484.25  11  3 18     -0.0000     -0.0034      0.0074
  19  18 3484.25  12  3 18     -0.0000     -0.0001      0.0021
  19  18 3484.25  13  3 18      0.0000      0.0000      0.0005
  19  18 3484.25  14  3 18     -0.0000     -0.0000      0.0001
  19  18 3484.25  15  3 18     -0.0000      0.0000      0.0000
  19  18 3484.25  16  3 18     -0.0000      0.0000      0.0000
  19  18 3484.25  17  3 18     -0.0000      0.0000      0.0000
  19  18 3484.25  18  3 18     -0.0000     -0.0000      0.0000
  19  19 3628.78   1  3 18    438.6354    437.7620      1.1360
  19  19 3628.78   2  3 18     12.5840     12.2371      1.5609
  19  19 3628.78   3  3 18     -1.3597     -1.6505      1.5701
  19  19 3628.78   4  3 18      0.0558     -0.0322      1.3218
  19  19 3628.78   5  3 18     -0.0117     -0.7671      0.9605
  19  19 3628.78   6  3 18      0.0129      0.4695      0.6164
  19  19 3628.78   7  3 18     -0.0112     -0.5662      0.3437
  19  19 3628.78   8  3 18      0.0040     -0.1093      0.1684
  19  19 3628.78   9  3 18     -0.0017     -0.1219      0.0731
  19  19 3628.78  10  3 18      0.0001      0.0039      0.0280
  19  19 3628.78  11  3 18     -0.0000     -0.0184      0.0092
  19  19 3628.78  12  3 18     -0.0000      0.0036      0.0026
  19  19 3628.78  13  3 18      0.0000     -0.0002      0.0006
  19  19 3628.78  14  3 18     -0.0000      0.0001      0.0001
  19  19 3628.78  15  3 18     -0.0000      0.0000      0.0000
  19  19 3628.78  16  3 18     -0.0000     -0.0000      0.0000
  19  19 3628.78  17  3 18     -0.0000      0.0000      0.0000
  19  19 3628.78  18  3 18     -0.0000     -0.0000      0.0000
  19  20 3773.21   1  3 18    438.7306    437.8780      1.4203
  19  20 3773.21   2  3 18     12.5375     14.6703      1.9605
  19  20 3773.21   3  3 18     -1.3553     -2.2184      1.9689
  19  20 3773.21   4  3 18      0.0562     -0.0258      1.6690
  19  20 3773.21   5  3 18     -0.0114      1.9364      1.2029
  19  20 3773.21   6  3 18      0.0128     -0.7443      0.7662
  19  20 3773.21   7  3 18     -0.0111     -0.0338      0.4323
  19  20 3773.21   8  3 18      0.0040      0.2760      0.2135
  19  20 3773.21   9  3 18     -0.0016     -0.0997      0.0927
  19  20 3773.21  10  3 18      0.0001      0.0540      0.0352
  19  20 3773.21  11  3 18     -0.0000     -0.0077      0.0114
  19  20 3773.21  12  3 18     -0.0000      0.0017      0.0032
  19  20 3773.21  13  3 18      0.0000      0.0004      0.0008
  19  20 3773.21  14  3 18     -0.0000      0.0001      0.0002
  19  20 3773.21  15  3 18     -0.0000     -0.0000      0.0000
  19  20 3773.21  16  3 18     -0.0000      0.0000      0.0000
  19  20 3773.21  17  3 18     -0.0000     -0.0000      0.0000
  19  20 3773.21  18  3 18     -0.0000     -0.0000      0.0000
  19  21 3917.71   1  3 18    438.8026    439.2140      1.6842
  19  21 3917.71   2  3 18     12.4788     10.6480      2.3413
  19  21 3917.71   3  3 18     -1.3493      0.8496      2.3710
  19  21 3917.71   4  3 18      0.0559      1.9057      1.9803
  19  21 3917.71   5  3 18     -0.0115      0.5558      1.4498
  19  21 3917.71   6  3 18      0.0126      0.3752      0.9182
  19  21 3917.71   7  3 18     -0.0111     -0.8305      0.5180
  19  21 3917.71   8  3 18      0.0039     -0.0089      0.2577
  19  21 3917.71   9  3 18     -0.0016      0.0278      0.1114
  19  21 3917.71  10  3 18      0.0001     -0.0038      0.0422
  19  21 3917.71  11  3 18     -0.0000      0.0404      0.0139
  19  21 3917.71  12  3 18     -0.0000     -0.0047      0.0040
  19  21 3917.71  13  3 18      0.0000     -0.0014      0.0009
  19  21 3917.71  14  3 18     -0.0000      0.0000      0.0002
  19  21 3917.71  15  3 18     -0.0000     -0.0000      0.0000
  19  21 3917.71  16  3 18     -0.0000      0.0000      0.0000
  19  21 3917.71  17  3 18     -0.0000     -0.0000      0.0000
  19  21 3917.71  18  3 18     -0.0000     -0.0000      0.0000
  19  22 4062.03   1  3 18    438.8599    439.4960      2.1993
  19  22 4062.03   2  3 18     12.4192     14.9815      3.0974
  19  22 4062.03   3  3 18     -1.3431     -6.8138      3.1152
  19  22 4062.03   4  3 18      0.0559      0.9988      2.6137
  19  22 4062.03   5  3 18     -0.0113      0.8560      1.9094
  19  22 4062.03   6  3 18      0.0125      0.7839      1.2155
  19  22 4062.03   7  3 18     -0.0110     -0.6496      0.6834
  19  22 4062.03   8  3 18      0.0039      0.5405      0.3378
  19  22 4062.03   9  3 18     -0.0016      0.1251      0.1461
  19  22 4062.03  10  3 18      0.0001      0.0881      0.0556
  19  22 4062.03  11  3 18     -0.0000     -0.0350      0.0183
  19  22 4062.03  12  3 18     -0.0000     -0.0055      0.0052
  19  22 4062.03  13  3 18      0.0000      0.0008      0.0012
  19  22 4062.03  14  3 18     -0.0000     -0.0006      0.0003
  19  22 4062.03  15  3 18     -0.0000     -0.0000      0.0000
  19  22 4062.03  16  3 18     -0.0000     -0.0000      0.0000
  19  22 4062.03  17  3 18     -0.0000      0.0000      0.0000
  19  22 4062.03  18  3 18     -0.0000      0.0000      0.0000
  19  23 4206.24   1  3 18    438.9165    439.9240      2.7480
  19  23 4206.24   2  3 18     12.3925     13.0695      3.8868
  19  23 4206.24   3  3 18     -1.3408      5.9090      3.9099
  19  23 4206.24   4  3 18      0.0559      0.8697      3.2645
  19  23 4206.24   5  3 18     -0.0113      0.2524      2.3879
  19  23 4206.24   6  3 18      0.0125     -1.5176      1.5248
  19  23 4206.24   7  3 18     -0.0110      0.1292      0.8620
  19  23 4206.24   8  3 18      0.0039     -0.1359      0.4255
  19  23 4206.24   9  3 18     -0.0016      0.2580      0.1854
  19  23 4206.24  10  3 18      0.0001     -0.0131      0.0709
  19  23 4206.24  11  3 18     -0.0000     -0.0099      0.0233
  19  23 4206.24  12  3 18     -0.0000     -0.0038      0.0066
  19  23 4206.24  13  3 18      0.0000      0.0000      0.0016
  19  23 4206.24  14  3 18     -0.0000     -0.0003      0.0003
  19  23 4206.24  15  3 18     -0.0000      0.0001      0.0001
  19  23 4206.24  16  3 18     -0.0000     -0.0000      0.0000
  19  23 4206.24  17  3 18     -0.0000      0.0000      0.0000
  19  23 4206.24  18  3 18     -0.0000     -0.0000      0.0000
  19  24 4350.37   1  3 18    438.9464    433.7050      3.3061
  19  24 4350.37   2  3 18     12.3463      1.7921      4.6888
  19  24 4350.37   3  3 18     -1.3358      8.5324      4.7390
  19  24 4350.37   4  3 18      0.0556      1.2859      3.9717
  19  24 4350.37   5  3 18     -0.0112      2.0348      2.9029
  19  24 4350.37   6  3 18      0.0124     -1.6251      1.8651
  19  24 4350.37   7  3 18     -0.0109      0.0276      1.0581
  19  24 4350.37   8  3 18      0.0039     -0.5988      0.5260
  19  24 4350.37   9  3 18     -0.0016      0.2558      0.2309
  19  24 4350.37  10  3 18      0.0001     -0.1111      0.0882
  19  24 4350.37  11  3 18     -0.0000     -0.0059      0.0292
  19  24 4350.37  12  3 18     -0.0000      0.0115      0.0084
  19  24 4350.37  13  3 18      0.0000     -0.0022      0.0020
  19  24 4350.37  14  3 18     -0.0000      0.0007      0.0004
  19  24 4350.37  15  3 18     -0.0000      0.0000      0.0001
  19  24 4350.37  16  3 18     -0.0000     -0.0000      0.0000
  19  24 4350.37  17  3 18     -0.0000     -0.0000      0.0000
  19  24 4350.37  18  3 18     -0.0000      0.0000      0.0000
  19  25 4494.23   1  3 18    438.9611    433.5960      4.9410
  19  25 4494.23   2  3 18     12.3046     21.9069      7.0492
  19  25 4494.23   3  3 18     -1.3314     -1.1134      7.0967
  19  25 4494.23   4  3 18      0.0555      4.7014      5.9499
  19  25 4494.23   5  3 18     -0.0111    -14.3653      4.3663
  19  25 4494.23   6  3 18      0.0123      6.4986      2.8276
  19  25 4494.23   7  3 18     -0.0109     -2.6160      1.6000
  19  25 4494.23   8  3 18      0.0038      1.5054      0.7986
  19  25 4494.23   9  3 18     -0.0016     -0.5935      0.3523
  19  25 4494.23  10  3 18      0.0001      0.0464      0.1362
  19  25 4494.23  11  3 18     -0.0000      0.0521      0.0456
  19  25 4494.23  12  3 18     -0.0000     -0.0034      0.0130
  19  25 4494.23  13  3 18      0.0000      0.0003      0.0032
  19  25 4494.23  14  3 18     -0.0000     -0.0003      0.0006
  19  25 4494.23  15  3 18     -0.0000     -0.0002      0.0001
  19  25 4494.23  16  3 18     -0.0000     -0.0000      0.0000
  19  25 4494.23  17  3 18     -0.0000     -0.0000      0.0000
  19  25 4494.23  18  3 18     -0.0000      0.0000      0.0000
  19  26 4637.93   1  3 18    438.9731    417.2350     15.1221
  19  26 4637.93   2  3 18     12.2930    -34.5140     21.3836
  19  26 4637.93   3  3 18     -1.3310     10.7989     21.7748
  19  26 4637.93   4  3 18      0.0555     13.7322     18.2319
  19  26 4637.93   5  3 18     -0.0112      5.0820     13.5645
  19  26 4637.93   6  3 18      0.0123     -3.0025      8.7510
  19  26 4637.93   7  3 18     -0.0109     -5.8003      5.0333
  19  26 4637.93   8  3 18      0.0038      1.6090      2.4945
  19  26 4637.93   9  3 18     -0.0016      2.9496      1.1179
  19  26 4637.93  10  3 18      0.0001     -0.1660      0.4307
  19  26 4637.93  11  3 18     -0.0000      0.2853      0.1412
  19  26 4637.93  12  3 18     -0.0000     -0.0075      0.0411
  19  26 4637.93  13  3 18      0.0000      0.0106      0.0101
  19  26 4637.93  14  3 18     -0.0000      0.0048      0.0021
  19  26 4637.93  15  3 18     -0.0000     -0.0003      0.0003
  19  26 4637.93  16  3 18     -0.0000     -0.0000      0.0000
  19  26 4637.93  17  3 18     -0.0000      0.0000      0.0000
  19  26 4637.93  18  3 18     -0.0000     -0.0000      0.0000
  20   6 1734.10   1  3 18    438.8891    444.8510      4.0946
  20   6 1734.10   2  3 18     16.2516     12.9877      4.1176
  20   6 1734.10   3  3 18     -1.7662     -3.0288      5.9999
  20   6 1734.10   4  3 18      0.0625      4.0184      4.5978
  20   6 1734.10   5  3 18     -0.0126     -0.5257      3.2251
  20   6 1734.10   6  3 18      0.0174     -0.7625      1.8964
  20   6 1734.10   7  3 18     -0.0155     -0.1242      1.3424
  20   6 1734.10   8  3 18      0.0046      0.2058      0.6271
  20   6 1734.10   9  3 18     -0.0023      0.1398      0.3463
  20   6 1734.10  10  3 18      0.0002     -0.0334      0.0950
  20   6 1734.10  11  3 18     -0.0000     -0.0050      0.0565
  20   6 1734.10  12  3 18     -0.0000     -0.0050      0.0106
  20   6 1734.10  13  3 18      0.0000      0.0022      0.0038
  20   6 1734.10  14  3 18     -0.0000      0.0005      0.0012
  20   6 1734.10  15  3 18     -0.0000      0.0001      0.0002
  20   6 1734.10  16  3 18     -0.0000      0.0000      0.0000
  20   6 1734.10  17  3 18     -0.0000      0.0000      0.0000
  20   6 1734.10  18  3 18     -0.0000     -0.0000      0.0000
  20   7 1893.55   1  3 18    438.6636    439.0100      0.8163
  20   7 1893.55   2  3 18     15.2065     14.3012      1.0887
  20   7 1893.55   3  3 18     -1.6635     -3.7774      1.0879
  20   7 1893.55   4  3 18      0.0602      0.8506      1.0030
  20   7 1893.55   5  3 18     -0.0153     -0.5914      0.8218
  20   7 1893.55   6  3 18      0.0165      0.4983      0.5386
  20   7 1893.55   7  3 18     -0.0146      0.1770      0.3027
  20   7 1893.55   8  3 18      0.0052     -0.1223      0.1488
  20   7 1893.55   9  3 18     -0.0023      0.0056      0.0675
  20   7 1893.55  10  3 18      0.0002     -0.0153      0.0304
  20   7 1893.55  11  3 18     -0.0000      0.0058      0.0105
  20   7 1893.55  12  3 18     -0.0000      0.0007      0.0031
  20   7 1893.55  13  3 18      0.0000      0.0003      0.0009
  20   7 1893.55  14  3 18     -0.0000     -0.0004      0.0002
  20   7 1893.55  15  3 18     -0.0000      0.0000      0.0000
  20   7 1893.55  16  3 18     -0.0000      0.0000      0.0000
  20   7 1893.55  17  3 18     -0.0000     -0.0000      0.0000
  20   7 1893.55  18  3 18     -0.0000      0.0000      0.0000
  20   8 2049.64   1  3 18    438.4631    438.3760      0.6747
  20   8 2049.64   2  3 18     14.4196     14.5834      0.9274
  20   8 2049.64   3  3 18     -1.5791     -0.7204      0.9443
  20   8 2049.64   4  3 18      0.0646      0.7726      0.8075
  20   8 2049.64   5  3 18     -0.0124      0.1566      0.5467
  20   8 2049.64   6  3 18      0.0158      0.1044      0.3598
  20   8 2049.64   7  3 18     -0.0144      0.3389      0.2083
  20   8 2049.64   8  3 18      0.0051      0.0955      0.1126
  20   8 2049.64   9  3 18     -0.0022     -0.1000      0.0501
  20   8 2049.64  10  3 18      0.0002      0.0036      0.0195
  20   8 2049.64  11  3 18     -0.0000     -0.0065      0.0070
  20   8 2049.64  12  3 18     -0.0000      0.0029      0.0020
  20   8 2049.64  13  3 18      0.0000     -0.0000      0.0005
  20   8 2049.64  14  3 18     -0.0000     -0.0002      0.0001
  20   8 2049.64  15  3 18     -0.0000      0.0000      0.0000
  20   8 2049.64  16  3 18     -0.0000     -0.0000      0.0000
  20   8 2049.64  17  3 18     -0.0000      0.0000      0.0000
  20   8 2049.64  18  3 18     -0.0000     -0.0000      0.0000
  20   9 2202.96   1  3 18    438.3293    437.4760      0.5845
  20   9 2202.96   2  3 18     14.0151     14.7178      0.8182
  20   9 2202.96   3  3 18     -1.5414     -2.0864      0.7821
  20   9 2202.96   4  3 18      0.0595      0.3478      0.6869
  20   9 2202.96   5  3 18     -0.0143     -0.0989      0.5155
  20   9 2202.96   6  3 18      0.0159     -0.0176      0.3371
  20   9 2202.96   7  3 18     -0.0140      0.0291      0.1988
  20   9 2202.96   8  3 18      0.0051      0.0116      0.1013
  20   9 2202.96   9  3 18     -0.0023     -0.0476      0.0446
  20   9 2202.96  10  3 18      0.0002      0.0052      0.0185
  20   9 2202.96  11  3 18     -0.0000      0.0132      0.0065
  20   9 2202.96  12  3 18     -0.0000      0.0017      0.0019
  20   9 2202.96  13  3 18      0.0000     -0.0003      0.0005
  20   9 2202.96  14  3 18     -0.0000      0.0002      0.0001
  20   9 2202.96  15  3 18     -0.0000     -0.0000      0.0000
  20   9 2202.96  16  3 18     -0.0000     -0.0000      0.0000
  20   9 2202.96  17  3 18     -0.0000     -0.0000      0.0000
  20   9 2202.96  18  3 18     -0.0000      0.0000      0.0000
  20  10 2352.71   1  3 18    438.2331    437.3960      0.6119
  20  10 2352.71   2  3 18     13.8423     13.4391      0.8069
  20  10 2352.71   3  3 18     -1.5161     -0.9772      0.8077
  20  10 2352.71   4  3 18      0.0606     -0.0416      0.6912
  20  10 2352.71   5  3 18     -0.0136      0.1035      0.5395
  20  10 2352.71   6  3 18      0.0163     -0.7631      0.3517
  20  10 2352.71   7  3 18     -0.0139      0.2898      0.2044
  20  10 2352.71   8  3 18      0.0053     -0.0030      0.1015
  20  10 2352.71   9  3 18     -0.0023     -0.0191      0.0458
  20  10 2352.71  10  3 18      0.0002      0.0167      0.0188
  20  10 2352.71  11  3 18     -0.0000     -0.0030      0.0064
  20  10 2352.71  12  3 18     -0.0000     -0.0008      0.0020
  20  10 2352.71  13  3 18      0.0000     -0.0011      0.0005
  20  10 2352.71  14  3 18     -0.0000      0.0001      0.0001
  20  10 2352.71  15  3 18     -0.0000     -0.0000      0.0000
  20  10 2352.71  16  3 18     -0.0000      0.0000      0.0000
  20  10 2352.71  17  3 18     -0.0000      0.0000      0.0000
  20  10 2352.71  18  3 18     -0.0000      0.0000      0.0000
  20  11 2499.93   1  3 18    438.2912    437.7530      0.5999
  20  11 2499.93   2  3 18     13.7306     13.1793      0.7967
  20  11 2499.93   3  3 18     -1.4874     -0.3948      0.7873
  20  11 2499.93   4  3 18      0.0593      0.1651      0.6691
  20  11 2499.93   5  3 18     -0.0154      0.5488      0.5272
  20  11 2499.93   6  3 18      0.0158      0.1441      0.3436
  20  11 2499.93   7  3 18     -0.0139      0.2541      0.1979
  20  11 2499.93   8  3 18      0.0052     -0.0770      0.1019
  20  11 2499.93   9  3 18     -0.0024     -0.0231      0.0454
  20  11 2499.93  10  3 18      0.0002      0.0030      0.0173
  20  11 2499.93  11  3 18     -0.0000     -0.0038      0.0063
  20  11 2499.93  12  3 18     -0.0000      0.0020      0.0019
  20  11 2499.93  13  3 18      0.0000     -0.0002      0.0005
  20  11 2499.93  14  3 18     -0.0000     -0.0001      0.0001
  20  11 2499.93  15  3 18     -0.0000     -0.0000      0.0000
  20  11 2499.93  16  3 18     -0.0000      0.0000      0.0000
  20  11 2499.93  17  3 18     -0.0000     -0.0000      0.0000
  20  11 2499.93  18  3 18     -0.0000      0.0000      0.0000
  20  12 2646.50   1  3 18    438.4074    438.9680      0.5801
  20  12 2646.50   2  3 18     13.5562     13.7485      0.7703
  20  12 2646.50   3  3 18     -1.4645     -0.4168      0.8007
  20  12 2646.50   4  3 18      0.0614      1.0756      0.6923
  20  12 2646.50   5  3 18     -0.0125      1.0685      0.4913
  20  12 2646.50   6  3 18      0.0158      0.5305      0.3332
  20  12 2646.50   7  3 18     -0.0137     -0.0721      0.1881
  20  12 2646.50   8  3 18      0.0051      0.0743      0.0957
  20  12 2646.50   9  3 18     -0.0023     -0.0812      0.0453
  20  12 2646.50  10  3 18      0.0002      0.0264      0.0177
  20  12 2646.50  11  3 18     -0.0000     -0.0010      0.0066
  20  12 2646.50  12  3 18     -0.0000     -0.0015      0.0019
  20  12 2646.50  13  3 18      0.0000      0.0001      0.0005
  20  12 2646.50  14  3 18     -0.0000      0.0000      0.0001
  20  12 2646.50  15  3 18     -0.0000      0.0000      0.0000
  20  12 2646.50  16  3 18     -0.0000      0.0000      0.0000
  20  12 2646.50  17  3 18     -0.0000     -0.0000      0.0000
  20  12 2646.50  18  3 18     -0.0000     -0.0000      0.0000
  20  13 2793.05   1  3 18    438.4480    438.7860      0.5471
  20  13 2793.05   2  3 18     13.3560     13.0369      0.7517
  20  13 2793.05   3  3 18     -1.4454     -1.2528      0.7392
  20  13 2793.05   4  3 18      0.0587      0.2911      0.6460
  20  13 2793.05   5  3 18     -0.0133      0.2027      0.4808
  20  13 2793.05   6  3 18      0.0149      0.0078      0.3128
  20  13 2793.05   7  3 18     -0.0134     -0.0668      0.1822
  20  13 2793.05   8  3 18      0.0050     -0.0960      0.0923
  20  13 2793.05   9  3 18     -0.0022     -0.0813      0.0421
  20  13 2793.05  10  3 18      0.0002     -0.0062      0.0165
  20  13 2793.05  11  3 18     -0.0000     -0.0035      0.0059
  20  13 2793.05  12  3 18     -0.0000     -0.0011      0.0017
  20  13 2793.05  13  3 18      0.0000     -0.0003      0.0005
  20  13 2793.05  14  3 18     -0.0000     -0.0001      0.0001
  20  13 2793.05  15  3 18     -0.0000     -0.0000      0.0000
  20  13 2793.05  16  3 18     -0.0000     -0.0000      0.0000
  20  13 2793.05  17  3 18     -0.0000      0.0000      0.0000
  20  13 2793.05  18  3 18     -0.0000     -0.0000      0.0000
  20  14 2939.21   1  3 18    438.5292    438.0750      0.5971
  20  14 2939.21   2  3 18     13.2534     12.6319      0.7998
  20  14 2939.21   3  3 18     -1.4293     -0.5709      0.8325
  20  14 2939.21   4  3 18      0.0596      0.1954      0.7262
  20  14 2939.21   5  3 18     -0.0122      0.2387      0.5741
  20  14 2939.21   6  3 18      0.0154      0.0526      0.3741
  20  14 2939.21   7  3 18     -0.0131     -0.2076      0.2021
  20  14 2939.21   8  3 18      0.0050      0.2115      0.1005
  20  14 2939.21   9  3 18     -0.0022     -0.0542      0.0463
  20  14 2939.21  10  3 18      0.0002      0.0249      0.0196
  20  14 2939.21  11  3 18     -0.0000      0.0045      0.0072
  20  14 2939.21  12  3 18     -0.0000     -0.0024      0.0021
  20  14 2939.21  13  3 18      0.0000      0.0007      0.0005
  20  14 2939.21  14  3 18     -0.0000      0.0001      0.0001
  20  14 2939.21  15  3 18     -0.0000      0.0000      0.0000
  20  14 2939.21  16  3 18     -0.0000      0.0000      0.0000
  20  14 2939.21  17  3 18     -0.0000      0.0000      0.0000
  20  14 2939.21  18  3 18     -0.0000     -0.0000      0.0000
  20  15 3084.93   1  3 18    438.5344    438.5240      0.6419
  20  15 3084.93   2  3 18     13.1509     12.9328      0.8914
  20  15 3084.93   3  3 18     -1.4221     -1.0711      0.8589
  20  15 3084.93   4  3 18      0.0593      0.4671      0.7739
  20  15 3084.93   5  3 18     -0.0131      1.0957      0.5584
  20  15 3084.93   6  3 18      0.0147      0.1088      0.3458
  20  15 3084.93   7  3 18     -0.0133      0.3995      0.2142
  20  15 3084.93   8  3 18      0.0049     -0.1165      0.1020
  20  15 3084.93   9  3 18     -0.0022     -0.1103      0.0490
  20  15 3084.93  10  3 18      0.0002      0.0042      0.0200
  20  15 3084.93  11  3 18     -0.0000      0.0022      0.0067
  20  15 3084.93  12  3 18     -0.0000      0.0015      0.0022
  20  15 3084.93  13  3 18      0.0000      0.0001      0.0005
  20  15 3084.93  14  3 18     -0.0000     -0.0000      0.0001
  20  15 3084.93  15  3 18     -0.0000      0.0000      0.0000
  20  15 3084.93  16  3 18     -0.0000      0.0000      0.0000
  20  15 3084.93  17  3 18     -0.0000      0.0000      0.0000
  20  15 3084.93  18  3 18     -0.0000     -0.0000      0.0000
  20  16 3230.20   1  3 18    438.5562    437.8750      0.6446
  20  16 3230.20   2  3 18     13.0251     13.1090      0.8704
  20  16 3230.20   3  3 18     -1.4118     -0.1073      0.8711
  20  16 3230.20   4  3 18      0.0587      0.5688      0.7685
  20  16 3230.20   5  3 18     -0.0128      0.7203      0.5643
  20  16 3230.20   6  3 18      0.0147     -0.0546      0.3665
  20  16 3230.20   7  3 18     -0.0130     -0.2133      0.2138
  20  16 3230.20   8  3 18      0.0049      0.1219      0.1104
  20  16 3230.20   9  3 18     -0.0022     -0.0092      0.0503
  20  16 3230.20  10  3 18      0.0002     -0.0103      0.0197
  20  16 3230.20  11  3 18     -0.0000      0.0143      0.0070
  20  16 3230.20  12  3 18     -0.0000      0.0014      0.0021
  20  16 3230.20  13  3 18      0.0000      0.0009      0.0006
  20  16 3230.20  14  3 18     -0.0000      0.0000      0.0001
  20  16 3230.20  15  3 18     -0.0000      0.0000      0.0000
  20  16 3230.20  16  3 18     -0.0000      0.0000      0.0000
  20  16 3230.20  17  3 18     -0.0000      0.0000      0.0000
  20  16 3230.20  18  3 18     -0.0000     -0.0000      0.0000
  20  17 3375.15   1  3 18    438.5709    438.0420      0.7201
  20  17 3375.15   2  3 18     12.9114     12.5590      0.9911
  20  17 3375.15   3  3 18     -1.4027     -1.2351      1.0082
  20  17 3375.15   4  3 18      0.0584      0.2360      0.8649
  20  17 3375.15   5  3 18     -0.0125      0.6414      0.6398
  20  17 3375.15   6  3 18      0.0145      0.0254      0.4203
  20  17 3375.15   7  3 18     -0.0129      0.2694      0.2419
  20  17 3375.15   8  3 18      0.0048      0.1708      0.1248
  20  17 3375.15   9  3 18     -0.0021     -0.1398      0.0574
  20  17 3375.15  10  3 18      0.0002     -0.0142      0.0226
  20  17 3375.15  11  3 18     -0.0000     -0.0062      0.0082
  20  17 3375.15  12  3 18     -0.0000      0.0031      0.0025
  20  17 3375.15  13  3 18      0.0000     -0.0005      0.0007
  20  17 3375.15  14  3 18     -0.0000      0.0001      0.0001
  20  17 3375.15  15  3 18     -0.0000     -0.0000      0.0000
  20  17 3375.15  16  3 18     -0.0000      0.0000      0.0000
  20  17 3375.15  17  3 18     -0.0000      0.0000      0.0000
  20  17 3375.15  18  3 18     -0.0000      0.0000      0.0000
  20  18 3520.32   1  3 18    438.6073    437.4170      0.9004
  20  18 3520.32   2  3 18     12.8234     13.8725      1.2460
  20  18 3520.32   3  3 18     -1.3957     -1.3215      1.2750
  20  18 3520.32   4  3 18      0.0586      2.7296      1.0856
  20  18 3520.32   5  3 18     -0.0122     -0.6808      0.8038
  20  18 3520.32   6  3 18      0.0142     -0.8106      0.5347
  20  18 3520.32   7  3 18     -0.0128     -0.2394      0.3096
  20  18 3520.32   8  3 18      0.0048      0.2998      0.1564
  20  18 3520.32   9  3 18     -0.0021     -0.0311      0.0718
  20  18 3520.32  10  3 18      0.0002      0.0006      0.0292
  20  18 3520.32  11  3 18     -0.0000      0.0088      0.0103
  20  18 3520.32  12  3 18     -0.0000      0.0030      0.0031
  20  18 3520.32  13  3 18      0.0000     -0.0004      0.0008
  20  18 3520.32  14  3 18     -0.0000     -0.0005      0.0002
  20  18 3520.32  15  3 18     -0.0000      0.0001      0.0000
  20  18 3520.32  16  3 18     -0.0000      0.0000      0.0000
  20  18 3520.32  17  3 18     -0.0000      0.0000      0.0000
  20  18 3520.32  18  3 18     -0.0000      0.0000      0.0000
  20  19 3665.45   1  3 18    438.6577    437.1050      1.1255
  20  19 3665.45   2  3 18     12.7248     13.4511      1.5742
  20  19 3665.45   3  3 18     -1.3872     -1.4151      1.5966
  20  19 3665.45   4  3 18      0.0581     -1.9481      1.3585
  20  19 3665.45   5  3 18     -0.0122      0.8586      1.0082
  20  19 3665.45   6  3 18      0.0141     -0.3631      0.6583
  20  19 3665.45   7  3 18     -0.0127     -0.5690      0.3820
  20  19 3665.45   8  3 18      0.0047      0.1902      0.1960
  20  19 3665.45   9  3 18     -0.0021     -0.1631      0.0891
  20  19 3665.45  10  3 18      0.0002     -0.0079      0.0357
  20  19 3665.45  11  3 18     -0.0000     -0.0106      0.0126
  20  19 3665.45  12  3 18     -0.0000      0.0019      0.0038
  20  19 3665.45  13  3 18      0.0000     -0.0015      0.0010
  20  19 3665.45  14  3 18     -0.0000      0.0000      0.0002
  20  19 3665.45  15  3 18     -0.0000      0.0000      0.0000
  20  19 3665.45  16  3 18     -0.0000     -0.0000      0.0000
  20  19 3665.45  17  3 18     -0.0000      0.0000      0.0000
  20  19 3665.45  18  3 18     -0.0000     -0.0000      0.0000
  20  20 3810.31   1  3 18    438.7310    438.1290      1.3665
  20  20 3810.31   2  3 18     12.6570     11.7731      1.8984
  20  20 3810.31   3  3 18     -1.3816      0.0674      1.9367
  20  20 3810.31   4  3 18      0.0581     -0.8861      1.6538
  20  20 3810.31   5  3 18     -0.0121      2.0883      1.2277
  20  20 3810.31   6  3 18      0.0139     -1.4194      0.8101
  20  20 3810.31   7  3 18     -0.0126      0.3933      0.4664
  20  20 3810.31   8  3 18      0.0047     -0.0108      0.2413
  20  20 3810.31   9  3 18     -0.0020     -0.0583      0.1098
  20  20 3810.31  10  3 18      0.0002     -0.0711      0.0440
  20  20 3810.31  11  3 18     -0.0000      0.0119      0.0155
  20  20 3810.31  12  3 18     -0.0000     -0.0136      0.0048
  20  20 3810.31  13  3 18      0.0000      0.0010      0.0013
  20  20 3810.31  14  3 18     -0.0000      0.0000      0.0003
  20  20 3810.31  15  3 18     -0.0000     -0.0000      0.0001
  20  20 3810.31  16  3 18     -0.0000      0.0000      0.0000
  20  20 3810.31  17  3 18     -0.0000     -0.0000      0.0000
  20  20 3810.31  18  3 18     -0.0000      0.0000      0.0000
  20  21 3955.24   1  3 18    438.8137    441.6890      1.6739
  20  21 3955.24   2  3 18     12.6088     10.5477      2.3478
  20  21 3955.24   3  3 18     -1.3769     -1.6775      2.3814
  20  21 3955.24   4  3 18      0.0581     -1.0961      2.0447
  20  21 3955.24   5  3 18     -0.0120      1.6072      1.5179
  20  21 3955.24   6  3 18      0.0138      0.2192      0.9973
  20  21 3955.24   7  3 18     -0.0125      1.2956      0.5798
  20  21 3955.24   8  3 18      0.0046      0.2439      0.2988
  20  21 3955.24   9  3 18     -0.0020     -0.0409      0.1368
  20  21 3955.24  10  3 18      0.0002     -0.0718      0.0549
  20  21 3955.24  11  3 18     -0.0000      0.0339      0.0193
  20  21 3955.24  12  3 18     -0.0000     -0.0130      0.0059
  20  21 3955.24  13  3 18      0.0000      0.0048      0.0016
  20  21 3955.24  14  3 18     -0.0000     -0.0005      0.0004
  20  21 3955.24  15  3 18     -0.0000     -0.0001      0.0001
  20  21 3955.24  16  3 18     -0.0000     -0.0000      0.0000
  20  21 3955.24  17  3 18     -0.0000     -0.0000      0.0000
  20  21 3955.24  18  3 18     -0.0000     -0.0000      0.0000
  20  22 4100.04   1  3 18    438.8724    437.6740      2.2164
  20  22 4100.04   2  3 18     12.5430      9.0960      3.1365
  20  22 4100.04   3  3 18     -1.3705     -1.9495      3.1629
  20  22 4100.04   4  3 18      0.0579      5.7295      2.7160
  20  22 4100.04   5  3 18     -0.0120     -1.2266      2.0358
  20  22 4100.04   6  3 18      0.0137      2.3433      1.3412
  20  22 4100.04   7  3 18     -0.0125     -0.3028      0.7830
  20  22 4100.04   8  3 18      0.0046      0.5142      0.4057
  20  22 4100.04   9  3 18     -0.0020     -0.1066      0.1845
  20  22 4100.04  10  3 18      0.0002     -0.0680      0.0737
  20  22 4100.04  11  3 18     -0.0000      0.0522      0.0260
  20  22 4100.04  12  3 18     -0.0000     -0.0140      0.0080
  20  22 4100.04  13  3 18      0.0000      0.0007      0.0021
  20  22 4100.04  14  3 18     -0.0000     -0.0010      0.0005
  20  22 4100.04  15  3 18     -0.0000     -0.0001      0.0001
  20  22 4100.04  16  3 18     -0.0000     -0.0000      0.0000
  20  22 4100.04  17  3 18     -0.0000      0.0000      0.0000
  20  22 4100.04  18  3 18     -0.0000     -0.0000      0.0000
  20  23 4244.57   1  3 18    438.9346    432.5600      2.5949
  20  23 4244.57   2  3 18     12.5036      8.0809      3.6950
  20  23 4244.57   3  3 18     -1.3668     10.3759      3.7384
  20  23 4244.57   4  3 18      0.0580     -5.7834      3.2073
  20  23 4244.57   5  3 18     -0.0119     -0.6806      2.3774
  20  23 4244.57   6  3 18      0.0136      0.8637      1.5726
  20  23 4244.57   7  3 18     -0.0124     -0.9902      0.9207
  20  23 4244.57   8  3 18      0.0046      0.2093      0.4768
  20  23 4244.57   9  3 18     -0.0020     -0.3792      0.2195
  20  23 4244.57  10  3 18      0.0002     -0.0368      0.0884
  20  23 4244.57  11  3 18     -0.0000     -0.0621      0.0312
  20  23 4244.57  12  3 18     -0.0000     -0.0054      0.0096
  20  23 4244.57  13  3 18      0.0000     -0.0011      0.0026
  20  23 4244.57  14  3 18     -0.0000     -0.0003      0.0006
  20  23 4244.57  15  3 18     -0.0000     -0.0001      0.0001
  20  23 4244.57  16  3 18     -0.0000      0.0000      0.0000
  20  23 4244.57  17  3 18     -0.0000      0.0000      0.0000
  20  23 4244.57  18  3 18     -0.0000      0.0000      0.0000
  20  24 4389.05   1  3 18    438.9818    433.7250      3.3992
  20  24 4389.05   2  3 18     12.4679     26.3158      4.8728
  20  24 4389.05   3  3 18     -1.3632      6.6157      4.9418
  20  24 4389.05   4  3 18      0.0578      5.2616      4.2360
  20  24 4389.05   5  3 18     -0.0118     -3.5635      3.1562
  20  24 4389.05   6  3 18      0.0135      4.4251      2.0843
  20  24 4389.05   7  3 18     -0.0124     -2.1779      1.2255
  20  24 4389.05   8  3 18      0.0046      0.0333      0.6344
  20  24 4389.05   9  3 18     -0.0020      0.4606      0.2927
  20  24 4389.05  10  3 18      0.0002     -0.1026      0.1186
  20  24 4389.05  11  3 18     -0.0000      0.0863      0.0421
  20  24 4389.05  12  3 18     -0.0000     -0.0451      0.0130
  20  24 4389.05  13  3 18      0.0000      0.0068      0.0035
  20  24 4389.05  14  3 18     -0.0000     -0.0001      0.0008
  20  24 4389.05  15  3 18     -0.0000     -0.0001      0.0001
  20  24 4389.05  16  3 18     -0.0000      0.0000      0.0000
  20  24 4389.05  17  3 18     -0.0000     -0.0000      0.0000
  20  24 4389.05  18  3 18     -0.0000      0.0000      0.0000
  20  25 4533.29   1  3 18    439.0041    421.2440      4.9859
  20  25 4533.29   2  3 18     12.4185      6.4957      7.1892
  20  25 4533.29   3  3 18     -1.3582      8.7738      7.2930
  20  25 4533.29   4  3 18      0.0575     10.0403      6.2582
  20  25 4533.29   5  3 18     -0.0117     -6.3046      4.6774
  20  25 4533.29   6  3 18      0.0134      0.2364      3.0945
  20  25 4533.29   7  3 18     -0.0123      2.7322      1.8280
  20  25 4533.29   8  3 18      0.0045      0.1381      0.9514
  20  25 4533.29   9  3 18     -0.0020     -0.1691      0.4420
  20  25 4533.29  10  3 18      0.0002     -0.0330      0.1810
  20  25 4533.29  11  3 18     -0.0000      0.0625      0.0643
  20  25 4533.29  12  3 18     -0.0000     -0.0307      0.0200
  20  25 4533.29  13  3 18      0.0000      0.0000      0.0053
  20  25 4533.29  14  3 18     -0.0000     -0.0010      0.0012
  20  25 4533.29  15  3 18     -0.0000      0.0001      0.0002
  20  25 4533.29  16  3 18     -0.0000     -0.0000      0.0000
  20  25 4533.29  17  3 18     -0.0000      0.0000      0.0000
  20  25 4533.29  18  3 18     -0.0000     -0.0000      0.0000
  21   6 1758.19   1  3 18    439.1341    438.4590      1.1371
  21   6 1758.19   2  3 18     16.7701     15.8569      1.5514
  21   6 1758.19   3  3 18     -1.8368     -0.7766      1.4438
  21   6 1758.19   4  3 18      0.0646     -0.2905      1.4760
  21   6 1758.19   5  3 18     -0.0120      0.1412      0.9897
  21   6 1758.19   6  3 18      0.0184     -0.0508      0.5211
  21   6 1758.19   7  3 18     -0.0178     -0.0424      0.3838
  21   6 1758.19   8  3 18      0.0055      0.1090      0.2545
  21   6 1758.19   9  3 18     -0.0029      0.0557      0.1172
  21   6 1758.19  10  3 18      0.0002      0.0040      0.0447
  21   6 1758.19  11  3 18     -0.0000     -0.0068      0.0145
  21   6 1758.19  12  3 18     -0.0000     -0.0012      0.0050
  21   6 1758.19  13  3 18      0.0000     -0.0016      0.0015
  21   6 1758.19  14  3 18     -0.0000      0.0001      0.0003
  21   6 1758.19  15  3 18     -0.0000     -0.0000      0.0001
  21   6 1758.19  16  3 18     -0.0000     -0.0000      0.0000
  21   6 1758.19  17  3 18     -0.0000     -0.0000      0.0000
  21   6 1758.19  18  3 18     -0.0000      0.0000      0.0000
  21   7 1919.48   1  3 18    438.9056    438.6440      0.6412
  21   7 1919.48   2  3 18     15.6712     15.8634      0.8985
  21   7 1919.48   3  3 18     -1.7230     -1.8602      0.9512
  21   7 1919.48   4  3 18      0.0626      0.4547      0.7962
  21   7 1919.48   5  3 18     -0.0131     -0.7767      0.5764
  21   7 1919.48   6  3 18      0.0190      0.4256      0.3859
  21   7 1919.48   7  3 18     -0.0162      0.2948      0.2169
  21   7 1919.48   8  3 18      0.0062      0.0410      0.1144
  21   7 1919.48   9  3 18     -0.0028     -0.0079      0.0568
  21   7 1919.48  10  3 18      0.0002      0.0264      0.0232
  21   7 1919.48  11  3 18     -0.0000      0.0100      0.0092
  21   7 1919.48  12  3 18     -0.0000      0.0013      0.0031
  21   7 1919.48  13  3 18      0.0000      0.0002      0.0009
  21   7 1919.48  14  3 18     -0.0000     -0.0001      0.0002
  21   7 1919.48  15  3 18     -0.0000      0.0000      0.0000
  21   7 1919.48  16  3 18     -0.0000     -0.0000      0.0000
  21   7 1919.48  17  3 18     -0.0000      0.0000      0.0000
  21   7 1919.48  18  3 18     -0.0000     -0.0000      0.0000
  21   8 2077.30   1  3 18    438.6961    437.9270      0.6216
  21   8 2077.30   2  3 18     14.7741     13.9605      0.8414
  21   8 2077.30   3  3 18     -1.6352     -2.0985      0.8260
  21   8 2077.30   4  3 18      0.0629     -0.2414      0.7699
  21   8 2077.30   5  3 18     -0.0138      0.7956      0.5675
  21   8 2077.30   6  3 18      0.0167     -0.2148      0.3749
  21   8 2077.30   7  3 18     -0.0164     -0.0784      0.2129
  21   8 2077.30   8  3 18      0.0060      0.1313      0.1261
  21   8 2077.30   9  3 18     -0.0028      0.0144      0.0587
  21   8 2077.30  10  3 18      0.0002      0.0350      0.0239
  21   8 2077.30  11  3 18     -0.0000      0.0088      0.0091
  21   8 2077.30  12  3 18     -0.0000     -0.0018      0.0030
  21   8 2077.30  13  3 18      0.0000     -0.0003      0.0008
  21   8 2077.30  14  3 18     -0.0000     -0.0001      0.0002
  21   8 2077.30  15  3 18     -0.0000      0.0000      0.0000
  21   8 2077.30  16  3 18     -0.0000     -0.0000      0.0000
  21   8 2077.30  17  3 18     -0.0000     -0.0000      0.0000
  21   8 2077.30  18  3 18     -0.0000     -0.0000      0.0000
  21   9 2231.74   1  3 18    438.4899    438.8890      0.5288
  21   9 2231.74   2  3 18     14.2753     13.5639      0.7103
  21   9 2231.74   3  3 18     -1.5882     -1.9767      0.7112
  21   9 2231.74   4  3 18      0.0625      0.3824      0.6365
  21   9 2231.74   5  3 18     -0.0138     -0.1172      0.4837
  21   9 2231.74   6  3 18      0.0178     -0.1023      0.3230
  21   9 2231.74   7  3 18     -0.0158     -0.2747      0.1947
  21   9 2231.74   8  3 18      0.0060      0.1399      0.1033
  21   9 2231.74   9  3 18     -0.0028     -0.0216      0.0492
  21   9 2231.74  10  3 18      0.0003     -0.0070      0.0203
  21   9 2231.74  11  3 18     -0.0000     -0.0013      0.0077
  21   9 2231.74  12  3 18     -0.0000      0.0015      0.0025
  21   9 2231.74  13  3 18      0.0000     -0.0001      0.0007
  21   9 2231.74  14  3 18     -0.0000     -0.0003      0.0002
  21   9 2231.74  15  3 18     -0.0000     -0.0000      0.0000
  21   9 2231.74  16  3 18     -0.0000     -0.0000      0.0000
  21   9 2231.74  17  3 18     -0.0000      0.0000      0.0000
  21   9 2231.74  18  3 18     -0.0000     -0.0000      0.0000
  21  10 2382.33   1  3 18    438.3638    438.2750      0.5719
  21  10 2382.33   2  3 18     14.0363     14.2722      0.8127
  21  10 2382.33   3  3 18     -1.5619     -1.8023      0.8315
  21  10 2382.33   4  3 18      0.0620     -0.2613      0.7183
  21  10 2382.33   5  3 18     -0.0143      0.3104      0.5231
  21  10 2382.33   6  3 18      0.0178     -0.2597      0.3392
  21  10 2382.33   7  3 18     -0.0157      0.0604      0.1989
  21  10 2382.33   8  3 18      0.0062     -0.0536      0.1083
  21  10 2382.33   9  3 18     -0.0028      0.0202      0.0519
  21  10 2382.33  10  3 18      0.0003      0.0089      0.0215
  21  10 2382.33  11  3 18     -0.0000      0.0004      0.0081
  21  10 2382.33  12  3 18     -0.0000      0.0026      0.0027
  21  10 2382.33  13  3 18      0.0000     -0.0005      0.0007
  21  10 2382.33  14  3 18     -0.0000     -0.0002      0.0002
  21  10 2382.33  15  3 18     -0.0000      0.0000      0.0000
  21  10 2382.33  16  3 18     -0.0000      0.0000      0.0000
  21  10 2382.33  17  3 18     -0.0000     -0.0000      0.0000
  21  10 2382.33  18  3 18     -0.0000     -0.0000      0.0000
  21  11 2530.42   1  3 18    438.3620    438.2540      0.5729
  21  11 2530.42   2  3 18     13.8861     13.7401      0.7902
  21  11 2530.42   3  3 18     -1.5244     -0.7649      0.8176
  21  11 2530.42   4  3 18      0.0594     -0.0791      0.6960
  21  11 2530.42   5  3 18     -0.0159      0.7650      0.5339
  21  11 2530.42   6  3 18      0.0171      0.0405      0.3582
  21  11 2530.42   7  3 18     -0.0157     -0.0637      0.2096
  21  11 2530.42   8  3 18      0.0060     -0.0603      0.1122
  21  11 2530.42   9  3 18     -0.0029     -0.0248      0.0533
  21  11 2530.42  10  3 18      0.0003      0.0114      0.0225
  21  11 2530.42  11  3 18     -0.0000     -0.0007      0.0085
  21  11 2530.42  12  3 18     -0.0000      0.0006      0.0028
  21  11 2530.42  13  3 18      0.0000     -0.0018      0.0008
  21  11 2530.42  14  3 18     -0.0000     -0.0001      0.0002
  21  11 2530.42  15  3 18     -0.0000     -0.0000      0.0000
  21  11 2530.42  16  3 18     -0.0000     -0.0000      0.0000
  21  11 2530.42  17  3 18     -0.0000     -0.0000      0.0000
  21  11 2530.42  18  3 18     -0.0000     -0.0000      0.0000
  21  12 2678.00   1  3 18    438.4766    438.7000      0.5738
  21  12 2678.00   2  3 18     13.7167     13.7053      0.8116
  21  12 2678.00   3  3 18     -1.4930     -2.6300      0.8176
  21  12 2678.00   4  3 18      0.0634      0.2440      0.6875
  21  12 2678.00   5  3 18     -0.0128      0.3957      0.5252
  21  12 2678.00   6  3 18      0.0171     -0.0568      0.3495
  21  12 2678.00   7  3 18     -0.0153      0.2311      0.2033
  21  12 2678.00   8  3 18      0.0060      0.0023      0.1065
  21  12 2678.00   9  3 18     -0.0028     -0.1005      0.0506
  21  12 2678.00  10  3 18      0.0003      0.0442      0.0214
  21  12 2678.00  11  3 18     -0.0000     -0.0190      0.0080
  21  12 2678.00  12  3 18     -0.0000      0.0036      0.0027
  21  12 2678.00  13  3 18      0.0000      0.0004      0.0008
  21  12 2678.00  14  3 18     -0.0000      0.0000      0.0002
  21  12 2678.00  15  3 18     -0.0000     -0.0001      0.0000
  21  12 2678.00  16  3 18     -0.0000      0.0000      0.0000
  21  12 2678.00  17  3 18     -0.0000      0.0000      0.0000
  21  12 2678.00  18  3 18     -0.0000     -0.0000      0.0000
  21  13 2825.57   1  3 18    438.5286    438.5210      0.5929
  21  13 2825.57   2  3 18     13.5224     14.4731      0.8046
  21  13 2825.57   3  3 18     -1.4774     -2.0643      0.7723
  21  13 2825.57   4  3 18      0.0605     -0.9886      0.6958
  21  13 2825.57   5  3 18     -0.0135      0.1494      0.5624
  21  13 2825.57   6  3 18      0.0163     -0.0037      0.3616
  21  13 2825.57   7  3 18     -0.0150      0.2642      0.2241
  21  13 2825.57   8  3 18      0.0059      0.0775      0.1185
  21  13 2825.57   9  3 18     -0.0027     -0.0993      0.0547
  21  13 2825.57  10  3 18      0.0003      0.0423      0.0228
  21  13 2825.57  11  3 18     -0.0000     -0.0008      0.0079
  21  13 2825.57  12  3 18     -0.0000      0.0027      0.0026
  21  13 2825.57  13  3 18      0.0000      0.0012      0.0008
  21  13 2825.57  14  3 18     -0.0000     -0.0002      0.0002
  21  13 2825.57  15  3 18     -0.0000     -0.0000      0.0000
  21  13 2825.57  16  3 18     -0.0000      0.0000      0.0000
  21  13 2825.57  17  3 18     -0.0000      0.0000      0.0000
  21  13 2825.57  18  3 18     -0.0000      0.0000      0.0000
  21  14 2972.44   1  3 18    438.5994    439.1380      0.4993
  21  14 2972.44   2  3 18     13.4031     13.1299      0.6911
  21  14 2972.44   3  3 18     -1.4586     -1.3936      0.6773
  21  14 2972.44   4  3 18      0.0616     -1.7874      0.5734
  21  14 2972.44   5  3 18     -0.0128      0.0853      0.4695
  21  14 2972.44   6  3 18      0.0166     -0.7418      0.3260
  21  14 2972.44   7  3 18     -0.0148      0.0536      0.1877
  21  14 2972.44   8  3 18      0.0058     -0.1375      0.0966
  21  14 2972.44   9  3 18     -0.0027     -0.0199      0.0446
  21  14 2972.44  10  3 18      0.0003     -0.0072      0.0183
  21  14 2972.44  11  3 18     -0.0000     -0.0024      0.0069
  21  14 2972.44  12  3 18     -0.0000     -0.0033      0.0023
  21  14 2972.44  13  3 18      0.0000      0.0003      0.0007
  21  14 2972.44  14  3 18     -0.0000      0.0000      0.0002
  21  14 2972.44  15  3 18     -0.0000      0.0000      0.0000
  21  14 2972.44  16  3 18     -0.0000      0.0000      0.0000
  21  14 2972.44  17  3 18     -0.0000      0.0000      0.0000
  21  14 2972.44  18  3 18     -0.0000     -0.0000      0.0000
  21  15 3118.73   1  3 18    438.6256    438.8270      0.5734
  21  15 3118.73   2  3 18     13.3044     13.8882      0.7396
  21  15 3118.73   3  3 18     -1.4511     -0.8791      0.7972
  21  15 3118.73   4  3 18      0.0610      0.2880      0.6782
  21  15 3118.73   5  3 18     -0.0137      0.3931      0.5099
  21  15 3118.73   6  3 18      0.0160      0.2421      0.3466
  21  15 3118.73   7  3 18     -0.0148      0.2724      0.2042
  21  15 3118.73   8  3 18      0.0058     -0.0445      0.1096
  21  15 3118.73   9  3 18     -0.0027      0.0450      0.0529
  21  15 3118.73  10  3 18      0.0002      0.0012      0.0222
  21  15 3118.73  11  3 18     -0.0000      0.0323      0.0085
  21  15 3118.73  12  3 18     -0.0000     -0.0019      0.0028
  21  15 3118.73  13  3 18      0.0000      0.0020      0.0008
  21  15 3118.73  14  3 18     -0.0000     -0.0003      0.0002
  21  15 3118.73  15  3 18     -0.0000      0.0000      0.0000
  21  15 3118.73  16  3 18     -0.0000      0.0000      0.0000
  21  15 3118.73  17  3 18     -0.0000      0.0000      0.0000
  21  15 3118.73  18  3 18     -0.0000     -0.0000      0.0000
  21  16 3264.68   1  3 18    438.6433    439.0600      0.6109
  21  16 3264.68   2  3 18     13.1850     13.4980      0.8314
  21  16 3264.68   3  3 18     -1.4384     -1.5109      0.8668
  21  16 3264.68   4  3 18      0.0611     -0.8741      0.7410
  21  16 3264.68   5  3 18     -0.0132      0.2452      0.5523
  21  16 3264.68   6  3 18      0.0159     -0.3625      0.3765
  21  16 3264.68   7  3 18     -0.0146      0.3071      0.2203
  21  16 3264.68   8  3 18      0.0057     -0.0096      0.1186
  21  16 3264.68   9  3 18     -0.0026     -0.0024      0.0565
  21  16 3264.68  10  3 18      0.0002      0.0096      0.0236
  21  16 3264.68  11  3 18     -0.0000     -0.0085      0.0090
  21  16 3264.68  12  3 18     -0.0000      0.0037      0.0030
  21  16 3264.68  13  3 18      0.0000     -0.0000      0.0008
  21  16 3264.68  14  3 18     -0.0000     -0.0000      0.0002
  21  16 3264.68  15  3 18     -0.0000     -0.0000      0.0000
  21  16 3264.68  16  3 18     -0.0000     -0.0000      0.0000
  21  16 3264.68  17  3 18     -0.0000      0.0000      0.0000
  21  16 3264.68  18  3 18     -0.0000      0.0000      0.0000
  21  17 3410.30   1  3 18    438.6454    438.6450      0.7111
  21  17 3410.30   2  3 18     13.0519     14.0228      0.9824
  21  17 3410.30   3  3 18     -1.4272     -0.9391      1.0023
  21  17 3410.30   4  3 18      0.0604     -0.3005      0.8780
  21  17 3410.30   5  3 18     -0.0129      2.4380      0.6601
  21  17 3410.30   6  3 18      0.0157      0.5698      0.4376
  21  17 3410.30   7  3 18     -0.0145     -0.1173      0.2620
  21  17 3410.30   8  3 18      0.0056      0.2268      0.1408
  21  17 3410.30   9  3 18     -0.0026     -0.0837      0.0677
  21  17 3410.30  10  3 18      0.0002      0.0475      0.0283
  21  17 3410.30  11  3 18     -0.0000      0.0138      0.0106
  21  17 3410.30  12  3 18     -0.0000     -0.0051      0.0034
  21  17 3410.30  13  3 18      0.0000      0.0011      0.0010
  21  17 3410.30  14  3 18     -0.0000     -0.0000      0.0002
  21  17 3410.30  15  3 18     -0.0000      0.0001      0.0001
  21  17 3410.30  16  3 18     -0.0000      0.0000      0.0000
  21  17 3410.30  17  3 18     -0.0000     -0.0000      0.0000
  21  17 3410.30  18  3 18     -0.0000      0.0000      0.0000
  21  18 3555.99   1  3 18    438.6609    439.7610      0.8673
  21  18 3555.99   2  3 18     12.9607     12.7370      1.2161
  21  18 3555.99   3  3 18     -1.4209     -1.4273      1.2521
  21  18 3555.99   4  3 18      0.0603     -1.9278      1.0806
  21  18 3555.99   5  3 18     -0.0128      1.2160      0.8258
  21  18 3555.99   6  3 18      0.0154     -0.0615      0.5492
  21  18 3555.99   7  3 18     -0.0143      0.0355      0.3323
  21  18 3555.99   8  3 18      0.0056      0.0906      0.1753
  21  18 3555.99   9  3 18     -0.0025     -0.1148      0.0835
  21  18 3555.99  10  3 18      0.0002      0.0092      0.0353
  21  18 3555.99  11  3 18     -0.0000     -0.0089      0.0133
  21  18 3555.99  12  3 18     -0.0000      0.0023      0.0044
  21  18 3555.99  13  3 18      0.0000     -0.0011      0.0013
  21  18 3555.99  14  3 18     -0.0000      0.0001      0.0003
  21  18 3555.99  15  3 18     -0.0000     -0.0001      0.0001
  21  18 3555.99  16  3 18     -0.0000      0.0000      0.0000
  21  18 3555.99  17  3 18     -0.0000     -0.0000      0.0000
  21  18 3555.99  18  3 18     -0.0000     -0.0000      0.0000
  21  19 3701.69   1  3 18    438.6938    438.5850      1.0975
  21  19 3701.69   2  3 18     12.8671     11.9284      1.5426
  21  19 3701.69   3  3 18     -1.4132     -3.6327      1.5863
  21  19 3701.69   4  3 18      0.0604      0.2524      1.3695
  21  19 3701.69   5  3 18     -0.0127     -1.2660      1.0367
  21  19 3701.69   6  3 18      0.0152      0.2292      0.6970
  21  19 3701.69   7  3 18     -0.0142     -0.3653      0.4160
  21  19 3701.69   8  3 18      0.0055      0.2592      0.2226
  21  19 3701.69   9  3 18     -0.0025     -0.0301      0.1058
  21  19 3701.69  10  3 18      0.0002     -0.0008      0.0448
  21  19 3701.69  11  3 18     -0.0000      0.0303      0.0168
  21  19 3701.69  12  3 18     -0.0000     -0.0016      0.0055
  21  19 3701.69  13  3 18      0.0000      0.0015      0.0016
  21  19 3701.69  14  3 18     -0.0000      0.0001      0.0004
  21  19 3701.69  15  3 18     -0.0000     -0.0000      0.0001
  21  19 3701.69  16  3 18     -0.0000     -0.0000      0.0000
  21  19 3701.69  17  3 18     -0.0000     -0.0000      0.0000
  21  19 3701.69  18  3 18     -0.0000      0.0000      0.0000
  21  20 3847.06   1  3 18    438.7373    437.8090      1.3377
  21  20 3847.06   2  3 18     12.7765     13.3208      1.8852
  21  20 3847.06   3  3 18     -1.4061      3.4929      1.9436
  21  20 3847.06   4  3 18      0.0600     -0.0898      1.6809
  21  20 3847.06   5  3 18     -0.0127      2.3387      1.2694
  21  20 3847.06   6  3 18      0.0151     -0.7995      0.8489
  21  20 3847.06   7  3 18     -0.0141     -0.3761      0.5092
  21  20 3847.06   8  3 18      0.0054      0.0231      0.2730
  21  20 3847.06   9  3 18     -0.0025      0.1456      0.1298
  21  20 3847.06  10  3 18      0.0002      0.0565      0.0551
  21  20 3847.06  11  3 18     -0.0000      0.0200      0.0207
  21  20 3847.06  12  3 18     -0.0000     -0.0041      0.0068
  21  20 3847.06  13  3 18      0.0000     -0.0003      0.0019
  21  20 3847.06  14  3 18     -0.0000      0.0003      0.0005
  21  20 3847.06  15  3 18     -0.0000      0.0001      0.0001
  21  20 3847.06  16  3 18     -0.0000      0.0000      0.0000
  21  20 3847.06  17  3 18     -0.0000      0.0000      0.0000
  21  20 3847.06  18  3 18     -0.0000      0.0000      0.0000
  21  21 3992.37   1  3 18    438.8162    437.9370      1.6375
  21  21 3992.37   2  3 18     12.7278     14.2321      2.3180
  21  21 3992.37   3  3 18     -1.4020      1.2251      2.3679
  21  21 3992.37   4  3 18      0.0601     -3.3977      2.0559
  21  21 3992.37   5  3 18     -0.0125      0.2108      1.5609
  21  21 3992.37   6  3 18      0.0150     -0.5523      1.0561
  21  21 3992.37   7  3 18     -0.0140     -0.8174      0.6312
  21  21 3992.37   8  3 18      0.0054      0.2848      0.3417
  21  21 3992.37   9  3 18     -0.0025     -0.1922      0.1620
  21  21 3992.37  10  3 18      0.0002     -0.1520      0.0686
  21  21 3992.37  11  3 18     -0.0000      0.0032      0.0256
  21  21 3992.37  12  3 18     -0.0000     -0.0129      0.0085
  21  21 3992.37  13  3 18      0.0000      0.0003      0.0024
  21  21 3992.37  14  3 18     -0.0000     -0.0003      0.0006
  21  21 3992.37  15  3 18     -0.0000     -0.0002      0.0001
  21  21 3992.37  16  3 18     -0.0000      0.0000      0.0000
  21  21 3992.37  17  3 18     -0.0000     -0.0000      0.0000
  21  21 3992.37  18  3 18     -0.0000      0.0000      0.0000
  21  22 4137.64   1  3 18    438.8781    437.1330      2.1223
  21  22 4137.64   2  3 18     12.6668     11.0453      3.0015
  21  22 4137.64   3  3 18     -1.3967     -2.4924      3.0846
  21  22 4137.64   4  3 18      0.0599     -0.3222      2.6686
  21  22 4137.64   5  3 18     -0.0126      1.3802      2.0384
  21  22 4137.64   6  3 18      0.0148     -1.7345      1.3571
  21  22 4137.64   7  3 18     -0.0140     -1.5659      0.8208
  21  22 4137.64   8  3 18      0.0054     -0.3477      0.4404
  21  22 4137.64   9  3 18     -0.0025      0.0618      0.2108
  21  22 4137.64  10  3 18      0.0002     -0.0707      0.0897
  21  22 4137.64  11  3 18     -0.0000     -0.0341      0.0335
  21  22 4137.64  12  3 18     -0.0000      0.0015      0.0111
  21  22 4137.64  13  3 18      0.0000      0.0020      0.0032
  21  22 4137.64  14  3 18     -0.0000      0.0001      0.0008
  21  22 4137.64  15  3 18     -0.0000     -0.0005      0.0002
  21  22 4137.64  16  3 18     -0.0000     -0.0000      0.0000
  21  22 4137.64  17  3 18     -0.0000     -0.0000      0.0000
  21  22 4137.64  18  3 18     -0.0000     -0.0000      0.0000
  21  23 4282.54   1  3 18    438.9384    444.9090      2.7913
  21  23 4282.54   2  3 18     12.6100     13.5177      3.9457
  21  23 4282.54   3  3 18     -1.3910     10.7114      4.0454
  21  23 4282.54   4  3 18      0.0598     12.1279      3.5345
  21  23 4282.54   5  3 18     -0.0124     -1.9808      2.6826
  21  23 4282.54   6  3 18      0.0147     -1.7442      1.8202
  21  23 4282.54   7  3 18     -0.0139      0.4428      1.0985
  21  23 4282.54   8  3 18      0.0053      1.2505      0.5900
  21  23 4282.54   9  3 18     -0.0024      0.7088      0.2843
  21  23 4282.54  10  3 18      0.0002     -0.0129      0.1213
  21  23 4282.54  11  3 18     -0.0000      0.1133      0.0459
  21  23 4282.54  12  3 18     -0.0000     -0.0131      0.0152
  21  23 4282.54  13  3 18      0.0000      0.0055      0.0044
  21  23 4282.54  14  3 18     -0.0000     -0.0008      0.0011
  21  23 4282.54  15  3 18     -0.0000      0.0003      0.0002
  21  23 4282.54  16  3 18     -0.0000      0.0000      0.0000
  21  23 4282.54  17  3 18     -0.0000     -0.0000      0.0000
  21  23 4282.54  18  3 18     -0.0000     -0.0000      0.0000
  21  24 4427.32   1  3 18    438.9975    443.1310      4.0354
  21  24 4427.32   2  3 18     12.5786     15.4286      5.7916
  21  24 4427.32   3  3 18     -1.3881      0.6006      5.8984
  21  24 4427.32   4  3 18      0.0597      7.0147      5.1223
  21  24 4427.32   5  3 18     -0.0123     -2.5987      3.9140
  21  24 4427.32   6  3 18      0.0146      2.3005      2.6448
  21  24 4427.32   7  3 18     -0.0139     -1.5318      1.5995
  21  24 4427.32   8  3 18      0.0053      1.1272      0.8599
  21  24 4427.32   9  3 18     -0.0024      0.5118      0.4130
  21  24 4427.32  10  3 18      0.0002      0.1289      0.1778
  21  24 4427.32  11  3 18     -0.0000      0.1754      0.0672
  21  24 4427.32  12  3 18     -0.0000      0.0040      0.0223
  21  24 4427.32  13  3 18      0.0000     -0.0018      0.0065
  21  24 4427.32  14  3 18     -0.0000     -0.0029      0.0016
  21  24 4427.32  15  3 18     -0.0000     -0.0002      0.0003
  21  24 4427.32  16  3 18     -0.0000     -0.0001      0.0001
  21  24 4427.32  17  3 18     -0.0000      0.0000      0.0000
  21  24 4427.32  18  3 18     -0.0000     -0.0000      0.0000
  21  25 4571.93   1  3 18    439.0321    423.2720      5.0003
  21  25 4571.93   2  3 18     12.5333     23.9328      7.2130
  21  25 4571.93   3  3 18     -1.3839      7.3186      7.3945
  21  25 4571.93   4  3 18      0.0595      3.0182      6.4705
  21  25 4571.93   5  3 18     -0.0123     -1.8282      4.9031
  21  25 4571.93   6  3 18      0.0146      1.0342      3.3289
  21  25 4571.93   7  3 18     -0.0138     -2.2744      2.0177
  21  25 4571.93   8  3 18      0.0053      0.2162      1.0952
  21  25 4571.93   9  3 18     -0.0024      0.1945      0.5287
  21  25 4571.93  10  3 18      0.0002     -0.3289      0.2280
  21  25 4571.93  11  3 18     -0.0000      0.0568      0.0869
  21  25 4571.93  12  3 18     -0.0000     -0.0354      0.0291
  21  25 4571.93  13  3 18      0.0000     -0.0005      0.0085
  21  25 4571.93  14  3 18     -0.0000      0.0016      0.0022
  21  25 4571.93  15  3 18     -0.0000     -0.0001      0.0005
  21  25 4571.93  16  3 18     -0.0000      0.0002      0.0001
  21  25 4571.93  17  3 18     -0.0000      0.0000      0.0000
  21  25 4571.93  18  3 18     -0.0000     -0.0000      0.0000
  22   6 1781.56   1  3 18    439.3549    439.4500      1.2620
  22   6 1781.56   2  3 18     17.2585     16.6098      1.8284
  22   6 1781.56   3  3 18     -1.9033     -1.4660      1.6711
  22   6 1781.56   4  3 18      0.0665      1.7684      1.6644
  22   6 1781.56   5  3 18     -0.0114     -0.4435      1.0492
  22   6 1781.56   6  3 18      0.0196      0.2495      0.8905
  22   6 1781.56   7  3 18     -0.0201     -0.1058      0.4303
  22   6 1781.56   8  3 18      0.0065      0.8991      0.3383
  22   6 1781.56   9  3 18     -0.0035     -0.0852      0.1188
  22   6 1781.56  10  3 18      0.0003      0.0415      0.0612
  22   6 1781.56  11  3 18     -0.0000     -0.0154      0.0236
  22   6 1781.56  12  3 18     -0.0001      0.0104      0.0093
  22   6 1781.56  13  3 18      0.0000      0.0016      0.0024
  22   6 1781.56  14  3 18     -0.0000     -0.0005      0.0008
  22   6 1781.56  15  3 18     -0.0000      0.0001      0.0001
  22   6 1781.56  16  3 18     -0.0000      0.0000      0.0000
  22   6 1781.56  17  3 18     -0.0000     -0.0000      0.0000
  22   6 1781.56  18  3 18     -0.0000      0.0000      0.0000
  22   7 1944.74   1  3 18    439.1387    439.7490      0.6927
  22   7 1944.74   2  3 18     16.1497     15.9996      0.9871
  22   7 1944.74   3  3 18     -1.7811     -1.2320      0.9524
  22   7 1944.74   4  3 18      0.0652      0.0986      0.8301
  22   7 1944.74   5  3 18     -0.0105     -0.4219      0.6661
  22   7 1944.74   6  3 18      0.0214      0.2124      0.4835
  22   7 1944.74   7  3 18     -0.0179      0.0414      0.2859
  22   7 1944.74   8  3 18      0.0073     -0.0433      0.1497
  22   7 1944.74   9  3 18     -0.0033     -0.0430      0.0719
  22   7 1944.74  10  3 18      0.0003     -0.0268      0.0311
  22   7 1944.74  11  3 18     -0.0000     -0.0146      0.0120
  22   7 1944.74  12  3 18     -0.0000     -0.0041      0.0041
  22   7 1944.74  13  3 18      0.0000      0.0034      0.0013
  22   7 1944.74  14  3 18     -0.0000      0.0004      0.0004
  22   7 1944.74  15  3 18     -0.0000      0.0000      0.0001
  22   7 1944.74  16  3 18     -0.0000     -0.0000      0.0000
  22   7 1944.74  17  3 18     -0.0000      0.0000      0.0000
  22   7 1944.74  18  3 18     -0.0000     -0.0000      0.0000
  22   8 2104.33   1  3 18    438.9289    439.4200      0.4648
  22   8 2104.33   2  3 18     15.1636     15.7475      0.6470
  22   8 2104.33   3  3 18     -1.6925     -2.5670      0.6405
  22   8 2104.33   4  3 18      0.0611     -0.2830      0.5868
  22   8 2104.33   5  3 18     -0.0148     -0.5366      0.4430
  22   8 2104.33   6  3 18      0.0178     -0.1347      0.3119
  22   8 2104.33   7  3 18     -0.0184     -0.1211      0.1862
  22   8 2104.33   8  3 18      0.0069     -0.0738      0.1031
  22   8 2104.33   9  3 18     -0.0034     -0.0553      0.0506
  22   8 2104.33  10  3 18      0.0003     -0.0141      0.0223
  22   8 2104.33  11  3 18     -0.0000      0.0096      0.0088
  22   8 2104.33  12  3 18     -0.0000     -0.0067      0.0031
  22   8 2104.33  13  3 18      0.0000      0.0016      0.0009
  22   8 2104.33  14  3 18     -0.0000      0.0002      0.0003
  22   8 2104.33  15  3 18     -0.0000     -0.0001      0.0001
  22   8 2104.33  16  3 18     -0.0000      0.0000      0.0000
  22   8 2104.33  17  3 18     -0.0000      0.0000      0.0000
  22   8 2104.33  18  3 18     -0.0000     -0.0000      0.0000
  22   9 2259.89   1  3 18    438.6586    439.8590      0.4907
  22   9 2259.89   2  3 18     14.5571     13.8624      0.6720
  22   9 2259.89   3  3 18     -1.6367     -2.2997      0.7139
  22   9 2259.89   4  3 18      0.0649     -0.3677      0.6144
  22   9 2259.89   5  3 18     -0.0132      0.3482      0.4720
  22   9 2259.89   6  3 18      0.0197      0.3387      0.3177
  22   9 2259.89   7  3 18     -0.0176     -0.1513      0.2002
  22   9 2259.89   8  3 18      0.0071      0.1358      0.1055
  22   9 2259.89   9  3 18     -0.0034     -0.0112      0.0532
  22   9 2259.89  10  3 18      0.0003     -0.0379      0.0235
  22   9 2259.89  11  3 18     -0.0000      0.0145      0.0095
  22   9 2259.89  12  3 18     -0.0000      0.0052      0.0033
  22   9 2259.89  13  3 18      0.0000      0.0008      0.0010
  22   9 2259.89  14  3 18     -0.0000      0.0002      0.0003
  22   9 2259.89  15  3 18     -0.0000     -0.0000      0.0001
  22   9 2259.89  16  3 18     -0.0000      0.0000      0.0000
  22   9 2259.89  17  3 18     -0.0000     -0.0000      0.0000
  22   9 2259.89  18  3 18     -0.0000     -0.0000      0.0000
  22  10 2411.36   1  3 18    438.5090    438.6840      0.5636
  22  10 2411.36   2  3 18     14.2404     12.6765      0.7951
  22  10 2411.36   3  3 18     -1.6061     -0.5939      0.8281
  22  10 2411.36   4  3 18      0.0633      0.2399      0.7088
  22  10 2411.36   5  3 18     -0.0150      0.0530      0.5458
  22  10 2411.36   6  3 18      0.0193     -0.1158      0.3646
  22  10 2411.36   7  3 18     -0.0175     -0.0556      0.2257
  22  10 2411.36   8  3 18      0.0071      0.0440      0.1208
  22  10 2411.36   9  3 18     -0.0034     -0.1252      0.0604
  22  10 2411.36  10  3 18      0.0003      0.0498      0.0259
  22  10 2411.36  11  3 18     -0.0000      0.0033      0.0105
  22  10 2411.36  12  3 18     -0.0000     -0.0026      0.0036
  22  10 2411.36  13  3 18      0.0000      0.0008      0.0011
  22  10 2411.36  14  3 18     -0.0000     -0.0002      0.0003
  22  10 2411.36  15  3 18     -0.0000      0.0001      0.0001
  22  10 2411.36  16  3 18     -0.0000     -0.0000      0.0000
  22  10 2411.36  17  3 18     -0.0000      0.0000      0.0000
  22  10 2411.36  18  3 18     -0.0000      0.0000      0.0000
  22  11 2560.46   1  3 18    438.4524    439.1010      0.5365
  22  11 2560.46   2  3 18     14.0397     13.5012      0.7114
  22  11 2560.46   3  3 18     -1.5616     -0.9499      0.7376
  22  11 2560.46   4  3 18      0.0599     -0.0096      0.6482
  22  11 2560.46   5  3 18     -0.0158      0.6652      0.5082
  22  11 2560.46   6  3 18      0.0185      0.1849      0.3446
  22  11 2560.46   7  3 18     -0.0175      0.0747      0.2184
  22  11 2560.46   8  3 18      0.0069     -0.0912      0.1167
  22  11 2560.46   9  3 18     -0.0034     -0.1536      0.0577
  22  11 2560.46  10  3 18      0.0003     -0.0071      0.0260
  22  11 2560.46  11  3 18     -0.0000     -0.0083      0.0101
  22  11 2560.46  12  3 18     -0.0000      0.0020      0.0035
  22  11 2560.46  13  3 18      0.0000      0.0015      0.0011
  22  11 2560.46  14  3 18     -0.0000     -0.0000      0.0003
  22  11 2560.46  15  3 18     -0.0000      0.0000      0.0001
  22  11 2560.46  16  3 18     -0.0000      0.0000      0.0000
  22  11 2560.46  17  3 18     -0.0000     -0.0000      0.0000
  22  11 2560.46  18  3 18     -0.0000      0.0000      0.0000
  22  12 2709.08   1  3 18    438.5359    438.7090      0.4818
  22  12 2709.08   2  3 18     13.8637     13.9977      0.6588
  22  12 2709.08   3  3 18     -1.5221     -1.4902      0.6797
  22  12 2709.08   4  3 18      0.0643      0.3868      0.5989
  22  12 2709.08   5  3 18     -0.0134      0.6936      0.4617
  22  12 2709.08   6  3 18      0.0183     -0.0833      0.3059
  22  12 2709.08   7  3 18     -0.0170      0.0171      0.1868
  22  12 2709.08   8  3 18      0.0069     -0.0508      0.1042
  22  12 2709.08   9  3 18     -0.0033     -0.0450      0.0516
  22  12 2709.08  10  3 18      0.0003      0.0433      0.0228
  22  12 2709.08  11  3 18     -0.0000     -0.0080      0.0091
  22  12 2709.08  12  3 18     -0.0000     -0.0023      0.0031
  22  12 2709.08  13  3 18      0.0000     -0.0006      0.0010
  22  12 2709.08  14  3 18     -0.0000     -0.0001      0.0003
  22  12 2709.08  15  3 18     -0.0000     -0.0000      0.0001
  22  12 2709.08  16  3 18     -0.0000      0.0000      0.0000
  22  12 2709.08  17  3 18     -0.0000     -0.0000      0.0000
  22  12 2709.08  18  3 18     -0.0000     -0.0000      0.0000
  22  13 2857.60   1  3 18    438.6012    438.4550      0.5486
  22  13 2857.60   2  3 18     13.6853     14.7427      0.7291
  22  13 2857.60   3  3 18     -1.5074     -0.4776      0.7406
  22  13 2857.60   4  3 18      0.0625     -0.1251      0.6655
  22  13 2857.60   5  3 18     -0.0136     -0.5237      0.5100
  22  13 2857.60   6  3 18      0.0178     -0.1790      0.3662
  22  13 2857.60   7  3 18     -0.0166     -0.3273      0.2316
  22  13 2857.60   8  3 18      0.0068      0.0050      0.1184
  22  13 2857.60   9  3 18     -0.0033     -0.0609      0.0575
  22  13 2857.60  10  3 18      0.0003      0.0098      0.0265
  22  13 2857.60  11  3 18     -0.0000     -0.0004      0.0106
  22  13 2857.60  12  3 18     -0.0000     -0.0015      0.0036
  22  13 2857.60  13  3 18      0.0000      0.0015      0.0011
  22  13 2857.60  14  3 18     -0.0000     -0.0004      0.0003
  22  13 2857.60  15  3 18     -0.0000      0.0000      0.0001
  22  13 2857.60  16  3 18     -0.0000      0.0000      0.0000
  22  13 2857.60  17  3 18     -0.0000     -0.0000      0.0000
  22  13 2857.60  18  3 18     -0.0000      0.0000      0.0000
  22  14 3005.25   1  3 18    438.6547    437.9860      0.5064
  22  14 3005.25   2  3 18     13.5482     14.7251      0.6801
  22  14 3005.25   3  3 18     -1.4881     -1.8846      0.7271
  22  14 3005.25   4  3 18      0.0633      0.2429      0.6138
  22  14 3005.25   5  3 18     -0.0135     -0.0060      0.4845
  22  14 3005.25   6  3 18      0.0177      0.0002      0.3248
  22  14 3005.25   7  3 18     -0.0165     -0.0417      0.2019
  22  14 3005.25   8  3 18      0.0067     -0.0306      0.1096
  22  14 3005.25   9  3 18     -0.0032     -0.0362      0.0528
  22  14 3005.25  10  3 18      0.0003      0.0006      0.0241
  22  14 3005.25  11  3 18     -0.0000     -0.0090      0.0093
  22  14 3005.25  12  3 18     -0.0000      0.0008      0.0033
  22  14 3005.25  13  3 18      0.0000      0.0002      0.0010
  22  14 3005.25  14  3 18     -0.0000     -0.0000      0.0003
  22  14 3005.25  15  3 18     -0.0000     -0.0001      0.0001
  22  14 3005.25  16  3 18     -0.0000     -0.0000      0.0000
  22  14 3005.25  17  3 18     -0.0000      0.0000      0.0000
  22  14 3005.25  18  3 18     -0.0000     -0.0000      0.0000
  22  15 3152.13   1  3 18    438.7060    439.4300      0.5200
  22  15 3152.13   2  3 18     13.4447     13.0995      0.6938
  22  15 3152.13   3  3 18     -1.4782     -0.5834      0.7311
  22  15 3152.13   4  3 18      0.0625     -1.0162      0.6356
  22  15 3152.13   5  3 18     -0.0141      0.9733      0.5032
  22  15 3152.13   6  3 18      0.0173      0.6793      0.3350
  22  15 3152.13   7  3 18     -0.0164     -0.2213      0.2087
  22  15 3152.13   8  3 18      0.0066      0.0601      0.1140
  22  15 3152.13   9  3 18     -0.0032      0.0046      0.0586
  22  15 3152.13  10  3 18      0.0003      0.0180      0.0247
  22  15 3152.13  11  3 18     -0.0000     -0.0016      0.0098
  22  15 3152.13  12  3 18     -0.0000      0.0011      0.0035
  22  15 3152.13  13  3 18      0.0000     -0.0022      0.0010
  22  15 3152.13  14  3 18     -0.0000     -0.0000      0.0003
  22  15 3152.13  15  3 18     -0.0000     -0.0001      0.0001
  22  15 3152.13  16  3 18     -0.0000     -0.0000      0.0000
  22  15 3152.13  17  3 18     -0.0000      0.0000      0.0000
  22  15 3152.13  18  3 18     -0.0000      0.0000      0.0000
  22  16 3298.73   1  3 18    438.7283    439.6780      0.5847
  22  16 3298.73   2  3 18     13.3347     13.5946      0.8059
  22  16 3298.73   3  3 18     -1.4639     -0.3439      0.8236
  22  16 3298.73   4  3 18      0.0632     -0.7815      0.7343
  22  16 3298.73   5  3 18     -0.0136      0.1039      0.5644
  22  16 3298.73   6  3 18      0.0172     -0.0656      0.3817
  22  16 3298.73   7  3 18     -0.0162      0.1917      0.2368
  22  16 3298.73   8  3 18      0.0065     -0.0091      0.1316
  22  16 3298.73   9  3 18     -0.0031      0.0715      0.0652
  22  16 3298.73  10  3 18      0.0003     -0.0087      0.0289
  22  16 3298.73  11  3 18     -0.0000      0.0157      0.0112
  22  16 3298.73  12  3 18     -0.0000     -0.0007      0.0039
  22  16 3298.73  13  3 18      0.0000     -0.0001      0.0012
  22  16 3298.73  14  3 18     -0.0000      0.0000      0.0003
  22  16 3298.73  15  3 18     -0.0000      0.0001      0.0001
  22  16 3298.73  16  3 18     -0.0000     -0.0000      0.0000
  22  16 3298.73  17  3 18     -0.0000      0.0000      0.0000
  22  16 3298.73  18  3 18     -0.0000     -0.0000      0.0000
  22  17 3445.08   1  3 18    438.7278    439.0400      0.6828
  22  17 3445.08   2  3 18     13.1943     14.0580      0.9532
  22  17 3445.08   3  3 18     -1.4509     -2.3435      0.9760
  22  17 3445.08   4  3 18      0.0625     -0.1436      0.8624
  22  17 3445.08   5  3 18     -0.0134     -0.5618      0.6781
  22  17 3445.08   6  3 18      0.0168      0.5130      0.4611
  22  17 3445.08   7  3 18     -0.0160     -0.0869      0.2860
  22  17 3445.08   8  3 18      0.0064     -0.0580      0.1573
  22  17 3445.08   9  3 18     -0.0031     -0.1306      0.0784
  22  17 3445.08  10  3 18      0.0003      0.0093      0.0343
  22  17 3445.08  11  3 18     -0.0000      0.0036      0.0135
  22  17 3445.08  12  3 18     -0.0000     -0.0020      0.0047
  22  17 3445.08  13  3 18      0.0000      0.0013      0.0014
  22  17 3445.08  14  3 18     -0.0000     -0.0002      0.0004
  22  17 3445.08  15  3 18     -0.0000      0.0000      0.0001
  22  17 3445.08  16  3 18     -0.0000      0.0000      0.0000
  22  17 3445.08  17  3 18     -0.0000     -0.0000      0.0000
  22  17 3445.08  18  3 18     -0.0000      0.0000      0.0000
  22  18 3591.31   1  3 18    438.7259    437.4370      0.8679
  22  18 3591.31   2  3 18     13.0912     12.2326      1.2127
  22  18 3591.31   3  3 18     -1.4438     -1.4842      1.2548
  22  18 3591.31   4  3 18      0.0619     -1.6803      1.1060
  22  18 3591.31   5  3 18     -0.0134      0.0541      0.8536
  22  18 3591.31   6  3 18      0.0166     -0.8578      0.5931
  22  18 3591.31   7  3 18     -0.0159      0.1560      0.3646
  22  18 3591.31   8  3 18      0.0064      0.0401      0.2017
  22  18 3591.31   9  3 18     -0.0030     -0.1216      0.0998
  22  18 3591.31  10  3 18      0.0003     -0.0194      0.0439
  22  18 3591.31  11  3 18     -0.0000     -0.0249      0.0175
  22  18 3591.31  12  3 18     -0.0000     -0.0018      0.0062
  22  18 3591.31  13  3 18      0.0000     -0.0007      0.0019
  22  18 3591.31  14  3 18     -0.0000      0.0002      0.0005
  22  18 3591.31  15  3 18     -0.0000     -0.0001      0.0001
  22  18 3591.31  16  3 18     -0.0000      0.0000      0.0000
  22  18 3591.31  17  3 18     -0.0000     -0.0000      0.0000
  22  18 3591.31  18  3 18     -0.0000     -0.0000      0.0000
  22  19 3737.51   1  3 18    438.7429    438.9700      1.0790
  22  19 3737.51   2  3 18     13.0049     13.7766      1.5209
  22  19 3737.51   3  3 18     -1.4374      0.5762      1.5641
  22  19 3737.51   4  3 18      0.0625      1.1152      1.3825
  22  19 3737.51   5  3 18     -0.0132     -0.4510      1.0670
  22  19 3737.51   6  3 18      0.0164     -0.5459      0.7327
  22  19 3737.51   7  3 18     -0.0158     -0.1993      0.4483
  22  19 3737.51   8  3 18      0.0063      0.3169      0.2502
  22  19 3737.51   9  3 18     -0.0030     -0.2514      0.1241
  22  19 3737.51  10  3 18      0.0003      0.0134      0.0547
  22  19 3737.51  11  3 18     -0.0000     -0.0410      0.0216
  22  19 3737.51  12  3 18     -0.0000      0.0096      0.0076
  22  19 3737.51  13  3 18      0.0000     -0.0024      0.0023
  22  19 3737.51  14  3 18     -0.0000     -0.0001      0.0006
  22  19 3737.51  15  3 18     -0.0000      0.0001      0.0001
  22  19 3737.51  16  3 18     -0.0000     -0.0000      0.0000
  22  19 3737.51  17  3 18     -0.0000     -0.0000      0.0000
  22  19 3737.51  18  3 18     -0.0000     -0.0000      0.0000
  22  20 3883.43   1  3 18    438.7591    437.6700      1.3207
  22  20 3883.43   2  3 18     12.9010     12.9404      1.8617
  22  20 3883.43   3  3 18     -1.4295     -3.7183      1.9258
  22  20 3883.43   4  3 18      0.0618     -2.8667      1.7074
  22  20 3883.43   5  3 18     -0.0132     -0.0551      1.3142
  22  20 3883.43   6  3 18      0.0162     -1.9139      0.9007
  22  20 3883.43   7  3 18     -0.0156     -0.2578      0.5583
  22  20 3883.43   8  3 18      0.0062      0.0373      0.3093
  22  20 3883.43   9  3 18     -0.0030     -0.2141      0.1536
  22  20 3883.43  10  3 18      0.0003     -0.0495      0.0685
  22  20 3883.43  11  3 18     -0.0000      0.0476      0.0270
  22  20 3883.43  12  3 18     -0.0000     -0.0039      0.0094
  22  20 3883.43  13  3 18      0.0000      0.0003      0.0029
  22  20 3883.43  14  3 18     -0.0000     -0.0004      0.0008
  22  20 3883.43  15  3 18     -0.0000      0.0001      0.0002
  22  20 3883.43  16  3 18     -0.0000     -0.0000      0.0000
  22  20 3883.43  17  3 18     -0.0000      0.0000      0.0000
  22  20 3883.43  18  3 18     -0.0000      0.0000      0.0000
  22  21 4029.15   1  3 18    438.8183    439.3580      1.7358
  22  21 4029.15   2  3 18     12.8389     11.2775      2.4487
  22  21 4029.15   3  3 18     -1.4247      1.1918      2.5386
  22  21 4029.15   4  3 18      0.0620     -5.4714      2.2411
  22  21 4029.15   5  3 18     -0.0130      0.6575      1.7398
  22  21 4029.15   6  3 18      0.0161      0.7241      1.1952
  22  21 4029.15   7  3 18     -0.0156      0.2564      0.7387
  22  21 4029.15   8  3 18      0.0062     -0.0871      0.4130
  22  21 4029.15   9  3 18     -0.0029      0.1432      0.2047
  22  21 4029.15  10  3 18      0.0003     -0.0195      0.0909
  22  21 4029.15  11  3 18     -0.0000      0.0231      0.0359
  22  21 4029.15  12  3 18     -0.0000      0.0067      0.0126
  22  21 4029.15  13  3 18      0.0000      0.0019      0.0039
  22  21 4029.15  14  3 18     -0.0000     -0.0020      0.0011
  22  21 4029.15  15  3 18     -0.0000      0.0003      0.0002
  22  21 4029.15  16  3 18     -0.0000      0.0000      0.0000
  22  21 4029.15  17  3 18     -0.0000      0.0000      0.0000
  22  21 4029.15  18  3 18     -0.0000     -0.0000      0.0000
  22  22 4174.82   1  3 18    438.8806    437.2240      2.0461
  22  22 4174.82   2  3 18     12.7862     16.6379      2.9324
  22  22 4174.82   3  3 18     -1.4209      1.6929      3.0266
  22  22 4174.82   4  3 18      0.0618     -0.5638      2.6581
  22  22 4174.82   5  3 18     -0.0131      1.6489      2.0551
  22  22 4174.82   6  3 18      0.0160      0.0472      1.4203
  22  22 4174.82   7  3 18     -0.0155      0.2054      0.8787
  22  22 4174.82   8  3 18      0.0062     -0.1342      0.4877
  22  22 4174.82   9  3 18     -0.0029      0.4014      0.2435
  22  22 4174.82  10  3 18      0.0003     -0.2719      0.1081
  22  22 4174.82  11  3 18     -0.0000      0.0752      0.0428
  22  22 4174.82  12  3 18     -0.0000      0.0055      0.0151
  22  22 4174.82  13  3 18      0.0000      0.0083      0.0047
  22  22 4174.82  14  3 18     -0.0000     -0.0028      0.0013
  22  22 4174.82  15  3 18     -0.0000      0.0000      0.0003
  22  22 4174.82  16  3 18     -0.0000     -0.0001      0.0001
  22  22 4174.82  17  3 18     -0.0000      0.0000      0.0000
  22  22 4174.82  18  3 18     -0.0000     -0.0000      0.0000
  22  23 4320.15   1  3 18    438.9360    441.0860      2.7438
  22  23 4320.15   2  3 18     12.7177     18.6592      3.9468
  22  23 4320.15   3  3 18     -1.4141     11.1677      4.0870
  22  23 4320.15   4  3 18      0.0616      0.4918      3.5823
  22  23 4320.15   5  3 18     -0.0129      3.0087      2.7870
  22  23 4320.15   6  3 18      0.0158     -1.2163      1.9309
  22  23 4320.15   7  3 18     -0.0154     -0.8638      1.1993
  22  23 4320.15   8  3 18      0.0061     -0.0223      0.6655
  22  23 4320.15   9  3 18     -0.0029     -0.4311      0.3315
  22  23 4320.15  10  3 18      0.0003      0.0582      0.1492
  22  23 4320.15  11  3 18     -0.0000     -0.0051      0.0593
  22  23 4320.15  12  3 18     -0.0000     -0.0333      0.0209
  22  23 4320.15  13  3 18      0.0000      0.0145      0.0066
  22  23 4320.15  14  3 18     -0.0000     -0.0025      0.0018
  22  23 4320.15  15  3 18     -0.0000      0.0004      0.0004
  22  23 4320.15  16  3 18     -0.0000      0.0001      0.0001
  22  23 4320.15  17  3 18     -0.0000     -0.0000      0.0000
  22  23 4320.15  18  3 18     -0.0000      0.0000      0.0000
  22  24 4465.23   1  3 18    438.9974    439.9930      4.2622
  22  24 4465.23   2  3 18     12.6793      0.8666      6.2032
  22  24 4465.23   3  3 18     -1.4107     15.1111      6.4674
  22  24 4465.23   4  3 18      0.0616     -2.4239      5.6442
  22  24 4465.23   5  3 18     -0.0128      7.7265      4.3899
  22  24 4465.23   6  3 18      0.0158     -2.3404      3.0401
  22  24 4465.23   7  3 18     -0.0153     -0.0642      1.8842
  22  24 4465.23   8  3 18      0.0061      0.4253      1.0556
  22  24 4465.23   9  3 18     -0.0029     -0.1424      0.5283
  22  24 4465.23  10  3 18      0.0003     -0.0234      0.2369
  22  24 4465.23  11  3 18     -0.0000     -0.0151      0.0947
  22  24 4465.23  12  3 18     -0.0000      0.0574      0.0337
  22  24 4465.23  13  3 18      0.0000     -0.0149      0.0105
  22  24 4465.23  14  3 18     -0.0000      0.0004      0.0029
  22  24 4465.23  15  3 18     -0.0000     -0.0012      0.0007
  22  24 4465.23  16  3 18     -0.0000      0.0001      0.0001
  22  24 4465.23  17  3 18     -0.0000     -0.0000      0.0000
  22  24 4465.23  18  3 18     -0.0000     -0.0000      0.0000
  22  25 4610.16   1  3 18    439.0457    450.8290      7.8679
  22  25 4610.16   2  3 18     12.6452     18.7769     11.4930
  22  25 4610.16   3  3 18     -1.4083      5.9630     11.8465
  22  25 4610.16   4  3 18      0.0615      5.5712     10.3620
  22  25 4610.16   5  3 18     -0.0129      4.3549      8.0701
  22  25 4610.16   6  3 18      0.0157     -3.5998      5.6026
  22  25 4610.16   7  3 18     -0.0153     -8.9894      3.5069
  22  25 4610.16   8  3 18      0.0061      1.6288      1.9466
  22  25 4610.16   9  3 18     -0.0029     -1.4881      0.9792
  22  25 4610.16  10  3 18      0.0003      0.0567      0.4386
  22  25 4610.16  11  3 18     -0.0000      0.1028      0.1777
  22  25 4610.16  12  3 18     -0.0000      0.2211      0.0630
  22  25 4610.16  13  3 18      0.0000     -0.0330      0.0196
  22  25 4610.16  14  3 18     -0.0000     -0.0050      0.0054
  22  25 4610.16  15  3 18     -0.0000      0.0002      0.0013
  22  25 4610.16  16  3 18     -0.0000      0.0002      0.0003
  22  25 4610.16  17  3 18     -0.0000     -0.0000      0.0000
  22  25 4610.16  18  3 18     -0.0000     -0.0000      0.0000
  23   6 1804.27   1  3 18    439.5513    439.2150      0.6951
  23   6 1804.27   2  3 18     17.7074     17.7108      0.9365
  23   6 1804.27   3  3 18     -1.9664     -2.6781      0.9762
  23   6 1804.27   4  3 18      0.0684     -0.4411      0.9312
  23   6 1804.27   5  3 18     -0.0106      0.0539      0.6183
  23   6 1804.27   6  3 18      0.0209      0.2513      0.4418
  23   6 1804.27   7  3 18     -0.0222      0.0040      0.2753
  23   6 1804.27   8  3 18      0.0077     -0.0327      0.1610
  23   6 1804.27   9  3 18     -0.0041      0.0567      0.0730
  23   6 1804.27  10  3 18      0.0004     -0.0104      0.0393
  23   6 1804.27  11  3 18     -0.0001      0.0150      0.0156
  23   6 1804.27  12  3 18     -0.0001      0.0027      0.0059
  23   6 1804.27  13  3 18      0.0000      0.0003      0.0019
  23   6 1804.27  14  3 18     -0.0000      0.0006      0.0006
  23   6 1804.27  15  3 18     -0.0000      0.0000      0.0002
  23   6 1804.27  16  3 18     -0.0000     -0.0000      0.0000
  23   6 1804.27  17  3 18     -0.0000      0.0000      0.0000
  23   6 1804.27  18  3 18     -0.0000     -0.0000      0.0000
  23   7 1969.36   1  3 18    439.3594    439.3210      0.4251
  23   7 1969.36   2  3 18     16.6285     16.7125      0.6008
  23   7 1969.36   3  3 18     -1.8381     -2.5484      0.5979
  23   7 1969.36   4  3 18      0.0675      0.4205      0.5208
  23   7 1969.36   5  3 18     -0.0080     -0.4671      0.4307
  23   7 1969.36   6  3 18      0.0235     -0.3353      0.3095
  23   7 1969.36   7  3 18     -0.0197      0.0120      0.1931
  23   7 1969.36   8  3 18      0.0084      0.0392      0.1077
  23   7 1969.36   9  3 18     -0.0040      0.0867      0.0557
  23   7 1969.36  10  3 18      0.0004     -0.0029      0.0253
  23   7 1969.36  11  3 18     -0.0001      0.0032      0.0106
  23   7 1969.36  12  3 18     -0.0001     -0.0030      0.0039
  23   7 1969.36  13  3 18      0.0000     -0.0016      0.0013
  23   7 1969.36  14  3 18     -0.0000     -0.0001      0.0004
  23   7 1969.36  15  3 18     -0.0000     -0.0000      0.0001
  23   7 1969.36  16  3 18     -0.0000      0.0000      0.0000
  23   7 1969.36  17  3 18     -0.0000     -0.0000      0.0000
  23   7 1969.36  18  3 18     -0.0000      0.0000      0.0000
  23   8 2130.73   1  3 18    439.1550    438.8060      0.4338
  23   8 2130.73   2  3 18     15.5843     16.2212      0.6059
  23   8 2130.73   3  3 18     -1.7494     -2.2841      0.6225
  23   8 2130.73   4  3 18      0.0599     -0.0656      0.5525
  23   8 2130.73   5  3 18     -0.0152      0.2030      0.4372
  23   8 2130.73   6  3 18      0.0192      0.0186      0.3170
  23   8 2130.73   7  3 18     -0.0204     -0.0358      0.1917
  23   8 2130.73   8  3 18      0.0079     -0.0065      0.1116
  23   8 2130.73   9  3 18     -0.0040     -0.0361      0.0547
  23   8 2130.73  10  3 18      0.0004      0.0418      0.0252
  23   8 2130.73  11  3 18     -0.0000     -0.0063      0.0100
  23   8 2130.73  12  3 18     -0.0001      0.0048      0.0039
  23   8 2130.73  13  3 18      0.0000     -0.0001      0.0012
  23   8 2130.73  14  3 18     -0.0000     -0.0004      0.0004
  23   8 2130.73  15  3 18     -0.0000     -0.0001      0.0001
  23   8 2130.73  16  3 18     -0.0000      0.0000      0.0000
  23   8 2130.73  17  3 18     -0.0000      0.0000      0.0000
  23   8 2130.73  18  3 18     -0.0000      0.0000      0.0000
  23   9 2287.43   1  3 18    438.8366    438.6170      0.5240
  23   9 2287.43   2  3 18     14.8659     14.2567      0.6887
  23   9 2287.43   3  3 18     -1.6871     -1.6465      0.7309
  23   9 2287.43   4  3 18      0.0668      0.2422      0.6911
  23   9 2287.43   5  3 18     -0.0126      0.6484      0.4875
  23   9 2287.43   6  3 18      0.0215     -0.0653      0.3727
  23   9 2287.43   7  3 18     -0.0194      0.1565      0.2155
  23   9 2287.43   8  3 18      0.0082      0.0645      0.1329
  23   9 2287.43   9  3 18     -0.0040      0.0489      0.0630
  23   9 2287.43  10  3 18      0.0004      0.0480      0.0313
  23   9 2287.43  11  3 18     -0.0001     -0.0079      0.0120
  23   9 2287.43  12  3 18     -0.0001      0.0002      0.0049
  23   9 2287.43  13  3 18      0.0000     -0.0004      0.0015
  23   9 2287.43  14  3 18     -0.0000     -0.0008      0.0005
  23   9 2287.43  15  3 18     -0.0000     -0.0001      0.0001
  23   9 2287.43  16  3 18     -0.0000      0.0000      0.0000
  23   9 2287.43  17  3 18     -0.0000     -0.0000      0.0000
  23   9 2287.43  18  3 18     -0.0000     -0.0000      0.0000
  23  10 2439.84   1  3 18    438.6636    438.9210      0.4945
  23  10 2439.84   2  3 18     14.4576     14.6085      0.6502
  23  10 2439.84   3  3 18     -1.6493     -1.6946      0.6997
  23  10 2439.84   4  3 18      0.0642     -1.0114      0.6429
  23  10 2439.84   5  3 18     -0.0156     -0.1373      0.4760
  23  10 2439.84   6  3 18      0.0207     -0.0227      0.3367
  23  10 2439.84   7  3 18     -0.0194     -0.1322      0.2194
  23  10 2439.84   8  3 18      0.0081      0.1018      0.1200
  23  10 2439.84   9  3 18     -0.0041      0.0029      0.0621
  23  10 2439.84  10  3 18      0.0004     -0.0258      0.0300
  23  10 2439.84  11  3 18     -0.0001      0.0102      0.0130
  23  10 2439.84  12  3 18     -0.0001     -0.0010      0.0046
  23  10 2439.84  13  3 18      0.0000     -0.0030      0.0015
  23  10 2439.84  14  3 18     -0.0000      0.0006      0.0004
  23  10 2439.84  15  3 18     -0.0000      0.0001      0.0001
  23  10 2439.84  16  3 18     -0.0000      0.0000      0.0000
  23  10 2439.84  17  3 18     -0.0000      0.0000      0.0000
  23  10 2439.84  18  3 18     -0.0000     -0.0000      0.0000
  23  11 2590.05   1  3 18    438.5653    438.3150      0.5069
  23  11 2590.05   2  3 18     14.1980     14.3768      0.6719
  23  11 2590.05   3  3 18     -1.5989     -1.7857      0.7078
  23  11 2590.05   4  3 18      0.0610     -0.9742      0.6309
  23  11 2590.05   5  3 18     -0.0154     -0.3525      0.5123
  23  11 2590.05   6  3 18      0.0199     -0.3186      0.3387
  23  11 2590.05   7  3 18     -0.0192      0.0284      0.2149
  23  11 2590.05   8  3 18      0.0079      0.1163      0.1298
  23  11 2590.05   9  3 18     -0.0040     -0.1045      0.0665
  23  11 2590.05  10  3 18      0.0004     -0.0087      0.0307
  23  11 2590.05  11  3 18     -0.0000      0.0021      0.0124
  23  11 2590.05  12  3 18     -0.0001     -0.0014      0.0043
  23  11 2590.05  13  3 18      0.0000     -0.0013      0.0015
  23  11 2590.05  14  3 18     -0.0000     -0.0003      0.0004
  23  11 2590.05  15  3 18     -0.0000     -0.0000      0.0001
  23  11 2590.05  16  3 18     -0.0000      0.0000      0.0000
  23  11 2590.05  17  3 18     -0.0000      0.0000      0.0000
  23  11 2590.05  18  3 18     -0.0000     -0.0000      0.0000
  23  12 2739.76   1  3 18    438.5973    438.6880      0.4523
  23  12 2739.76   2  3 18     14.0033     14.4144      0.6214
  23  12 2739.76   3  3 18     -1.5528     -2.1960      0.6272
  23  12 2739.76   4  3 18      0.0644     -0.8450      0.5758
  23  12 2739.76   5  3 18     -0.0142      0.6818      0.4513
  23  12 2739.76   6  3 18      0.0195      0.6865      0.3090
  23  12 2739.76   7  3 18     -0.0187     -0.1566      0.1936
  23  12 2739.76   8  3 18      0.0078      0.0294      0.1138
  23  12 2739.76   9  3 18     -0.0039     -0.0037      0.0591
  23  12 2739.76  10  3 18      0.0004     -0.0001      0.0270
  23  12 2739.76  11  3 18     -0.0000     -0.0014      0.0107
  23  12 2739.76  12  3 18     -0.0001     -0.0052      0.0039
  23  12 2739.76  13  3 18      0.0000     -0.0014      0.0013
  23  12 2739.76  14  3 18     -0.0000     -0.0004      0.0004
  23  12 2739.76  15  3 18     -0.0000      0.0001      0.0001
  23  12 2739.76  16  3 18     -0.0000     -0.0000      0.0000
  23  12 2739.76  17  3 18     -0.0000      0.0000      0.0000
  23  12 2739.76  18  3 18     -0.0000     -0.0000      0.0000
  23  13 2889.17   1  3 18    438.6669    438.6860      0.4377
  23  13 2889.17   2  3 18     13.8416     13.9403      0.6043
  23  13 2889.17   3  3 18     -1.5356     -1.5740      0.6203
  23  13 2889.17   4  3 18      0.0643     -0.4052      0.5733
  23  13 2889.17   5  3 18     -0.0135      0.2025      0.4179
  23  13 2889.17   6  3 18      0.0194     -0.1209      0.3206
  23  13 2889.17   7  3 18     -0.0182     -0.3313      0.1873
  23  13 2889.17   8  3 18      0.0077     -0.0796      0.1084
  23  13 2889.17   9  3 18     -0.0039     -0.0048      0.0570
  23  13 2889.17  10  3 18      0.0004     -0.0114      0.0242
  23  13 2889.17  11  3 18     -0.0000      0.0199      0.0106
  23  13 2889.17  12  3 18     -0.0001      0.0031      0.0038
  23  13 2889.17  13  3 18      0.0000      0.0003      0.0013
  23  13 2889.17  14  3 18     -0.0000      0.0005      0.0003
  23  13 2889.17  15  3 18     -0.0000      0.0000      0.0001
  23  13 2889.17  16  3 18     -0.0000      0.0000      0.0000
  23  13 2889.17  17  3 18     -0.0000     -0.0000      0.0000
  23  13 2889.17  18  3 18     -0.0000      0.0000      0.0000
  23  14 3037.62   1  3 18    438.7009    438.6550      0.4396
  23  14 3037.62   2  3 18     13.6911     13.2122      0.6156
  23  14 3037.62   3  3 18     -1.5174     -1.9469      0.6281
  23  14 3037.62   4  3 18      0.0648     -0.2331      0.5680
  23  14 3037.62   5  3 18     -0.0141      0.0502      0.4524
  23  14 3037.62   6  3 18      0.0188     -0.5578      0.3136
  23  14 3037.62   7  3 18     -0.0182      0.1894      0.1937
  23  14 3037.62   8  3 18      0.0076     -0.0343      0.1108
  23  14 3037.62   9  3 18     -0.0038      0.0171      0.0570
  23  14 3037.62  10  3 18      0.0004     -0.0121      0.0253
  23  14 3037.62  11  3 18     -0.0000      0.0067      0.0104
  23  14 3037.62  12  3 18     -0.0001     -0.0024      0.0039
  23  14 3037.62  13  3 18      0.0000     -0.0027      0.0013
  23  14 3037.62  14  3 18     -0.0000     -0.0002      0.0004
  23  14 3037.62  15  3 18     -0.0000     -0.0001      0.0001
  23  14 3037.62  16  3 18     -0.0000      0.0000      0.0000
  23  14 3037.62  17  3 18     -0.0000      0.0000      0.0000
  23  14 3037.62  18  3 18     -0.0000     -0.0000      0.0000
  23  15 3185.15   1  3 18    438.7709    439.2260      0.5195
  23  15 3185.15   2  3 18     13.5758     12.9745      0.7220
  23  15 3185.15   3  3 18     -1.5041     -1.5053      0.7669
  23  15 3185.15   4  3 18      0.0641     -0.9250      0.6808
  23  15 3185.15   5  3 18     -0.0143     -0.3476      0.5320
  23  15 3185.15   6  3 18      0.0187      0.3882      0.3651
  23  15 3185.15   7  3 18     -0.0179      0.2462      0.2310
  23  15 3185.15   8  3 18      0.0075      0.2531      0.1284
  23  15 3185.15   9  3 18     -0.0037      0.0471      0.0673
  23  15 3185.15  10  3 18      0.0004     -0.0014      0.0311
  23  15 3185.15  11  3 18     -0.0000     -0.0042      0.0127
  23  15 3185.15  12  3 18     -0.0001     -0.0014      0.0048
  23  15 3185.15  13  3 18      0.0000      0.0009      0.0015
  23  15 3185.15  14  3 18     -0.0000     -0.0003      0.0005
  23  15 3185.15  15  3 18     -0.0000     -0.0000      0.0001
  23  15 3185.15  16  3 18     -0.0000      0.0000      0.0000
  23  15 3185.15  17  3 18     -0.0000     -0.0000      0.0000
  23  15 3185.15  18  3 18     -0.0000     -0.0000      0.0000
  23  16 3332.37   1  3 18    438.8046    438.8960      0.5460
  23  16 3332.37   2  3 18     13.4707     14.2241      0.7588
  23  16 3332.37   3  3 18     -1.4885      0.0651      0.7913
  23  16 3332.37   4  3 18      0.0650     -0.1668      0.7039
  23  16 3332.37   5  3 18     -0.0139     -0.6470      0.5559
  23  16 3332.37   6  3 18      0.0183      0.4539      0.3899
  23  16 3332.37   7  3 18     -0.0178     -0.1706      0.2481
  23  16 3332.37   8  3 18      0.0074      0.0666      0.1393
  23  16 3332.37   9  3 18     -0.0037     -0.0461      0.0726
  23  16 3332.37  10  3 18      0.0004     -0.0322      0.0332
  23  16 3332.37  11  3 18     -0.0000     -0.0016      0.0137
  23  16 3332.37  12  3 18     -0.0001      0.0038      0.0051
  23  16 3332.37  13  3 18      0.0000     -0.0004      0.0017
  23  16 3332.37  14  3 18     -0.0000      0.0001      0.0005
  23  16 3332.37  15  3 18     -0.0000      0.0000      0.0001
  23  16 3332.37  16  3 18     -0.0000     -0.0000      0.0000
  23  16 3332.37  17  3 18     -0.0000      0.0000      0.0000
  23  16 3332.37  18  3 18     -0.0000     -0.0000      0.0000
  23  17 3479.46   1  3 18    438.8116    438.3440      0.6764
  23  17 3479.46   2  3 18     13.3362     15.0658      0.9421
  23  17 3479.46   3  3 18     -1.4744      0.9139      0.9872
  23  17 3479.46   4  3 18      0.0645     -0.4394      0.8833
  23  17 3479.46   5  3 18     -0.0137     -0.6780      0.6882
  23  17 3479.46   6  3 18      0.0180     -0.6498      0.4825
  23  17 3479.46   7  3 18     -0.0176     -0.2974      0.3088
  23  17 3479.46   8  3 18      0.0073      0.2731      0.1759
  23  17 3479.46   9  3 18     -0.0036      0.0379      0.0901
  23  17 3479.46  10  3 18      0.0004      0.0012      0.0416
  23  17 3479.46  11  3 18     -0.0000     -0.0143      0.0173
  23  17 3479.46  12  3 18     -0.0001     -0.0018      0.0064
  23  17 3479.46  13  3 18      0.0000      0.0004      0.0021
  23  17 3479.46  14  3 18     -0.0000      0.0003      0.0006
  23  17 3479.46  15  3 18     -0.0000      0.0000      0.0002
  23  17 3479.46  16  3 18     -0.0000     -0.0000      0.0000
  23  17 3479.46  17  3 18     -0.0000      0.0000      0.0000
  23  17 3479.46  18  3 18     -0.0000     -0.0000      0.0000
  23  18 3626.27   1  3 18    438.8004    438.3640      0.8502
  23  18 3626.27   2  3 18     13.2193     15.3145      1.1898
  23  18 3626.27   3  3 18     -1.4653     -0.6611      1.2469
  23  18 3626.27   4  3 18      0.0636     -1.0200      1.1172
  23  18 3626.27   5  3 18     -0.0139     -0.6979      0.8724
  23  18 3626.27   6  3 18      0.0177     -0.0139      0.6216
  23  18 3626.27   7  3 18     -0.0174     -0.9029      0.3916
  23  18 3626.27   8  3 18      0.0072      0.2463      0.2228
  23  18 3626.27   9  3 18     -0.0036     -0.3142      0.1140
  23  18 3626.27  10  3 18      0.0004     -0.0157      0.0527
  23  18 3626.27  11  3 18     -0.0000      0.0132      0.0219
  23  18 3626.27  12  3 18     -0.0001     -0.0120      0.0081
  23  18 3626.27  13  3 18      0.0000     -0.0038      0.0027
  23  18 3626.27  14  3 18     -0.0000      0.0003      0.0008
  23  18 3626.27  15  3 18     -0.0000     -0.0001      0.0002
  23  18 3626.27  16  3 18     -0.0000     -0.0001      0.0000
  23  18 3626.27  17  3 18     -0.0000      0.0000      0.0000
  23  18 3626.27  18  3 18     -0.0000     -0.0000      0.0000
  23  19 3772.94   1  3 18    438.8019    437.8210      1.0527
  23  19 3772.94   2  3 18     13.1342     13.4836      1.4926
  23  19 3772.94   3  3 18     -1.4596     -2.9379      1.5644
  23  19 3772.94   4  3 18      0.0642      0.4670      1.3910
  23  19 3772.94   5  3 18     -0.0136     -0.3334      1.0961
  23  19 3772.94   6  3 18      0.0176      1.1803      0.7709
  23  19 3772.94   7  3 18     -0.0173     -0.1956      0.4858
  23  19 3772.94   8  3 18      0.0071      0.7341      0.2756
  23  19 3772.94   9  3 18     -0.0035     -0.3875      0.1418
  23  19 3772.94  10  3 18      0.0004     -0.0708      0.0659
  23  19 3772.94  11  3 18     -0.0000     -0.0130      0.0273
  23  19 3772.94  12  3 18     -0.0001      0.0082      0.0101
  23  19 3772.94  13  3 18      0.0000      0.0046      0.0033
  23  19 3772.94  14  3 18     -0.0000     -0.0011      0.0010
  23  19 3772.94  15  3 18     -0.0000      0.0004      0.0002
  23  19 3772.94  16  3 18     -0.0000     -0.0001      0.0001
  23  19 3772.94  17  3 18     -0.0000      0.0000      0.0000
  23  19 3772.94  18  3 18     -0.0000      0.0000      0.0000
  23  20 3919.42   1  3 18    438.7994    440.5550      1.3069
  23  20 3919.42   2  3 18     13.0300     13.8389      1.8750
  23  20 3919.42   3  3 18     -1.4519      1.1816      1.9569
  23  20 3919.42   4  3 18      0.0637      1.4490      1.7397
  23  20 3919.42   5  3 18     -0.0137      3.0167      1.3625
  23  20 3919.42   6  3 18      0.0173     -0.5414      0.9570
  23  20 3919.42   7  3 18     -0.0172     -0.1336      0.6042
  23  20 3919.42   8  3 18      0.0071     -0.2370      0.3446
  23  20 3919.42   9  3 18     -0.0035      0.2740      0.1767
  23  20 3919.42  10  3 18      0.0003     -0.0316      0.0815
  23  20 3919.42  11  3 18     -0.0000      0.0000      0.0340
  23  20 3919.42  12  3 18     -0.0001     -0.0178      0.0125
  23  20 3919.42  13  3 18      0.0000      0.0091      0.0042
  23  20 3919.42  14  3 18     -0.0000      0.0009      0.0012
  23  20 3919.42  15  3 18     -0.0000      0.0000      0.0003
  23  20 3919.42  16  3 18     -0.0000      0.0000      0.0001
  23  20 3919.42  17  3 18     -0.0000     -0.0000      0.0000
  23  20 3919.42  18  3 18     -0.0000     -0.0000      0.0000
  23  21 4065.60   1  3 18    438.8291    437.6000      1.6512
  23  21 4065.60   2  3 18     12.9487     11.8455      2.3640
  23  21 4065.60   3  3 18     -1.4460     -1.5561      2.4697
  23  21 4065.60   4  3 18      0.0637      2.1719      2.1951
  23  21 4065.60   5  3 18     -0.0135     -3.9059      1.7277
  23  21 4065.60   6  3 18      0.0172      1.2759      1.2159
  23  21 4065.60   7  3 18     -0.0171     -0.0653      0.7723
  23  21 4065.60   8  3 18      0.0070      0.4817      0.4412
  23  21 4065.60   9  3 18     -0.0035      0.1443      0.2265
  23  21 4065.60  10  3 18      0.0003      0.1872      0.1049
  23  21 4065.60  11  3 18     -0.0000      0.0168      0.0435
  23  21 4065.60  12  3 18     -0.0001     -0.0035      0.0162
  23  21 4065.60  13  3 18      0.0000     -0.0078      0.0053
  23  21 4065.60  14  3 18     -0.0000      0.0030      0.0016
  23  21 4065.60  15  3 18     -0.0000      0.0000      0.0004
  23  21 4065.60  16  3 18     -0.0000      0.0001      0.0001
  23  21 4065.60  17  3 18     -0.0000     -0.0000      0.0000
  23  21 4065.60  18  3 18     -0.0000     -0.0000      0.0000
  23  22 4211.61   1  3 18    438.8838    435.2310      2.2013
  23  22 4211.61   2  3 18     12.8977      9.1578      3.1564
  23  22 4211.61   3  3 18     -1.4429      4.1056      3.3049
  23  22 4211.61   4  3 18      0.0636      0.5761      2.9317
  23  22 4211.61   5  3 18     -0.0135     -5.4791      2.3171
  23  22 4211.61   6  3 18      0.0171     -1.7051      1.6302
  23  22 4211.61   7  3 18     -0.0170      1.0331      1.0319
  23  22 4211.61   8  3 18      0.0070     -0.7708      0.5927
  23  22 4211.61   9  3 18     -0.0034      0.2569      0.3071
  23  22 4211.61  10  3 18      0.0003      0.1281      0.1422
  23  22 4211.61  11  3 18     -0.0000     -0.0139      0.0593
  23  22 4211.61  12  3 18     -0.0001      0.0068      0.0221
  23  22 4211.61  13  3 18      0.0000      0.0133      0.0073
  23  22 4211.61  14  3 18     -0.0000      0.0009      0.0022
  23  22 4211.61  15  3 18     -0.0000      0.0006      0.0006
  23  22 4211.61  16  3 18     -0.0000     -0.0002      0.0001
  23  22 4211.61  17  3 18     -0.0000      0.0000      0.0000
  23  22 4211.61  18  3 18     -0.0000     -0.0000      0.0000
  23  23 4357.39   1  3 18    438.9337    439.4700      2.8030
  23  23 4357.39   2  3 18     12.8280     10.7349      4.0346
  23  23 4357.39   3  3 18     -1.4365     -0.7473      4.2090
  23  23 4357.39   4  3 18      0.0633     -1.2511      3.7580
  23  23 4357.39   5  3 18     -0.0134     -0.9759      2.9644
  23  23 4357.39   6  3 18      0.0169      1.9435      2.1006
  23  23 4357.39   7  3 18     -0.0169     -0.3963      1.3361
  23  23 4357.39   8  3 18      0.0069     -0.8747      0.7671
  23  23 4357.39   9  3 18     -0.0034      0.0529      0.3962
  23  23 4357.39  10  3 18      0.0003     -0.2363      0.1851
  23  23 4357.39  11  3 18     -0.0000      0.1375      0.0776
  23  23 4357.39  12  3 18     -0.0001      0.0118      0.0289
  23  23 4357.39  13  3 18      0.0000     -0.0061      0.0095
  23  23 4357.39  14  3 18     -0.0000     -0.0026      0.0028
  23  23 4357.39  15  3 18     -0.0000      0.0001      0.0007
  23  23 4357.39  16  3 18     -0.0000     -0.0001      0.0002
  23  23 4357.39  17  3 18     -0.0000     -0.0000      0.0000
  23  23 4357.39  18  3 18     -0.0000      0.0000      0.0000
  23  24 4502.80   1  3 18    438.9888    429.5830      4.1705
  23  24 4502.80   2  3 18     12.7755      2.9916      6.0768
  23  24 4502.80   3  3 18     -1.4319     14.5216      6.3225
  23  24 4502.80   4  3 18      0.0632      5.7157      5.6135
  23  24 4502.80   5  3 18     -0.0133     -3.5670      4.4384
  23  24 4502.80   6  3 18      0.0168      2.4816      3.1609
  23  24 4502.80   7  3 18     -0.0168     -0.2371      2.0101
  23  24 4502.80   8  3 18      0.0069      1.0335      1.1583
  23  24 4502.80   9  3 18     -0.0034      0.2274      0.5969
  23  24 4502.80  10  3 18      0.0003     -0.9272      0.2795
  23  24 4502.80  11  3 18     -0.0000      0.2913      0.1173
  23  24 4502.80  12  3 18     -0.0001      0.0249      0.0440
  23  24 4502.80  13  3 18      0.0000     -0.0152      0.0147
  23  24 4502.80  14  3 18     -0.0000      0.0047      0.0043
  23  24 4502.80  15  3 18     -0.0000      0.0001      0.0011
  23  24 4502.80  16  3 18     -0.0000     -0.0001      0.0002
  23  24 4502.80  17  3 18     -0.0000     -0.0001      0.0000
  23  24 4502.80  18  3 18     -0.0000     -0.0000      0.0000
  24   6 1826.41   1  3 18    439.7247    439.1840      0.6731
  24   6 1826.41   2  3 18     18.1114     18.9126      0.9254
  24   6 1826.41   3  3 18     -2.0263     -1.4202      0.9345
  24   6 1826.41   4  3 18      0.0706      0.7168      0.8917
  24   6 1826.41   5  3 18     -0.0093     -0.1755      0.6756
  24   6 1826.41   6  3 18      0.0224      0.0977      0.4750
  24   6 1826.41   7  3 18     -0.0243     -0.2044      0.3012
  24   6 1826.41   8  3 18      0.0090      0.1104      0.1681
  24   6 1826.41   9  3 18     -0.0048      0.0117      0.0922
  24   6 1826.41  10  3 18      0.0004      0.0096      0.0445
  24   6 1826.41  11  3 18     -0.0001      0.0079      0.0177
  24   6 1826.41  12  3 18     -0.0001      0.0050      0.0074
  24   6 1826.41  13  3 18      0.0000     -0.0021      0.0024
  24   6 1826.41  14  3 18     -0.0000     -0.0007      0.0007
  24   6 1826.41  15  3 18     -0.0000     -0.0003      0.0002
  24   6 1826.41  16  3 18     -0.0000      0.0001      0.0001
  24   6 1826.41  17  3 18     -0.0000      0.0000      0.0000
  24   6 1826.41  18  3 18     -0.0000     -0.0000      0.0000
  24   7 1993.37   1  3 18    439.5649    439.2620      0.4631
  24   7 1993.37   2  3 18     17.0939     16.2533      0.6428
  24   7 1993.37   3  3 18     -1.8943     -1.0054      0.6715
  24   7 1993.37   4  3 18      0.0692      0.8908      0.5950
  24   7 1993.37   5  3 18     -0.0058     -0.4075      0.4825
  24   7 1993.37   6  3 18      0.0253      0.3284      0.3447
  24   7 1993.37   7  3 18     -0.0217      0.2376      0.2241
  24   7 1993.37   8  3 18      0.0095     -0.0008      0.1283
  24   7 1993.37   9  3 18     -0.0047      0.0102      0.0682
  24   7 1993.37  10  3 18      0.0005      0.0104      0.0331
  24   7 1993.37  11  3 18     -0.0001      0.0003      0.0144
  24   7 1993.37  12  3 18     -0.0001     -0.0086      0.0054
  24   7 1993.37  13  3 18      0.0000     -0.0006      0.0019
  24   7 1993.37  14  3 18     -0.0000      0.0009      0.0006
  24   7 1993.37  15  3 18     -0.0000     -0.0001      0.0002
  24   7 1993.37  16  3 18     -0.0000      0.0000      0.0000
  24   7 1993.37  17  3 18     -0.0000      0.0000      0.0000
  24   7 1993.37  18  3 18     -0.0000      0.0000      0.0000
  24   8 2156.47   1  3 18    439.3685    438.9780      0.4004
  24   8 2156.47   2  3 18     16.0273     15.5877      0.5455
  24   8 2156.47   3  3 18     -1.8052     -1.4921      0.5822
  24   8 2156.47   4  3 18      0.0595      0.9475      0.5419
  24   8 2156.47   5  3 18     -0.0149      0.2928      0.4032
  24   8 2156.47   6  3 18      0.0210     -0.0173      0.2993
  24   8 2156.47   7  3 18     -0.0224      0.2112      0.1874
  24   8 2156.47   8  3 18      0.0090      0.1088      0.1131
  24   8 2156.47   9  3 18     -0.0047      0.0482      0.0566
  24   8 2156.47  10  3 18      0.0005      0.0278      0.0289
  24   8 2156.47  11  3 18     -0.0001      0.0149      0.0121
  24   8 2156.47  12  3 18     -0.0001      0.0045      0.0048
  24   8 2156.47  13  3 18      0.0000     -0.0028      0.0016
  24   8 2156.47  14  3 18     -0.0000      0.0002      0.0005
  24   8 2156.47  15  3 18     -0.0000      0.0001      0.0001
  24   8 2156.47  16  3 18     -0.0000      0.0000      0.0000
  24   8 2156.47  17  3 18     -0.0000      0.0000      0.0000
  24   8 2156.47  18  3 18     -0.0000     -0.0000      0.0000
  24   9 2314.35   1  3 18    439.0232    439.2890      0.4045
  24   9 2314.35   2  3 18     15.2049     14.6260      0.5570
  24   9 2314.35   3  3 18     -1.7387     -1.2877      0.5878
  24   9 2314.35   4  3 18      0.0680      0.0290      0.5306
  24   9 2314.35   5  3 18     -0.0122      0.4147      0.4238
  24   9 2314.35   6  3 18      0.0231      0.2604      0.3031
  24   9 2314.35   7  3 18     -0.0214     -0.1464      0.1954
  24   9 2314.35   8  3 18      0.0093      0.1716      0.1145
  24   9 2314.35   9  3 18     -0.0047      0.0506      0.0600
  24   9 2314.35  10  3 18      0.0005      0.0427      0.0293
  24   9 2314.35  11  3 18     -0.0001     -0.0071      0.0127
  24   9 2314.35  12  3 18     -0.0001      0.0020      0.0048
  24   9 2314.35  13  3 18      0.0000      0.0027      0.0017
  24   9 2314.35  14  3 18     -0.0000     -0.0002      0.0005
  24   9 2314.35  15  3 18     -0.0000      0.0001      0.0001
  24   9 2314.35  16  3 18     -0.0000      0.0000      0.0000
  24   9 2314.35  17  3 18     -0.0000     -0.0000      0.0000
  24   9 2314.35  18  3 18     -0.0000      0.0000      0.0000
  24  10 2467.79   1  3 18    438.8245    439.1680      0.4709
  24  10 2467.79   2  3 18     14.6920     15.0231      0.6547
  24  10 2467.79   3  3 18     -1.6922     -1.1258      0.6892
  24  10 2467.79   4  3 18      0.0648     -0.4104      0.6010
  24  10 2467.79   5  3 18     -0.0160     -0.5222      0.4992
  24  10 2467.79   6  3 18      0.0221      0.2878      0.3610
  24  10 2467.79   7  3 18     -0.0212     -0.0621      0.2305
  24  10 2467.79   8  3 18      0.0091     -0.0003      0.1342
  24  10 2467.79   9  3 18     -0.0048     -0.0869      0.0697
  24  10 2467.79  10  3 18      0.0005      0.0105      0.0325
  24  10 2467.79  11  3 18     -0.0001     -0.0159      0.0141
  24  10 2467.79  12  3 18     -0.0001      0.0038      0.0054
  24  10 2467.79  13  3 18      0.0000      0.0021      0.0019
  24  10 2467.79  14  3 18     -0.0000     -0.0002      0.0006
  24  10 2467.79  15  3 18     -0.0000     -0.0000      0.0002
  24  10 2467.79  16  3 18     -0.0000     -0.0000      0.0000
  24  10 2467.79  17  3 18     -0.0000     -0.0000      0.0000
  24  10 2467.79  18  3 18     -0.0000     -0.0000      0.0000
  24  11 2619.19   1  3 18    438.6977    438.5490      0.4475
  24  11 2619.19   2  3 18     14.3651     15.2290      0.5939
  24  11 2619.19   3  3 18     -1.6361     -2.8187      0.6421
  24  11 2619.19   4  3 18      0.0626     -0.7859      0.5751
  24  11 2619.19   5  3 18     -0.0148      0.2896      0.4573
  24  11 2619.19   6  3 18      0.0214      0.3336      0.3307
  24  11 2619.19   7  3 18     -0.0210      0.0097      0.2072
  24  11 2619.19   8  3 18      0.0089      0.1320      0.1238
  24  11 2619.19   9  3 18     -0.0047     -0.1786      0.0665
  24  11 2619.19  10  3 18      0.0005      0.0963      0.0309
  24  11 2619.19  11  3 18     -0.0001     -0.0099      0.0135
  24  11 2619.19  12  3 18     -0.0001      0.0042      0.0053
  24  11 2619.19  13  3 18      0.0000     -0.0003      0.0019
  24  11 2619.19  14  3 18     -0.0000      0.0008      0.0006
  24  11 2619.19  15  3 18     -0.0000      0.0000      0.0002
  24  11 2619.19  16  3 18     -0.0000     -0.0000      0.0000
  24  11 2619.19  17  3 18     -0.0000     -0.0000      0.0000
  24  11 2619.19  18  3 18     -0.0000     -0.0000      0.0000
  24  12 2770.03   1  3 18    438.6705    438.1360      0.4511
  24  12 2770.03   2  3 18     14.1423     13.9220      0.6182
  24  12 2770.03   3  3 18     -1.5855     -1.5051      0.6423
  24  12 2770.03   4  3 18      0.0641     -0.4816      0.5686
  24  12 2770.03   5  3 18     -0.0149      0.3883      0.4706
  24  12 2770.03   6  3 18      0.0206     -0.0478      0.3292
  24  12 2770.03   7  3 18     -0.0204     -0.3012      0.2136
  24  12 2770.03   8  3 18      0.0088     -0.0103      0.1243
  24  12 2770.03   9  3 18     -0.0045     -0.0061      0.0646
  24  12 2770.03  10  3 18      0.0005      0.0844      0.0312
  24  12 2770.03  11  3 18     -0.0001      0.0160      0.0132
  24  12 2770.03  12  3 18     -0.0001      0.0026      0.0050
  24  12 2770.03  13  3 18      0.0000      0.0001      0.0017
  24  12 2770.03  14  3 18     -0.0000      0.0000      0.0005
  24  12 2770.03  15  3 18     -0.0000     -0.0001      0.0002
  24  12 2770.03  16  3 18     -0.0000      0.0000      0.0000
  24  12 2770.03  17  3 18     -0.0000     -0.0000      0.0000
  24  12 2770.03  18  3 18     -0.0000     -0.0000      0.0000
  24  13 2920.30   1  3 18    438.7286    439.1990      0.4222
  24  13 2920.30   2  3 18     13.9901     13.1192      0.5879
  24  13 2920.30   3  3 18     -1.5626     -1.2669      0.6136
  24  13 2920.30   4  3 18      0.0659      0.0206      0.5496
  24  13 2920.30   5  3 18     -0.0136      0.6054      0.4397
  24  13 2920.30   6  3 18      0.0208     -0.6312      0.3137
  24  13 2920.30   7  3 18     -0.0199      0.0342      0.1984
  24  13 2920.30   8  3 18      0.0087      0.0067      0.1161
  24  13 2920.30   9  3 18     -0.0045     -0.0012      0.0606
  24  13 2920.30  10  3 18      0.0005      0.0191      0.0289
  24  13 2920.30  11  3 18     -0.0001     -0.0149      0.0123
  24  13 2920.30  12  3 18     -0.0001      0.0043      0.0048
  24  13 2920.30  13  3 18      0.0000     -0.0011      0.0017
  24  13 2920.30  14  3 18     -0.0000      0.0004      0.0005
  24  13 2920.30  15  3 18     -0.0000      0.0000      0.0001
  24  13 2920.30  16  3 18     -0.0000     -0.0001      0.0000
  24  13 2920.30  17  3 18     -0.0000     -0.0000      0.0000
  24  13 2920.30  18  3 18     -0.0000     -0.0000      0.0000
  24  14 3069.53   1  3 18    438.7450    437.9440      0.4723
  24  14 3069.53   2  3 18     13.8317     13.6333      0.6200
  24  14 3069.53   3  3 18     -1.5462     -1.0164      0.6901
  24  14 3069.53   4  3 18      0.0660      0.2053      0.5943
  24  14 3069.53   5  3 18     -0.0147      0.6521      0.4963
  24  14 3069.53   6  3 18      0.0199     -0.4292      0.3395
  24  14 3069.53   7  3 18     -0.0200     -0.5307      0.2299
  24  14 3069.53   8  3 18      0.0085      0.0371      0.1279
  24  14 3069.53   9  3 18     -0.0044      0.0708      0.0674
  24  14 3069.53  10  3 18      0.0005     -0.0089      0.0333
  24  14 3069.53  11  3 18     -0.0001     -0.0174      0.0142
  24  14 3069.53  12  3 18     -0.0001     -0.0064      0.0058
  24  14 3069.53  13  3 18      0.0000      0.0028      0.0019
  24  14 3069.53  14  3 18     -0.0000      0.0004      0.0006
  24  14 3069.53  15  3 18     -0.0000     -0.0001      0.0002
  24  14 3069.53  16  3 18     -0.0000     -0.0000      0.0000
  24  14 3069.53  17  3 18     -0.0000     -0.0000      0.0000
  24  14 3069.53  18  3 18     -0.0000      0.0000      0.0000
  24  15 3217.80   1  3 18    438.8205    439.7770      0.4671
  24  15 3217.80   2  3 18     13.7020     15.0199      0.6383
  24  15 3217.80   3  3 18     -1.5293     -1.6999      0.6720
  24  15 3217.80   4  3 18      0.0657     -0.2011      0.6191
  24  15 3217.80   5  3 18     -0.0145     -0.4791      0.4827
  24  15 3217.80   6  3 18      0.0199      0.2255      0.3411
  24  15 3217.80   7  3 18     -0.0195     -0.0541      0.2219
  24  15 3217.80   8  3 18      0.0085      0.0821      0.1317
  24  15 3217.80   9  3 18     -0.0043     -0.1612      0.0693
  24  15 3217.80  10  3 18      0.0005     -0.0463      0.0340
  24  15 3217.80  11  3 18     -0.0001     -0.0214      0.0144
  24  15 3217.80  12  3 18     -0.0001     -0.0086      0.0057
  24  15 3217.80  13  3 18      0.0000      0.0002      0.0019
  24  15 3217.80  14  3 18     -0.0000      0.0007      0.0006
  24  15 3217.80  15  3 18     -0.0000     -0.0001      0.0002
  24  15 3217.80  16  3 18     -0.0000     -0.0000      0.0000
  24  15 3217.80  17  3 18     -0.0000      0.0000      0.0000
  24  15 3217.80  18  3 18     -0.0000      0.0000      0.0000
  24  16 3365.65   1  3 18    438.8679    439.5230      0.5482
  24  16 3365.65   2  3 18     13.5933     12.5060      0.7703
  24  16 3365.65   3  3 18     -1.5122      0.0611      0.8084
  24  16 3365.65   4  3 18      0.0665     -0.2360      0.7236
  24  16 3365.65   5  3 18     -0.0142      0.1379      0.5816
  24  16 3365.65   6  3 18      0.0195     -0.5057      0.4137
  24  16 3365.65   7  3 18     -0.0195     -0.4962      0.2640
  24  16 3365.65   8  3 18      0.0083     -0.1621      0.1577
  24  16 3365.65   9  3 18     -0.0043      0.0846      0.0833
  24  16 3365.65  10  3 18      0.0004      0.0349      0.0399
  24  16 3365.65  11  3 18     -0.0001     -0.0169      0.0169
  24  16 3365.65  12  3 18     -0.0001      0.0006      0.0066
  24  16 3365.65  13  3 18      0.0000     -0.0051      0.0023
  24  16 3365.65  14  3 18     -0.0000      0.0011      0.0007
  24  16 3365.65  15  3 18     -0.0000     -0.0002      0.0002
  24  16 3365.65  16  3 18     -0.0000      0.0000      0.0000
  24  16 3365.65  17  3 18     -0.0000      0.0000      0.0000
  24  16 3365.65  18  3 18     -0.0000      0.0000      0.0000
  24  17 3513.44   1  3 18    438.8891    439.7390      0.6759
  24  17 3513.44   2  3 18     13.4724     13.3726      0.9459
  24  17 3513.44   3  3 18     -1.4975     -0.9384      0.9933
  24  17 3513.44   4  3 18      0.0663      0.0462      0.8999
  24  17 3513.44   5  3 18     -0.0141      0.7006      0.7186
  24  17 3513.44   6  3 18      0.0191     -1.0078      0.5149
  24  17 3513.44   7  3 18     -0.0192      0.1780      0.3333
  24  17 3513.44   8  3 18      0.0082     -0.0130      0.1958
  24  17 3513.44   9  3 18     -0.0042     -0.0211      0.1040
  24  17 3513.44  10  3 18      0.0004      0.0213      0.0502
  24  17 3513.44  11  3 18     -0.0001     -0.0276      0.0218
  24  17 3513.44  12  3 18     -0.0001     -0.0096      0.0085
  24  17 3513.44  13  3 18      0.0000      0.0029      0.0029
  24  17 3513.44  14  3 18     -0.0000      0.0000      0.0009
  24  17 3513.44  15  3 18     -0.0000     -0.0003      0.0002
  24  17 3513.44  16  3 18     -0.0000      0.0001      0.0001
  24  17 3513.44  17  3 18     -0.0000     -0.0000      0.0000
  24  17 3513.44  18  3 18     -0.0000      0.0000      0.0000
  24  18 3660.89   1  3 18    438.8797    439.5120      0.8341
  24  18 3660.89   2  3 18     13.3478     15.6899      1.1890
  24  18 3660.89   3  3 18     -1.4863     -0.9738      1.2529
  24  18 3660.89   4  3 18      0.0655     -1.6262      1.1253
  24  18 3660.89   5  3 18     -0.0142     -0.5083      0.8890
  24  18 3660.89   6  3 18      0.0189     -0.6073      0.6389
  24  18 3660.89   7  3 18     -0.0190      0.5972      0.4115
  24  18 3660.89   8  3 18      0.0081      0.1699      0.2414
  24  18 3660.89   9  3 18     -0.0041      0.0760      0.1282
  24  18 3660.89  10  3 18      0.0004      0.0652      0.0616
  24  18 3660.89  11  3 18     -0.0001     -0.0130      0.0268
  24  18 3660.89  12  3 18     -0.0001      0.0014      0.0104
  24  18 3660.89  13  3 18      0.0000     -0.0034      0.0036
  24  18 3660.89  14  3 18     -0.0000     -0.0002      0.0011
  24  18 3660.89  15  3 18     -0.0000      0.0002      0.0003
  24  18 3660.89  16  3 18     -0.0000     -0.0000      0.0001
  24  18 3660.89  17  3 18     -0.0000     -0.0000      0.0000
  24  18 3660.89  18  3 18     -0.0000     -0.0000      0.0000
  24  19 3808.02   1  3 18    438.8675    438.2600      1.0589
  24  19 3808.02   2  3 18     13.2550      9.4628      1.5130
  24  19 3808.02   3  3 18     -1.4799     -2.3621      1.5959
  24  19 3808.02   4  3 18      0.0657     -1.5999      1.4324
  24  19 3808.02   5  3 18     -0.0140     -1.2347      1.1372
  24  19 3808.02   6  3 18      0.0187      0.5798      0.8158
  24  19 3808.02   7  3 18     -0.0189     -0.9067      0.5267
  24  19 3808.02   8  3 18      0.0080      0.2986      0.3083
  24  19 3808.02   9  3 18     -0.0041     -0.5736      0.1635
  24  19 3808.02  10  3 18      0.0004      0.1103      0.0788
  24  19 3808.02  11  3 18     -0.0001     -0.0625      0.0342
  24  19 3808.02  12  3 18     -0.0001     -0.0082      0.0133
  24  19 3808.02  13  3 18      0.0000     -0.0017      0.0046
  24  19 3808.02  14  3 18     -0.0000     -0.0017      0.0015
  24  19 3808.02  15  3 18     -0.0000     -0.0003      0.0004
  24  19 3808.02  16  3 18     -0.0000     -0.0001      0.0001
  24  19 3808.02  17  3 18     -0.0000      0.0000      0.0000
  24  19 3808.02  18  3 18     -0.0000      0.0000      0.0000
  24  20 3955.03   1  3 18    438.8553    441.7460      1.3472
  24  20 3955.03   2  3 18     13.1587     12.3185      1.9101
  24  20 3955.03   3  3 18     -1.4731     -3.4380      2.0102
  24  20 3955.03   4  3 18      0.0655     -0.5406      1.8181
  24  20 3955.03   5  3 18     -0.0141      0.0442      1.4509
  24  20 3955.03   6  3 18      0.0184     -0.5788      1.0403
  24  20 3955.03   7  3 18     -0.0187      0.0917      0.6801
  24  20 3955.03   8  3 18      0.0079      1.1305      0.3965
  24  20 3955.03   9  3 18     -0.0040     -0.2981      0.2115
  24  20 3955.03  10  3 18      0.0004      0.3090      0.1018
  24  20 3955.03  11  3 18     -0.0001     -0.0591      0.0441
  24  20 3955.03  12  3 18     -0.0001      0.0204      0.0173
  24  20 3955.03  13  3 18      0.0000      0.0064      0.0060
  24  20 3955.03  14  3 18     -0.0000     -0.0016      0.0019
  24  20 3955.03  15  3 18     -0.0000      0.0002      0.0005
  24  20 3955.03  16  3 18     -0.0000      0.0000      0.0001
  24  20 3955.03  17  3 18     -0.0000     -0.0000      0.0000
  24  20 3955.03  18  3 18     -0.0000      0.0000      0.0000
  24  21 4101.71   1  3 18    438.8554    438.3180      1.6382
  24  21 4101.71   2  3 18     13.0622     12.9627      2.3373
  24  21 4101.71   3  3 18     -1.4664      0.6445      2.4737
  24  21 4101.71   4  3 18      0.0653      2.8773      2.2237
  24  21 4101.71   5  3 18     -0.0140     -0.0461      1.7769
  24  21 4101.71   6  3 18      0.0183     -0.7044      1.2717
  24  21 4101.71   7  3 18     -0.0186     -1.1131      0.8237
  24  21 4101.71   8  3 18      0.0079      0.6602      0.4843
  24  21 4101.71   9  3 18     -0.0040     -0.1473      0.2594
  24  21 4101.71  10  3 18      0.0004      0.0374      0.1243
  24  21 4101.71  11  3 18     -0.0001     -0.0802      0.0541
  24  21 4101.71  12  3 18     -0.0001     -0.0087      0.0211
  24  21 4101.71  13  3 18      0.0000      0.0055      0.0074
  24  21 4101.71  14  3 18     -0.0000     -0.0043      0.0023
  24  21 4101.71  15  3 18     -0.0000     -0.0002      0.0006
  24  21 4101.71  16  3 18     -0.0000     -0.0000      0.0002
  24  21 4101.71  17  3 18     -0.0000      0.0000      0.0000
  24  21 4101.71  18  3 18     -0.0000     -0.0000      0.0000
  24  22 4248.06   1  3 18    438.8923    438.9010      2.3051
  24  22 4248.06   2  3 18     13.0019      9.0046      3.3559
  24  22 4248.06   3  3 18     -1.4628     -1.7230      3.5273
  24  22 4248.06   4  3 18      0.0653     -0.4206      3.1648
  24  22 4248.06   5  3 18     -0.0139      1.8062      2.5323
  24  22 4248.06   6  3 18      0.0182     -2.6056      1.8193
  24  22 4248.06   7  3 18     -0.0185      0.0226      1.1800
  24  22 4248.06   8  3 18      0.0078      0.0656      0.6979
  24  22 4248.06   9  3 18     -0.0040     -0.1324      0.3711
  24  22 4248.06  10  3 18      0.0004     -0.0944      0.1798
  24  22 4248.06  11  3 18     -0.0001     -0.1028      0.0782
  24  22 4248.06  12  3 18     -0.0001      0.0153      0.0306
  24  22 4248.06  13  3 18      0.0000     -0.0021      0.0107
  24  22 4248.06  14  3 18     -0.0000      0.0029      0.0034
  24  22 4248.06  15  3 18     -0.0000      0.0004      0.0009
  24  22 4248.06  16  3 18     -0.0000      0.0000      0.0002
  24  22 4248.06  17  3 18     -0.0000     -0.0000      0.0000
  24  22 4248.06  18  3 18     -0.0000      0.0000      0.0000
  24  23 4394.24   1  3 18    438.9353    436.0680      2.6208
  24  23 4394.24   2  3 18     12.9379     13.0902      3.8196
  24  23 4394.24   3  3 18     -1.4577      5.9933      4.0063
  24  23 4394.24   4  3 18      0.0650     -1.2305      3.5992
  24  23 4394.24   5  3 18     -0.0139     -3.9111      2.8730
  24  23 4394.24   6  3 18      0.0180     -1.0357      2.0640
  24  23 4394.24   7  3 18     -0.0184      0.3223      1.3463
  24  23 4394.24   8  3 18      0.0078      0.2491      0.7951
  24  23 4394.24   9  3 18     -0.0040     -0.0057      0.4229
  24  23 4394.24  10  3 18      0.0004      0.1613      0.2050
  24  23 4394.24  11  3 18     -0.0000     -0.0325      0.0895
  24  23 4394.24  12  3 18     -0.0001      0.0234      0.0353
  24  23 4394.24  13  3 18      0.0000      0.0137      0.0124
  24  23 4394.24  14  3 18     -0.0000     -0.0104      0.0039
  24  23 4394.24  15  3 18     -0.0000      0.0005      0.0011
  24  23 4394.24  16  3 18     -0.0000     -0.0002      0.0003
  24  23 4394.24  17  3 18     -0.0000      0.0000      0.0001
  24  23 4394.24  18  3 18     -0.0000      0.0000      0.0000
  24  24 4540.05   1  3 18    438.9796    431.8040      5.9417
  24  24 4540.05   2  3 18     12.8734     14.2183      8.7141
  24  24 4540.05   3  3 18     -1.4522      7.5696      9.1218
  24  24 4540.05   4  3 18      0.0648    -17.7422      8.2383
  24  24 4540.05   5  3 18     -0.0138     -5.0611      6.5808
  24  24 4540.05   6  3 18      0.0179    -12.2652      4.7864
  24  24 4540.05   7  3 18     -0.0183      5.7300      3.1223
  24  24 4540.05   8  3 18      0.0077     -3.9284      1.8279
  24  24 4540.05   9  3 18     -0.0039     -1.4846      0.9798
  24  24 4540.05  10  3 18      0.0004      0.6784      0.4724
  24  24 4540.05  11  3 18     -0.0000      0.0362      0.2075
  24  24 4540.05  12  3 18     -0.0001      0.1119      0.0818
  24  24 4540.05  13  3 18      0.0000      0.0033      0.0291
  24  24 4540.05  14  3 18     -0.0000      0.0017      0.0092
  24  24 4540.05  15  3 18     -0.0000     -0.0018      0.0026
  24  24 4540.05  16  3 18     -0.0000      0.0003      0.0006
  24  24 4540.05  17  3 18     -0.0000     -0.0002      0.0001
  24  24 4540.05  18  3 18     -0.0000      0.0001      0.0000
  25   6 1848.03   1  3 18    439.8776    440.0940      0.6440
  25   6 1848.03   2  3 18     18.4691     18.0849      0.7788
  25   6 1848.03   3  3 18     -2.0832     -2.2276      0.9705
  25   6 1848.03   4  3 18      0.0733     -0.3583      0.7896
  25   6 1848.03   5  3 18     -0.0076      0.2811      0.7036
  25   6 1848.03   6  3 18      0.0242     -0.4486      0.4786
  25   6 1848.03   7  3 18     -0.0261     -0.0105      0.3347
  25   6 1848.03   8  3 18      0.0104      0.2839      0.1978
  25   6 1848.03   9  3 18     -0.0055     -0.1168      0.1084
  25   6 1848.03  10  3 18      0.0005      0.0023      0.0556
  25   6 1848.03  11  3 18     -0.0001      0.0017      0.0220
  25   6 1848.03  12  3 18     -0.0001     -0.0157      0.0105
  25   6 1848.03  13  3 18      0.0000      0.0010      0.0039
  25   6 1848.03  14  3 18     -0.0000      0.0018      0.0011
  25   6 1848.03  15  3 18     -0.0000      0.0006      0.0004
  25   6 1848.03  16  3 18     -0.0000      0.0000      0.0001
  25   6 1848.03  17  3 18     -0.0000      0.0000      0.0000
  25   6 1848.03  18  3 18     -0.0000      0.0000      0.0000
  25   7 2016.80   1  3 18    439.7536    439.0860      0.5049
  25   7 2016.80   2  3 18     17.5348     17.0252      0.7405
  25   7 2016.80   3  3 18     -1.9502     -2.1910      0.7789
  25   7 2016.80   4  3 18      0.0702     -0.1124      0.7217
  25   7 2016.80   5  3 18     -0.0041     -0.5424      0.5701
  25   7 2016.80   6  3 18      0.0268     -0.0743      0.4009
  25   7 2016.80   7  3 18     -0.0238      0.1723      0.2563
  25   7 2016.80   8  3 18      0.0107      0.1014      0.1561
  25   7 2016.80   9  3 18     -0.0054     -0.1389      0.0893
  25   7 2016.80  10  3 18      0.0005      0.0598      0.0434
  25   7 2016.80  11  3 18     -0.0001     -0.0094      0.0189
  25   7 2016.80  12  3 18     -0.0001     -0.0026      0.0077
  25   7 2016.80  13  3 18      0.0000      0.0018      0.0028
  25   7 2016.80  14  3 18     -0.0000      0.0009      0.0009
  25   7 2016.80  15  3 18     -0.0000      0.0002      0.0003
  25   7 2016.80  16  3 18     -0.0000      0.0001      0.0001
  25   7 2016.80  17  3 18     -0.0000      0.0000      0.0000
  25   7 2016.80  18  3 18     -0.0000      0.0000      0.0000
  25   8 2181.56   1  3 18    439.5651    439.7230      0.4046
  25   8 2181.56   2  3 18     16.4802     16.9054      0.5311
  25   8 2181.56   3  3 18     -1.8593     -1.9688      0.5937
  25   8 2181.56   4  3 18      0.0599      0.4621      0.5337
  25   8 2181.56   5  3 18     -0.0138     -0.3449      0.4362
  25   8 2181.56   6  3 18      0.0231     -0.2260      0.3145
  25   8 2181.56   7  3 18     -0.0243      0.1320      0.1987
  25   8 2181.56   8  3 18      0.0102     -0.0591      0.1234
  25   8 2181.56   9  3 18     -0.0055      0.1654      0.0677
  25   8 2181.56  10  3 18      0.0006     -0.0353      0.0340
  25   8 2181.56  11  3 18     -0.0001      0.0024      0.0150
  25   8 2181.56  12  3 18     -0.0001      0.0025      0.0063
  25   8 2181.56  13  3 18      0.0000      0.0002      0.0023
  25   8 2181.56  14  3 18     -0.0000      0.0001      0.0007
  25   8 2181.56  15  3 18     -0.0000     -0.0001      0.0002
  25   8 2181.56  16  3 18     -0.0000      0.0000      0.0001
  25   8 2181.56  17  3 18     -0.0000     -0.0000      0.0000
  25   8 2181.56  18  3 18     -0.0000      0.0000      0.0000
  25   9 2340.66   1  3 18    439.2155    440.0580      0.3888
  25   9 2340.66   2  3 18     15.5737     14.6236      0.5392
  25   9 2340.66   3  3 18     -1.7906     -2.1107      0.5604
  25   9 2340.66   4  3 18      0.0686      0.3704      0.5261
  25   9 2340.66   5  3 18     -0.0120     -0.5610      0.4273
  25   9 2340.66   6  3 18      0.0247      0.1833      0.2969
  25   9 2340.66   7  3 18     -0.0234      0.2063      0.1940
  25   9 2340.66   8  3 18      0.0105      0.0492      0.1195
  25   9 2340.66   9  3 18     -0.0054      0.1079      0.0674
  25   9 2340.66  10  3 18      0.0006     -0.0231      0.0335
  25   9 2340.66  11  3 18     -0.0001      0.0142      0.0147
  25   9 2340.66  12  3 18     -0.0001     -0.0045      0.0059
  25   9 2340.66  13  3 18      0.0000      0.0034      0.0021
  25   9 2340.66  14  3 18     -0.0000     -0.0007      0.0007
  25   9 2340.66  15  3 18     -0.0000      0.0000      0.0002
  25   9 2340.66  16  3 18     -0.0000     -0.0000      0.0001
  25   9 2340.66  17  3 18     -0.0000      0.0000      0.0000
  25   9 2340.66  18  3 18     -0.0000     -0.0000      0.0000
  25  10 2495.23   1  3 18    438.9909    439.4300      0.4002
  25  10 2495.23   2  3 18     14.9489     15.8446      0.5520
  25  10 2495.23   3  3 18     -1.7349     -1.6747      0.5934
  25  10 2495.23   4  3 18      0.0653      0.3382      0.5403
  25  10 2495.23   5  3 18     -0.0159     -0.3043      0.4290
  25  10 2495.23   6  3 18      0.0235      0.4886      0.3158
  25  10 2495.23   7  3 18     -0.0232     -0.2920      0.2036
  25  10 2495.23   8  3 18      0.0101      0.0669      0.1232
  25  10 2495.23   9  3 18     -0.0055     -0.0450      0.0672
  25  10 2495.23  10  3 18      0.0006     -0.0346      0.0337
  25  10 2495.23  11  3 18     -0.0001      0.0005      0.0149
  25  10 2495.23  12  3 18     -0.0001      0.0013      0.0062
  25  10 2495.23  13  3 18      0.0000      0.0014      0.0023
  25  10 2495.23  14  3 18     -0.0000     -0.0002      0.0007
  25  10 2495.23  15  3 18     -0.0000     -0.0000      0.0002
  25  10 2495.23  16  3 18     -0.0000      0.0000      0.0001
  25  10 2495.23  17  3 18     -0.0000      0.0000      0.0000
  25  10 2495.23  18  3 18     -0.0000      0.0000      0.0000
  25  11 2647.88   1  3 18    438.8438    438.6840      0.4248
  25  11 2647.88   2  3 18     14.5445     14.5896      0.5807
  25  11 2647.88   3  3 18     -1.6735     -2.0980      0.6303
  25  11 2647.88   4  3 18      0.0644     -0.1229      0.5558
  25  11 2647.88   5  3 18     -0.0142     -0.4985      0.4558
  25  11 2647.88   6  3 18      0.0229      0.6348      0.3344
  25  11 2647.88   7  3 18     -0.0227      0.1756      0.2148
  25  11 2647.88   8  3 18      0.0100      0.1177      0.1317
  25  11 2647.88   9  3 18     -0.0053     -0.0421      0.0707
  25  11 2647.88  10  3 18      0.0006     -0.0094      0.0348
  25  11 2647.88  11  3 18     -0.0001      0.0153      0.0155
  25  11 2647.88  12  3 18     -0.0001     -0.0042      0.0063
  25  11 2647.88  13  3 18      0.0000     -0.0017      0.0023
  25  11 2647.88  14  3 18     -0.0000      0.0009      0.0008
  25  11 2647.88  15  3 18     -0.0000     -0.0001      0.0002
  25  11 2647.88  16  3 18     -0.0000      0.0000      0.0001
  25  11 2647.88  17  3 18     -0.0000     -0.0000      0.0000
  25  11 2647.88  18  3 18     -0.0000     -0.0000      0.0000
  25  12 2799.87   1  3 18    438.7615    438.6440      0.3925
  25  12 2799.87   2  3 18     14.2864     14.8653      0.5419
  25  12 2799.87   3  3 18     -1.6201     -2.1905      0.5592
  25  12 2799.87   4  3 18      0.0638      0.1217      0.5062
  25  12 2799.87   5  3 18     -0.0153      0.3275      0.4169
  25  12 2799.87   6  3 18      0.0218      0.0387      0.3140
  25  12 2799.87   7  3 18     -0.0221     -0.0929      0.2052
  25  12 2799.87   8  3 18      0.0098      0.0104      0.1219
  25  12 2799.87   9  3 18     -0.0052      0.0965      0.0654
  25  12 2799.87  10  3 18      0.0006     -0.0234      0.0319
  25  12 2799.87  11  3 18     -0.0001      0.0052      0.0142
  25  12 2799.87  12  3 18     -0.0001     -0.0055      0.0058
  25  12 2799.87  13  3 18      0.0000      0.0003      0.0021
  25  12 2799.87  14  3 18     -0.0000     -0.0003      0.0007
  25  12 2799.87  15  3 18     -0.0000     -0.0001      0.0002
  25  12 2799.87  16  3 18     -0.0000     -0.0001      0.0001
  25  12 2799.87  17  3 18     -0.0000      0.0000      0.0000
  25  12 2799.87  18  3 18     -0.0000      0.0000      0.0000
  25  13 2950.99   1  3 18    438.7904    438.6820      0.3881
  25  13 2950.99   2  3 18     14.1320     14.4182      0.5623
  25  13 2950.99   3  3 18     -1.5896     -0.3455      0.6002
  25  13 2950.99   4  3 18      0.0669     -0.5345      0.5339
  25  13 2950.99   5  3 18     -0.0138      0.1332      0.4248
  25  13 2950.99   6  3 18      0.0222      0.2237      0.2913
  25  13 2950.99   7  3 18     -0.0216     -0.0556      0.1900
  25  13 2950.99   8  3 18      0.0097      0.1225      0.1130
  25  13 2950.99   9  3 18     -0.0051     -0.0554      0.0614
  25  13 2950.99  10  3 18      0.0006      0.0001      0.0305
  25  13 2950.99  11  3 18     -0.0001     -0.0230      0.0136
  25  13 2950.99  12  3 18     -0.0001      0.0047      0.0055
  25  13 2950.99  13  3 18      0.0000     -0.0008      0.0020
  25  13 2950.99  14  3 18     -0.0000      0.0007      0.0007
  25  13 2950.99  15  3 18     -0.0000      0.0002      0.0002
  25  13 2950.99  16  3 18     -0.0000     -0.0001      0.0001
  25  13 2950.99  17  3 18     -0.0000      0.0000      0.0000
  25  13 2950.99  18  3 18     -0.0000     -0.0000      0.0000
  25  14 3101.01   1  3 18    438.7928    438.7790      0.4428
  25  14 3101.01   2  3 18     13.9694     13.0430      0.5775
  25  14 3101.01   3  3 18     -1.5739     -1.8351      0.6412
  25  14 3101.01   4  3 18      0.0670     -0.8212      0.5565
  25  14 3101.01   5  3 18     -0.0151      0.1923      0.4662
  25  14 3101.01   6  3 18      0.0211     -0.1285      0.3392
  25  14 3101.01   7  3 18     -0.0217     -0.2705      0.2205
  25  14 3101.01   8  3 18      0.0095     -0.0171      0.1346
  25  14 3101.01   9  3 18     -0.0050     -0.0655      0.0711
  25  14 3101.01  10  3 18      0.0006      0.0382      0.0348
  25  14 3101.01  11  3 18     -0.0001      0.0053      0.0163
  25  14 3101.01  12  3 18     -0.0001      0.0048      0.0062
  25  14 3101.01  13  3 18      0.0000     -0.0013      0.0023
  25  14 3101.01  14  3 18     -0.0000      0.0004      0.0008
  25  14 3101.01  15  3 18     -0.0000     -0.0003      0.0002
  25  14 3101.01  16  3 18     -0.0000     -0.0000      0.0001
  25  14 3101.01  17  3 18     -0.0000     -0.0000      0.0000
  25  14 3101.01  18  3 18     -0.0000      0.0000      0.0000
  25  15 3250.07   1  3 18    438.8595    438.7630      0.4717
  25  15 3250.07   2  3 18     13.8262     14.0214      0.6452
  25  15 3250.07   3  3 18     -1.5540     -2.1029      0.6999
  25  15 3250.07   4  3 18      0.0673      0.6025      0.6268
  25  15 3250.07   5  3 18     -0.0147      0.1184      0.5131
  25  15 3250.07   6  3 18      0.0211     -0.2096      0.3670
  25  15 3250.07   7  3 18     -0.0212      0.4976      0.2414
  25  15 3250.07   8  3 18      0.0094      0.0363      0.1452
  25  15 3250.07   9  3 18     -0.0050     -0.0225      0.0802
  25  15 3250.07  10  3 18      0.0005      0.0263      0.0394
  25  15 3250.07  11  3 18     -0.0001      0.0158      0.0178
  25  15 3250.07  12  3 18     -0.0001     -0.0016      0.0072
  25  15 3250.07  13  3 18      0.0000      0.0014      0.0027
  25  15 3250.07  14  3 18     -0.0000      0.0008      0.0009
  25  15 3250.07  15  3 18     -0.0000      0.0004      0.0003
  25  15 3250.07  16  3 18     -0.0000      0.0000      0.0001
  25  15 3250.07  17  3 18     -0.0000      0.0000      0.0000
  25  15 3250.07  18  3 18     -0.0000      0.0000      0.0000
  25  16 3398.59   1  3 18    438.9170    438.6220      0.5321
  25  16 3398.59   2  3 18     13.7063     13.3479      0.7348
  25  16 3398.59   3  3 18     -1.5352     -0.1781      0.7825
  25  16 3398.59   4  3 18      0.0677      0.2595      0.7199
  25  16 3398.59   5  3 18     -0.0145     -0.9371      0.5871
  25  16 3398.59   6  3 18      0.0207     -0.0150      0.4236
  25  16 3398.59   7  3 18     -0.0210     -0.5905      0.2797
  25  16 3398.59   8  3 18      0.0092      0.3038      0.1691
  25  16 3398.59   9  3 18     -0.0049     -0.1353      0.0925
  25  16 3398.59  10  3 18      0.0005      0.0347      0.0464
  25  16 3398.59  11  3 18     -0.0001      0.0236      0.0207
  25  16 3398.59  12  3 18     -0.0001     -0.0006      0.0084
  25  16 3398.59  13  3 18      0.0000      0.0013      0.0030
  25  16 3398.59  14  3 18     -0.0000     -0.0022      0.0010
  25  16 3398.59  15  3 18     -0.0000     -0.0004      0.0003
  25  16 3398.59  16  3 18     -0.0000      0.0000      0.0001
  25  16 3398.59  17  3 18     -0.0000     -0.0000      0.0000
  25  16 3398.59  18  3 18     -0.0000      0.0000      0.0000
  25  17 3547.04   1  3 18    438.9545    439.3170      0.6570
  25  17 3547.04   2  3 18     13.5984     13.8587      0.9292
  25  17 3547.04   3  3 18     -1.5202     -1.6152      0.9865
  25  17 3547.04   4  3 18      0.0679      0.9814      0.9020
  25  17 3547.04   5  3 18     -0.0144      0.9460      0.7333
  25  17 3547.04   6  3 18      0.0202      0.3344      0.5319
  25  17 3547.04   7  3 18     -0.0208      0.1161      0.3530
  25  17 3547.04   8  3 18      0.0091      0.3735      0.2114
  25  17 3547.04   9  3 18     -0.0048     -0.0092      0.1171
  25  17 3547.04  10  3 18      0.0005      0.1226      0.0579
  25  17 3547.04  11  3 18     -0.0001     -0.0847      0.0260
  25  17 3547.04  12  3 18     -0.0001      0.0208      0.0106
  25  17 3547.04  13  3 18      0.0000     -0.0013      0.0039
  25  17 3547.04  14  3 18     -0.0000     -0.0020      0.0013
  25  17 3547.04  15  3 18     -0.0000      0.0006      0.0004
  25  17 3547.04  16  3 18     -0.0000     -0.0001      0.0001
  25  17 3547.04  17  3 18     -0.0000     -0.0000      0.0000
  25  17 3547.04  18  3 18     -0.0000      0.0000      0.0000
  25  18 3695.14   1  3 18    438.9575    437.2710      0.8476
  25  18 3695.14   2  3 18     13.4760     14.2179      1.2134
  25  18 3695.14   3  3 18     -1.5072     -2.3135      1.2828
  25  18 3695.14   4  3 18      0.0674     -1.2821      1.1648
  25  18 3695.14   5  3 18     -0.0145     -0.0693      0.9393
  25  18 3695.14   6  3 18      0.0200      0.1258      0.6805
  25  18 3695.14   7  3 18     -0.0206      0.0357      0.4504
  25  18 3695.14   8  3 18      0.0090     -0.1942      0.2708
  25  18 3695.14   9  3 18     -0.0047     -0.0037      0.1482
  25  18 3695.14  10  3 18      0.0005     -0.0928      0.0734
  25  18 3695.14  11  3 18     -0.0001     -0.0160      0.0332
  25  18 3695.14  12  3 18     -0.0001     -0.0008      0.0135
  25  18 3695.14  13  3 18      0.0000     -0.0022      0.0049
  25  18 3695.14  14  3 18     -0.0000      0.0019      0.0016
  25  18 3695.14  15  3 18     -0.0000      0.0005      0.0005
  25  18 3695.14  16  3 18     -0.0000      0.0000      0.0001
  25  18 3695.14  17  3 18     -0.0000      0.0000      0.0000
  25  18 3695.14  18  3 18     -0.0000     -0.0000      0.0000
  25  19 3842.77   1  3 18    438.9370    438.8070      1.0437
  25  19 3842.77   2  3 18     13.3704     11.4344      1.4966
  25  19 3842.77   3  3 18     -1.4990      0.6080      1.5928
  25  19 3842.77   4  3 18      0.0671     -2.7786      1.4503
  25  19 3842.77   5  3 18     -0.0144      0.6155      1.1659
  25  19 3842.77   6  3 18      0.0198     -1.5328      0.8486
  25  19 3842.77   7  3 18     -0.0204      0.9886      0.5637
  25  19 3842.77   8  3 18      0.0089     -0.0617      0.3385
  25  19 3842.77   9  3 18     -0.0047     -0.3571      0.1853
  25  19 3842.77  10  3 18      0.0005      0.1537      0.0924
  25  19 3842.77  11  3 18     -0.0001     -0.0211      0.0417
  25  19 3842.77  12  3 18     -0.0001      0.0403      0.0171
  25  19 3842.77  13  3 18      0.0000     -0.0068      0.0063
  25  19 3842.77  14  3 18     -0.0000      0.0034      0.0021
  25  19 3842.77  15  3 18     -0.0000     -0.0005      0.0006
  25  19 3842.77  16  3 18     -0.0000      0.0000      0.0002
  25  19 3842.77  17  3 18     -0.0000     -0.0000      0.0000
  25  19 3842.77  18  3 18     -0.0000      0.0000      0.0000
  25  20 3990.26   1  3 18    438.9209    438.6110      1.3247
  25  20 3990.26   2  3 18     13.2821     15.0150      1.9097
  25  20 3990.26   3  3 18     -1.4929     -2.7599      2.0283
  25  20 3990.26   4  3 18      0.0673     -1.3969      1.8386
  25  20 3990.26   5  3 18     -0.0144     -3.2302      1.4845
  25  20 3990.26   6  3 18      0.0195      0.5343      1.0774
  25  20 3990.26   7  3 18     -0.0203     -0.8618      0.7134
  25  20 3990.26   8  3 18      0.0088      0.3145      0.4295
  25  20 3990.26   9  3 18     -0.0046      0.0995      0.2346
  25  20 3990.26  10  3 18      0.0005      0.0207      0.1167
  25  20 3990.26  11  3 18     -0.0001     -0.1319      0.0529
  25  20 3990.26  12  3 18     -0.0001      0.0121      0.0215
  25  20 3990.26  13  3 18      0.0000     -0.0093      0.0079
  25  20 3990.26  14  3 18     -0.0000      0.0032      0.0026
  25  20 3990.26  15  3 18     -0.0000      0.0001      0.0008
  25  20 3990.26  16  3 18     -0.0000      0.0002      0.0002
  25  20 3990.26  17  3 18     -0.0000      0.0001      0.0000
  25  20 3990.26  18  3 18     -0.0000     -0.0000      0.0000
  25  21 4137.46   1  3 18    438.8994    438.5760      1.7669
  25  21 4137.46   2  3 18     13.1805     13.3965      2.5448
  25  21 4137.46   3  3 18     -1.4862      1.6530      2.7040
  25  21 4137.46   4  3 18      0.0669     -0.5952      2.4520
  25  21 4137.46   5  3 18     -0.0144      0.5925      1.9768
  25  21 4137.46   6  3 18      0.0193     -0.6623      1.4467
  25  21 4137.46   7  3 18     -0.0201      0.1582      0.9595
  25  21 4137.46   8  3 18      0.0087      0.5369      0.5780
  25  21 4137.46   9  3 18     -0.0046     -0.7878      0.3168
  25  21 4137.46  10  3 18      0.0005      0.0286      0.1578
  25  21 4137.46  11  3 18     -0.0001     -0.0425      0.0716
  25  21 4137.46  12  3 18     -0.0001      0.0089      0.0292
  25  21 4137.46  13  3 18      0.0000     -0.0037      0.0108
  25  21 4137.46  14  3 18     -0.0000     -0.0002      0.0036
  25  21 4137.46  15  3 18     -0.0000     -0.0016      0.0011
  25  21 4137.46  16  3 18     -0.0000      0.0005      0.0003
  25  21 4137.46  17  3 18     -0.0000      0.0000      0.0001
  25  21 4137.46  18  3 18     -0.0000      0.0000      0.0000
  25  22 4284.20   1  3 18    438.9112    436.5330      2.0762
  25  22 4284.20   2  3 18     13.1031     17.9802      3.0055
  25  22 4284.20   3  3 18     -1.4811     -2.1418      3.1830
  25  22 4284.20   4  3 18      0.0668      0.5025      2.8938
  25  22 4284.20   5  3 18     -0.0143      3.5688      2.3435
  25  22 4284.20   6  3 18      0.0192      1.5326      1.7035
  25  22 4284.20   7  3 18     -0.0200      1.0528      1.1290
  25  22 4284.20   8  3 18      0.0087      0.1974      0.6853
  25  22 4284.20   9  3 18     -0.0046      0.1443      0.3762
  25  22 4284.20  10  3 18      0.0005     -0.5179      0.1891
  25  22 4284.20  11  3 18     -0.0001      0.0518      0.0857
  25  22 4284.20  12  3 18     -0.0001     -0.0001      0.0351
  25  22 4284.20  13  3 18      0.0000     -0.0184      0.0130
  25  22 4284.20  14  3 18     -0.0000      0.0055      0.0043
  25  22 4284.20  15  3 18     -0.0000      0.0004      0.0013
  25  22 4284.20  16  3 18     -0.0000      0.0000      0.0003
  25  22 4284.20  17  3 18     -0.0000      0.0000      0.0001
  25  22 4284.20  18  3 18     -0.0000      0.0000      0.0000
  25  23 4430.73   1  3 18    438.9432    430.5680      4.0533
  25  23 4430.73   2  3 18     13.0436     20.8365      5.8578
  25  23 4430.73   3  3 18     -1.4773     -5.2965      6.2018
  25  23 4430.73   4  3 18      0.0666     -2.0289      5.6178
  25  23 4430.73   5  3 18     -0.0143      8.3694      4.5437
  25  23 4430.73   6  3 18      0.0191     -3.8501      3.3352
  25  23 4430.73   7  3 18     -0.0199      4.0898      2.2164
  25  23 4430.73   8  3 18      0.0086     -1.0022      1.3452
  25  23 4430.73   9  3 18     -0.0045     -0.3966      0.7400
  25  23 4430.73  10  3 18      0.0005     -0.0364      0.3706
  25  23 4430.73  11  3 18     -0.0001      0.2170      0.1685
  25  23 4430.73  12  3 18     -0.0001      0.0997      0.0691
  25  23 4430.73  13  3 18      0.0000     -0.0103      0.0257
  25  23 4430.73  14  3 18     -0.0000      0.0208      0.0086
  25  23 4430.73  15  3 18     -0.0000     -0.0038      0.0025
  25  23 4430.73  16  3 18     -0.0000      0.0005      0.0007
  25  23 4430.73  17  3 18     -0.0000     -0.0001      0.0002
  25  23 4430.73  18  3 18     -0.0000      0.0000      0.0000
  26   6 1869.20   1  3 18    440.0129    440.1210      0.4163
  26   6 1869.20   2  3 18     18.7816     18.6588      0.5782
  26   6 1869.20   3  3 18     -2.1374     -2.2227      0.5921
  26   6 1869.20   4  3 18      0.0767     -0.2481      0.5740
  26   6 1869.20   5  3 18     -0.0054     -0.2513      0.4705
  26   6 1869.20   6  3 18      0.0263     -0.4789      0.3283
  26   6 1869.20   7  3 18     -0.0278      0.0964      0.2338
  26   6 1869.20   8  3 18      0.0118      0.2139      0.1380
  26   6 1869.20   9  3 18     -0.0063      0.1021      0.0777
  26   6 1869.20  10  3 18      0.0006      0.0358      0.0396
  26   6 1869.20  11  3 18     -0.0001     -0.0092      0.0194
  26   6 1869.20  12  3 18     -0.0002      0.0014      0.0079
  26   6 1869.20  13  3 18      0.0000      0.0044      0.0031
  26   6 1869.20  14  3 18     -0.0000     -0.0008      0.0010
  26   6 1869.20  15  3 18     -0.0000      0.0000      0.0003
  26   6 1869.20  16  3 18     -0.0000      0.0001      0.0001
  26   6 1869.20  17  3 18     -0.0000     -0.0000      0.0000
  26   6 1869.20  18  3 18     -0.0000     -0.0000      0.0000
  26   7 2039.69   1  3 18    439.9249    440.3130      0.3975
  26   7 2039.69   2  3 18     17.9431     18.1329      0.5326
  26   7 2039.69   3  3 18     -2.0058     -3.0700      0.6012
  26   7 2039.69   4  3 18      0.0707     -0.2375      0.5317
  26   7 2039.69   5  3 18     -0.0028     -0.0564      0.4352
  26   7 2039.69   6  3 18      0.0280      0.5814      0.3158
  26   7 2039.69   7  3 18     -0.0261      0.2653      0.2112
  26   7 2039.69   8  3 18      0.0118     -0.0366      0.1298
  26   7 2039.69   9  3 18     -0.0062      0.1370      0.0714
  26   7 2039.69  10  3 18      0.0007      0.0633      0.0385
  26   7 2039.69  11  3 18     -0.0001     -0.0036      0.0171
  26   7 2039.69  12  3 18     -0.0001      0.0116      0.0075
  26   7 2039.69  13  3 18      0.0000      0.0047      0.0030
  26   7 2039.69  14  3 18     -0.0000     -0.0022      0.0010
  26   7 2039.69  15  3 18     -0.0000     -0.0001      0.0003
  26   7 2039.69  16  3 18     -0.0000     -0.0000      0.0001
  26   7 2039.69  17  3 18     -0.0000     -0.0000      0.0000
  26   7 2039.69  18  3 18     -0.0000      0.0000      0.0000
  26   8 2206.00   1  3 18    439.7424    440.1630      0.3898
  26   8 2206.00   2  3 18     16.9298     17.3298      0.5533
  26   8 2206.00   3  3 18     -1.9120     -1.6947      0.5772
  26   8 2206.00   4  3 18      0.0609     -0.5220      0.5271
  26   8 2206.00   5  3 18     -0.0122      0.3552      0.4396
  26   8 2206.00   6  3 18      0.0254      0.6574      0.3329
  26   8 2206.00   7  3 18     -0.0261      0.0409      0.2240
  26   8 2206.00   8  3 18      0.0114     -0.0435      0.1367
  26   8 2206.00   9  3 18     -0.0063      0.1585      0.0753
  26   8 2206.00  10  3 18      0.0007     -0.0366      0.0375
  26   8 2206.00  11  3 18     -0.0001     -0.0028      0.0176
  26   8 2206.00  12  3 18     -0.0002      0.0002      0.0073
  26   8 2206.00  13  3 18      0.0000     -0.0024      0.0028
  26   8 2206.00  14  3 18     -0.0000     -0.0002      0.0010
  26   8 2206.00  15  3 18     -0.0000     -0.0000      0.0003
  26   8 2206.00  16  3 18     -0.0000     -0.0000      0.0001
  26   8 2206.00  17  3 18     -0.0000      0.0000      0.0000
  26   8 2206.00  18  3 18     -0.0000     -0.0000      0.0000
  26   9 2366.36   1  3 18    439.4091    438.9500      0.3627
  26   9 2366.36   2  3 18     15.9674     17.1262      0.5013
  26   9 2366.36   3  3 18     -1.8416     -2.4752      0.5355
  26   9 2366.36   4  3 18      0.0687      0.9088      0.4945
  26   9 2366.36   5  3 18     -0.0118      0.6340      0.4084
  26   9 2366.36   6  3 18      0.0261     -0.3719      0.2940
  26   9 2366.36   7  3 18     -0.0254     -0.0921      0.1966
  26   9 2366.36   8  3 18      0.0117      0.1505      0.1225
  26   9 2366.36   9  3 18     -0.0062      0.0012      0.0681
  26   9 2366.36  10  3 18      0.0007     -0.0131      0.0350
  26   9 2366.36  11  3 18     -0.0001     -0.0091      0.0166
  26   9 2366.36  12  3 18     -0.0001      0.0005      0.0070
  26   9 2366.36  13  3 18      0.0000      0.0013      0.0026
  26   9 2366.36  14  3 18     -0.0000      0.0009      0.0009
  26   9 2366.36  15  3 18     -0.0000      0.0000      0.0003
  26   9 2366.36  16  3 18     -0.0000     -0.0001      0.0001
  26   9 2366.36  17  3 18     -0.0000      0.0000      0.0000
  26   9 2366.36  18  3 18     -0.0000     -0.0000      0.0000
  26  10 2522.18   1  3 18    439.1626    438.9600      0.3967
  26  10 2522.18   2  3 18     15.2326     15.2075      0.5588
  26  10 2522.18   3  3 18     -1.7777     -1.4198      0.5904
  26  10 2522.18   4  3 18      0.0656      1.0669      0.5419
  26  10 2522.18   5  3 18     -0.0155     -0.6552      0.4426
  26  10 2522.18   6  3 18      0.0249     -0.2243      0.3225
  26  10 2522.18   7  3 18     -0.0251     -0.0954      0.2166
  26  10 2522.18   8  3 18      0.0112      0.1393      0.1310
  26  10 2522.18   9  3 18     -0.0063     -0.1118      0.0731
  26  10 2522.18  10  3 18      0.0007      0.0041      0.0371
  26  10 2522.18  11  3 18     -0.0001     -0.0038      0.0174
  26  10 2522.18  12  3 18     -0.0001      0.0066      0.0074
  26  10 2522.18  13  3 18      0.0000     -0.0009      0.0028
  26  10 2522.18  14  3 18     -0.0000      0.0008      0.0010
  26  10 2522.18  15  3 18     -0.0000     -0.0002      0.0003
  26  10 2522.18  16  3 18     -0.0000      0.0000      0.0001
  26  10 2522.18  17  3 18     -0.0000      0.0000      0.0000
  26  10 2522.18  18  3 18     -0.0000      0.0000      0.0000
  26  11 2676.13   1  3 18    438.9982    439.4130      0.4204
  26  11 2676.13   2  3 18     14.7401     14.8145      0.5884
  26  11 2676.13   3  3 18     -1.7112     -1.3698      0.6392
  26  11 2676.13   4  3 18      0.0661     -0.5485      0.5735
  26  11 2676.13   5  3 18     -0.0136     -0.6627      0.4674
  26  11 2676.13   6  3 18      0.0243      0.4256      0.3386
  26  11 2676.13   7  3 18     -0.0244     -0.2031      0.2230
  26  11 2676.13   8  3 18      0.0111      0.0807      0.1373
  26  11 2676.13   9  3 18     -0.0060     -0.1578      0.0756
  26  11 2676.13  10  3 18      0.0007      0.0762      0.0387
  26  11 2676.13  11  3 18     -0.0001     -0.0335      0.0182
  26  11 2676.13  12  3 18     -0.0001      0.0042      0.0077
  26  11 2676.13  13  3 18      0.0000      0.0004      0.0029
  26  11 2676.13  14  3 18     -0.0000      0.0008      0.0010
  26  11 2676.13  15  3 18     -0.0000      0.0006      0.0003
  26  11 2676.13  16  3 18     -0.0000     -0.0002      0.0001
  26  11 2676.13  17  3 18     -0.0000      0.0000      0.0000
  26  11 2676.13  18  3 18     -0.0000     -0.0000      0.0000
  26  12 2829.29   1  3 18    438.8713    438.7850      0.4157
  26  12 2829.29   2  3 18     14.4396     14.1757      0.5548
  26  12 2829.29   3  3 18     -1.6564     -1.0910      0.5715
  26  12 2829.29   4  3 18      0.0638     -0.4242      0.5465
  26  12 2829.29   5  3 18     -0.0154      0.3504      0.4582
  26  12 2829.29   6  3 18      0.0231     -0.3306      0.3247
  26  12 2829.29   7  3 18     -0.0238     -0.3344      0.2125
  26  12 2829.29   8  3 18      0.0108     -0.0346      0.1380
  26  12 2829.29   9  3 18     -0.0059     -0.0794      0.0783
  26  12 2829.29  10  3 18      0.0007      0.0035      0.0399
  26  12 2829.29  11  3 18     -0.0001     -0.0184      0.0186
  26  12 2829.29  12  3 18     -0.0001      0.0000      0.0077
  26  12 2829.29  13  3 18      0.0000      0.0013      0.0028
  26  12 2829.29  14  3 18     -0.0000      0.0016      0.0010
  26  12 2829.29  15  3 18     -0.0000      0.0001      0.0003
  26  12 2829.29  16  3 18     -0.0000     -0.0001      0.0001
  26  12 2829.29  17  3 18     -0.0000     -0.0000      0.0000
  26  12 2829.29  18  3 18     -0.0000     -0.0000      0.0000
  26  13 2981.27   1  3 18    438.8569    439.2610      0.3558
  26  13 2981.27   2  3 18     14.2702     13.9154      0.5050
  26  13 2981.27   3  3 18     -1.6176     -2.0507      0.5259
  26  13 2981.27   4  3 18      0.0675      0.2264      0.4843
  26  13 2981.27   5  3 18     -0.0142      0.0618      0.3953
  26  13 2981.27   6  3 18      0.0234      0.0261      0.2911
  26  13 2981.27   7  3 18     -0.0233     -0.1672      0.1958
  26  13 2981.27   8  3 18      0.0107     -0.0371      0.1182
  26  13 2981.27   9  3 18     -0.0058     -0.1216      0.0668
  26  13 2981.27  10  3 18      0.0007      0.0246      0.0334
  26  13 2981.27  11  3 18     -0.0001      0.0077      0.0158
  26  13 2981.27  12  3 18     -0.0001     -0.0146      0.0066
  26  13 2981.27  13  3 18      0.0000      0.0032      0.0025
  26  13 2981.27  14  3 18     -0.0000     -0.0005      0.0009
  26  13 2981.27  15  3 18     -0.0000     -0.0002      0.0003
  26  13 2981.27  16  3 18     -0.0000     -0.0001      0.0001
  26  13 2981.27  17  3 18     -0.0000      0.0000      0.0000
  26  13 2981.27  18  3 18     -0.0000      0.0000      0.0000
  26  14 3132.06   1  3 18    438.8480    438.8120      0.4250
  26  14 3132.06   2  3 18     14.1040     14.6637      0.6007
  26  14 3132.06   3  3 18     -1.6004     -1.3309      0.6418
  26  14 3132.06   4  3 18      0.0677      1.0097      0.5878
  26  14 3132.06   5  3 18     -0.0153      0.7372      0.4749
  26  14 3132.06   6  3 18      0.0224      0.2586      0.3415
  26  14 3132.06   7  3 18     -0.0234     -0.2626      0.2263
  26  14 3132.06   8  3 18      0.0105     -0.0612      0.1382
  26  14 3132.06   9  3 18     -0.0057     -0.1500      0.0782
  26  14 3132.06  10  3 18      0.0006     -0.0141      0.0397
  26  14 3132.06  11  3 18     -0.0001     -0.0040      0.0184
  26  14 3132.06  12  3 18     -0.0001     -0.0092      0.0077
  26  14 3132.06  13  3 18      0.0000     -0.0004      0.0029
  26  14 3132.06  14  3 18     -0.0000     -0.0007      0.0010
  26  14 3132.06  15  3 18     -0.0000      0.0004      0.0003
  26  14 3132.06  16  3 18     -0.0000     -0.0000      0.0001
  26  14 3132.06  17  3 18     -0.0000      0.0000      0.0000
  26  14 3132.06  18  3 18     -0.0000     -0.0000      0.0000
  26  15 3281.94   1  3 18    438.8945    438.2580      0.4338
  26  15 3281.94   2  3 18     13.9495     14.7526      0.6112
  26  15 3281.94   3  3 18     -1.5783     -1.2627      0.6494
  26  15 3281.94   4  3 18      0.0687      0.2859      0.5968
  26  15 3281.94   5  3 18     -0.0148     -0.5940      0.4890
  26  15 3281.94   6  3 18      0.0223     -0.0909      0.3663
  26  15 3281.94   7  3 18     -0.0228      0.0532      0.2461
  26  15 3281.94   8  3 18      0.0104     -0.0738      0.1510
  26  15 3281.94   9  3 18     -0.0056     -0.0281      0.0836
  26  15 3281.94  10  3 18      0.0006      0.0460      0.0427
  26  15 3281.94  11  3 18     -0.0001     -0.0054      0.0200
  26  15 3281.94  12  3 18     -0.0001      0.0078      0.0085
  26  15 3281.94  13  3 18      0.0000      0.0044      0.0033
  26  15 3281.94  14  3 18     -0.0000      0.0002      0.0011
  26  15 3281.94  15  3 18     -0.0000     -0.0003      0.0004
  26  15 3281.94  16  3 18     -0.0000     -0.0000      0.0001
  26  15 3281.94  17  3 18     -0.0000     -0.0000      0.0000
  26  15 3281.94  18  3 18     -0.0000      0.0000      0.0000
  26  16 3431.20   1  3 18    438.9543    439.6430      0.5423
  26  16 3431.20   2  3 18     13.8146     12.9236      0.7641
  26  16 3431.20   3  3 18     -1.5580     -1.8672      0.8137
  26  16 3431.20   4  3 18      0.0689      0.4009      0.7446
  26  16 3431.20   5  3 18     -0.0146     -0.2652      0.6186
  26  16 3431.20   6  3 18      0.0218      0.2524      0.4566
  26  16 3431.20   7  3 18     -0.0226      0.1198      0.3118
  26  16 3431.20   8  3 18      0.0101      0.0361      0.1893
  26  16 3431.20   9  3 18     -0.0055     -0.0241      0.1066
  26  16 3431.20  10  3 18      0.0006     -0.0883      0.0545
  26  16 3431.20  11  3 18     -0.0001     -0.0357      0.0254
  26  16 3431.20  12  3 18     -0.0001      0.0011      0.0108
  26  16 3431.20  13  3 18      0.0000     -0.0005      0.0041
  26  16 3431.20  14  3 18     -0.0000     -0.0017      0.0014
  26  16 3431.20  15  3 18     -0.0000      0.0004      0.0004
  26  16 3431.20  16  3 18     -0.0000     -0.0000      0.0001
  26  16 3431.20  17  3 18     -0.0000      0.0000      0.0000
  26  16 3431.20  18  3 18     -0.0000      0.0000      0.0000
  26  17 3580.28   1  3 18    439.0052    438.8590      0.6550
  26  17 3580.28   2  3 18     13.7130     14.0581      0.9361
  26  17 3580.28   3  3 18     -1.5423     -1.0435      0.9948
  26  17 3580.28   4  3 18      0.0691      1.0945      0.9163
  26  17 3580.28   5  3 18     -0.0147      0.0465      0.7536
  26  17 3580.28   6  3 18      0.0213      0.5527      0.5603
  26  17 3580.28   7  3 18     -0.0223     -0.4843      0.3750
  26  17 3580.28   8  3 18      0.0100      0.0637      0.2316
  26  17 3580.28   9  3 18     -0.0054     -0.2111      0.1303
  26  17 3580.28  10  3 18      0.0006     -0.0350      0.0666
  26  17 3580.28  11  3 18     -0.0001     -0.0072      0.0311
  26  17 3580.28  12  3 18     -0.0001      0.0049      0.0131
  26  17 3580.28  13  3 18      0.0000     -0.0050      0.0051
  26  17 3580.28  14  3 18     -0.0000     -0.0004      0.0018
  26  17 3580.28  15  3 18     -0.0000      0.0005      0.0006
  26  17 3580.28  16  3 18     -0.0000      0.0001      0.0002
  26  17 3580.28  17  3 18     -0.0000      0.0000      0.0000
  26  17 3580.28  18  3 18     -0.0000     -0.0000      0.0000
  26  18 3729.01   1  3 18    439.0268    437.6220      0.8416
  26  18 3729.01   2  3 18     13.6004     15.3435      1.2074
  26  18 3729.01   3  3 18     -1.5282     -1.3838      1.2806
  26  18 3729.01   4  3 18      0.0692     -0.7638      1.1827
  26  18 3729.01   5  3 18     -0.0147      0.2721      0.9656
  26  18 3729.01   6  3 18      0.0211     -0.7011      0.7185
  26  18 3729.01   7  3 18     -0.0222     -0.1619      0.4824
  26  18 3729.01   8  3 18      0.0099     -0.2749      0.2967
  26  18 3729.01   9  3 18     -0.0054     -0.0861      0.1668
  26  18 3729.01  10  3 18      0.0006      0.0158      0.0853
  26  18 3729.01  11  3 18     -0.0001      0.0331      0.0399
  26  18 3729.01  12  3 18     -0.0001      0.0028      0.0169
  26  18 3729.01  13  3 18      0.0000     -0.0004      0.0065
  26  18 3729.01  14  3 18     -0.0000      0.0032      0.0023
  26  18 3729.01  15  3 18     -0.0000      0.0010      0.0007
  26  18 3729.01  16  3 18     -0.0000      0.0003      0.0002
  26  18 3729.01  17  3 18     -0.0000      0.0001      0.0000
  26  18 3729.01  18  3 18     -0.0000     -0.0000      0.0000
  26  19 3877.21   1  3 18    439.0070    437.1580      1.0386
  26  19 3877.21   2  3 18     13.4839     12.3687      1.4863
  26  19 3877.21   3  3 18     -1.5177     -1.1561      1.6001
  26  19 3877.21   4  3 18      0.0686      1.0416      1.4592
  26  19 3877.21   5  3 18     -0.0148      0.8269      1.2058
  26  19 3877.21   6  3 18      0.0208      1.0497      0.8958
  26  19 3877.21   7  3 18     -0.0219     -1.4555      0.6008
  26  19 3877.21   8  3 18      0.0098     -0.0545      0.3700
  26  19 3877.21   9  3 18     -0.0053     -0.2704      0.2090
  26  19 3877.21  10  3 18      0.0006     -0.3304      0.1067
  26  19 3877.21  11  3 18     -0.0001      0.0680      0.0500
  26  19 3877.21  12  3 18     -0.0001     -0.0323      0.0212
  26  19 3877.21  13  3 18      0.0000      0.0051      0.0082
  26  19 3877.21  14  3 18     -0.0000     -0.0035      0.0029
  26  19 3877.21  15  3 18     -0.0000      0.0007      0.0009
  26  19 3877.21  16  3 18     -0.0000      0.0003      0.0003
  26  19 3877.21  17  3 18     -0.0000     -0.0001      0.0001
  26  19 3877.21  18  3 18     -0.0000      0.0000      0.0000
  26  20 4025.15   1  3 18    438.9898    440.2050      1.3518
  26  20 4025.15   2  3 18     13.3976     14.7465      1.9557
  26  20 4025.15   3  3 18     -1.5113      1.5873      2.0901
  26  20 4025.15   4  3 18      0.0688      2.2633      1.9162
  26  20 4025.15   5  3 18     -0.0147      1.5333      1.5725
  26  20 4025.15   6  3 18      0.0206     -1.6484      1.1703
  26  20 4025.15   7  3 18     -0.0218     -1.7835      0.7878
  26  20 4025.15   8  3 18      0.0097     -0.9507      0.4854
  26  20 4025.15   9  3 18     -0.0052     -0.0987      0.2721
  26  20 4025.15  10  3 18      0.0006     -0.2614      0.1404
  26  20 4025.15  11  3 18     -0.0001     -0.0116      0.0652
  26  20 4025.15  12  3 18     -0.0001      0.0266      0.0279
  26  20 4025.15  13  3 18      0.0000     -0.0136      0.0108
  26  20 4025.15  14  3 18     -0.0000      0.0014      0.0038
  26  20 4025.15  15  3 18     -0.0000     -0.0020      0.0012
  26  20 4025.15  16  3 18     -0.0000     -0.0000      0.0003
  26  20 4025.15  17  3 18     -0.0000     -0.0001      0.0001
  26  20 4025.15  18  3 18     -0.0000     -0.0000      0.0000
  26  21 4172.84   1  3 18    438.9580    436.8120      1.7701
  26  21 4172.84   2  3 18     13.3002     14.6627      2.5626
  26  21 4172.84   3  3 18     -1.5052      0.9051      2.7269
  26  21 4172.84   4  3 18      0.0685     -0.0350      2.5011
  26  21 4172.84   5  3 18     -0.0148      2.1533      2.0569
  26  21 4172.84   6  3 18      0.0204     -0.3728      1.5289
  26  21 4172.84   7  3 18     -0.0217      0.2576      1.0323
  26  21 4172.84   8  3 18      0.0096      0.3231      0.6380
  26  21 4172.84   9  3 18     -0.0052      0.3295      0.3602
  26  21 4172.84  10  3 18      0.0006     -0.2583      0.1857
  26  21 4172.84  11  3 18     -0.0001      0.1002      0.0867
  26  21 4172.84  12  3 18     -0.0001      0.0113      0.0370
  26  21 4172.84  13  3 18      0.0000      0.0014      0.0143
  26  21 4172.84  14  3 18     -0.0000     -0.0041      0.0050
  26  21 4172.84  15  3 18     -0.0000     -0.0019      0.0016
  26  21 4172.84  16  3 18     -0.0000     -0.0005      0.0004
  26  21 4172.84  17  3 18     -0.0000     -0.0001      0.0001
  26  21 4172.84  18  3 18     -0.0000      0.0000      0.0000
  26  22 4320.02   1  3 18    438.9444    439.1840      2.1543
  26  22 4320.02   2  3 18     13.2060     14.3027      3.1559
  26  22 4320.02   3  3 18     -1.4985      1.1584      3.3740
  26  22 4320.02   4  3 18      0.0682     -5.2771      3.0878
  26  22 4320.02   5  3 18     -0.0147      2.2384      2.5261
  26  22 4320.02   6  3 18      0.0202     -1.3812      1.8787
  26  22 4320.02   7  3 18     -0.0215      0.1280      1.2652
  26  22 4320.02   8  3 18      0.0095     -0.7999      0.7823
  26  22 4320.02   9  3 18     -0.0051     -0.1053      0.4427
  26  22 4320.02  10  3 18      0.0006     -0.4269      0.2283
  26  22 4320.02  11  3 18     -0.0001      0.0714      0.1074
  26  22 4320.02  12  3 18     -0.0001     -0.1284      0.0460
  26  22 4320.02  13  3 18      0.0000      0.0464      0.0179
  26  22 4320.02  14  3 18     -0.0000     -0.0044      0.0063
  26  22 4320.02  15  3 18     -0.0000      0.0004      0.0020
  26  22 4320.02  16  3 18     -0.0000      0.0009      0.0006
  26  22 4320.02  17  3 18     -0.0000     -0.0000      0.0001
  26  22 4320.02  18  3 18     -0.0000     -0.0000      0.0000
  26  23 4466.89   1  3 18    438.9593    434.3490      3.3745
  26  23 4466.89   2  3 18     13.1438     15.6112      4.9667
  26  23 4466.89   3  3 18     -1.4951      1.9633      5.2831
  26  23 4466.89   4  3 18      0.0681     -6.6122      4.8569
  26  23 4466.89   5  3 18     -0.0146      1.8362      3.9518
  26  23 4466.89   6  3 18      0.0201     -2.0477      2.9261
  26  23 4466.89   7  3 18     -0.0214      1.0676      1.9785
  26  23 4466.89   8  3 18      0.0095      2.3942      1.2241
  26  23 4466.89   9  3 18     -0.0051     -0.9331      0.6913
  26  23 4466.89  10  3 18      0.0006      0.3865      0.3560
  26  23 4466.89  11  3 18     -0.0001     -0.2170      0.1682
  26  23 4466.89  12  3 18     -0.0001     -0.0676      0.0722
  26  23 4466.89  13  3 18      0.0000      0.0168      0.0281
  26  23 4466.89  14  3 18     -0.0000     -0.0152      0.0099
  26  23 4466.89  15  3 18     -0.0000      0.0000      0.0031
  26  23 4466.89  16  3 18     -0.0000      0.0002      0.0009
  26  23 4466.89  17  3 18     -0.0000     -0.0005      0.0002
  26  23 4466.89  18  3 18     -0.0000     -0.0000      0.0000
  27   5 1713.96   1  3 18    440.1627    440.3310      0.9889
  27   5 1713.96   2  3 18     19.5120     20.1389      1.1804
  27   5 1713.96   3  3 18     -2.2841     -1.8295      1.2811
  27   5 1713.96   4  3 18      0.0949      1.0415      1.3188
  27   5 1713.96   5  3 18     -0.0042     -0.1736      1.0391
  27   5 1713.96   6  3 18      0.0303      0.1212      0.8199
  27   5 1713.96   7  3 18     -0.0303     -0.6448      0.5064
  27   5 1713.96   8  3 18      0.0122      0.1251      0.3386
  27   5 1713.96   9  3 18     -0.0073      0.1126      0.2066
  27   5 1713.96  10  3 18      0.0006      0.0783      0.1133
  27   5 1713.96  11  3 18     -0.0002     -0.0122      0.0542
  27   5 1713.96  12  3 18     -0.0002     -0.0063      0.0242
  27   5 1713.96  13  3 18      0.0000      0.0024      0.0086
  27   5 1713.96  14  3 18     -0.0000      0.0028      0.0032
  27   5 1713.96  15  3 18     -0.0000     -0.0008      0.0011
  27   5 1713.96  16  3 18     -0.0000      0.0004      0.0003
  27   5 1713.96  17  3 18     -0.0000      0.0000      0.0001
  27   5 1713.96  18  3 18     -0.0000     -0.0000      0.0000
  27   6 1889.96   1  3 18    440.1338    440.1060      0.3545
  27   6 1889.96   2  3 18     19.0519     18.7063      0.5076
  27   6 1889.96   3  3 18     -2.1886     -2.4379      0.5521
  27   6 1889.96   4  3 18      0.0808      0.0501      0.5009
  27   6 1889.96   5  3 18     -0.0029     -0.3292      0.4049
  27   6 1889.96   6  3 18      0.0285     -0.0079      0.3053
  27   6 1889.96   7  3 18     -0.0295     -0.0195      0.2063
  27   6 1889.96   8  3 18      0.0133     -0.0428      0.1239
  27   6 1889.96   9  3 18     -0.0071      0.0224      0.0762
  27   6 1889.96  10  3 18      0.0008      0.0009      0.0409
  27   6 1889.96  11  3 18     -0.0001     -0.0037      0.0182
  27   6 1889.96  12  3 18     -0.0002     -0.0046      0.0077
  27   6 1889.96  13  3 18      0.0000      0.0028      0.0033
  27   6 1889.96  14  3 18     -0.0000     -0.0002      0.0012
  27   6 1889.96  15  3 18     -0.0000      0.0006      0.0004
  27   6 1889.96  16  3 18     -0.0000     -0.0002      0.0001
  27   6 1889.96  17  3 18     -0.0000      0.0000      0.0000
  27   6 1889.96  18  3 18     -0.0000     -0.0000      0.0000
  27   7 2062.07   1  3 18    440.0788    439.8520      0.3634
  27   7 2062.07   2  3 18     18.3139     17.4860      0.5042
  27   7 2062.07   3  3 18     -2.0611     -1.2022      0.5476
  27   7 2062.07   4  3 18      0.0710      0.3117      0.5031
  27   7 2062.07   5  3 18     -0.0017     -0.4372      0.4087
  27   7 2062.07   6  3 18      0.0290      0.3624      0.3074
  27   7 2062.07   7  3 18     -0.0283     -0.2791      0.2132
  27   7 2062.07   8  3 18      0.0130      0.0731      0.1289
  27   7 2062.07   9  3 18     -0.0070      0.0068      0.0748
  27   7 2062.07  10  3 18      0.0008     -0.0191      0.0396
  27   7 2062.07  11  3 18     -0.0001     -0.0040      0.0187
  27   7 2062.07  12  3 18     -0.0002      0.0057      0.0083
  27   7 2062.07  13  3 18      0.0000      0.0014      0.0034
  27   7 2062.07  14  3 18     -0.0000      0.0009      0.0012
  27   7 2062.07  15  3 18     -0.0000      0.0003      0.0004
  27   7 2062.07  16  3 18     -0.0000     -0.0001      0.0001
  27   7 2062.07  17  3 18     -0.0000      0.0000      0.0000
  27   7 2062.07  18  3 18     -0.0000     -0.0000      0.0000
  27   8 2229.82   1  3 18    439.9000    439.9100      0.3702
  27   8 2229.82   2  3 18     17.3641     18.0855      0.5101
  27   8 2229.82   3  3 18     -1.9636     -2.2233      0.5348
  27   8 2229.82   4  3 18      0.0625      0.2888      0.5200
  27   8 2229.82   5  3 18     -0.0101     -0.0868      0.4210
  27   8 2229.82   6  3 18      0.0278      0.2529      0.3058
  27   8 2229.82   7  3 18     -0.0279     -0.0265      0.2126
  27   8 2229.82   8  3 18      0.0128      0.1718      0.1353
  27   8 2229.82   9  3 18     -0.0071     -0.2232      0.0765
  27   8 2229.82  10  3 18      0.0008      0.0868      0.0403
  27   8 2229.82  11  3 18     -0.0001     -0.0082      0.0200
  27   8 2229.82  12  3 18     -0.0002      0.0002      0.0087
  27   8 2229.82  13  3 18      0.0000     -0.0004      0.0034
  27   8 2229.82  14  3 18     -0.0000      0.0001      0.0012
  27   8 2229.82  15  3 18     -0.0000      0.0005      0.0004
  27   8 2229.82  16  3 18     -0.0000      0.0001      0.0001
  27   8 2229.82  17  3 18     -0.0000     -0.0000      0.0000
  27   8 2229.82  18  3 18     -0.0000     -0.0000      0.0000
  27   9 2391.47   1  3 18    439.5985    439.2550      0.3625
  27   9 2391.47   2  3 18     16.3777     16.2780      0.5082
  27   9 2391.47   3  3 18     -1.8913     -2.4454      0.5415
  27   9 2391.47   4  3 18      0.0683     -0.9221      0.5004
  27   9 2391.47   5  3 18     -0.0117      0.2005      0.4192
  27   9 2391.47   6  3 18      0.0276      0.1483      0.3195
  27   9 2391.47   7  3 18     -0.0275      0.2549      0.2171
  27   9 2391.47   8  3 18      0.0129      0.0569      0.1362
  27   9 2391.47   9  3 18     -0.0071     -0.0408      0.0779
  27   9 2391.47  10  3 18      0.0008     -0.0051      0.0404
  27   9 2391.47  11  3 18     -0.0001      0.0312      0.0196
  27   9 2391.47  12  3 18     -0.0002      0.0024      0.0085
  27   9 2391.47  13  3 18      0.0000     -0.0056      0.0034
  27   9 2391.47  14  3 18     -0.0000     -0.0004      0.0012
  27   9 2391.47  15  3 18     -0.0000     -0.0004      0.0004
  27   9 2391.47  16  3 18     -0.0000     -0.0001      0.0001
  27   9 2391.47  17  3 18     -0.0000     -0.0000      0.0000
  27   9 2391.47  18  3 18     -0.0000     -0.0000      0.0000
  27  10 2548.65   1  3 18    439.3394    439.5260      0.3540
  27  10 2548.65   2  3 18     15.5452     15.1396      0.4977
  27  10 2548.65   3  3 18     -1.8201     -1.6436      0.5413
  27  10 2548.65   4  3 18      0.0660      0.0975      0.5049
  27  10 2548.65   5  3 18     -0.0146      0.4580      0.4095
  27  10 2548.65   6  3 18      0.0264     -0.2354      0.3040
[truncated: 1,755,055 more chars]
