# Supplementary material for: Global-Mode Analysis of Full-Disk Data from the Michelson Doppler Imager and the Helioseismic and Magnetic Imager
Source: Sol Phys. 2018 Jan 31;293(2):29. doi: 10.1007/s11207-017-1201-5 (PMC6566312; doi:10.1007/s11207-017-1201-5)
Supplement: Supplementary file 3 — (TAR 230.0 MB) [file 11207_2017_1201_MOESM3_ESM.tar › MDI/mdivwcomm.1834.18]

   0  15 2228.8794    1.2095  0.4958 10.7124  0.0000  0.0891   0.1965   0.2519    0.4821   0.0000     0.0000       0.00000       0.00000       0.00000       0.00000       0.00000       0.00000       0.00000       0.00000       0.00000       0.00000       0.00000       0.00000       0.00000       0.00000       0.00000       0.00000       0.00000       0.00000       0.00000       0.00000       0.00000       0.00000       0.00000       0.00000       0.00000       0.00000       0.00000       0.00000       0.00000       0.00000       0.00000       0.00000       0.00000       0.00000       0.00000
   0  16 2362.8412    1.3856  1.0700  3.0168  0.0000  0.1412   0.1652   0.5247 1000.0000   0.0000     0.0000       0.00000       0.00000       0.00000       0.00000       0.00000       0.00000       0.00000       0.00000       0.00000       0.00000       0.00000       0.00000       0.00000       0.00000       0.00000       0.00000       0.00000       0.00000       0.00000       0.00000       0.00000       0.00000       0.00000       0.00000       0.00000       0.00000       0.00000       0.00000       0.00000       0.00000       0.00000       0.00000       0.00000       0.00000       0.00000
   1  15 2291.6393    1.2336  2.6896  9.0247  0.0283  0.2071   0.0623   0.3833    0.5692   0.0000   389.5733      -101.290       0.00000       0.00000       0.00000       0.00000       0.00000       0.00000       0.00000       0.00000       0.00000       0.00000       0.00000       0.00000       0.00000       0.00000       0.00000       0.00000       269.464       114.836       0.00000       0.00000       0.00000       0.00000       0.00000       0.00000       0.00000       0.00000       0.00000       0.00000       0.00000       0.00000       0.00000       0.00000       0.00000       0.00000
   1  16 2425.4492    1.6653  1.1990  9.7581  0.0000  0.0999   0.1062   0.2467    1.7218   0.0000   594.2164       6.04779       0.00000       0.00000       0.00000       0.00000       0.00000       0.00000       0.00000       0.00000       0.00000       0.00000       0.00000       0.00000       0.00000       0.00000       0.00000       0.00000       152.700       60.0177       0.00000       0.00000       0.00000       0.00000       0.00000       0.00000       0.00000       0.00000       0.00000       0.00000       0.00000       0.00000       0.00000       0.00000       0.00000       0.00000
   1  17 2559.1415    2.2903  1.0375  1.4511  0.0000  0.0797   0.1392   0.1959 1000.0000   0.0000   518.5358      -8.67424       0.00000       0.00000       0.00000       0.00000       0.00000       0.00000       0.00000       0.00000       0.00000       0.00000       0.00000       0.00000       0.00000       0.00000       0.00000       0.00000       110.476       48.1394       0.00000       0.00000       0.00000       0.00000       0.00000       0.00000       0.00000       0.00000       0.00000       0.00000       0.00000       0.00000       0.00000       0.00000       0.00000       0.00000
   1  18 2693.2272    2.9189  0.9734 -3.1091  0.0000  0.0705   0.1956   0.2185 1000.0000   0.0000   363.4038       71.7728       0.00000       0.00000       0.00000       0.00000       0.00000       0.00000       0.00000       0.00000       0.00000       0.00000       0.00000       0.00000       0.00000       0.00000       0.00000       0.00000       82.8744       50.4731       0.00000       0.00000       0.00000       0.00000       0.00000       0.00000       0.00000       0.00000       0.00000       0.00000       0.00000       0.00000       0.00000       0.00000       0.00000       0.00000
   1  19 2828.1984    2.9461  1.0227  2.0374  0.0000  0.0755   0.1951   0.2779 1000.0000   0.0000   410.8490       41.3619       0.00000       0.00000       0.00000       0.00000       0.00000       0.00000       0.00000       0.00000       0.00000       0.00000       0.00000       0.00000       0.00000       0.00000       0.00000       0.00000       87.2256       60.3989       0.00000       0.00000       0.00000       0.00000       0.00000       0.00000       0.00000       0.00000       0.00000       0.00000       0.00000       0.00000       0.00000       0.00000       0.00000       0.00000
   1  20 2963.3257    4.0781  0.6583 12.8921  0.0000  0.0665   0.3241   0.2023    0.5243   0.0000   523.0723      -57.9968       0.00000       0.00000       0.00000       0.00000       0.00000       0.00000       0.00000       0.00000       0.00000       0.00000       0.00000       0.00000       0.00000       0.00000       0.00000       0.00000       83.8941       49.4566       0.00000       0.00000       0.00000       0.00000       0.00000       0.00000       0.00000       0.00000       0.00000       0.00000       0.00000       0.00000       0.00000       0.00000       0.00000       0.00000
   1  21 3098.0613    4.1940  1.0938  5.6001  0.0000  0.0910   0.2869   0.2564 1000.0000   0.0000   491.6221       107.652       0.00000       0.00000       0.00000       0.00000       0.00000       0.00000       0.00000       0.00000       0.00000       0.00000       0.00000       0.00000       0.00000       0.00000       0.00000       0.00000       110.796       65.5575       0.00000       0.00000       0.00000       0.00000       0.00000       0.00000       0.00000       0.00000       0.00000       0.00000       0.00000       0.00000       0.00000       0.00000       0.00000       0.00000
   1  22 3233.2023    4.1200  1.3587 10.5932  0.0000  0.0990   0.2456   0.3048    6.3689   0.0000    79.1241      -169.898       0.00000       0.00000       0.00000       0.00000       0.00000       0.00000       0.00000       0.00000       0.00000       0.00000       0.00000       0.00000       0.00000       0.00000       0.00000       0.00000       99.3983       79.7229       0.00000       0.00000       0.00000       0.00000       0.00000       0.00000       0.00000       0.00000       0.00000       0.00000       0.00000       0.00000       0.00000       0.00000       0.00000       0.00000
   1  25 3640.7362    2.8580  4.3906  7.1825  0.0115  0.1807   0.0841   0.6295    7.5441   0.0000   -67.5052       81.4491       0.00000       0.00000       0.00000       0.00000       0.00000       0.00000       0.00000       0.00000       0.00000       0.00000       0.00000       0.00000       0.00000       0.00000       0.00000       0.00000       216.254       127.500       0.00000       0.00000       0.00000       0.00000       0.00000       0.00000       0.00000       0.00000       0.00000       0.00000       0.00000       0.00000       0.00000       0.00000       0.00000       0.00000
   2  13 2081.9384    0.8873  1.2712  8.7805 -0.0095  0.0805   0.0421   0.1922    1.2910   0.0000   423.2394      -28.9326       57.6390       6.48430       0.00000       0.00000       0.00000       0.00000       0.00000       0.00000       0.00000       0.00000       0.00000       0.00000       0.00000       0.00000       0.00000       0.00000       56.6809       50.8496       22.7932       10.4080       0.00000       0.00000       0.00000       0.00000       0.00000       0.00000       0.00000       0.00000       0.00000       0.00000       0.00000       0.00000       0.00000       0.00000
   2  14 2217.5618    1.1260  0.9419  8.6308  0.0000  0.0606   0.0565   0.1406    1.4278   0.0000   434.2785       7.33554       24.0779       3.88824       0.00000       0.00000       0.00000       0.00000       0.00000       0.00000       0.00000       0.00000       0.00000       0.00000       0.00000       0.00000       0.00000       0.00000       48.8468       37.5614       20.8261       6.71068       0.00000       0.00000       0.00000       0.00000       0.00000       0.00000       0.00000       0.00000       0.00000       0.00000       0.00000       0.00000       0.00000       0.00000
   2  15 2352.2156    1.4573  1.2901 -0.5804  0.0000  0.0632   0.0682   0.1933 1000.0000   0.0000   445.4805      -20.1496       3.02085      -19.3595       0.00000       0.00000       0.00000       0.00000       0.00000       0.00000       0.00000       0.00000       0.00000       0.00000       0.00000       0.00000       0.00000       0.00000       43.0381       37.6666       21.2616       8.74215       0.00000       0.00000       0.00000       0.00000       0.00000       0.00000       0.00000       0.00000       0.00000       0.00000       0.00000       0.00000       0.00000       0.00000
   2  16 2485.8037    1.9956  1.1230  2.2309  0.0000  0.0604   0.0942   0.1714 1000.0000   0.0000   444.0728      -3.37376      -21.6097      -1.12910       0.00000       0.00000       0.00000       0.00000       0.00000       0.00000       0.00000       0.00000       0.00000       0.00000       0.00000       0.00000       0.00000       0.00000       45.0896       36.9245       20.3944       7.38051       0.00000       0.00000       0.00000       0.00000       0.00000       0.00000       0.00000       0.00000       0.00000       0.00000       0.00000       0.00000       0.00000       0.00000
   2  17 2619.5250    2.5747  1.0286  2.3462  0.0000  0.0586   0.1216   0.1468 1000.0000   0.0000   392.1805       83.7033       35.3086      -1.03917       0.00000       0.00000       0.00000       0.00000       0.00000       0.00000       0.00000       0.00000       0.00000       0.00000       0.00000       0.00000       0.00000       0.00000       46.4368       37.1865       19.2542       6.81587       0.00000       0.00000       0.00000       0.00000       0.00000       0.00000       0.00000       0.00000       0.00000       0.00000       0.00000       0.00000       0.00000       0.00000
   2  18 2754.4746    2.9034  1.2046  0.6400  0.0000  0.0627   0.1366   0.1767 1000.0000   0.0000   404.7681      -9.21375       15.3964      -5.05249       0.00000       0.00000       0.00000       0.00000       0.00000       0.00000       0.00000       0.00000       0.00000       0.00000       0.00000       0.00000       0.00000       0.00000       49.6315       39.0713       20.9703       7.38622       0.00000       0.00000       0.00000       0.00000       0.00000       0.00000       0.00000       0.00000       0.00000       0.00000       0.00000       0.00000       0.00000       0.00000
   2  19 2889.6525    3.6665  1.2283  3.0462  0.0000  0.0697   0.1710   0.1661 1000.0000   0.0000   488.5030      -8.14669      -25.2227      -16.3611       0.00000       0.00000       0.00000       0.00000       0.00000       0.00000       0.00000       0.00000       0.00000       0.00000       0.00000       0.00000       0.00000       0.00000       56.5169       42.3273       24.8554       7.95842       0.00000       0.00000       0.00000       0.00000       0.00000       0.00000       0.00000       0.00000       0.00000       0.00000       0.00000       0.00000       0.00000       0.00000
   2  20 3024.6891    4.3232  1.2365  3.0142  0.0000  0.0676   0.1929   0.1756 1000.0000   0.0000   403.1598       26.1269       27.9596      -9.27107       0.00000       0.00000       0.00000       0.00000       0.00000       0.00000       0.00000       0.00000       0.00000       0.00000       0.00000       0.00000       0.00000       0.00000       55.2058       42.3732       23.6585       7.36942       0.00000       0.00000       0.00000       0.00000       0.00000       0.00000       0.00000       0.00000       0.00000       0.00000       0.00000       0.00000       0.00000       0.00000
   2  21 3159.9849    4.6391  1.0035  3.9829  0.0000  0.0556   0.2254   0.1509 1000.0000   0.0000   460.6184       52.7026       4.99592      -5.84570       0.00000       0.00000       0.00000       0.00000       0.00000       0.00000       0.00000       0.00000       0.00000       0.00000       0.00000       0.00000       0.00000       0.00000       44.7347       34.2450       19.2882       6.21580       0.00000       0.00000       0.00000       0.00000       0.00000       0.00000       0.00000       0.00000       0.00000       0.00000       0.00000       0.00000       0.00000       0.00000
   2  22 3295.0692    4.2158  1.7966  4.9883  0.0000  0.0739   0.1622   0.2271  792.7968   0.0000   409.7811      -19.4237       29.1398       3.26649       0.00000       0.00000       0.00000       0.00000       0.00000       0.00000       0.00000       0.00000       0.00000       0.00000       0.00000       0.00000       0.00000       0.00000       52.7029       46.7706       23.3615       10.1326       0.00000       0.00000       0.00000       0.00000       0.00000       0.00000       0.00000       0.00000       0.00000       0.00000       0.00000       0.00000       0.00000       0.00000
   3  11 1865.2510    0.4828  0.2763  9.9784  0.0000  0.0299   0.0364   0.0842    0.1311   0.0000   428.1407       12.3760     -0.800781      -13.2603       1.05586     -0.535705       0.00000       0.00000       0.00000       0.00000       0.00000       0.00000       0.00000       0.00000       0.00000       0.00000       0.00000       0.00000       13.8545       14.0584       10.2562       7.65380       2.73113      0.999789       0.00000       0.00000       0.00000       0.00000       0.00000       0.00000       0.00000       0.00000       0.00000       0.00000       0.00000       0.00000
   3  13 2137.6898    0.8959  0.7431 10.1654  0.0000  0.0538   0.0498   0.1397    0.2671   0.0000   404.8167       42.6527       15.5282       15.3425      -2.09830      0.123458       0.00000       0.00000       0.00000       0.00000       0.00000       0.00000       0.00000       0.00000       0.00000       0.00000       0.00000       0.00000       26.3686       27.7237       16.4975       10.8993       3.65902       1.71447       0.00000       0.00000       0.00000       0.00000       0.00000       0.00000       0.00000       0.00000       0.00000       0.00000       0.00000       0.00000
   3  14 2273.3227    1.0739  0.9983 10.2883  0.0000  0.0609   0.0518   0.1435    0.3621   0.0000   435.1734      -41.2022       2.60199       8.08093      -4.96753      0.112118       0.00000       0.00000       0.00000       0.00000       0.00000       0.00000       0.00000       0.00000       0.00000       0.00000       0.00000       0.00000       35.2815       31.4377       23.1648       12.4785       5.71253       1.50662       0.00000       0.00000       0.00000       0.00000       0.00000       0.00000       0.00000       0.00000       0.00000       0.00000       0.00000       0.00000
   3  15 2407.6013    1.7180  1.0066 10.5209  0.0000  0.0559   0.0858   0.1646    0.6924   0.0000   481.3046      -30.0741       16.1003      -2.82328      -5.91009      0.635689       0.00000       0.00000       0.00000       0.00000       0.00000       0.00000       0.00000       0.00000       0.00000       0.00000       0.00000       0.00000       30.8269       28.1933       20.3007       9.87094       5.30600       1.38291       0.00000       0.00000       0.00000       0.00000       0.00000       0.00000       0.00000       0.00000       0.00000       0.00000       0.00000       0.00000
   3  16 2541.6374    1.9475  0.8499 11.5487  0.0000  0.0525   0.1175   0.1537    0.4883   0.0000   452.6365      -19.2684      -16.5836     -0.122865       5.80851       2.31825       0.00000       0.00000       0.00000       0.00000       0.00000       0.00000       0.00000       0.00000       0.00000       0.00000       0.00000       0.00000       29.7519       28.2766       18.8883       10.1945       4.72581       1.46181       0.00000       0.00000       0.00000       0.00000       0.00000       0.00000       0.00000       0.00000       0.00000       0.00000       0.00000       0.00000
   3  17 2676.1535    2.6646  0.9335 11.5298  0.0000  0.0704   0.1298   0.1458    0.7153   0.0000   408.4065      -28.6646       26.6237      0.343365       5.04809       1.29167       0.00000       0.00000       0.00000       0.00000       0.00000       0.00000       0.00000       0.00000       0.00000       0.00000       0.00000       0.00000       37.3215       23.1083       28.1652       20.2166       7.72597       1.55651       0.00000       0.00000       0.00000       0.00000       0.00000       0.00000       0.00000       0.00000       0.00000       0.00000       0.00000       0.00000
   3  18 2811.3361    3.2677  0.8289 12.3385  0.0000  0.0474   0.1701   0.1386    0.4372   0.0000   415.9004       10.0787       34.8975       8.75647      -6.03593      -3.29245       0.00000       0.00000       0.00000       0.00000       0.00000       0.00000       0.00000       0.00000       0.00000       0.00000       0.00000       0.00000       22.0326       21.9269       15.8155       10.4553       4.28216       1.45587       0.00000       0.00000       0.00000       0.00000       0.00000       0.00000       0.00000       0.00000       0.00000       0.00000       0.00000       0.00000
   3  19 2947.0317    3.7495  0.9644 12.0936  0.0000  0.0721   0.1747   0.1197    0.7215   0.0000   400.5018      -24.3227       16.6778      -8.24232       3.10637      0.210661       0.00000       0.00000       0.00000       0.00000       0.00000       0.00000       0.00000       0.00000       0.00000       0.00000       0.00000       0.00000       37.7781       24.6139       27.4867       19.8177       7.33005       1.41028       0.00000       0.00000       0.00000       0.00000       0.00000       0.00000       0.00000       0.00000       0.00000       0.00000       0.00000       0.00000
   3  20 3082.2457    4.3718  0.8914 12.8201  0.0000  0.0465   0.2026   0.1283    0.3886   0.0000   405.8752       29.7814       40.2723     -0.694534     -0.300897      -3.16253       0.00000       0.00000       0.00000       0.00000       0.00000       0.00000       0.00000       0.00000       0.00000       0.00000       0.00000       0.00000       25.5331       22.6329       17.5600       10.2661       4.39759       1.11480       0.00000       0.00000       0.00000       0.00000       0.00000       0.00000       0.00000       0.00000       0.00000       0.00000       0.00000       0.00000
   3  21 3217.7494    4.1688  1.0942 12.9308  0.0000  0.0543   0.1876   0.1578    0.4223   0.0000   438.0844       17.1942       13.5340       26.8067       5.00287      -1.01932       0.00000       0.00000       0.00000       0.00000       0.00000       0.00000       0.00000       0.00000       0.00000       0.00000       0.00000       0.00000       33.0167       30.6350       20.1149       10.8609       4.27112       1.31850       0.00000       0.00000       0.00000       0.00000       0.00000       0.00000       0.00000       0.00000       0.00000       0.00000       0.00000       0.00000
   3  22 3353.4706    3.5374  1.6896 13.0806  0.0000  0.0745   0.1531   0.2396    0.2505   0.0000   450.9186      -16.3127      -43.7553      0.551597     -0.929859    -0.0607828       0.00000       0.00000       0.00000       0.00000       0.00000       0.00000       0.00000       0.00000       0.00000       0.00000       0.00000       0.00000       40.6808       39.7003       26.7723       14.8148       6.21004       1.97459       0.00000       0.00000       0.00000       0.00000       0.00000       0.00000       0.00000       0.00000       0.00000       0.00000       0.00000       0.00000
   3  23 3489.4038    3.1855  2.2699 12.2458  0.0000  0.0881   0.1049   0.2204    0.2413   0.0000   464.7043       50.6156       38.0642       12.1346       17.3807      -1.19871       0.00000       0.00000       0.00000       0.00000       0.00000       0.00000       0.00000       0.00000       0.00000       0.00000       0.00000       0.00000       48.9108       46.2671       32.8547       17.2490       8.13607       2.28079       0.00000       0.00000       0.00000       0.00000       0.00000       0.00000       0.00000       0.00000       0.00000       0.00000       0.00000       0.00000
   3  25 3762.8363    2.1153  4.4795 11.8145  0.0000  0.1496   0.0639   0.3875    0.1432   0.0000   600.6064      -48.5945      -17.5016       5.22541      0.572393      -7.45160       0.00000       0.00000       0.00000       0.00000       0.00000       0.00000       0.00000       0.00000       0.00000       0.00000       0.00000       0.00000       86.1896       82.2809       53.9536       30.6154       12.1656       4.17627       0.00000       0.00000       0.00000       0.00000       0.00000       0.00000       0.00000       0.00000       0.00000       0.00000       0.00000       0.00000
   4  12 2051.6727    0.6189  0.4853  9.9409 -0.0058  0.0392   0.0381   0.0945    0.1163   0.0000   427.3230      -12.3851       27.8204      -16.2010       4.38318       2.95784     -0.312975      0.127304       0.00000       0.00000       0.00000       0.00000       0.00000       0.00000       0.00000       0.00000       0.00000       0.00000       12.8081       14.4901       13.6694       8.51281       4.76582       3.11170       1.20893      0.286085       0.00000       0.00000       0.00000       0.00000       0.00000       0.00000       0.00000       0.00000       0.00000       0.00000
   4  13 2188.3201    0.9531  0.5619  9.6945 -0.0028  0.0411   0.0459   0.0806    0.2738   0.0000   404.0004       1.69470      -3.59372       11.4736      -1.10053       1.92633     -0.385890      0.350791       0.00000       0.00000       0.00000       0.00000       0.00000       0.00000       0.00000       0.00000       0.00000       0.00000       12.9403       15.5406       14.0871       8.53975       6.64874       2.63191       1.35021      0.333424       0.00000       0.00000       0.00000       0.00000       0.00000       0.00000       0.00000       0.00000       0.00000       0.00000
   4  14 2324.0728    1.4123  0.9042  8.1395 -0.0098  0.0535   0.0582   0.1358    6.0825   0.0000   435.6772       1.87516       15.8698      -4.42264       6.02639      -2.53715     -0.649148      0.154020       0.00000       0.00000       0.00000       0.00000       0.00000       0.00000       0.00000       0.00000       0.00000       0.00000       17.1013       21.9515       15.9591       13.2383       6.61633       4.26642       1.31852      0.455999       0.00000       0.00000       0.00000       0.00000       0.00000       0.00000       0.00000       0.00000       0.00000       0.00000
   4  15 2458.4795    1.6134  0.9023 10.7531 -0.0095  0.0597   0.0647   0.1380    0.5815   0.0000   441.3696      -25.9835      -5.98888      -16.6051       6.62203     -0.893707      -1.96892     0.0356281       0.00000       0.00000       0.00000       0.00000       0.00000       0.00000       0.00000       0.00000       0.00000       0.00000       18.4497       21.3329       20.7156       11.9738       9.55179       3.99748       2.04594      0.446089       0.00000       0.00000       0.00000       0.00000       0.00000       0.00000       0.00000       0.00000       0.00000       0.00000
   4  16 2592.9520    2.2170  0.9867 10.9745 -0.0071  0.0601   0.0898   0.1458    0.9214   0.0000   427.7603      -14.7309      -12.9968       13.0692       3.37666     -0.687103      -2.39277     -0.722155       0.00000       0.00000       0.00000       0.00000       0.00000       0.00000       0.00000       0.00000       0.00000       0.00000       19.8218       23.9738       18.6913       12.9634       8.36288       3.76739       1.63857      0.475502       0.00000       0.00000       0.00000       0.00000       0.00000       0.00000       0.00000       0.00000       0.00000       0.00000
   4  17 2728.4011    3.0967  0.7350 11.1878 -0.0008  0.0422   0.1263   0.0936    0.6705   0.0000   440.4908       3.27134       17.5175      -7.05047     -0.942795      -5.27446     -0.658995     -0.167015       0.00000       0.00000       0.00000       0.00000       0.00000       0.00000       0.00000       0.00000       0.00000       0.00000       14.8807       14.6157       14.1228       9.74908       6.34578       3.07833       1.19976      0.269946       0.00000       0.00000       0.00000       0.00000       0.00000       0.00000       0.00000       0.00000       0.00000       0.00000
   4  18 2864.1798    3.6597  0.7144 12.3198 -0.0023  0.0405   0.1696   0.0911    0.3964   0.0000   468.8318      -1.89649       5.58944       2.94021       3.83824     -0.737520      0.911898      0.182135       0.00000       0.00000       0.00000       0.00000       0.00000       0.00000       0.00000       0.00000       0.00000       0.00000       17.8601       18.3463       14.3663       9.59845       5.41540       2.48752      0.930797      0.251689       0.00000       0.00000       0.00000       0.00000       0.00000       0.00000       0.00000       0.00000       0.00000       0.00000
   4  20 3135.9842    4.2508  1.0334 12.6216  0.0072  0.0521   0.1918   0.1358    0.4995   0.0000   424.1955      -7.45518       4.61537      -7.91256       3.74021     -0.370793      -1.41488     -0.472932       0.00000       0.00000       0.00000       0.00000       0.00000       0.00000       0.00000       0.00000       0.00000       0.00000       18.4893       21.0541       17.7361       11.6823       8.00168       3.15115       1.60951      0.397139       0.00000       0.00000       0.00000       0.00000       0.00000       0.00000       0.00000       0.00000       0.00000       0.00000
   4  21 3271.7289    4.1372  1.1078 12.5983 -0.0035  0.0519   0.1799   0.1424    0.5416   0.0000   422.9516       4.50985       7.95145      -16.0904       14.8183      -5.96268     -0.406535     -0.549424       0.00000       0.00000       0.00000       0.00000       0.00000       0.00000       0.00000       0.00000       0.00000       0.00000       19.7238       21.9263       16.0363       13.0092       7.21359       3.64651       1.20896      0.396462       0.00000       0.00000       0.00000       0.00000       0.00000       0.00000       0.00000       0.00000       0.00000       0.00000
   4  22 3407.9541    3.5540  1.7227 12.6102  0.0002  0.0730   0.1429   0.1921    0.3156   0.0000   432.6150       2.95194       46.2010      -11.9068      -10.6643       1.40477       2.42645     -0.313974       0.00000       0.00000       0.00000       0.00000       0.00000       0.00000       0.00000       0.00000       0.00000       0.00000       25.4700       30.5876       23.0838       16.5935       10.1337       4.60798       1.95585      0.582599       0.00000       0.00000       0.00000       0.00000       0.00000       0.00000       0.00000       0.00000       0.00000       0.00000
   4  23 3544.7442    2.8707  2.3191 12.3684 -0.0020  0.0856   0.0992   0.2399    0.1848   0.0000   451.3033       49.4254       16.3919      -18.6338      -6.13300       10.1665      -4.06328     -0.310831       0.00000       0.00000       0.00000       0.00000       0.00000       0.00000       0.00000       0.00000       0.00000       0.00000       32.7833       35.9828       29.5533       19.5064       11.7054       5.78925       2.37888      0.601160       0.00000       0.00000       0.00000       0.00000       0.00000       0.00000       0.00000       0.00000       0.00000       0.00000
   4  24 3681.4573    2.3542  3.4081 11.8437  0.0014  0.1194   0.0727   0.2927    0.1542   0.0000   417.5825       16.7963      -21.1608      -32.9123      -36.3216      -10.2382       1.17448      -2.30022       0.00000       0.00000       0.00000       0.00000       0.00000       0.00000       0.00000       0.00000       0.00000       0.00000       41.1459       45.5678       38.0168       27.5772       15.7648       8.56221       3.21772      0.914261       0.00000       0.00000       0.00000       0.00000       0.00000       0.00000       0.00000       0.00000       0.00000       0.00000
   4  25 3818.8307    1.9654  5.0558 11.3538  0.0017  0.1498   0.0496   0.3920    0.1278   0.0000   419.5690      -32.3441       11.5198       16.0549      -24.1695       15.3602       2.92130      -1.02621       0.00000       0.00000       0.00000       0.00000       0.00000       0.00000       0.00000       0.00000       0.00000       0.00000       53.7926       64.0196       47.8878       34.1398       19.4592       9.68928       3.78958       1.16024       0.00000       0.00000       0.00000       0.00000       0.00000       0.00000       0.00000       0.00000       0.00000       0.00000
   4  26 3956.3991    1.6879  6.8540 10.7033  0.0012  0.1618   0.0350   0.4649    0.1323   0.0000   412.8875      -45.8632       2.07235       34.6732      -48.5421     -0.537260       5.69809      -1.19788       0.00000       0.00000       0.00000       0.00000       0.00000       0.00000       0.00000       0.00000       0.00000       0.00000       58.7968       67.1775       54.4523       37.8240       22.4319       11.5265       4.57853       1.22855       0.00000       0.00000       0.00000       0.00000       0.00000       0.00000       0.00000       0.00000       0.00000       0.00000
   5  10 1823.3778    0.3916  0.2848  9.7637 -0.0013  0.0277   0.0270   0.0563    0.0706   0.0000   440.2047       2.47477       15.3037      -2.87907      -2.59588       2.39808     -0.504104     -0.136350     -0.280813     0.0602270       0.00000       0.00000       0.00000       0.00000       0.00000       0.00000       0.00000       0.00000       8.15961       8.37613       8.44846       6.81780       4.25001       2.48319       1.67742      0.589395      0.206181     0.0434153       0.00000       0.00000       0.00000       0.00000       0.00000       0.00000       0.00000       0.00000
   5  11 1960.5804    0.5534  0.3702  9.8852  0.0003  0.0354   0.0324   0.0668    0.0898   0.0000   442.4336    -0.0488942       17.9193      -4.04801      -2.91306      -1.31569     -0.978131      0.291432     0.0927877     0.0222299       0.00000       0.00000       0.00000       0.00000       0.00000       0.00000       0.00000       0.00000       11.0152       11.5307       8.76489       8.14697       6.54538       3.44400       1.76679      0.525629      0.229805     0.0574996       0.00000       0.00000       0.00000       0.00000       0.00000       0.00000       0.00000       0.00000
   5  12 2098.4562    0.7279  0.4219 10.3596 -0.0002  0.0317   0.0400   0.0649    0.0895   0.0000   427.0911      -2.58553       18.2047       13.6496      -3.08508      -5.87049      -2.20007    -0.0510209     0.0462468    -0.0274757       0.00000       0.00000       0.00000       0.00000       0.00000       0.00000       0.00000       0.00000       9.50130       11.7181       8.88331       7.91812       4.87989       3.07266       1.47608      0.646778      0.194057     0.0602376       0.00000       0.00000       0.00000       0.00000       0.00000       0.00000       0.00000       0.00000
   5  13 2235.4282    0.9560  0.5903 10.8214 -0.0044  0.0380   0.0471   0.0783    0.1016   0.0000   432.8560      -21.2553       20.9906      -5.95694    -0.0943322     -0.537406      -2.14699     -0.709441     0.0960241    -0.0217480       0.00000       0.00000       0.00000       0.00000       0.00000       0.00000       0.00000       0.00000       11.5315       12.3948       11.6099       9.21916       5.16810       3.33181       1.99342      0.830395      0.244038     0.0582569       0.00000       0.00000       0.00000       0.00000       0.00000       0.00000       0.00000       0.00000
   5  14 2371.0943    1.3415  0.7367 11.0611 -0.0030  0.0436   0.0582   0.0837    0.1472   0.0000   429.4790       2.89278       16.0367       9.35504    -0.0671825       4.69629       1.62825     -0.291819      0.116271    -0.0411922       0.00000       0.00000       0.00000       0.00000       0.00000       0.00000       0.00000       0.00000       14.0014       13.2160       12.1342       10.8740       7.63594       4.60098       2.44846      0.890402      0.267447     0.0599978       0.00000       0.00000       0.00000       0.00000       0.00000       0.00000       0.00000       0.00000
   5  15 2506.0646    1.8826  0.7759 11.4161  0.0018  0.0361   0.0797   0.0996    0.1978   0.0000   455.3729       4.34121       6.65051       14.2018       4.11090     -0.691572      -2.42049      0.663958     0.0510953    -0.0951826       0.00000       0.00000       0.00000       0.00000       0.00000       0.00000       0.00000       0.00000       12.3329       12.3106       10.5191       8.79242       6.59417       3.68160       1.71041      0.661989      0.226491     0.0485984       0.00000       0.00000       0.00000       0.00000       0.00000       0.00000       0.00000       0.00000
   5  16 2641.1787    2.3063  0.8522 11.8175  0.0030  0.0447   0.0924   0.1098    0.2603   0.0000   414.0310       15.9022       13.9879      -2.41370      -6.65124      -3.42012     -0.741380     -0.309611      0.389998     0.0174199       0.00000       0.00000       0.00000       0.00000       0.00000       0.00000       0.00000       0.00000       14.3186       15.4528       11.9942       11.0051       8.30708       4.83041       2.19486      0.815838      0.293557     0.0729131       0.00000       0.00000       0.00000       0.00000       0.00000       0.00000       0.00000       0.00000
   5  18 2913.6478    3.9463  0.6614 12.4438  0.0021  0.0647   0.1873   0.1166    0.4809   0.0000   426.9919       9.13686     -0.279999      -20.6443      -10.2370       1.74939       1.72225      0.144283      0.215141    -0.0381075       0.00000       0.00000       0.00000       0.00000       0.00000       0.00000       0.00000       0.00000       22.1450       22.1990       14.5798       15.9801       14.1889       8.50675       3.60059       1.12379      0.281346     0.0779299       0.00000       0.00000       0.00000       0.00000       0.00000       0.00000       0.00000       0.00000
   5  19 3049.9298    4.7490  0.7795 11.2997  0.0103  0.0414   0.1742   0.1057    1.8758   0.0000   437.2446       13.2855       12.7688      0.550622       5.84715      -1.73775      -1.39959      0.185651      0.152879     -0.141714       0.00000       0.00000       0.00000       0.00000       0.00000       0.00000       0.00000       0.00000       11.6021       13.6748       12.2459       9.29528       6.95313       3.69247       2.28835      0.816218      0.329307     0.0737778       0.00000       0.00000       0.00000       0.00000       0.00000       0.00000       0.00000       0.00000
   5  20 3186.2554    4.4120  1.1973  3.9859  0.0000  0.0606   0.1650   0.1566 1000.0000   0.0000   449.5330      -12.4183       7.78751       4.11652      -4.85733      -5.20948       0.00000       0.00000       0.00000       0.00000       0.00000       0.00000       0.00000       0.00000       0.00000       0.00000       0.00000       0.00000       20.5615       24.6644       20.7728       15.1429       10.2622       5.72578       2.94247       1.25692      0.456991      0.103775       0.00000       0.00000       0.00000       0.00000       0.00000       0.00000       0.00000       0.00000
   5  22 3459.3128    3.4379  2.0193 11.4397  0.0027  0.0676   0.1000   0.1886    0.7169   0.0000   422.1794       11.7395      -3.37142      -6.08193       2.44365       5.25765       2.61185      -1.78510     -0.568518      0.182097       0.00000       0.00000       0.00000       0.00000       0.00000       0.00000       0.00000       0.00000       20.9260       23.8573       20.8405       16.4260       10.8362       6.68328       3.34986       1.50128      0.473389      0.112044       0.00000       0.00000       0.00000       0.00000       0.00000       0.00000       0.00000       0.00000
   5  23 3596.5118    2.7604  3.0846 11.7880 -0.0042  0.0986   0.0693   0.2596    0.2581   0.0000   441.1482       22.2125      -12.5430       35.1923       7.19776      -4.30034      -3.37531    -0.0347404     -0.783911    -0.0196586       0.00000       0.00000       0.00000       0.00000       0.00000       0.00000       0.00000       0.00000       28.0011       35.7313       29.1029       24.2293       15.7685       9.61446       5.16501       2.16156      0.738639      0.193507       0.00000       0.00000       0.00000       0.00000       0.00000       0.00000       0.00000       0.00000
   6  11 2004.0141    0.6180  0.3645  9.7436 -0.0021  0.0395   0.0327   0.0632    0.0859   0.0000   436.8657      -4.16783       19.0963      -6.25163       14.2755      -3.08231      -2.47656     -0.340524      0.328996     -0.150428    -0.0482208     0.0102813       0.00000       0.00000       0.00000       0.00000       0.00000       0.00000       8.92317       12.7035       6.65201       9.33700       6.42573       5.20717       2.28927       1.51982      0.401067      0.266450     0.0567723     0.0225625       0.00000       0.00000       0.00000       0.00000       0.00000       0.00000
   6  12 2142.4831    0.8044  0.5619 10.0482 -0.0112  0.0309   0.0371   0.0769    0.1071   0.0000   453.9977      -8.49153      -15.5138      -2.15752       8.41824     -0.273688      -1.51276       1.37686      0.578385      0.205095     -0.138598    0.00646305       0.00000       0.00000       0.00000       0.00000       0.00000       0.00000       8.00806       9.95911       8.69509       7.21605       5.15953       3.17194       2.06766      0.931603      0.512679      0.157529     0.0600893     0.0128126       0.00000       0.00000       0.00000       0.00000       0.00000       0.00000
   6  13 2279.7762    1.0587  0.6700 10.8054  0.0076  0.0394   0.0449   0.0787    0.1068   0.0000   438.6243      -5.96831       8.29067     -0.220476      -9.34855      -6.51396     -0.755273      0.617530       1.18567      0.323172      0.156365    -0.0212791       0.00000       0.00000       0.00000       0.00000       0.00000       0.00000       11.5842       12.9842       12.0639       9.49267       6.42701       4.57129       2.45037       1.18067      0.593816      0.233413     0.0617195     0.0132467       0.00000       0.00000       0.00000       0.00000       0.00000       0.00000
   6  14 2415.5080    1.5645  0.7661 11.2217 -0.0025  0.0371   0.0619   0.0885    0.1247   0.0000   428.7898      -11.9281       5.10883      -11.3175       3.77143       1.19822      -3.79160    -0.0464412    -0.0490384      0.341843     0.0180340     0.0324351       0.00000       0.00000       0.00000       0.00000       0.00000       0.00000       9.14042       10.5725       10.6787       8.04807       5.80512       4.27127       2.36459       1.17845      0.620502      0.270064     0.0722022     0.0148019       0.00000       0.00000       0.00000       0.00000       0.00000       0.00000
   6  15 2551.0984    1.9863  0.7280 11.9764 -0.0037  0.0386   0.0778   0.0891    0.1149   0.0000   428.0474      0.514925       16.2037       8.31626      -2.34945       3.55533      0.639124      -1.02036     -0.161649    -0.0682526    -0.0153621   -0.00499082       0.00000       0.00000       0.00000       0.00000       0.00000       0.00000       7.94993       10.7190       9.15039       8.64040       5.58735       4.57521       2.34139       1.40254      0.600779      0.270025     0.0707360     0.0188562       0.00000       0.00000       0.00000       0.00000       0.00000       0.00000
   6  16 2687.1248    2.5465  0.8143 12.3907 -0.0015  0.0373   0.1020   0.1068    0.1275   0.0000   450.2029      -16.9305       18.2646       5.00710      -8.16862       6.19884      0.795798     -0.363502      -1.19641      0.251623     0.0551840     0.0182949       0.00000       0.00000       0.00000       0.00000       0.00000       0.00000       9.39083       11.3257       10.0696       8.49893       5.97642       3.90666       2.37864       1.11747      0.593711      0.207177     0.0664152     0.0153478       0.00000       0.00000       0.00000       0.00000       0.00000       0.00000
   6  17 2823.7255    3.1534  0.8008 12.4367  0.0068  0.0352   0.1183   0.0920    0.1546   0.0000   427.9459      -12.4079      -2.24426       8.30812      -2.09048      -5.79643      -1.27447      -2.13546     -0.108137     -0.251331     0.0782925     0.0247243       0.00000       0.00000       0.00000       0.00000       0.00000       0.00000       8.26902       10.3461       8.71803       7.72837       5.71146       3.75364       2.27016       1.10087      0.548482      0.192684     0.0630550     0.0153451       0.00000       0.00000       0.00000       0.00000       0.00000       0.00000
   6  18 2960.7648    3.7405  0.8021 12.8688 -0.0025  0.0339   0.1380   0.0910    0.1595   0.0000   428.5252       10.8291       6.38436      -19.7612       3.44386       4.26034      -2.62422     -0.608082      0.888448     -0.116323    0.00736285     0.0321921       0.00000       0.00000       0.00000       0.00000       0.00000       0.00000       8.16989       9.36487       8.77139       7.45811       5.49005       3.76353       2.21090       1.17744      0.531439      0.205630     0.0605074     0.0139431       0.00000       0.00000       0.00000       0.00000       0.00000       0.00000
   6  19 3097.2939    4.3465  0.7605 13.4611 -0.0041  0.0386   0.1774   0.0908    0.1601   0.0000   433.7360       16.7791      -22.9426      -18.4893       5.90203       1.32128      -1.64061     0.0747054       1.31972     -0.444208     0.0124099     0.0225925       0.00000       0.00000       0.00000       0.00000       0.00000       0.00000       8.95285       11.9114       10.0263       9.02692       6.59125       3.96104       2.79577       1.09978      0.715232      0.210889     0.0751273     0.0188946       0.00000       0.00000       0.00000       0.00000       0.00000       0.00000
   6  20 3233.9749    4.0032  0.9936 13.2824 -0.0061  0.0436   0.1531   0.1101    0.2380   0.0000   440.9611      -18.8519       20.7129      -17.4365      -5.65655      -5.83149      -3.44286       2.60108       1.77985     -0.342951     0.0476793   -0.00901368       0.00000       0.00000       0.00000       0.00000       0.00000       0.00000       10.8777       12.0417       11.7678       9.79941       7.12240       4.75980       3.06555       1.55440      0.796172      0.269780     0.0817109     0.0165654       0.00000       0.00000       0.00000       0.00000       0.00000       0.00000
   6  21 3370.9886    3.5080  1.5260 13.1844 -0.0034  0.0648   0.1286   0.1664    0.2376   0.0000   419.1875       36.4958       7.19126      -36.7445      -7.11936      -3.67458       1.10175      -2.16660     -0.508075     -0.482840    -0.0834953     0.0336562       0.00000       0.00000       0.00000       0.00000       0.00000       0.00000       15.7579       18.8412       16.8546       14.5131       11.0914       7.12505       4.66050       2.37069       1.13919      0.384939      0.127357     0.0268248       0.00000       0.00000       0.00000       0.00000       0.00000       0.00000
   6  22 3508.2442    3.1387  2.1994 12.1857 -0.0128  0.0725   0.0833   0.2086    0.2618   0.0000   403.4264      -7.41449       13.1812       15.6360       2.53557      0.306457       6.94963     -0.451305     -0.122546      0.140829      0.398480    -0.0499991       0.00000       0.00000       0.00000       0.00000       0.00000       0.00000       17.0428       21.4112       20.1972       16.7706       13.0182       9.00091       5.28820       2.98818       1.32363      0.559057      0.166936     0.0325402       0.00000       0.00000       0.00000       0.00000       0.00000       0.00000
   6  23 3646.1374    2.3996  2.9414 12.0952  0.0010  0.0944   0.0633   0.2586    0.1534   0.0000   420.6888      -23.4421       47.5029       25.4373       5.52841      -17.5067      -8.36338       4.09318       2.34682     -0.548670     -0.187842     0.0527683       0.00000       0.00000       0.00000       0.00000       0.00000       0.00000       21.5372       28.3284       25.1607       22.8305       16.5059       12.0774       7.44684       3.63620       1.91118      0.694244      0.203659     0.0455950       0.00000       0.00000       0.00000       0.00000       0.00000       0.00000
   6  24 3783.8516    2.0837  4.9087 11.1340 -0.0035  0.1160   0.0416   0.3236    0.1450   0.0000   455.5005       51.2694      -54.9260      -22.4665       5.91195       14.1446      -20.3112      -3.41683      0.348137     -0.627470     0.0733594   -0.00821252       0.00000       0.00000       0.00000       0.00000       0.00000       0.00000       30.4237       35.7484       33.6053       28.9766       21.1913       14.5348       9.07499       5.03479       2.29841      0.873316      0.245078     0.0484200       0.00000       0.00000       0.00000       0.00000       0.00000       0.00000
   6  25 3921.9909    1.8123  6.3217 10.6683 -0.0022  0.1359   0.0321   0.3920    0.1263   0.0000   487.0409       45.4689       17.7854      -9.06764       25.0775      -22.6742      -7.10525       8.28709      -1.42689      -2.62508      0.112904     0.0911886       0.00000       0.00000       0.00000       0.00000       0.00000       0.00000       34.0187       41.6937       38.4253       33.7132       24.6008       17.3659       10.2772       5.98832       2.64072       1.06559      0.294534     0.0606863       0.00000       0.00000       0.00000       0.00000       0.00000       0.00000
   6  28 4337.6006    1.0087 11.3344 10.3785 -0.0054  0.2403   0.0187   0.7293    0.0616   0.0000   501.8560       20.0333       66.3705      -53.5011       81.9061      -29.9669      -64.4478       12.4017       3.11384       1.02821      0.958504     -0.201275       0.00000       0.00000       0.00000       0.00000       0.00000       0.00000       62.0931       73.9498       70.9474       59.3689       45.0063       30.8636       19.8989       10.1242       5.13575       1.84875      0.541282      0.101457       0.00000       0.00000       0.00000       0.00000       0.00000       0.00000
   7   9 1767.7293    0.3045  0.2161  9.4925 -0.0032  0.0362   0.0205   0.0478    0.0585   0.0000   432.2528      -9.22318       5.36353     -0.695081      -6.68724       3.41167       2.43890    -0.0942250     -0.265376     0.0440334      0.151737    -0.0646985    -0.0214988    0.00174247       0.00000       0.00000       0.00000       0.00000       6.27296       8.89294       8.33037       5.96070       6.44472       3.23851       2.94721       1.49740      0.659438      0.458727      0.143082     0.0561986     0.0236336    0.00365543       0.00000       0.00000       0.00000       0.00000
   7  11 2045.8449    0.6936  0.5091  9.8534  0.0020  0.0302   0.0307   0.0705    0.0914   0.0000   432.2061      -5.95553       10.8472       5.03847       2.29607       5.02542      -2.36333      0.310457       1.25854    -0.0473858    -0.0535188     0.0119135    0.00442272  -0.000970003       0.00000       0.00000       0.00000       0.00000       7.16033       8.06620       7.23950       6.45549       5.26311       3.90629       2.79110       1.30865      0.721775      0.351796      0.156403     0.0417978     0.0132870    0.00267874       0.00000       0.00000       0.00000       0.00000
   7  14 2458.1531    1.7195  0.8421 10.8726 -0.0024  0.0350   0.0569   0.0899    0.1534   0.0000   438.8498       6.41981      -9.26144      -11.0810       12.1224      -7.54095      -2.69490      0.418587      0.320618     -0.392666      0.173247    -0.0827139    -0.0277022    0.00225879       0.00000       0.00000       0.00000       0.00000       7.38056       8.16482       8.33414       7.29655       5.74814       3.89151       2.82626       1.64268      0.828514      0.477269      0.172023     0.0600304     0.0177586    0.00314822       0.00000       0.00000       0.00000       0.00000
   7  15 2594.2871    1.9241  0.8293 11.9741 -0.0037  0.0378   0.0657   0.0899    0.1130   0.0000   440.6871       7.46799      0.972935      -11.2454       4.86281       10.1744       1.93935     -0.156706     -0.478721      0.486076      0.144856    0.00545373    -0.0289377   -0.00389098       0.00000       0.00000       0.00000       0.00000       8.49080       10.0522       9.66171       8.11745       6.55298       4.24043       3.01042       1.69311      0.895610      0.461229      0.176623     0.0598048     0.0189000    0.00346624       0.00000       0.00000       0.00000       0.00000
   7  16 2731.1229    2.8175  0.7529 12.5247 -0.0053  0.0317   0.0962   0.0770    0.1171   0.0000   434.3249    -0.0659987      -7.37087      -2.71162      -4.33385      -4.76831     -0.918200      0.194915     -0.603882      0.546135      0.111290    -0.0215001    -0.0165460    0.00317370       0.00000       0.00000       0.00000       0.00000       6.47006       7.85195       7.59939       6.45420       5.29304       3.58391       2.46842       1.43194      0.775604      0.378968      0.157352     0.0544138     0.0167910    0.00313926       0.00000       0.00000       0.00000       0.00000
   7  17 2868.3429    3.0814  0.8015 13.0541  0.0014  0.0406   0.1122   0.0835    0.1069   0.0000   435.5694       8.75067       5.49814       2.31005       4.66557       1.91415      -2.62844       1.50061       1.39357     -0.695011     -0.314729      0.141779     0.0406328   -0.00561052       0.00000       0.00000       0.00000       0.00000       9.00252       9.03693       9.81738       8.20388       6.90283       4.88791       3.45332       1.95389       1.03202      0.545035      0.212724     0.0704080     0.0198995    0.00319708       0.00000       0.00000       0.00000       0.00000
   7  18 3005.6912    3.9503  0.7412 13.2671 -0.0061  0.0307   0.1446   0.0810    0.1139   0.0000   423.7484       11.3243       8.08673       18.2036       3.79612      -11.2656       1.54022      0.684940       1.32340     -0.503536     -0.231618    -0.0653687    0.00416233    0.00373261       0.00000       0.00000       0.00000       0.00000       7.12584       8.01968       7.68641       7.03031       5.05346       3.69073       2.33024       1.50342      0.774281      0.386053      0.147384     0.0530203     0.0126014    0.00276833       0.00000       0.00000       0.00000       0.00000
   7  19 3142.7840    3.8313  0.9930 13.2537 -0.0076  0.0402   0.1277   0.0978    0.1352   0.0000   428.8203      -15.3264       9.27018      -1.16431      -4.98522       6.61496     -0.543365     -0.509584      -2.64558      0.176033      0.165743     0.0523138     0.0179368   -0.00310618       0.00000       0.00000       0.00000       0.00000       9.15103       9.79586       9.95995       8.59938       7.05986       4.91918       3.24319       2.09401       1.08417      0.533915      0.200671     0.0725027     0.0194289    0.00337640       0.00000       0.00000       0.00000       0.00000
   7  20 3279.8887    3.8897  1.1958 13.0028 -0.0119  0.0435   0.1239   0.1125    0.1679   0.0000   426.1405      -2.90462       33.7952      -29.6085       8.01114      -7.21135      -4.76382      -2.63142     -0.822250      0.280253     0.0552605     0.0284759   -0.00659720    0.00498771       0.00000       0.00000       0.00000       0.00000       9.34629       11.7098       10.3511       9.62323       7.35618       5.55049       3.57476       2.13212       1.09090      0.540838      0.215786     0.0789737     0.0219373    0.00474238       0.00000       0.00000       0.00000       0.00000
   7  21 3417.4277    3.3734  1.5911 12.7472 -0.0130  0.0507   0.0982   0.1374    0.1477   0.0000   449.6949       20.6699       7.93524       13.6696       3.56475      -7.52212      -4.04505      -3.77271     -0.226612     -0.220070     -0.321642     -0.151961    0.00149189    0.00176827       0.00000       0.00000       0.00000       0.00000       10.5107       12.9209       11.5424       10.9484       8.63593       5.92320       4.09544       2.44707       1.28310      0.644665      0.249985     0.0861614     0.0257203    0.00536861       0.00000       0.00000       0.00000       0.00000
   7  22 3555.3011    2.7488  2.5689 12.3655 -0.0015  0.0751   0.0699   0.1938    0.1215   0.0000   427.6296      -9.32953       23.1194      -3.86959      0.895411      -15.0093      -1.70059     -0.702438      -2.32676      -1.71788      0.382487      0.223246   -0.00444688   0.000303073       0.00000       0.00000       0.00000       0.00000       15.6242       19.8372       19.1199       16.6356       12.8904       9.25364       6.08020       3.74299       2.00800       1.00092      0.411323      0.147547     0.0411777    0.00793707       0.00000       0.00000       0.00000       0.00000
   7  23 3693.6091    2.3950  3.6796 11.5098 -0.0087  0.0895   0.0478   0.2499    0.1300   0.0000   455.6351      0.152172      -12.0375       6.40884       19.4364      -9.19512      -6.86112       10.1381       1.29796      -1.80368       1.05703    -0.0905089    -0.0944505   -0.00533749       0.00000       0.00000       0.00000       0.00000       19.6806       23.3717       21.9185       20.5825       15.5529       11.2679       7.29127       4.60759       2.47005       1.17535      0.480842      0.170354     0.0453682    0.00913179       0.00000       0.00000       0.00000       0.00000
   7  24 3831.9760    1.8999  4.7580 11.3572 -0.0076  0.1115   0.0353   0.3012    0.0892   0.0000   456.5941       19.4889      -6.50347      -12.3801       27.1690      -22.7610      -2.83047       6.88065      0.352306      0.333598      0.862198     -0.121724    -0.0709175    0.00838276       0.00000       0.00000       0.00000       0.00000       23.8575       28.3486       28.4002       24.3311       19.6452       14.4449       9.76164       5.82193       3.31575       1.54192      0.673962      0.229237     0.0623992     0.0109529       0.00000       0.00000       0.00000       0.00000
   7  25 3970.6971    1.5690  6.4359 10.6831  0.0001  0.1355   0.0257   0.3797    0.0886   0.0000   378.6706      -18.4785       6.87501       38.2833      -12.0390       6.86901       19.4426     -0.405354      -2.41507      -2.04590     -0.690822      0.318040    -0.0352159   -0.00462086       0.00000       0.00000       0.00000       0.00000       27.0684       34.4907       33.8318       29.2378       25.0814       17.3969       11.9359       7.38148       3.99006       1.96609      0.806120      0.291860     0.0828657     0.0143492       0.00000       0.00000       0.00000       0.00000
   7  26 4109.5793    1.3487  8.5591 10.5304  0.0008  0.1657   0.0211   0.5097    0.0658   0.0000   396.6046      -93.5836       38.3281       15.3620       45.5171       8.61929      -21.3734      -16.2814       1.93201       3.82083      -1.48379   -0.00107863     -0.151534   -0.00526480       0.00000       0.00000       0.00000       0.00000       33.4775       41.1313       42.8710       35.6406       29.7205       21.7845       14.7288       9.09464       4.98509       2.46324       1.05225      0.370967      0.100518     0.0168482       0.00000       0.00000       0.00000       0.00000
   7  27 4248.1000    1.1173 10.1884 10.3498  0.0029  0.1984   0.0183   0.5878    0.0585   0.0000   487.0591      -56.0695       72.4579       48.4586       20.2494      -43.2608       4.85853       34.4366       8.70204      0.817645      0.726293     -0.322586   -0.00223583     0.0112834       0.00000       0.00000       0.00000       0.00000       42.5417       50.4174       50.3632       44.2829       36.7716       26.2933       18.4185       11.2050       6.46220       2.95200       1.27873      0.420604      0.116661     0.0198021       0.00000       0.00000       0.00000       0.00000
   8   9 1806.2494    0.3122  0.2337  9.6233 -0.0204  0.0271   0.0195   0.0448    0.0592   0.0000   425.2524      -8.88096       14.7881      -5.39136      -2.92533      -3.01752       2.48592     -0.878276      0.348947    -0.0301305      0.179201    0.00554023    -0.0104013   -0.00583756    0.00291555  -0.000348295       0.00000       0.00000       4.03563       6.17804       6.22284       4.56905       5.26974       2.49532       2.97176       1.35005      0.919598      0.614138      0.176137      0.148339     0.0415508     0.0130671    0.00519644   0.000686516       0.00000       0.00000
   8  11 2086.1208    0.6822  0.4679 10.1345 -0.0152  0.0303   0.0331   0.0581    0.0748   0.0000   433.2466      -1.35906       20.2612       2.23313      -1.50174     0.0424997      -1.14249      -1.76298      -1.97417     -0.242239     -0.501567    -0.0351029    -0.0431967    -0.0124485    0.00686013   -0.00118362       0.00000       0.00000       5.30780       6.21236       6.76745       4.71204       5.05387       3.75965       2.47881       1.81457       1.00372      0.505315      0.285467      0.101743     0.0439638     0.0180790    0.00425074   0.000701265       0.00000       0.00000
   8  12 2225.2229    1.0267  0.5556 10.5115 -0.0007  0.0256   0.0394   0.0618    0.0874   0.0000   438.0839       1.47246       3.84791       7.23215      -5.03577       2.77165     -0.245929     0.0781307       1.86887      0.603701     -0.430898    0.00532836     0.0625718    0.00209652   0.000243130  -0.000484142       0.00000       0.00000       4.87498       5.86092       5.57043       5.20020       4.23652       3.21477       2.19338       1.46944      0.866155      0.484950      0.222804      0.102279     0.0361803     0.0124368    0.00306085   0.000603067       0.00000       0.00000
   8  13 2362.8221    1.3456  0.7688 10.9170 -0.0044  0.0459   0.0461   0.0829    0.1137   0.0000   434.9230      -8.17622      -4.76805      -2.45136     -0.774423      -1.87826      -3.97676     -0.855398       1.05681     -0.541987      0.170287    -0.0872322     0.0172317    0.00631010   -0.00227447  -0.000598410       0.00000       0.00000       6.51448       11.7055       9.10012       10.0048       6.87088       5.38161       4.36784       1.92393       1.92552      0.545073      0.560260      0.111330     0.0989183     0.0181489    0.00711654    0.00156830       0.00000       0.00000
   8  14 2499.4733    1.7650  0.7860 11.5787 -0.0193  0.0351   0.0629   0.0776    0.1146   0.0000   447.4901       6.96685       2.93128      -2.21516       3.12097       2.91450       7.07513     -0.765490     -0.941102      0.474916      0.270478     -0.153282     0.0461666     0.0284377   -0.00195673  -0.000591943       0.00000       0.00000       6.15524       8.17230       7.46038       6.96906       5.66384       4.11028       3.21506       1.81515       1.18233      0.595583      0.315922      0.133252     0.0547028     0.0159539    0.00470883   0.000906255       0.00000       0.00000
   8  15 2636.2063    2.3943  0.7610 12.0327  0.0012  0.0344   0.0803   0.0772    0.1129   0.0000   433.7462      -11.9214       9.93247      -3.87991       6.49712      -2.64753      -1.30168     -0.171344      0.142647      0.501846     0.0719198    -0.0457359   -0.00353643     0.0233134    0.00702735  -0.000698833       0.00000       0.00000       6.15037       7.96064       6.08765       7.37082       5.40592       4.30890       2.68690       1.90562       1.20167      0.637433      0.294736      0.118373     0.0451446     0.0150718    0.00365427   0.000987077       0.00000       0.00000
   8  16 2773.8584    2.7990  0.7564 12.4359 -0.0126  0.0298   0.0906   0.0744    0.1186   0.0000   423.5258       4.28104       12.0417      -2.02871       3.83961      -4.98773       2.21876      0.255857       1.49262     -0.796968    -0.0549879    -0.0599646     0.0969579    0.00875724    0.00225235    0.00198067       0.00000       0.00000       5.57398       6.72858       6.56312       5.80402       4.77051       3.84850       2.48778       1.76815      0.903396      0.527209      0.251892      0.111580     0.0404386     0.0154439    0.00357409   0.000706097       0.00000       0.00000
   8  17 2911.5278    3.6579  0.7027 13.1294 -0.0044  0.0312   0.1285   0.0783    0.1039   0.0000   437.0228      -3.07065       18.6355      0.357374      -5.16354      -8.35046       3.11536       1.52090      0.374766     -0.552446      0.186365   -0.00861922     0.0183763   -0.00781353   -0.00439161    0.00107008       0.00000       0.00000       6.15960       7.13530       6.04410       5.53892       5.28895       4.23883       3.05917       1.89286       1.10086      0.532430      0.270320      0.100677     0.0426466     0.0133560    0.00377755   0.000677763       0.00000       0.00000
   8  18 3049.1897    4.0042  0.7562 13.3947  0.0048  0.0338   0.1329   0.0777    0.1030   0.0000   436.4143      -5.75187       20.2752       4.16434      -8.28349      -3.10674     -0.440687      -1.88230     -0.247936      0.465488      0.230047      0.366055    -0.0352518     0.0105911    0.00546893    0.00169857       0.00000       0.00000       6.13568       7.47119       6.59653       6.75522       5.33571       4.20208       2.94760       2.01528       1.07338      0.628814      0.300934      0.135821     0.0457920     0.0162094    0.00394699   0.000847982       0.00000       0.00000
   8  19 3186.7782    4.0888  1.0147 13.2433  0.0001  0.0390   0.1219   0.1034    0.1303   0.0000   435.0231      -10.2558       3.79528       3.42027       3.56823      -12.5401      -3.72616     -0.139186     -0.157962      0.136950      0.153493     -0.212179     0.0324908     0.0381810   0.000835714   0.000398509       0.00000       0.00000       7.35889       9.53111       9.50034       7.76214       6.90545       4.48583       3.48090       2.01827       1.30133      0.698495      0.328423      0.151350     0.0595648     0.0190782    0.00589385   0.000939273       0.00000       0.00000
   8  20 3324.5754    3.5133  1.3299 13.2151 -0.0146  0.0485   0.0994   0.1174    0.1099   0.0000   439.1414      -8.63160       9.33250      0.179030       13.0439      -6.43219      -2.55287      0.859509      -2.22473      0.489605     -0.125687     0.0369942    -0.0340196     0.0254779   0.000164728    0.00326089       0.00000       0.00000       8.54003       11.4384       10.5794       9.87554       7.77424       5.77602       3.99720       2.58588       1.59361      0.846741      0.429739      0.181795     0.0722495     0.0231325    0.00624260    0.00129722       0.00000       0.00000
   8  21 3462.4125    2.9867  1.9315 12.8320 -0.0059  0.0616   0.0743   0.1536    0.0864   0.0000   460.6622       22.3841      -8.29080      -6.89864       9.46314       3.92694       5.97485      -7.30968      -1.02244     -0.516935      0.482107      0.291006     0.0975114    0.00125299   -0.00367975    0.00227296       0.00000       0.00000       10.9904       15.0246       13.4839       13.1202       10.0733       7.90672       5.35619       3.61634       2.02947       1.13769      0.564526      0.249978     0.0937806     0.0325528    0.00820515    0.00170940       0.00000       0.00000
   8  22 3600.8761    2.6497  2.7394 12.1222 -0.0040  0.0671   0.0545   0.1803    0.0884   0.0000   421.0927       15.1789      -7.41964      -4.42651       5.09814      -36.5175       4.71357      0.500634     -0.511570      -1.39296       1.25554      0.516918    -0.0546167    -0.0433817    -0.0180497   0.000758198       0.00000       0.00000       13.2319       15.6516       15.2662       13.9554       11.4924       8.86646       6.22694       4.07226       2.45477       1.30608      0.675228      0.278605      0.108820     0.0343187    0.00884800    0.00155650       0.00000       0.00000
   8  23 3739.3354    2.0994  3.5315 11.6749  0.0013  0.0879   0.0419   0.2308    0.0919   0.0000   451.6147       23.3794      -39.8393       2.66503       4.90880      -26.0927       13.3206       1.26545      0.864219     -0.224321      0.158967   -0.00978609     -0.229463    0.00817554    0.00973318   0.000879490       0.00000       0.00000       15.5797       19.4905       19.6553       17.5295       14.9205       10.7684       8.22269       5.22246       2.98958       1.76101      0.828621      0.405520      0.142748     0.0481208     0.0128770    0.00216083       0.00000       0.00000
   8  24 3878.1736    1.7800  5.2475 11.0869 -0.0027  0.1093   0.0284   0.2957    0.0766   0.0000   439.4043      -25.1861      -7.11138       14.6743      -21.5138      -30.5803       9.54511      -2.92420      -4.95980       4.03974      0.854946     -0.697370     -0.166589   -0.00881690     0.0163784   0.000582739       0.00000       0.00000       19.5813       24.8131       24.3548       22.7369       18.4396       14.0351       10.3397       6.61325       3.87910       2.12402       1.10940      0.475495      0.185099     0.0598014     0.0159599    0.00283751       0.00000       0.00000
   8  26 4156.6751    1.2553  8.7346 10.5288 -0.0039  0.1693   0.0188   0.4467    0.0552   0.0000   450.2252       21.6196       90.9826      -10.8896      -33.1783       32.6493       19.6240      -12.6611      -5.81065       3.73066      0.329031      0.333813      0.306147   -0.00450775    -0.0443105    0.00394657       0.00000       0.00000       29.9894       38.3389       37.3927       35.0834       29.3890       22.5931       16.4940       11.0843       6.62920       3.84467       1.87155      0.860042      0.314379      0.102168     0.0256761    0.00442771       0.00000       0.00000
   8  28 4436.1824    0.8604 11.0586 10.3539 -0.0129  0.2364   0.0158   0.6448    0.0435   0.0000   455.1135       6.91512      -80.8033       13.3062       52.8615       33.8873      -48.9683      -16.9087      -1.73720       15.9396      -4.59732   -0.00296659      0.619393     -0.152744    -0.0665742    -0.0119999       0.00000       0.00000       44.9205       54.3018       55.4769       49.7989       42.1126       33.0132       23.3503       15.6298       9.65685       5.41443       2.66980       1.19515      0.454594      0.143440     0.0347005    0.00573547       0.00000       0.00000
   9   9 1843.5395    0.3936  0.3109  9.5541 -0.0024  0.0281   0.0237   0.0606    0.0589   0.0000   432.3776       9.76034       22.2964      -11.0270      -10.2544       12.2626       5.98328      -1.62561      -3.09048      0.726513      0.987361     -0.149423    0.00591304     0.0407459    0.00190890   -0.00300514   0.000207705   6.75730e-05       4.59171       5.82796       5.32571       6.48820       3.96990       3.13415       2.31678       1.87148      0.938294      0.579516      0.340159      0.218187     0.0861227     0.0324268    0.00880470    0.00308980   0.000611546   0.000185095
   9  10 1984.1628    0.5804  0.4864  9.6909 -0.0175  0.0279   0.0248   0.0592    0.1007   0.0000   432.3577      -2.30607       12.4231      -9.20616       4.62226      -5.77874     -0.673020       5.04858      -1.85350     -0.466322     -0.198549     -0.118335     0.0871094     0.0191090    -0.0154165    0.00733668   0.000161729  -0.000284932       4.10447       5.86762       4.74600       5.04199       4.33557       3.58509       2.45253       1.85154       1.09303      0.684553      0.337220      0.179485     0.0703454     0.0317830     0.0105232    0.00382316   0.000936978   0.000201802
   9  11 2125.1176    0.7624  0.5769  9.9898 -0.0101  0.0443   0.0302   0.0668    0.1101   0.0000   433.3317      -2.27972       15.6256      -3.06445      -2.71908       5.41635       2.28307      -1.53095    -0.0884474      0.174615      0.454379      0.127140    -0.0316349    0.00624803    0.00332934    0.00360961   -0.00155980   1.36216e-05       7.03723       5.52490       8.81840       8.17690       4.94190       5.07670       4.64980       2.17107       1.61480       1.26014      0.569092      0.230491      0.164986     0.0748933     0.0214311    0.00511435    0.00101338   0.000156478
   9  12 2264.5341    1.0067  0.7461 10.7368 -0.0118  0.0343   0.0351   0.0782    0.0920   0.0000   447.6918      -2.11223       10.0451       13.3333       2.06259      -10.3261       2.30777     -0.480278     -0.910426      0.378833     -0.128980     0.0487399      0.118841    -0.0256038    -0.0193159   -0.00286910  -0.000134057   0.000246734       4.98102       6.69369       6.67596       5.67286       5.36054       4.24135       3.12789       2.32615       1.36004      0.872705      0.459283      0.229725      0.110953     0.0438335     0.0157810    0.00541856    0.00126578   0.000213832
   9  14 2539.4991    1.8753  0.8068 11.6294 -0.0039  0.0332   0.0580   0.0759    0.1098   0.0000   452.5956       7.58874      0.749099      -14.6155       9.01540       4.35139      -3.74623       1.06540       1.35565     -0.308189     -0.918844      0.456683     0.0566540    -0.0656997     0.0111329    0.00704740   -0.00146738   0.000229623       5.29995       7.33538       6.77658       6.21990       5.15743       4.29940       3.03679       2.09620       1.29006      0.775956      0.404716      0.205043     0.0910282     0.0397047     0.0141715    0.00462721    0.00114478   0.000212688
   9  15 2676.9921    2.4162  0.9119 11.9208 -0.0012  0.0368   0.0700   0.0753    0.1176   0.0000   425.9894      -5.28890       14.5445       4.41528       7.32458      -10.2677      -3.84877      -2.43211      0.701648     -0.250884      0.901392     -0.250540   -0.00835334     0.0178286   -0.00388257   0.000389701   -0.00161504  -0.000138368       5.52208       8.00980       6.84901       7.35665       5.38367       4.72244       3.32128       2.31782       1.56008      0.765793      0.545719      0.223529      0.126923     0.0394941     0.0185461    0.00478090    0.00121059   0.000264474
   9  16 2815.2246    2.9842  0.7472 12.6374  0.0003  0.0330   0.0995   0.0746    0.1039   0.0000   447.6825      -8.66750       6.06428    -0.0309919       3.35624      0.239818      -1.26146      -1.54077     -0.322031     -0.824408      0.418778      0.203429     -0.103511    -0.0390916     0.0131998   0.000818703  -0.000520897   0.000215260       4.78135       7.50929       5.78106       6.41116       4.73355       4.49183       2.94222       2.27603       1.21575      0.916456      0.352026      0.260973     0.0747962     0.0483777     0.0122024    0.00518039    0.00106703   0.000257956
   9  17 2953.6134    3.6283  0.8305 12.9734 -0.0041  0.0311   0.1155   0.0779    0.1123   0.0000   434.2556      -17.1572       15.6077      -9.78435       10.7376      -3.46809      0.312444     -0.426128     -0.763853     -0.549125      0.351054     -0.258289     -0.104847     0.0259621   -0.00716636    0.00442356    0.00171856   0.000224245       5.46945       6.87708       6.64454       6.40768       5.15346       3.94472       2.95326       1.97082       1.27625      0.730246      0.400199      0.221892     0.0879569     0.0389945     0.0131954    0.00396658    0.00103124   0.000181807
   9  18 3091.5282    4.0647  0.7485 13.4479 -0.0078  0.0292   0.1436   0.0815    0.0976   0.0000   433.0080      -8.88098       10.5927      -2.55192      -6.80754      -1.41252      -7.39931       2.83634      -1.85433     -0.970319      0.205491     -0.195831     0.0526564    -0.0187825     0.0477560   -0.00295800  -0.000619846   0.000211262       5.05824       6.54195       6.10211       6.12116       4.76522       3.81518       2.55955       1.94168       1.14973      0.748152      0.400876      0.190418     0.0935804     0.0347856     0.0130986    0.00410771   0.000868501   0.000183442
   9  19 3229.5083    3.8084  1.0618 13.3668 -0.0160  0.0373   0.1098   0.0919    0.1106   0.0000   424.7762       24.0555       12.1196      -7.49534      -6.72459      -2.19558       5.75474     -0.335340      0.156728     -0.945034    -0.0977827      0.205710      0.118852     0.0272370    -0.0185007   -0.00666716    0.00120616   0.000191614       6.15163       7.89803       7.83390       7.07692       6.29286       4.50312       3.73047       2.27438       1.59240      0.953071      0.488534      0.277664      0.109308     0.0526792     0.0172371    0.00503081    0.00141384   0.000214235
   9  20 3367.8519    3.3947  1.4917 13.1213 -0.0102  0.0469   0.0865   0.1220    0.0942   0.0000   441.3976       8.52396       4.72769      -2.07475       12.8546      -7.34215       3.03840       5.90826      -2.64270      -1.60832      0.218237      0.735547      0.151450    0.00531139   -0.00985588    0.00597850   -0.00131178  -5.04106e-05       8.16754       10.1580       9.74725       9.21116       7.56189       6.06078       4.63224       3.18791       1.96717       1.14572      0.642853      0.323712      0.152850     0.0604247     0.0211805    0.00616037    0.00152615   0.000270372
   9  21 3506.2889    2.9093  2.1619 12.6250 -0.0008  0.0585   0.0623   0.1483    0.0730   0.0000   442.5058      0.547800     0.0140435       10.1098      -3.83475      -21.0886      -4.03774      0.147708       3.19819      -1.28215      0.408126     0.0288893    -0.0979475     0.0459394    0.00831635   -0.00198868    0.00346351   0.000148917       9.44859       11.5333       11.6759       11.4048       9.54976       7.54872       5.54370       4.01974       2.53750       1.51159      0.862063      0.442027      0.200605     0.0792385     0.0284954    0.00882166    0.00208767   0.000352292
   9  22 3645.1800    2.3166  3.0589 12.1074 -0.0063  0.0728   0.0447   0.1901    0.0625   0.0000   435.5018      -23.2347       10.3744       10.5205      -12.3324      -7.58210      -8.71572      -1.45221      -2.90270     -0.392963       1.79999    -0.0835411     -0.791143  -0.000800963     0.0699195     0.0126365   0.000816197  -0.000254886       11.7981       15.0220       14.9640       14.1972       11.7333       9.57331       7.21773       4.83811       3.26697       1.87795       1.10208      0.508219      0.262594     0.0996352     0.0384715     0.0107366    0.00264542   0.000448476
   9  23 3784.4394    1.9519  4.4200 11.6367 -0.0119  0.0934   0.0336   0.2406    0.0599   0.0000   438.4458      -5.73797       12.7737       3.30305       22.5154       10.1388      -27.6506      -10.0729       3.96126      0.835708     -0.678480      -1.76107     -0.431522      0.168624     0.0661667   -0.00294906   -0.00323683   -0.00118534       16.0655       18.9286       19.1080       17.5127       16.4585       12.3023       9.13641       6.44658       4.29815       2.73904       1.41165      0.774593      0.304940      0.139096     0.0450205     0.0144903    0.00345691   0.000509170
   9  24 3923.3329    1.6453  6.2180 11.1650 -0.0054  0.1164   0.0247   0.3244    0.0541   0.0000   414.9531      -39.7215       16.6719       20.8925      -4.09298       30.3695      -4.20549     -0.948237       3.33629       9.63224       2.64118      -2.09621     -0.151505      0.190848    -0.0811615    0.00579158     0.0104109   0.000303782       19.3071       23.6849       24.3559       21.9608       19.7918       15.4775       11.7168       8.23781       5.37670       3.22958       1.85790      0.900706      0.433701      0.167425     0.0615308     0.0184185    0.00439994   0.000662371
   9  25 4063.1315    1.3590  7.0082 10.9206 -0.0073  0.1365   0.0213   0.3773    0.0515   0.0000   479.5463       32.3553       80.2139       11.6381      -37.9869      -43.2183       30.4592       9.66568      0.359814      -18.0305      0.550392       2.90818      0.128661     -0.564802    -0.0621180    -0.0103376     0.0114974   0.000720416       23.0888       28.1050       28.2019       26.5576       23.4924       18.3130       13.9603       9.87579       6.40161       3.85660       2.17938       1.11905      0.505458      0.203103     0.0722337     0.0215985    0.00510140   0.000792641
   9  26 4202.6158    1.1467  9.1990 10.5692 -0.0036  0.1639   0.0170   0.4647    0.0457   0.0000   406.0908      -31.3744       56.5409      -7.83894      -18.0098      -11.9518       48.7615      -26.6533      -7.80259       12.5282       5.63140     -0.848519      -1.22890     -0.327119      0.129322  -8.91096e-06   -0.00489431   0.000866140       27.0635       33.9895       34.5829       32.2215       27.8479       22.1195       16.9859       11.4868       7.83396       4.85709       2.68897       1.36169      0.633666      0.259761     0.0911091     0.0262186    0.00623464   0.000980091
   9  27 4343.1112    0.9187 10.3428 10.4972 -0.0056  0.2099   0.0162   0.5812    0.0430   0.0000   451.6048      -65.1642       85.2950       37.1409       45.2864      -24.8306      -31.9245       11.3845      0.276713      -8.73468     -0.563456       1.63757       1.80994     -0.224213     -0.117965    -0.0685592    0.00182903    0.00147146       33.6766       42.7292       44.2736       39.7915       35.7276       28.1022       21.6024       15.3110       9.97627       6.32342       3.50074       1.81342      0.841542      0.344398      0.118766     0.0356418    0.00821336    0.00124042
  10   9 1879.9567    0.4545  0.3519  9.4567 -0.0046  0.0238   0.0218   0.0451    0.0609   0.0000   435.0086      -4.82173       12.9121      -1.74505      0.159650      -3.38922       1.07325      -2.32157       1.97087      0.953317      0.299965     -0.274818     -0.159119   0.000336079    -0.0102194    0.00708735    0.00262908   0.000109040       4.03825       4.03650       4.28710       4.57712       3.74092       3.08362       2.45107       1.65923       1.08172      0.843169      0.472331      0.244948      0.120870     0.0565842     0.0257409    0.00919254    0.00261510   0.000750998
  10  10 2021.5011    0.6007  0.4417  9.9448 -0.0036  0.0272   0.0268   0.0567    0.0726   0.0000   441.9722      -4.10190       12.7494      -1.18228      -4.00890      -1.46447     -0.209134       1.33216      -3.34933       1.85822      0.182424     -0.171892     0.0726661     0.0353957     0.0141725    0.00866195    0.00276586  -2.82463e-05       5.11397       5.94604       5.55360       4.91902       4.75884       3.89904       2.81311       1.93191       1.38229      0.891259      0.456910      0.253432      0.123285     0.0465452     0.0206079    0.00871841    0.00269343   0.000790177
  10  11 2162.9415    0.8958  0.6012  9.9438  0.0001  0.0258   0.0339   0.0624    0.1359   0.0000   433.6763      -9.70091       2.80781       1.24326       1.85163      -1.72709      -7.55282     -0.925920     -0.605623       1.65058     -0.297177     -0.348395    -0.0850886      0.105705     0.0161520   -0.00260288   -0.00258762   0.000973609       3.78054       4.56791       4.48537       4.34692       3.78405       3.10200       2.55625       1.69821       1.22525      0.744726      0.447705      0.254692      0.116007     0.0647351     0.0222591     0.0100054    0.00316969   0.000867201
  10  12 2302.7906    1.2404  0.7331 10.4755  0.0042  0.0293   0.0393   0.0654    0.1463   0.0000   434.2915      -1.54576       5.19994       12.6265      -2.67541      0.759111      -4.82592      -1.52919       2.96860      0.387270     -0.498850      0.112174     -0.150823    0.00278915    0.00894338   -0.00331117    0.00377218   -0.00104941       4.92223       5.67051       5.39587       4.57854       4.37151       3.90031       3.27933       2.40733       1.53977      0.901708      0.497323      0.266018      0.139884     0.0605707     0.0275000     0.0100282    0.00340728   0.000980510
  10  13 2440.7715    1.6197  0.7977 11.1579 -0.0067  0.0308   0.0474   0.0654    0.1116   0.0000   436.7853       4.01069       13.6509       1.63292      -4.50859      -1.75909      -3.92964     -0.681425     -0.754840     -0.586008      0.526547      0.152680     -0.177891      0.180100    -0.0182660    0.00104618  -0.000437065  -0.000551250       5.20941       6.20037       5.49339       4.95606       4.95296       4.32995       3.47299       2.47662       1.64757       1.00819      0.562987      0.307441      0.143452     0.0696854     0.0269932     0.0111590    0.00359706    0.00107077
  10  14 2578.6679    2.0854  0.8789 11.7342  0.0105  0.0326   0.0612   0.0770    0.1006   0.0000   439.8902       1.88858     -0.423532       7.49326       6.81618      0.524877      -8.92538      -1.35314      0.813945       2.60822      -1.03127      0.290447     0.0490783    -0.0122056     0.0360609   -0.00635554   -0.00288439    0.00221907       5.44050       6.49322       6.51790       6.57564       5.57199       3.81679       3.26843       2.38357       1.55757      0.888074      0.547542      0.319951      0.179977     0.0795097     0.0327698     0.0111145    0.00349176    0.00102756
  10  15 2717.0149    2.7444  0.6997 12.1687 -0.0073  0.0266   0.0877   0.0637    0.1031   0.0000   438.9499     -0.320241       14.2581      -9.89110       5.97971       2.76115      -1.39280      -2.75792     -0.511253      0.641858      0.130344     0.0687774    -0.0111486      0.125362    -0.0112716    0.00659570   -0.00737235  -0.000954920       4.54658       5.34789       5.11523       4.78594       4.29882       3.50775       2.90051       2.13170       1.36191      0.809656      0.464817      0.248643      0.128857     0.0619919     0.0250092    0.00881221    0.00301005   0.000899522
  10  16 2855.6974    3.3000  0.7566 12.4620 -0.0017  0.0271   0.0981   0.0640    0.1032   0.0000   447.7594      -3.87758       9.57087      -4.40839       1.83492      -4.24419     0.0574385      0.275756      -1.73727     -0.343940      0.228146     0.0766572     0.0615277    0.00646946     0.0428039    -0.0165469   -0.00188252    0.00195405       4.41012       5.70364       5.55304       4.89573       4.29373       3.69453       2.80764       2.10021       1.31547      0.811879      0.460591      0.241880      0.126640     0.0576737     0.0265339    0.00976046    0.00342296    0.00103219
  10  17 2994.5008    3.8602  0.8138 12.9235 -0.0053  0.0298   0.1109   0.0652    0.1013   0.0000   434.0714      -2.63477       16.4711      -6.28219       1.74742      -2.11458       3.39342      -3.06957      -3.81741      0.397856     0.0119615     -0.260007      0.265282    -0.0356274     0.0104790   -0.00131369   -0.00346823  -0.000467085       4.25791       5.73726       5.34959       5.20333       4.59320       3.72708       2.81583       2.17091       1.38832      0.897715      0.528881      0.286347      0.158334     0.0678896     0.0314537     0.0108108    0.00391002    0.00116995
  10  18 3132.9077    4.2365  0.7116 13.2847 -0.0039  0.0298   0.1465   0.0691    0.0991   0.0000   431.8492       5.40606       16.4753      -9.26427       2.04955       4.22675       5.58088     -0.225481      -3.83530     -0.958587     -0.470772     -0.254607     -0.120001     0.0817203     0.0554650    0.00447309   -0.00439635   0.000155786       5.42916       5.67962       4.89297       5.67782       5.67038       4.24776       2.75073       1.77765       1.61471       1.11944      0.682785      0.354874      0.171399     0.0621824     0.0266592    0.00877953    0.00299184   0.000857671
  10  19 3271.3659    3.9258  1.1000 13.1884 -0.0000  0.0351   0.1054   0.0903    0.1143   0.0000   440.6017       21.7207       20.6445      -5.14420      -1.06058      -7.87817      -4.55325      -3.51069       3.04227      -1.35931     0.0749791      0.463683     -0.474368    -0.0300765     0.0936596    0.00338978   -0.00276312  -5.56922e-05       5.89865       7.16628       7.45420       6.72443       5.91809       4.74440       3.61252       2.46132       1.66932       1.13631      0.639765      0.349224      0.182914     0.0787913     0.0378421     0.0138647    0.00448529    0.00129041
  10  20 3410.0488    3.3203  1.8607 12.6084  0.0061  0.0479   0.0701   0.1215    0.0804   0.0000   442.8243     -0.348940       11.9782      -1.89912       3.81154      -11.1397      -8.42808      -2.99526       5.57892      0.293327     -0.552823     -0.533079     -0.303314      0.156542    -0.0211624  -0.000370486     0.0110682   0.000956539       7.19753       9.05459       8.83939       8.68131       7.74021       6.46347       4.69232       3.45749       2.42343       1.54362      0.908386      0.524880      0.238111      0.124447     0.0452472     0.0199217    0.00652506    0.00190852
  10  21 3549.1367    2.6686  2.4905 12.3963 -0.0082  0.0589   0.0520   0.1571    0.0628   0.0000   430.1291      0.377326       14.9828      -12.0351       5.65493      -14.5770      -2.29308       1.00050      -5.46347      -2.28641       2.37892      0.921010     -0.590435     0.0726175     0.0589548    -0.0323848    0.00975803    0.00344491       9.09928       11.8065       11.5209       10.7657       9.48591       7.81200       6.28071       4.50440       3.00526       1.90667       1.12075      0.614342      0.313470      0.150467     0.0641946     0.0251647    0.00798145    0.00236705
  10  22 3688.3069    2.2210  3.5571 11.8427 -0.0034  0.0725   0.0379   0.1974    0.0552   0.0000   435.7314       18.5067       25.6598      -22.5494      -6.23806       10.3164      -6.07691      -9.62734       2.72387       6.25676     -0.756384     -0.859649      0.565394     0.0140686     0.0548589     0.0237363   -0.00261522   -0.00253741       10.9835       14.0887       14.1379       13.7013       11.8713       9.47996       7.36295       5.17549       3.74294       2.23648       1.37427      0.775259      0.400521      0.186327     0.0769184     0.0306527     0.0100036    0.00282428
  10  23 3827.6968    1.8196  4.7425 11.4744 -0.0036  0.0909   0.0298   0.2443    0.0532   0.0000   428.9494       31.3458       20.3204      -25.2806       40.3325      -8.58876      -15.2359       2.88946       3.16302      -5.35949     -0.510352      0.683624      0.940563      0.321498     -0.155009    -0.0622793     0.0135257    0.00607769       13.5962       16.9344       17.2066       16.6510       14.3484       12.1998       9.35173       6.86117       4.67902       3.08078       1.87002       1.01696      0.547209      0.246396      0.111458     0.0406722     0.0135479    0.00379441
  10  24 3967.6004    1.5533  6.4828 11.0611  0.0008  0.1128   0.0227   0.3167    0.0484   0.0000   412.9599      -7.95444      -5.51653       27.0341       19.4214      -18.1124      -3.03763      -9.08709      -1.36940      -1.20503      -1.65750     -0.938557       1.24017      0.301932    -0.0136814     0.0615408    -0.0125109    0.00555476       17.1157       20.6347       21.4528       20.7516       18.0100       15.1418       11.4159       8.79413       5.89961       3.88136       2.36522       1.32625      0.704327      0.326526      0.141164     0.0516922     0.0173079    0.00476280
  10  25 4107.5987    1.3054  7.6246 10.7679 -0.0011  0.1326   0.0189   0.3636    0.0449   0.0000   427.3576       49.4120      -16.9701      -16.4998       4.74220      -3.79489      -31.3151      -17.4254      -1.76415       1.64208      0.367750      -1.30948     -0.198340      0.370251    -0.0679044     0.0281202    0.00813195   -0.00752157       19.1731       23.7442       24.8924       23.5474       20.9344       17.4555       13.7388       10.3840       6.99616       4.47582       2.68554       1.52242      0.800786      0.373740      0.163089     0.0611414     0.0202656    0.00578176
  10  27 4388.0448    0.8902 10.8581 10.3637 -0.0103  0.2050   0.0153   0.5597    0.0403   0.0000   416.3594      -8.50909       77.9445       63.8181       11.5712      -17.7200       4.26910       7.89524       13.6183      -3.27191       2.27079       3.82204     -0.889601     -0.219274      0.398597     0.0211990     -0.119440   -0.00275359       30.3687       37.5933       39.4233       37.9796       32.8574       27.3963       21.5353       15.9421       10.8912       7.23746       4.42661       2.48323       1.29591      0.630214      0.268028      0.101690     0.0324565    0.00893645
  10  28 4528.5081    0.7130 11.4880 10.2479 -0.0037  0.2406   0.0144   0.6628    0.0390   0.0000   443.6027       21.1525      -34.8443      -52.0519       24.2112       17.9009      -18.6494      -19.0891      -25.8547       13.4927       4.00799       1.76184       2.50575     -0.699018     -0.527964     0.0623120     0.0467392     0.0101030       35.9834       44.0876       46.4751       43.8464       39.1327       32.2559       25.7367       19.2701       13.4488       8.45424       5.31596       3.07779       1.61428      0.791021      0.326697      0.121841     0.0387674     0.0105558
  11   9 1915.4036    0.4842  0.3853  9.6958 -0.0027  0.0305   0.0215   0.0496    0.0574   0.0000   438.3459       1.91243       7.33801      -5.11425      0.130137       3.24097      -1.37248     -0.397642       1.79624     -0.400494   -0.00593109      0.120272    0.00193108     0.0131057    -0.0230801    0.00152878    -0.0151274    0.00142811       5.20507       4.22033       4.08778       5.97578       5.37283       3.17818       2.40704       2.68384       2.10301       1.07192      0.488195      0.402961      0.293971      0.161455     0.0701534     0.0234984    0.00757796    0.00222277
  11  10 2057.9443    0.6621  0.5449  9.8196 -0.0143  0.0264   0.0241   0.0586    0.0741   0.0000   428.5130      -9.59351       1.81927       3.34903       1.17428      -4.19906       2.84299       2.02006       3.44963      0.183026      0.917035      0.357003     0.0320214     -0.157856    -0.0105458     0.0209093   -0.00442689   -0.00220129       3.64359       4.67175       4.42991       4.09678       3.82873       3.34024       2.59605       2.03581       1.35636      0.910967      0.568287      0.331937      0.159692     0.0924308     0.0382698     0.0189544    0.00662098    0.00259323
  11  11 2199.7972    0.9425  0.6529 10.3125  0.0022  0.0298   0.0290   0.0551    0.0976   0.0000   433.1850       1.42699       10.0283      -2.89977      0.187474     -0.785866      -6.19284     -0.205556      -1.14748     -0.587811      0.263555      0.105876    -0.0740349    -0.0641515     0.0551040   -0.00233527    0.00819587    0.00322535       3.50937       4.91878       4.75601       4.99663       4.16583       3.28997       2.99872       1.95088       1.54906      0.903061      0.665032      0.367620      0.202203      0.105278     0.0570314     0.0245549    0.00966308    0.00353359
  11  12 2340.0327    1.2576  0.8231 10.6866  0.0037  0.0291   0.0411   0.0749    0.1695   0.0000   423.0896      -3.49515       12.5324       18.8277       3.59981     -0.338107      -1.42988      0.183546       1.50169      0.235363    -0.0225720      0.365582     -0.101961    -0.0278684      0.142675   -0.00943059    0.00244584   0.000113510       4.45608       5.18903       5.00665       4.86312       4.30768       3.77380       3.09778       2.31740       1.62821       1.05598      0.663196      0.383681      0.204265      0.105338     0.0517651     0.0216518    0.00856600    0.00312490
  11  13 2478.4779    1.6502  0.9704 11.2335 -0.0090  0.0326   0.0460   0.0816    0.1682   0.0000   444.6588      0.406013       12.5791      -2.06768      -3.88702      -1.47522      -4.80345      -2.56167       1.83092      -1.01037      -1.31752      0.142470    -0.0700282    -0.0978985    -0.0578100    -0.0260814    0.00386714    0.00456694       4.55435       6.04921       6.40771       5.61368       5.37050       3.91031       3.47404       2.45672       1.61115       1.17922      0.698233      0.416047      0.230340      0.123737     0.0572626     0.0281470     0.0105308    0.00364744
  11  14 2616.9668    2.0877  0.7572 12.1634 -0.0076  0.0315   0.0629   0.0715    0.0942   0.0000   432.3020       3.88964       22.9229      -9.95885      -1.54978      -6.62634       1.57004       3.91559     -0.274533      -1.00808     -0.430957      0.152614      0.223675    0.00246925    -0.0409370    -0.0594331   -0.00127300    0.00378821       3.84618       5.07982       4.82097       5.36241       4.26650       3.70908       3.10093       2.14144       1.51038       1.04885      0.730112      0.409502      0.221390      0.107488     0.0582387     0.0258262     0.0104604    0.00356909
  11  15 2756.1603    2.7519  0.7481 12.4201 -0.0086  0.0280   0.0836   0.0649    0.0924   0.0000   439.5871      -7.49590       11.3663     -0.175868      -7.76218       1.16743       4.08953       4.20618      -2.93322       1.57585       1.00414     -0.251596     0.0724224      0.228016     0.0395941     0.0131197    0.00260674   -0.00519887       3.42327       4.78906       4.52731       4.61292       4.00141       3.42950       2.78819       2.17725       1.56230      0.950999      0.632134      0.323005      0.220158      0.107389     0.0479727     0.0238979    0.00874421    0.00314278
  11  16 2895.4296    3.5894  0.6727 12.8766 -0.0117  0.0238   0.1113   0.0609    0.0928   0.0000   442.4550      -1.88141       6.07363      -3.32778       1.18538      -4.10295       1.32508      -4.49262      -3.04007     -0.328664      0.113502     -0.342339     0.0372278     0.0329208    -0.0172287     0.0145356     0.0144176    0.00304657       3.59586       4.40242       4.13281       3.88943       3.52875       3.16680       2.53248       2.09997       1.40963      0.895558      0.514778      0.304043      0.174292     0.0825329     0.0443381     0.0156990    0.00740428    0.00240047
  11  17 3034.5170    3.9115  1.0205 12.9373 -0.0013  0.0295   0.1018   0.0851    0.1088   0.0000   442.1255      0.587499       9.05965      -4.86931      -1.54928      0.737236     -0.116758     -0.468183      -2.37858      0.691587      0.278783     -0.227707     -0.150121     0.0572840    0.00616937     0.0287382    0.00398578    0.00571130       4.37342       5.28852       5.41994       5.49981       4.74979       3.78431       3.01266       2.15989       1.54890       1.03396      0.663768      0.384425      0.222904      0.107744     0.0549526     0.0219335    0.00972947    0.00327081
  11  18 3173.4729    4.1340  0.9433 13.1077 -0.0074  0.0312   0.1095   0.0716    0.1094   0.0000   444.0563      -2.68655       10.1951     0.0859424       2.04023      -2.36365       2.67730     -0.681624     -0.469151     -0.536858      0.663879      0.584108     -0.356037    -0.0621983     0.0223829    -0.0138269    -0.0283557    0.00414190       4.50158       5.36269       5.06818       5.16073       4.87886       3.98345       3.17359       2.21491       1.60772       1.14630      0.751563      0.444398      0.242380      0.117682     0.0562341     0.0239472    0.00987179    0.00324285
  11  19 3312.4176    3.7619  1.2186 13.0245 -0.0065  0.0356   0.0907   0.0899    0.1056   0.0000   435.5187       5.19419       4.66163      -5.37719      -9.58782      -7.37142      -2.57683      -6.08941       2.25016       1.45928     0.0655449      0.433390     0.0944913    -0.0936736     0.0340877    -0.0426757     0.0189797    0.00172126       5.07773       6.15358       5.74733       6.14785       5.46873       4.62936       3.45202       2.71337       1.85269       1.35268      0.827841      0.514631      0.283639      0.143132     0.0687933     0.0285361     0.0114727    0.00386689
  11  20 3451.6555    3.2114  2.0093 12.2993 -0.0002  0.0458   0.0609   0.1176    0.0784   0.0000   440.3598      -3.89667       5.31209      -7.36153       27.4843      -3.47802      -6.86266      0.276067       1.89548      0.289975       1.42040      0.520189     -0.275639    -0.0459504    0.00209265     0.0457926    -0.0142953   -0.00329953       6.38065       7.93709       7.69561       7.86346       7.02366       6.05302       4.66838       3.47935       2.42515       1.67955       1.10973      0.652358      0.340209      0.172100     0.0870548     0.0361397     0.0144636    0.00518821
  11  21 3591.2039    2.5127  2.8361 12.1201 -0.0071  0.0568   0.0436   0.1632    0.0554   0.0000   447.2556       20.7045       1.00988      -7.51027      -5.31733       6.53396      -13.8530      -2.67062       3.49443       1.24736      0.390092     -0.344562      0.656873      0.363887     -0.110905    -0.0829581    -0.0238053     0.0223719       7.77207       9.88803       9.80888       9.49065       8.70839       7.35701       5.95986       4.53829       3.19833       2.16606       1.35455      0.800135      0.452151      0.240981      0.106276     0.0516877     0.0185302    0.00708353
  11  22 3730.9892    2.0649  3.9645 11.7505 -0.0007  0.0726   0.0328   0.2016    0.0482   0.0000   449.2457       2.98968       14.0568      -15.6431       17.9114      -2.11010      -3.32169       6.08076       9.22037       1.29623      -2.11691      0.759603     -0.758374     -0.511464      0.290528     0.0237513  -4.33559e-05    -0.0107034       10.3020       12.5647       13.1179       12.5320       10.8931       9.52828       7.83109       5.77696       4.22622       2.75175       1.71031       1.02018      0.573082      0.296177      0.142954     0.0631600     0.0257402    0.00944574
  11  23 3870.8232    1.7607  5.0037 11.3881 -0.0020  0.0877   0.0265   0.2419    0.0470   0.0000   439.2825      -6.85045      -26.0028       17.8686       6.25699      -4.82080       3.67709       5.37932     0.0564311     -0.472992     -0.587943      0.432566     -0.813421      0.438159      0.240147    -0.0146562     0.0132692    -0.0176823       12.0180       15.1183       15.5463       15.4468       13.6369       11.5453       8.99388       7.00775       4.99236       3.25984       2.16632       1.21319      0.737262      0.369516      0.176534     0.0802594     0.0302956     0.0108951
  11  24 4010.5896    1.5021  7.0922 10.9188 -0.0051  0.1143   0.0200   0.3152    0.0452   0.0000   409.3757      -7.26681      -11.4489      -45.5229      0.362252       14.0752      0.990293      -25.4393      -2.35326      -2.09605       6.32529      -5.71550      0.453968       1.75359      0.596267     -0.189233    -0.0262705    -0.0114752       15.0066       19.8003       20.0403       19.4507       17.7041       14.8290       11.9031       9.12722       6.59799       4.41606       2.85783       1.72867      0.977581      0.511416      0.251194      0.108767     0.0407297     0.0152135
  11  25 4151.2569    1.1646  7.7634 10.8457 -0.0090  0.1415   0.0179   0.3831    0.0409   0.0000   432.7076       18.0138       18.0426       52.5732      -18.3276      -50.8508       10.1674      -17.0082       2.02715       13.5439      -1.57226      -3.03510    -0.0577742       1.13872     -0.866655      0.193814    -0.0598648    -0.0321037       18.5128       24.4556       24.6098       24.5890       22.2451       18.2209       14.8585       11.0779       8.42938       5.37764       3.56604       2.10070       1.23454      0.638104      0.309094      0.134301     0.0502441     0.0187114
  11  26 4291.7604    1.0009 10.3282 10.5321 -0.0085  0.1757   0.0154   0.4936    0.0389   0.0000   455.9572       48.5501      -49.3975      -56.6099       43.5069       5.17673      -11.7521       5.12799       6.50220      -1.75940       4.17579       1.81676      -3.00737     -0.357860       1.04511     0.0431978     -0.123612    -0.0399561       23.3332       29.7871       31.0918       29.7356       27.2232       22.7436       18.8382       13.9514       10.2779       6.88457       4.43293       2.71753       1.48990      0.824575      0.378248      0.177338     0.0645655     0.0244723
  11  28 4573.6745    0.6915 14.8920 10.2745 -0.0147  0.3012   0.0129   0.8315    0.0339   0.0000   449.6169      -61.1525      -22.1474       40.1967      -6.22838       20.4913       78.1904      -12.6647       5.79982       6.11813     -0.119586       3.11095      -3.60664      -1.30127      -1.70880      0.477883     -0.183959   0.000549380       41.9515       52.1324       54.4358       52.6339       47.3200       40.6120       32.3576       24.8668       17.7879       12.3313       8.03687       5.00131       2.72027       1.58101      0.696772      0.349203      0.116316     0.0451233
  11  29 4714.4732    0.5822 19.1323 10.0744 -0.0018  0.4155   0.0091   1.0553    0.0279   0.0000   489.1529      -8.90163      -38.8044       61.2900      -10.6757      -33.4730       62.8709      -24.1342      -17.7295       24.4801       15.5977      -6.41308      0.685429      0.244105     -0.943941     -0.480340      0.223369    -0.0140315       56.5559       69.7624       74.7380       71.5260       65.6844       55.9700       44.5369       34.5306       25.0860       17.2499       11.2964       6.90325       4.03801       2.21425       1.02513      0.487306      0.172113     0.0636917
  12   8 1805.7903    0.3734  0.2444  9.5678 -0.0131  0.0214   0.0211   0.0372    0.0456   0.0000   436.1771      -1.92645       17.6639      0.637537      -3.37179     -0.188206      -2.36921       4.20736      0.514175     -0.332734     -0.825058    -0.0935150      0.297402     0.0748474    -0.0718835     0.0385513    0.00474633   0.000363591       2.73078       2.83209       3.06542       3.44054       2.95673       2.05816       2.17486       1.67324      0.991143      0.562219      0.484919      0.356631      0.177633     0.0901638     0.0437831     0.0267052     0.0151099    0.00566171
  12   9 1949.9705    0.5394  0.4138  9.5795 -0.0053  0.0202   0.0206   0.0450    0.0577   0.0000   437.2869      -8.79006       6.30988      -5.15458       1.25879      -6.51130     -0.213505      0.302309     -0.337140    -0.0558843     -0.327530    -0.0209266     -0.231597    -0.0241730      0.167837   -0.00289138   -0.00956592    0.00919365       2.69646       3.21797       3.40683       3.39540       2.98686       2.46171       1.89213       1.53977       1.15577      0.785041      0.454463      0.285910      0.183079      0.107121     0.0616135     0.0259424     0.0123501    0.00478896
  12  11 2235.8686    0.9514  0.6592 10.5306 -0.0029  0.0248   0.0287   0.0592    0.0732   0.0000   436.4156      -2.01927       13.5685       3.76832     -0.500912     -0.991000    -0.0852498       1.94490     -0.422779    -0.0757475       1.09110     -0.691448    -0.0390396   -0.00370889     0.0101917    -0.0464587     0.0184165   -0.00168933       3.58313       4.75261       4.87574       4.81103       4.12715       3.31642       2.63558       1.94596       1.35933      0.947505      0.614229      0.380574      0.224860      0.126740     0.0646905     0.0319042     0.0140332    0.00613507
  12  12 2376.3048    1.4144  0.8380 10.8234 -0.0006  0.0285   0.0387   0.0688    0.1303   0.0000   435.6091       1.34162       15.8281       7.33890      -2.21409       1.47997      -5.48785      -2.43942       1.70347       1.22869     -0.325708     -0.180669    -0.0131959     0.0314188    -0.0480221     0.0691652    -0.0132687    -0.0105895       3.65911       4.68567       4.29944       4.69069       4.43110       3.50005       2.81854       2.18615       1.59908       1.12662      0.748142      0.486956      0.285240      0.160567     0.0801150     0.0387678     0.0185082    0.00645640
  12  13 2515.4454    1.8457  0.8539 11.3747 -0.0115  0.0286   0.0552   0.0726    0.1730   0.0000   436.4350      -4.95508       10.8292     0.0582132     -0.886746       3.77233     -0.406779      -3.80645      0.489953      -1.01670     -0.197735       1.09606      0.211381    -0.0504354     0.0786733    -0.0245102    -0.0233495    -0.0236204       3.45467       4.61792       4.67797       4.40965       4.05949       3.53892       2.80293       2.18424       1.62550       1.07214      0.717620      0.485587      0.248546      0.146584     0.0748086     0.0372860     0.0163590    0.00684041
  12  14 2654.5849    2.4493  0.8455 11.9932 -0.0066  0.0291   0.0719   0.0719    0.1555   0.0000   436.6755      -2.06751       7.20941       3.32200       7.27345      -11.5419      -5.41494      0.321047      -1.02635     -0.578333     -0.233686      -1.09345     -0.411773      0.250367      0.151984     0.0576305     0.0328054    0.00364428       3.62592       4.43954       4.67227       4.31456       4.28084       3.61829       2.79584       2.23584       1.54677       1.09197      0.805020      0.488882      0.294162      0.144810     0.0832073     0.0372163     0.0189243    0.00676806
  12  15 2794.4837    2.9211  0.7224 12.5544 -0.0035  0.0242   0.0804   0.0570    0.1044   0.0000   442.7414       5.39699       15.4617      -6.82279      -3.85265       1.84792       2.39817      -1.85056      -1.36404      0.292445    -0.0665797      0.362156     -0.357316      0.176267     0.0581694     0.0344744    0.00783497   -0.00411805       3.17307       3.91521       3.89277       3.89142       3.69063       2.98433       2.44554       1.76393       1.39171      0.971897      0.605844      0.402664      0.233271      0.138297     0.0685077     0.0317810     0.0143712    0.00564857
  12  16 2934.3666    3.5132  0.7519 13.1311 -0.0053  0.0257   0.1023   0.0646    0.0824   0.0000   441.2026       1.70777       4.88553      -6.69807     -0.566303       2.14424       2.92971       1.78465      0.180890     -0.931841     -0.586497     -0.380845    -0.0984784      0.307619      0.162314   -0.00790923    0.00607460  -0.000163112       3.00720       4.25478       4.01551       3.98324       3.71539       2.95024       2.65278       1.86126       1.43540      0.977677      0.623713      0.420005      0.225700      0.137568     0.0650215     0.0353807     0.0138799    0.00618434
  12  17 3073.8441    4.2246  0.8118 13.3546  0.0016  0.0255   0.1144   0.0670    0.0850   0.0000   434.5350      -1.39913       19.1620      -6.90037     -0.313005      0.318917      -3.55192      0.521766     0.0704417     0.0328169     -0.117487      0.317958      0.235660     -0.129848  -0.000166814     0.0497834   -0.00370282    0.00492520       3.34349       3.85019       4.03283       4.06834       3.88226       3.00021       2.55775       1.93837       1.48390       1.00580      0.641853      0.419851      0.254696      0.142236     0.0774287     0.0369450     0.0165395    0.00645099
  12  18 3213.2172    3.9324  1.0271 13.3389 -0.0027  0.0312   0.1022   0.0808    0.0948   0.0000   444.8054       10.1550       3.60341      -2.86226      -2.51123      -3.24484       2.17494       1.78388      -3.38313     -0.917688       1.25646     -0.633560      0.105167      0.262842      0.156835     0.0779993    -0.0153097    0.00344179       3.90701       5.05001       5.06902       5.20347       4.48361       3.70649       3.22598       2.38957       1.71425       1.24398      0.763233      0.522722      0.279351      0.172187     0.0834720     0.0455808     0.0188604    0.00875237
  12  19 3352.6661    3.5458  1.4869 12.8704 -0.0057  0.0383   0.0762   0.0984    0.0806   0.0000   426.9023       4.85523       14.1916      -12.0955       8.21494      -3.79818      -2.15848      -3.05665      -2.67312     -0.221294       1.66160     -0.821423      0.550339      0.153908     -0.168251     0.0606977     0.0272858     0.0102736       4.92187       5.91076       6.12202       6.15021       5.57681       4.76850       3.85881       2.79384       2.06410       1.59115       1.01842      0.645481      0.381623      0.224675      0.108912     0.0515858     0.0238943     0.0108552
  12  20 3492.3367    2.9347  2.2813 12.1811 -0.0010  0.0465   0.0513   0.1227    0.0659   0.0000   436.1414       7.16826       4.44790       2.89598      -14.9946      -15.3005      0.981551      -4.34123       1.47785      -2.22512      0.690507      0.315391      -1.07541     -0.410234      0.161097     0.0499905    -0.0504160    -0.0346589       6.04169       7.50632       8.09239       7.83360       7.06086       5.90563       4.81460       3.56847       2.69778       1.84305       1.23697      0.795001      0.470112      0.263873      0.138849     0.0695985     0.0303636     0.0127478
  12  21 3632.3984    2.4647  3.1128 11.8650 -0.0024  0.0608   0.0396   0.1455    0.0549   0.0000   441.9097       8.70744       19.2303     -0.448772       3.80566      -21.6689      -2.64244       6.52647     -0.132761       2.06872     -0.990012       1.81340       1.06432     0.0176559      0.163523     -0.190858     0.0247914    -0.0453753       7.61519       10.1588       9.45254       10.0325       8.76920       8.02982       6.36524       4.98240       3.57874       2.58419       1.71701       1.08444      0.642012      0.347190      0.179083     0.0883986     0.0370445     0.0161117
  12  22 3772.5241    1.9812  4.5637 11.5557 -0.0043  0.0752   0.0284   0.2051    0.0445   0.0000   439.1865       7.82331       2.77524      -12.3986      -15.0578      -1.50051       17.0978       1.28069      -6.34551      -4.33744       2.58413       2.36986     0.0857917     -0.288615     -0.359980     0.0650590   -0.00101420     0.0126680       9.36973       11.7319       12.6328       12.3758       10.7193       9.90067       7.70396       6.17318       4.48503       3.17796       2.08292       1.35046      0.775187      0.448495      0.231190      0.115092     0.0504612     0.0215348
  12  25 4194.0496    1.1157  9.0982 10.6280 -0.0053  0.1422   0.0160   0.3987    0.0414   0.0000   447.9402      -19.2525      -14.9183       21.1621      -12.1897      -9.72739      -13.6078      -3.61874       2.43920       10.3671       5.11718      -5.18800      -2.35144       2.10969     0.0388731     -0.448821    -0.0713111     0.0966310       17.9522       22.7198       23.9027       22.8107       21.2892       18.2543       15.2937       12.0124       8.92343       6.33718       4.18316       2.69904       1.60132      0.934489      0.487496      0.242211      0.104650     0.0436165
  12  26 4335.2265    0.9205 10.7505 10.5217 -0.0129  0.1778   0.0146   0.5215    0.0363   0.0000   455.7536       23.4951       11.8275      -10.4370       57.7094       21.8982      -70.5687      -9.60154       5.32174       12.6852       4.37834      -6.09007      -2.53377       4.22091     -0.390078     -0.452101     0.0135889     0.0491155       22.0114       27.7726       30.6631       28.2233       26.6755       22.9445       18.6420       14.8956       10.9705       7.89092       5.21219       3.35909       2.08702       1.16108      0.637728      0.318075      0.130378     0.0560586
  13   7 1692.3488    0.2429  0.2435  9.3802 -0.0119  0.0253   0.0146   0.0381    0.0385   0.0000   437.3474      -1.72595       15.2755      -2.25427      -4.56044      -1.33786      -1.00652      0.105260       2.29337      -1.83215     -0.532336     -0.553648      0.292041     0.0121787     0.0184296    -0.0567457   0.000371524    -0.0102112       3.37811       4.34406       4.61828       4.61606       3.88882       3.15921       2.48864       1.97917       1.22096      0.982334      0.579517      0.416477      0.229100      0.140707     0.0741945     0.0453006     0.0203210    0.00900203
  13   8 1838.6292    0.4023  0.2388  9.5660 -0.0021  0.0161   0.0196   0.0353    0.0466   0.0000   431.6668      -2.44380       15.8861      -1.17762      -1.24071     -0.656787      -1.29143      -1.06920     -0.124451     -0.265415      0.734974     -0.256433     -0.172308     -0.263073    -0.0270216    -0.0118347     0.0334970    0.00833741       2.09988       2.82204       2.96617       3.17465       2.80494       2.27730       1.63588       1.33392       1.01032      0.670446      0.402059      0.361229      0.213275      0.112151     0.0519998     0.0399527     0.0223494    0.00828884
  13   9 1983.8154    0.5718  0.4402  9.7555 -0.0016  0.0194   0.0204   0.0468    0.0565   0.0000   435.4221      -5.93356       10.1542      0.672165      -6.36514       1.42654     0.0520404      0.246407      -1.94703    -0.0780907     -0.172672     -0.361915     0.0946664     -0.125172     0.0765116     0.0335748     0.0206851   0.000738259       2.52351       2.99321       3.18476       3.10348       2.90217       2.52025       2.08351       1.55523       1.01129      0.823160      0.584725      0.395722      0.233458      0.141478     0.0733034     0.0355463     0.0172132    0.00890155
  13  10 2128.4856    0.8177  0.5472 10.0309 -0.0029  0.0267   0.0254   0.0450    0.0715   0.0000   442.5426       2.93629       9.33406      -5.56520      -1.65741       1.87972     -0.376000      0.831990     -0.989733      0.449602      0.135464      0.678382      0.195627   -0.00646344    -0.0112420    -0.0274556   -0.00439639  -0.000547936       3.35232       4.59150       4.59639       4.94373       4.00155       3.58153       2.62035       2.06691       1.53577       1.05335      0.658957      0.497988      0.283780      0.152154     0.0919190     0.0480328     0.0236863     0.0103037
  13  11 2271.1138    1.1061  0.7226 10.5059 -0.0048  0.0235   0.0310   0.0601    0.0799   0.0000   448.4579      -6.66057       9.42094     -0.870902      -1.74637       1.47866      -4.59630       2.76151       1.89291       1.45514      0.126996     -0.459462     -0.298781      0.248900     0.0634844     0.0312562    -0.0297513   -0.00518038       2.70306       3.56673       3.47869       3.57130       3.25399       2.85912       2.35555       1.88722       1.40518       1.01908      0.689188      0.443809      0.280831      0.158227     0.0914467     0.0467557     0.0222864     0.0114841
  13  12 2411.8667    1.4789  0.8338 10.9692 -0.0054  0.0268   0.0390   0.0653    0.0962   0.0000   436.6376       5.48023       13.2412      -1.55619       2.92027      -2.62065      -1.64000       1.96974       1.66787     -0.143386       1.26313       1.03081      0.724361     -0.127645    0.00836416     0.0394314    -0.0203310    0.00754034       3.69015       4.38076       4.41840       3.87253       3.51719       3.40209       3.04043       2.50638       1.97989       1.33323      0.914172      0.523398      0.326849      0.184844     0.0969475     0.0514722     0.0242369     0.0112398
  13  13 2551.7217    2.0270  0.8900 10.8858  0.0025  0.0272   0.0485   0.0638    0.1876   0.0000   443.1905     0.0416306       18.1593      -3.72785     -0.859974      -6.64710      -1.94454     -0.878778     -0.159112     -0.678091     -0.744088      0.557776     -0.114102      0.308478      0.230262    -0.0198318    0.00266140   -0.00474809       3.08884       3.78910       4.11402       4.05914       3.60356       3.05471       2.66767       2.19149       1.56926       1.12925      0.822138      0.471170      0.317222      0.172400      0.106240     0.0555815     0.0256275     0.0125461
  13  14 2691.6760    2.6200  0.8430 12.0108 -0.0024  0.0256   0.0729   0.0675    0.1638   0.0000   437.6305       2.24137       9.58130       9.89422       5.94761      -4.52498       1.19009      -2.60447     -0.295168      -1.96345      0.533495     -0.654470     -0.316310    -0.0660755    -0.0331284    0.00866369     0.0213838     0.0130640       3.12193       3.80570       4.13066       4.20136       3.63016       3.12985       2.62730       2.01304       1.50199       1.18852      0.725150      0.478573      0.279491      0.199366      0.105488     0.0569736     0.0263619     0.0123469
  13  15 2832.1596    3.3913  0.7508 12.3750 -0.0050  0.0244   0.0908   0.0559    0.1641   0.0000   441.3812    -0.0416356       12.8599      -4.67567       3.79312       3.01376     -0.301821      -2.42976      -1.12391      0.452675      0.289734     -0.464068      0.279434      0.137990     0.0359405     0.0620963    -0.0145801   -0.00648289       3.06563       3.66246       3.67881       3.94188       3.76154       3.05664       2.39115       1.84903       1.43525       1.06911      0.724320      0.453644      0.297551      0.185234      0.105164     0.0532620     0.0256598     0.0114608
  13  16 2972.6170    3.8158  0.7910 13.2386 -0.0062  0.0251   0.0996   0.0594    0.0967   0.0000   441.6039       2.44092       7.54216      0.601342     0.0358502      -4.43722       2.39340      -3.98539      0.581028       1.65870     -0.163741     -0.221859      0.261882    -0.0235991     -0.189193    -0.0525940    0.00686646    0.00217345       2.91515       3.76212       3.97044       3.65381       3.54381       2.95742       2.66043       2.12259       1.56373       1.09712      0.753072      0.498208      0.290824      0.173734     0.0906554     0.0507412     0.0244446     0.0120955
  13  17 3112.4527    4.0507  0.8602 13.2360 -0.0037  0.0263   0.1050   0.0658    0.0905   0.0000   440.5149       4.24919       2.85477    -0.0185954      -5.79171      -6.24593      0.142544       2.81421     -0.628440      -1.05293      0.178070       1.09065     0.0740130      0.105902     0.0979886    -0.0947157   0.000423765    0.00473546       3.24639       3.77515       3.92505       3.89449       3.77095       3.08331       2.78374       2.17599       1.49452       1.10541      0.813771      0.551941      0.335495      0.192756     0.0979416     0.0559118     0.0281467     0.0123381
  13  18 3252.2673    3.8804  1.1059 13.2027  0.0032  0.0306   0.0923   0.0809    0.0982   0.0000   432.4028       10.3600       11.7906      -11.6483       6.86420      -1.69444      -3.01279      0.931358      -1.15054     -0.687050       1.30387     -0.419418     -0.627745      0.227193      0.181844    0.00465960    -0.0518688     0.0255936       3.61513       4.63474       4.72036       4.70750       4.15790       3.84859       3.18263       2.61617       1.92853       1.39136      0.942202      0.621088      0.384328      0.214374      0.121800     0.0630230     0.0330675     0.0141064
  13  19 3392.3933    3.3215  1.7676 12.6787 -0.0005  0.0407   0.0648   0.1044    0.0742   0.0000   429.3037      -1.90456       12.3619       3.67700      0.724295      -3.26669      -2.50582      -1.06639      0.927164      -1.72012      -2.31161      0.299321     -0.982749      0.249395     0.0784310    -0.0107434    -0.0306906   -0.00205303       4.63293       6.05987       6.34467       6.22334       5.83596       4.91607       4.30297       3.26982       2.51326       1.79712       1.29793      0.776183      0.530887      0.288308      0.172448     0.0856127     0.0409761     0.0196753
  13  20 3532.5600    2.7475  2.2367 12.3229  0.0011  0.0465   0.0478   0.1246    0.0594   0.0000   440.9574       7.10466       6.79248      -5.57064      -12.7043      -4.01604      -7.92330      -7.59218     -0.554903      0.869685     -0.841040      -1.23204     -0.419532      0.749213     -0.348376     -0.191555    0.00433846     0.0146185       5.64857       7.38558       7.21988       7.15586       6.45596       5.84635       4.92063       4.12736       3.08449       2.19124       1.48008      0.964119      0.588363      0.343486      0.191119      0.100470     0.0489289     0.0227075
  13  21 3673.1719    2.2619  3.6855 11.6645  0.0004  0.0617   0.0327   0.1680    0.0486   0.0000   452.2937       7.91729      -20.9488      -5.89321       4.50272       2.26008      -11.2653      -4.74821       7.48250      -5.22545       1.26915       1.98163      0.214828      0.402167    -0.0420741     -0.221742     -0.155269      0.115724       7.12921       9.43174       9.77173       9.47446       8.92839       7.59925       6.65449       5.08681       3.99464       2.80082       1.98060       1.26395      0.810288      0.471497      0.256801      0.141054     0.0645436     0.0301561
  13  22 3813.8312    1.9071  5.1315 11.3166 -0.0014  0.0746   0.0248   0.2073    0.0435   0.0000   453.9479      0.122371      -18.7957      -4.74870       11.4446       1.06217      -5.33775      -9.68290       1.69598      -1.93996      -2.78246       1.00975     0.0645304    -0.0112347     -0.141464     0.0731378     0.0266320    -0.0329631       8.84822       11.3291       11.8819       11.6609       10.6231       9.37253       7.94299       6.35342       4.83347       3.45509       2.40928       1.57760      0.977017      0.589299      0.328584      0.175685     0.0825449     0.0390578
  13  23 3954.4555    1.5486  6.5837 11.0084 -0.0013  0.0964   0.0203   0.2572    0.0439   0.0000   453.6773      -13.0605       29.1809       4.84289      -20.4135      -7.22559       5.43806      -10.6135      -9.33066       8.04233       8.70876      0.446377     0.0487179       1.09933     -0.418138     0.0633074      0.359018     0.0542817       11.0132       14.5347       15.1405       15.0924       13.4107       12.3320       10.0724       8.04118       6.21231       4.44816       3.14675       2.07724       1.30603      0.783309      0.435747      0.234758      0.107605     0.0509592
  13  24 4095.3142    1.2528  7.6736 10.8601 -0.0035  0.1167   0.0172   0.3251    0.0396   0.0000   461.7770       17.4662      -6.13824       12.0058      -14.5709      -7.31299       12.9922      -15.0330      -11.3981      -3.66200      0.153592       6.52257      -4.07554      -1.71040      0.710257      0.649460     0.0639856     0.0597793       13.2237       16.9689       18.3807       18.2150       16.8152       14.4710       12.4449       9.59595       7.32184       5.41069       3.81344       2.50618       1.59545      0.965145      0.539779      0.287691      0.134245     0.0641123
  13  25 4236.5100    1.0558  9.4452 10.6362 -0.0046  0.1429   0.0150   0.4040    0.0372   0.0000   377.1383       25.0749       24.1282      -8.68257       3.49634      -1.52523     -0.582442      -11.4714     -0.568914       14.4206      -1.71532      -3.62159      -1.27841      0.859264      0.517495     -0.852851      0.177153      0.285980       16.2387       21.3324       22.3255       21.9751       20.2172       18.2452       15.0829       12.1626       9.29271       6.77408       4.75201       3.18095       1.99156       1.20060      0.704134      0.355747      0.168180     0.0804846
  14   7 1723.5277    0.2944  0.2340  9.4595 -0.0144  0.0191   0.0144   0.0363    0.0390   0.0000   437.1721      -1.12697       12.7850       3.14984      0.480900      -1.25183   0.000968968       2.54018      0.454629     -0.841543    -0.0918435     -0.311600     -0.117855     0.0647036   -0.00679850     0.0223623    -0.0208483     0.0176584       1.82600       2.48065       2.72332       2.48174       2.58973       1.93205       1.89132       1.46603       1.14727      0.855677      0.516183      0.394267      0.229217      0.142735     0.0846583     0.0441679     0.0261081     0.0136996
  14   8 1870.8270    0.4703  0.3618  9.5474 -0.0063  0.0235   0.0196   0.0442    0.0511   0.0000   437.4639      -3.28573       11.2819       5.66782      -1.30769      -2.13794      0.337263      -2.62559     -0.234018      0.231571     -0.236722      0.289500      0.383539     0.0709646    -0.0386158    -0.0706918    0.00817626    0.00986249       2.39457       2.70173       3.46892       3.16205       2.43343       2.65402       2.31018       1.72081       1.23660       1.48065      0.738255      0.561652      0.452317      0.162290      0.154129     0.0737054     0.0277344     0.0188180
  14   9 2017.0261    0.6443  0.4911  9.8372 -0.0063  0.0199   0.0210   0.0473    0.0602   0.0000   438.5872     -0.739854       14.4730     -0.436820     0.0621121       6.00784      0.493522      -2.81596      0.345467     -0.941487     -0.646151      0.613009      0.426600     0.0991940      0.181173    -0.0213529     0.0364279    0.00232696       2.13055       2.80483       2.59856       3.03214       2.60059       2.40879       1.84867       1.56471       1.25186      0.917844      0.642290      0.393460      0.262252      0.163714      0.102039     0.0590798     0.0306997     0.0141016
  14  10 2162.5326    0.8140  0.6150 10.1911 -0.0087  0.0236   0.0237   0.0534    0.0685   0.0000   436.6370      0.123133       13.1916      -3.04869     -0.102559      -2.49955       1.92644    -0.0839983      -2.77123      -1.24029      0.755473      0.272702     -0.149511     0.0777898    -0.0990351     0.0900055     0.0197350    -0.0245486       2.49404       3.23865       3.12500       3.43331       3.16359       2.78206       2.19699       1.78536       1.51583       1.00491      0.745959      0.482986      0.342452      0.189042      0.126244     0.0647458     0.0360586     0.0175108
  14  11 2305.7426    1.2083  0.7050 10.6727 -0.0012  0.0248   0.0322   0.0542    0.0734   0.0000   439.9896       1.63279       9.76100      -5.46617      0.500153      -2.70294      -1.59277     -0.181274      -2.77843      0.313703     -0.513561      0.839871     -0.111335     -0.124429    -0.0989472     -0.110093    -0.0428093     0.0306673       2.95644       4.14598       4.19314       4.45484       3.87600       3.27389       2.64880       2.02537       1.48946       1.12336      0.737888      0.502179      0.323528      0.195144      0.117672     0.0637648     0.0365443     0.0174383
  14  12 2446.7539    1.6348  0.8371 11.2106 -0.0023  0.0259   0.0408   0.0620    0.0863   0.0000   437.3811     -0.844984       12.6484       5.13053     -0.807658       5.82676      -1.39629      0.765757      -2.10546       1.10155      0.661995      0.379101     -0.300382      0.515559    -0.0235914     -0.106139    0.00891224     0.0206854       2.83216       3.56884       3.67290       3.61209       3.50720       2.99484       2.56464       2.08421       1.62494       1.27448      0.867760      0.537857      0.369443      0.220567      0.137948     0.0743636     0.0400233     0.0198248
  14  13 2587.3498    2.0445  0.8729 11.7350  0.0026  0.0242   0.0504   0.0647    0.0875   0.0000   439.5033      -2.16841       11.6057      -2.55216      -4.43618      -2.00794      -6.21104     -0.170084       1.87047     -0.912539     -0.267265      0.390894     0.0621881    -0.0899483     0.0281360     0.0513142     0.0252607    0.00118101       2.81985       3.46593       3.65920       3.53505       3.31174       2.85725       2.61972       2.08796       1.64006       1.19997      0.811304      0.577238      0.366687      0.210108      0.132000     0.0709107     0.0373459     0.0192146
  14  14 2728.2191    2.6632  0.8059 12.2619 -0.0022  0.0307   0.0692   0.0612    0.1150   0.0000   439.5989      -4.90224       7.99496      -1.04990       1.23339      -4.43835       1.83178       2.15602      0.500675      -1.93539       1.27610      0.494037     -0.147655     -0.198084     0.0609795     0.0806273     0.0372557    0.00241133       4.39410       5.58418       5.12434       3.95863       3.25997       3.64499       3.82801       3.57355       2.86371       2.05910       1.34825      0.813052      0.453105      0.256568      0.128269     0.0700770     0.0364420     0.0169866
  14  16 3010.1325    3.9803  0.8446 13.0361 -0.0078  0.0258   0.1094   0.0641    0.1447   0.0000   434.0713       7.54821       7.11264      -7.22283       1.20079      -3.75967      -3.31099      -1.61102       1.70767      -1.10499       1.03618     -0.488343    -0.0279672      0.499212     0.0265127    -0.0795792     0.0275053     0.0544724       2.99768       3.93468       3.82057       3.88209       3.62455       3.41507       2.75713       2.18466       1.52262       1.18328      0.858253      0.621951      0.399875      0.258475      0.136607     0.0739606     0.0390211     0.0185329
  14  17 3150.5383    4.0237  0.9597 13.4102 -0.0033  0.0282   0.1000   0.0699    0.1062   0.0000   435.9257      -1.65825       11.6981       2.35229      -4.70625      -3.97291      -1.39027      -2.82051     -0.417410       1.69415     -0.808428     -0.907025     -0.131406      0.348360      0.298462    -0.0261174     0.0593650   -0.00656254       3.17777       4.12794       4.04064       4.32597       3.92704       3.33577       2.90757       2.37467       1.76778       1.36518      0.906000      0.652189      0.408673      0.256100      0.139219     0.0818586     0.0448490     0.0221694
  14  18 3290.7779    3.5781  1.3663 13.1662 -0.0059  0.0364   0.0784   0.0899    0.0868   0.0000   433.1075       2.51932       14.5772      -6.59592       1.97002      -7.23785       2.36929      -6.51497      -3.22076      -1.88309      0.499871     -0.843928      -1.31875     -0.345078      0.108446    -0.0591472    -0.0483580   -0.00146642       3.95872       4.91369       5.05373       5.34679       5.04099       4.39773       3.42836       2.87750       2.21076       1.75914       1.17352      0.761142      0.504297      0.323825      0.205627      0.116815     0.0608136     0.0296712
  14  19 3431.4790    3.1381  1.7767 12.8411 -0.0025  0.0402   0.0618   0.1090    0.0705   0.0000   438.2288      -4.18341       5.43320      -7.84312     -0.111670    -0.0985586       2.01808      -6.57356      -1.43822     -0.699488      -1.29196      0.860120     -0.773035      0.559164      0.501084      0.262512    -0.0278893    -0.0358685       4.60585       5.78923       6.04255       5.95801       5.67818       4.92978       4.25129       3.36773       2.63057       2.04367       1.34520      0.943339      0.603916      0.378191      0.225536      0.122844     0.0674848     0.0326113
  14  20 3572.2251    2.5794  2.7933 12.1016 -0.0010  0.0530   0.0409   0.1339    0.0568   0.0000   434.5528      0.417905       2.05934      -3.78951       2.62541      -11.7631       5.14785      -1.06588     -0.848459     -0.180621      -1.03136       3.19534     -0.610731     -0.682608   -0.00580704      0.225399     0.0241072     0.0163656       5.43524       7.32037       7.59807       7.71871       7.05491       6.17705       5.53124       4.30822       3.46507       2.55769       1.82043       1.22352      0.784440      0.494348      0.288481      0.165770     0.0806142     0.0416043
  14  21 3713.0566    2.1637  4.1855 11.5545 -0.0046  0.0647   0.0290   0.1740    0.0478   0.0000   444.9094      -2.95476       7.91165      -22.9827       6.72056      -12.8720       10.5899      -1.81670     -0.925223      -3.14316      -1.95090       2.20428       1.06853     -0.969301     -0.216297      0.427328     -0.195881    -0.0437403       6.82214       9.08633       9.47751       9.31092       8.71456       7.81667       6.72717       5.52983       4.23726       3.22180       2.26348       1.54200      0.998099      0.608749      0.376857      0.204573      0.101514     0.0514295
  14  22 3854.2243    1.7746  5.6814 11.1831 -0.0034  0.0789   0.0222   0.2163    0.0428   0.0000   440.0971       11.0552       25.9167      -15.2043    -0.0106209      -3.36298       9.20769      -7.36077      -1.11628       3.28077       1.85234      -3.94679      0.835346      0.267157      0.346074      0.766349    -0.0549980     -0.110637       8.54350       10.8681       11.5285       11.5557       10.8517       9.81289       8.07761       6.82843       5.16927       3.98381       2.77339       1.93547       1.25276      0.793972      0.463675      0.266932      0.134841     0.0683402
  14  23 3995.2878    1.4683  7.1511 10.8965 -0.0014  0.0954   0.0184   0.2758    0.0425   0.0000   422.3772      -13.5902      -6.67016       13.5824      -14.4318      -9.58916      -20.5495      -11.9855       9.91675       5.99890      -4.46877     -0.357324      0.398185     -0.209703      0.509547      0.155754     0.0573968     -0.160520       10.2486       13.2309       14.1142       14.3523       12.9858       11.8052       9.97872       8.13563       6.29831       4.78604       3.36820       2.33090       1.52369      0.953274      0.570916      0.317974      0.163287     0.0823741
  14  24 4136.9337    1.1543  8.1666 10.8455 -0.0048  0.1197   0.0163   0.3472    0.0366   0.0000   433.7280      -12.1879       12.1773      -14.2944       33.3583      -3.54053      -14.4490      -19.7311      -3.95567      -2.05809       2.69893      -3.48135     -0.724966     -0.427547     0.0394287     0.0109426    -0.0333642     -0.135638       12.7982       16.5012       17.5837       17.1243       16.4472       14.5838       12.5624       10.3494       8.05658       5.96230       4.36149       2.99063       1.95793       1.23465      0.728231      0.415825      0.202781      0.105104
  14  25 4278.5301    0.9966 11.2700 10.5430 -0.0020  0.1619   0.0147   0.4749    0.0369   0.0000   464.5491      -33.2900      -34.9201       16.7391       32.5067      -19.0135      -10.2932      -20.9226      -1.07190      -15.1487       2.70697       9.23301      -4.66504     -0.337529     -0.633687     0.0384794    -0.0747422    -0.0124076       17.1829       22.2229       24.4664       23.3225       22.4253       20.1413       16.7149       13.8822       10.8505       7.95257       5.89108       4.01832       2.63146       1.66928       1.00841      0.565901      0.276004      0.141602
  14  27 4561.4188    0.6665 14.9540 10.2758 -0.0066  0.2815   0.0113   0.7310    0.0304   0.0000   401.4429       26.6527       70.0539       32.2906       16.2476      -80.4631       9.02340       34.5082      -30.3084      -9.58889       12.2503       22.6844      -4.67723      -6.36487      -3.00174       2.05597     0.0664302     -0.126614       30.3041       38.5451       41.0209       41.7865       38.4509       34.1272       29.9385       24.4239       19.3574       14.4995       10.4143       7.17299       4.64664       2.99999       1.78885       1.02953      0.514162      0.264542
  15   8 1902.3349    0.4706  0.3516  9.5470 -0.0012  0.0181   0.0168   0.0370    0.0495   0.0000   438.8511     -0.987381       11.6466      -1.66555      -1.58544     -0.441861     -0.269469      -1.59947     -0.231490     -0.551248    -0.0826947     -0.359769      0.188081      0.217771     0.0920678    -0.0156496     0.0295477     0.0131241       2.42337       3.25609       3.55613       3.54222       3.15273       2.68996       2.06199       1.71207       1.25348      0.919913      0.618288      0.414780      0.271603      0.160078      0.102347     0.0605735     0.0331449     0.0186741
  15   9 2049.5813    0.6537  0.5437  9.7841 -0.0068  0.0210   0.0191   0.0461    0.0688   0.0000   437.2568       2.83346       19.6168      0.525389      -2.71010      0.195437      0.742608     -0.586541       1.66398      0.281718     -0.425180     -0.410157    -0.0435295     0.0437090      0.217613     0.0762659   -0.00296035    -0.0202695       2.28816       2.86351       2.83675       2.74194       2.55930       2.44520       2.20622       1.80687       1.43946       1.01275      0.757711      0.566298      0.367079      0.232908      0.137882     0.0783409     0.0394091     0.0215778
  15  11 2339.5447    1.2910  0.7803 10.8127  0.0031  0.0235   0.0318   0.0585    0.0770   0.0000   439.8207      -3.56142       8.03757      0.924399      -1.60490       3.78561      -3.37482      -4.73136      -2.57394       1.62909       2.07452     -0.744219     -0.378459    -0.0565895     0.0981288     0.0164903     0.0489627    -0.0343804       2.39224       3.22740       3.25508       3.20283       3.27196       2.78299       2.49020       1.92111       1.46224       1.10524      0.822614      0.585425      0.417981      0.250418      0.157203     0.0897747     0.0471970     0.0251258
  15  12 2481.0497    1.7258  0.9034 11.1645  0.0036  0.0258   0.0396   0.0633    0.0868   0.0000   437.7158      -3.51396       11.3107       2.20979       2.67436      -1.59324      -2.14807       2.85943       1.71541     -0.279237     0.0325935     -0.594032     -0.651742     -0.220132     0.0310993     -0.119115    -0.0221682   -0.00447081       2.59706       3.17231       3.38246       3.39585       3.18147       2.87670       2.62320       1.94335       1.63030       1.30694      0.861629      0.638346      0.436312      0.266724      0.170404      0.100778     0.0557437     0.0288906
  15  13 2622.3919    2.1945  0.8607 11.9593 -0.0053  0.0252   0.0534   0.0625    0.0816   0.0000   438.4076       4.88132       9.31572       2.60377      -5.69582     -0.208461     -0.677495      -2.93546      -4.04331      -1.56388      -1.49821       1.24540      0.267512     -0.263277      0.143345      0.168653    -0.0661658     0.0235141       2.75206       3.36085       3.73481       3.62890       3.36592       2.94372       2.64384       2.11340       1.61080       1.28485      0.936959      0.595993      0.402909      0.259541      0.158357     0.0943728     0.0518426     0.0278567
  15  14 2764.1684    2.9162  0.8201 12.3423 -0.0002  0.0249   0.0695   0.0584    0.0906   0.0000   433.8969       1.94991       20.0558       2.06137     -0.225814       1.57387      -3.93356      -4.15965      -1.05191      0.365786      0.457227     -0.400459     0.0746616     -0.161133     0.0327025     -0.155033     0.0402320     0.0110779       2.67178       3.34603       3.27696       3.21834       3.19789       3.11722       2.72003       2.03000       1.56468       1.09242      0.874641      0.660919      0.477792      0.303237      0.174268     0.0916721     0.0517374     0.0278854
  15  15 2905.7647    3.5055  0.7663 12.8117 -0.0065  0.0226   0.0865   0.0540    0.1160   0.0000   433.2344       4.64089       19.5772     -0.333701      -2.49998      -2.65408      -5.69423      0.761719       3.33302       1.21343     -0.891508    -0.0124400     -0.229941     -0.248639     -0.108413      0.149372    0.00470001    -0.0144509       2.27896       2.92015       2.97607       3.20883       2.90982       2.55372       2.28364       1.80423       1.47618       1.11226      0.810638      0.551338      0.356859      0.233723      0.149933     0.0867679     0.0490438     0.0265677
  15  16 3047.1061    4.2385  0.6956 13.1839 -0.0015  0.0230   0.1231   0.0543    0.1292   0.0000   436.1885      -2.85485       11.7160      -3.94860      -5.67305      -2.49981       3.18118      -3.37781     -0.812965      0.535458      0.269363     -0.638577     -0.664454     0.0618839     0.0415858     -0.296192     0.0240716     0.0158232       2.88073       3.43181       3.45211       3.18066       2.75909       2.75829       2.62292       2.21669       1.77556       1.39074      0.967337      0.648351      0.407941      0.257354      0.149346     0.0864842     0.0470769     0.0238115
  15  17 3188.0823    3.9981  1.0334 13.2885 -0.0072  0.0299   0.0989   0.0734    0.1398   0.0000   436.6278       4.72879       7.69639      -9.73281     -0.777978      -4.67653      -1.85535     -0.435977      -2.01593      -1.48957     -0.428502      0.243363      0.485995      0.236895   -0.00627333      0.106481     0.0645864    -0.0116418       3.15555       3.91798       4.20589       4.29104       4.06532       3.59467       2.97672       2.35721       1.89538       1.45375       1.01566      0.708628      0.493674      0.315754      0.191607      0.115899     0.0679087     0.0359094
  15  18 3328.8512    3.4776  1.3402 13.3589 -0.0072  0.0342   0.0794   0.0906    0.0921   0.0000   439.0552       1.34319       14.1846       1.95343     -0.366777     -0.548332       4.88269      -5.64633      0.832478       1.17311       1.12001      0.440375      0.150139     0.0824429      0.161507      0.425889     -0.149904    -0.0611291       3.61857       4.67983       4.87339       4.98832       4.69494       4.11946       3.61083       2.98332       2.27467       1.73745       1.27787      0.858910      0.636942      0.381846      0.239081      0.143321     0.0778493     0.0407600
  15  19 3470.0005    2.9764  2.4616 12.3459  0.0017  0.0432   0.0477   0.1226    0.0692   0.0000   444.4583      0.715032       7.30705      -4.35227       5.83404       7.02486       2.89211      -1.68428       1.70370      -1.12172       3.22348     -0.338000     -0.538772      0.498019      0.296916    -0.0571773    -0.0106964    -0.0598109       4.54403       5.87200       6.17664       6.30868       5.76694       5.29084       4.42062       3.73850       2.93706       2.23412       1.61445       1.13995      0.757121      0.494417      0.297468      0.184292     0.0964711     0.0527862
  15  20 3611.2203    2.4992  3.4559 11.7617 -0.0013  0.0535   0.0343   0.1454    0.0571   0.0000   438.5232      -17.4417       6.39723       7.29652      -1.38589      -2.73216      -7.43247      -3.90929      -1.52659      -4.29647       2.42818       1.77492    -0.0146329      0.335835     -0.340891      0.238828     0.0736837     -0.105914       5.78418       7.10726       7.75158       8.02105       7.35229       6.58538       5.53805       4.51463       3.68485       2.74451       1.99772       1.38192      0.926603      0.597184      0.374415      0.223978      0.126201     0.0673944
  15  21 3752.6587    2.0837  4.4157 11.4574 -0.0024  0.0643   0.0271   0.1715    0.0500   0.0000   440.6173      -9.05499       10.1980       15.4627      -4.46729      -22.8924       13.2938       7.45178      -1.76803       3.33152       1.62831      -3.34168      -2.24057      0.210856      0.170426     -0.693542     -0.134736     0.0800973       6.57897       8.43420       9.19466       8.88980       8.77998       7.94179       6.51028       5.49163       4.32981       3.29552       2.44665       1.70381       1.12303      0.763480      0.459129      0.271288      0.153110     0.0800720
  15  22 3894.1310    1.6630  6.1538 11.0007 -0.0015  0.0815   0.0200   0.2265    0.0448   0.0000   450.2541      -17.1353       28.6210       12.2978       5.37590      -18.1137       9.67440       9.01618     -0.377646      -9.58355     -0.159903       2.66339      0.353090      0.238954      -1.32665      0.107281      0.176966     0.0802440       8.19883       10.9853       11.4601       11.5528       10.7611       9.83843       8.45590       7.11596       5.62303       4.33235       3.16848       2.19705       1.48481      0.962836      0.584171      0.353426      0.183012     0.0992783
  15  23 4035.5504    1.4135  7.8408 10.7751 -0.0022  0.1006   0.0170   0.2739    0.0415   0.0000   440.7089       15.4615       13.0368      -1.87455      -3.20504       1.03425       14.7457       1.91894       1.08370      -9.97474      -10.6623       2.00433       3.68737      0.377535      -2.23807      0.199146      0.827744    0.00292012       10.1583       12.9929       13.9252       13.6001       13.2750       11.6952       10.4835       8.66247       6.86535       5.41938       3.88618       2.75645       1.87692       1.20332      0.755635      0.444267      0.239507      0.127269
  15  24 4177.4471    1.1792  9.8830 10.5877 -0.0046  0.1262   0.0149   0.3609    0.0394   0.0000   448.0656       29.1254       32.6087      -35.8760       16.0740      -8.28726      -20.2288       14.1971      -13.4241      -2.87904      -1.72719      -3.85478       4.32516       3.93871     -0.881042      -1.48617      0.389223      0.228261       12.7076       16.2390       17.7389       17.8017       16.6345       14.9933       13.0071       10.9543       8.65255       6.55274       4.94365       3.42761       2.32743       1.55279      0.956521      0.565200      0.305622      0.164783
  15  25 4319.2467    0.9315 11.3437 10.5724 -0.0020  0.1634   0.0141   0.4834    0.0342   0.0000   431.5987       6.31433       73.6359       31.7169       36.4903      -12.3788      -12.9392      -8.09499       11.8829      -3.32412       4.31479       1.52874      -1.32903     -0.122714     -0.380351    -0.0347499     -0.530131      0.223225       16.2643       20.8892       23.4030       22.3633       21.5936       19.7694       16.8069       14.0634       11.1227       8.49801       6.35822       4.51402       3.07046       2.02616       1.25624      0.750158      0.389102      0.209191
  15  26 4461.2318    0.7966 13.3784 10.3751 -0.0041  0.2045   0.0125   0.5900    0.0325   0.0000   452.5002      -2.56899       11.1777      -30.8706    -0.0629418       14.2129      -2.68953      -6.39287      -17.3676      -19.2482       11.1926       2.58089       1.12996      -1.92787     -0.356463       1.07356       1.36742     -0.418030       20.6563       25.9586       29.2632       28.4763       27.1849       24.5673       21.2615       17.6181       13.9993       10.9709       7.94039       5.67056       3.83844       2.55740       1.59581      0.956547      0.509508      0.278186
  16   8 1933.1256    0.5194  0.4474  9.6343 -0.0063  0.0193   0.0166   0.0410    0.0511   0.0000   437.3191       2.48460       11.5069      -2.01731     -0.673180     -0.994322       3.22198     -0.503125      0.347568     -0.705318     -0.117478     0.0472689      0.424536      0.282590     -0.185255   -0.00523654     0.0494555    0.00583450       2.14321       2.46466       2.41992       2.27102       2.43387       2.41430       2.09047       1.67030       1.24624      0.964307      0.735761      0.579885      0.388295      0.274372      0.165904     0.0999782     0.0592544     0.0340841
  16   9 2081.6306    0.7168  0.5102 10.0368 -0.0005  0.0198   0.0204   0.0425    0.0594   0.0000   435.8030      -5.66000       16.2672      0.968941      -4.10978    -0.0888372      0.386854      -2.10344      0.102444      0.170354     -0.170945     -0.117560     -0.169985    -0.0431933     -0.106698    -0.0778133    -0.0399872    -0.0407268       2.01311       2.59763       2.54042       2.55925       2.60053       2.42135       2.17905       1.65979       1.21338      0.927382      0.709343      0.589167      0.411154      0.272074      0.174909      0.102578     0.0585811     0.0319487
  16  10 2228.3976    0.9863  0.7398 10.4943 -0.0031  0.0242   0.0247   0.0557    0.0754   0.0000   432.5267     -0.272025       13.9744       3.48339       1.98825      -3.03780      0.453049    -0.0791779      -1.45012     -0.169046     -0.942496      0.238315       1.16891     0.0300069     -0.260722     -0.233527     0.0227706    0.00325290       2.34893       3.12329       3.01077       3.23974       3.33785       2.85744       2.42633       1.90710       1.51556       1.23962      0.942065      0.646010      0.442853      0.291450      0.187760      0.122159     0.0725627     0.0424780
  16  11 2372.5987    1.4078  0.8304 10.8757  0.0009  0.0244   0.0339   0.0614    0.0769   0.0000   438.4269      -1.40170       6.92700      -3.48998      -2.49511       1.19311      0.148714       2.48710      -2.20203      -1.06919     0.0209259     -0.980246     -0.790453      0.114244    -0.0904521    -0.0779833     0.0796073     0.0575362       2.70979       3.46217       3.40712       3.01929       2.89960       2.55241       2.51865       2.38002       1.98003       1.63290       1.17250      0.810869      0.488145      0.311650      0.185226      0.117420     0.0672916     0.0367435
  16  12 2514.8356    1.8136  0.7955 11.5654 -0.0123  0.0217   0.0438   0.0570    0.0717   0.0000   432.2629      -8.14356       12.8083       1.89944      0.211425      -2.44930       4.24992       3.04688      -2.15154      -1.50153     -0.896282     -0.202537      0.156550      0.615866     -0.268674      0.164195    -0.0653604     0.0110864       2.32829       2.89168       2.96942       3.12197       2.90712       2.58564       2.32009       1.91200       1.53164       1.16454      0.840738      0.611450      0.441461      0.278594      0.183177      0.105491     0.0611605     0.0345519
  16  13 2656.9234    2.3512  0.8626 11.8390 -0.0014  0.0234   0.0515   0.0581    0.0822   0.0000   437.8048       2.53603       11.7224      -3.72064     -0.612830      0.497181      0.113681       1.01255      -1.56218     -0.754044      0.646195     -0.867338   -0.00649440      0.424026     0.0199231    -0.0300019     0.0250489    -0.0126869       2.20273       3.00810       3.19807       3.17478       2.99898       2.72615       2.27382       1.94322       1.55672       1.16859      0.867960      0.618609      0.429881      0.287642      0.179898      0.106163     0.0618383     0.0349605
  16  14 2799.5161    3.1173  0.7924 12.4784 -0.0002  0.0217   0.0717   0.0537    0.0763   0.0000   435.6795      -1.44970       12.6403      -3.39165      -4.29049      -4.70160      0.120974       2.53554      -1.70897     -0.100397     0.0409571      0.624138     -0.162192     -0.535821     -0.164054     0.0449469    -0.0118777    -0.0484552       2.05287       2.60042       2.71955       2.96040       2.75797       2.30266       2.18913       1.80238       1.46116       1.05349      0.788390      0.595324      0.421125      0.259428      0.172427      0.103765     0.0593576     0.0330262
  16  15 2941.7864    3.6468  0.7707 12.8443  0.0051  0.0212   0.0857   0.0545    0.0873   0.0000   437.2654       1.38578       7.12116     -0.576070      -2.68292      -2.38658      -5.23864      -3.00957       1.72170     -0.379393      0.521408      0.505169     -0.632832     -0.140818     0.0151606      0.115799     0.0342812    -0.0177336       2.03461       2.75121       2.81735       2.88150       2.68522       2.29850       2.19011       1.73780       1.48365       1.08528      0.818301      0.571384      0.402043      0.266382      0.154323     0.0992303     0.0581834     0.0307006
  16  16 3083.4779    4.1167  0.9840 12.6828  0.0004  0.0245   0.0901   0.0639    0.1694   0.0000   440.5386       2.85378       10.1164       2.37643     0.0165252      -5.98032      -3.60902      -2.85880      0.943774     -0.793111      0.150877     -0.673997     -0.295498      0.103612    -0.0244490    -0.0673512    -0.0709427     0.0587335       2.33954       3.06347       3.22202       3.28418       3.11525       2.67608       2.50250       2.06510       1.54869       1.25914      0.920361      0.692571      0.437781      0.306549      0.194441      0.118082     0.0682657     0.0364710
  16  17 3224.9507    3.8936  1.1529 13.4855 -0.0005  0.0305   0.0955   0.0834    0.1167   0.0000   438.2034      -11.3663       17.6305      -4.25642      -2.50517      -2.45695    -0.0692463     0.0829258      -1.64322       1.57313       1.01932     -0.990935      0.138330    -0.0502787     0.0599050      0.239043    -0.0215742   -0.00691640       2.86236       3.83434       3.91114       4.04959       3.74939       3.45539       3.09725       2.51068       2.01939       1.62605       1.19816      0.870940      0.559354      0.387074      0.239525      0.160244     0.0902457     0.0497184
  16  18 3366.3354    3.4520  1.7120 12.7101 -0.0033  0.0368   0.0686   0.1008    0.1193   0.0000   446.1379      0.678048       7.91493      -8.66839      -5.16471      -5.41891       7.55188      -6.54416      -6.85956       2.33978     -0.837392      -2.66719      0.109238    -0.0644413      0.144168      0.185141     -0.140479    0.00348070       3.72994       4.73400       4.94565       4.83608       4.51329       4.16167       3.97641       3.20841       2.69195       2.08093       1.57327       1.08682      0.755493      0.496092      0.309925      0.187387      0.107183     0.0615550
  16  19 3508.0439    2.8368  2.3327 12.4202  0.0038  0.0443   0.0487   0.1183    0.0729   0.0000   438.4575      -7.33904       4.98593      -8.32111       8.16116      -1.27094      -1.43139      -4.14982       1.18840       2.03080      0.988867      -1.34635       1.31396      0.139983      0.152489      0.357871      0.241758      0.195335       4.24693       5.62193       6.15977       6.13252       5.76374       5.22641       4.59222       3.70568       3.15681       2.30592       1.78251       1.26636      0.865882      0.600268      0.373770      0.225469      0.128739     0.0736319
  16  20 3649.8085    2.3917  3.4040 11.8110 -0.0015  0.0515   0.0335   0.1525    0.0587   0.0000   453.6953      -1.86784       14.1898      -8.70566       10.5584      -4.04746       4.71772      -2.04097      -4.85938      -4.61148       3.51672      -1.59491      -1.29598      0.759490      0.498768      0.143719      0.238974    -0.0475081       4.98426       6.45025       6.85840       6.81963       6.67563       6.09097       5.33044       4.39627       3.53951       2.78766       2.06181       1.52779       1.04467      0.705823      0.446478      0.275019      0.162192     0.0863373
  16  21 3791.5638    2.0019  4.8254 11.1972 -0.0014  0.0642   0.0238   0.1792    0.0512   0.0000   428.1792      -2.97952       4.18152      0.807217       13.0172      -26.3816      -10.4382     -0.483365       10.0531       2.53588      0.756902      -3.91259      -2.07583      0.597168     -0.194465    -0.0760304    -0.0883988     -0.254118       6.14052       8.01636       8.38077       8.67789       8.02142       7.52765       6.50773       5.58750       4.47185       3.50389       2.67206       1.88297       1.30621      0.902041      0.556536      0.342442      0.197011      0.109876
  16  22 3933.4929    1.6216  7.0062 10.8867  0.0012  0.0848   0.0183   0.2443    0.0426   0.0000   431.5639      -9.79165       16.5962      -5.22445      -14.2178      -3.09793      -4.28740       10.7944       6.64672      -2.11775      -3.51081       2.27061       1.67770     -0.431859     -0.816803      0.478413     0.0219555    -0.0598776       8.24926       10.3968       11.3329       10.9704       11.2781       10.1042       8.69607       7.30926       5.90771       4.57307       3.52506       2.48814       1.75836       1.16327      0.756169      0.466569      0.270661      0.151952
  16  24 4217.6394    1.0745  9.9098 10.6211 -0.0030  0.1312   0.0143   0.3759    0.0358   0.0000   406.3526       53.9035       44.8727      -27.2763       14.7354      -4.67938      -16.2136      -28.3327       16.0645      -3.50599      -5.27358      -3.83341       1.73195       1.99573      0.297643       1.43007     -0.119777     -0.364882       12.2331       15.7916       17.0398       17.2519       16.3496       15.3521       13.4548       11.2414       9.00225       7.19265       5.32754       3.96643       2.74301       1.89623       1.18185      0.749848      0.408917      0.233650
  16  25 4360.0384    0.8469 11.7391 10.5153 -0.0061  0.1748   0.0133   0.5030    0.0332   0.0000   440.1803       1.98993       51.1431       27.5781      -28.0266      -10.0897      -26.1290       11.2414       17.3646       6.77607      0.275397      -2.95913       3.57797       1.01947      0.436307     -0.869148      -1.03028     -0.359781       16.4324       20.9163       22.7131       22.9138       22.0577       20.3871       17.8506       15.0134       12.2404       9.49181       7.34209       5.28735       3.74027       2.52593       1.63993       1.02674      0.571196      0.327281
  17   8 1963.3060    0.5345  0.4287  9.7041 -0.0006  0.0197   0.0169   0.0423    0.0479   0.0000   437.0841      -2.31250       12.6961       3.01382       1.26199     -0.778332      0.780338     -0.765299       2.21058      0.622824     -0.413387      0.271357    -0.0201062     -0.177514      0.145877      0.162849     0.0325834    -0.0180268       2.17507       2.34289       2.07198       2.37863       2.80605       2.46839       1.83910       1.34806       1.15820       1.07002      0.889041      0.570942      0.384636      0.236568      0.177823      0.121031     0.0789585     0.0490309
  17   9 2112.9793    0.8089  0.5297 10.1440 -0.0047  0.0180   0.0225   0.0431    0.0538   0.0000   439.0724      -2.34287       10.7919      0.749477      0.703221      0.434483       2.99570      -1.76410     -0.235497       1.25361     -0.371787      0.106670      0.138105     -0.269823     0.0228264      0.134381    0.00745090    -0.0295646       1.74447       2.21977       2.05184       2.26862       2.24730       2.05574       1.78221       1.47313       1.26623       1.01930      0.756312      0.533271      0.379592      0.267956      0.178401      0.109149     0.0670121     0.0377893
  17  10 2260.2792    1.0188  0.7346 10.5273 -0.0062  0.0224   0.0250   0.0532    0.0759   0.0000   439.9898       3.39829       14.5610       2.09881      -5.74001      0.676893      0.557864      -1.03440      0.521115      -1.51408      -1.64246     -0.444475      0.430562      0.310425     -0.235061     0.0479139     0.0990209     0.0234578       1.99903       2.57305       2.59135       2.71793       2.64180       2.46003       2.12745       1.86765       1.46269       1.14879      0.871552      0.677532      0.477809      0.327800      0.203403      0.141577     0.0859627     0.0481904
  17  11 2405.0327    1.5042  0.8158 11.2524 -0.0020  0.0242   0.0360   0.0594    0.0728   0.0000   436.9002      -1.99570       15.9990      0.649132      0.659915      0.955593      -3.00946      -4.25318      -2.09361       1.88289       1.67545     -0.560735      0.631081      0.254563      0.169439     -0.271888      0.118495     0.0218687       2.26788       2.86987       2.70620       3.06015       2.83363       2.70205       2.22401       2.07203       1.62112       1.32367      0.991416      0.703425      0.525409      0.337856      0.227504      0.142315     0.0882745     0.0475707
  17  12 2548.1372    1.9076  0.8656 11.5502  0.0001  0.0224   0.0419   0.0580    0.0764   0.0000   437.6662      -4.82401       13.6742     -0.779073      -1.02905     -0.389394      0.683124      -1.48460      -1.01750     -0.620182       1.78149     -0.103354     -0.880216    0.00355430     -0.388730     0.0807939      0.159283    -0.0106362       2.11316       2.73713       2.79649       2.93555       2.67636       2.55324       2.29111       1.95593       1.51461       1.24528      0.903057      0.685136      0.484038      0.342926      0.217980      0.138374     0.0803983     0.0454150
  17  13 2691.0145    2.5368  0.8680 12.2152  0.0025  0.0231   0.0566   0.0581    0.0758   0.0000   435.0888      -3.20670       9.40685    -0.0722047      -5.79422       1.61239       2.02523       2.76177      -2.65493      -1.05422      0.730554     -0.208298      -1.24746     -0.344439    -0.0404650     0.0701171      0.142066    -0.0316071       2.18206       2.84106       2.79702       2.87269       2.88812       2.69510       2.40014       1.91403       1.63259       1.28862       1.00571      0.734453      0.510126      0.348617      0.219799      0.148698     0.0937558     0.0528337
  17  14 2834.3796    3.1400  0.8123 12.5541  0.0059  0.0220   0.0711   0.0539    0.0777   0.0000   438.6073      -2.56766       16.3594      -1.08682      -5.58164      -2.75573      -6.28594      -2.07431      0.700240     -0.898972      0.551295     -0.709591     -0.236127      0.402913      0.133279    -0.0400925    -0.0461183     0.0489979       1.98850       2.47841       2.65067       2.62056       2.73536       2.31984       2.16014       1.79355       1.44774       1.19227      0.871566      0.654966      0.451072      0.303337      0.205701      0.128514     0.0794648     0.0482835
  17  15 2977.2580    3.6258  0.8125 12.9649  0.0033  0.0237   0.0816   0.0552    0.0790   0.0000   441.3373      0.666647       10.9002      -2.22073      -3.05721      -3.35510      -1.45864      -2.33591    -0.0323756       1.28304       2.48037     -0.244175     -0.544791      0.362056      0.330235     -0.208990     0.0255231     0.0646641       2.34898       3.06116       3.10996       2.99397       2.62203       2.42613       2.33229       2.15464       1.86023       1.49943       1.14691      0.778368      0.534558      0.348088      0.211571      0.143521     0.0746818     0.0469797
  17  16 3119.3993    3.9245  0.9716 13.1841 -0.0091  0.0243   0.0844   0.0622    0.0960   0.0000   437.9470       3.66316       11.3755      -3.15985      -1.03743      -7.73155       5.38005      -2.25951     -0.587205     -0.634461      -2.02484     -0.444794      0.465719     -0.171023     -0.170149      0.139612     0.0711474    0.00967846       2.20962       2.95109       2.99340       3.14555       3.00622       2.67174       2.46802       2.05788       1.64042       1.33493      0.954767      0.752703      0.507330      0.345277      0.226996      0.141489     0.0893817     0.0501166
  17  17 3261.4004    3.8881  1.2324 13.0432 -0.0047  0.0303   0.0834   0.0751    0.1372   0.0000   438.8742       3.70971       10.7520      -7.65129       3.28610       1.92587      -3.94375       3.15570       1.51680      -4.08553    -0.0550856      -1.12524      -1.30032       1.09770     -0.111597      0.113368      0.111423     0.0518774       2.59843       3.54581       3.79442       3.79179       3.64489       3.35146       2.92254       2.48990       2.04560       1.53472       1.20064      0.884714      0.634512      0.422323      0.276486      0.181437      0.104566     0.0608541
  17  18 3403.4215    3.3298  1.8736 12.7536 -0.0047  0.0391   0.0643   0.1033    0.1019   0.0000   442.8667      0.595198       6.49055       2.48002       3.52552      -5.49773      -4.20861      -1.82932      -1.71200      0.204820       1.27692     -0.804870     -0.293618      0.671781      0.142078     -0.408971      0.224018      0.130182       3.42470       4.60109       4.74984       5.03275       4.65258       4.44931       3.67783       3.35270       2.61935       2.12593       1.61247       1.18644      0.836440      0.583447      0.372530      0.246913      0.141763     0.0853637
  17  19 3545.4450    2.7310  2.7435 12.1400  0.0022  0.0481   0.0438   0.1280    0.0780   0.0000   429.7763       8.43541       6.82460      -7.61125       6.57748       3.26647      -4.46091      -1.62581       3.10127      -1.19449    -0.0718703      0.890139      0.915237      -1.31182     -0.460307      0.857963     -0.195045     -0.304207       4.27455       5.49543       6.13101       6.07992       5.99224       5.37680       4.73605       4.07790       3.26107       2.59068       1.98478       1.46455       1.03089      0.725774      0.459226      0.305611      0.179634      0.104743
  17  20 3687.8291    2.2920  4.0298 11.5300 -0.0006  0.0561   0.0291   0.1550    0.0603   0.0000   436.5136       3.21908       22.3069      -5.42501     -0.408415      -10.1005       1.37784      -2.68881      -2.73182       3.70979      0.897719      -1.37767     -0.880071     -0.274577     -0.578224      0.212767     -0.257882    0.00907083       5.12336       6.55921       7.22521       7.26095       7.00203       6.41795       5.60982       4.80886       3.94901       3.14048       2.38198       1.74906       1.26159      0.837564      0.562044      0.360327      0.213457      0.125121
  17  21 3830.0853    1.8883  5.5153 11.0675 -0.0008  0.0682   0.0215   0.1982    0.0499   0.0000   437.3790       21.6353       17.1581      -12.6661      -9.11727     0.0567525      -6.88094      -19.6920      -4.46738     -0.478447      -2.73891      -2.72220      0.441575     -0.191400     -0.443021     -0.426120    -0.0282803    -0.0515635       6.07424       8.06969       8.62942       8.95445       8.64428       7.76252       6.75558       5.93765       4.73358       3.81895       2.83301       2.14462       1.52473       1.03303      0.691998      0.441662      0.254752      0.152739
  17  22 3972.5073    1.5646  6.9813 10.8206 -0.0051  0.0839   0.0172   0.2352    0.0415   0.0000   435.4720      -19.5984       11.0573      -2.20424       6.61168      -11.3983       1.71542       4.04761       20.5051      -2.13196      -7.42421      0.411159       6.96409      0.697198      -2.02961     -0.558736     -0.111922      0.471919       7.55706       9.64255       10.2734       10.5583       10.3936       9.64529       8.46178       6.99411       5.95267       4.72531       3.58991       2.72339       1.89447       1.30791      0.858637      0.559975      0.343552      0.200172
  17  23 4114.6325    1.2344  8.7984 10.7136 -0.0020  0.1102   0.0147   0.3130    0.0356   0.0000   446.1583       45.5311       10.2717      -12.7469       21.4162       6.50447       11.5427      -10.8469      -2.01615      -5.94892       4.45054      0.702301      -1.48926     -0.649217     -0.968364     -0.571335       1.07364      0.236138       9.52576       12.7370       13.8155       14.0070       13.6430       12.5255       11.0694       9.33726       7.66309       6.14822       4.66728       3.53777       2.45500       1.72441       1.13095      0.736998      0.424399      0.252064
  18   8 1992.8333    0.5874  0.4798  9.7445 -0.0011  0.0191   0.0169   0.0422    0.0519   0.0000   438.1485       2.75539       11.9876      -2.10435      0.169602      -2.04363       2.98380      0.580870     -0.720218     -0.200509      0.803815      -1.06823     -0.286890      0.469449      0.226178     -0.123026     -0.122914   -0.00896610       1.66181       2.07841       1.93522       2.31038       2.13112       2.06582       1.77973       1.60197       1.25986      0.926960      0.739162      0.559474      0.443249      0.309899      0.205456      0.136373     0.0891524     0.0513086
  18   9 2143.7479    0.8057  0.5923 10.1435  0.0002  0.0185   0.0207   0.0450    0.0560   0.0000   439.8426      -2.05372       12.0634     -0.197482      -3.55412       2.50859     0.0977569    -0.0767869      0.701668      0.781548      0.327278      0.198712      0.329657      0.450438    -0.0779341     -0.287985     0.0538381    0.00557725       1.60794       2.06148       2.10887       2.29415       2.11747       1.85346       1.76091       1.56597       1.31025       1.05413      0.805113      0.602489      0.441538      0.291714      0.192830      0.131202     0.0777763     0.0476503
  18  10 2291.6104    1.1235  0.8011 10.7140  0.0002  0.0233   0.0255   0.0532    0.0714   0.0000   439.6587     -0.206382       9.90704     -0.155039       4.08217       1.29915      -2.55135     -0.899477     -0.231029      -1.14475       1.06931     -0.533291     0.0759220     -0.188572      0.415311     -0.325655   -0.00653368     0.0658663       2.03123       2.59949       2.86536       2.68775       3.06120       2.45667       2.25201       2.01083       1.52679       1.29046      0.927944      0.732822      0.529927      0.360419      0.247619      0.163827      0.103903     0.0626182
  18  11 2436.8215    1.5482  0.9246 11.2149  0.0001  0.0250   0.0333   0.0612    0.0871   0.0000   435.2780     -0.101714       12.7199      -2.84236       3.20707       1.46645      0.992717     -0.236871      0.970188      -1.43428       1.22100       1.64769    -0.0533282     -0.121644     -0.141261      0.270837    -0.0687213    -0.0105440       2.37370       3.02810       3.57698       3.59383       3.42030       3.05068       2.53348       2.27970       1.78010       1.30283       1.07246      0.795802      0.518644      0.384704      0.259320      0.168086     0.0995777     0.0613832
  18  12 2580.8477    2.0174  0.9302 11.6518 -0.0027  0.0232   0.0419   0.0581    0.0741   0.0000   434.8026     -0.321309       17.3056       2.29568      -3.80773      -1.05273       3.22230     -0.463574       1.32621      -3.33718     -0.907884      0.621963      0.217246    -0.0413443    -0.0634043     0.0112450     -0.242196    -0.0436787       2.16850       2.74090       3.00782       3.04313       2.94216       2.65932       2.34414       1.95956       1.68197       1.35574      0.995068      0.741120      0.548144      0.369431      0.247393      0.161752      0.100746     0.0639585
  18  13 2724.7145    2.6771  0.8151 12.4166  0.0051  0.0218   0.0608   0.0549    0.0685   0.0000   436.6805     -0.986435       15.9282     -0.943898      -1.45225     -0.487695      -6.99434      -4.53539     -0.394348      0.299579     0.0760759      -1.37815     -0.145496      0.552388      0.208733      0.393343    -0.0476161    -0.0184491       1.79993       2.51417       2.57654       2.64926       2.57912       2.39370       2.09568       1.86124       1.49306       1.17567      0.928191      0.709976      0.496265      0.350204      0.230673      0.150811     0.0935851     0.0602583
  18  14 2868.6301    3.3616  0.7676 12.8212  0.0059  0.0212   0.0750   0.0500    0.0697   0.0000   440.5251      -2.14826       18.2986      -6.09508      -3.14016      -2.87558     -0.457656      -1.98542      -1.15291      -1.16957       1.43369      -1.32626     -0.919777      0.584525    -0.0597437      0.260758     0.0896917    -0.0282409       1.81333       2.50099       2.50208       2.83555       2.50040       2.38662       2.06598       1.83413       1.47688       1.15089      0.925235      0.679199      0.489843      0.324063      0.231399      0.144644     0.0935340     0.0561818
  18  16 3154.8997    3.9265  1.0011 13.3710 -0.0032  0.0255   0.0834   0.0656    0.0752   0.0000   439.6840       4.39123       5.36861      -1.60277     -0.953756      -9.37604       4.35520      -4.50431      -1.03082     -0.582188     -0.825937     -0.593771    -0.0602071     0.0432649     -0.438161    0.00897766    0.00347794     0.0905594       2.05819       2.92476       2.80497       3.12540       2.87415       2.84167       2.48863       2.06991       1.69059       1.26741       1.05137      0.753650      0.583492      0.396831      0.274547      0.176749      0.112114     0.0693591
  18  17 3297.3738    3.5532  1.3301 13.2393 -0.0016  0.0306   0.0710   0.0811    0.0863   0.0000   435.0881      -2.33864       9.40781      0.872449      0.155382      -6.46683       1.12515      -3.03769      -2.03263      0.737741      -1.49699      0.436611      0.153797     -0.219465     -0.308881      0.123916      0.278207     -0.102200       2.49730       3.39969       3.40583       3.56902       3.61907       3.14228       2.99950       2.36086       2.12575       1.63379       1.30399      0.949996      0.692536      0.493373      0.329820      0.213945      0.136235     0.0837955
  18  18 3439.9847    3.2060  2.0150 12.3999 -0.0018  0.0364   0.0556   0.1001    0.1039   0.0000   435.5969       5.54912       14.0501      -1.51696       1.31652      -3.93922      -2.98046      -3.32468      0.200868      -5.62379      0.563556      0.784857     -0.356246      0.916193    -0.0819173      0.176683      0.100538     -0.165297       3.06103       4.05862       4.30873       4.33708       4.38263       3.89630       3.58128       3.03125       2.56371       2.06283       1.60221       1.19435      0.855543      0.621600      0.405937      0.269765      0.162004      0.100256
  18  19 3582.6213    2.6947  3.0491 11.8377  0.0000  0.0471   0.0384   0.1287    0.0832   0.0000   439.5063       9.48136       11.5371      -7.01929      -8.12004       5.32760       4.89205      -8.51577     -0.375128       7.14336      0.480074       1.44648      -1.19702     -0.665665      0.485340     -0.313010     -0.173320      0.285437       3.90637       5.27766       5.47271       5.70034       5.58236       5.12606       4.69534       4.01869       3.26559       2.67708       2.02774       1.52241       1.15098      0.811027      0.552357      0.358762      0.214804      0.130030
  18  20 3725.3996    2.1854  4.5830 11.3021 -0.0012  0.0586   0.0254   0.1624    0.0587   0.0000   443.2579      0.409255       1.97165      -4.47800       10.9740      -7.68892      -5.65795      -7.74844       5.24799      -6.22846      -3.03577      -2.96360       2.78441      0.953742      -1.44376      0.158507      0.602195     -0.102288       5.07452       6.32222       7.06802       7.07297       6.91369       6.45093       5.69266       4.91239       4.24280       3.32532       2.60110       1.98534       1.40341      0.997802      0.688367      0.449166      0.271055      0.166683
  18  21 3868.1706    1.7926  5.7673 11.0287 -0.0006  0.0702   0.0199   0.1954    0.0472   0.0000   447.7051       11.1893       6.90430      -11.2419       12.7996      -15.4331      -11.7200       7.44269       5.71994       2.68746       3.82444      0.130738      -1.85410       1.29190       1.65906     -0.614256     -0.534558      0.369263       6.02781       7.62370       8.51628       8.67430       8.34288       7.86238       6.96732       6.01678       4.97140       3.95202       3.09020       2.33381       1.72770       1.19961      0.827338      0.546394      0.332821      0.201880
  18  22 4010.8872    1.4790  7.9366 10.6678 -0.0019  0.0896   0.0152   0.2484    0.0406   0.0000   440.6226       9.20397       23.0063      -15.3371     -0.428937       4.09827      -8.86609      -8.10316      -1.89458      -1.24371      -5.32942      -1.18906     -0.786310      -1.36444       2.93804      0.510971     -0.775061   -0.00275089       7.58046       9.65180       10.6824       10.9559       10.5825       10.1921       8.62845       7.55240       6.29155       5.05011       3.96130       2.98615       2.15806       1.54203       1.04438      0.693408      0.424628      0.262484
  18  24 4296.8529    1.0101 12.0055 10.5023  0.0020  0.1450   0.0122   0.4288    0.0313   0.0000   456.0632       24.4425       26.9457      -28.1877      -10.1253       7.51911      -38.0089      -8.62494       7.22467       5.72570      0.995030      -3.39216     -0.912948      0.417273       2.56030      0.933092     -0.679363     -0.312085       12.0289       15.8869       17.1745       17.2590       17.1570       16.0565       14.2835       12.4266       10.2713       8.14011       6.50616       4.91830       3.62698       2.57163       1.77169       1.15923      0.701779      0.431460
  18  26 4582.5344    0.6530 16.2153 10.2502 -0.0023  0.2569   0.0085   0.6627    0.0250   0.0000   472.7478       39.5496       7.95924       20.3750       26.5374      -41.0617       1.23791       36.4207       7.49242      -1.80862       1.78341      -15.7921      -9.02810       3.27158      -2.13733      -1.97079     -0.460237      0.292630       20.8424       28.2079       29.9922       31.7775       30.1939       28.2253       24.9397       21.9658       18.1460       14.9225       11.5633       8.82137       6.41334       4.57376       3.18276       2.06350       1.22806      0.763322
  19   6 1709.3590    0.2798  0.2038  9.4509 -0.0038  0.0142   0.0122   0.0253    0.0318   0.0000   437.1862    0.00742505       14.6844      -2.26542      -4.36707      0.508010     -0.990333     -0.691839     -0.713063      0.798861     -0.312675     -0.108534      0.156312      0.200415      0.221762    -0.0158153   -0.00571882     0.0561014       1.18625       1.47107       1.81993       1.67375       1.56245       1.52373       1.24035       1.14989      0.993541      0.823606      0.635455      0.468166      0.360504      0.232489      0.158248     0.0958865     0.0697964     0.0423322
  19   7 1867.2903    0.4524  0.3781  9.6330 -0.0017  0.0160   0.0136   0.0341    0.0417   0.0000   439.8717      0.713304       13.3753     -0.895027      -1.46095      0.857053     0.0590999     0.0287277   -0.00281387      0.391641      0.293010      0.295467     -0.394147     -0.170584     -0.182278      0.105294     0.0370778     0.0644122       1.33955       1.76250       1.96549       2.02297       2.01055       1.77686       1.65377       1.30544       1.14922      0.918906      0.664405      0.510549      0.390785      0.279522      0.201083      0.134764     0.0771143     0.0521470
  19   8 2021.7545    0.6378  0.5076  9.8444 -0.0043  0.0190   0.0171   0.0395    0.0554   0.0000   440.0620      -3.73134       15.2383      0.954227      -3.02609       1.13780       2.03202      -1.22108      0.246464       1.09069     -0.297009     -0.198075     -0.327635     0.0596924     -0.454078    -0.0641063     0.0245461   -0.00889739       1.73515       2.36651       2.51976       2.77032       2.71420       2.42435       2.07013       1.60066       1.38594       1.08826      0.821500      0.556953      0.426772      0.323830      0.214802      0.139231     0.0916477     0.0589268
  19   9 2173.7450    0.9134  0.6166 10.2785 -0.0008  0.0183   0.0220   0.0442    0.0557   0.0000   437.2714       4.50558       9.35579      -2.48934      -6.38186      -2.20971     -0.296070     -0.507014      0.743315      0.892498     -0.337611     -0.391320      0.485732      0.107616      0.104689     -0.239701   -0.00487291    -0.0737795       1.57073       2.04169       2.23443       2.28908       2.18625       2.02794       1.85494       1.44593       1.34182       1.03305      0.839023      0.600997      0.470253      0.303623      0.223381      0.146930     0.0909676     0.0593716
  19  10 2322.3331    1.2511  0.7624 10.6568 -0.0014  0.0209   0.0280   0.0497    0.0691   0.0000   440.3868       1.28927       17.7238       1.62024       1.65094      -2.12539     -0.185770      -2.56894    -0.0176696      0.824004      0.911872      0.625472     -0.119555    -0.0138239     0.0677174      0.329681      0.244030      0.105829       1.70293       2.27104       2.28860       2.59430       2.46028       2.24326       2.12087       1.64172       1.47658       1.09519      0.974091      0.658262      0.526258      0.339479      0.247729      0.169950      0.110558     0.0706998
  19  11 2468.1430    1.6790  0.9244 11.3922  0.0026  0.0253   0.0358   0.0596    0.0819   0.0000   437.8095     -0.284897       9.92136      -4.29160     -0.694251      0.658486      -6.01922      -1.16991      -1.32694    -0.0285722       2.16567       1.14144    -0.0296453     -0.280711     -0.296253      0.202582    -0.0103917     -0.134979       1.88662       2.75174       2.59176       2.89801       2.79682       2.58346       2.29693       1.97530       1.69990       1.43840       1.12787      0.827654      0.609265      0.420934      0.300462      0.196887      0.123875     0.0792364
  19  12 2613.0742    2.1690  0.8472 12.1257 -0.0049  0.0211   0.0482   0.0561    0.0708   0.0000   438.6839      -1.78325       11.1636      -4.59412     -0.369539      0.702409       1.02468      -3.86635       1.50353      0.574339      0.309794      -1.69277    -0.0456733    -0.0987469      0.239381      0.191272     0.0765460    -0.0260048       1.78636       2.27762       2.40758       2.51728       2.43279       2.31121       2.04946       1.81184       1.44491       1.18476      0.969699      0.736617      0.550942      0.355288      0.265597      0.176319      0.115818     0.0748788
  19  13 2757.9282    2.8338  0.8655 12.2310  0.0008  0.0216   0.0590   0.0536    0.0750   0.0000   437.3259       1.22622       11.4603     -0.779827       1.11050      -1.01462      -2.56797      -1.87596       3.78394      0.141814      -1.57655      0.779516     -0.313352     -0.210291     0.0391153    -0.0647419     0.0445424    0.00567561       1.71029       2.34944       2.55955       2.48513       2.66673       2.28080       2.16460       1.77518       1.45381       1.23622      0.910070      0.718868      0.522754      0.364927      0.245709      0.168585      0.107798     0.0718715
  19  14 2902.5018    3.4751  0.7481 12.8147 -0.0021  0.0199   0.0749   0.0477    0.0705   0.0000   441.4795    -0.0512918       10.6995      -1.84813      -1.71753      -3.41682      -1.10758      -1.86181      0.529719       1.29375       1.20859       1.22075      0.438579     -0.385290     -0.357601     0.0470704     0.0154495    -0.0884679       1.67807       2.25041       2.41674       2.55901       2.33027       2.18164       2.01381       1.73820       1.46084       1.18026      0.892296      0.731400      0.486394      0.366015      0.255945      0.165718      0.100034     0.0674431
  19  15 3046.5611    4.0165  0.8630 13.0491 -0.0015  0.0212   0.0825   0.0542    0.0764   0.0000   438.4959      -3.22463       8.62646     0.0645319       4.40558      -4.99852     -0.953964      -1.54037     -0.574865     -0.298184      0.609358      -1.37628      0.307989      0.915396      0.303898    -0.0169939    -0.0494573      0.110371       1.80279       2.32329       2.45039       2.37571       2.44465       2.31290       1.96276       1.83185       1.47474       1.25083      0.992125      0.778074      0.560945      0.384147      0.248230      0.174268      0.117009     0.0737047
  19  16 3189.8671    3.9454  1.1715 13.2324 -0.0047  0.0280   0.0771   0.0688    0.0850   0.0000   437.6708       8.94305       9.65976      -3.34198      -1.43903      -9.08194       4.51797      -3.12751     -0.336229       2.80601       1.90757       2.35513      -1.13233    -0.0828954     -0.177384      0.349419    -0.0985987   -0.00966160       2.31499       2.94266       3.07774       3.23519       3.26606       2.87681       2.75935       2.37860       1.87958       1.58134       1.21205      0.906277      0.728927      0.501016      0.359275      0.236465      0.152612     0.0987212
  19  17 3332.9305    3.4477  1.6427 12.8889 -0.0006  0.0320   0.0579   0.0867    0.0648   0.0000   441.3076       1.82923       12.7775      -4.96310       2.84333      -1.81868      -5.23446      -1.74773   0.000652590      -2.78214       3.63001       2.05787      0.732560     -0.285482     -0.474654      0.107129     -0.173982    -0.0312211       2.54585       3.43736       3.54318       3.70773       3.61192       3.38066       3.09311       2.65075       2.20333       1.86034       1.46911       1.12518      0.827506      0.575416      0.410770      0.272544      0.174222      0.111891
  19  18 3476.2264    2.9201  2.2232 12.5103 -0.0009  0.0394   0.0456   0.1034    0.0681   0.0000   444.8668      -1.63328       11.0571      -5.14878      -1.68016       1.89249       6.83451      -4.08089      -1.49002      -1.06093      0.993650       1.19706      0.787339     -0.357116     -0.295394      0.621237      0.267375     -0.108829       3.12821       4.15000       4.52534       4.44672       4.52605       4.10037       3.75261       3.31144       2.73404       2.25021       1.76150       1.38361       1.00208      0.731711      0.479040      0.336894      0.212555      0.135209
  19  19 3619.3967    2.4785  3.3677 11.7773 -0.0019  0.0501   0.0328   0.1314    0.0651   0.0000   439.5978      -2.02138       2.02712      -4.32474      -4.74462      -5.27365       7.49155     -0.807447     -0.596114      0.210821     -0.471564      -1.23453      -2.70486     -0.999230     -0.142008      0.183473     -0.144781    -0.0223319       3.84279       5.15178       5.55771       5.66999       5.52039       5.33250       4.75301       4.09342       3.47755       2.83718       2.26330       1.74652       1.29592      0.929651      0.634118      0.442737      0.272899      0.176363
  19  20 3762.4714    2.0796  5.0995 11.0816 -0.0009  0.0602   0.0224   0.1686    0.0579   0.0000   447.3762      -1.27881       13.1597      0.589846       8.62685      -10.8061     -0.276757       4.93325     -0.988788       4.74896      -2.33187      -2.67959     -0.812293      0.250443     -0.825468      0.578458      0.177757     0.0708489       4.94533       6.35747       6.84435       6.92657       7.07642       6.47927       5.85542       5.06427       4.30272       3.47828       2.80366       2.11908       1.57812       1.11775      0.800644      0.531580      0.337322      0.214811
  19  21 3905.8266    1.7331  6.7316 10.8146 -0.0007  0.0747   0.0173   0.2078    0.0443   0.0000   435.5930       3.60024       12.2680       12.5027      -3.38506      -8.80885      -4.48387      -12.3699     -0.264675      -1.39504      -6.73691      -2.53672      -2.41820      0.539169      0.285850      0.678774     -0.854449     0.0130477       5.95488       8.02836       8.59331       8.80412       8.54594       8.24923       7.23251       6.35794       5.30037       4.36269       3.42299       2.68814       1.95745       1.42277      0.947015      0.656322      0.418278      0.262157
  19  23 4192.1058    1.1217 10.2877 10.6551  0.0001  0.1193   0.0130   0.3596    0.0316   0.0000   420.5401       13.1556       33.4075      -3.78982       9.07452       17.0493      -14.1523      -26.5515       15.9396       12.3807      0.152953      -9.80708       3.76643       5.00858       1.47286      -1.26242     -0.699889    0.00477975       9.46560       12.4730       13.5748       14.1564       13.6272       12.9039       11.3439       10.1801       8.54844       7.05548       5.47792       4.31317       3.18659       2.28669       1.55873       1.06319      0.679986      0.424958
  19  24 4336.0687    0.8723 11.8499 10.5456 -0.0020  0.1576   0.0118   0.4625    0.0296   0.0000   435.6050      -29.9886       31.6319      -2.48916       4.62218       23.3514       14.3375       6.52695      -9.70452      -23.7110      -1.47827      -2.18259      -1.75749       7.55541     -0.128386      -1.21028    -0.0277235     -0.320469       12.4909       16.3975       18.2227       18.6521       18.3125       16.8854       15.3832       13.3451       11.2483       9.09878       7.26130       5.58621       4.17884       3.03214       2.10463       1.44162      0.891591      0.558711
  19  25 4479.5978    0.7308 14.5907 10.4152 -0.0029  0.2144   0.0098   0.5833    0.0262   0.0000   449.1682      0.302932       20.6740       28.2420       17.7983      -32.9181      -26.0549      -3.07805      -12.9358      -10.0774      -2.32098      -13.4976      -7.98864      -5.20896       2.07971      0.381531     -0.171861    -0.0659597       16.7399       21.5557       24.2609       24.5924       23.5742       23.0538       20.3519       17.7684       15.3434       12.4615       9.92441       7.71937       5.72609       4.17155       2.91298       2.00473       1.21466      0.778662
  19  26 4622.6233    0.6202 16.9105 10.2237 -0.0008  0.2683   0.0080   0.6799    0.0228   0.0000   445.9971      -12.8160      -18.0011       3.47548       11.0063      -12.8634       45.4019      -10.4120      -12.1504      -6.00201      0.788146       11.4491       2.71228      0.501117       2.53275       2.73706       1.61669       1.38573       21.0521       27.9225       30.5552       31.6242       30.6259       28.5324       25.9429       22.7274       19.1735       15.7380       12.6398       9.55806       7.21387       5.23032       3.64778       2.47992       1.51813      0.958633
  20   6 1734.1772    0.3306  0.2963  9.3465  0.0007  0.0151   0.0115   0.0326    0.0351   0.0000   437.8999     -0.807723       16.4966      0.488137      -2.25205      0.315133    -0.0578336     -0.680400     -0.508865      0.501349     -0.422285     -0.363241     -0.385024    -0.0616643    -0.0524454    -0.0587342     0.0354984     0.0622700       1.18050       1.52531       1.64554       1.66457       1.76471       1.48951       1.39254       1.24288       1.07823      0.983980      0.747076      0.574850      0.461919      0.336074      0.185132      0.130081      0.102348     0.0757282
  20   7 1893.9069    0.4809  0.3981  9.6710 -0.0062  0.0162   0.0163   0.0361    0.0409   0.0000   437.1755      -4.36051       12.1980       3.15754      -1.58787       1.43370      0.770220       3.55503       1.29780      0.497068    -0.0657487      0.775303     0.0488944    -0.0426749     -0.301686     0.0322266    -0.0105873    -0.0232259       1.42591       1.89737       1.95616       1.70072       1.60844       1.64072       1.88374       1.87916       1.46374       1.05977      0.725693      0.585524      0.515243      0.404320      0.329844      0.220887      0.155568     0.0874721
  20   8 2050.0311    0.6822  0.5329  9.8779 -0.0041  0.0180   0.0174   0.0423    0.0511   0.0000   437.5340      -1.59393       18.1722       2.13712      -2.38886      -3.55988      -2.44057     -0.681138       1.41193     -0.338877     -0.528102     -0.781412      0.371975      0.286612     -0.246416     -0.242484      0.109955    -0.0513324       1.28804       1.72066       1.89127       2.03826       1.90296       1.81254       1.61147       1.61749       1.16071      0.944060      0.760016      0.721866      0.513620      0.337145      0.206700      0.165132      0.118645     0.0807133
  20   9 2203.0911    0.9191  0.7649 10.3163  0.0000  0.0218   0.0200   0.0494    0.0660   0.0000   437.6137      -3.18951       17.5029       1.21505     0.0692708      0.686696     -0.362994       1.20728      -1.53302     -0.669683     -0.233018     -0.204813    -0.0882484     -0.189096     0.0106280    -0.0894508     0.0689559     0.0366135       1.61900       2.09680       2.32041       2.24475       2.33184       2.21503       1.95045       1.75382       1.48765       1.16048      0.936618      0.750932      0.548482      0.420373      0.291577      0.194980      0.136622     0.0879807
  20  10 2352.4311    1.3246  0.7612 10.9268  0.0016  0.0215   0.0286   0.0481    0.0644   0.0000   434.5369      -2.10893       16.7243     -0.733431     -0.129262     -0.572100      0.647864      0.440442      0.134717      -1.21562    -0.0369382      0.373429      0.500771     -0.421512     -0.544714      0.409024      0.391034    -0.0109082       1.54059       2.11743       2.17844       2.31776       2.42674       2.02952       1.99570       1.64021       1.42499       1.18614      0.917762      0.695370      0.555150      0.402711      0.280943      0.207631      0.127696     0.0772822
  20  11 2499.0050    1.7647  0.8526 11.4520 -0.0001  0.0205   0.0368   0.0563    0.0733   0.0000   436.6702       1.39592       12.4258      0.887468      0.312093     -0.392521      -4.65472      -1.60754       1.55320       2.57026       1.72970    -0.0605119      0.611651    -0.0163008      0.112573    -0.0365519      0.200183     0.0553219       1.65357       2.15575       2.29902       2.20435       2.29775       2.10807       2.04864       1.76189       1.53791       1.24713      0.907725      0.697343      0.574021      0.427945      0.319745      0.219980      0.141703     0.0871193
  20  12 2644.8130    2.3016  0.8598 12.0734 -0.0008  0.0222   0.0471   0.0533    0.0796   0.0000   439.8690       2.68027       16.3760      -2.15821     -0.539332     -0.236260       2.53365      0.140583      -1.74780      -1.09371      0.591291      0.123337      -1.18415     -0.383700     0.0333554      0.100966    -0.0990594    -0.0715379       1.64308       2.30462       2.26875       2.36228       2.39164       2.25732       2.10159       1.82439       1.49013       1.24871      0.954740      0.773986      0.579491      0.448421      0.296904      0.201927      0.135834     0.0936641
  20  13 2790.6884    2.9797  0.9083 12.4138  0.0003  0.0207   0.0594   0.0566    0.0748   0.0000   440.2836     -0.901773       9.03489       2.69719      -2.06422      -2.42532     -0.785576      -4.17570      -3.27740       2.11943       1.97858      0.852608      0.184382      0.146752     -0.614998      0.279071     0.0585166    -0.0522072       1.67028       2.18201       2.35622       2.39432       2.30268       2.13685       1.91473       1.74506       1.50833       1.27373       1.01669      0.765909      0.573782      0.419633      0.286975      0.189010      0.129461     0.0794363
  20  14 2935.9677    3.6462  0.7308 13.0931  0.0017  0.0202   0.0801   0.0476    0.0637   0.0000   440.5958       1.78192       9.65475      -2.39895     -0.737111      -4.32846      0.849913      -1.08214      -2.18608       1.14883       2.50059      0.278495      -1.79886      0.122272      0.533817     -0.178361     0.0733292    -0.0855367       1.44541       2.07567       2.08325       2.22342       2.26677       1.90936       1.88777       1.61031       1.43576       1.10510      0.891618      0.688201      0.485736      0.412208      0.272382      0.197576      0.119242     0.0796923
  20  15 3080.4471    4.0576  0.8515 13.1570 -0.0037  0.0204   0.0816   0.0524    0.0711   0.0000   436.1524       2.55215       11.6205      -3.11788     -0.677294      -1.33120       3.91394      -1.47072     0.0466722      -2.03792     0.0849294      -1.45373      0.585737     -0.182853     -0.359994      0.139919     0.0640523     0.0546886       1.53535       2.07282       2.16185       2.26332       2.21334       2.13162       1.87430       1.71366       1.36839       1.15636      0.914076      0.723169      0.521408      0.387601      0.280323      0.188470      0.123787     0.0823658
  20  16 3224.4214    3.9907  1.1121 13.2274  0.0000  0.0254   0.0750   0.0631    0.0771   0.0000   435.3551       3.31805       17.2135      -5.64699     -0.515456      -2.94421      -1.60522      -1.55454     -0.829870      0.910481      0.337921     -0.283656      0.419663    -0.0697926     -0.178348     -0.263517    0.00141384     -0.144420       1.95310       2.60170       2.73647       2.89782       2.81427       2.55911       2.40887       1.99637       1.83399       1.43561       1.21316      0.907814      0.685553      0.491149      0.342098      0.234333      0.154490      0.101368
  20  17 3368.0514    3.3888  1.7002 12.7649  0.0010  0.0326   0.0526   0.0807    0.0591   0.0000   443.1107       4.04986       9.11181      -5.06357       2.29130      -9.24738      -8.72015    -0.0528012       3.73600     -0.906327       2.34624     -0.737276      0.360276       1.02577     0.0551504      0.240220     -0.279730     0.0894265       2.44919       3.36842       3.59142       3.71980       3.78728       3.33975       3.13480       2.66674       2.32028       1.88450       1.47818       1.16202      0.890120      0.641810      0.441934      0.308683      0.201135      0.131142
  20  18 3511.8314    2.6877  2.5160 12.4900 -0.0028  0.0420   0.0391   0.1107    0.0516   0.0000   441.2423       3.37355       10.0783      -4.67462       4.63667      -2.66974       3.96871       7.02161      -2.55355       1.98196      -4.05514       2.33829      -1.28918      0.509423     -0.316126      0.231445    -0.0566734     -0.217735       3.18123       4.22312       4.60747       4.74385       4.70571       4.36478       3.99596       3.44737       3.00066       2.41387       1.95724       1.48392       1.15146      0.829724      0.603122      0.403853      0.267103      0.171192
  20  19 3655.5372    2.2910  3.8463 11.7260 -0.0028  0.0536   0.0286   0.1413    0.0539   0.0000   440.1091       8.16796       12.6964      -9.47419       7.37937      -5.35171      -7.50155      -2.23563      0.642407      0.179072       1.10386       1.96974      -3.67414     -0.367241      0.764726      0.427177      0.441242    -0.0928670       4.05991       5.41430       5.96754       5.87910       6.18824       5.41212       5.12893       4.47475       3.78350       3.13771       2.48035       1.94163       1.47776       1.07515      0.764352      0.513047      0.343078      0.219330
  20  20 3799.3591    1.9507  5.1992 11.1775 -0.0021  0.0604   0.0209   0.1735    0.0479   0.0000   426.3578      -8.72888       29.3051       6.01534       5.26063      -14.8281      -15.5344      0.618580      -3.56858     -0.946753       3.07677      -2.33800      -4.24723      0.268558      0.494159     0.0146051    -0.0295495     -0.392344       4.73624       6.06122       6.62203       6.80388       6.63428       6.33181       5.81969       5.07763       4.34859       3.52308       2.90840       2.23389       1.70576       1.25082      0.864753      0.602555      0.402362      0.261748
  20  21 3942.9077    1.6251  7.3727 10.7712 -0.0011  0.0791   0.0157   0.2196    0.0395   0.0000   433.2265       7.38703       17.0764       3.02192      -10.8944      0.862190      -13.4218       5.90963       6.82750       5.36634       9.32696       3.04184      -1.46924       1.83524      0.175983      0.713516    -0.0599735      0.429036       6.03344       8.04259       8.60900       8.97481       8.85605       8.38255       7.57326       6.68594       5.57939       4.69874       3.77623       2.97788       2.19543       1.62087       1.12985      0.801692      0.509396      0.332662
  20  22 4086.8929    1.3209  8.8124 10.6621 -0.0023  0.0966   0.0133   0.2787    0.0336   0.0000   429.9448       19.2569       4.41063      -6.53070       7.65277      -20.3643      -19.6238      -1.69184       8.08976       10.5645      -6.09435      -6.84886       4.44594      0.652320   -0.00247659      -1.36582      -1.07893      0.117008       7.19784       9.51976       10.5081       10.8172       10.5028       9.99583       9.12925       8.09809       6.87200       5.64753       4.65087       3.54599       2.72643       1.97744       1.41665      0.975656      0.618869      0.402970
  20  23 4230.3122    1.0603 11.3678 10.5574 -0.0006  0.1310   0.0119   0.3805    0.0305   0.0000   425.7297       9.81990       18.8710       5.80230       3.56339      -25.0572       11.0614       9.45792      -19.2591       10.3566     -0.850327     -0.727162      0.808966      -7.38506      -2.27785       1.65667     -0.832572      0.393827       10.0035       12.9285       14.4909       14.9379       14.5011       13.8198       12.5684       10.9141       9.23166       7.84008       6.33287       4.85066       3.69461       2.71071       1.90752       1.31885      0.856212      0.561541
  20  24 4374.5049    0.8902 12.7198 10.4890  0.0008  0.1595   0.0108   0.4575    0.0272   0.0000   435.2085      -23.5481       28.0663      -26.8344       5.14625       34.8479       18.2756      -33.0525      -5.75569      -20.6383      -10.4275      0.957439      -3.75089      -5.49310      -1.10381      0.722459       1.14739     -0.329251       11.9177       15.9663       17.4177       17.9276       17.5577       16.6213       15.2149       13.3326       11.4856       9.43287       7.65193       5.96316       4.51912       3.33615       2.36071       1.64412       1.04223      0.681523
  20  26 4662.1246    0.5542 16.8215 10.2046 -0.0036  0.2872   0.0073   0.7239    0.0212   0.0000   496.2724       28.7892     -0.947119       16.7866       27.3119      -36.4943      -60.1651       65.0359       14.6167       20.0079       7.05592      -22.2252      -11.3825       13.7818      -2.38023      -1.92953       1.85893      0.354305       21.5569       28.0608       31.7155       32.4014       31.6415       29.9964       27.3630       23.9440       20.7206       17.1009       13.9556       10.8518       8.21683       6.06936       4.29299       3.00872       1.87809       1.24958
  21   5 1589.2365    0.2100  0.2161  9.2678 -0.0010  0.0146   0.0096   0.0291    0.0289   0.0000   438.9959     -0.237671       19.5266       1.03037      -4.25879      -1.10223      0.536246      0.555719      -1.90376       1.42205       1.02331      0.604342      0.312237      0.253682     -0.166657      0.297747   -0.00383364    -0.0791188       1.07607       1.35399       1.49139       1.66021       1.56654       1.35694       1.35617       1.11775       1.06843      0.780391      0.656922      0.487492      0.358075      0.273830      0.223194      0.170936     0.0931128     0.0662799
  21   6 1758.2140    0.3500  0.2737  9.4373 -0.0072  0.0153   0.0127   0.0299    0.0349   0.0000   439.6699      -1.25588       18.6475    -0.0179414      -1.99224       1.17175      0.415808      0.227196    -0.0615700      -1.03558      0.161714     0.0400715     0.0746628     -0.274963      0.371654      0.160322    -0.0986053    -0.0392815       1.09563       1.48127       1.54353       1.65128       1.57477       1.42699       1.45942       1.13716      0.968786      0.803844      0.621022      0.532939      0.362057      0.302743      0.191096      0.157882      0.103400     0.0608638
  21   7 1919.8127    0.5258  0.4130  9.6882 -0.0052  0.0161   0.0150   0.0358    0.0424   0.0000   438.6500     -0.290203       15.5707      -2.94800      -1.17101       2.37786       1.37036      0.150969     -0.415080     -0.607660    0.00702592      0.284909      0.530096      0.514006     0.0216890      0.212129    -0.0518522     0.0175921       1.28189       1.77786       1.96968       2.10296       2.07332       1.78945       1.65960       1.45188       1.23128      0.879254      0.776972      0.579591      0.467543      0.287543      0.219501      0.152958      0.105150     0.0655506
  21   8 2077.7010    0.7167  0.6194  9.9998 -0.0002  0.0186   0.0163   0.0428    0.0529   0.0000   436.8330      0.851216       14.9301       5.37895      -1.28999      -4.38907      -2.45160     -0.156640       1.15371     -0.224338    -0.0974170     -0.131258     -0.946782      0.135380    -0.0310159    -0.0971377     0.0718115    -0.0266637       1.44387       1.75339       2.15424       2.17714       2.03843       1.99817       1.78258       1.54780       1.33295       1.09110      0.903792      0.649925      0.520440      0.383475      0.267761      0.185821      0.125428     0.0840632
  21   9 2231.8567    1.0089  0.7790 10.5369 -0.0016  0.0208   0.0219   0.0525    0.0624   0.0000   439.0411      -1.31664       13.0963       6.36636      -4.25080     -0.114325      -1.32515      -1.42622      -1.69356     -0.814019       3.17968     0.0281387      -1.22404     -0.612711    -0.0462634     0.0262130    -0.0611264     -0.159155       1.54676       2.06123       2.11888       2.22939       2.25934       2.10788       1.94337       1.60674       1.47272       1.18480      0.993697      0.740917      0.580479      0.416852      0.307696      0.214816      0.147665     0.0944439
  21  10 2381.8835    1.4614  0.8855 10.8532 -0.0033  0.0205   0.0285   0.0528    0.0703   0.0000   439.3784      0.525867       13.8294       1.86255       1.50387      -1.62090       1.52934      -1.25997      0.575123     -0.285786      0.339459    -0.0704769      0.446998   -0.00376142     -0.322777      0.444456      0.154236     -0.103071       1.50815       1.95678       2.04013       2.20680       2.23948       2.11691       1.87804       1.57896       1.40177       1.19171      0.920139      0.737517      0.559686      0.420827      0.294170      0.210336      0.143214     0.0961306
  21  11 2529.3248    1.9027  0.8727 11.5097 -0.0024  0.0208   0.0372   0.0506    0.0688   0.0000   437.9793     -0.469987       10.3641     -0.711619       2.05852      -1.68511      0.920173      -2.70868     -0.793142     -0.765707     -0.999077     -0.296313    -0.0326118      0.311436     -0.233296     0.0584482     -0.256235     0.0343067       1.49826       2.01752       2.11563       2.23599       2.27865       2.07277       1.91884       1.71802       1.42093       1.17622      0.962180      0.776419      0.549519      0.440937      0.304205      0.219461      0.146968     0.0973676
  21  12 2676.1756    2.4080  0.8177 12.2630 -0.0079  0.0203   0.0511   0.0533    0.0725   0.0000   441.0491      -2.55951       12.9641      -4.92758      -1.51016      0.343046      0.517833      -4.55807       1.56877       3.67952      -2.97032      0.577281     -0.417052     -0.451057     -0.183762     0.0580118    -0.0769879     0.0942209       1.56331       2.07450       2.19833       2.26793       2.14466       2.00277       1.85950       1.65670       1.52476       1.28237       1.05194      0.846300      0.605700      0.440183      0.306667      0.215959      0.142669     0.0910856
  21  13 2822.9241    3.1786  0.7669 12.6608 -0.0011  0.0196   0.0663   0.0490    0.0746   0.0000   441.2782      -1.65522       13.3820     -0.389085     -0.777023      0.999432      -3.01353      0.415130      0.366262      -1.45383     -0.974422      0.491469      0.340320      0.407025      0.560251      0.102232     0.0462782    -0.0371752       1.75263       2.27617       2.36120       2.18868       2.00831       1.90524       1.94387       1.81783       1.62873       1.33039       1.11728      0.855776      0.660568      0.489220      0.329674      0.231007      0.155995     0.0999359
  21  14 2968.8910    3.8300  0.7693 13.1338 -0.0056  0.0185   0.0799   0.0477    0.0635   0.0000   437.4107       6.42637       15.2429       2.30311      -3.64007      -4.10201       1.29643      -2.08303      0.434118      0.620856      -2.04222      0.470264      0.498731      0.319626     -0.188287      0.191663     -0.202254      0.205930       1.40447       1.75284       1.99567       2.05454       2.05424       1.89946       1.72010       1.51339       1.29571       1.07484      0.904726      0.692716      0.499681      0.398343      0.272867      0.195068      0.129440     0.0849931
  21  15 3113.9669    4.0953  0.9281 13.1509 -0.0017  0.0211   0.0783   0.0538    0.0741   0.0000   439.3121    -0.0977286       15.8396     -0.877508     0.0685225      -5.26451       1.27100      -2.66639      0.303914      0.775019       1.71747     -0.698009     -0.978015     -0.180479     0.0269699     -0.269329     -0.122236     0.0602114       1.61129       2.15034       2.21084       2.27948       2.23540       2.12306       2.03591       1.78582       1.49178       1.22817      0.995585      0.780973      0.602427      0.452284      0.323339      0.224584      0.159382     0.0997179
  21  16 3258.5621    3.7098  1.2672 13.0106 -0.0005  0.0274   0.0648   0.0675    0.0763   0.0000   439.4928       3.01452       10.2638      -2.14002       1.46644      -10.4251      0.771848      0.736322       2.03087       1.46788     -0.509279     -0.594413     0.0753021     -0.290121    -0.0727554     0.0538786     0.0805985     0.0845797       1.96826       2.71004       2.83478       2.98876       2.88525       2.71193       2.49475       2.21813       1.89491       1.62943       1.35424       1.04590      0.795895      0.568910      0.426970      0.270829      0.192617      0.125178
  21  17 3402.8591    3.2008  1.8121 12.8324 -0.0023  0.0329   0.0488   0.0898    0.0509   0.0000   438.8021       4.11505       11.8117      -6.05036      -2.37591      -2.72678       4.65559       3.30410      -1.07160       2.01342      0.202755      -1.03632      -1.66760     -0.839124      0.449961     -0.276136     0.0271319     -0.440162       2.38243       3.21453       3.48655       3.54583       3.57659       3.24938       3.15969       2.70937       2.31241       1.89189       1.60071       1.22802      0.925664      0.699865      0.512323      0.359267      0.235900      0.159041
  21  18 3547.1733    2.5940  2.8116 12.3251 -0.0010  0.0421   0.0341   0.1157    0.0439   0.0000   446.5017      0.501620       11.7936      -1.07126       1.59636      -2.73955      -2.62872      -7.52152       1.04798     -0.754181      -1.28353       1.53476     -0.366865     0.0631216      0.116168      0.400104      0.676339      0.190298       3.14292       4.08173       4.50356       4.67929       4.65184       4.35157       3.88974       3.51880       3.03372       2.53159       2.00368       1.61909       1.22746      0.905644      0.655330      0.467528      0.306953      0.201852
  21  19 3691.5048    2.2447  4.3483 11.4677 -0.0008  0.0538   0.0245   0.1438    0.0483   0.0000   434.8585      -2.67196       20.3884       1.49459       1.93334      -3.11114      -2.04918     -0.129053       4.80758      -4.54875       2.84901       1.14119      -2.26275      -1.27460       1.41177    -0.0651834     -0.216771     -0.326748       3.97799       5.16264       5.78438       6.07848       5.97676       5.49212       5.00447       4.55747       3.75334       3.27946       2.53537       2.03725       1.54305       1.16553      0.839988      0.589816      0.380011      0.256645
  21  20 3835.6503    1.8647  5.8671 11.0074 -0.0002  0.0641   0.0186   0.1773    0.0445   0.0000   431.4119      -12.1455       26.1838      -13.1753      -6.32805      -11.6950      -5.26554       9.38265     -0.101996      -6.63552      -1.76232      -2.50217      -1.35416     -0.925387       1.35561      0.603033     0.0604333     -0.373967       4.69201       6.11497       6.80846       7.02763       6.97249       6.55803       6.00612       5.26151       4.60558       3.82957       3.10625       2.43727       1.86323       1.38825       1.01207      0.707291      0.461279      0.309986
  21  21 3979.7675    1.5275  7.7885 10.7866 -0.0007  0.0823   0.0144   0.2311    0.0347   0.0000   425.0228       1.37275       21.0851     -0.310798      -4.50521       9.12049       2.88255      -4.13996       1.22242       1.71952      0.149149      -5.54768      -1.53908    -0.0127734      -1.82720      -1.77506     -0.245732      0.108371       5.98086       7.92204       8.72726       8.82477       8.86719       8.30226       7.52030       6.97696       5.89081       4.89056       4.05355       3.16470       2.43451       1.80376       1.31982      0.923036      0.608863      0.400777
  21  23 4268.1425    1.0067 11.3312 10.5299  0.0013  0.1295   0.0112   0.3779    0.0286   0.0000   438.4876       7.46317       26.8129      -1.60963       12.3658      -30.2833      -15.5326      -1.38289       9.22134       18.3107      -5.59634      -3.13218       1.36066       3.26320       1.35362      0.937867      0.577549     -0.471384       9.49200       11.8770       13.5270       14.0327       13.6889       13.2834       12.1354       10.5353       9.12279       7.77226       6.27733       4.92929       3.85873       2.84998       2.07321       1.47249      0.977681      0.644703
  21  24 4412.5800    0.8265 13.7605 10.4479 -0.0005  0.1770   0.0095   0.4880    0.0255   0.0000   431.3808      -1.10038       4.00593      -26.7384       6.71236      -20.8327      -8.51698       23.0875      -15.3817       5.20507      -6.62922       5.55304      -2.15126      -5.01780       6.96593       2.68512     -0.754602      0.510616       12.7321       16.5599       18.5438       19.1662       18.5064       18.0187       16.2947       14.5156       12.7611       10.5516       8.68389       6.83318       5.29773       3.96723       2.84945       2.03158       1.31417      0.885375
  21  25 4556.8852    0.6696 16.0308 10.2955 -0.0015  0.2335   0.0079   0.6073    0.0226   0.0000   433.3306      -13.9857       24.8220       31.5792       1.01594      -19.0567      -25.0706       33.1841       18.2121      -11.0143       11.8606      0.617543      -3.51885       4.64184      0.640792       3.22844      -1.09421     -0.644478       16.3164       21.6458       23.5695       24.9191       24.4138       23.8025       21.3280       19.0353       16.3781       13.7313       11.2868       8.94920       6.87115       5.20464       3.75248       2.67782       1.73796       1.17076
  22   5 1611.3330    0.2188  0.1780  9.3506 -0.0058  0.0178   0.0113   0.0311    0.0278   0.0000   439.4194     -0.732292       20.5853      -1.26104      -2.53642      0.575701     -0.148589      -2.02481     0.0926951       1.55817     -0.309229     -0.341051     0.0195210    -0.0921315     0.0744811     -0.212673    -0.0117300     0.0489762       1.14589       1.39782       1.36211       1.42365       1.71509       1.99207       1.64983       1.25234      0.796796      0.935715       1.05946      0.804989      0.524524      0.278041      0.217110      0.175614      0.124501      0.107285
  22   8 2104.7329    0.7359  0.6484 10.1441 -0.0055  0.0195   0.0168   0.0440    0.0500   0.0000   438.9998       3.50256       18.0187       4.29149      -4.38004     -0.323881       1.85888     0.0236240     -0.672521      -1.39244      -2.32852      -1.07896     -0.309405     -0.116814      0.268537     0.0333302      0.122781     0.0912078       1.36649       1.77832       1.91366       1.89090       2.11584       1.77460       1.74811       1.52615       1.30027       1.11136      0.906648      0.723019      0.536401      0.413468      0.306190      0.215324      0.152675      0.103596
  22   9 2259.9840    1.0849  0.8066 10.4098 -0.0034  0.0203   0.0215   0.0480    0.0655   0.0000   442.6232       1.66242       12.6864     -0.536583      0.596777      -2.81569       1.80004       4.22340     -0.999441     -0.248840       2.61809      -1.42206     -0.507283     -0.266898      0.523509    -0.0492544    -0.0135504    -0.0254856       1.40541       1.93487       2.02222       2.10446       2.15898       2.04339       1.91630       1.67827       1.37205       1.15620      0.980305      0.769944      0.602702      0.444574      0.314657      0.234955      0.156640      0.114811
  22  10 2410.8057    1.4549  0.8664 11.2006 -0.0035  0.0209   0.0289   0.0542    0.0678   0.0000   439.3540     -0.495130       14.1092      -1.79463       3.39918      -1.85724       2.72852      -1.18696     -0.290961      -2.07590       2.51328   -0.00739495     -0.621308      0.461499      0.199298     -0.252315     -0.190219     0.0294934       1.46869       1.96473       2.19846       2.24431       2.28777       2.06426       1.91254       1.75540       1.42861       1.21107      0.970176      0.757356      0.601513      0.441848      0.335093      0.227399      0.161039      0.106984
  22  11 2559.1591    2.0409  0.8613 11.7956 -0.0018  0.0201   0.0400   0.0503    0.0626   0.0000   440.1337      0.647647       10.9691      -1.47268     -0.560790      -1.05897      0.173767      0.928951      -1.53154      -2.81044       1.75811     0.0174798       1.40937      0.598763    -0.0408011     -0.141575     -0.102454      0.163100       1.47331       1.98199       2.08198       2.09164       2.18290       1.97820       1.79962       1.61208       1.41665       1.27144       1.03153      0.793158      0.625562      0.464129      0.333226      0.229272      0.161897      0.108425
  22  12 2707.0947    2.5267  0.8576 12.3185 -0.0026  0.0205   0.0500   0.0514    0.0672   0.0000   437.6049      -2.21141       11.7097       1.24407       2.48436      -6.66522      -1.27159      -1.98901      0.462090     -0.868937      -1.33187      0.562025      0.257792      0.391208     -0.176268      0.209881      0.129408     0.0133356       1.43475       1.95424       2.01898       2.13910       2.00056       2.01915       1.79094       1.64166       1.43812       1.22403      0.990681      0.771456      0.603181      0.463927      0.332102      0.238948      0.161382      0.109191
  22  13 2854.7041    3.2656  0.7369 12.8145 -0.0006  0.0184   0.0666   0.0441    0.0722   0.0000   440.4085       3.38710       11.4770       4.46198      -2.76203     -0.335778     0.0864913      -1.37287     -0.528451    -0.0215175     -0.232074    -0.0216834     -0.430915      0.731574     -0.240196      0.122486    -0.0396859     0.0850526       1.31604       1.70082       1.86220       1.91239       1.92532       1.87075       1.71154       1.47133       1.28157       1.07761      0.851155      0.726916      0.570355      0.391545      0.299515      0.217781      0.142690      0.101552
  22  14 3001.4208    3.8650  0.7470 13.2836 -0.0005  0.0193   0.0783   0.0440    0.0622   0.0000   435.4562      -1.00939       14.9187     -0.987147      -1.48922      -8.54119      -1.74156      -1.07473      -1.27594     -0.770493      0.371391      0.135121      0.403428     -0.136169     0.0318030    -0.0581716    -0.0652844   -0.00983322       1.35561       1.80489       1.81344       2.05342       1.86798       1.78750       1.71439       1.48727       1.32937       1.14812      0.942991      0.733874      0.565327      0.434853      0.310399      0.227979      0.146862      0.101871
  22  15 3147.0197    4.0016  0.9664 13.3346 -0.0008  0.0221   0.0763   0.0584    0.0682   0.0000   438.6217       1.82495       10.2289     0.0159159      -2.03609      -4.58130       1.09178     -0.356009      0.890157      -2.49058       1.42029       1.43575      0.359405      0.283749      0.459048      0.427080    -0.0628516      0.221102       1.52130       2.13041       2.09150       2.26941       2.18704       2.11583       2.00702       1.77196       1.57857       1.29361       1.11488      0.813979      0.664671      0.486632      0.379518      0.274969      0.187447      0.126613
  22  16 3292.2106    3.7699  1.3645 13.0408 -0.0002  0.0272   0.0624   0.0668    0.0678   0.0000   438.2479       2.32191       13.6766      -5.89390       2.72004      -1.61764      -4.56061      -2.63153       1.35969      0.283925      0.655242      -1.14289     0.0227898       1.26026      0.307576      0.297933    -0.0768116      0.236555       1.88604       2.53136       2.62567       2.87264       2.86147       2.65234       2.45383       2.14478       1.90104       1.61163       1.33252       1.03893      0.814209      0.618933      0.445732      0.315220      0.213480      0.146620
  22  17 3437.2275    3.1209  1.9509 12.5665 -0.0001  0.0334   0.0437   0.0841    0.0511   0.0000   440.9073       2.59079       12.9288      -3.12939      -1.08481      -3.87015       4.00746      -1.97786     -0.947990      0.486434       1.94021     0.0691043      -1.40894     -0.238383      -1.08044      0.290614      0.458855      0.513067       2.29554       3.09759       3.33409       3.38959       3.42954       3.10811       2.99398       2.65495       2.43911       2.00597       1.65272       1.30567       1.04435      0.775092      0.573517      0.406673      0.279448      0.188222
  22  18 3582.1647    2.4792  2.9910 12.2478 -0.0001  0.0439   0.0306   0.1133    0.0395   0.0000   440.9150       4.64109       1.15327      -7.63877       8.05062       5.19947      -8.08118      -7.18869       2.50897     -0.167248      -1.98220     -0.326525       1.07761      0.786258      0.276913      0.225752    -0.0503103     -0.259227       3.02406       4.08892       4.41386       4.68214       4.53001       4.41273       4.00292       3.56375       3.06378       2.67649       2.15942       1.75390       1.33455       1.01429      0.740444      0.527851      0.350241      0.241588
  22  19 3726.8212    2.0533  4.5068 11.5646 -0.0010  0.0541   0.0221   0.1497    0.0397   0.0000   440.5387      -1.58879       2.71556      -9.40144       11.6311      -4.96912     -0.217149     -0.964747      -3.38598      -5.14356       3.11864       1.29429      -1.21032     -0.907982      -1.11339      0.198480      0.518826      0.149058       3.78485       4.95996       5.59257       5.68453       5.68188       5.46459       5.01739       4.47111       3.86180       3.21379       2.68044       2.11329       1.67670       1.26802      0.907063      0.654838      0.442677      0.309591
  22  20 3871.7449    1.7262  6.0669 11.0609 -0.0005  0.0668   0.0168   0.1821    0.0379   0.0000   441.7038      0.569461       4.48444      -2.21583      -3.91238       1.18976      -7.51831      -2.93232      -5.64270       5.42610       2.46490      -2.30043       2.66833      -1.26374      0.555107      0.188088      0.338506     -0.249773       4.58753       5.99782       6.80568       7.00899       6.82832       6.60967       5.99888       5.43753       4.79282       3.95838       3.29604       2.61842       1.99592       1.55653       1.13021      0.819884      0.545727      0.369186
  22  21 4016.3063    1.4674  8.5193 10.7091 -0.0013  0.0853   0.0133   0.2390    0.0326   0.0000   434.1679       12.3430       15.6578       4.27838      -20.2433      -6.49385      -11.1175      -2.89008      -6.32698      -1.64462      -8.14052      0.400873       5.48274      -2.33034      -1.11333     0.0397184      0.522778      0.496000       6.02348       7.70652       8.62899       9.01258       8.89115       8.54692       7.77827       7.00804       6.09262       5.15861       4.22132       3.41437       2.63452       1.99564       1.47029       1.05535      0.705304      0.483237
  22  22 4161.0888    1.1776 10.0312 10.6479  0.0005  0.1064   0.0117   0.3080    0.0284   0.0000   428.9539      -1.15565       13.6989      -3.58105     -0.211231      -22.8109      -1.45664       4.65828       12.1177      -13.3240      -11.5569       11.9643      -2.05973      -3.19980      -2.60896       1.72865      0.947597     -0.190479       7.34356       9.62085       10.8771       11.0997       10.9795       10.6299       9.61314       8.79822       7.48523       6.47485       5.33693       4.22047       3.31326       2.51755       1.81779       1.32265      0.874557      0.598379
  22  23 4305.5706    0.9595 12.3003 10.5427 -0.0028  0.1457   0.0103   0.4052    0.0262   0.0000   435.0550       4.59476       8.79163      -26.8560       8.43329      -19.4573       5.15849      -1.22482      -15.4318     -0.213494      -2.70867      -2.47800       6.25663       1.90517       1.34841      -1.62520     0.0662177     -0.946910       9.77101       12.9977       14.4369       14.9330       14.6072       14.1167       13.0468       11.7255       10.3445       8.66884       7.24804       5.88173       4.49171       3.44095       2.53478       1.83664       1.18127      0.824813
  22  25 4595.1336    0.6247 17.2262 10.2789  0.0020  0.2558   0.0072   0.6545    0.0209   0.0000   403.3045       16.8374       57.9125       66.1492      -28.7306      -59.5761      -19.4222       27.3812       12.4858      -1.43029       6.17808      -8.10852      -4.23246       6.90544      -1.43617       1.46178       2.74110    -0.0691707       17.0469       22.4568       24.9904       26.3541       25.6183       24.9975       22.8917       20.6171       18.1322       15.2027       12.5783       10.1178       8.01640       6.09412       4.42647       3.25771       2.12724       1.46675
  23   6 1804.1952    0.3924  0.3779  9.4585 -0.0042  0.0175   0.0125   0.0355    0.0364   0.0000   440.4877      -2.42653       18.0062     -0.220533      -3.52174      -1.77579      -1.30153      -1.60138      -2.00256       1.10660      0.150314      0.238574     -0.683787      0.398326     -0.244822     0.0882156    -0.0966816     0.0780161       1.61355       2.17617       2.27933       2.11967       1.80123       1.25505       1.34100       1.38048       1.63102       1.60296       1.42846       1.19553      0.895966      0.674894      0.459394      0.280474      0.181172      0.108335
  23   7 1969.6374    0.5687  0.4873  9.8064 -0.0061  0.0156   0.0146   0.0370    0.0431   0.0000   438.4238     -0.303199       15.6114       1.31009      0.213620       1.73694       2.33345    -0.0886967     -0.655801     -0.657570     -0.537619       1.45485    -0.0771239      0.596927      0.171163      0.155143    -0.0375701      0.129481       1.13932       1.43133       1.50104       1.55981       1.61722       1.56350       1.47842       1.21949       1.03735      0.944515      0.806472      0.678705      0.479676      0.374971      0.263098      0.202143      0.141389     0.0943890
  23   8 2131.0998    0.8261  0.6652 10.0683 -0.0005  0.0180   0.0176   0.0426    0.0503   0.0000   438.9108      -4.18998       15.3400       1.72489      -2.07982     -0.263496      0.483224       2.26563     -0.478936      0.655453       1.38199     -0.263993     -0.570357      0.139282     -0.523421      0.284075     0.0681680      0.161872       1.13165       1.64090       1.69381       1.80328       1.74676       1.66642       1.44236       1.42555       1.17327       1.09977      0.883506      0.717889      0.551945      0.423018      0.307878      0.213545      0.152009     0.0978485
  23   9 2287.4544    1.1880  0.7641 10.6791 -0.0016  0.0192   0.0235   0.0438    0.0606   0.0000   441.0713   -0.00661104       8.96633      -3.36996     -0.382798     -0.994119      0.593896      -2.32600       2.80312      0.888225     -0.218445      -1.39032     0.0226810     -0.908693     -0.570504      0.478255      0.229422    0.00196601       1.33895       1.82035       1.83536       2.02080       1.95848       1.87151       1.82836       1.60571       1.36444       1.10823      0.936255      0.758528      0.601428      0.446214      0.335894      0.250645      0.170575      0.117009
  23  10 2439.1653    1.5719  0.9232 11.1213 -0.0006  0.0208   0.0291   0.0520    0.0742   0.0000   439.5272      -3.43579       12.8858       1.42560       2.15771     -0.493190       1.68491      -1.67974      0.286786     -0.906141    -0.0352131      0.537286     -0.740321      0.698600      0.305790     -0.252069      0.116602      0.172912       1.46277       1.87275       2.05762       2.09345       2.12491       2.05016       1.90479       1.65086       1.52917       1.26498       1.04450      0.864901      0.631236      0.512457      0.382009      0.274584      0.191970      0.133527
  23  11 2588.6072    2.0486  0.8752 11.9083 -0.0029  0.0204   0.0399   0.0515    0.0617   0.0000   438.3414       2.61246       14.8806      -4.87721      -1.68190       2.53448     -0.413732      -2.91965      -2.59512       1.52596      -1.73981      0.697674     -0.545462      0.162271      0.149885     -0.204455     0.0359896     -0.117491       1.42582       1.95223       1.95021       2.06788       2.01545       1.93964       1.84448       1.82777       1.58758       1.36420       1.05738      0.772336      0.596211      0.527567      0.408017      0.326916      0.241451      0.158112
  23  12 2737.5829    2.7337  0.8988 12.1573  0.0053  0.0197   0.0497   0.0491    0.0668   0.0000   438.6795    0.00115232       16.5196      -6.51198      -1.20781      -1.88957      -4.40485     -0.578753     -0.889466      0.476204       1.46287     -0.473675     -0.563855     -0.126008      0.135303      0.137178     0.0456981      0.113161       1.34102       1.79522       1.95608       2.09328       2.04241       1.95503       1.82681       1.64561       1.33987       1.16281      0.978365      0.756553      0.593788      0.439840      0.346116      0.251902      0.178312      0.121510
  23  13 2886.1023    3.5783  0.7455 12.8679 -0.0018  0.0179   0.0724   0.0446    0.0709   0.0000   439.4936       1.68448       13.2601      -1.38966      -1.79652      0.228039    -0.0592986      -2.72856      -2.67128     -0.491126      0.572973     0.0639699     -0.251790      0.704050      0.349440     -0.115791    0.00439266      0.239819       1.26622       1.61362       1.70508       1.76903       1.79668       1.72180       1.64687       1.38845       1.22872       1.07456      0.842570      0.711916      0.553859      0.405136      0.304754      0.227561      0.168582      0.113534
  23  14 3033.4105    3.9094  0.8702 13.0967 -0.0004  0.0199   0.0739   0.0486    0.0767   0.0000   438.7535       3.86221       11.6742      -1.22088     -0.657672      -3.28410     -0.969337       3.15310     -0.619515     -0.143219     -0.234827       1.68040     0.0106761     -0.715911      0.582100      0.260252      0.226306    -0.0941833       1.33190       1.72622       2.00296       1.95385       2.08230       1.97092       1.79584       1.57140       1.39022       1.13008      0.935026      0.769827      0.575671      0.460815      0.334659      0.240238      0.182003      0.117906
  23  15 3179.7221    4.0444  1.0211 13.1967 -0.0004  0.0236   0.0728   0.0568    0.0711   0.0000   437.9250       1.66851       13.3544    -0.0536007      0.311521      -4.94045      -2.06345      -2.41214      0.773421       3.05827       1.87990      0.538279      0.968222      0.915471     -0.402212      0.267938      0.280712   -0.00660196       1.51753       2.16522       2.26830       2.29581       2.39813       2.13740       2.05652       1.85397       1.63703       1.36793       1.15183      0.862327      0.722745      0.551700      0.384063      0.298714      0.208160      0.141719
  23  16 3325.5256    3.5229  1.3415 13.1910 -0.0008  0.0273   0.0597   0.0706    0.0582   0.0000   439.9155       1.35627       15.9717      0.889385       2.43551      -2.97130      -5.11858      -3.97714     -0.882944      -3.73243      0.422369      0.306479     -0.488215       1.88651      0.307313      0.648299      0.187631    -0.0296568       1.73155       2.43224       2.51060       2.68751       2.69830       2.52031       2.33815       2.20336       1.83269       1.67107       1.35884       1.07157      0.847237      0.673658      0.490896      0.352683      0.245270      0.171792
  23  17 3471.2877    2.9006  2.3669 12.3606  0.0004  0.0348   0.0362   0.0934    0.0436   0.0000   440.3150      -5.99011       11.3006       3.98410   -0.00639181      -1.47468     -0.135602      -4.50844      -7.26715       2.05070     -0.382244       3.30519      -1.74634    -0.0611179     -0.161612      0.897002      0.267854      0.135158       2.39252       3.10380       3.43687       3.61991       3.56995       3.44936       3.18441       2.90822       2.41977       2.16085       1.72346       1.36388       1.12595      0.830994      0.635463      0.468548      0.314826      0.222600
  23  18 3616.8120    2.3223  3.4759 11.9834 -0.0019  0.0462   0.0262   0.1211    0.0363   0.0000   432.1107      -2.56330       18.8578      -6.55509       2.50045      -1.37480      -2.34492      -5.91868      -4.78454      0.244766       4.12010     -0.610596      -4.61356     -0.846531     -0.229703      0.885238     -0.327755      0.117245       3.07239       4.01347       4.45248       4.58183       4.66914       4.32497       4.12089       3.76531       3.21255       2.76405       2.31307       1.87848       1.46974       1.12777      0.850892      0.604854      0.425999      0.293371
  23  19 3762.0745    2.0153  4.9016 11.4073 -0.0005  0.0549   0.0199   0.1530    0.0363   0.0000   430.8748       8.95682       4.19371      -14.2483       5.78976      -8.76506      -9.52824      -4.24912       4.05141     -0.906502      -3.96266       2.70135      0.236122       1.77003       2.15071     -0.305406    -0.0547156     -0.274456       3.55925       4.75149       5.25953       5.34710       5.44434       5.24812       4.76975       4.37062       3.83535       3.28442       2.74958       2.19307       1.74730       1.33018       1.00855      0.725955      0.496974      0.350517
  23  20 3907.2925    1.6820  7.0963 10.8503 -0.0008  0.0694   0.0149   0.1944    0.0352   0.0000   443.4482     -0.985938       4.55670      -1.34539       8.60242      -3.14252      0.517632      -4.95915      -3.71765       1.87045      -2.79696      -4.63404       2.52121       2.34649     -0.287127      -1.73477     -0.558324    -0.0614530       4.67923       6.12122       6.84209       7.03157       7.09388       6.75534       6.31349       5.61805       4.98195       4.17042       3.46008       2.82959       2.23149       1.69537       1.25230      0.933964      0.645062      0.445214
  23  21 4052.5674    1.3415  8.6422 10.7194 -0.0007  0.0882   0.0127   0.2493    0.0306   0.0000   440.4433      0.458206       4.64659      -1.26411       4.80781      -11.9127       1.61546      -5.72851      -5.10422      -2.76355       5.36556      -3.39716      -1.31430     -0.510763      0.113814      0.996988      -1.67347      0.572885       5.93528       7.77157       8.67235       8.91826       8.93273       8.55631       7.99848       7.22205       6.22204       5.37259       4.53834       3.61248       2.86519       2.20274       1.63456       1.18302      0.827054      0.568443
  23  22 4197.7021    1.1209 10.8634 10.6358 -0.0013  0.1153   0.0112   0.3340    0.0268   0.0000   435.5830       13.0715       13.9488      -7.36445       24.4868      -13.9520      -2.94436       12.1236      0.467545      -20.3851      -1.29334      -3.13051       7.95946      -1.73267      -4.31253       1.21958       2.92661     0.0514371       7.57309       9.99956       10.9216       11.5000       11.5275       11.0254       10.3790       9.08220       8.16232       6.96439       5.78937       4.70434       3.70538       2.83613       2.12490       1.57226       1.05606      0.742593
  23  23 4342.7577    0.9069 12.3726 10.5315  0.0012  0.1454   0.0100   0.4117    0.0248   0.0000   435.9662       17.2705       28.6439       17.8284      -1.50569      -6.49155       3.43347       5.66388      -7.85064      -15.4606       12.6294       10.5909      -2.99073      -3.88790     -0.680065     -0.957101      -3.29756      0.391402       9.60458       12.5008       13.6002       14.6730       14.4218       13.7772       13.1609       11.7182       10.1442       8.68393       7.30380       5.90587       4.67053       3.58113       2.69251       1.96698       1.35894      0.951438
  23  25 4632.6681    0.5633 15.9718 10.2484 -0.0042  0.2544   0.0071   0.6504    0.0203   0.0000   427.7919       49.7104       14.6362       18.8090       25.7812      -18.7823      -12.4855      -4.85082      -9.69879      -64.5478       38.9167       20.1422      -13.0774      -11.4110      -2.14742       6.26879      -3.59125      -1.69556       16.6643       21.8059       24.5979       25.3016       25.5467       24.4271       22.6339       20.4584       18.0006       15.2936       13.0511       10.4360       8.21420       6.39232       4.76080       3.46303       2.36403       1.63710
  24   5 1653.6951    0.2574  0.1861  9.3616 -0.0068  0.0106   0.0107   0.0231    0.0279   0.0000   441.6132      -3.31975       20.4096       4.09562      -3.91914     -0.617121       1.31234      0.815785      -1.06740     -0.668739      0.979846     -0.220203     -0.303613    -0.0222786     -0.149748     0.0365405     -0.186437    -0.0301174      0.670289      0.940679      0.955532       1.02085       1.02248       1.03347      0.954100      0.792912      0.737060      0.701851      0.581067      0.413813      0.355869      0.288220      0.218987      0.152175     0.0972398     0.0841144
  24   7 1993.5833    0.6130  0.4876  9.8266 -0.0014  0.0155   0.0144   0.0337    0.0423   0.0000   440.5578      0.734410       14.8178      0.481015      -5.73596     -0.486872      0.986970      -1.77256      0.840313      0.735977      0.298434   0.000403537    -0.0832247     0.0210161    -0.0396497     -0.175008    -0.0936586     0.0814583      0.987757       1.30490       1.35416       1.49695       1.41244       1.40675       1.22003       1.21006       1.06075      0.929297      0.776003      0.632165      0.502902      0.411446      0.297072      0.216861      0.142443      0.109038
  24   8 2156.7698    0.8599  0.6374 10.3471 -0.0035  0.0165   0.0185   0.0409    0.0490   0.0000   439.6513      -2.08627       16.3393     0.0816880      -1.91487    -0.0661523       1.81238      0.272451      -1.83037       1.52315       1.12849      0.781043     0.0670806     -0.209550      0.356745    -0.0278474     0.0938367    -0.0199875       1.13586       1.47216       1.59537       1.60092       1.68044       1.61777       1.54165       1.37281       1.15936      0.989507      0.857351      0.687954      0.540474      0.404467      0.315069      0.241091      0.167702      0.120576
  24   9 2314.2704    1.2613  0.8776 10.7456 -0.0036  0.0197   0.0234   0.0502    0.0600   0.0000   437.1462      -2.27049       13.9874      -4.45957      -2.30613      -2.33162      0.893736       2.08347     -0.507076      -1.43431      -1.50505    -0.0434479      0.690797      0.197621     -0.921417    -0.0379005     0.0118814      0.129000       1.25743       1.67915       1.86579       1.80803       1.94505       1.72921       1.67631       1.55453       1.36161       1.14899      0.985602      0.819677      0.640014      0.492866      0.376256      0.272707      0.186776      0.135512
  24  10 2467.0627    1.6435  0.9891 11.4872 -0.0019  0.0224   0.0301   0.0592    0.0666   0.0000   438.5595      -5.10982       12.4454      -4.72755       1.05715      0.257421     -0.527196      -4.71770     -0.468083      0.900933       1.05194      -1.84363     0.0618941       1.21813      0.575325     0.0246763      0.453619     0.0173394       1.39233       1.99439       2.04013       2.11856       2.14899       2.02180       2.03047       1.75665       1.54557       1.28059       1.10093      0.883774      0.723929      0.547683      0.398668      0.301190      0.226901      0.152642
  24  11 2617.6853    2.2284  0.9156 11.9598 -0.0016  0.0190   0.0408   0.0540    0.0663   0.0000   438.8710      0.773407       18.0086      -1.78462      -3.89784       4.55214       2.02407    -0.0978652     -0.396581     -0.190599       1.23095    -0.0309841      -1.01187      0.961372     -0.210830     -0.209481   -0.00829411    -0.0192434       1.23821       1.62797       1.72717       1.86713       1.89270       1.81536       1.69375       1.49355       1.27613       1.14343      0.940813      0.779921      0.595412      0.455887      0.363622      0.261864      0.181430      0.131535
  24  12 2767.6790    2.8440  0.7885 12.5406  0.0008  0.0191   0.0557   0.0447    0.0571   0.0000   439.9888      -1.54736       14.7709      -2.35557      -5.34925      -1.50403      -1.94658      -3.14263      -1.37513       2.11543      0.111188       1.43500      -1.67671     -0.923167     -0.280116      0.406077      0.206629     0.0434469       1.22061       1.65948       1.73492       1.91945       2.02965       1.74636       1.70884       1.51406       1.37435       1.12879      0.906087      0.728718      0.585162      0.468545      0.351377      0.263884      0.176449      0.131465
  24  13 2916.9653    3.4709  0.8544 13.1205  0.0024  0.0190   0.0673   0.0505    0.0600   0.0000   440.1720     -0.164087       10.2071      -2.67472      -1.22397      -1.52295     -0.647559     -0.203016       2.20504     -0.113096       1.44672     -0.306076     0.0713215     -0.519030     -0.559454     -0.124885    -0.0552447      0.249951       1.23733       1.71063       1.75740       1.97734       1.88507       1.86073       1.64561       1.55138       1.32105       1.17733      0.975404      0.757866      0.634505      0.485053      0.370947      0.255507      0.185020      0.130868
  24  15 3211.9643    3.9544  1.0874 13.3666 -0.0042  0.0245   0.0699   0.0567    0.0731   0.0000   436.2167       2.90265       14.7935      -5.78860     -0.644284      -5.52595      -3.05437      -4.43092       2.93458     -0.556974      0.376749  -0.000317115       1.18878       1.70660     -0.592598     -0.286797     -0.136167     0.0561854       1.53755       2.12063       2.19507       2.17235       2.40181       2.25161       2.15885       1.95862       1.59504       1.44579       1.15354      0.968655      0.787773      0.589229      0.452236      0.324789      0.232885      0.169408
  24  16 3358.4463    3.4456  1.6424 12.8803  0.0017  0.0297   0.0507   0.0734    0.0538   0.0000   439.6616      0.900343       10.3870      -6.21833       2.19830      -3.75855      -3.79346      -5.30644      -2.99903     0.0249553    0.00624492     0.0706622      -1.35891     -0.291015     -0.496622       1.26230     0.0299533     -0.472315       1.92486       2.58063       2.79723       2.91766       3.00114       2.89651       2.61731       2.42396       2.10087       1.82488       1.47945       1.19366      0.912073      0.741435      0.586631      0.417006      0.300069      0.215332
  24  17 3504.8581    2.7731  2.4751 12.4412 -0.0010  0.0367   0.0344   0.0955    0.0411   0.0000   442.0549       2.60118       10.4651      -5.81158       12.0813      -2.53624      -5.16675      -3.78059     -0.448359      -1.31816     -0.719413       2.71409     -0.602719       1.34607      -1.29590    -0.0902283     -0.132156    -0.0763604       2.35146       3.07737       3.41348       3.58262       3.46397       3.48775       3.15725       2.88008       2.58688       2.22970       1.86740       1.49436       1.20809      0.949943      0.698884      0.527521      0.377704      0.260097
  24  18 3650.9523    2.2671  3.8417 11.8637 -0.0001  0.0467   0.0233   0.1282    0.0329   0.0000   443.5871       6.61465       7.85773      -5.07499      0.188564      0.827857      0.564258      -1.02889      0.631739      -1.48698       2.00320     -0.700339     -0.460547       2.22290     -0.908858      0.823762      0.157925     -0.312692       2.98909       3.95374       4.26988       4.38923       4.56377       4.42856       4.14566       3.69741       3.32091       2.73697       2.36813       1.90301       1.48997       1.20884      0.884454      0.681233      0.476039      0.332498
  24  19 3796.8501    1.8320  5.2802 11.4132 -0.0014  0.0587   0.0183   0.1634    0.0328   0.0000   440.6027       2.74238       4.85853     -0.955026      -7.93252      -15.1461      -5.73128       1.79578       3.47138      -1.96844      -3.47698      -2.33743      -1.26888       1.09401       2.07824     -0.318491      -1.01510     -0.692869       3.86678       5.14245       5.88452       5.92476       5.91193       5.71280       5.35971       4.81625       4.26003       3.59281       3.01597       2.45860       1.96237       1.51734       1.13345      0.848277      0.593416      0.413586
  24  20 3942.5667    1.5551  7.4505 10.9458 -0.0010  0.0744   0.0141   0.2131    0.0309   0.0000   435.4875     -0.867077       9.85448      -7.76782      -2.56850      -10.3862       7.84428       5.37830      -8.52432      -7.12547       2.88406      0.751006     -0.513751     -0.351691       2.14284       1.93311       1.17851      0.284552       4.65884       6.27532       6.85431       7.17771       7.26117       6.98826       6.59748       5.83249       5.20570       4.48033       3.81730       3.05382       2.47035       1.89876       1.43984       1.05901      0.752401      0.521673
  24  21 4088.2198    1.2785  9.1437 10.7647 -0.0024  0.0935   0.0123   0.2696    0.0286   0.0000   437.6949     -0.183861       18.4752      -4.41436      -19.5494      -8.12665      -6.71681       8.08417      -9.97567       3.36919      0.437010      -1.55759       1.84895       3.56020       5.22127      -3.33795      -1.21928      0.730622       5.81469       7.83765       8.49014       9.01548       9.07853       8.78924       8.04302       7.41068       6.63202       5.49727       4.76061       3.83634       3.05572       2.42230       1.78302       1.33707      0.950835      0.661953
  24  22 4233.7639    1.0413 10.9711 10.6274 -0.0026  0.1210   0.0106   0.3395    0.0261   0.0000   423.8841       3.94804       18.9789       15.9086       10.8948      -18.4707      -24.9338       4.07353       1.84655       3.48978      -4.63331     -0.821337       3.57641      -8.98284      0.226430      0.274297    0.00684053      -1.19582       7.50358       9.89385       11.3774       11.5735       11.7907       11.2608       10.6521       9.49062       8.50150       7.21079       6.10593       5.08711       3.94566       3.10520       2.38321       1.74052       1.20031      0.851593
  24  23 4379.2385    0.8391 13.7627 10.5251 -0.0010  0.1665   0.0088   0.4650    0.0228   0.0000   436.0681       3.44945       12.0327      -12.3761      -11.4920      -14.3540      -1.53094     -0.348009       5.53548      -1.84351      -7.82343       5.88492       1.01633      -7.65830      -1.70073      -1.26641       5.79487      -1.48351       10.4022       13.8425       15.4116       16.2598       16.1478       15.7387       14.4750       13.2361       11.6652       10.1214       8.47799       6.88038       5.59261       4.33328       3.25685       2.41258       1.68962       1.18099
  25   5 1674.0723    0.2780  0.2430  9.3056  0.0005  0.0118   0.0097   0.0274    0.0288   0.0000   440.1282      -1.17590       18.9375      0.737160      -1.69346     0.0923262       1.37495     -0.116577     -0.190747      0.721289      0.326382     -0.277183     0.0654320    -0.0786304     0.0769546     -0.101729    -0.0277084     0.0545538      0.833658      0.984922       1.15649       1.14528       1.12978       1.19245       1.13000      0.995603      0.916235      0.740411      0.568383      0.446363      0.393284      0.300688      0.235882      0.186567      0.130077      0.101326
  25   6 1847.8675    0.4317  0.4637  9.4455  0.0010  0.0163   0.0107   0.0339    0.0385   0.0000   440.4362    -0.0193425       15.5390      0.394883      -2.93071       1.71673       1.04892      0.104192      -1.53013     -0.427497     0.0738579    0.00396988      0.383272     -0.215163     -0.189637      0.278540     0.0121523    -0.0542776      0.984887       1.34117       1.38294       1.46278       1.52325       1.44971       1.38646       1.19606       1.07252      0.934449      0.829478      0.661624      0.542562      0.408412      0.311142      0.230948      0.175508      0.122095
  25   7 2016.9059    0.6649  0.4786  9.8400 -0.0035  0.0148   0.0157   0.0330    0.0440   0.0000   438.7964      -1.29021       16.0213      -1.15253      -1.98862       3.22506   -0.00480653    -0.0804188      0.599643      0.739188     -0.948572     -0.303065     -0.476337      0.890753     -0.163209      0.189636     -0.115700     0.0689185      0.985703       1.34576       1.48939       1.59821       1.59717       1.48529       1.37520       1.25726       1.04102      0.943246      0.768340      0.653635      0.501589      0.393269      0.277793      0.220457      0.154979      0.104118
  25   8 2181.7530    0.9476  0.7088 10.4287  0.0004  0.0174   0.0191   0.0450    0.0490   0.0000   440.8566     -0.713348       16.8213       2.91561     -0.555017     -0.219158      0.908237      -3.56182      -1.88455       1.38998     0.0224639      0.778276      0.223037     -0.584552    -0.0478518      0.150681      0.120323     0.0866171       1.09567       1.50113       1.61435       1.79820       1.72467       1.69127       1.63434       1.36985       1.21228       1.04063      0.917125      0.689507      0.562707      0.433141      0.326944      0.255057      0.186329      0.134636
  25   9 2340.4743    1.2758  0.8377 11.0261 -0.0013  0.0187   0.0243   0.0501    0.0531   0.0000   439.5789     -0.857676       15.6447      -4.22957      -1.36328      -5.06302      -1.78316     -0.461914      0.250718      -1.10059      0.446468      -1.15442       1.27330     -0.565428      0.696622    -0.0899030     0.0879251      0.120499       1.20482       1.59907       1.75273       1.76825       1.88539       1.75516       1.70307       1.48253       1.28690       1.15606      0.951505      0.806278      0.633683      0.492861      0.372152      0.278323      0.197978      0.142993
  25  10 2494.3708    1.7543  0.8903 11.3739  0.0006  0.0198   0.0311   0.0468    0.0627   0.0000   441.3721       1.07490       13.3762       1.22538       1.05395       2.16998     -0.769291     -0.800469     -0.954431       3.06405     -0.695191      0.688753      0.222613     -0.713347     -0.100085      0.208959     0.0413875      0.170682       1.16610       1.61593       1.80633       1.87234       1.91263       1.80739       1.72763       1.56094       1.29287       1.18558       1.00257      0.773680      0.665647      0.490003      0.384231      0.280101      0.206181      0.140845
  25  11 2646.2524    2.3754  0.8693 12.1346 -0.0031  0.0197   0.0435   0.0488    0.0631   0.0000   438.6974     -0.780416       11.9734       1.32415      0.713334    -0.0475288       1.06114      -1.10069       1.85271       2.29587     -0.497602     -0.679731     -0.511590     0.0453277      0.564952      0.280072      0.169528      0.160354       1.18810       1.63858       1.73547       1.78593       1.90032       1.77083       1.67317       1.54279       1.35278       1.18269      0.986774      0.793249      0.643637      0.484545      0.387029      0.290682      0.217559      0.153471
  25  12 2797.3510    3.0805  0.8602 12.5438 -0.0016  0.0179   0.0561   0.0476    0.0621   0.0000   439.5803      0.292683       16.9221     -0.616033      -4.03498      -2.32118       1.84393     -0.512050      -1.38932     -0.807251      0.438072      0.262147      0.130140      0.345453      0.123365      0.413987     -0.132418     -0.153804       1.13848       1.46373       1.56696       1.71828       1.75126       1.62013       1.57369       1.41156       1.24736       1.08045      0.904885      0.734487      0.578534      0.466510      0.342203      0.283331      0.202127      0.141074
  25  13 2947.3992    3.6214  0.7921 13.0475  0.0006  0.0178   0.0675   0.0439    0.0575   0.0000   438.4721      0.700199       14.4915      -2.13864       4.45584      -2.56436      0.189787     -0.563316       1.50062     -0.441021     -0.411274      0.149105      -1.27852     -0.506222     -0.201323      0.192281      0.371564      0.104119       1.13323       1.55294       1.70280       1.81527       1.79076       1.67146       1.63261       1.41220       1.31032       1.09236      0.918370      0.734231      0.575678      0.471006      0.349245      0.255771      0.199873      0.141977
  25  14 3096.1701    4.0467  0.8994 13.3772 -0.0018  0.0206   0.0754   0.0495    0.0687   0.0000   438.0539      -1.35441       15.7949      -2.40986    -0.0736406      -2.50650       1.26961      0.399144      -3.76248    -0.0698398      0.845384     -0.925254     -0.654379      0.936820     -0.121319      0.145250     -0.150208      0.503249       1.24963       1.75395       1.76601       1.92528       1.93987       1.81781       1.74142       1.65399       1.45755       1.19893       1.03807      0.810757      0.675319      0.519480      0.404815      0.305820      0.228685      0.162253
  25  15 3243.8578    3.8647  1.1763 13.4191 -0.0030  0.0239   0.0665   0.0645    0.0711   0.0000   439.1855     0.0567187       15.0322      -2.50916      -2.69154    -0.0406507       3.30574      0.341770      -1.76393     -0.184487      -1.23791     0.0762384      0.193380       1.50372     -0.141659     -0.256686     -0.147728      0.255510       1.47893       1.98515       2.17688       2.29173       2.26251       2.19292       2.00477       1.93492       1.64441       1.43354       1.20136       1.01419      0.806525      0.622946      0.484303      0.350005      0.264192      0.182864
  25  16 3391.1145    3.3578  1.6656 12.9967 -0.0012  0.0295   0.0490   0.0759    0.0514   0.0000   439.3590       3.08272       12.0077      -4.89219     -0.886599      -5.38752       3.46882     0.0313014      -2.34837    -0.0211265     -0.202982     -0.393108      -1.39950      0.371018      0.914549    -0.0431037     -0.357144      0.311528       1.73576       2.38641       2.54063       2.66538       2.72023       2.61944       2.49265       2.32698       1.99818       1.74530       1.43924       1.18286      0.982421      0.742703      0.588805      0.453798      0.317966      0.229597
  25  17 3538.0877    2.6941  2.6069 12.3808 -0.0003  0.0369   0.0318   0.0991    0.0378   0.0000   446.9158     -0.762584       11.8431      -7.09636       6.73312      -1.99338      -4.64531      -2.53967      -1.43083      -2.35732       4.59073       2.52250      0.420571     -0.338916     -0.202752       1.13656     -0.117178     -0.724923       2.20820       2.96668       3.16555       3.41439       3.47818       3.33008       3.04778       2.86978       2.53663       2.23003       1.82650       1.54942       1.19811      0.974465      0.731877      0.565502      0.404173      0.288092
  25  18 3684.9218    2.1684  4.0969 11.7287  0.0002  0.0477   0.0217   0.1288    0.0328   0.0000   439.5477       4.68866       6.39453       2.56227      -1.20533      -2.87035      -6.41652       8.03601       3.69519      -7.77226      0.777903   -0.00893853      -1.02541     -0.874854      0.160687       1.58414    -0.0205645    -0.0564741       2.95445       3.88410       4.40375       4.42861       4.52629       4.42609       4.15191       3.75884       3.30327       2.95928       2.41514       2.02114       1.60834       1.30110      0.977285      0.740677      0.512809      0.368167
  25  19 3831.1639    1.7969  5.8784 11.2379 -0.0002  0.0602   0.0164   0.1682    0.0312   0.0000   437.5448       9.13362       5.43805      -4.75163       4.30278       3.41210      -2.79322      -3.18653       2.00413       3.63053      -6.78293       1.34010       2.41702       1.48229     -0.312253      0.927412      -1.15691      0.121477       3.60402       4.83965       5.40911       5.66158       5.64690       5.53367       5.22145       4.67230       4.18997       3.60227       3.04439       2.53513       2.02668       1.60009       1.20625      0.922974      0.651112      0.469175
  25  20 3977.3826    1.4595  7.7713 10.9371 -0.0013  0.0770   0.0134   0.2189    0.0288   0.0000   434.4182      -3.61411       11.7902       9.29866      -1.68394      -10.4253      -3.82699      -1.88930       1.11569       4.54310       2.08768      -2.26782      -2.07285      -1.03643      -2.76934     -0.336705    -0.0818157      -1.06408       4.61899       6.20026       6.86084       7.11299       7.26277       6.98609       6.62749       6.00246       5.32887       4.59276       3.93737       3.22216       2.61251       2.08197       1.56116       1.18183      0.833173      0.604988
  25  21 4123.6651    1.2225  9.6383 10.7243 -0.0019  0.0961   0.0117   0.2737    0.0272   0.0000   452.3621       10.1041      -8.44847      -2.44703      -2.97880      -10.6517      -1.65248       5.52117       4.22376      -2.12936      -15.0435       1.05015      0.826945       3.75620      -2.02797     -0.867583     -0.185212     -0.796736       5.79947       7.71859       8.63940       9.02828       9.10737       8.93810       8.18636       7.60024       6.60847       5.84210       4.97764       4.01743       3.31671       2.55676       1.96883       1.49332       1.03772      0.747089
  25  22 4269.6600    1.0220 12.3672 10.5969 -0.0007  0.1322   0.0100   0.3695    0.0247   0.0000   434.0098      -11.3018       12.7229       9.72393       5.38201      -1.09866       7.15140      -13.5812      -16.0324       18.5907       10.6224      -3.32321       1.37820       2.72445       2.03580       3.43052      -1.31887       1.09761       8.03999       10.5466       11.8999       12.4082       12.3767       12.0713       11.3190       10.4435       9.20626       8.10768       6.75592       5.66350       4.51976       3.58837       2.73921       2.06781       1.48869       1.06353
  26   4 1508.7051    0.1603  0.1094  9.2711 -0.0045  0.0091   0.0101   0.0194    0.0234   0.0000   439.5567      0.187283       20.1932     -0.308178      -3.23526     -0.807201     -0.694080     -0.416606     -0.214017     -0.130638     -0.503161      0.188241     -0.331938     -0.284325     -0.218806     -0.195691      0.233206    -0.0897735      0.582516      0.667398      0.921520       1.01076      0.792784      0.948095       1.00710      0.690120      0.655755      0.633630      0.481471      0.343425      0.354265      0.268860      0.174231      0.150471      0.136004     0.0747006
  26   5 1694.0552    0.3139  0.2532  9.3744 -0.0004  0.0137   0.0102   0.0242    0.0288   0.0000   440.1089     -0.657942       19.1546     -0.499810      -3.53843      0.934684       1.04094     -0.120413     -0.483165      0.210587      0.909687      0.174545     -0.202888     -0.263767    -0.0494386      0.145719     0.0670657    -0.0840788      0.819241       1.19163       1.23174       1.44800       1.38621       1.39802       1.26221       1.11917       1.02540      0.791416      0.677972      0.514354      0.431865      0.305113      0.275852      0.181351      0.156467      0.109553
  26   6 1869.0287    0.4701  0.3987  9.4941 -0.0083  0.0142   0.0128   0.0302    0.0386   0.0000   440.3293     -0.604194       19.1318     -0.421741      -2.09232      0.805760      -1.09648      0.554254      -1.00885      0.152113      0.580407     -0.411784     -0.789861      0.362054      0.961580     -0.425186      0.264964    -0.0535520      0.857202       1.13679       1.39797       1.36457       1.29131       1.35300       1.16176       1.10587       1.03020      0.848696      0.753101      0.654796      0.500125      0.400779      0.318870      0.231842      0.174614      0.127364
  26   7 2039.7627    0.6996  0.5690  9.8892 -0.0027  0.0155   0.0153   0.0367    0.0455   0.0000   439.9411      -1.32340       20.2626      0.779780      -4.49033      -1.68986     -0.389911     -0.704149      -2.50250       1.15578      0.221993     -0.938810     0.0890509     -0.309082     -0.283727     0.0340109      0.166194    -0.0149926       1.00086       1.33301       1.46325       1.57643       1.62621       1.57363       1.43892       1.30262       1.08559      0.978525      0.810567      0.663444      0.556802      0.426609      0.308748      0.242446      0.172074      0.127806
  26   8 2206.0725    1.0036  0.6889 10.4830  0.0007  0.0171   0.0198   0.0408    0.0508   0.0000   441.4782      0.762352       15.8636      -2.47724      -4.03470      -5.21270     -0.206908      0.848044      -1.04347      0.737702      0.318146     -0.544430      -1.44386     0.0503545    -0.0870918      0.176108      0.244783    -0.0830625       1.01429       1.44608       1.45983       1.60186       1.56894       1.52520       1.45911       1.36442       1.18642       1.01517      0.845395      0.705803      0.563303      0.460409      0.345744      0.271329      0.191206      0.142319
  26   9 2366.0498    1.3966  0.8637 11.0307 -0.0036  0.0193   0.0253   0.0469    0.0565   0.0000   438.3216     -0.184466       18.0715      0.916339      -3.99069      0.262634       3.89582      -3.05494      -1.03274     -0.890341      -1.80618     -0.190293     -0.592469     -0.173696      0.582577      0.358321      0.276157     -0.178352       1.14398       1.48635       1.66859       1.68397       1.84683       1.70462       1.65649       1.47750       1.30061       1.16961      0.954727      0.744731      0.643589      0.504275      0.395148      0.306846      0.216669      0.161666
  26  10 2521.2115    1.8698  0.9307 11.5513  0.0021  0.0190   0.0328   0.0503    0.0601   0.0000   439.3915      0.142687       12.3688      -2.60747       1.87785      -3.68005      0.973205      -1.83379       1.01158       3.30023     -0.205557      -1.07868     -0.166187    -0.0952212      0.995911      0.225413      0.101732    -0.0343899       1.18110       1.50518       1.66814       1.72813       1.78236       1.77722       1.63231       1.54282       1.28916       1.13054      0.974245      0.799642      0.644354      0.525033      0.393962      0.313303      0.216103      0.169674
  26  11 2674.3233    2.5536  0.9412 12.0453  0.0005  0.0188   0.0433   0.0512    0.0687   0.0000   439.5850      -1.56955       12.8657      -2.35097     -0.132514      -1.73654      -1.32114     -0.842873      0.823317      0.764961      0.157353      0.824302     -0.972216      0.962650     0.0523170      0.303989      0.257092      0.338170       1.15591       1.55924       1.64538       1.77225       1.86719       1.76381       1.65685       1.48761       1.34834       1.13230      0.976998      0.786445      0.632266      0.492022      0.391921      0.296855      0.225470      0.164392
  26  12 2826.5439    3.2117  0.8486 12.6829 -0.0004  0.0177   0.0568   0.0458    0.0617   0.0000   439.1279      0.817857       16.8571     -0.961660      -2.22020      -2.66340       1.01913      -2.95072     -0.616195      0.210686       1.68797     -0.550666     -0.646963      0.102955      0.258161    -0.0460834     -0.152794     -0.131788       1.10594       1.40466       1.49666       1.61919       1.60578       1.54694       1.51373       1.43642       1.22389       1.05170      0.930063      0.718705      0.614873      0.480360      0.382046      0.293754      0.212467      0.159816
  26  13 2977.4557    3.9727  0.7781 12.9474 -0.0021  0.0169   0.0723   0.0408    0.0631   0.0000   439.2775       2.58538       15.6038       1.17898     -0.357689      -1.16698       2.42159      -1.41281      -1.11916      0.391429      0.394139      0.137236       1.08768       1.42299     -0.572800      0.177882      0.154817    -0.0576596       1.01918       1.32535       1.48159       1.56367       1.56762       1.47240       1.42595       1.30473       1.12998       1.01913      0.876830      0.699787      0.597135      0.461476      0.345194      0.269504      0.200425      0.145216
  26  14 3126.9139    4.1230  0.9563 13.2718 -0.0010  0.0197   0.0717   0.0506    0.0664   0.0000   437.7948      0.321744       13.3891      -4.94336      0.675719      -4.14914      -1.92296      -1.78409      -3.03894      0.692724       1.13562      0.550249     -0.203113     0.0903355      -1.04814     0.0401099     -0.111323     -0.314492       1.19325       1.60976       1.73096       1.76101       1.75846       1.72450       1.71397       1.57509       1.34327       1.17630       1.01149      0.827231      0.659080      0.546388      0.417177      0.319292      0.233001      0.174999
  26  15 3275.3866    3.8864  1.3387 13.0104  0.0022  0.0244   0.0602   0.0664    0.0788   0.0000   437.0187       5.79290       14.8378      -2.63824      -1.27125      -7.94908      -1.37833      -2.93844     -0.687174    0.00725261      0.504622      0.294789     -0.151710     -0.658144      0.387528      0.538016      0.659814     0.0901727       1.42296       1.92866       2.08040       2.14043       2.24076       2.09743       2.05829       1.87599       1.71280       1.45019       1.23497       1.00804      0.858154      0.664823      0.528750      0.398026      0.284054      0.209708
  26  16 3423.3367    3.0791  1.9714 12.7072 -0.0005  0.0311   0.0415   0.0853    0.0521   0.0000   442.2109       1.90508       5.22354      -4.95581       2.53450      -9.89501      -2.97906       1.22001       1.72109     -0.919871       1.59820     -0.984784     -0.549114      0.254384     -0.344286     -0.208146      0.555742      0.140445       1.78777       2.38011       2.60391       2.75306       2.83746       2.67535       2.55982       2.37438       2.07560       1.82719       1.55168       1.32074       1.05879      0.857255      0.650481      0.495972      0.351977      0.264226
  26  17 3570.9441    2.5050  3.0839 12.1586 -0.0003  0.0400   0.0273   0.1054    0.0367   0.0000   447.2105       2.05390     -0.999538      -6.95914       4.68835      -4.90759     0.0976084      0.935117      -5.32422      -3.09056       4.42353      0.188789     0.0854652      0.777187       1.23001      -1.08614     -0.937417     -0.180742       2.33772       3.15063       3.50090       3.55787       3.76888       3.56936       3.41168       3.03848       2.75746       2.44165       2.09029       1.69895       1.40396       1.09829      0.852794      0.651461      0.474661      0.338654
  26  18 3718.3794    2.0620  4.5162 11.6120 -0.0027  0.0502   0.0195   0.1340    0.0313   0.0000   439.0204       1.16856       8.34133     -0.524428       3.73844      -2.64584     -0.484921      -7.50364       1.22793      -3.58092      0.305995       7.12420       2.86218     -0.508211     -0.965010     -0.209778      0.553268      0.878453       2.90463       3.82621       4.39630       4.43403       4.58683       4.41823       4.14067       3.89303       3.43553       3.01580       2.57634       2.11100       1.74179       1.34601       1.06078      0.826586      0.598289      0.429423
  26  19 3865.4411    1.6998  6.1251 11.2011 -0.0004  0.0613   0.0151   0.1721    0.0294   0.0000   436.4534       3.13106       4.54782      -3.79303       10.3495      -11.8504     -0.568224      -2.43294       3.22066       5.71172      0.541861      -2.27777       1.20128       1.39457      -1.93993     -0.607123     -0.252519      0.309180       3.57059       4.81955       5.35805       5.47044       5.67126       5.47557       5.21570       4.75481       4.24501       3.68774       3.14371       2.64782       2.13722       1.69188       1.30580       1.01053      0.722743      0.522431
  26  20 4012.2441    1.3528  7.8095 10.9667 -0.0020  0.0798   0.0129   0.2250    0.0276   0.0000   437.9658       20.1165       13.6383       1.29629      -1.08350      -3.39531      -9.10231      -3.46813       6.20115       4.57003      -3.27392      -8.21324       1.25626       3.96550      -4.06561       2.14152     -0.132158      0.788115       4.57911       6.19250       6.95003       7.27990       7.36858       7.09116       6.76845       6.12611       5.55990       4.81931       4.11227       3.37006       2.78031       2.22114       1.72284       1.30111      0.929697      0.673834
  26  21 4158.8028    1.1373 10.2800 10.7357 -0.0017  0.1055   0.0114   0.3015    0.0264   0.0000   439.8069      -10.2304       6.52885     0.0128634       11.1178      -13.4176      -4.10167       11.0157       4.54618      -2.76360       7.38459      -2.16097       1.09245       3.59706       2.40367      -1.40156     -0.876800       1.37305       6.11561       7.94851       9.10026       9.32587       9.52466       9.35246       8.82559       8.05166       7.25552       6.32338       5.38563       4.49894       3.72049       2.94350       2.29137       1.73531       1.24316      0.913818
  26  22 4305.5358    0.9181 12.2340 10.6050  0.0011  0.1401   0.0098   0.3843    0.0241   0.0000   437.6673       14.4893       22.8192      -11.5373      -16.9636      -11.3145      -1.04196       10.8450      -2.77163      -2.34527      -5.90507      -1.72879       8.31488       6.02540      0.579131     -0.979505     -0.476064      -1.94281       8.02752       10.6213       11.9837       12.6680       12.5120       12.4796       11.6555       10.7053       9.65971       8.49832       7.22242       5.90093       4.92478       3.97474       2.97699       2.33990       1.66579       1.19999
  26  23 4451.4925    0.7512 14.5238 10.4856  0.0004  0.1864   0.0079   0.4937    0.0206   0.0000   439.7366      -11.3589       3.82092      -17.9109       28.8490      -40.7887       17.7385       7.27440       17.1799      -17.6515       24.5996      0.750746      -12.4816       1.75125       8.99129       2.34577    -0.0274477      -1.08303       10.4448       14.1014       15.8659       16.6211       16.9943       16.4080       15.6624       14.2634       12.8137       11.1422       9.53225       7.80196       6.51725       5.15549       4.04110       3.08095       2.15118       1.57355
  26  24 4597.7841    0.6237 17.4154 10.2898 -0.0008  0.2412   0.0066   0.6073    0.0184   0.0000   430.2890       10.7587       24.6735       9.55931      -12.9705      -4.55925       28.5445      -36.0052       17.5921       13.1896      -21.7501       10.7680      -11.2622       4.68196       3.32188     -0.875140      -1.80468       1.69454       13.9081       17.9601       20.6805       21.4765       21.9229       21.2396       19.7232       18.8040       16.5627       14.3499       12.4579       10.3853       8.33335       6.76999       5.24269       4.02103       2.86934       2.07944
  27   5 1713.5924    0.3277  0.2912  9.3674 -0.0054  0.0128   0.0102   0.0263    0.0303   0.0000   440.2308      0.465250       18.9880      0.619198      -2.83500      0.126374      0.318223     0.0145230      -1.43652     0.0857418      0.437549     -0.179901     -0.413652      0.828729     -0.772792     -0.360728      0.117712     0.0751495      0.674942       1.02048       1.00603       1.18399       1.08407       1.14383      0.972178       1.00435      0.844142      0.754575      0.634202      0.509611      0.458917      0.344271      0.281264      0.197456      0.153398      0.107762
  27   6 1889.7587    0.5113  0.4394  9.5349 -0.0021  0.0140   0.0121   0.0306    0.0391   0.0000   439.5011    0.00813244       19.3135     0.0140721      -4.10622     -0.639334      0.299162      0.940205     -0.791399      0.267819     -0.585406      0.418394     -0.823326     -0.361981    -0.0498707     0.0533206     -0.254781    -0.0156447      0.830206       1.13098       1.25931       1.23969       1.23451       1.15584       1.18589       1.07469      0.995653      0.869982      0.727713      0.639437      0.526227      0.424350      0.309265      0.252376      0.187157      0.133414
  27   7 2062.0361    0.7405  0.6172  9.9367 -0.0001  0.0160   0.0152   0.0396    0.0471   0.0000   438.7417      -1.68369       19.0058       1.65969      -1.18786     -0.131552      0.662404   -0.00553233      -1.00268     -0.722256      0.547292     -0.114651     -0.577092    -0.0566357      0.658666     -0.193583     -0.185792     0.0865088      0.979063       1.28368       1.41715       1.49246       1.53937       1.48682       1.43033       1.21315       1.04479       1.00995      0.861561      0.749345      0.566368      0.465619      0.367335      0.270226      0.201212      0.144437
  27   8 2229.6901    1.0443  0.7868 10.5148  0.0012  0.0179   0.0190   0.0458    0.0517   0.0000   440.3460       1.53183       18.4284      -2.08927      -5.28497      0.332239       1.57822     -0.190440      -2.56302     -0.329569       1.60888       1.01536     -0.115781     -0.391702     0.0869682      0.681775     0.0950735      0.133098       1.03846       1.40961       1.54559       1.58405       1.64083       1.46047       1.52435       1.34141       1.19194       1.12057      0.928839      0.798692      0.667461      0.512620      0.394324      0.299369      0.233078      0.164343
  27   9 2390.9783    1.4837  0.8540 11.1316 -0.0022  0.0181   0.0261   0.0459    0.0558   0.0000   438.0311      -1.42846       13.0409       1.05634      -2.45923      -2.87443     -0.345989       1.53510       2.24380      -1.74968     -0.702741     -0.512620     -0.332335      0.355445      0.960812     0.0134778     0.0704733     0.0131915       1.05849       1.38876       1.51700       1.60147       1.63062       1.57419       1.50794       1.35954       1.21429       1.07726      0.956033      0.797233      0.658955      0.503607      0.423414      0.312207      0.223634      0.163142
  27  10 2547.5395    2.0038  0.9238 11.8287 -0.0020  0.0193   0.0346   0.0489    0.0559   0.0000   439.7632    -0.0237589       15.3746      -1.51721     -0.405060     -0.885453      -1.24072     -0.902777      -1.63534      0.472463       2.09852      -1.69980     0.0774394       1.82510      0.341999     -0.698226     -0.311880      0.412063       1.10853       1.49554       1.67909       1.72838       1.81179       1.75190       1.64695       1.50940       1.34065       1.12704       1.01187      0.835764      0.662798      0.544993      0.414366      0.324101      0.236032      0.176791
  27  11 2702.0790    2.5454  1.0004 12.2928 -0.0028  0.0199   0.0425   0.0512    0.0606   0.0000   437.6781      0.418948       14.7570       1.37420      -4.25633      -4.90898       3.84936      -1.93014     -0.895938     -0.168303     -0.269572     -0.281527     -0.101076     -0.241835     -0.511319     -0.203446      0.325971    -0.0430385       1.14869       1.48220       1.63698       1.71802       1.79324       1.69890       1.66091       1.49345       1.30726       1.21961       1.02020      0.846385      0.668006      0.559731      0.426528      0.332617      0.257843      0.187495
  27  12 2855.3805    3.2046  0.8700 12.8326 -0.0052  0.0186   0.0556   0.0452    0.0627   0.0000   439.4919      -3.18310       17.4172      -1.62596      0.774640      -5.14146       2.01188      -2.87058      -1.45916       1.31747     -0.907386     -0.133105     -0.143607     -0.598504      0.170277     0.0649620    -0.0160324      0.125270       1.07559       1.47110       1.56249       1.67057       1.71338       1.62588       1.61714       1.44338       1.30625       1.08609      0.955490      0.797504      0.652236      0.506497      0.408706      0.324574      0.226516      0.172799
  27  13 3007.0286    3.9981  0.7997 13.2340 -0.0013  0.0166   0.0719   0.0437    0.0550   0.0000   439.0461       1.10766       14.0832      0.565914      -3.41813      -2.59098      0.810027      -1.00096      -1.48810     -0.464780      0.304037     -0.983337     -0.769633      0.306231      0.131246     -0.273005     -0.118450     0.0402392      0.967591       1.31106       1.35743       1.47175       1.44434       1.41981       1.37709       1.29267       1.15637      0.986254      0.843087      0.705291      0.586463      0.481012      0.366427      0.283953      0.205655      0.150133
  27  14 3157.2192    4.0353  0.9818 13.3145 -0.0000  0.0202   0.0679   0.0506    0.0614   0.0000   439.3084       4.03315       15.1639     -0.626221      -2.74627      -6.62631      -1.13208      -2.74223       2.27117      -1.27048      -1.29712     0.0706898      0.532399      0.891715     -0.161798     -0.164207     0.0537565    0.00945853       1.11267       1.56147       1.61633       1.75270       1.77982       1.77424       1.59540       1.55952       1.31521       1.19521       1.01442      0.856155      0.697221      0.573015      0.414959      0.333032      0.245428      0.184936
  27  15 3306.5087    3.6717  1.5519 13.0831  0.0002  0.0267   0.0539   0.0699    0.0625   0.0000   438.1569       4.54416       13.8751      -4.67580      -2.25546      -2.19183      0.633857      -1.83060       1.93904     -0.155643     -0.252742      0.723885    -0.0237437    -0.0958355      0.498650      0.127391      0.401447    0.00419742       1.55482       2.09469       2.21637       2.35126       2.41805       2.28941       2.27164       2.08855       1.85371       1.60537       1.34810       1.13818      0.955968      0.764513      0.590713      0.468361      0.332636      0.248696
  27  16 3455.2741    2.9001  2.1644 12.6580  0.0011  0.0326   0.0386   0.0904    0.0495   0.0000   436.8898     -0.959427       7.28637      -3.17059       5.24847       2.64688      -6.84869       3.51969      -1.24433      0.972286      0.110025     -0.565394      -2.58925       1.14862      0.515756     -0.742333      0.181993     -0.125058       1.87152       2.48017       2.74852       2.89914       2.98432       2.90373       2.75806       2.55404       2.18362       1.95894       1.70628       1.38298       1.14554      0.937668      0.709484      0.563706      0.400862      0.301319
  27  17 3603.5566    2.4025  3.2543 12.1304 -0.0011  0.0404   0.0256   0.1113    0.0351   0.0000   440.7893      -2.17121       12.9348      -7.13318       1.88635      -1.86048      -9.72564      -3.03942     -0.532566     0.0392846     -0.607832       3.75009     -0.207565      -2.29323      0.953074    -0.0166284    -0.0161922      -1.01496       2.27452       2.95148       3.36068       3.44453       3.60382       3.45571       3.21788       3.03906       2.75790       2.41890       2.07637       1.69391       1.45131       1.14673      0.892029      0.697994      0.509963      0.369500
  27  18 3751.5678    1.9579  5.0869 11.4947 -0.0006  0.0525   0.0177   0.1438    0.0301   0.0000   440.1864       2.00249       12.2336      -8.40692      -3.92281       9.80383     -0.877833      -2.36581      -2.03768      -2.65972      0.857662      0.753643      -1.13817     -0.735800      0.617621       1.36547      0.116177      0.421813       3.04083       3.93560       4.54083       4.62537       4.76828       4.64199       4.36850       4.07084       3.64326       3.18652       2.73883       2.27003       1.88778       1.48411       1.17271      0.913863      0.680794      0.490781
  27  19 3899.1411    1.6398  6.8143 11.1208 -0.0012  0.0648   0.0143   0.1839    0.0290   0.0000   435.5817       5.86102       12.7577      -7.21616      -6.83442      -9.81813      -9.67073      -4.27102       6.52918     -0.112561     -0.143094      -1.89888      -2.24077       3.94936      0.142553     -0.773473      0.136087   -0.00369397       3.71900       4.89188       5.48653       5.72968       5.72857       5.69737       5.37455       5.00952       4.45780       3.95392       3.38633       2.86381       2.31872       1.85546       1.48222       1.14278      0.827395      0.623553
  27  20 4046.5251    1.3049  8.6700 10.9467 -0.0048  0.0855   0.0125   0.2468    0.0265   0.0000   448.4167      -22.7534       23.4402       5.39255      -1.13798      -17.7119       10.0191       9.86853      0.333394       2.65993       3.86904       4.13077       5.76866      -6.68721      -3.10447      -3.61511      0.937572      0.908399       4.77814       6.34163       7.22741       7.43926       7.75150       7.43473       7.09930       6.55703       5.83686       5.14305       4.41563       3.67754       3.03463       2.44607       1.91915       1.47012       1.07128      0.800732
  27  21 4193.6570    1.0856 10.6055 10.7701 -0.0012  0.1094   0.0111   0.3192    0.0251   0.0000   434.6924      0.765966       16.8853      -3.04173      -14.9061       5.14513      -1.55105       13.4979       5.67485      -12.9930       2.25627       2.93485      -2.69568     -0.561812      -3.58040       3.01752      0.501486       1.81333       6.02942       8.10071       9.07875       9.49051       9.70506       9.52338       8.97585       8.27741       7.48563       6.51742       5.63033       4.74558       3.93506       3.09418       2.47348       1.89436       1.37207      0.995377
  27  22 4340.3733    0.8556 12.9630 10.6220 -0.0003  0.1510   0.0091   0.4223    0.0224   0.0000   413.7606       16.8917       18.4898      -10.2963       13.7442      -30.1015      -11.7735      -12.4434       23.1675       5.00358      -4.93326       5.19098      -7.66498      -2.61371      -7.27322    -0.0985794       1.22418     -0.109767       8.50234       11.1849       12.6272       13.3132       13.5057       13.2451       12.3749       11.6027       10.3386       9.11290       7.84789       6.58405       5.47569       4.35946       3.43277       2.65454       1.91094       1.43040
  27  23 4487.3682    0.7001 14.4763 10.4856  0.0010  0.1915   0.0079   0.5028    0.0201   0.0000   430.8420      -30.5544       46.8766      -9.12124       1.00479      -20.2681      -1.36505       7.98952       1.09092      -7.63297      -23.3522       12.8669       8.84654       4.62932       2.38811       1.75884      0.326571      -1.16808       10.5575       13.9368       16.0151       16.4486       16.8884       16.4204       15.5313       14.5915       13.0770       11.6220       9.78324       8.28634       6.88181       5.51507       4.28786       3.38370       2.46907       1.79608
  28   6 1910.1431    0.5184  0.4385  9.6415 -0.0015  0.0133   0.0124   0.0309    0.0372   0.0000   441.0422       1.00417       19.8404      0.485036      -1.52109     -0.826101       1.58535      0.348600      -1.68665      0.667032     -0.217484     -0.251639      0.119283    -0.0748740      0.301303     -0.235719      0.134797      0.193398      0.812601       1.01714       1.10674       1.20242       1.10500       1.13336       1.11621       1.06236      0.919139      0.857469      0.698695      0.555306      0.488511      0.415853      0.323158      0.250074      0.182727      0.139522
  28   7 2083.8882    0.7881  0.6290 10.0161 -0.0011  0.0149   0.0154   0.0372    0.0452   0.0000   439.9742      0.430612       20.0298      -2.27429      -3.04249     -0.381204       1.02157      -1.04300      0.384546     0.0474971       1.34955       1.09771     -0.275081      0.193127     -0.152217     -0.250921     -0.108502      0.172448      0.840605       1.15087       1.27086       1.39926       1.38096       1.34712       1.29685       1.17107       1.03542      0.926749      0.768908      0.661006      0.541914      0.426096      0.323149      0.272460      0.197217      0.141114
  28   8 2252.8175    1.1068  0.8065 10.7040 -0.0011  0.0180   0.0202   0.0444    0.0516   0.0000   438.6231       1.72510       18.9525      0.632853      -5.24756     -0.646381     -0.658540       1.49543       1.43562       1.38399     -0.669553     -0.602254      0.270636     0.0636333      0.807792     0.0312886      0.294569     0.0556894       1.04993       1.42646       1.47848       1.57113       1.53744       1.53595       1.49510       1.35791       1.27218       1.07583      0.989335      0.822942      0.709275      0.551784      0.427854      0.332216      0.250374      0.189183
  28   9 2415.2622    1.5651  0.9593 11.1776  0.0009  0.0198   0.0260   0.0491    0.0600   0.0000   441.3861       2.84117       15.6193       1.04678      -4.54135     -0.737284      -1.68068     -0.426355     -0.209506      -2.60626      0.677434      0.981227      -1.86268      0.535741     -0.337023     0.0768018      0.123879    -0.0838161       1.06975       1.48618       1.58892       1.63762       1.76304       1.62459       1.56786       1.46901       1.27957       1.20766      0.997147      0.855748      0.717269      0.593548      0.444500      0.349875      0.259928      0.190850
  28  10 2573.3575    2.0549  0.8881 11.9538 -0.0003  0.0192   0.0355   0.0454    0.0547   0.0000   439.1922       1.31020       11.5531     -0.537733     -0.413572      0.610338     -0.406343      -1.24618      -1.53118      -1.71719      0.190987      0.587467      -1.12945     -0.510366      0.654908      0.611714      0.329892     -0.312858       1.11386       1.47925       1.60322       1.74108       1.82370       1.64739       1.65528       1.48031       1.31134       1.14070       1.01942      0.881821      0.716046      0.560080      0.430764      0.347475      0.267596      0.189628
  28  11 2729.3633    2.7587  0.8407 12.2976 -0.0013  0.0173   0.0475   0.0425    0.0578   0.0000   438.7370     -0.359860       15.8219     -0.753132     -0.342093       1.10048     0.0872119      0.669511     -0.710975       1.02169       1.04928     0.0741267       1.22615     -0.256090      0.365663   0.000217465     -0.157209     -0.232553       1.01927       1.32450       1.46976       1.46510       1.58400       1.45024       1.38257       1.33348       1.19604       1.06678      0.923884      0.797399      0.661614      0.526825      0.422597      0.325841      0.248224      0.173088
  28  12 2883.7351    3.5540  0.8431 12.8305 -0.0001  0.0171   0.0606   0.0440    0.0645   0.0000   438.4629       1.04998       15.5311      0.297433      -4.66941      -3.65039    -0.0100319      -2.90613      -1.55759      0.901287      0.918161     -0.337556       1.32887     -0.107179      -1.25108      0.474875     -0.268259     -0.103553      0.989142       1.29447       1.38099       1.46657       1.51423       1.44838       1.39338       1.33078       1.17716      0.995227      0.891684      0.743266      0.630160      0.508297      0.411486      0.295962      0.227807      0.175945
  28  13 3036.2261    3.9727  0.7701 13.4401 -0.0017  0.0171   0.0717   0.0424    0.0511   0.0000   437.6296       1.70895       17.2783     -0.545458     -0.643228     -0.321048     -0.942730     -0.265189    -0.0274183      -1.00273      -2.05632      0.983595       1.16781      0.539707     -0.477322     0.0108280      0.421960     -0.175187      0.937305       1.29744       1.31838       1.45462       1.46391       1.40335       1.43673       1.21131       1.17229       1.00187      0.883094      0.743678      0.605027      0.478607      0.371951      0.302832      0.233593      0.173658
  28  14 3187.2574    3.9052  1.1152 13.3979 -0.0020  0.0219   0.0643   0.0585    0.0599   0.0000   436.7595       1.47046       16.2526     -0.671373      -1.69194      -6.24774     -0.384732      -1.44535      -1.81667      -1.98285      -1.22649       1.25564     0.0119576    -0.0308206    -0.0342559      0.138508     -0.341428     -0.305896       1.17441       1.63768       1.76120       1.87730       1.98007       1.77356       1.77001       1.62456       1.45333       1.28585       1.11610      0.961676      0.807877      0.641557      0.501267      0.382509      0.279855      0.218279
  28  15 3337.2567    3.5453  1.5120 12.9936 -0.0010  0.0251   0.0495   0.0678    0.0547   0.0000   436.4480       1.08221       16.3611      -3.62989      -3.72418      -4.33963     0.0484867     -0.545067       2.80678     -0.132952      0.102565       1.03931     -0.584901       1.45897      0.386569     0.0295998     0.0245981      0.188836       1.37958       1.84916       1.96345       2.10247       2.18108       2.05578       2.07893       1.81227       1.66223       1.49445       1.30857       1.11221      0.914551      0.730354      0.570221      0.448104      0.351461      0.260310
  28  16 3486.7382    2.9130  2.3709 12.5054 -0.0016  0.0332   0.0356   0.0907    0.0477   0.0000   440.0247      -1.45131       13.8039      -5.31180       3.15526      -3.18237       3.39215      0.401926      0.228493       3.46012       3.45825      -1.52159      0.476877       2.17594      0.258026     -0.742624      0.330696      0.553045       1.79125       2.42115       2.57463       2.79993       2.86030       2.79729       2.61418       2.48239       2.23112       1.99310       1.69835       1.42423       1.17860      0.977316      0.780276      0.591410      0.439653      0.331282
  28  17 3635.7995    2.3240  3.6889 11.9086 -0.0014  0.0434   0.0235   0.1140    0.0359   0.0000   439.3964      -3.20464       24.4834      -3.49067       2.07419      -7.48070      0.106739      -2.49881      0.206094      0.116425       2.54802       1.33621      -1.84846      -1.49170       1.14472      0.253277      -1.23082      -1.10282       2.36143       3.10944       3.59045       3.67157       3.81617       3.67034       3.49807       3.26716       2.92158       2.62858       2.27529       1.85389       1.57352       1.28955       1.00003      0.809821      0.566040      0.429464
  28  18 3784.3720    1.8769  5.3371 11.4438  0.0001  0.0539   0.0168   0.1514    0.0289   0.0000   437.2666      0.660407       9.71613      -5.48935      -10.7839      -14.7298       3.33913       8.13223      -5.21004      -2.50809       3.93221       5.10139     0.0865629    -0.0430582      0.178404     -0.735557      -1.25562      0.696915       2.95107       3.90621       4.45250       4.57713       4.73423       4.64336       4.37155       4.08752       3.66748       3.24938       2.78900       2.32737       1.98020       1.60665       1.24893      0.995987      0.702607      0.535143
  28  19 3932.5848    1.5177  7.0384 11.1541 -0.0013  0.0682   0.0136   0.1961    0.0263   0.0000   434.4100     -0.485826       15.8504      -13.6119       2.06101      -1.63060      -4.92352      -10.9837      -3.58640       4.80535     -0.298363       5.57998      -1.85595      -2.23444       2.33607      0.728368     -0.958919    -0.0482661       3.71763       4.99811       5.45477       5.87192       5.94879       5.84224       5.47048       5.19982       4.66509       4.14456       3.50638       3.04527       2.42245       2.02982       1.56305       1.26506      0.919298      0.688148
  28  20 4080.3916    1.2365  9.3312 10.9319 -0.0007  0.0919   0.0122   0.2635    0.0257   0.0000   430.2353       1.95254       12.9796       1.53153       4.94002      -4.68026      0.725540       7.54904      -3.09904      -8.05804       7.22322       4.55926      -7.49006       3.36376      -2.04097     -0.862424     -0.236050       1.02239       4.99956       6.59842       7.43288       7.71185       7.83651       7.66158       7.34807       6.94611       6.26131       5.55529       4.77913       4.02700       3.34178       2.74900       2.16271       1.69335       1.26508      0.940498
  28  21 4227.9263    1.0047 11.0107 10.7742 -0.0038  0.1184   0.0106   0.3377    0.0245   0.0000   433.2543       7.84305       24.6561       2.61307       9.04128      -22.1359      -14.9227      -16.6063      -10.5763      -2.00724      -8.52096       3.07294      -3.04715     0.0692776       1.69643     -0.199078     -0.388988       1.19411       6.41228       8.47670       9.62378       9.99293       10.1752       9.94784       9.37259       8.95334       8.12011       7.07281       6.20977       5.24741       4.35962       3.57706       2.79209       2.21199       1.62086       1.20181
  28  24 4669.2870    0.5035 15.9441 10.2883 -0.0020  0.2608   0.0065   0.6546    0.0180   0.0000   448.5184      -24.8679       16.9100      -22.1705       32.5686     -0.928674      -26.6260      -20.9914       49.2649       36.0830       9.64611      -6.64984       11.2257       8.11592       8.54087       7.09186     -0.764018      0.618408       13.8501       18.5795       20.8151       22.2003       22.5804       22.1319       20.8027       19.4148       17.8195       15.5690       13.6151       11.5515       9.50005       7.82730       6.18317       4.80976       3.52405       2.58842
  29   4 1564.1344    0.1917  0.1610  9.3058 -0.0066  0.0128   0.0092   0.0203    0.0234   0.0000   439.7099      -1.50981       19.5633     -0.753966      -2.39508       1.79109     -0.562656      0.696403     -0.957925      -1.25877      0.162652      0.257967     -0.105396     -0.411459     -0.462204     0.0265645    -0.0159214     0.0775378      0.649980      0.745564      0.940580      0.967281      0.910688       1.12687      0.922256      0.828478      0.889106      0.761827      0.571165      0.464122      0.471773      0.404395      0.279035      0.212529      0.159640      0.120189
  29   5 1751.5638    0.3577  0.3132  9.4086 -0.0023  0.0126   0.0101   0.0274    0.0299   0.0000   439.7740      -2.13360       21.5851      0.653254      -2.83994      -2.14423       2.55910      0.562389      -1.01367     -0.157792     -0.529581      0.314741     0.0563101     -0.186927      0.204383    0.00647012    -0.0694081     0.0645208      0.772170      0.985920       1.05535       1.23212       1.12207       1.13035       1.00562      0.955391      0.868514      0.853995      0.721329      0.608829      0.488175      0.398272      0.296487      0.232945      0.181967      0.136313
  29   6 1930.1845    0.5459  0.4805  9.7072 -0.0047  0.0145   0.0126   0.0329    0.0369   0.0000   440.7967       1.08797       20.8481       1.42514      -1.97982      -1.19727       1.55492       2.50723     -0.308032      -1.14208     -0.127861      0.993067      0.988069     -0.700122     -0.364143     -0.494628     -0.371763     -0.192134      0.777321       1.03712       1.22125       1.11156       1.29069       1.15145       1.08377       1.06329      0.862691      0.859557      0.766467      0.624214      0.575034      0.464337      0.360945      0.283157      0.212998      0.151687
  29   7 2105.3051    0.8252  0.6721 10.0888 -0.0011  0.0155   0.0161   0.0413    0.0475   0.0000   441.8327     0.0697416       22.5309       3.96044      -6.15049     0.0592698      0.583987      -1.55032     -0.249407       2.09138     -0.119964     -0.170021     -0.183334     -0.384595    -0.0885095     0.0727931      0.108025     -0.233584      0.914581       1.15683       1.32917       1.46444       1.47815       1.47172       1.33607       1.28253       1.12903      0.957155      0.794279      0.684724      0.574766      0.454636      0.355949      0.275775      0.212790      0.156161
  29   8 2275.3293    1.1484  0.8309 10.7031 -0.0008  0.0174   0.0201   0.0443    0.0524   0.0000   440.5987     -0.165421       17.9665       1.12844      -2.29184      -2.64843      -1.42249     -0.413520      -1.37024      0.146919      0.411053     -0.903868    -0.0516958    -0.0152353      0.491073     -0.165193     0.0775240      0.345932      0.948834       1.19060       1.39344       1.43085       1.49526       1.44801       1.37599       1.28608       1.19240       1.04491      0.897049      0.770624      0.673054      0.534313      0.427817      0.331540      0.245912      0.185242
  29   9 2439.0234    1.6435  0.9780 11.3115 -0.0039  0.0195   0.0269   0.0482    0.0574   0.0000   440.3715     -0.721500       16.6541     -0.941624       1.20198      -2.06375      -2.03020      -1.38798      -2.04838      0.586602     0.0299496      0.231872      0.325600      0.278970     -0.153579     -0.304234     -0.166290     -0.667069       1.04227       1.34489       1.50791       1.54415       1.60070       1.56550       1.59249       1.39159       1.28228       1.15437      0.966399      0.836602      0.714782      0.586268      0.453289      0.367721      0.275573      0.199819
  29  10 2598.6790    2.2370  0.9313 11.9507 -0.0010  0.0184   0.0369   0.0473    0.0578   0.0000   439.0508     0.0830982       17.1388      -2.32008      -3.66503     -0.975124      0.262259      -2.05704      -2.39383     -0.994001       2.37077       1.72977    -0.0229144      0.152372      0.543293     -0.237796     -0.442142     -0.137416       1.01195       1.33775       1.41884       1.51277       1.61331       1.52284       1.47923       1.39813       1.24359       1.12001      0.968830      0.797444      0.673578      0.543263      0.434684      0.343045      0.264463      0.206982
  29  11 2756.1358    2.8998  0.8169 12.5471 -0.0005  0.0165   0.0496   0.0428    0.0522   0.0000   439.2979     -0.267672       14.1854      -2.42122      0.542636      -2.76316     -0.348434      0.224498      -2.00999     -0.681879       1.17841       1.03770     -0.747749    -0.0852066     -0.299738      0.109491      0.407503      0.208740      0.927020       1.19246       1.31750       1.35525       1.40872       1.31977       1.27269       1.19045       1.12389      0.997298      0.883295      0.757207      0.637054      0.509178      0.409360      0.327726      0.241523      0.179961
  29  12 2911.6137    3.5334  0.9156 13.0409 -0.0020  0.0174   0.0582   0.0482    0.0573   0.0000   439.7621      -1.02742       13.7017     -0.208031      -4.14566      -3.11509      0.337114      -1.42909     -0.142633     -0.929959      -1.65162     -0.138880     -0.432362      0.536616     -0.464779      0.466036    -0.0893608    -0.0339758      0.936882       1.25215       1.32587       1.45500       1.46457       1.43772       1.36357       1.31280       1.13265       1.05036      0.891309      0.776807      0.622908      0.509241      0.417323      0.337219      0.241849      0.180658
  29  13 3064.9803    4.1047  0.9466 13.1865 -0.0032  0.0188   0.0663   0.0489    0.0674   0.0000   438.3796       2.38997       15.1803      0.690633      -4.11670      0.749441      -2.69597      -3.55025     -0.152544      -1.24372     -0.595742       1.01437     -0.133221      0.331105     -0.341463     -0.235122     -0.489837     0.0856158       1.00068       1.38931       1.46950       1.59220       1.61555       1.56634       1.51152       1.43436       1.30991       1.11629      0.945457      0.803707      0.657042      0.525310      0.416647      0.347034      0.271636      0.197885
  29  14 3216.7029    4.0390  1.1158 13.3218 -0.0008  0.0210   0.0629   0.0537    0.0636   0.0000   438.7425       1.75896       16.4619      -1.95081      -1.07154      -3.11336      -2.66690      -2.16993      -1.43132      -2.54014       1.44974     -0.754090     -0.549850      0.889751      0.128604      0.476631     -0.114950      0.211678       1.08101       1.45200       1.59501       1.74043       1.70338       1.70802       1.63492       1.52176       1.38133       1.21538       1.09701      0.883022      0.807557      0.630540      0.514598      0.395770      0.290858      0.217567
  29  15 3367.6603    3.3999  1.6356 12.9604 -0.0044  0.0282   0.0465   0.0694    0.0494   0.0000   438.4639       3.39465       12.4798      -8.08543     -0.443302      -2.38532       2.93679      -5.82846      -4.07112      -1.71030      -3.23036      0.107060     -0.914105     -0.979376      0.338108      0.626945      0.106803      0.102691       1.44417       1.97103       2.23370       2.18354       2.50063       2.23733       2.14711       2.12404       1.75356       1.65300       1.42188       1.19619       1.00533      0.845356      0.643935      0.509669      0.382093      0.281686
  29  16 3517.9161    2.7367  2.6855 12.3760 -0.0007  0.0353   0.0306   0.0958    0.0414   0.0000   441.1501       2.35915       14.2555      -7.38535      0.967209      -1.92800       1.51260      -2.95805      -5.35967       4.12992       1.49016      -2.05869      0.573221       1.51776      -1.07604      0.542462      0.660154     -0.229276       1.86093       2.45767       2.75872       2.85620       2.88521       2.97417       2.68610       2.61189       2.32060       2.09377       1.79689       1.54048       1.28996       1.04464      0.848844      0.664596      0.489502      0.387307
  29  17 3667.6191    2.2496  3.8809 11.7625 -0.0026  0.0432   0.0222   0.1151    0.0369   0.0000   440.5210       6.78960       17.0036      -10.5996      -2.11858     -0.238787      -3.57090      -9.47807      -2.13679      -1.31794       1.76758       5.02603     -0.794757     -0.756356      -1.11052       1.60258     -0.563240      0.342656       2.29663       3.02565       3.43914       3.56399       3.68718       3.58876       3.36712       3.22960       2.90073       2.59395       2.28296       1.91857       1.60455       1.28746       1.04845      0.829947      0.616618      0.468168
  29  18 3816.8830    1.7912  5.4144 11.4386 -0.0009  0.0554   0.0161   0.1540    0.0284   0.0000   435.7197      -5.26595       15.2008     -0.732309       8.22465      -13.3439       1.83766       1.12317       1.37078       5.55258       4.52653      -3.91172       1.40268    0.00707734       2.01227       1.49278     -0.176827      0.240236       2.90747       3.70737       4.42198       4.47633       4.61889       4.53431       4.32593       4.09410       3.70657       3.25913       2.84313       2.43936       2.00773       1.65652       1.33247       1.03360      0.783304      0.585146
  29  19 3965.8418    1.4286  7.4561 11.1234  0.0002  0.0721   0.0128   0.2072    0.0249   0.0000   439.3010      -4.94431       17.0201       9.21717       5.52011     -0.457251     -0.706041       3.13999     -0.993973       5.08328       3.41375      -8.99206      -2.90974       2.64678      -3.82701      -3.06709      0.962252     -0.948673       3.82312       5.02256       5.68829       5.96324       6.18507       5.93975       5.80263       5.38099       4.90789       4.27571       3.78069       3.16736       2.66284       2.21328       1.73999       1.37406       1.02456      0.777689
  29  20 4114.1472    1.2062  9.8409 10.8798 -0.0007  0.0964   0.0115   0.2732    0.0251   0.0000   439.1865      0.470365       40.7897      -5.50273      -7.31101      -4.80094      -13.1806      -9.92303       7.58650      0.562685      -3.79788     -0.728573      0.901719     -0.190475     -0.268072       1.11509     -0.511628      0.889687       4.95409       6.76545       7.40665       8.00170       8.07583       7.95633       7.56148       7.14107       6.48267       5.75468       5.01882       4.26028       3.56187       2.90061       2.33473       1.83688       1.36584       1.03032
  29  21 4262.0418    1.0189 12.3393 10.6737 -0.0008  0.1251   0.0093   0.3482    0.0232   0.0000   442.7017       5.44023       12.3321      -1.21618      -14.1572      -6.81666       4.02587       4.64208      -1.83495       5.98022       9.93347      -3.69280       8.30539      0.453670      -3.78522       2.14652       1.57424      0.560543       6.51919       8.61625       9.73296       10.3257       10.5359       10.3894       9.88231       9.20156       8.42254       7.41421       6.57272       5.60832       4.62070       3.78460       3.04634       2.41493       1.77541       1.34837
  29  22 4410.3631    0.7778 13.6450 10.5915 -0.0008  0.1654   0.0081   0.4385    0.0204   0.0000   450.9186       13.7792       27.9023      -13.7048       22.6081      -3.02208      -12.9525       8.85802       11.4531       3.08466      -2.66228       4.83310       2.32970       4.00493      -4.25772       1.39358     -0.411395     0.0635297       8.42746       11.3300       12.6991       13.5830       13.5736       13.5841       12.8074       12.1313       10.9931       9.79614       8.62202       7.29364       6.16454       5.03933       3.97422       3.21196       2.35263       1.76334
  29  23 4557.4906    0.5891 15.3255 10.4528 -0.0069  0.2259   0.0070   0.5739    0.0181   0.0000   421.1867      -6.30683       46.1607       15.4881       15.6648      -35.6126       7.86485      -18.3949       25.3053      -22.3778       11.2530      -12.5229       6.06490      -6.78804      0.989779       1.61043       1.18801     -0.241762       11.6811       15.2192       17.4399       18.3193       18.9193       18.5744       17.5928       16.7161       15.1634       13.3301       11.7526       10.0395       8.27790       6.87125       5.49824       4.36649       3.21531       2.44063
  30   4 1581.9002    0.2186  0.1679  9.3258 -0.0105  0.0092   0.0095   0.0212    0.0235   0.0000   440.6044      -1.55815       19.5378      0.967528      -2.75841      0.163849      0.652309      0.324304     -0.875877     -0.156997     -0.402320     -0.294309    -0.0981366      0.200258     -0.194112      0.238664      0.265231    -0.0176486      0.514672      0.693137      0.743481      0.688740      0.850228      0.692035      0.699246      0.684242      0.619771      0.563662      0.481455      0.401876      0.331927      0.268739      0.221984      0.191393      0.167826      0.111861
  30   5 1770.0357    0.3711  0.3589  9.4153 -0.0021  0.0128   0.0097   0.0284    0.0318   0.0000   440.3252      -1.48207       21.6824      0.281026      -3.65111      0.803331       1.37663      0.893169      -1.35926      0.869967     -0.188705   -0.00201355     -0.597985    0.00804187      0.216489     -0.247162      0.178329      0.151626      0.650625      0.875135      0.936760       1.05859      0.996752       1.06400       1.01694      0.954625      0.837737      0.765125      0.619649      0.606928      0.525611      0.424286      0.326803      0.273640      0.207539      0.143479
  30   6 1949.9605    0.5824  0.5156  9.7118  0.0004  0.0135   0.0124   0.0333    0.0394   0.0000   440.4272     -0.943052       18.6606      -1.26434      -2.60124       1.10783       1.28330    -0.0615953      -1.64780       1.25713     -0.379157     -0.484235     0.0130764     0.0474948     0.0737943     -0.595467      0.320979      0.239507      0.728602      0.983458       1.12882       1.17190       1.23475       1.19294       1.14310       1.05292      0.938079      0.823933      0.706144      0.602032      0.509026      0.416193      0.331963      0.264880      0.203335      0.145667
  30   7 2126.3351    0.8602  0.7659 10.1023 -0.0001  0.0168   0.0149   0.0406    0.0482   0.0000   440.6861     -0.916708       18.6912      0.356648      0.227444     -0.479980     -0.459623     0.0553789       1.23563      -1.30014      0.211226     0.0936257     -0.195268      -1.05729      0.271582      0.275535    -0.0800912     0.0179489      0.866013       1.16123       1.32109       1.32566       1.45100       1.39286       1.31805       1.20834       1.11770      0.980558      0.878387      0.760063      0.624071      0.527346      0.407986      0.328457      0.253686      0.180980
  30   8 2297.3722    1.1957  0.8425 10.8512 -0.0017  0.0184   0.0204   0.0438    0.0511   0.0000   441.6177      -3.34972       17.0531       1.31757      -3.78801      -2.36458      0.558418      -1.28097     -0.406906     -0.877873     0.0167867      0.606091    -0.0544593      0.547859     -0.407962     0.0949027     -0.501445     -0.145955      0.957450       1.37050       1.52185       1.62652       1.67882       1.58410       1.59267       1.45935       1.30082       1.15492      0.957756      0.829505      0.661594      0.534596      0.445396      0.335575      0.275518      0.197447
  30   9 2462.2726    1.7317  0.9889 11.3666 -0.0014  0.0192   0.0277   0.0477    0.0599   0.0000   438.7943      0.158925       19.0004     -0.691519      0.119385       1.29209       1.21267      -2.79718      -1.42003     -0.858604      0.226424      0.985967      -1.64919     -0.230629      0.205205     -0.347825      0.195518     -0.224131      0.981203       1.33431       1.44695       1.53164       1.64008       1.57679       1.52593       1.42658       1.26954       1.13136      0.989136      0.825561      0.740657      0.584051      0.459046      0.372506      0.271290      0.221762
  30  10 2623.4468    2.2563  1.0503 11.9956 -0.0001  0.0197   0.0356   0.0509    0.0587   0.0000   441.3528       2.84894       15.8883    -0.0926730     -0.362851      0.575673      -2.62671      -1.06603       2.53994      0.875994       1.08804       1.55929      -1.71831      0.280362      0.431067      0.766223     -0.614348     0.0787286       1.05190       1.44373       1.54389       1.65705       1.72337       1.71573       1.60353       1.49639       1.33422       1.21138       1.07768      0.914424      0.733283      0.607235      0.471857      0.392207      0.295444      0.227430
  30  11 2782.4632    3.0692  0.9479 12.4970  0.0003  0.0185   0.0485   0.0459    0.0585   0.0000   438.6753       1.63929       13.8604      -2.77639     -0.796540     -0.685458      0.850580      -2.36106      -1.66319      -2.36371      0.519046      0.306536     -0.326346     -0.413645      -1.07584     -0.311982      0.245835    -0.0919856      0.924560       1.30613       1.41968       1.43183       1.57966       1.43928       1.44135       1.34032       1.16707       1.09807      0.949794      0.814088      0.682130      0.575421      0.458285      0.350764      0.271396      0.204086
  30  12 2939.0911    3.6832  0.8745 13.0800 -0.0000  0.0175   0.0609   0.0434    0.0551   0.0000   437.9135    -0.0722243       13.2390      -3.23065       1.12827      -2.77327     -0.572512      0.665661     0.0317939     -0.502717       1.45925      -1.53597      0.398805      0.433720     -0.667947    -0.0935022    -0.0760269     -0.244977      0.888323       1.23155       1.31475       1.36813       1.48577       1.35471       1.40860       1.28051       1.14052       1.02175      0.881595      0.774057      0.637659      0.532452      0.416812      0.327170      0.255585      0.197384
  30  13 3093.3599    4.1723  0.9636 13.4093 -0.0001  0.0188   0.0662   0.0476    0.0611   0.0000   438.4347     -0.399178       17.5439      -2.96658      -3.33403      0.444666    -0.0756598      -3.05513      0.218663     -0.210026     -0.549942      -1.43573     -0.775639     0.0519201     -0.244444      0.363899     -0.196685     -0.231831      0.976514       1.34930       1.43874       1.57952       1.64828       1.57168       1.50519       1.39189       1.28786       1.13846       1.00635      0.827169      0.725147      0.558922      0.452436      0.362220      0.286251      0.217259
  30  14 3245.9877    3.7967  1.2876 13.4071 -0.0047  0.0230   0.0566   0.0647    0.0536   0.0000   441.6577      -1.50197       14.8295     0.0800715      -2.53781      -3.19433       4.29703      0.334139      -1.32328     -0.190447      -1.12733     -0.274494     -0.216530     -0.481584      -1.55738      0.286469     -0.697146      0.107680       1.15411       1.57366       1.68681       1.77836       1.90360       1.79634       1.81920       1.66992       1.49820       1.35455       1.17000      0.988563      0.826177      0.668033      0.554705      0.426745      0.342092      0.258286
  30  15 3397.6516    3.3714  1.8937 12.6591 -0.0001  0.0266   0.0400   0.0723    0.0467   0.0000   438.6823       1.64463       15.1223      -2.16667      0.807310       2.70369      -3.76884      -5.67105     0.0292447       1.73371     -0.293406      0.815724      0.136655      0.344849      0.913696      0.327931     -0.799511     0.0322249       1.41284       1.88689       2.09499       2.20184       2.27283       2.22301       2.19748       2.05581       1.80025       1.57301       1.41154       1.19028       1.00130      0.838169      0.654215      0.534461      0.391383      0.301696
  30  16 3548.7384    2.6058  2.8899 12.3209 -0.0005  0.0358   0.0271   0.0987    0.0352   0.0000   445.0786      0.564388       9.21471      -3.08569       6.07544     -0.466479      -1.62100      -4.40048      -3.67663       2.30324     -0.768476      0.198974       1.76652      -1.05187      0.885733     0.0406805      0.603435     -0.404807       1.75243       2.37903       2.72298       2.76993       2.92514       2.84529       2.70482       2.60271       2.30701       2.13042       1.81362       1.58810       1.32367       1.08308      0.887395      0.677318      0.540842      0.399009
  30  17 3699.0425    2.1501  4.3104 11.6921 -0.0010  0.0458   0.0199   0.1236    0.0329   0.0000   436.3566      -3.33692       8.16842      -11.5871      -1.44122       1.95149      -1.26106      -8.13279      -1.11775     -0.198477      -3.11360     0.0735232      -1.97413      0.994349     -0.511454      0.537278       1.38864     -0.488732       2.32633       3.14188       3.46828       3.58688       3.83186       3.67530       3.59678       3.33679       3.00346       2.71504       2.38488       2.03808       1.73388       1.40792       1.12574      0.914874      0.681172      0.524905
  30  18 3848.9004    1.7956  6.4394 11.1503  0.0006  0.0588   0.0143   0.1596    0.0287   0.0000   435.1686      -2.99265       20.1915      -1.54151      -14.5468      -9.28393      0.317220      -8.22947       3.67571     -0.113466     -0.987722       3.61974      -2.14786     -0.140975      0.838273     0.0419650      0.229778      0.658556       3.01364       4.07472       4.62581       4.87189       4.99460       4.99344       4.64991       4.45147       4.03601       3.50500       3.10019       2.63323       2.22034       1.80937       1.44457       1.15597      0.870336      0.674063
  30  19 3998.4874    1.4169  8.2718 10.9901  0.0003  0.0763   0.0119   0.2143    0.0249   0.0000   443.1610      -13.6956       16.3150       3.09511      -1.29138      -9.41942     0.0119837      -6.51507      -3.68817       4.70149      -1.99233      -3.13191       1.91742       1.73686     -0.377203     -0.272990      0.304765      0.211366       3.84490       5.08664       5.81678       6.13264       6.39200       6.16161       5.98117       5.52815       5.08575       4.52109       4.01793       3.37626       2.85724       2.33280       1.88497       1.52222       1.12664      0.859558
  30  20 4147.5496    1.1351  9.7447 10.8953  0.0002  0.0976   0.0111   0.2773    0.0239   0.0000   447.5050       12.6288       15.5488      -15.5384       7.37148      -7.95610       10.0003       7.10764       5.35411      -4.24840      -7.40700       9.32809     0.0247366       1.87509    -0.0165207      0.676855      0.141754     -0.833387       4.94146       6.47908       7.54294       7.83433       8.15241       7.91785       7.69917       7.08563       6.51603       5.79910       5.11808       4.35479       3.64390       3.03928       2.44317       1.92554       1.45890       1.09540
  30  22 4444.3004    0.7425 13.7343 10.5587 -0.0040  0.1668   0.0077   0.4434    0.0199   0.0000   428.0267       10.4405       8.56786      -1.28812      -3.78186       2.61586       3.43867       8.12417      -6.19568       1.67566       12.1990      -18.1449      0.134334      -3.16066       8.46824       1.43047      -1.84945       5.99501       8.38539       10.9432       12.6623       13.2410       13.4089       13.2384       13.0986       11.8277       11.1933       9.89750       8.64278       7.49826       6.25488       5.20638       4.22920       3.31120       2.54323       1.92724
  31   4 1599.3172    0.2306  0.2008  9.2534 -0.0034  0.0123   0.0082   0.0243    0.0239   0.0000   440.6093     -0.864779       19.8293      -1.04163      -2.37076     -0.739574     -0.593834     -0.818239      0.227508      0.739040      0.515407     -0.212800      0.318624     -0.484198    -0.0501362      0.119802     -0.218569    -0.0365507      0.724306       1.06750       1.30849       1.48156       1.49871       1.42569       1.39407       1.26218       1.06268      0.842345      0.729632      0.554913      0.470508      0.360298      0.269950      0.211569      0.148918      0.119706
  31   5 1788.2288    0.4049  0.3933  9.4307 -0.0045  0.0133   0.0100   0.0281    0.0319   0.0000   440.9976      -1.08815       21.0072      0.591136      -2.67904      0.856815      0.301307      -1.39075      0.844062      0.210628     -0.589264     -0.134895    -0.0846026      0.145215     -0.693857     -0.598714     0.0989853      0.111110      0.634546      0.898430      0.881431       1.05557       1.02503       1.04034      0.979437      0.913057      0.841169      0.767269      0.694635      0.583987      0.491571      0.413311      0.312378      0.277917      0.203366      0.153342
  31   6 1969.4311    0.6096  0.5423  9.7191 -0.0028  0.0143   0.0123   0.0324    0.0398   0.0000   439.8054      0.253771       18.2808      0.995297      -4.25081      -1.61194      0.609347      -1.11989     -0.774788      0.810737     -0.191090       1.26173      0.566171     -0.266633     -0.528624     -0.236775     0.0173365    -0.0267880      0.786371       1.06862       1.21855       1.28977       1.30842       1.22925       1.14358       1.06766       1.01653      0.915953      0.799956      0.733262      0.571882      0.488963      0.390078      0.315096      0.238119      0.173539
  31   7 2146.9938    0.8984  0.6711 10.2144  0.0002  0.0152   0.0163   0.0378    0.0455   0.0000   441.1643     -0.359314       19.9371      -1.93013      -2.36601      -1.39546     -0.949213      -2.75137      0.656612      0.481125    -0.0950529     -0.249572      0.125071     -0.864133      0.690544    -0.0649451      0.315611    0.00805489      0.758559       1.00456       1.08253       1.21139       1.22502       1.17895       1.15502       1.03188       1.02162      0.880022      0.799257      0.640509      0.567071      0.454495      0.374365      0.301864      0.237715      0.179118
  31   8 2318.9319    1.3351  0.9316 10.6996 -0.0019  0.0181   0.0209   0.0444    0.0575   0.0000   441.3367      -2.82441       18.2394      0.524746      -1.12110       1.96121      0.208467     0.0910167       1.43664     -0.513716     -0.230238      0.956863    -0.0717491      0.936980     -0.106598      0.333165     -0.491588     -0.233708      0.916864       1.24646       1.34028       1.41945       1.43579       1.45337       1.38058       1.27541       1.16526       1.07754      0.960225      0.803780      0.714540      0.590667      0.481899      0.379704      0.292218      0.224862
  31   9 2484.9827    1.8049  0.9358 11.7422 -0.0017  0.0195   0.0298   0.0473    0.0511   0.0000   440.7595     -0.254478       19.6774      -1.19112      0.513653     -0.477234     -0.586839      -1.27548       2.82589      -1.17494     0.0932827     -0.171512     -0.263369      0.533467      0.116927      0.259219     -0.103059     0.0266049      0.917938       1.36337       1.37007       1.54810       1.53380       1.49606       1.42643       1.37593       1.25605       1.13253      0.995462      0.894111      0.731044      0.616673      0.470591      0.389802      0.297028      0.228626
  31  10 2647.7896    2.4632  0.9677 12.0749  0.0003  0.0180   0.0386   0.0467    0.0570   0.0000   439.8529     -0.948937       17.6931      -2.30454      -2.13372       1.00509       1.30935     -0.501984     -0.962797     -0.877278      0.404665    -0.0262440      -1.89352      0.657748     -0.124234      -1.03221      0.450048     0.0706359      0.922402       1.19418       1.29278       1.44060       1.45607       1.41133       1.37465       1.31079       1.17522       1.04473      0.930365      0.808776      0.701040      0.585500      0.478521      0.373689      0.287608      0.212323
  31  11 2808.3420    3.1629  0.8210 12.7874 -0.0023  0.0164   0.0530   0.0411    0.0506   0.0000   440.0276     -0.978940       16.1375      -2.35732      -2.67345     -0.663351     0.0863145     -0.338618     -0.570343       1.30571      -1.57405      0.902820     -0.332688      0.606668     -0.412575    -0.0118913      0.197902     0.0498384      0.833305       1.13212       1.16088       1.29680       1.37393       1.30088       1.29712       1.18912       1.08815      0.976376      0.864114      0.732693      0.619401      0.498166      0.409949      0.335216      0.251808      0.197989
  31  12 2966.1186    3.8463  0.9008 12.9585 -0.0010  0.0167   0.0616   0.0449    0.0574   0.0000   440.8713      0.589161       12.2617      0.927114     -0.633511      -3.35329      0.889054     -0.459518      0.971802       2.25081       1.16845      -1.15500      0.747461      0.653126     0.0518219     0.0536530    0.00565542     -0.448337      0.817289       1.11082       1.19647       1.35897       1.34167       1.29604       1.27973       1.20115       1.08145      0.963822      0.874858      0.737458      0.612411      0.522753      0.391343      0.337748      0.251459      0.198234
  31  13 3121.3662    4.1851  0.9812 13.2577 -0.0007  0.0191   0.0650   0.0454    0.0678   0.0000   440.4848      0.276344       16.4762      -2.42630      -4.31447      -2.83705       1.02979      -1.96516      0.672402      0.934603      0.475010      -1.16455    -0.0620398      0.570826     0.0605859     -0.212057      0.276545   -0.00747794      0.921914       1.33048       1.37860       1.48473       1.58726       1.50486       1.50344       1.37135       1.24308       1.14491      0.982411      0.854032      0.692255      0.584733      0.472180      0.370925      0.293992      0.224758
  31  14 3274.8234    3.7663  1.3729 13.1757 -0.0009  0.0237   0.0522   0.0606    0.0549   0.0000   440.0857      0.252991       15.4211      -3.65910     -0.392651      -3.39597      -2.76476      -1.71951      -2.49164      -1.14139      0.181642      0.477681      0.719664     -0.290590      0.645502     -0.279161     -0.288216    -0.0779916       1.14892       1.61906       1.72774       1.81271       1.92143       1.88072       1.86196       1.73970       1.52869       1.37597       1.21363       1.03978      0.899337      0.710910      0.582102      0.464678      0.353263      0.277117
  31  15 3427.4432    3.1927  2.0309 12.6121  0.0005  0.0280   0.0367   0.0752    0.0431   0.0000   441.3080       1.38560       11.8825      -3.07721       1.78546      -3.05644      -5.68178      -1.07510      -1.57976      0.277152      -1.10252     -0.362612     -0.676824      -1.67937     -0.552780      0.253360      0.840935      0.142284       1.43677       1.89418       2.10599       2.21167       2.32813       2.34520       2.18361       2.03805       1.88468       1.64615       1.51078       1.28097       1.04804      0.879361      0.722414      0.583607      0.437918      0.332367
  31  16 3579.2461    2.5906  3.1991 12.0863  0.0006  0.0361   0.0246   0.0975    0.0347   0.0000   436.8878       3.33126       8.73397      -2.86545       1.44353      0.875634      -4.56949      -2.57278       3.90411      -2.56885       1.08964       3.18626      -3.27644       1.87997     -0.439425     -0.513182     0.0418461      0.460246       1.80844       2.41523       2.76525       2.90163       3.04331       2.97457       2.86070       2.63668       2.47255       2.16086       1.89528       1.63651       1.38850       1.11219      0.912678      0.748122      0.553773      0.434657
  31  17 3730.3274    2.0693  4.6678 11.6425 -0.0007  0.0468   0.0184   0.1340    0.0300   0.0000   439.5794      -1.61092       17.8582      -4.05867      -2.47005      -2.84472      -4.05653      0.731088      0.616908      -3.63675       1.70534     -0.474124      -2.08227      0.289696      -2.03568     -0.476606      0.915507     -0.523519       2.30433       3.04384       3.46556       3.60810       3.75529       3.74570       3.60772       3.32851       3.07897       2.72900       2.42942       2.08986       1.74898       1.46737       1.17719      0.952914      0.719120      0.555902
  31  18 3880.6563    1.6847  7.0526 11.0634 -0.0002  0.0614   0.0131   0.1762    0.0268   0.0000   435.9331       10.8192       22.7049      -8.14068      -12.2771      -6.85670      -2.96616       4.98382      -8.64467      -8.82935      0.215133      0.184197       2.61549      0.855971       1.31201       1.29566     -0.354444     0.0794833       3.06907       4.07453       4.56453       4.76708       4.96413       4.89832       4.71231       4.45644       4.10774       3.65814       3.20804       2.74902       2.33646       1.95076       1.59414       1.27200      0.959857      0.753277
  31  19 4030.7904    1.3724  8.6046 10.9426 -0.0002  0.0782   0.0115   0.2202    0.0242   0.0000   443.4894     -0.986959       33.4464      -5.85466      -6.34551      -6.79570       2.62806      0.540088      -7.83928      -3.19809      -3.96487       1.42769     -0.993297       2.03839      0.598628      0.114587       1.16694       1.85819       3.90287       5.16032       5.91439       6.18798       6.40382       6.32804       6.11141       5.71230       5.23814       4.70736       4.10847       3.55275       2.95395       2.45537       2.04775       1.58464       1.24505      0.950967
  31  20 4180.3169    1.0724 10.7862 10.8252 -0.0027  0.1104   0.0103   0.3083    0.0232   0.0000   445.1439       13.2599       11.3684       4.55539       7.57577      -19.8528      -13.2134       10.1845       15.4339      -18.6981      -3.57265       1.55661       2.49173      -4.56782       2.64323       2.51699       2.02298      -3.31031       5.26842       7.21286       8.14201       8.57863       8.85405       8.76470       8.47634       7.95399       7.31658       6.52983       5.72063       4.96986       4.15738       3.46990       2.81731       2.25424       1.70451       1.31888
  31  21 4329.7434    0.8835 13.0556 10.6136  0.0029  0.1397   0.0078   0.3807    0.0206   0.0000   440.2010      -2.97223       24.8788      -14.4943       1.18206      -10.3438       1.47523      -18.1316       2.74397       21.5080       9.22538       3.46140      -2.34565       6.73531       8.35502      -6.17667      -3.21469      -1.04702       6.70222       9.17820       10.2499       11.1059       11.1106       11.1193       10.6868       9.95986       9.25444       8.34876       7.24155       6.28837       5.37011       4.49225       3.63027       2.85893       2.20442       1.67789
  31  22 4478.5453    0.7362 15.5653 10.4549  0.0017  0.1834   0.0068   0.4700    0.0183   0.0000   443.3462      0.257866      -12.8784      0.750844       1.77752       4.13851      -11.9217       1.30243       4.75097       5.51565      -14.4388       7.77865       2.45639      -1.65418      -1.63165      -3.71458      -3.14726      -2.28299       8.83025       11.7056       13.3387       14.1118       14.4355       14.5987       13.6469       13.1658       11.9734       10.7962       9.43776       8.26609       6.97257       5.78600       4.75130       3.79565       2.86431       2.19852
  32   4 1616.4208    0.2377  0.2123  9.2928 -0.0033  0.0112   0.0090   0.0212    0.0241   0.0000   440.1589      0.591209       18.8924     -0.751351      -3.52332     -0.158685     -0.376512      0.556106      -1.25058     -0.313828     -0.702062    -0.0287196     -0.564992    -0.0278970      0.145169    -0.0180379     -0.249160      0.203625      0.675025       1.02868       1.19348       1.28732       1.25463       1.18123       1.12069       1.04309       1.03807      0.851665      0.772809      0.621149      0.559177      0.421603      0.316153      0.265377      0.233328      0.145459
  32   5 1806.1727    0.3937  0.4040  9.5056 -0.0032  0.0133   0.0095   0.0300    0.0316   0.0000   439.8153     -0.870919       19.5710     -0.554151      -3.06733      0.406948     -0.470454      0.123961     -0.750121     -0.524165      0.647488     -0.340876     -0.524179     -0.675618      0.226093     -0.430836    -0.0342689      0.236873      0.790807       1.09670       1.30643       1.39832       1.42854       1.37840       1.31274       1.16179       1.03177      0.920903      0.819707      0.688109      0.560386      0.472325      0.384654      0.303962      0.241670      0.173893
  32   6 1988.6522    0.6372  0.5092  9.9078 -0.0013  0.0136   0.0132   0.0321    0.0379   0.0000   440.6138     -0.410506       19.2270     -0.540883      -1.21809     -0.154683      -1.27901      0.468225       1.71375      0.678152      0.982331     -0.435876      0.462906     -0.142248      0.134436      0.537686     -0.124535     -0.147074      0.688981      0.935474      0.925319       1.00904       1.05777       1.14346       1.06276      0.980144      0.828250      0.749983      0.712914      0.615861      0.548334      0.456922      0.358651      0.299391      0.213064      0.167094
  32   7 2167.3444    0.9470  0.7677 10.2395 -0.0004  0.0161   0.0159   0.0394    0.0485   0.0000   439.6706     -0.723618       19.8497      -2.31594      -3.32686       1.80165      0.559504      -1.39109      -1.33993      -1.28084     -0.426270     -0.764084     -0.271536      0.333483   -0.00416044     -0.524446     -0.265255      0.222268      0.807329       1.04405       1.20183       1.27429       1.22881       1.23492       1.21282       1.15258       1.03039      0.967627      0.849769      0.756137      0.613389      0.520779      0.418345      0.331839      0.261870      0.205085
  32   8 2340.0444    1.3309  0.9879 10.9325  0.0001  0.0185   0.0208   0.0476    0.0543   0.0000   440.6991     -0.925690       21.1052     -0.127504      -2.01077       1.66806      -2.06395      0.372966      0.904652       1.81006       2.27058     -0.171572      0.132517     -0.515691     -0.204507      0.619110     -0.202347     -0.284348      0.918032       1.23311       1.34591       1.46437       1.49699       1.43942       1.38498       1.32737       1.22725       1.09254       1.01691      0.850764      0.763649      0.608113      0.502503      0.404213      0.317777      0.249105
  32   9 2507.2746    1.9096  0.9405 11.7141 -0.0002  0.0175   0.0301   0.0475    0.0513   0.0000   440.8286      -1.67207       18.0388       1.58694      -1.00555      -1.56056      0.473699      0.776789      0.791885      -1.08941      -1.02548     -0.218981     -0.251873      0.520346     -0.588761      0.395065      0.326401    -0.0416082      0.827252       1.15479       1.22204       1.33444       1.34474       1.33019       1.33094       1.23319       1.13657       1.00500      0.925108      0.784854      0.665687      0.570166      0.440540      0.373379      0.287454      0.222618
  32  10 2671.6409    2.5907  0.9141 12.2503  0.0005  0.0176   0.0401   0.0430    0.0552   0.0000   440.5894       1.07864       18.8294       1.75997      -3.22566      -1.74905     -0.148587     -0.870503     -0.333560      -1.03590       1.06807      0.646424      -1.09447     -0.148253    -0.0208194      0.219657     -0.265907      0.192604      0.899227       1.18496       1.34856       1.44716       1.52078       1.42874       1.44700       1.32078       1.17378       1.08619      0.928788      0.812244      0.683258      0.574468      0.445791      0.363659      0.295479      0.216927
  32  11 2833.6893    3.2501  0.9193 12.7693 -0.0007  0.0178   0.0516   0.0445    0.0541   0.0000   438.4459       1.33726       19.6388     -0.639307      -1.39464      -1.64795      -3.50445      -3.08263       1.46853       1.15755      0.347237      -1.11396      0.558423      0.552516     0.0162942    -0.0688032     -0.192826      0.478693      0.816452       1.15141       1.24140       1.33873       1.38862       1.29892       1.31241       1.26366       1.12268       1.02616      0.889423      0.804114      0.644555      0.564611      0.434580      0.358156      0.276775      0.220289
  32  12 2992.7205    3.9722  0.8968 13.2295 -0.0032  0.0165   0.0638   0.0445    0.0536   0.0000   439.5212      0.593846       15.1207     -0.139261      -1.87260      -1.08748     -0.513280     -0.100093     -0.550061      0.910622      0.592763      0.292785      0.460697      0.948866     -0.910672       1.39491    -0.0949503    0.00391237      0.810163       1.08804       1.17708       1.26399       1.33272       1.28071       1.24676       1.17725       1.07055      0.982934      0.844260      0.764156      0.631351      0.523725      0.434851      0.342345      0.268142      0.214242
  32  13 3148.8520    4.1452  1.0026 13.4305  0.0005  0.0181   0.0637   0.0471    0.0549   0.0000   439.2489       2.13210       16.2862    -0.0903689     0.0705455     -0.848061      -3.39399      -3.60544     -0.723347     -0.442079     -0.294709     -0.356585     -0.402774      0.709639    -0.0180049      0.358864      0.205097   -0.00600283      0.910191       1.20419       1.35560       1.42543       1.47361       1.47323       1.42230       1.31895       1.20042       1.11068      0.940144      0.832829      0.709837      0.582746      0.477358      0.390280      0.301551      0.221796
  32  14 3303.3044    3.6571  1.5053 13.1216 -0.0059  0.0245   0.0477   0.0629    0.0550   0.0000   439.1706       3.04486       13.9724      -1.68934      -1.80145      -3.37621       1.63622      -5.25132       1.80128      0.649033     -0.418016       1.76720       1.04961     -0.109465     -0.679126      0.383509     0.0644854      0.300645       1.12074       1.52536       1.71928       1.78453       1.87191       1.83680       1.76151       1.70143       1.52478       1.42635       1.22655       1.06340      0.913004      0.757773      0.618763      0.499817      0.382305      0.302863
  32  15 3456.6606    3.0426  2.1792 12.5646  0.0003  0.0293   0.0332   0.0784    0.0393   0.0000   441.4972       2.27607       10.8591      -5.28881       4.87823      -4.41625       1.87832       1.27764      0.432699      -2.42768       1.01361     -0.704688      -2.17652    -0.0859154       1.02415     0.0320609      0.602160     -0.216829       1.37593       1.91743       2.07349       2.19820       2.33999       2.18002       2.18283       2.07218       1.87769       1.73347       1.51368       1.30131       1.10959      0.938972      0.749643      0.615967      0.474389      0.375888
  32  16 3609.3104    2.4318  3.6007 11.8740 -0.0006  0.0376   0.0211   0.1020    0.0321   0.0000   442.0265     -0.399316       10.4974      -6.22631       6.78737      -4.97855      -5.07170      0.763751      -2.08667     -0.942380      0.978343      -1.42591      -1.37329       1.01239      0.233491      0.565128     -0.553646       1.30649       1.82180       2.43514       2.75358       2.84617       2.95761       2.86198       2.82342       2.60656       2.49634       2.22029       1.98576       1.73315       1.46697       1.25539      0.999664      0.819181      0.623442      0.500967
  32  17 3761.0704    1.9662  5.0609 11.4989 -0.0001  0.0491   0.0164   0.1342    0.0290   0.0000   430.3788       8.52512       16.5717      -5.13318     -0.688342      -7.76437       3.84845       6.77046     -0.361098       4.26550      -3.00071      0.202954     -0.817208      -1.71846      -2.09131       1.28628      -1.02192     -0.867301       2.35936       3.09878       3.56489       3.65916       3.83039       3.76969       3.60591       3.48495       3.23209       2.84217       2.55758       2.22160       1.89479       1.59872       1.27391       1.05757      0.814546      0.628547
  32  18 3912.2907    1.6104  7.1273 11.1232 -0.0006  0.0634   0.0126   0.1778    0.0251   0.0000   438.8028       10.1791       11.8585      -3.17166      -11.2560      0.331873       1.21821      -3.43812      -10.0426       7.15923      0.702492      -3.75509      -5.83022     -0.897883     0.0855776       1.82556     -0.506901     -0.559590       3.04142       4.04165       4.58087       4.82476       4.98221       4.94462       4.74937       4.49713       4.13708       3.72993       3.33975       2.86964       2.47977       2.03605       1.68484       1.34850       1.05737      0.813516
  32  19 4062.9177    1.2950  9.2379 10.9401 -0.0010  0.0843   0.0107   0.2390    0.0230   0.0000   436.8520      -3.46710       8.68163      -2.14243      -5.29408      -6.07160       1.37103     -0.485530       8.33865       3.52268      -2.78544      -1.16428      -3.01794      -1.81847     -0.614636      -1.50869       1.62550     -0.156692       3.97123       5.30418       6.00461       6.28263       6.54755       6.48944       6.27439       5.94031       5.42146       4.96631       4.38034       3.75493       3.26409       2.69027       2.20745       1.80243       1.38309       1.07322
  32  20 4213.3007    1.0563 11.2424 10.8097 -0.0010  0.1108   0.0095   0.3147    0.0222   0.0000   433.2867      -4.27251       9.10759       10.9217     -0.364024       1.22731      -8.64238      -2.77873      -2.54456       12.6395      -1.23765       5.10618       2.88642      0.807326       6.92201       4.17844      -3.48647      0.449678       5.26417       7.02457       7.99422       8.41021       8.82388       8.69068       8.41578       7.87642       7.27334       6.52894       5.89162       4.96702       4.27198       3.56984       2.94782       2.34648       1.83378       1.40611
  32  21 4362.7560    0.8577 13.9151 10.6140 -0.0003  0.1517   0.0074   0.3928    0.0195   0.0000   445.8420      -7.80689       6.41678       5.25763      -4.86499       3.77313      -2.40943      -1.31190       1.45290      -3.20276       5.93753      -10.7281       7.66153       5.47298      -2.27547      0.182448       5.43235       5.21841       7.08295       9.50668       10.7796       11.3539       11.5315       11.5901       11.1315       10.6889       9.76099       8.79682       8.04814       6.85657       5.89683       4.93201       4.00623       3.26442       2.52254       1.96738
  33   4 1633.2106    0.2618  0.2160  9.2759 -0.0035  0.0100   0.0087   0.0207    0.0246   0.0000   441.5583      -1.18598       22.4158     -0.776295      -3.89123      0.244145      0.163446     -0.978108      0.293642     -0.240144      0.951217     -0.521090      0.623506      0.193572      0.131073      0.125350     -0.185543     -0.225111      0.557321      0.687307      0.804843      0.850088      0.869242      0.823762      0.810548      0.736963      0.657770      0.651511      0.587650      0.487960      0.460770      0.377466      0.317242      0.267455      0.215512      0.166631
  33   5 1823.8184    0.4460  0.4053  9.4959 -0.0017  0.0125   0.0103   0.0280    0.0325   0.0000   440.9609      0.621884       20.8578     -0.530257      -2.03986     -0.560441      -1.76972    -0.0774373      0.959619    -0.0221214    -0.0364725     -0.502562     -0.298951    -0.0877580      0.382598    -0.0345330     -0.298114    0.00381005      0.606098      0.784901      0.949559      0.990287       1.02295       1.09083      0.993713      0.905835      0.860698      0.749665      0.639513      0.583219      0.453125      0.384661      0.339626      0.259003      0.205197      0.149990
  33   6 2007.6071    0.6812  0.5897  9.8513 -0.0005  0.0142   0.0128   0.0327    0.0401   0.0000   440.3616     -0.592909       18.8993      -4.38549      -1.86906    -0.0398382     -0.711212      -1.37819       1.02136     -0.235806      0.798951     -0.433436      0.188346      0.454715      0.135538      0.254426      0.253442     -0.172055      0.688058      0.923369      0.986802       1.11621       1.11766       1.09050      0.995141      0.990562      0.852850      0.837773      0.720290      0.692950      0.595202      0.493172      0.411859      0.338810      0.273408      0.202322
  33   7 2187.3086    0.9975  0.8307 10.2227 -0.0012  0.0166   0.0161   0.0410    0.0517   0.0000   441.6214      -2.05512       21.1668     -0.153052      -1.70176     -0.708630       4.06595      0.341065      -1.21267     -0.783573      0.645948      0.524716      0.468504      0.305221     -0.408732     -0.182981    -0.0770641      0.138475      0.767864       1.05257       1.13717       1.19621       1.27843       1.28896       1.25467       1.17896       1.04162      0.965700      0.829372      0.740017      0.624366      0.533945      0.420677      0.356539      0.267575      0.209766
  33   8 2360.7919    1.4297  0.9517 11.0599  0.0010  0.0184   0.0223   0.0459    0.0518   0.0000   441.4235       1.05447       21.2371      -2.00905      -2.32369      -3.23494       1.76651      -1.07955     -0.969227      0.114826       1.51072      0.283741    -0.0415709     -0.774048     -0.332732       1.52686      0.322132     0.0288288      0.839036       1.21650       1.29618       1.39280       1.48829       1.43751       1.40167       1.33242       1.19632       1.08501      0.948915      0.823061      0.692700      0.590535      0.475922      0.393718      0.303016      0.227908
  33   9 2529.1573    1.9986  1.0083 11.6856 -0.0024  0.0196   0.0299   0.0459    0.0550   0.0000   440.9649      0.948925       17.9314     -0.491905      -3.01201      0.438705     -0.889326      -1.26572       1.89127     -0.950152      0.453574    -0.0939581     -0.284552      0.683364      0.344763     -0.197471     -0.299138      0.455239      0.880043       1.23585       1.31027       1.53007       1.45864       1.47623       1.48414       1.34146       1.26011       1.10062       1.00888      0.835839      0.726755      0.604423      0.518323      0.413610      0.318007      0.239848
  33  10 2694.9988    2.6118  0.9458 12.4595 -0.0003  0.0178   0.0404   0.0450    0.0493   0.0000   439.0005     -0.990934       18.6188       1.50424     -0.560857      -1.53074      -1.87690     -0.194532      0.225712     -0.246650      0.246321      0.517162      0.803080     0.0592712     -0.840009     -0.305230     0.0424312     -0.387576      0.869807       1.15612       1.24117       1.37080       1.44248       1.38665       1.35523       1.26370       1.17336       1.07086      0.937881      0.820046      0.694200      0.581861      0.476449      0.381825      0.311265      0.244249
  33  11 2858.5825    3.3984  0.9625 12.6688 -0.0004  0.0173   0.0511   0.0440    0.0594   0.0000   440.7400    0.00796105       16.6375      0.137231      -2.77817      -1.30334      0.143424      0.809604      -1.50975      0.263078     -0.357809      0.307086     0.0328675     -0.434462     0.0621820     0.0548811     -0.108485      0.406650      0.833549       1.08836       1.17341       1.28869       1.31222       1.27798       1.30345       1.21789       1.13290       1.02167      0.877433      0.771061      0.664346      0.564439      0.445217      0.370768      0.292485      0.235425
  33  12 3018.7987    4.0310  0.8884 13.3058 -0.0014  0.0170   0.0635   0.0421    0.0509   0.0000   441.8250     -0.516857       12.9205     -0.347537     -0.668647      -2.11983       2.40757      -1.20851      0.356842    -0.0817503      0.304573    -0.0298107     -0.544005    0.00749589    -0.0956470      0.584188      0.507555      0.300437      0.796967       1.09822       1.14183       1.28362       1.26998       1.29184       1.19325       1.20987       1.06576      0.990188      0.853808      0.776445      0.675632      0.568245      0.465658      0.374785      0.300683      0.228454
  33  13 3176.0396    4.1669  1.0447 13.3526  0.0004  0.0185   0.0631   0.0491    0.0576   0.0000   440.5947      0.175394       15.9222      -1.86290       2.51575      -4.31134     -0.276259      -3.59828      -2.23727      0.526886       1.13248   -0.00895808      0.560439       1.29144     -0.293772      0.207133      0.528008    -0.0280283      0.892667       1.22213       1.30494       1.45476       1.46743       1.42502       1.38779       1.32780       1.22526       1.14017      0.994233      0.835383      0.763144      0.606796      0.517135      0.404799      0.328286      0.257249
  33  14 3331.3459    3.5343  1.7286 13.0350 -0.0016  0.0257   0.0439   0.0694    0.0461   0.0000   439.8347       2.58783       13.7895      0.397151       1.06694     -0.885769      0.261553       3.19859      0.157232      0.421687       1.37333       2.22008      0.124756      0.874798      -1.01881      0.381197      0.397590      0.683051       1.19677       1.71630       1.86578       1.98426       2.07115       2.02643       1.96559       1.85726       1.71581       1.55938       1.36909       1.18378       1.01044      0.850389      0.687546      0.557098      0.437410      0.347247
  33  15 3485.7113    2.9024  2.4371 12.4879 -0.0005  0.0312   0.0305   0.0816    0.0381   0.0000   439.3907     -0.386702       13.2695      -3.60368       3.50135      -2.98603      -1.30680      0.839635       1.88072      -1.43046      -1.26192      -1.94086       1.96364       1.03684     -0.414303      0.539510      0.458650     -0.101042       1.44635       1.92148       2.17555       2.27806       2.42865       2.36247       2.27580       2.19366       1.95646       1.82679       1.63920       1.37677       1.23699       1.01211      0.850182      0.693136      0.521102      0.408602
  33  16 3639.2680    2.2976  3.9332 11.8692 -0.0015  0.0399   0.0197   0.1113    0.0285   0.0000   437.9407      -3.43892       10.7061      -3.71069      -3.79951      -3.66776      -4.28812     -0.283608      0.103335      -1.25296     -0.671906       1.91914       3.65272       2.04397      0.413331     -0.370523      -1.14590      0.202776       1.87508       2.51885       2.83347       3.01170       3.15003       3.14674       2.97459       2.78927       2.62732       2.36269       2.12099       1.80562       1.55205       1.30724       1.07386      0.883760      0.684517      0.537032
  33  17 3791.7318    1.9283  5.7921 11.2767 -0.0009  0.0507   0.0145   0.1430    0.0273   0.0000   440.5987      -2.11976       14.6383      -10.0385       1.30461      -4.82485      -1.33957       1.92414       5.27286      -4.16302      -1.82099      -2.35842       4.89419      -2.54779       1.25992      0.223510     -0.844035     -0.636995       2.37276       3.13898       3.56989       3.63336       3.86197       3.87080       3.68101       3.55918       3.27009       2.92961       2.65467       2.31173       1.97225       1.67495       1.37478       1.10922      0.876534      0.687797
  33  18 3943.6678    1.5346  7.5120 11.0841 -0.0004  0.0655   0.0120   0.1917    0.0239   0.0000   429.2165     0.0265889       8.39797      -4.85511      0.246047      -6.04446       3.64198      -7.62190      -6.34268      -1.02000      -4.31274       3.20303      -2.78292      0.132286       3.26467       1.01984     -0.491777     0.0839421       3.04098       3.99075       4.55980       4.80777       4.99734       4.99376       4.77613       4.59312       4.17290       3.84519       3.39431       3.02609       2.52338       2.13821       1.77152       1.44106       1.11490      0.878643
  33  20 4245.4633    1.0187 12.2788 10.7393 -0.0009  0.1230   0.0084   0.3304    0.0209   0.0000   439.5418      -7.63721       11.8173      -3.44576      -2.63076       14.2365       19.4794      -13.9265       3.30117      0.776997      -4.25511     -0.984447      -1.17009      -1.05662      -8.56981      -5.53413     0.0342493       3.24380       5.54176       7.48059       8.48445       9.06520       9.23704       9.26277       8.98929       8.53266       7.96556       7.13039       6.37090       5.61568       4.70847       4.01927       3.31195       2.70372       2.07696       1.63499
  33  21 4395.8766    0.8004 14.0197 10.5453 -0.0004  0.1588   0.0070   0.4051    0.0194   0.0000   437.9006      -20.2350       11.6894       11.7132       17.6304      -6.74610      -6.71692      -14.6699      -1.92729       3.23445       6.04624      -2.86637      0.704793      -5.69838      -3.03458      -4.91627      0.615392       1.47968       7.09206       9.46595       11.0255       11.3190       11.9462       11.7757       11.4738       10.8951       9.97703       9.16988       8.19058       7.14477       6.16517       5.22713       4.29408       3.50748       2.66340       2.08889
  33  22 4545.7128    0.6010 15.3168 10.4648 -0.0064  0.2140   0.0066   0.5343    0.0174   0.0000   447.2759       8.20899       39.6621       33.6748      -11.5774      -16.3620       19.1559       11.7322       8.13847       4.97262       1.12964       3.13882      -7.16885       3.61304       3.97746      -2.77546       7.27097     -0.613665       9.63121       12.8762       14.4823       15.6118       16.2207       16.0450       15.3969       14.7201       13.7125       12.3556       11.1179       9.71376       8.33871       6.91773       5.77829       4.73198       3.65939       2.84896
  34   5 1841.2390    0.4576  0.4381  9.4891 -0.0042  0.0137   0.0101   0.0276    0.0336   0.0000   440.1371     -0.615218       18.8932     -0.787444      -2.37081    -0.0216790      0.190786      0.686606      -1.08263     -0.492214      0.613638      0.404753      0.727473      0.498036    -0.0718212     -0.201861    -0.0323762      0.303437      0.583162      0.829416      0.917417      0.926373       1.05651      0.992009      0.943275      0.961255      0.820763      0.824260      0.661824      0.623517      0.503123      0.420516      0.384233      0.285328      0.232070      0.179988
  34   6 2026.3257    0.7171  0.6497  9.8209 -0.0004  0.0150   0.0129   0.0350    0.0428   0.0000   441.7327      -2.16698       19.5481       1.04490      -1.69692      -1.57434      0.140976       1.43090       1.25839      -1.05932     -0.149395       1.11383      -1.09778     -0.504771     -0.191360      0.359312    -0.0369632      0.145201      0.644264      0.902875      0.974926       1.01999       1.07163       1.03171       1.05621      0.980538      0.925952      0.833540      0.742668      0.630391      0.556432      0.468501      0.387106      0.320212      0.251141      0.202134
  34   7 2207.0369    1.0091  0.7466 10.5721 -0.0006  0.0153   0.0171   0.0401    0.0422   0.0000   442.4181       1.20104       19.2185     -0.341221      -2.26448      -2.39342     -0.186780     -0.555294     -0.404827     0.0349956      0.183238     -0.706348      0.446433     -0.276862   -0.00616689     -0.513540     -0.144453    -0.0845972      0.678377      0.938110       1.02164       1.12357       1.16980       1.12968       1.09440       1.04428      0.948335      0.912386      0.791227      0.691333      0.571324      0.500291      0.412085      0.320708      0.265320      0.204659
  34   8 2381.2085    1.5190  0.9731 11.0776 -0.0010  0.0178   0.0228   0.0439    0.0536   0.0000   439.8763     0.0971612       20.1926      -2.84833      -3.79351     -0.523143       1.39928      -1.19508      -1.74889      0.662116       1.46949      0.881237       1.77133     -0.659118     -0.607008     -0.185066     0.0568386     0.0918478      0.808673       1.08882       1.19749       1.30611       1.31531       1.29458       1.27963       1.25357       1.13786       1.03781      0.925322      0.799507      0.672977      0.582121      0.471763      0.404145      0.304812      0.251422
  34   9 2550.6690    2.1026  0.9477 11.7527  0.0003  0.0171   0.0313   0.0439    0.0527   0.0000   441.0160      0.882111       19.4654      -1.58427      -3.01058      -1.45253       1.87621      0.233056      -1.07292      -1.26991      0.854817     0.0490675     -0.399133      0.531568     0.0434531      0.204490     0.0713054      0.157758      0.772525       1.04643       1.15221       1.20570       1.31322       1.23872       1.26135       1.17641       1.07626      0.981410      0.870891      0.767476      0.663735      0.546568      0.466055      0.362414      0.298877      0.239039
  34  10 2717.9771    2.8091  0.9850 12.3434  0.0011  0.0179   0.0413   0.0445    0.0550   0.0000   439.8358     -0.338372       17.1369     -0.483057      -2.75425      -2.98850     -0.653805     -0.851773      0.456151     -0.757752      0.808231     -0.845907    -0.0312036      0.647678      0.244001     -0.245891      0.205725      0.306123      0.806458       1.15314       1.21688       1.27841       1.35146       1.34860       1.31839       1.29129       1.15905       1.03700      0.921586      0.806449      0.717417      0.590671      0.494411      0.398206      0.310724      0.259496
  34  11 2882.9028    3.4874  0.9543 12.7899 -0.0019  0.0171   0.0516   0.0425    0.0559   0.0000   439.5548       2.44639       17.5687      -2.61383      -1.26170      -5.14261       1.03150      -4.06873     -0.814770      -1.29198       1.90471       1.26423     -0.716360     0.0125256     -0.428185      0.581574     -0.277416    -0.0308413      0.776173       1.03641       1.13674       1.21497       1.23608       1.26214       1.21201       1.18608       1.07309      0.973747      0.885787      0.784810      0.681905      0.566160      0.449024      0.378150      0.308708      0.242896
  34  12 3044.4399    4.1941  0.8748 13.3221 -0.0021  0.0163   0.0660   0.0408    0.0503   0.0000   440.6451     0.0195891       18.1454      -2.94656      -2.80464      -4.12689      -4.65542      -1.59423      -1.30661     -0.676206      -1.30833       1.14138     -0.149669       1.05277    -0.0339184     -0.448253      0.153666     -0.230238      0.775600       1.07717       1.18925       1.29902       1.35103       1.28436       1.29891       1.20866       1.07957      0.980178      0.862243      0.784813      0.653694      0.584201      0.466852      0.388775      0.298526      0.232091
  34  13 3202.8172    4.0189  1.1633 13.4161 -0.0001  0.0201   0.0579   0.0532    0.0542   0.0000   440.1086      0.838658       12.8797      0.897445       1.06038      -4.42407      -2.86785      -2.22291     -0.789768     -0.519573     -0.119586    -0.0939012   -0.00863340     -0.379441      0.313031      0.580175     0.0779369      0.310643      0.899493       1.24466       1.39244       1.47611       1.52862       1.50637       1.45953       1.37326       1.29989       1.18794       1.05687      0.902866      0.781067      0.657315      0.532115      0.446104      0.358993      0.273779
  34  14 3359.2716    3.5275  1.7251 12.8839 -0.0006  0.0244   0.0423   0.0659    0.0482   0.0000   440.4833       1.11686       10.1970      0.573001      -1.10305      -3.17317       3.83109     -0.403903     0.0197372     -0.465940       2.92855     0.0877825     -0.853024      0.318407     -0.795030     -0.415595      0.248036    -0.0367907       1.10648       1.54397       1.69390       1.77640       1.85991       1.82281       1.80796       1.70458       1.56737       1.43399       1.26068       1.13241      0.977016      0.832530      0.683158      0.554960      0.437832      0.343527
  34  15 3514.3998    2.7306  2.8081 12.3708  0.0006  0.0330   0.0266   0.0897    0.0343   0.0000   438.2015      -1.28652       13.2773      -3.44372       3.63136       1.56654      -3.17915      -4.80495      -1.60298       5.66848       2.94115       1.04790      -1.94073       1.79936     -0.392496      0.260637     -0.556887     -0.450635       1.50171       2.05279       2.31717       2.36254       2.46115       2.43898       2.31565       2.28863       2.05688       1.93573       1.74695       1.52864       1.33220       1.13317      0.927944      0.751361      0.612779      0.485756
  34  16 3668.6523    2.2531  4.2422 11.7433 -0.0016  0.0411   0.0181   0.1109    0.0276   0.0000   442.1852       4.80085       8.69513      0.955505       2.31284      -1.04741      -4.71429      -3.78583      -3.96545       1.11065      -1.59235       3.89340      -2.90823      0.474055       1.20521    -0.0594930     -0.772101     -0.723197       1.85756       2.43436       2.84085       2.92380       3.05497       3.00304       2.91469       2.84817       2.64818       2.39187       2.16663       1.81581       1.60889       1.38022       1.11137      0.926469      0.738377      0.582432
  34  17 3821.8930    1.8472  6.1296 11.3175 -0.0001  0.0542   0.0138   0.1470    0.0254   0.0000   438.4847       7.72184       7.00503      -3.85123       3.42626      -3.52256       2.27425      -4.88573      -5.27076       2.60393      0.846601      -1.56884       3.25354       2.84071      -1.61315      0.145973       1.29558     -0.126828       2.42781       3.27239       3.70217       3.86880       4.02486       4.00557       3.87061       3.66241       3.42330       3.17588       2.79185       2.50929       2.13196       1.84634       1.48497       1.24376      0.977204      0.761793
  34  18 3974.3816    1.4660  8.0304 11.0354 -0.0002  0.0704   0.0111   0.1955    0.0228   0.0000   441.2252       10.5546       17.2106      -12.2569      -1.68387      -7.46287       3.10277       5.44798       2.68277       2.30850      0.738754      -2.14847      -2.70882       3.95249      -1.53212     0.0484221      -1.41382     -0.428059       3.16521       4.20887       4.87949       5.03883       5.29810       5.18677       5.09030       4.80447       4.47764       4.08935       3.63444       3.25042       2.81777       2.39020       1.97809       1.61856       1.27605      0.992452
  34  19 4126.2777    1.1950  9.9884 10.8535  0.0001  0.0920   0.0096   0.2562    0.0221   0.0000   431.4957      -3.13724       11.7150       2.32708      -6.65953      -15.1214       3.08988      -2.92235       6.19512       3.15538      0.154816     -0.742621      -3.59077      -3.28264      -1.97362       5.05895      -3.04487      -1.34919       4.10271       5.42158       6.13290       6.57859       6.81480       6.77539       6.55750       6.28468       5.82720       5.30800       4.74870       4.19808       3.61076       3.07566       2.52678       2.09555       1.62505       1.30188
  34  20 4277.7735    0.9861 12.6225 10.7040 -0.0003  0.1265   0.0078   0.3379    0.0203   0.0000   431.7447       3.81333       11.8871      0.805272      -18.6676      -8.85264       13.2008      -10.5954      -3.36794      -1.15281      0.529814       2.88592       3.90577       1.75058      0.918214      -2.31754       1.54646      0.694865       5.51092       7.46989       8.44180       8.97099       9.34295       9.33373       9.02223       8.67264       8.05947       7.19569       6.53793       5.72835       4.94568       4.14899       3.48985       2.83565       2.19731       1.73471
  34  21 4428.4075    0.7961 15.1740 10.5264  0.0023  0.1670   0.0067   0.4254    0.0181   0.0000   445.8104       12.9012       4.94501      -26.8253       23.3501       32.9319    -0.0574870      -5.60321      -14.7645       1.90863      -6.66109       1.82438       8.82326      -6.74215       5.07203       1.37844       2.83396      -3.18443       7.21466       9.82905       10.9067       11.8850       12.2555       12.2143       12.0005       11.2418       10.5080       9.56026       8.62508       7.50430       6.46193       5.54904       4.57952       3.70818       2.89720       2.29998
  35   4 1665.9278    0.2925  0.2525  9.2748  0.0012  0.0096   0.0084   0.0228    0.0250   0.0000   439.5670     -0.460718       21.0218     -0.964216      -3.44632      0.605215     0.0377279       1.01498     -0.524151      0.337968      0.582013     -0.442840     -0.117216      0.398749     -0.189119    -0.0956766    -0.0476158     -0.191479      0.469146      0.609266      0.698053      0.756429      0.775533      0.747008      0.738510      0.712613      0.674068      0.637101      0.556305      0.460117      0.419361      0.326438      0.251898      0.229316      0.202033      0.147618
  35   5 1858.4516    0.4788  0.4320  9.5256 -0.0008  0.0122   0.0105   0.0294    0.0323   0.0000   440.6221      -1.35479       20.9348     -0.532627      -4.45116      0.260557       1.08542      0.138539      -1.36048      0.737509      0.101223      0.537772    -0.0366521      0.186231     -0.151382     -0.112861      0.117029    -0.0630892      0.526529      0.790784      0.792766      0.861766      0.895718      0.901684      0.910786      0.801180      0.781172      0.633947      0.637105      0.564403      0.550870      0.455928      0.371608      0.299982      0.245679      0.185305
  35   6 2044.8147    0.7207  0.6695  9.7655 -0.0005  0.0148   0.0125   0.0344    0.0444   0.0000   440.0326      0.841669       21.5874      -2.16189      -3.51046       1.99053      0.811780      -1.17870      0.644421      0.333191      0.548615     -0.339662      0.861543     0.0945760     -0.478196      0.805307      0.434057     0.0307846      0.675977      0.908599      0.993990       1.08273       1.17764       1.13068       1.13543       1.04602      0.948091      0.853119      0.800118      0.666528      0.605507      0.488409      0.407821      0.331830      0.277239      0.211714
  35   7 2226.4096    1.0922  0.8916 10.3307 -0.0010  0.0165   0.0166   0.0425    0.0519   0.0000   441.9885      -1.14048       19.9621       1.61701      -5.10697      -1.76552     -0.537973     -0.127266     0.0166365       1.19357      -1.07621      -1.72131     -0.594090      0.258497      0.176100     0.0412956     -0.115349     -0.592126      0.733151      0.999486       1.07622       1.14981       1.17273       1.22993       1.17135       1.13637       1.04819      0.916281      0.842494      0.755413      0.641655      0.565458      0.471722      0.374935      0.292062      0.240344
  35   8 2401.3371    1.5674  1.0376 11.0809  0.0005  0.0181   0.0224   0.0465    0.0546   0.0000   441.9626      0.217573       19.0964      0.944591      -2.50103   -0.00533343    -0.0153415      0.311756     0.0126205     0.0593197      0.621953      -1.61525     -0.583154       1.01026     -0.100412      0.180006     -0.123450     -0.499528      0.806549       1.07128       1.21804       1.33644       1.35177       1.31002       1.33597       1.24549       1.14465       1.05911      0.961262      0.808560      0.710809      0.612263      0.489265      0.405224      0.331078      0.269896
  35   9 2571.8551    2.1579  1.0416 11.8494 -0.0010  0.0187   0.0312   0.0458    0.0536   0.0000   440.3222     0.0728878       15.6085      0.483009      -3.97378      0.108340       1.06908    -0.0887428      -1.47536      0.364653      0.793489     -0.455740     -0.272497      0.624337     -0.286970     0.0752638    -0.0703841     0.0736436      0.803362       1.11099       1.19159       1.28007       1.38878       1.30901       1.34464       1.22733       1.18664       1.01679      0.952426      0.850685      0.744178      0.613867      0.497600      0.427305      0.333383      0.268856
  35  10 2740.5095    2.8684  0.9440 12.4307 -0.0003  0.0171   0.0427   0.0428    0.0519   0.0000   439.9586       1.01944       18.9708      -2.13867      -1.37699      -3.01989      0.183026      -3.80894     -0.800856      -1.85549      0.423726     -0.461336     -0.508267       1.22400    -0.0936508      0.134692      0.267433     -0.212139      0.754962       1.05525       1.11847       1.24807       1.30041       1.30703       1.26718       1.21164       1.13109       1.00839      0.930359      0.734450      0.665004      0.559848      0.476902      0.374952      0.305472      0.246582
  35  11 2906.8173    3.6764  0.8636 12.9773 -0.0001  0.0157   0.0554   0.0394    0.0506   0.0000   439.7171      0.634282       19.0497      -2.00827     -0.128973      -3.20665      0.527244      -1.69322     -0.699215      -2.50094     -0.457688     -0.196984     0.0724474      0.637748     -0.439810      0.273829      0.521119    -0.0417255      0.739218      0.966629       1.05200       1.15060       1.15154       1.12599       1.07811       1.03298      0.997365      0.946025      0.837141      0.738237      0.643150      0.543023      0.460478      0.391767      0.313984      0.246474
  35  12 3069.5779    4.3008  0.9286 13.3274  0.0005  0.0166   0.0645   0.0422    0.0543   0.0000   440.2111      0.885565       16.4151      -4.41651      -1.64574      -2.82211      -1.18006      -1.27828       1.82997     -0.779045     -0.489300      0.839543     -0.839163     -0.932524     -0.485462      0.117205     -0.414435      0.487506      0.758956       1.00822       1.09050       1.17184       1.23359       1.22929       1.18904       1.18034       1.07852      0.992444      0.844219      0.777979      0.637177      0.550110      0.457227      0.373887      0.310810      0.256377
  35  13 3229.1378    4.0064  1.2870 13.2604  0.0015  0.0207   0.0541   0.0573    0.0515   0.0000   441.2422       4.79419       12.5177      -2.33700     -0.797156      -4.19229      -2.63801      -1.66325      -1.05842     -0.137490      0.666270       1.59789      -2.00296     0.0664650      0.663825      0.440786      0.115276     -0.159210      0.903826       1.23338       1.37757       1.45077       1.51758       1.42239       1.48184       1.38619       1.26019       1.18756       1.06083      0.960830      0.820492      0.693983      0.583267      0.471758      0.386865      0.294959
  35  14 3386.6437    3.3792  1.8412 12.8723  0.0004  0.0260   0.0394   0.0676    0.0412   0.0000   440.9795      -1.21388       12.1418     -0.327203      -1.53623     -0.391336      -3.13230      0.406289       3.08339       2.62008    -0.0436044      0.429200      0.237704     -0.845264      -1.74593      0.348733      0.387741     -0.291110       1.11381       1.55234       1.71155       1.81783       1.90472       1.93133       1.88595       1.74444       1.65549       1.47182       1.35904       1.18249       1.01476      0.855645      0.724276      0.583670      0.463240      0.375649
  35  15 3542.7022    2.6153  3.0459 12.2374  0.0018  0.0342   0.0245   0.0930    0.0326   0.0000   442.1592      0.622245       13.3434      -1.15854       6.37179      -1.42997      -9.43443     -0.247551       5.20553      -3.23044     -0.438676      -1.98173       1.31984       1.05092      -1.35336     -0.660735      0.462888     -0.440419       1.45041       2.00450       2.19712       2.35956       2.45706       2.44359       2.40487       2.29609       2.16713       1.93708       1.76272       1.53424       1.32267       1.13232      0.942502      0.784681      0.606618      0.498905
  35  16 3697.7987    2.1572  4.4704 11.6311 -0.0010  0.0419   0.0170   0.1166    0.0271   0.0000   438.1337      -5.27425       16.8236       3.63238      -5.29321      -8.36245     -0.175106     -0.759636      -3.54658      -1.98699      -3.50559       3.05011     -0.540849      0.131501       2.10665      0.278237       1.44876       1.02979       1.83337       2.46579       2.82807       2.91168       3.09965       3.11811       2.98382       2.90342       2.64506       2.43120       2.16175       1.90529       1.65168       1.41758       1.17747      0.954985      0.763744      0.608472
  35  17 3851.7652    1.7140  6.2931 11.2661 -0.0001  0.0561   0.0129   0.1526    0.0239   0.0000   436.4904      -4.25770       16.9752      -9.08319      -2.87355      -6.99805      -1.94964       1.03396       1.41273    -0.0672625      -3.72808       5.24254     -0.155018      -2.09994       2.53805     -0.284207      0.399693     -0.391245       2.40154       3.28767       3.72223       3.88372       4.07016       4.11009       3.95984       3.79054       3.53837       3.21375       2.90613       2.57749       2.18277       1.90914       1.56540       1.29824       1.02958      0.813185
  35  18 4005.0462    1.4171  8.5722 10.9874 -0.0011  0.0753   0.0107   0.2070    0.0222   0.0000   435.1255     -0.706895       20.7356      -8.87929      -5.38800      -8.53412      0.129912     -0.795029      -1.69680     -0.506478      -7.84404      -2.83996      -2.30492      -2.34059       2.76905      -2.84648      -1.72523       1.06673       3.22999       4.31587       4.94395       5.17601       5.44652       5.42816       5.29924       5.05529       4.68882       4.30184       3.91650       3.40741       2.95272       2.50496       2.10601       1.74415       1.37054       1.09035
  35  19 4157.4589    1.1734 11.0491 10.7681 -0.0003  0.0988   0.0086   0.2761    0.0210   0.0000   434.2793      -1.32965       17.9421       8.09490      -13.9864      -5.59229       12.0697       4.20611      -6.66047      -4.91200       3.82781       11.9622      -4.97976       2.27179      -2.30843     -0.571053      -3.09855     -0.462585       4.29874       5.65713       6.52190       6.91206       7.15637       7.15375       6.98854       6.70146       6.23530       5.66007       5.18694       4.41894       3.97065       3.34062       2.78716       2.31290       1.79344       1.45344
  35  20 4309.3094    0.9322 13.2844 10.6423 -0.0009  0.1349   0.0072   0.3564    0.0190   0.0000   445.9287      -5.15767       13.0322      -14.9780       4.77443       21.1951      -3.89094      -3.31654      -1.19941     -0.752308       9.35180      -6.11639       8.09343      -2.34165      -4.08312       9.50687      -3.09994       1.71470       5.71877       7.54397       8.81453       9.16279       9.59247       9.66638       9.30142       9.00376       8.35874       7.71375       6.90602       6.09689       5.21091       4.55656       3.75044       3.13099       2.41970       1.92989
  35  21 4460.6109    0.7266 15.3449 10.4905 -0.0003  0.1779   0.0065   0.4531    0.0174   0.0000   444.1146       12.8665       8.60982       3.01965      -10.6401      -1.18192       6.33247       2.99965      -7.15083     -0.663558       9.82573      -9.08933      -2.02712       12.6712      -8.66528    -0.0374015       4.66492      0.825266       7.58023       10.1736       11.6940       12.2284       12.9598       12.7105       12.5332       11.9672       11.1487       10.1110       9.33356       8.07127       7.03164       5.95336       5.00246       4.14457       3.24379       2.57319
  36   3 1471.8283    0.1600  0.1375  9.2235 -0.0136  0.0123   0.0076   0.0216    0.0202   0.0000   440.8077     -0.805920       19.9919      0.336216      -3.05989     0.0629192      0.156222     -0.198502     -0.600560    -0.0904227      0.109396    -0.0458993     -0.486839      0.175943      0.157873     -0.159348    -0.0194424     0.0668829      0.462331      0.571272      0.866016      0.538446      0.869408      0.806122      0.634815      0.916902      0.598825      0.691967      0.542987      0.361766      0.464801      0.355408      0.241710      0.271898      0.153688      0.144184
  36   4 1681.8996    0.3044  0.2809  9.3488 -0.0028  0.0101   0.0083   0.0242    0.0248   0.0000   441.1409     -0.119304       21.9822     -0.979516      -2.15018     -0.840365      0.507402   0.000405922    0.00139299     -0.583336      0.590565      0.274450      0.269849     0.0278362      0.138761     -0.117967      0.313957    0.00431502      0.484947      0.671004      0.800564      0.891547      0.905970      0.906873      0.899428      0.787817      0.706611      0.684140      0.545827      0.475112      0.412304      0.374779      0.294011      0.259356      0.200118      0.154942
  36   5 1875.4068    0.4992  0.5107  9.5326 -0.0028  0.0128   0.0101   0.0327    0.0333   0.0000   440.5957     -0.693789       20.2104     -0.125736      -3.36094     -0.521815      0.755478       1.05355     -0.314965     -0.305402      0.594016      -1.24776     -0.131929     -0.202303     -0.657163      0.359599   -0.00561091     -0.374295      0.563778      0.759915      0.806299      0.848413      0.884635      0.903986      0.917380      0.862144      0.841496      0.719667      0.647187      0.552146      0.473211      0.416760      0.364466      0.295513      0.229408      0.190807
  36   6 2063.1213    0.7540  0.6443  9.9694 -0.0025  0.0138   0.0130   0.0342    0.0404   0.0000   440.9235     -0.909846       20.6262      -1.48555      -2.85432     0.0676642      0.115432      0.443982      0.246604     -0.827748     -0.882458     0.0395228      0.278979     -0.393862    -0.0738760     -0.229230    -0.0427958    -0.0186670      0.583676      0.798873      0.873424      0.931590      0.995311      0.946222      0.971231      0.885808      0.863968      0.784552      0.695107      0.632100      0.535141      0.455455      0.377515      0.319984      0.262582      0.218565
  36   7 2245.4955    1.1380  0.8783 10.4569 -0.0022  0.0166   0.0171   0.0404    0.0508   0.0000   439.9016     -0.900034       20.9503    -0.0277505      -3.57369      -1.43219      0.464806     -0.149284       1.21429      -1.57408       1.19111      0.360761     -0.115800     -0.507952      0.610642      0.752478     0.0731765     -0.120122      0.676588      0.945155       1.05420       1.14944       1.16996       1.15344       1.16533       1.09352      0.999594      0.930139      0.844317      0.719556      0.653295      0.553613      0.467590      0.377775      0.304680      0.239207
  36   8 2421.1224    1.6095  0.9984 11.2605 -0.0010  0.0176   0.0232   0.0453    0.0501   0.0000   440.2288     -0.784777       18.2490      -1.98741     -0.698969       1.28053      0.103252     0.0841597     -0.175301      -1.07381       1.10387       1.64018      0.468574     -0.214478     -0.289013      0.795101     -0.297866    -0.0217703      0.747226       1.05639       1.11001       1.25205       1.22152       1.23410       1.20609       1.18616       1.08813       1.01617      0.936758      0.775155      0.702659      0.602649      0.501870      0.423936      0.344012      0.271442
  36   9 2592.7288    2.3180  1.0214 11.9098  0.0002  0.0173   0.0330   0.0457    0.0535   0.0000   440.4662       1.49408       22.8411      -1.92243      -3.92219      -1.17898      0.533977       2.37573     -0.569072     -0.417538      0.680914       1.78240     -0.167706     -0.515795     -0.277652     -0.352795      0.355504     0.0226564      0.766025       1.03750       1.11801       1.23792       1.28239       1.22924       1.17755       1.13579       1.10702      0.988567      0.906244      0.806852      0.718117      0.608545      0.496529      0.424274      0.339244      0.269288
  36  10 2762.6845    3.0277  0.9565 12.5045 -0.0010  0.0169   0.0436   0.0413    0.0535   0.0000   441.5002      -1.80924       19.4207      0.832061      -3.90917      -1.96794      0.564702      -1.83696     -0.399162      0.613822     0.0914512     0.0883792      0.209319    -0.0466642     -0.100021      0.279041     -0.333944     0.0122349      0.755022      0.957988       1.08183       1.16422       1.23329       1.20772       1.20717       1.13623       1.04650      0.993142      0.871306      0.787339      0.676445      0.553125      0.471489      0.391666      0.326034      0.258427
  36  11 2930.2703    3.8865  0.9540 12.8550 -0.0004  0.0167   0.0555   0.0410    0.0572   0.0000   442.1394      0.166907       18.2935       1.42017      -3.98612      -3.88549       2.33973     -0.260064       2.04738       1.33441      0.676978      -1.65681      -1.33225      0.348099       1.15253      0.408167      0.183400    -0.0709250      0.713802       1.01175       1.07405       1.19605       1.15947       1.21272       1.18710       1.16434       1.07611      0.968738      0.854866      0.730788      0.656947      0.553193      0.470605      0.383946      0.307676      0.249249
  36  12 3094.2942    4.1861  0.9534 13.5154 -0.0021  0.0173   0.0627   0.0445    0.0492   0.0000   440.5888      -1.84477       16.8578      -1.44222      -3.42201      -3.18547     -0.358419     -0.730733      -1.47305      -1.01512      0.175170      0.467616      -1.24106     -0.419996      0.267906     -0.248963      0.498647     -0.394064      0.740951       1.01444       1.09398       1.19984       1.26466       1.27623       1.20685       1.18269       1.08158      0.983561      0.873811      0.774561      0.679112      0.568113      0.497095      0.399688      0.313960      0.253709
  36  13 3255.0844    3.9423  1.3549 13.3167 -0.0021  0.0215   0.0516   0.0560    0.0480   0.0000   440.6571      0.829273       14.9865      -3.50189      -1.44530     -0.415386     -0.414989      -1.41016      0.560260     -0.853483     -0.236265       2.27247     -0.233999      0.343972      0.538019      0.933463     -0.238276      0.573632      0.894280       1.23061       1.36721       1.44822       1.55037       1.52253       1.49168       1.39616       1.33609       1.22231       1.11429      0.977185      0.820011      0.711604      0.579635      0.503943      0.399680      0.309570
  36  14 3413.6768    3.3794  2.0413 12.6165  0.0011  0.0259   0.0354   0.0678    0.0394   0.0000   439.9630      0.310980       11.9571      -5.40076     -0.225187      -1.58192      -2.90830     -0.463355       4.28311     -0.750057       1.09958      0.514462      -2.32346       1.13549      0.114466     -0.445916     -0.207413     -0.176020       1.11467       1.51430       1.65524       1.74181       1.85424       1.83007       1.75629       1.77614       1.59830       1.48779       1.34304       1.16618       1.03970      0.865542      0.738184      0.622803      0.489097      0.400427
  36  15 3570.7482    2.5881  3.3787 12.0753 -0.0012  0.0346   0.0226   0.0941    0.0317   0.0000   440.9469      0.423279       13.4636      -6.29074      0.198505      -4.33527      -8.02876     -0.527508       1.21726     -0.527963      -4.61655      -2.02341     -0.756646     -0.258808      0.733275       2.34404       1.10613     -0.200825       1.48231       2.00579       2.26577       2.39265       2.54777       2.49122       2.48517       2.32378       2.21557       1.98945       1.80069       1.56575       1.38729       1.18068      0.980913      0.818774      0.660032      0.523686
  36  16 3726.5859    2.0842  4.9377 11.5588 -0.0002  0.0447   0.0157   0.1202    0.0255   0.0000   436.7571      0.110428       16.0180      -4.69293      0.528882      -6.67918      0.719627      -11.4081     -0.135761       1.62505      0.589316       3.40377      0.205897      0.950694      -1.29327      0.182556      0.585130     -0.161252       1.88635       2.52957       2.87134       2.99315       3.20512       3.13001       3.15312       2.95804       2.75741       2.55319       2.32173       2.00630       1.76406       1.51284       1.26904       1.06055      0.836462      0.681841
  36  17 3881.3550    1.6803  6.8170 11.2181 -0.0018  0.0576   0.0123   0.1621    0.0232   0.0000   439.1854       3.98573       24.3922      -7.13586      -3.55083      -5.58774      -4.98756       7.63721       2.16350       4.66647     -0.855287      -2.89783       4.08230    -0.0152101      -3.79334     -0.238568       2.32618      0.285604       2.44539       3.32952       3.76350       4.02545       4.23894       4.20985       4.11741       3.93393       3.65965       3.33115       3.00157       2.63559       2.28799       1.96672       1.65117       1.36068       1.08676      0.855985
  36  18 4035.3051    1.3536  8.8711 11.0482 -0.0013  0.0782   0.0106   0.2194    0.0214   0.0000   440.8633     -0.365923       9.80908      -11.8732       1.83410      -12.3007      -13.3634      -7.41941       8.51648      -5.75294      -2.15346      -2.24641      -3.52153      -1.69517      -1.35068       1.99046       3.26895      -2.12128       3.32656       4.41527       5.02627       5.35776       5.63201       5.54659       5.50806       5.21634       4.85818       4.47558       4.01129       3.58971       3.11912       2.70254       2.28557       1.90104       1.48922       1.19380
  36  19 4188.5511    1.1292 11.5951 10.7558 -0.0007  0.1070   0.0080   0.2864    0.0204   0.0000   444.8445       7.52639       10.6980       6.34716       7.68608     -0.322514      -3.94898      -6.21076       16.8033      0.981624       2.50702      -8.91622      -8.89124       7.12807       2.01843     -0.749646      0.523130       3.42098       4.45883       6.08699       6.86457       7.20769       7.62430       7.51675       7.46886       7.10034       6.68335       6.16488       5.46875       4.94719       4.21095       3.64853       3.07969       2.55253       2.01293       1.62157
  36  20 4340.9865    0.8545 13.0860 10.6538 -0.0010  0.1401   0.0070   0.3661    0.0187   0.0000   443.4196      -2.68558       6.30074       10.7078       1.55820      -15.6275      -4.12551      -1.57947       7.88199       2.43301       4.74927       10.1723      0.926037      -2.34793      -3.84069       7.04289      -4.49932       4.96259       5.83450       7.84643       8.93622       9.47952       9.98793       9.91765       9.69144       9.28176       8.68231       7.94828       7.16999       6.43025       5.59081       4.79103       4.01478       3.32792       2.62816       2.10968
  37   4 1697.5925    0.3226  0.2768  9.3104 -0.0061  0.0095   0.0085   0.0217    0.0253   0.0000   441.3204     -0.233957       20.7299      0.122814      -2.67038     -0.952151      0.471035     -0.906077     -0.149191      0.470835      0.102240      0.471717     -0.537115      0.646085      0.426423      0.224908      0.206418    -0.0854570      0.411596      0.553416      0.625256      0.675880      0.706805      0.708843      0.700947      0.627845      0.605957      0.538062      0.531665      0.426979      0.395603      0.346332      0.281071      0.253011      0.209885      0.157019
  37   5 1892.2210    0.5355  0.4746  9.6157 -0.0003  0.0119   0.0106   0.0293    0.0334   0.0000   440.6542      -1.86769       19.7502     -0.465866      -3.95581     -0.232048     -0.175669     -0.986689      0.604031     -0.347782      0.427363     -0.372991     -0.468979      0.773146      0.161685      0.117362     -0.123666     0.0469432      0.523286      0.697830      0.804510      0.884662      0.894641      0.944262      0.881932      0.853887      0.769418      0.711182      0.610599      0.553101      0.486858      0.430145      0.335627      0.294841      0.232226      0.178565
  37   6 2081.1240    0.8201  0.6830  9.8714 -0.0002  0.0141   0.0134   0.0337    0.0449   0.0000   440.7237      0.301840       20.6586      -2.12423      -3.34636       1.82142      -1.07796      0.118433    -0.0337461     -0.846106      -1.57937      0.224176      0.541952     -0.141388      0.602048      0.213694     0.0398339    0.00219347      0.589080      0.830934      0.911968      0.932115       1.01006      0.945157      0.965866      0.909613      0.870234      0.796402      0.735833      0.640856      0.569372      0.486423      0.410217      0.336066      0.269958      0.223664
  37   7 2264.3373    1.1999  0.8560 10.7286 -0.0004  0.0164   0.0183   0.0403    0.0467   0.0000   439.6494     -0.714510       20.7972      0.905216      -4.84562      0.146577     -0.270408     0.0454922       2.13685      0.357996       1.41047      0.487617     -0.146354      0.258094      0.500673      0.480139      0.538112     0.0810717      0.677709      0.928458       1.00735       1.08689       1.19692       1.13730       1.13304       1.06868      0.999504      0.947539      0.813435      0.730175      0.640420      0.561764      0.463981      0.376119      0.314448      0.250232
  37   8 2440.6857    1.6814  1.1107 11.3582 -0.0038  0.0195   0.0237   0.0483    0.0543   0.0000   439.6481      -1.71411       17.4318     -0.305803      -4.02035     0.0140287       2.14825     -0.546728     -0.945547       2.28675      0.659356      0.456962       1.06652      0.425481      0.564378       1.46323      0.132841     -0.661758      0.780082       1.09504       1.19727       1.26323       1.35641       1.30759       1.30026       1.30259       1.12449       1.11504      0.968624      0.860079      0.766783      0.641139      0.557538      0.448026      0.357110      0.301449
  37   9 2613.3217    2.3294  1.0106 12.0220 -0.0004  0.0176   0.0333   0.0458    0.0521   0.0000   440.3978     -0.809924       18.5339       1.90022      -1.58690      -3.29027      0.681053     -0.496578      0.204646      -1.35284     0.0988982      0.524981     -0.886280     -0.526406     0.0706145       1.34572      0.705184      0.425119      0.737343       1.01711       1.12564       1.17270       1.29240       1.21778       1.22749       1.19651       1.05433       1.00309      0.911865      0.827574      0.716645      0.608169      0.493011      0.421817      0.339243      0.281529
  37  10 2784.5263    3.1328  0.9230 12.6798 -0.0002  0.0160   0.0456   0.0414    0.0490   0.0000   442.5838      0.169336       18.5455      -1.33250      -1.15052     -0.599607      0.220074     -0.603947      0.167579      0.120905     -0.325635     0.0655852      0.139114      0.976883     0.0641321     0.0617385     -0.188750     0.0972211      0.705966      0.938197       1.05181       1.15125       1.16280       1.16971       1.18589       1.13154       1.01519      0.951314      0.861600      0.733011      0.666477      0.560484      0.489197      0.394927      0.317477      0.256927
  37  11 2953.2920    4.0038  0.8818 13.1262  0.0010  0.0156   0.0590   0.0390    0.0491   0.0000   440.5066      0.152954       16.2625      0.420498      0.216819     -0.393713       2.08289      -2.29634      -1.58306      0.860439       1.30255     -0.785522     -0.118021      0.241856      0.246415       1.47018      0.167990     -0.551720      0.646395      0.905088      0.956796       1.03286       1.08963       1.06676       1.10782       1.02314      0.973786      0.857597      0.813445      0.685604      0.618393      0.536627      0.440748      0.392626      0.310225      0.242860
  37  12 3118.4867    4.3434  1.0687 13.3072 -0.0000  0.0177   0.0601   0.0455    0.0562   0.0000   439.1319       1.86889       16.5676      0.341587      -1.83806      -1.97486     -0.537836      0.485160      -1.64717     -0.704960      0.940328      -1.07943     -0.227104       1.01394     -0.395367      0.369415     -0.251348      0.109266      0.751639       1.02651       1.11836       1.22090       1.29418       1.29301       1.24874       1.22529       1.08045       1.02288      0.900866      0.836019      0.696741      0.623526      0.520494      0.440943      0.343396      0.278148
  37  13 3280.6072    3.9515  1.4465 13.1219  0.0003  0.0221   0.0483   0.0544    0.0481   0.0000   441.6107       1.18973       15.9134      -1.71973      0.699146      -2.97793     -0.496072     -0.245589       1.49271      -1.05034      0.427064     -0.819247      0.222055      0.501392      -1.29650      0.477156      0.543761      0.387192      0.926950       1.25977       1.37478       1.45104       1.58706       1.54754       1.52258       1.49602       1.35609       1.26537       1.11865      0.992120      0.868630      0.739624      0.644365      0.524920      0.425848      0.338171
  37  14 3440.3600    3.2414  2.1273 12.6440  0.0011  0.0264   0.0335   0.0711    0.0361   0.0000   439.9192      0.166906       11.5869      -2.32575       3.00393      -4.59533      -3.35189      -3.03279       1.79204       2.90922   -0.00245677       2.39768       1.21385     0.0109609     -0.262801   -0.00203643     -0.116833      0.679135       1.07278       1.44819       1.64522       1.73347       1.84069       1.77665       1.78568       1.75769       1.58174       1.48534       1.34493       1.16991       1.05752      0.895680      0.747787      0.642160      0.513484      0.411652
  37  15 3598.3824    2.4657  3.5628 12.0134 -0.0001  0.0358   0.0208   0.0953    0.0295   0.0000   441.2295       3.17546       11.6422      -1.45868     -0.659060      -2.56841      -2.30140      -2.02659       1.51735      -3.72728      -2.54184      0.743862     -0.166312       1.21694    -0.0761193      0.611284     -0.162941      0.392095       1.48629       2.04708       2.26506       2.43221       2.54796       2.54830       2.48675       2.32638       2.24067       2.03051       1.85854       1.66097       1.46208       1.25792       1.04628      0.876588      0.703088      0.573637
  37  16 3755.0299    1.9762  5.2619 11.5190  0.0000  0.0465   0.0147   0.1278    0.0243   0.0000   439.8212       2.66405       16.6621      -5.10042      0.996417      -1.30530      -4.03412      -3.05710       1.47242       1.10737     -0.647723      -1.21874       2.31430       3.16927      0.884164     -0.124880      0.523600     -0.189304       1.93256       2.57949       2.94172       3.11066       3.27148       3.24400       3.17429       3.06481       2.85689       2.63965       2.42679       2.11582       1.87631       1.60965       1.34734       1.13160      0.909852      0.740050
  37  17 3910.6790    1.5954  7.2992 11.1911 -0.0015  0.0613   0.0116   0.1711    0.0219   0.0000   440.8470       2.46466       18.1930      -8.00854      0.915932     -0.555548       10.6779       1.52663       1.45656      -3.12105       1.08412      -1.01080       2.83531      -1.38071       4.88133      -1.67864   -0.00768534    -0.0989619       2.58910       3.41841       4.00353       4.13930       4.34890       4.30157       4.24440       4.06219       3.83574       3.48542       3.23791       2.83835       2.52007       2.13746       1.79594       1.50131       1.23840      0.981058
  37  18 4065.2961    1.3010  9.2973 10.9956 -0.0011  0.0827   0.0102   0.2301    0.0216   0.0000   431.8999     -0.796306       19.0886      -11.2537      -4.91138      0.345584       16.0771      -6.55992       6.03418       3.93978       6.95558      -2.49835      -2.90834       2.28039      -1.49129       3.58197       2.24240     -0.596051       3.39391       4.64231       5.14951       5.52268       5.86933       5.74190       5.64628       5.48845       5.14339       4.72999       4.28229       3.76104       3.33403       2.84829       2.41125       2.01403       1.60483       1.30869
  37  20 4372.2293    0.8429 14.1748 10.6113 -0.0004  0.1492   0.0066   0.3796    0.0178   0.0000   425.0328      -2.58125       19.9215       12.5193      -25.6086      -4.11402      -10.3118      -11.9349      -3.60243      -2.07691      -17.7900       1.48937      -4.11475       3.67784      -1.36081       4.34484      0.761649       2.50566       5.99934       8.02067       9.21958       9.76132       10.1814       10.2111       10.0581       9.75740       9.12597       8.34536       7.59531       6.68467       5.93462       5.07497       4.31136       3.63508       2.82791       2.30142
  38   3 1501.5477    0.1684  0.1654  9.2506 -0.0102  0.0091   0.0066   0.0208    0.0200   0.0000   441.0888     -0.736993       20.7405    -0.0996322      -3.30074       1.41284     0.0578222     -0.640068      0.169544      0.411758      0.158705      0.297613     -0.347460      0.103798      0.142513     -0.279253     0.0276137     0.0807067      0.374205      0.484447      0.511556      0.606109      0.601751      0.608718      0.568448      0.576607      0.571966      0.461594      0.465023      0.366290      0.390019      0.326354      0.258900      0.234672      0.203142      0.158728
  38   4 1713.0297    0.3371  0.2910  9.3487 -0.0055  0.0107   0.0086   0.0228    0.0260   0.0000   440.8069      0.749403       20.5617    -0.0180487      -3.30766     0.0536197      0.351578      -1.06493      -1.42092      0.280248     0.0812545     -0.302084      0.313073      0.105419      0.493505     -0.233811     -0.160293     -0.162523      0.601802      0.776184      0.827621      0.906916      0.986947       1.10455       1.05800       1.03956      0.860209      0.795204      0.742098      0.625487      0.504751      0.377714      0.321732      0.293919      0.243282      0.191365
  38   5 1908.7870    0.5562  0.5017  9.5696  0.0003  0.0116   0.0106   0.0290    0.0349   0.0000   440.7514      -1.28038       20.4858   0.000135964      -3.68302      -1.15743      -1.06289     -0.470132      0.103588       1.08158     -0.363144    -0.0239461     -0.394004     -0.545720      0.164945      0.163622      0.166043    -0.0831959      0.513983      0.661863      0.744323      0.800951      0.828618      0.855945      0.833791      0.815771      0.754683      0.678997      0.608353      0.537383      0.473687      0.402443      0.352342      0.279302      0.234259      0.190860
  38   6 2098.9482    0.8356  0.6756 10.1738 -0.0015  0.0142   0.0140   0.0338    0.0402   0.0000   441.4440   -0.00936001       21.0966      -1.16169      -1.73733     -0.502448       1.15099      -1.42539      0.538964      0.908058       1.30542      0.934176     -0.150133       1.21549     -0.938069     -0.710354    -0.0173050    -0.0981494      0.614564      0.811927      0.901646      0.994149       1.00234      0.939956      0.949975      0.905563      0.877503      0.795656      0.746532      0.671612      0.592288      0.499178      0.431654      0.372082      0.308788      0.254865
  38   7 2282.9337    1.2124  0.9667 10.6998 -0.0017  0.0167   0.0174   0.0439    0.0480   0.0000   439.3531     -0.765007       20.6659      -1.29070      -2.66405       3.06398       1.18631      -1.41742      -2.07592      -1.06214     -0.578992      0.771022      0.480757      0.541967      0.604821     -0.220380     -0.294984      0.152115      0.681499      0.876122      0.989324       1.07845       1.14652       1.10193       1.05757       1.08307       1.00353      0.928003      0.817321      0.733051      0.667972      0.567442      0.490541      0.407131      0.320398      0.270956
  38   8 2459.9793    1.8078  1.0998 11.1702 -0.0036  0.0184   0.0240   0.0451    0.0594   0.0000   440.7249      -1.17990       19.0521     -0.553911      -3.28986     -0.285412       2.57432     -0.770193       1.07641     0.0404086       1.38380     -0.655242      0.683901      0.716639      0.889922      0.484003     -0.125821      0.110189      0.708233       1.03343       1.11038       1.18171       1.26203       1.25595       1.21928       1.17932       1.09634       1.02916      0.926897      0.829071      0.726621      0.641575      0.527370      0.453114      0.347675      0.295736
  38   9 2633.6977    2.4091  0.9772 12.1560 -0.0019  0.0164   0.0346   0.0441    0.0510   0.0000   439.7489       1.20501       22.4005     0.0582946      -3.34441      -1.46192       1.08501       1.03520      0.373892      -2.24781     -0.844076      -1.16580     -0.459473      0.405894     -0.906672      0.907684     -0.159687    -0.0496796      0.707345      0.926638       1.02357       1.10408       1.16716       1.16474       1.12757       1.11895       1.04291      0.948778      0.887827      0.744992      0.669666      0.583840      0.487499      0.416878      0.348890      0.275000
  38  10 2806.0620    3.3360  0.9456 12.6843  0.0005  0.0159   0.0470   0.0410    0.0511   0.0000   440.6982      0.237606       21.6458      0.190171      -3.27096      -2.45002       1.22416      -2.14796    -0.0975408     -0.627158      0.871683      0.181498     -0.369862      0.822765      0.476085     -0.634834      0.101723      0.545139      0.655223      0.881112      0.948552       1.05726       1.07313       1.06660       1.02148       1.05023      0.972445      0.916210      0.799112      0.719406      0.629210      0.543357      0.470380      0.391370      0.311982      0.256735
  38  11 2975.9049    3.9852  0.9773 13.1769 -0.0040  0.0165   0.0564   0.0425    0.0515   0.0000   441.4896      0.403564       18.1090     0.0453161     -0.653858      -2.91142    -0.0863972      -1.48291      -2.03202      -1.45908     -0.415784     -0.174784      -1.13366     -0.985647     -0.806289      0.324275     -0.950483    -0.0688109      0.682879      0.945965       1.01828       1.09026       1.13866       1.12959       1.09913       1.10416       1.04616      0.982378      0.834548      0.746099      0.646311      0.585363      0.485409      0.418276      0.341398      0.277116
  38  12 3142.3336    4.3342  1.0766 13.2555 -0.0020  0.0181   0.0580   0.0440    0.0570   0.0000   440.4387       1.65090       15.3077      -3.20597      -2.17939      -5.91782       1.00731      -1.50111     -0.440521      -1.69722     -0.341187       1.41540     0.0824014      0.404706     -0.487826      0.116156     -0.150040      0.109032      0.717336       1.02413       1.09515       1.15866       1.22809       1.24207       1.24565       1.16293       1.10162       1.00407      0.910945      0.818871      0.732013      0.613640      0.523068      0.440968      0.349997      0.290611
  38  13 3305.6668    3.8096  1.5065 13.1444 -0.0008  0.0216   0.0454   0.0573    0.0433   0.0000   439.6388      0.689651       17.6788       1.32846      0.369652      -2.37741     -0.396153      -2.16613     -0.712761     -0.717150    -0.0410630     -0.449483     -0.111315       1.25807     0.0448508      0.505597      0.354570      0.481516      0.900584       1.21849       1.33114       1.46660       1.54248       1.53583       1.47728       1.41771       1.33417       1.24620       1.10669       1.00197      0.863851      0.783337      0.660263      0.550964      0.456654      0.358126
  38  14 3466.6830    3.0549  2.3799 12.5365 -0.0001  0.0277   0.0298   0.0746    0.0342   0.0000   442.9135       2.03910       11.9328      0.212973       6.64577      -4.93515      -2.23850      -3.05426      0.618524      -1.33008       4.13034      0.523959     -0.441958       1.15356     -0.217818       1.41218      0.139373     -0.276521       1.15271       1.49347       1.75306       1.77496       1.91537       1.92198       1.88307       1.86837       1.66686       1.57244       1.43712       1.26015       1.10624      0.949455      0.826158      0.676159      0.556349      0.450246
  38  15 3625.7431    2.3730  4.1557 11.8368 -0.0016  0.0379   0.0183   0.1032    0.0270   0.0000   438.8076       2.25546       15.5353      -1.69342      -2.25662      0.147912      -10.9602      -7.02731      -1.08760       3.04135      0.656822      0.820073      -1.38615     -0.409793      0.258317       1.62372       1.26551      0.293094       1.53357       2.04765       2.32317       2.48980       2.61497       2.59297       2.55898       2.47680       2.31476       2.13987       1.94933       1.72117       1.52027       1.30825       1.12031      0.941425      0.751995      0.618573
  38  16 3783.2772    1.9644  6.0470 11.3277 -0.0009  0.0493   0.0134   0.1343    0.0238   0.0000   441.4007      0.760928       13.6069      -7.98592       3.22285      -7.39559      -3.74452     -0.862917      -8.32516       1.27604      -1.04633       3.44289      0.490656      0.922593      -4.74734       1.77205      -1.02597      -1.72568       2.00294       2.64414       3.04229       3.16076       3.40453       3.43951       3.29780       3.23118       3.00489       2.79304       2.53322       2.24121       1.96994       1.70173       1.43696       1.22164      0.968898      0.800695
  38  17 3939.6998    1.5565  7.7219 11.1312 -0.0012  0.0643   0.0110   0.1765    0.0218   0.0000   440.4134      -1.30729       17.9209       4.24259       5.06416      -5.67657      -4.97283       1.61811      -4.41153       4.47328      -6.83575      -7.50453    -0.0966126      -1.94210      -2.22923       1.99439      0.704019    -0.0154498       2.57356       3.44532       3.97299       4.16050       4.35049       4.42494       4.31099       4.16752       3.92134       3.59790       3.24912       2.93790       2.60057       2.24297       1.91825       1.59554       1.28428       1.04973
  38  18 4094.9252    1.2620 10.0663 10.9773 -0.0008  0.0907   0.0094   0.2427    0.0208   0.0000   442.0373      -8.24680       11.4819      -8.50632      0.323214       5.09072       4.59865       9.18381      0.802580      -6.11354       10.5860       2.77380      -3.92348       2.72563       6.18348      -1.41567      -1.08687       2.89000       3.60011       4.89588       5.64117       5.92445       6.31804       6.29675       6.17583       5.94182       5.55166       5.10165       4.70181       4.14292       3.67312       3.18311       2.66520       2.22939       1.80929       1.45800
  38  20 4403.5250    0.8190 14.9881 10.5885  0.0006  0.1565   0.0063   0.4005    0.0168   0.0000   437.4799       4.66325       42.3947      -30.7913       14.8873       8.06939       11.5151       22.7429       8.56850      -15.8081       11.7145      -4.04468       5.56053      -10.5447     -0.358904      -4.13194       4.11249      -2.86444       6.20379       8.20921       9.47918       10.0193       10.5744       10.6672       10.3660       10.0840       9.54669       8.66735       7.99244       7.11166       6.24285       5.45797       4.54310       3.86205       3.08706       2.52016
  39   3 1516.0431    0.1879  0.1330  9.2084 -0.0152  0.0075   0.0082   0.0156    0.0202   0.0000   441.1234      0.500366       20.3991     -0.773565      -1.93643      0.372764      0.515151     -0.469178      0.712092      0.169874     -0.435881    -0.0935760      0.287462     0.0274072     -0.386046     0.0898054     -0.255307    -0.0902017      0.330818      0.429321      0.473862      0.521168      0.539254      0.559486      0.510717      0.479887      0.446303      0.458829      0.437025      0.387642      0.336355      0.292445      0.243918      0.194553      0.177164      0.135087
  39   4 1728.2420    0.3488  0.3504  9.3290 -0.0032  0.0113   0.0081   0.0243    0.0268   0.0000   441.6302     -0.430786       21.1459     -0.958090      -2.43360      0.629015      0.140255     -0.425245      0.527092      0.681739      0.187538      0.743713     -0.303198      0.397079      0.574945     -0.244745    -0.0577423     0.0579668      0.436981      0.620278      0.655088      0.719910      0.706444      0.741656      0.712649      0.721734      0.707408      0.617989      0.595396      0.500759      0.474920      0.366019      0.337719      0.282823      0.231421      0.181199
  39   5 1925.1935    0.5843  0.5142  9.6628 -0.0038  0.0130   0.0111   0.0285    0.0352   0.0000   440.7792     -0.331882       20.8880     -0.627956      -2.07578     -0.863299       1.68792      0.487822     -0.429315     -0.410869     -0.803557     -0.211026     -0.201105       1.19470     -0.566145      0.345658      0.352484      0.140782      0.603829      0.857405      0.965225       1.00704      0.981115      0.917362      0.879199      0.807365      0.762217      0.767432      0.761037      0.705108      0.690406      0.601974      0.513114      0.423722      0.340741      0.262068
  39   6 2116.5667    0.8555  0.7566 10.0993 -0.0007  0.0152   0.0133   0.0364    0.0426   0.0000   443.1860     -0.956918       20.3822     -0.606171      -1.63211     -0.427001      0.358198     -0.376698      -1.32531     -0.260817      0.281858     0.0953314      0.479055      -1.10563     0.0610791      0.172037      0.117768     -0.196445      0.585473      0.836237      0.894959      0.967658       1.01740      0.993881       1.02111      0.941377      0.852416      0.826650      0.748618      0.677645      0.628188      0.538501      0.444730      0.389211      0.312252      0.265558
  39   7 2301.2271    1.2620  1.0018 10.7436 -0.0023  0.0175   0.0177   0.0446    0.0486   0.0000   440.8781     -0.934203       18.7624      -1.68575      -4.14416      0.662598       1.91637      -1.14272     -0.286077      -1.36539     -0.725722     0.0143154    -0.0661813     -0.259586      0.163064     -0.127584      0.116310     -0.509354      0.637687      0.930888      0.961379       1.12580       1.12712       1.13585       1.11800       1.07398       1.01306      0.940573      0.861831      0.752836      0.681479      0.589289      0.498171      0.410656      0.346002      0.269454
  39   8 2479.0872    1.8342  1.0319 11.5724 -0.0033  0.0171   0.0258   0.0460    0.0498   0.0000   441.3800      0.266891       22.0329      -1.51955      -3.29629      -1.59742       3.46628      0.173044      -1.28062      -1.74842     -0.729878      0.332081      0.406320       1.15052      -1.30417     -0.344781      0.283525      0.368976      0.691888      0.935068       1.05324       1.11375       1.18111       1.20182       1.15168       1.15567       1.04836      0.979201      0.884873      0.775810      0.705453      0.588577      0.512458      0.419833      0.363506      0.292872
  39   9 2653.8535    2.5741  0.9685 12.2402  0.0001  0.0168   0.0357   0.0406    0.0508   0.0000   442.9947     -0.960497       19.7156      -3.69600      -2.25146      -2.12836      0.131309     -0.784615      0.132537     -0.203165     -0.179575      0.102994      0.518140     0.0404602     0.0614008      0.100940      0.467233     0.0395981      0.662671      0.923879       1.01326       1.10750       1.16425       1.13313       1.16301       1.07002       1.02650      0.910495      0.883875      0.775354      0.692386      0.600747      0.510116      0.436246      0.353180      0.289424
  39  10 2827.2761    3.3612  0.9712 12.7320 -0.0006  0.0160   0.0468   0.0423    0.0500   0.0000   440.1055      0.887962       17.3658     -0.748075      -2.92480      -1.79142      0.622785      -1.06458      0.518684       1.21607       1.12898       1.07842      0.493097     -0.506974       1.36475       1.19525      0.451656     -0.619386      0.647640      0.888803      0.977457       1.05022       1.10813       1.06787       1.09550       1.05399      0.985177      0.909340      0.856552      0.722630      0.661302      0.563864      0.471859      0.408100      0.327037      0.270112
  39  11 2998.1266    4.0763  0.9253 13.2613 -0.0016  0.0160   0.0579   0.0399    0.0486   0.0000   440.4729      0.941191       19.3688      -2.31662      -2.78868      -2.15376       1.00326      -1.57887      -1.94743      -1.20690      0.302309      0.986679      0.410452     -0.101386     -0.572071      0.135325      0.143285      0.445677      0.623685      0.888332      0.952566       1.07260       1.05542       1.06744       1.04417       1.06946      0.943474      0.929318      0.841128      0.745375      0.644090      0.542180      0.454152      0.395854      0.334264      0.267101
  39  12 3165.7152    4.2349  1.1008 13.4553 -0.0021  0.0184   0.0575   0.0463    0.0504   0.0000   440.3741      0.965305       17.9117     -0.713866      -1.76287      -1.94761       1.00890      -2.15526      -1.00948     -0.707583       1.93337     -0.160212     -0.827722      0.687222     -0.519549     -0.307494      0.104711      0.576708      0.722975      0.964777       1.10592       1.11721       1.25273       1.17609       1.17559       1.18338       1.05756       1.01101      0.922470      0.824004      0.753806      0.637750      0.540368      0.463143      0.369059      0.323577
  39  13 3330.3806    3.6472  1.7526 12.8785  0.0004  0.0231   0.0396   0.0600    0.0415   0.0000   440.9889       1.87857       14.7434      0.868734     -0.703096      -6.41223      -2.49897      -1.62173      0.500268       3.08235     -0.172532      -1.85162      -1.88030     -0.906853     -0.757347      0.395778      0.565473    -0.0650589      0.921152       1.25518       1.40470       1.52194       1.60668       1.62324       1.55329       1.50921       1.42172       1.29498       1.20070       1.08410      0.948051      0.819241      0.687503      0.586569      0.463185      0.387088
  39  14 3492.6029    2.9144  2.6540 12.4204  0.0031  0.0292   0.0266   0.0791    0.0314   0.0000   440.0404       1.68008       13.2337     -0.855810       6.23646      -4.74406      -9.25952       2.11453       6.18627      -1.37257    -0.0439219       1.94655      -1.05323      0.752490     -0.682231      0.733851     -0.191462      0.306438       1.13479       1.51098       1.71867       1.85405       1.96587       1.93640       1.87968       1.87447       1.74395       1.59705       1.47128       1.30856       1.17436      0.991386      0.868053      0.729423      0.596331      0.475817
[truncated: 801,463 more chars]
