# Supplementary material for: Global-Mode Analysis of Full-Disk Data from the Michelson Doppler Imager and the Helioseismic and Magnetic Imager
Source: Sol Phys. 2018 Jan 31;293(2):29. doi: 10.1007/s11207-017-1201-5 (PMC6566312; doi:10.1007/s11207-017-1201-5)
Supplement: Supplementary file 3 — (TAR 230.0 MB) [file 11207_2017_1201_MOESM3_ESM.tar › MDI/mdifd.3904.36]

   1  12 1885.1065    0.6780  0.7508 14.3229  0.0000  0.2323   0.1111   0.6227    0.1273   0.0000   908.0316       323.782       0.00000       0.00000       0.00000       0.00000       0.00000       0.00000       0.00000       0.00000       0.00000       0.00000       0.00000       0.00000       0.00000       0.00000       0.00000       0.00000       0.00000       0.00000       0.00000       0.00000       0.00000       0.00000       0.00000       0.00000       0.00000       0.00000       0.00000       0.00000       0.00000       0.00000       0.00000       0.00000       0.00000       0.00000       316.316       121.097       0.00000       0.00000       0.00000       0.00000       0.00000       0.00000       0.00000       0.00000       0.00000       0.00000       0.00000       0.00000       0.00000       0.00000       0.00000       0.00000       0.00000       0.00000       0.00000       0.00000       0.00000       0.00000       0.00000       0.00000       0.00000       0.00000       0.00000       0.00000       0.00000       0.00000       0.00000       0.00000       0.00000       0.00000
   1  13 2020.0442    0.7758  2.0104 13.8908  0.0108  0.3287   0.1038   0.9919    0.1175   0.0000  -516.0421       13.4777       0.00000       0.00000       0.00000       0.00000       0.00000       0.00000       0.00000       0.00000       0.00000       0.00000       0.00000       0.00000       0.00000       0.00000       0.00000       0.00000       0.00000       0.00000       0.00000       0.00000       0.00000       0.00000       0.00000       0.00000       0.00000       0.00000       0.00000       0.00000       0.00000       0.00000       0.00000       0.00000       0.00000       0.00000       618.581       202.101       0.00000       0.00000       0.00000       0.00000       0.00000       0.00000       0.00000       0.00000       0.00000       0.00000       0.00000       0.00000       0.00000       0.00000       0.00000       0.00000       0.00000       0.00000       0.00000       0.00000       0.00000       0.00000       0.00000       0.00000       0.00000       0.00000       0.00000       0.00000       0.00000       0.00000       0.00000       0.00000       0.00000       0.00000
   1  14 2156.4039    0.7321  0.2757 14.5601  0.0000  0.1478   0.1315   0.1721    0.1268   0.0000   546.3217      -60.7624       0.00000       0.00000       0.00000       0.00000       0.00000       0.00000       0.00000       0.00000       0.00000       0.00000       0.00000       0.00000       0.00000       0.00000       0.00000       0.00000       0.00000       0.00000       0.00000       0.00000       0.00000       0.00000       0.00000       0.00000       0.00000       0.00000       0.00000       0.00000       0.00000       0.00000       0.00000       0.00000       0.00000       0.00000       190.809       73.5367       0.00000       0.00000       0.00000       0.00000       0.00000       0.00000       0.00000       0.00000       0.00000       0.00000       0.00000       0.00000       0.00000       0.00000       0.00000       0.00000       0.00000       0.00000       0.00000       0.00000       0.00000       0.00000       0.00000       0.00000       0.00000       0.00000       0.00000       0.00000       0.00000       0.00000       0.00000       0.00000       0.00000       0.00000
   1  15 2291.7787    1.6767  0.9511 14.2570 -0.0091  0.1679   0.2165   0.3156    0.1706   0.0000  1727.3171      -92.9978       0.00000       0.00000       0.00000       0.00000       0.00000       0.00000       0.00000       0.00000       0.00000       0.00000       0.00000       0.00000       0.00000       0.00000       0.00000       0.00000       0.00000       0.00000       0.00000       0.00000       0.00000       0.00000       0.00000       0.00000       0.00000       0.00000       0.00000       0.00000       0.00000       0.00000       0.00000       0.00000       0.00000       0.00000       228.923       107.772       0.00000       0.00000       0.00000       0.00000       0.00000       0.00000       0.00000       0.00000       0.00000       0.00000       0.00000       0.00000       0.00000       0.00000       0.00000       0.00000       0.00000       0.00000       0.00000       0.00000       0.00000       0.00000       0.00000       0.00000       0.00000       0.00000       0.00000       0.00000       0.00000       0.00000       0.00000       0.00000       0.00000       0.00000
   1  16 2425.8917    1.7308  1.0342 15.1231  0.0000  0.1679   0.1794   0.4348    0.1632   0.0000   159.2657       57.3459       0.00000       0.00000       0.00000       0.00000       0.00000       0.00000       0.00000       0.00000       0.00000       0.00000       0.00000       0.00000       0.00000       0.00000       0.00000       0.00000       0.00000       0.00000       0.00000       0.00000       0.00000       0.00000       0.00000       0.00000       0.00000       0.00000       0.00000       0.00000       0.00000       0.00000       0.00000       0.00000       0.00000       0.00000       291.415       95.7765       0.00000       0.00000       0.00000       0.00000       0.00000       0.00000       0.00000       0.00000       0.00000       0.00000       0.00000       0.00000       0.00000       0.00000       0.00000       0.00000       0.00000       0.00000       0.00000       0.00000       0.00000       0.00000       0.00000       0.00000       0.00000       0.00000       0.00000       0.00000       0.00000       0.00000       0.00000       0.00000       0.00000       0.00000
   1  17 2559.2214    2.2767  0.7810 14.7718  0.0000  0.1023   0.2027   0.2515    0.1933   0.0000   209.5557      -20.4283       0.00000       0.00000       0.00000       0.00000       0.00000       0.00000       0.00000       0.00000       0.00000       0.00000       0.00000       0.00000       0.00000       0.00000       0.00000       0.00000       0.00000       0.00000       0.00000       0.00000       0.00000       0.00000       0.00000       0.00000       0.00000       0.00000       0.00000       0.00000       0.00000       0.00000       0.00000       0.00000       0.00000       0.00000       140.266       79.6163       0.00000       0.00000       0.00000       0.00000       0.00000       0.00000       0.00000       0.00000       0.00000       0.00000       0.00000       0.00000       0.00000       0.00000       0.00000       0.00000       0.00000       0.00000       0.00000       0.00000       0.00000       0.00000       0.00000       0.00000       0.00000       0.00000       0.00000       0.00000       0.00000       0.00000       0.00000       0.00000       0.00000       0.00000
   1  20 2963.3901    3.5920  1.1366 14.6784  0.0000  0.1106   0.2416   0.2932    0.2224   0.0000   325.2088      -65.9169       0.00000       0.00000       0.00000       0.00000       0.00000       0.00000       0.00000       0.00000       0.00000       0.00000       0.00000       0.00000       0.00000       0.00000       0.00000       0.00000       0.00000       0.00000       0.00000       0.00000       0.00000       0.00000       0.00000       0.00000       0.00000       0.00000       0.00000       0.00000       0.00000       0.00000       0.00000       0.00000       0.00000       0.00000       169.422       69.8360       0.00000       0.00000       0.00000       0.00000       0.00000       0.00000       0.00000       0.00000       0.00000       0.00000       0.00000       0.00000       0.00000       0.00000       0.00000       0.00000       0.00000       0.00000       0.00000       0.00000       0.00000       0.00000       0.00000       0.00000       0.00000       0.00000       0.00000       0.00000       0.00000       0.00000       0.00000       0.00000       0.00000       0.00000
   1  21 3098.2121    3.7197  1.0128 14.4999  0.0000  0.0972   0.2563   0.3154    0.2386   0.0000   431.4419       217.327       0.00000       0.00000       0.00000       0.00000       0.00000       0.00000       0.00000       0.00000       0.00000       0.00000       0.00000       0.00000       0.00000       0.00000       0.00000       0.00000       0.00000       0.00000       0.00000       0.00000       0.00000       0.00000       0.00000       0.00000       0.00000       0.00000       0.00000       0.00000       0.00000       0.00000       0.00000       0.00000       0.00000       0.00000       127.343       69.0433       0.00000       0.00000       0.00000       0.00000       0.00000       0.00000       0.00000       0.00000       0.00000       0.00000       0.00000       0.00000       0.00000       0.00000       0.00000       0.00000       0.00000       0.00000       0.00000       0.00000       0.00000       0.00000       0.00000       0.00000       0.00000       0.00000       0.00000       0.00000       0.00000       0.00000       0.00000       0.00000       0.00000       0.00000
   1  22 3233.0935    4.0708  1.6392 15.0075  0.0000  0.1490   0.2448   0.3348    0.2039   0.0000   331.0488      -24.3191       0.00000       0.00000       0.00000       0.00000       0.00000       0.00000       0.00000       0.00000       0.00000       0.00000       0.00000       0.00000       0.00000       0.00000       0.00000       0.00000       0.00000       0.00000       0.00000       0.00000       0.00000       0.00000       0.00000       0.00000       0.00000       0.00000       0.00000       0.00000       0.00000       0.00000       0.00000       0.00000       0.00000       0.00000       217.529       106.463       0.00000       0.00000       0.00000       0.00000       0.00000       0.00000       0.00000       0.00000       0.00000       0.00000       0.00000       0.00000       0.00000       0.00000       0.00000       0.00000       0.00000       0.00000       0.00000       0.00000       0.00000       0.00000       0.00000       0.00000       0.00000       0.00000       0.00000       0.00000       0.00000       0.00000       0.00000       0.00000       0.00000       0.00000
   1  23 3369.0110    3.5068  2.6442 15.4884  0.0234  0.2263   0.1892   0.6183    0.1187   0.0000   963.5724       332.706       0.00000       0.00000       0.00000       0.00000       0.00000       0.00000       0.00000       0.00000       0.00000       0.00000       0.00000       0.00000       0.00000       0.00000       0.00000       0.00000       0.00000       0.00000       0.00000       0.00000       0.00000       0.00000       0.00000       0.00000       0.00000       0.00000       0.00000       0.00000       0.00000       0.00000       0.00000       0.00000       0.00000       0.00000       366.337       137.920       0.00000       0.00000       0.00000       0.00000       0.00000       0.00000       0.00000       0.00000       0.00000       0.00000       0.00000       0.00000       0.00000       0.00000       0.00000       0.00000       0.00000       0.00000       0.00000       0.00000       0.00000       0.00000       0.00000       0.00000       0.00000       0.00000       0.00000       0.00000       0.00000       0.00000       0.00000       0.00000       0.00000       0.00000
   1  24 3504.2585    2.8377  3.3288 15.8168  0.0000  0.3433   0.1767   0.7453    0.1009   0.0000  -227.9002       244.597       0.00000       0.00000       0.00000       0.00000       0.00000       0.00000       0.00000       0.00000       0.00000       0.00000       0.00000       0.00000       0.00000       0.00000       0.00000       0.00000       0.00000       0.00000       0.00000       0.00000       0.00000       0.00000       0.00000       0.00000       0.00000       0.00000       0.00000       0.00000       0.00000       0.00000       0.00000       0.00000       0.00000       0.00000       726.435       217.295       0.00000       0.00000       0.00000       0.00000       0.00000       0.00000       0.00000       0.00000       0.00000       0.00000       0.00000       0.00000       0.00000       0.00000       0.00000       0.00000       0.00000       0.00000       0.00000       0.00000       0.00000       0.00000       0.00000       0.00000       0.00000       0.00000       0.00000       0.00000       0.00000       0.00000       0.00000       0.00000       0.00000       0.00000
   1  25 3639.8217    2.5065  3.9441 15.7071 -0.0043  0.3854   0.1527   1.0539    0.0911   0.0000   446.8789       402.071       0.00000       0.00000       0.00000       0.00000       0.00000       0.00000       0.00000       0.00000       0.00000       0.00000       0.00000       0.00000       0.00000       0.00000       0.00000       0.00000       0.00000       0.00000       0.00000       0.00000       0.00000       0.00000       0.00000       0.00000       0.00000       0.00000       0.00000       0.00000       0.00000       0.00000       0.00000       0.00000       0.00000       0.00000       862.626       237.551       0.00000       0.00000       0.00000       0.00000       0.00000       0.00000       0.00000       0.00000       0.00000       0.00000       0.00000       0.00000       0.00000       0.00000       0.00000       0.00000       0.00000       0.00000       0.00000       0.00000       0.00000       0.00000       0.00000       0.00000       0.00000       0.00000       0.00000       0.00000       0.00000       0.00000       0.00000       0.00000       0.00000       0.00000
   1  28 4048.6376    1.7894  5.2643 15.5585 -0.0134  0.7716   0.1323   1.7616    0.0683   0.0000  3878.8050       1012.55       0.00000       0.00000       0.00000       0.00000       0.00000       0.00000       0.00000       0.00000       0.00000       0.00000       0.00000       0.00000       0.00000       0.00000       0.00000       0.00000       0.00000       0.00000       0.00000       0.00000       0.00000       0.00000       0.00000       0.00000       0.00000       0.00000       0.00000       0.00000       0.00000       0.00000       0.00000       0.00000       0.00000       0.00000       934.447       473.497       0.00000       0.00000       0.00000       0.00000       0.00000       0.00000       0.00000       0.00000       0.00000       0.00000       0.00000       0.00000       0.00000       0.00000       0.00000       0.00000       0.00000       0.00000       0.00000       0.00000       0.00000       0.00000       0.00000       0.00000       0.00000       0.00000       0.00000       0.00000       0.00000       0.00000       0.00000       0.00000       0.00000       0.00000
   2  13 2081.7532    0.8431  1.7248 12.7110  0.0000  0.1558   0.0401   0.3094    0.1210   0.0000   429.8157       71.6298       37.4581       7.87286       0.00000       0.00000       0.00000       0.00000       0.00000       0.00000       0.00000       0.00000       0.00000       0.00000       0.00000       0.00000       0.00000       0.00000       0.00000       0.00000       0.00000       0.00000       0.00000       0.00000       0.00000       0.00000       0.00000       0.00000       0.00000       0.00000       0.00000       0.00000       0.00000       0.00000       0.00000       0.00000       109.455       83.0931       51.3795       15.4692       0.00000       0.00000       0.00000       0.00000       0.00000       0.00000       0.00000       0.00000       0.00000       0.00000       0.00000       0.00000       0.00000       0.00000       0.00000       0.00000       0.00000       0.00000       0.00000       0.00000       0.00000       0.00000       0.00000       0.00000       0.00000       0.00000       0.00000       0.00000       0.00000       0.00000       0.00000       0.00000
   2  14 2217.6377    0.9432  0.7892 13.8138  0.0000  0.1122   0.0602   0.1440    0.1355   0.0000   437.9217      -8.59800       31.3347      -1.35979       0.00000       0.00000       0.00000       0.00000       0.00000       0.00000       0.00000       0.00000       0.00000       0.00000       0.00000       0.00000       0.00000       0.00000       0.00000       0.00000       0.00000       0.00000       0.00000       0.00000       0.00000       0.00000       0.00000       0.00000       0.00000       0.00000       0.00000       0.00000       0.00000       0.00000       0.00000       0.00000       94.5169       92.3993       29.3536       15.9629       0.00000       0.00000       0.00000       0.00000       0.00000       0.00000       0.00000       0.00000       0.00000       0.00000       0.00000       0.00000       0.00000       0.00000       0.00000       0.00000       0.00000       0.00000       0.00000       0.00000       0.00000       0.00000       0.00000       0.00000       0.00000       0.00000       0.00000       0.00000       0.00000       0.00000       0.00000       0.00000
   2  15 2352.4213    1.3870  0.9427 13.6836  0.0000  0.0833   0.0826   0.1810    0.1812   0.0000   232.8902       76.8480      -39.4728       3.04719       0.00000       0.00000       0.00000       0.00000       0.00000       0.00000       0.00000       0.00000       0.00000       0.00000       0.00000       0.00000       0.00000       0.00000       0.00000       0.00000       0.00000       0.00000       0.00000       0.00000       0.00000       0.00000       0.00000       0.00000       0.00000       0.00000       0.00000       0.00000       0.00000       0.00000       0.00000       0.00000       67.4883       62.8796       25.5901       9.91323       0.00000       0.00000       0.00000       0.00000       0.00000       0.00000       0.00000       0.00000       0.00000       0.00000       0.00000       0.00000       0.00000       0.00000       0.00000       0.00000       0.00000       0.00000       0.00000       0.00000       0.00000       0.00000       0.00000       0.00000       0.00000       0.00000       0.00000       0.00000       0.00000       0.00000       0.00000       0.00000
   2  16 2485.8755    1.7096  1.1548 13.9962  0.0000  0.1199   0.0893   0.2153    0.1486   0.0000   511.9927       145.613      -1.51970      -9.26799       0.00000       0.00000       0.00000       0.00000       0.00000       0.00000       0.00000       0.00000       0.00000       0.00000       0.00000       0.00000       0.00000       0.00000       0.00000       0.00000       0.00000       0.00000       0.00000       0.00000       0.00000       0.00000       0.00000       0.00000       0.00000       0.00000       0.00000       0.00000       0.00000       0.00000       0.00000       0.00000       92.4735       83.8395       31.5558       9.64878       0.00000       0.00000       0.00000       0.00000       0.00000       0.00000       0.00000       0.00000       0.00000       0.00000       0.00000       0.00000       0.00000       0.00000       0.00000       0.00000       0.00000       0.00000       0.00000       0.00000       0.00000       0.00000       0.00000       0.00000       0.00000       0.00000       0.00000       0.00000       0.00000       0.00000       0.00000       0.00000
   2  17 2619.6935    2.5431  1.0897 13.6237  0.0001  0.0913   0.1319   0.1880    0.1904   0.0000   442.0124       82.6729      -19.6431       2.20175       0.00000       0.00000       0.00000       0.00000       0.00000       0.00000       0.00000       0.00000       0.00000       0.00000       0.00000       0.00000       0.00000       0.00000       0.00000       0.00000       0.00000       0.00000       0.00000       0.00000       0.00000       0.00000       0.00000       0.00000       0.00000       0.00000       0.00000       0.00000       0.00000       0.00000       0.00000       0.00000       74.6055       54.8080       33.9761       9.65961       0.00000       0.00000       0.00000       0.00000       0.00000       0.00000       0.00000       0.00000       0.00000       0.00000       0.00000       0.00000       0.00000       0.00000       0.00000       0.00000       0.00000       0.00000       0.00000       0.00000       0.00000       0.00000       0.00000       0.00000       0.00000       0.00000       0.00000       0.00000       0.00000       0.00000       0.00000       0.00000
   2  21 3160.0551    4.3200  1.3359 13.2507  0.0000  0.0827   0.1939   0.2011    0.3192   0.0000   390.5633       158.015      -27.2500       36.9069       0.00000       0.00000       0.00000       0.00000       0.00000       0.00000       0.00000       0.00000       0.00000       0.00000       0.00000       0.00000       0.00000       0.00000       0.00000       0.00000       0.00000       0.00000       0.00000       0.00000       0.00000       0.00000       0.00000       0.00000       0.00000       0.00000       0.00000       0.00000       0.00000       0.00000       0.00000       0.00000       65.5944       51.7611       30.1701       9.59733       0.00000       0.00000       0.00000       0.00000       0.00000       0.00000       0.00000       0.00000       0.00000       0.00000       0.00000       0.00000       0.00000       0.00000       0.00000       0.00000       0.00000       0.00000       0.00000       0.00000       0.00000       0.00000       0.00000       0.00000       0.00000       0.00000       0.00000       0.00000       0.00000       0.00000       0.00000       0.00000
   2  22 3295.2256    4.2199  3.6928 13.9562  0.0223  0.2736   0.1115   0.3382    0.1183   0.0000   340.0269       24.8683      -10.6166       25.4600       0.00000       0.00000       0.00000       0.00000       0.00000       0.00000       0.00000       0.00000       0.00000       0.00000       0.00000       0.00000       0.00000       0.00000       0.00000       0.00000       0.00000       0.00000       0.00000       0.00000       0.00000       0.00000       0.00000       0.00000       0.00000       0.00000       0.00000       0.00000       0.00000       0.00000       0.00000       0.00000       171.446       200.539       77.9035       22.6126       0.00000       0.00000       0.00000       0.00000       0.00000       0.00000       0.00000       0.00000       0.00000       0.00000       0.00000       0.00000       0.00000       0.00000       0.00000       0.00000       0.00000       0.00000       0.00000       0.00000       0.00000       0.00000       0.00000       0.00000       0.00000       0.00000       0.00000       0.00000       0.00000       0.00000       0.00000       0.00000
   3  10 1729.1758    0.3737  1.0811  9.2725  0.0000  0.2551   0.0218   0.1966    0.1678   0.0000   408.3079      -70.4414      0.634462       10.4196      -4.17975      -4.48421       0.00000       0.00000       0.00000       0.00000       0.00000       0.00000       0.00000       0.00000       0.00000       0.00000       0.00000       0.00000       0.00000       0.00000       0.00000       0.00000       0.00000       0.00000       0.00000       0.00000       0.00000       0.00000       0.00000       0.00000       0.00000       0.00000       0.00000       0.00000       0.00000       0.00000       216.263       180.589       115.713       41.4378       11.5960       4.18338       0.00000       0.00000       0.00000       0.00000       0.00000       0.00000       0.00000       0.00000       0.00000       0.00000       0.00000       0.00000       0.00000       0.00000       0.00000       0.00000       0.00000       0.00000       0.00000       0.00000       0.00000       0.00000       0.00000       0.00000       0.00000       0.00000       0.00000       0.00000       0.00000       0.00000
   3  12 2001.1952    0.5822  0.6166 10.0043  0.0000  0.0595   0.0354   0.1200    0.1662   0.0000   464.4752       17.1120      -3.61363       16.9077      0.533843      -2.01594       0.00000       0.00000       0.00000       0.00000       0.00000       0.00000       0.00000       0.00000       0.00000       0.00000       0.00000       0.00000       0.00000       0.00000       0.00000       0.00000       0.00000       0.00000       0.00000       0.00000       0.00000       0.00000       0.00000       0.00000       0.00000       0.00000       0.00000       0.00000       0.00000       0.00000       32.2129       32.7457       20.2656       11.3812       4.69755       1.82181       0.00000       0.00000       0.00000       0.00000       0.00000       0.00000       0.00000       0.00000       0.00000       0.00000       0.00000       0.00000       0.00000       0.00000       0.00000       0.00000       0.00000       0.00000       0.00000       0.00000       0.00000       0.00000       0.00000       0.00000       0.00000       0.00000       0.00000       0.00000       0.00000       0.00000
   3  13 2137.6575    0.7670  0.6004 10.2403  0.0000  0.0556   0.0474   0.1197    0.1757   0.0000   394.4705      -2.04296       34.9322       8.34053       11.1480       2.42632       0.00000       0.00000       0.00000       0.00000       0.00000       0.00000       0.00000       0.00000       0.00000       0.00000       0.00000       0.00000       0.00000       0.00000       0.00000       0.00000       0.00000       0.00000       0.00000       0.00000       0.00000       0.00000       0.00000       0.00000       0.00000       0.00000       0.00000       0.00000       0.00000       0.00000       30.8101       29.7401       19.9163       10.9144       4.49881       1.44406       0.00000       0.00000       0.00000       0.00000       0.00000       0.00000       0.00000       0.00000       0.00000       0.00000       0.00000       0.00000       0.00000       0.00000       0.00000       0.00000       0.00000       0.00000       0.00000       0.00000       0.00000       0.00000       0.00000       0.00000       0.00000       0.00000       0.00000       0.00000       0.00000       0.00000
   3  14 2273.5013    1.0999  0.5715 10.7627  0.0000  0.0613   0.0649   0.1020    0.1772   0.0000   399.4938       35.1687      -6.62631       13.5452     -0.546931      0.674370       0.00000       0.00000       0.00000       0.00000       0.00000       0.00000       0.00000       0.00000       0.00000       0.00000       0.00000       0.00000       0.00000       0.00000       0.00000       0.00000       0.00000       0.00000       0.00000       0.00000       0.00000       0.00000       0.00000       0.00000       0.00000       0.00000       0.00000       0.00000       0.00000       0.00000       25.8431       28.1461       18.7046       17.3542       5.21430       2.21263       0.00000       0.00000       0.00000       0.00000       0.00000       0.00000       0.00000       0.00000       0.00000       0.00000       0.00000       0.00000       0.00000       0.00000       0.00000       0.00000       0.00000       0.00000       0.00000       0.00000       0.00000       0.00000       0.00000       0.00000       0.00000       0.00000       0.00000       0.00000       0.00000       0.00000
   3  15 2407.5831    1.3527  1.0631  9.9843  0.0000  0.0805   0.0642   0.1599    0.5092   0.0000   476.5147      -24.0989      -10.4553      -11.5188      -9.49500       1.09756       0.00000       0.00000       0.00000       0.00000       0.00000       0.00000       0.00000       0.00000       0.00000       0.00000       0.00000       0.00000       0.00000       0.00000       0.00000       0.00000       0.00000       0.00000       0.00000       0.00000       0.00000       0.00000       0.00000       0.00000       0.00000       0.00000       0.00000       0.00000       0.00000       0.00000       51.7709       49.2026       29.8097       13.2076       5.71716       1.56821       0.00000       0.00000       0.00000       0.00000       0.00000       0.00000       0.00000       0.00000       0.00000       0.00000       0.00000       0.00000       0.00000       0.00000       0.00000       0.00000       0.00000       0.00000       0.00000       0.00000       0.00000       0.00000       0.00000       0.00000       0.00000       0.00000       0.00000       0.00000       0.00000       0.00000
   3  17 2676.1715    2.5858  1.0653  2.8522  0.0000  0.0688   0.1134   0.1486 1000.0000   0.0000   367.9524       22.4148      -1.64381       31.0595    -0.0969865    0.00296401       0.00000       0.00000       0.00000       0.00000       0.00000       0.00000       0.00000       0.00000       0.00000       0.00000       0.00000       0.00000       0.00000       0.00000       0.00000       0.00000       0.00000       0.00000       0.00000       0.00000       0.00000       0.00000       0.00000       0.00000       0.00000       0.00000       0.00000       0.00000       0.00000       0.00000       28.4395       31.3051       25.9693       10.3684       8.03477       2.26517       0.00000       0.00000       0.00000       0.00000       0.00000       0.00000       0.00000       0.00000       0.00000       0.00000       0.00000       0.00000       0.00000       0.00000       0.00000       0.00000       0.00000       0.00000       0.00000       0.00000       0.00000       0.00000       0.00000       0.00000       0.00000       0.00000       0.00000       0.00000       0.00000       0.00000
   3  19 2947.0397    3.5846  0.8042 12.0711  0.0000  0.0496   0.1769   0.1240    0.4273   0.0000   447.6800       27.1530       17.8819      -7.38585     -0.959687     -0.137336       0.00000       0.00000       0.00000       0.00000       0.00000       0.00000       0.00000       0.00000       0.00000       0.00000       0.00000       0.00000       0.00000       0.00000       0.00000       0.00000       0.00000       0.00000       0.00000       0.00000       0.00000       0.00000       0.00000       0.00000       0.00000       0.00000       0.00000       0.00000       0.00000       0.00000       27.3430       25.5093       18.0329       9.99531       4.41469       1.25563       0.00000       0.00000       0.00000       0.00000       0.00000       0.00000       0.00000       0.00000       0.00000       0.00000       0.00000       0.00000       0.00000       0.00000       0.00000       0.00000       0.00000       0.00000       0.00000       0.00000       0.00000       0.00000       0.00000       0.00000       0.00000       0.00000       0.00000       0.00000       0.00000       0.00000
   3  20 3082.2998    3.7819  1.0359 11.7454  0.0000  0.0637   0.1677   0.1414    0.7150   0.0000   433.7495      -7.40395       10.3624      -19.7937       5.05943      -2.20961       0.00000       0.00000       0.00000       0.00000       0.00000       0.00000       0.00000       0.00000       0.00000       0.00000       0.00000       0.00000       0.00000       0.00000       0.00000       0.00000       0.00000       0.00000       0.00000       0.00000       0.00000       0.00000       0.00000       0.00000       0.00000       0.00000       0.00000       0.00000       0.00000       0.00000       27.5385       31.9098       20.3089       15.4155       5.35092       2.28881       0.00000       0.00000       0.00000       0.00000       0.00000       0.00000       0.00000       0.00000       0.00000       0.00000       0.00000       0.00000       0.00000       0.00000       0.00000       0.00000       0.00000       0.00000       0.00000       0.00000       0.00000       0.00000       0.00000       0.00000       0.00000       0.00000       0.00000       0.00000       0.00000       0.00000
   3  21 3217.8466    3.9570  1.6251 10.7713  0.0000  0.0739   0.1539   0.2054    1.5183   0.0000   440.9258       43.8567      -14.1228       12.9339      -3.28731       1.45424       0.00000       0.00000       0.00000       0.00000       0.00000       0.00000       0.00000       0.00000       0.00000       0.00000       0.00000       0.00000       0.00000       0.00000       0.00000       0.00000       0.00000       0.00000       0.00000       0.00000       0.00000       0.00000       0.00000       0.00000       0.00000       0.00000       0.00000       0.00000       0.00000       0.00000       35.8768       38.7697       25.0017       16.0419       6.10078       2.46769       0.00000       0.00000       0.00000       0.00000       0.00000       0.00000       0.00000       0.00000       0.00000       0.00000       0.00000       0.00000       0.00000       0.00000       0.00000       0.00000       0.00000       0.00000       0.00000       0.00000       0.00000       0.00000       0.00000       0.00000       0.00000       0.00000       0.00000       0.00000       0.00000       0.00000
   3  22 3353.6701    3.5136  1.6804 12.0513  0.0000  0.0796   0.1303   0.1895    0.3579   0.0000   591.6363       117.780       54.9646       1.51167       3.61896      -3.06367       0.00000       0.00000       0.00000       0.00000       0.00000       0.00000       0.00000       0.00000       0.00000       0.00000       0.00000       0.00000       0.00000       0.00000       0.00000       0.00000       0.00000       0.00000       0.00000       0.00000       0.00000       0.00000       0.00000       0.00000       0.00000       0.00000       0.00000       0.00000       0.00000       0.00000       41.8411       41.9076       28.9621       15.5968       7.45048       2.34573       0.00000       0.00000       0.00000       0.00000       0.00000       0.00000       0.00000       0.00000       0.00000       0.00000       0.00000       0.00000       0.00000       0.00000       0.00000       0.00000       0.00000       0.00000       0.00000       0.00000       0.00000       0.00000       0.00000       0.00000       0.00000       0.00000       0.00000       0.00000       0.00000       0.00000
   3  23 3489.9412    2.7927  2.6330 11.5926  0.0000  0.1095   0.0875   0.2700    0.2397   0.0000   371.3502      -49.1320      -58.7802       49.3606      -2.16607       1.02343       0.00000       0.00000       0.00000       0.00000       0.00000       0.00000       0.00000       0.00000       0.00000       0.00000       0.00000       0.00000       0.00000       0.00000       0.00000       0.00000       0.00000       0.00000       0.00000       0.00000       0.00000       0.00000       0.00000       0.00000       0.00000       0.00000       0.00000       0.00000       0.00000       0.00000       61.2689       58.5016       40.7652       21.9685       9.90360       2.84185       0.00000       0.00000       0.00000       0.00000       0.00000       0.00000       0.00000       0.00000       0.00000       0.00000       0.00000       0.00000       0.00000       0.00000       0.00000       0.00000       0.00000       0.00000       0.00000       0.00000       0.00000       0.00000       0.00000       0.00000       0.00000       0.00000       0.00000       0.00000       0.00000       0.00000
   3  24 3626.1431    2.4063  4.6299 10.9489  0.0043  0.1425   0.0588   0.3812    0.2085   0.0000   438.7887       35.2301      -51.1621      -12.7460       1.00273     -0.164863       0.00000       0.00000       0.00000       0.00000       0.00000       0.00000       0.00000       0.00000       0.00000       0.00000       0.00000       0.00000       0.00000       0.00000       0.00000       0.00000       0.00000       0.00000       0.00000       0.00000       0.00000       0.00000       0.00000       0.00000       0.00000       0.00000       0.00000       0.00000       0.00000       0.00000       72.6049       68.6504       52.0224       30.1839       14.0097       4.05361       0.00000       0.00000       0.00000       0.00000       0.00000       0.00000       0.00000       0.00000       0.00000       0.00000       0.00000       0.00000       0.00000       0.00000       0.00000       0.00000       0.00000       0.00000       0.00000       0.00000       0.00000       0.00000       0.00000       0.00000       0.00000       0.00000       0.00000       0.00000       0.00000       0.00000
   3  25 3762.9736    2.0299  5.4670 11.1739 -0.0063  0.1816   0.0470   0.4365    0.1292   0.0000   447.2248      -49.9152      -15.3060       23.2454       4.11906      -5.32988       0.00000       0.00000       0.00000       0.00000       0.00000       0.00000       0.00000       0.00000       0.00000       0.00000       0.00000       0.00000       0.00000       0.00000       0.00000       0.00000       0.00000       0.00000       0.00000       0.00000       0.00000       0.00000       0.00000       0.00000       0.00000       0.00000       0.00000       0.00000       0.00000       0.00000       84.9273       92.3225       60.9819       39.6334       16.2274       6.02705       0.00000       0.00000       0.00000       0.00000       0.00000       0.00000       0.00000       0.00000       0.00000       0.00000       0.00000       0.00000       0.00000       0.00000       0.00000       0.00000       0.00000       0.00000       0.00000       0.00000       0.00000       0.00000       0.00000       0.00000       0.00000       0.00000       0.00000       0.00000       0.00000       0.00000
   4  11 1914.6999    0.5358  1.8009 11.0564  0.0254  0.1365   0.0227   0.2101    0.1128   0.0000   437.5810      -100.962      -31.4724       9.01614      0.228309      -1.22892      -2.07644      -1.13116       0.00000       0.00000       0.00000       0.00000       0.00000       0.00000       0.00000       0.00000       0.00000       0.00000       0.00000       0.00000       0.00000       0.00000       0.00000       0.00000       0.00000       0.00000       0.00000       0.00000       0.00000       0.00000       0.00000       0.00000       0.00000       0.00000       0.00000       0.00000       60.1567       70.9877       52.1619       31.3978       20.4019       6.27012       4.10812      0.945740       0.00000       0.00000       0.00000       0.00000       0.00000       0.00000       0.00000       0.00000       0.00000       0.00000       0.00000       0.00000       0.00000       0.00000       0.00000       0.00000       0.00000       0.00000       0.00000       0.00000       0.00000       0.00000       0.00000       0.00000       0.00000       0.00000       0.00000       0.00000
   4  12 2051.7029    0.6963  0.7157 11.2641 -0.0018  0.0660   0.0349   0.1066    0.1444   0.0000   454.6290      -15.7810       37.8700       14.0889      -4.55199      -1.91506     -0.940461     -0.297447       0.00000       0.00000       0.00000       0.00000       0.00000       0.00000       0.00000       0.00000       0.00000       0.00000       0.00000       0.00000       0.00000       0.00000       0.00000       0.00000       0.00000       0.00000       0.00000       0.00000       0.00000       0.00000       0.00000       0.00000       0.00000       0.00000       0.00000       0.00000       25.5245       24.5997       24.3826       15.1407       9.28216       4.74816       2.00269      0.389183       0.00000       0.00000       0.00000       0.00000       0.00000       0.00000       0.00000       0.00000       0.00000       0.00000       0.00000       0.00000       0.00000       0.00000       0.00000       0.00000       0.00000       0.00000       0.00000       0.00000       0.00000       0.00000       0.00000       0.00000       0.00000       0.00000       0.00000       0.00000
   4  13 2188.4005    0.7411  0.9713 11.6860 -0.0005  0.0740   0.0336   0.1534    0.1296   0.0000   433.1448      -45.6792       10.5059       23.2311      -8.58333      -5.39908     -0.108096      0.223659       0.00000       0.00000       0.00000       0.00000       0.00000       0.00000       0.00000       0.00000       0.00000       0.00000       0.00000       0.00000       0.00000       0.00000       0.00000       0.00000       0.00000       0.00000       0.00000       0.00000       0.00000       0.00000       0.00000       0.00000       0.00000       0.00000       0.00000       0.00000       24.3746       29.7182       21.7600       19.0618       8.70747       5.56388       1.70060      0.596625       0.00000       0.00000       0.00000       0.00000       0.00000       0.00000       0.00000       0.00000       0.00000       0.00000       0.00000       0.00000       0.00000       0.00000       0.00000       0.00000       0.00000       0.00000       0.00000       0.00000       0.00000       0.00000       0.00000       0.00000       0.00000       0.00000       0.00000       0.00000
   4  15 2458.4442    1.4957  1.3366 12.0615  0.0025  0.0987   0.0512   0.1806    0.1556   0.0000   447.1004       35.2276      -52.7115       21.7723       15.1891     -0.333005      -2.40880      0.660808       0.00000       0.00000       0.00000       0.00000       0.00000       0.00000       0.00000       0.00000       0.00000       0.00000       0.00000       0.00000       0.00000       0.00000       0.00000       0.00000       0.00000       0.00000       0.00000       0.00000       0.00000       0.00000       0.00000       0.00000       0.00000       0.00000       0.00000       0.00000       29.7541       38.9346       31.5329       20.3571       16.7600       4.71252       3.32229      0.837295       0.00000       0.00000       0.00000       0.00000       0.00000       0.00000       0.00000       0.00000       0.00000       0.00000       0.00000       0.00000       0.00000       0.00000       0.00000       0.00000       0.00000       0.00000       0.00000       0.00000       0.00000       0.00000       0.00000       0.00000       0.00000       0.00000       0.00000       0.00000
   4  18 2864.1955    3.0481  0.9366 12.1652 -0.0047  0.0717   0.1298   0.1261    0.3412   0.0000   456.0493       7.77332       36.5852       1.83670       7.68619       7.95897     -0.472839    -0.0574227       0.00000       0.00000       0.00000       0.00000       0.00000       0.00000       0.00000       0.00000       0.00000       0.00000       0.00000       0.00000       0.00000       0.00000       0.00000       0.00000       0.00000       0.00000       0.00000       0.00000       0.00000       0.00000       0.00000       0.00000       0.00000       0.00000       0.00000       0.00000       20.2341       31.3201       18.4968       16.7207       7.75785       4.76160       1.56844      0.578949       0.00000       0.00000       0.00000       0.00000       0.00000       0.00000       0.00000       0.00000       0.00000       0.00000       0.00000       0.00000       0.00000       0.00000       0.00000       0.00000       0.00000       0.00000       0.00000       0.00000       0.00000       0.00000       0.00000       0.00000       0.00000       0.00000       0.00000       0.00000
   4  19 3000.2495    3.8919  1.0627 12.1738 -0.0015  0.0591   0.1479   0.1511    0.4999   0.0000   402.2219       15.6605       7.02651       16.6724       9.60061       3.30968     -0.128783      0.181227       0.00000       0.00000       0.00000       0.00000       0.00000       0.00000       0.00000       0.00000       0.00000       0.00000       0.00000       0.00000       0.00000       0.00000       0.00000       0.00000       0.00000       0.00000       0.00000       0.00000       0.00000       0.00000       0.00000       0.00000       0.00000       0.00000       0.00000       0.00000       26.5092       26.7423       21.2649       13.7370       8.26441       3.18358       1.33866      0.332998       0.00000       0.00000       0.00000       0.00000       0.00000       0.00000       0.00000       0.00000       0.00000       0.00000       0.00000       0.00000       0.00000       0.00000       0.00000       0.00000       0.00000       0.00000       0.00000       0.00000       0.00000       0.00000       0.00000       0.00000       0.00000       0.00000       0.00000       0.00000
   4  20 3135.9857    3.7550  1.3952 11.7896 -0.0027  0.0631   0.1296   0.1679    0.6186   0.0000   386.4691       34.8827      -12.9098      -19.5034     -0.919059       7.25975       2.32482     -0.501210       0.00000       0.00000       0.00000       0.00000       0.00000       0.00000       0.00000       0.00000       0.00000       0.00000       0.00000       0.00000       0.00000       0.00000       0.00000       0.00000       0.00000       0.00000       0.00000       0.00000       0.00000       0.00000       0.00000       0.00000       0.00000       0.00000       0.00000       0.00000       22.4002       22.4723       22.1973       13.8077       7.84634       4.79036       1.86965      0.430809       0.00000       0.00000       0.00000       0.00000       0.00000       0.00000       0.00000       0.00000       0.00000       0.00000       0.00000       0.00000       0.00000       0.00000       0.00000       0.00000       0.00000       0.00000       0.00000       0.00000       0.00000       0.00000       0.00000       0.00000       0.00000       0.00000       0.00000       0.00000
   4  21 3271.7128    3.6786  1.7226 12.3961 -0.0015  0.0788   0.1056   0.1766    0.2937   0.0000   417.8390       44.7582       13.2088      -21.2383       2.47290      0.527002       1.86385     -0.408002       0.00000       0.00000       0.00000       0.00000       0.00000       0.00000       0.00000       0.00000       0.00000       0.00000       0.00000       0.00000       0.00000       0.00000       0.00000       0.00000       0.00000       0.00000       0.00000       0.00000       0.00000       0.00000       0.00000       0.00000       0.00000       0.00000       0.00000       0.00000       31.4946       28.9732       25.6811       19.8817       11.6986       5.66597       1.91562      0.462280       0.00000       0.00000       0.00000       0.00000       0.00000       0.00000       0.00000       0.00000       0.00000       0.00000       0.00000       0.00000       0.00000       0.00000       0.00000       0.00000       0.00000       0.00000       0.00000       0.00000       0.00000       0.00000       0.00000       0.00000       0.00000       0.00000       0.00000       0.00000
   4  22 3408.2353    3.3868  2.3581 12.2346 -0.0001  0.0878   0.0853   0.2106    0.2176   0.0000   435.4952       17.6193       18.1749       31.1297      -9.52224       2.81042       1.24142     -0.513788       0.00000       0.00000       0.00000       0.00000       0.00000       0.00000       0.00000       0.00000       0.00000       0.00000       0.00000       0.00000       0.00000       0.00000       0.00000       0.00000       0.00000       0.00000       0.00000       0.00000       0.00000       0.00000       0.00000       0.00000       0.00000       0.00000       0.00000       0.00000       34.8154       38.1136       29.9341       19.4705       11.8528       5.14273       2.25833      0.600792       0.00000       0.00000       0.00000       0.00000       0.00000       0.00000       0.00000       0.00000       0.00000       0.00000       0.00000       0.00000       0.00000       0.00000       0.00000       0.00000       0.00000       0.00000       0.00000       0.00000       0.00000       0.00000       0.00000       0.00000       0.00000       0.00000       0.00000       0.00000
   4  23 3544.8292    2.9043  2.7241 12.7095 -0.0025  0.1073   0.0697   0.2278    0.1400   0.0000   471.9091       97.4813       12.8141       27.4338       6.93152      -6.15048      0.267638      -1.05758       0.00000       0.00000       0.00000       0.00000       0.00000       0.00000       0.00000       0.00000       0.00000       0.00000       0.00000       0.00000       0.00000       0.00000       0.00000       0.00000       0.00000       0.00000       0.00000       0.00000       0.00000       0.00000       0.00000       0.00000       0.00000       0.00000       0.00000       0.00000       45.4992       47.5437       40.0962       23.7406       13.7793       6.75568       2.74869      0.663284       0.00000       0.00000       0.00000       0.00000       0.00000       0.00000       0.00000       0.00000       0.00000       0.00000       0.00000       0.00000       0.00000       0.00000       0.00000       0.00000       0.00000       0.00000       0.00000       0.00000       0.00000       0.00000       0.00000       0.00000       0.00000       0.00000       0.00000       0.00000
   5  12 2098.3601    0.6733  0.9675 10.9780 -0.0053  0.0798   0.0307   0.1408    0.1563   0.0000   445.2395       18.7456      -13.9242      -18.9196       19.0145       5.26618      -5.18533     0.0822810     -0.229917    -0.0159351       0.00000       0.00000       0.00000       0.00000       0.00000       0.00000       0.00000       0.00000       0.00000       0.00000       0.00000       0.00000       0.00000       0.00000       0.00000       0.00000       0.00000       0.00000       0.00000       0.00000       0.00000       0.00000       0.00000       0.00000       0.00000       0.00000       24.0675       22.3618       23.8795       20.4991       10.9229       7.26661       5.44312       1.89146      0.542508      0.118009       0.00000       0.00000       0.00000       0.00000       0.00000       0.00000       0.00000       0.00000       0.00000       0.00000       0.00000       0.00000       0.00000       0.00000       0.00000       0.00000       0.00000       0.00000       0.00000       0.00000       0.00000       0.00000       0.00000       0.00000       0.00000       0.00000
   5  14 2371.0928    1.3161  1.0710 11.5055 -0.0038  0.0697   0.0500   0.1252    0.2003   0.0000   434.0532      -9.80128       15.8421       2.47016      -9.63871      -4.92839      -2.01964     -0.796998     -0.245544    -0.0236200       0.00000       0.00000       0.00000       0.00000       0.00000       0.00000       0.00000       0.00000       0.00000       0.00000       0.00000       0.00000       0.00000       0.00000       0.00000       0.00000       0.00000       0.00000       0.00000       0.00000       0.00000       0.00000       0.00000       0.00000       0.00000       0.00000       26.6383       24.7757       20.9579       18.3836       13.3506       7.57099       3.08723       1.25401      0.384591     0.0851653       0.00000       0.00000       0.00000       0.00000       0.00000       0.00000       0.00000       0.00000       0.00000       0.00000       0.00000       0.00000       0.00000       0.00000       0.00000       0.00000       0.00000       0.00000       0.00000       0.00000       0.00000       0.00000       0.00000       0.00000       0.00000       0.00000
   5  15 2506.0890    1.7090  0.9814 11.2681 -0.0024  0.0491   0.0607   0.1087    0.3089   0.0000   429.7210      -1.37620       4.38418      0.296258      -3.45317      -2.62385      0.336980  -0.000280822      0.277072     0.0684466       0.00000       0.00000       0.00000       0.00000       0.00000       0.00000       0.00000       0.00000       0.00000       0.00000       0.00000       0.00000       0.00000       0.00000       0.00000       0.00000       0.00000       0.00000       0.00000       0.00000       0.00000       0.00000       0.00000       0.00000       0.00000       0.00000       14.4486       16.6310       13.8987       11.8552       8.10833       4.76416       2.28818      0.974766      0.347752     0.0889001       0.00000       0.00000       0.00000       0.00000       0.00000       0.00000       0.00000       0.00000       0.00000       0.00000       0.00000       0.00000       0.00000       0.00000       0.00000       0.00000       0.00000       0.00000       0.00000       0.00000       0.00000       0.00000       0.00000       0.00000       0.00000       0.00000
   5  16 2641.3477    2.3572  1.1599 11.5569 -0.0002  0.1138   0.0806   0.1251    0.4268   0.0000   444.8748     -0.514842      -8.71259       2.24839       12.1263      -2.63964      0.346548     -0.155380     -0.160296    0.00910637       0.00000       0.00000       0.00000       0.00000       0.00000       0.00000       0.00000       0.00000       0.00000       0.00000       0.00000       0.00000       0.00000       0.00000       0.00000       0.00000       0.00000       0.00000       0.00000       0.00000       0.00000       0.00000       0.00000       0.00000       0.00000       0.00000       47.9297       56.4415       44.3912       27.4902       16.0624       6.45247       3.97904       1.11418      0.579720      0.133964       0.00000       0.00000       0.00000       0.00000       0.00000       0.00000       0.00000       0.00000       0.00000       0.00000       0.00000       0.00000       0.00000       0.00000       0.00000       0.00000       0.00000       0.00000       0.00000       0.00000       0.00000       0.00000       0.00000       0.00000       0.00000       0.00000
   5  17 2777.3551    2.8342  1.0099 11.3553 -0.0012  0.0636   0.0957   0.1151    0.6593   0.0000   456.6134       17.0333       18.2261       9.77179      -2.99757      -5.63806       1.78479      0.404724      0.180123    -0.0446948       0.00000       0.00000       0.00000       0.00000       0.00000       0.00000       0.00000       0.00000       0.00000       0.00000       0.00000       0.00000       0.00000       0.00000       0.00000       0.00000       0.00000       0.00000       0.00000       0.00000       0.00000       0.00000       0.00000       0.00000       0.00000       0.00000       25.3429       28.4357       24.8785       16.0491       9.09930       4.76988       2.59823       1.06687      0.367240     0.0718626       0.00000       0.00000       0.00000       0.00000       0.00000       0.00000       0.00000       0.00000       0.00000       0.00000       0.00000       0.00000       0.00000       0.00000       0.00000       0.00000       0.00000       0.00000       0.00000       0.00000       0.00000       0.00000       0.00000       0.00000       0.00000       0.00000
   5  20 3186.3436    3.7459  1.7541 10.2049  0.0004  0.0699   0.0962   0.1586    1.1118   0.0000   442.3608       38.5877       16.3520       13.2502      -1.48713      -5.04534       1.53907      0.927939     -0.681236     -0.140960       0.00000       0.00000       0.00000       0.00000       0.00000       0.00000       0.00000       0.00000       0.00000       0.00000       0.00000       0.00000       0.00000       0.00000       0.00000       0.00000       0.00000       0.00000       0.00000       0.00000       0.00000       0.00000       0.00000       0.00000       0.00000       0.00000       20.4628       24.7015       21.3167       16.0432       11.6645       6.18363       3.69817       1.32595      0.548699      0.126459       0.00000       0.00000       0.00000       0.00000       0.00000       0.00000       0.00000       0.00000       0.00000       0.00000       0.00000       0.00000       0.00000       0.00000       0.00000       0.00000       0.00000       0.00000       0.00000       0.00000       0.00000       0.00000       0.00000       0.00000       0.00000       0.00000
   5  22 3459.4516    3.0909  2.6435 11.9808 -0.0046  0.0895   0.0669   0.2072    0.2303   0.0000   474.2364      -7.44716      -53.2162       28.0188       2.42458       1.85566       8.17646     -0.324455      0.462231     -0.399524       0.00000       0.00000       0.00000       0.00000       0.00000       0.00000       0.00000       0.00000       0.00000       0.00000       0.00000       0.00000       0.00000       0.00000       0.00000       0.00000       0.00000       0.00000       0.00000       0.00000       0.00000       0.00000       0.00000       0.00000       0.00000       0.00000       27.2040       31.6403       28.5117       21.2825       12.6967       8.27339       4.10651       1.99669      0.639309      0.158249       0.00000       0.00000       0.00000       0.00000       0.00000       0.00000       0.00000       0.00000       0.00000       0.00000       0.00000       0.00000       0.00000       0.00000       0.00000       0.00000       0.00000       0.00000       0.00000       0.00000       0.00000       0.00000       0.00000       0.00000       0.00000       0.00000
   5  23 3596.8033    2.6416  3.5403 11.9725  0.0005  0.0986   0.0490   0.2478    0.1477   0.0000   458.4611       18.0399      -42.7850      -3.75129      0.882598       7.26892       8.24996       5.08584      0.219099     -0.139582       0.00000       0.00000       0.00000       0.00000       0.00000       0.00000       0.00000       0.00000       0.00000       0.00000       0.00000       0.00000       0.00000       0.00000       0.00000       0.00000       0.00000       0.00000       0.00000       0.00000       0.00000       0.00000       0.00000       0.00000       0.00000       0.00000       31.4894       35.8857       31.0353       23.7183       16.0997       9.03574       4.87559       1.95515      0.697233      0.163469       0.00000       0.00000       0.00000       0.00000       0.00000       0.00000       0.00000       0.00000       0.00000       0.00000       0.00000       0.00000       0.00000       0.00000       0.00000       0.00000       0.00000       0.00000       0.00000       0.00000       0.00000       0.00000       0.00000       0.00000       0.00000       0.00000
   6   8 1587.4193    0.2280  0.3545 10.0316  0.0072  0.0617   0.0174   0.0856    0.0711   0.0000   417.3203      -6.24239       39.6180       15.1164      -6.72951      -18.0645      -2.21391      0.460088      0.394689      0.420265      0.178384     0.0133737       0.00000       0.00000       0.00000       0.00000       0.00000       0.00000       0.00000       0.00000       0.00000       0.00000       0.00000       0.00000       0.00000       0.00000       0.00000       0.00000       0.00000       0.00000       0.00000       0.00000       0.00000       0.00000       0.00000       0.00000       13.2556       16.0292       16.8053       10.7362       8.19087       6.18107       3.22456       1.55746      0.879622      0.372903      0.122563     0.0219546       0.00000       0.00000       0.00000       0.00000       0.00000       0.00000       0.00000       0.00000       0.00000       0.00000       0.00000       0.00000       0.00000       0.00000       0.00000       0.00000       0.00000       0.00000       0.00000       0.00000       0.00000       0.00000       0.00000       0.00000
   6  13 2279.8438    1.0876  0.6929 10.1478 -0.0138  0.0463   0.0447   0.0835    0.2873   0.0000   434.8911       18.7739       17.2330      -19.2689      -6.24841     -0.689574      -7.09695       2.10307      0.517688      0.254015    -0.0410281   -0.00842189       0.00000       0.00000       0.00000       0.00000       0.00000       0.00000       0.00000       0.00000       0.00000       0.00000       0.00000       0.00000       0.00000       0.00000       0.00000       0.00000       0.00000       0.00000       0.00000       0.00000       0.00000       0.00000       0.00000       0.00000       10.5266       13.6065       11.6748       11.2603       5.68110       5.38183       2.54876       1.78147      0.639562      0.340330     0.0641245     0.0226933       0.00000       0.00000       0.00000       0.00000       0.00000       0.00000       0.00000       0.00000       0.00000       0.00000       0.00000       0.00000       0.00000       0.00000       0.00000       0.00000       0.00000       0.00000       0.00000       0.00000       0.00000       0.00000       0.00000       0.00000
   6  14 2415.4757    1.4302  0.9298 11.1853  0.0088  0.0671   0.0568   0.1217    0.2408   0.0000   436.9213       4.48729       13.5235       4.77246      -1.28592      0.767476       4.83978       1.76183     -0.559183    -0.0419235     -0.109162   -0.00562133       0.00000       0.00000       0.00000       0.00000       0.00000       0.00000       0.00000       0.00000       0.00000       0.00000       0.00000       0.00000       0.00000       0.00000       0.00000       0.00000       0.00000       0.00000       0.00000       0.00000       0.00000       0.00000       0.00000       0.00000       14.3287       16.4355       17.5319       10.5156       12.2302       6.20424       4.00685       2.47743      0.726359      0.369012      0.151693     0.0232479       0.00000       0.00000       0.00000       0.00000       0.00000       0.00000       0.00000       0.00000       0.00000       0.00000       0.00000       0.00000       0.00000       0.00000       0.00000       0.00000       0.00000       0.00000       0.00000       0.00000       0.00000       0.00000       0.00000       0.00000
   6  15 2551.0957    1.8917  1.1481 10.7172 -0.0194  0.0757   0.0732   0.1308    0.7956   0.0000   426.3823       41.6263      -22.9264       26.2610      -2.50340       1.50578      -6.99859       2.72484      -1.18702     -0.787341      0.101653    -0.0309471       0.00000       0.00000       0.00000       0.00000       0.00000       0.00000       0.00000       0.00000       0.00000       0.00000       0.00000       0.00000       0.00000       0.00000       0.00000       0.00000       0.00000       0.00000       0.00000       0.00000       0.00000       0.00000       0.00000       0.00000       20.0767       18.5737       14.5370       14.5410       13.3625       9.32734       5.90962       2.36023      0.918585      0.306184      0.109178     0.0213200       0.00000       0.00000       0.00000       0.00000       0.00000       0.00000       0.00000       0.00000       0.00000       0.00000       0.00000       0.00000       0.00000       0.00000       0.00000       0.00000       0.00000       0.00000       0.00000       0.00000       0.00000       0.00000       0.00000       0.00000
   6  16 2687.1542    2.5742  1.0029 11.0616 -0.0022  0.0432   0.0929   0.1123    0.6850   0.0000   414.0619       28.5174       13.1889       22.1957      -4.43247       2.32796       4.11505      -1.89014      -1.14117    0.00143483     0.0119324    -0.0157718       0.00000       0.00000       0.00000       0.00000       0.00000       0.00000       0.00000       0.00000       0.00000       0.00000       0.00000       0.00000       0.00000       0.00000       0.00000       0.00000       0.00000       0.00000       0.00000       0.00000       0.00000       0.00000       0.00000       0.00000       13.7792       15.4465       13.7663       10.7382       7.44270       4.82803       2.58250       1.29340      0.543207      0.217852     0.0610105     0.0135101       0.00000       0.00000       0.00000       0.00000       0.00000       0.00000       0.00000       0.00000       0.00000       0.00000       0.00000       0.00000       0.00000       0.00000       0.00000       0.00000       0.00000       0.00000       0.00000       0.00000       0.00000       0.00000       0.00000       0.00000
   6  17 2823.7595    3.0834  0.9835 10.9198 -0.0022  0.0399   0.1082   0.1145    1.3215   0.0000   439.3005       15.3268       15.5140      -9.30884      -1.89306      -3.26556     0.0223826      0.404361       1.20866     -0.316174     0.0584722    -0.0147773       0.00000       0.00000       0.00000       0.00000       0.00000       0.00000       0.00000       0.00000       0.00000       0.00000       0.00000       0.00000       0.00000       0.00000       0.00000       0.00000       0.00000       0.00000       0.00000       0.00000       0.00000       0.00000       0.00000       0.00000       10.1133       12.4320       10.9547       9.01262       6.60910       4.61393       2.38366       1.42770      0.532562      0.254816     0.0720001     0.0168211       0.00000       0.00000       0.00000       0.00000       0.00000       0.00000       0.00000       0.00000       0.00000       0.00000       0.00000       0.00000       0.00000       0.00000       0.00000       0.00000       0.00000       0.00000       0.00000       0.00000       0.00000       0.00000       0.00000       0.00000
   6  18 2960.7680    3.6235  1.0678 11.2659 -0.0083  0.0486   0.1247   0.1101    1.6718   0.0000   422.5116       16.0827       12.7760       5.75344       2.69640       4.27964       1.45555      -2.79232      0.184926     0.0298496     0.0116297  -0.000127951       0.00000       0.00000       0.00000       0.00000       0.00000       0.00000       0.00000       0.00000       0.00000       0.00000       0.00000       0.00000       0.00000       0.00000       0.00000       0.00000       0.00000       0.00000       0.00000       0.00000       0.00000       0.00000       0.00000       0.00000       13.1366       14.7837       12.6474       10.7363       8.80111       5.64075       3.35084       1.47737      0.740755      0.244973     0.0867501     0.0181324       0.00000       0.00000       0.00000       0.00000       0.00000       0.00000       0.00000       0.00000       0.00000       0.00000       0.00000       0.00000       0.00000       0.00000       0.00000       0.00000       0.00000       0.00000       0.00000       0.00000       0.00000       0.00000       0.00000       0.00000
   6  19 3097.4227    4.1007  0.9868 12.1518 -0.0043  0.0476   0.1519   0.1110    0.9059   0.0000   443.8444       10.0933       10.9539       9.20076       12.6472      -2.73543       6.47078      0.196865      0.922733      0.220542    -0.0140165    -0.0106376       0.00000       0.00000       0.00000       0.00000       0.00000       0.00000       0.00000       0.00000       0.00000       0.00000       0.00000       0.00000       0.00000       0.00000       0.00000       0.00000       0.00000       0.00000       0.00000       0.00000       0.00000       0.00000       0.00000       0.00000       12.0895       13.6185       12.5609       9.72209       8.18580       5.27472       3.05678       1.55664      0.664386      0.268863     0.0879368     0.0168608       0.00000       0.00000       0.00000       0.00000       0.00000       0.00000       0.00000       0.00000       0.00000       0.00000       0.00000       0.00000       0.00000       0.00000       0.00000       0.00000       0.00000       0.00000       0.00000       0.00000       0.00000       0.00000       0.00000       0.00000
   6  20 3234.0516    3.7869  1.3580 12.0688 -0.0050  0.0583   0.1236   0.1374    0.7613   0.0000   408.5873       57.0749      0.810695      -1.70619      -11.2158       2.15169      -2.70373      -1.28566     -0.305868     -0.236951      0.257186    0.00632981       0.00000       0.00000       0.00000       0.00000       0.00000       0.00000       0.00000       0.00000       0.00000       0.00000       0.00000       0.00000       0.00000       0.00000       0.00000       0.00000       0.00000       0.00000       0.00000       0.00000       0.00000       0.00000       0.00000       0.00000       16.4210       20.3065       17.3388       14.2998       9.94303       5.96376       3.69831       1.77508      0.856897      0.293636      0.105235     0.0236884       0.00000       0.00000       0.00000       0.00000       0.00000       0.00000       0.00000       0.00000       0.00000       0.00000       0.00000       0.00000       0.00000       0.00000       0.00000       0.00000       0.00000       0.00000       0.00000       0.00000       0.00000       0.00000       0.00000       0.00000
   6  21 3371.1706    3.2426  2.1985 11.7813 -0.0001  0.0661   0.0770   0.1861    0.3738   0.0000   453.1293      -2.48888      -32.8797       14.8745    -0.0898051       4.71948      0.637819     -0.291155      0.348185      0.359871    0.00502159     0.0180719       0.00000       0.00000       0.00000       0.00000       0.00000       0.00000       0.00000       0.00000       0.00000       0.00000       0.00000       0.00000       0.00000       0.00000       0.00000       0.00000       0.00000       0.00000       0.00000       0.00000       0.00000       0.00000       0.00000       0.00000       16.5472       19.8886       18.3169       15.2318       10.8141       7.52417       4.19322       2.23630      0.989170      0.417159      0.123528     0.0280299       0.00000       0.00000       0.00000       0.00000       0.00000       0.00000       0.00000       0.00000       0.00000       0.00000       0.00000       0.00000       0.00000       0.00000       0.00000       0.00000       0.00000       0.00000       0.00000       0.00000       0.00000       0.00000       0.00000       0.00000
   6  22 3508.3972    3.0728  2.8768  8.6160 -0.0004  0.0864   0.0621   0.2024    4.5016   0.0000   473.8771       72.4697       12.9938      -18.1540       20.4100      -7.83810       6.01030      -3.27120      -1.07873     -0.161318      0.138196    0.00401378       0.00000       0.00000       0.00000       0.00000       0.00000       0.00000       0.00000       0.00000       0.00000       0.00000       0.00000       0.00000       0.00000       0.00000       0.00000       0.00000       0.00000       0.00000       0.00000       0.00000       0.00000       0.00000       0.00000       0.00000       19.3105       25.8630       21.2206       19.7724       13.0029       9.19614       5.14863       2.97680       1.24227      0.518670      0.149792     0.0412052       0.00000       0.00000       0.00000       0.00000       0.00000       0.00000       0.00000       0.00000       0.00000       0.00000       0.00000       0.00000       0.00000       0.00000       0.00000       0.00000       0.00000       0.00000       0.00000       0.00000       0.00000       0.00000       0.00000       0.00000
   6  23 3646.1873    2.4914  4.2006 10.3548 -0.0054  0.0967   0.0424   0.2577    0.4296   0.0000   405.4726      -9.44660       15.3466       52.0331       18.4700       2.09955      -4.27564      -1.02004      -2.91099      0.645949      0.218726     0.0795765       0.00000       0.00000       0.00000       0.00000       0.00000       0.00000       0.00000       0.00000       0.00000       0.00000       0.00000       0.00000       0.00000       0.00000       0.00000       0.00000       0.00000       0.00000       0.00000       0.00000       0.00000       0.00000       0.00000       0.00000       25.8521       28.6929       28.7703       22.1877       16.3796       11.4491       6.37959       3.21412       1.60202      0.643520      0.192147     0.0361919       0.00000       0.00000       0.00000       0.00000       0.00000       0.00000       0.00000       0.00000       0.00000       0.00000       0.00000       0.00000       0.00000       0.00000       0.00000       0.00000       0.00000       0.00000       0.00000       0.00000       0.00000       0.00000       0.00000       0.00000
   6  24 3784.3891    1.9881  5.3721 11.1190 -0.0030  0.1239   0.0323   0.3366    0.1298   0.0000   459.8041       91.2394       61.7189      -9.63678       7.19416      0.374238       5.78533     -0.278336      -2.24491       1.88412      0.388749     0.0231855       0.00000       0.00000       0.00000       0.00000       0.00000       0.00000       0.00000       0.00000       0.00000       0.00000       0.00000       0.00000       0.00000       0.00000       0.00000       0.00000       0.00000       0.00000       0.00000       0.00000       0.00000       0.00000       0.00000       0.00000       34.1045       35.5879       35.5023       29.4737       21.6684       14.6458       8.47009       4.44295       2.01532      0.789917      0.232831     0.0431268       0.00000       0.00000       0.00000       0.00000       0.00000       0.00000       0.00000       0.00000       0.00000       0.00000       0.00000       0.00000       0.00000       0.00000       0.00000       0.00000       0.00000       0.00000       0.00000       0.00000       0.00000       0.00000       0.00000       0.00000
   6  25 3922.4839    1.7309  6.4550 10.6458 -0.0004  0.1411   0.0254   0.3807    0.1311   0.0000   533.1262       80.7635      -23.9801       17.3153       11.6806       5.83191      -22.8119      -6.63136       1.42492     -0.161493     -0.135358    -0.0186442       0.00000       0.00000       0.00000       0.00000       0.00000       0.00000       0.00000       0.00000       0.00000       0.00000       0.00000       0.00000       0.00000       0.00000       0.00000       0.00000       0.00000       0.00000       0.00000       0.00000       0.00000       0.00000       0.00000       0.00000       38.9167       43.1651       39.8740       32.6752       25.1936       16.7769       9.51192       4.78284       2.15545      0.832400      0.260571     0.0524723       0.00000       0.00000       0.00000       0.00000       0.00000       0.00000       0.00000       0.00000       0.00000       0.00000       0.00000       0.00000       0.00000       0.00000       0.00000       0.00000       0.00000       0.00000       0.00000       0.00000       0.00000       0.00000       0.00000       0.00000
   7  11 2045.7694    0.6666  0.7843 10.6173 -0.0041  0.0879   0.0311   0.0947    0.1504   0.0000   422.1101      -29.7823       9.40622       14.8922      -5.31240       5.95753      -5.21852       3.77965      0.245200     -0.321898     -0.196807     -0.189842  -0.000840957    0.00555177       0.00000       0.00000       0.00000       0.00000       0.00000       0.00000       0.00000       0.00000       0.00000       0.00000       0.00000       0.00000       0.00000       0.00000       0.00000       0.00000       0.00000       0.00000       0.00000       0.00000       0.00000       0.00000       28.0467       35.3680       34.1467       25.2869       18.2374       12.0284       6.81960       3.41379       1.31233      0.613384      0.210346     0.0785665     0.0195563    0.00309576       0.00000       0.00000       0.00000       0.00000       0.00000       0.00000       0.00000       0.00000       0.00000       0.00000       0.00000       0.00000       0.00000       0.00000       0.00000       0.00000       0.00000       0.00000       0.00000       0.00000       0.00000       0.00000
   7  12 2184.5942    0.8010  0.8580 10.9733 -0.0053  0.0538   0.0283   0.0906    0.1375   0.0000   434.7183      -6.56557      -8.39178       18.6042      -8.49002      -1.61282     -0.786291     -0.673279       1.09962     -0.224861    -0.0187506     0.0254389   -0.00705944   -0.00726611       0.00000       0.00000       0.00000       0.00000       0.00000       0.00000       0.00000       0.00000       0.00000       0.00000       0.00000       0.00000       0.00000       0.00000       0.00000       0.00000       0.00000       0.00000       0.00000       0.00000       0.00000       0.00000       11.4188       12.0085       13.7123       12.0207       8.03226       6.68332       4.33935       2.32386       1.17199      0.719132      0.286472      0.103306     0.0243666    0.00456583       0.00000       0.00000       0.00000       0.00000       0.00000       0.00000       0.00000       0.00000       0.00000       0.00000       0.00000       0.00000       0.00000       0.00000       0.00000       0.00000       0.00000       0.00000       0.00000       0.00000       0.00000       0.00000
   7  13 2322.1888    1.0639  1.1045 11.1156 -0.0111  0.0493   0.0344   0.1109    0.1970   0.0000   435.1852       13.2213       7.28395       3.47416       7.41805       6.62253       3.95912      0.163981     -0.288777       1.10329     -0.194980   -0.00115704   -0.00352163   -0.00422950       0.00000       0.00000       0.00000       0.00000       0.00000       0.00000       0.00000       0.00000       0.00000       0.00000       0.00000       0.00000       0.00000       0.00000       0.00000       0.00000       0.00000       0.00000       0.00000       0.00000       0.00000       0.00000       11.0117       12.1539       11.4584       10.2897       8.32952       6.44682       4.09359       2.33954       1.25436      0.555885      0.237247     0.0821239     0.0221225    0.00444866       0.00000       0.00000       0.00000       0.00000       0.00000       0.00000       0.00000       0.00000       0.00000       0.00000       0.00000       0.00000       0.00000       0.00000       0.00000       0.00000       0.00000       0.00000       0.00000       0.00000       0.00000       0.00000
   7  14 2458.2159    1.5742  0.9975 11.1854  0.0011  0.0420   0.0517   0.1098    0.2728   0.0000   446.3234       2.90312       4.92774       8.04937      -8.14037      -5.58894     -0.150617      -4.70393      0.980216     -0.291843     -0.140789     0.0181195  -0.000928288    0.00234095       0.00000       0.00000       0.00000       0.00000       0.00000       0.00000       0.00000       0.00000       0.00000       0.00000       0.00000       0.00000       0.00000       0.00000       0.00000       0.00000       0.00000       0.00000       0.00000       0.00000       0.00000       0.00000       10.1178       11.5220       11.9550       9.95494       7.01053       4.94431       3.01072       1.93279      0.984358      0.500780      0.207049     0.0741298     0.0182471    0.00345149       0.00000       0.00000       0.00000       0.00000       0.00000       0.00000       0.00000       0.00000       0.00000       0.00000       0.00000       0.00000       0.00000       0.00000       0.00000       0.00000       0.00000       0.00000       0.00000       0.00000       0.00000       0.00000
   7  15 2594.3307    2.0584  1.1766 11.3497 -0.0060  0.0478   0.0644   0.1217    0.4998   0.0000   436.6703       9.61740       20.3527       15.0954       10.5139      -5.48914      -1.13067     -0.678656    -0.0415714      -1.49628     -0.273423     0.0272425     0.0350174    0.00232258       0.00000       0.00000       0.00000       0.00000       0.00000       0.00000       0.00000       0.00000       0.00000       0.00000       0.00000       0.00000       0.00000       0.00000       0.00000       0.00000       0.00000       0.00000       0.00000       0.00000       0.00000       0.00000       11.0358       12.3360       11.1038       9.60780       8.39243       6.33760       4.00662       2.29961       1.20059      0.514174      0.219717     0.0756377     0.0219398    0.00429876       0.00000       0.00000       0.00000       0.00000       0.00000       0.00000       0.00000       0.00000       0.00000       0.00000       0.00000       0.00000       0.00000       0.00000       0.00000       0.00000       0.00000       0.00000       0.00000       0.00000       0.00000       0.00000
   7  16 2731.2136    2.7651  1.0305 11.4798  0.0029  0.0453   0.0868   0.1043    0.5070   0.0000   434.5605       18.7680       20.9971       11.7918       12.4364       9.06083       7.41286      -2.82185     -0.862797      0.702658     0.0319154      0.102636   -0.00577940   -0.00488535       0.00000       0.00000       0.00000       0.00000       0.00000       0.00000       0.00000       0.00000       0.00000       0.00000       0.00000       0.00000       0.00000       0.00000       0.00000       0.00000       0.00000       0.00000       0.00000       0.00000       0.00000       0.00000       9.83251       11.7796       12.2231       9.63169       7.83191       4.96026       3.66217       2.01609       1.10749      0.552198      0.224547     0.0752025     0.0242680    0.00423348       0.00000       0.00000       0.00000       0.00000       0.00000       0.00000       0.00000       0.00000       0.00000       0.00000       0.00000       0.00000       0.00000       0.00000       0.00000       0.00000       0.00000       0.00000       0.00000       0.00000       0.00000       0.00000
   7  17 2868.3890    3.1559  0.9513 12.0801 -0.0148  0.0416   0.1053   0.0905    0.5864   0.0000   417.2655       26.0843       13.2052      -9.28253      -9.77662       2.75918      -3.20684      -1.29501       1.27955     -0.746392    -0.0704944    -0.0287353    -0.0255445    -0.0109887       0.00000       0.00000       0.00000       0.00000       0.00000       0.00000       0.00000       0.00000       0.00000       0.00000       0.00000       0.00000       0.00000       0.00000       0.00000       0.00000       0.00000       0.00000       0.00000       0.00000       0.00000       0.00000       10.5407       11.7345       10.7596       9.41030       7.37619       5.56230       3.59208       1.89790       1.03342      0.428952      0.202412     0.0610740     0.0172443    0.00359127       0.00000       0.00000       0.00000       0.00000       0.00000       0.00000       0.00000       0.00000       0.00000       0.00000       0.00000       0.00000       0.00000       0.00000       0.00000       0.00000       0.00000       0.00000       0.00000       0.00000       0.00000       0.00000
   7  18 3005.7470    4.0154  0.9923 11.5345 -0.0083  0.0436   0.1250   0.0896    1.6105   0.0000   435.4467       25.6805       4.93694      -5.18061      0.252327      -7.99162     -0.853775      -3.31743      0.480923      -1.00070     -0.216712     0.0991448    -0.0173379   0.000768897       0.00000       0.00000       0.00000       0.00000       0.00000       0.00000       0.00000       0.00000       0.00000       0.00000       0.00000       0.00000       0.00000       0.00000       0.00000       0.00000       0.00000       0.00000       0.00000       0.00000       0.00000       0.00000       12.3706       14.1215       13.3110       11.2021       8.08104       5.14210       3.27489       1.92225       1.00305      0.485724      0.182412     0.0573492     0.0159116    0.00303174       0.00000       0.00000       0.00000       0.00000       0.00000       0.00000       0.00000       0.00000       0.00000       0.00000       0.00000       0.00000       0.00000       0.00000       0.00000       0.00000       0.00000       0.00000       0.00000       0.00000       0.00000       0.00000
   7  19 3142.9517    3.9835  1.2214  1.1985  0.0002  0.0447   0.1156   0.1132   15.3538   0.0000   440.6247      -6.55749       30.7777      -1.58118      -2.62679      -2.35393       6.41298      -2.16609     -0.525643      0.133161   -0.00750883   -0.00380083     0.0162236    0.00586297       0.00000       0.00000       0.00000       0.00000       0.00000       0.00000       0.00000       0.00000       0.00000       0.00000       0.00000       0.00000       0.00000       0.00000       0.00000       0.00000       0.00000       0.00000       0.00000       0.00000       0.00000       0.00000       10.5332       10.7011       11.0456       9.91968       8.14444       5.13380       3.51878       2.27785       1.26186      0.546642      0.213238     0.0712254     0.0205456    0.00350791       0.00000       0.00000       0.00000       0.00000       0.00000       0.00000       0.00000       0.00000       0.00000       0.00000       0.00000       0.00000       0.00000       0.00000       0.00000       0.00000       0.00000       0.00000       0.00000       0.00000       0.00000       0.00000
   7  21 3417.7242    3.3260  2.3982 10.8896 -0.0027  0.0624   0.0639   0.1603    0.6400   0.0000   440.8013       34.9179       6.55904       11.0509      -1.94287      -6.15060      -2.99758     -0.920987      -1.17583     -0.284387      0.249516     0.0712278    -0.0295673    0.00224889       0.00000       0.00000       0.00000       0.00000       0.00000       0.00000       0.00000       0.00000       0.00000       0.00000       0.00000       0.00000       0.00000       0.00000       0.00000       0.00000       0.00000       0.00000       0.00000       0.00000       0.00000       0.00000       14.7008       15.7421       14.9906       13.7383       11.2067       7.40884       5.02363       3.07877       1.66515      0.740697      0.289504     0.0952131     0.0285489    0.00528906       0.00000       0.00000       0.00000       0.00000       0.00000       0.00000       0.00000       0.00000       0.00000       0.00000       0.00000       0.00000       0.00000       0.00000       0.00000       0.00000       0.00000       0.00000       0.00000       0.00000       0.00000       0.00000
   7  22 3555.6192    2.8247  3.2537 11.5730 -0.0051  0.0844   0.0481   0.2111    0.2040   0.0000   465.2511       1.45940       1.72491      -17.7978      -2.57165      0.355384      -6.55454       2.07856       4.01043    -0.0944032       1.00917     0.0864274    0.00187471    -0.0142941       0.00000       0.00000       0.00000       0.00000       0.00000       0.00000       0.00000       0.00000       0.00000       0.00000       0.00000       0.00000       0.00000       0.00000       0.00000       0.00000       0.00000       0.00000       0.00000       0.00000       0.00000       0.00000       19.1143       23.3390       21.7344       18.5113       14.2462       10.0999       6.73803       3.76460       1.84114      0.980629      0.380456      0.135504     0.0397641    0.00804409       0.00000       0.00000       0.00000       0.00000       0.00000       0.00000       0.00000       0.00000       0.00000       0.00000       0.00000       0.00000       0.00000       0.00000       0.00000       0.00000       0.00000       0.00000       0.00000       0.00000       0.00000       0.00000
   7  23 3693.7960    2.4070  4.5886 11.4788 -0.0010  0.1015   0.0335   0.2460    0.1285   0.0000   446.4371       1.91932      0.981785       51.8579      -18.6868      -16.8427      -13.5795      -4.37835      -5.33584       1.47875      0.139411     -0.105902    -0.0517555     0.0150675       0.00000       0.00000       0.00000       0.00000       0.00000       0.00000       0.00000       0.00000       0.00000       0.00000       0.00000       0.00000       0.00000       0.00000       0.00000       0.00000       0.00000       0.00000       0.00000       0.00000       0.00000       0.00000       23.6830       26.6107       25.8794       21.8810       17.7469       13.0873       8.17186       4.92274       2.42681       1.22194      0.465300      0.177792     0.0477973    0.00906951       0.00000       0.00000       0.00000       0.00000       0.00000       0.00000       0.00000       0.00000       0.00000       0.00000       0.00000       0.00000       0.00000       0.00000       0.00000       0.00000       0.00000       0.00000       0.00000       0.00000       0.00000       0.00000
   7  24 3832.3387    1.9442  6.1435 11.5853 -0.0015  0.1260   0.0251   0.3462    0.0842   0.0000   437.0861       2.42282       4.41168      -10.9521       34.3173       6.44536      -12.0765      -4.38143      -6.39152     -0.693814     -0.796850      0.508050      0.133082    0.00632804       0.00000       0.00000       0.00000       0.00000       0.00000       0.00000       0.00000       0.00000       0.00000       0.00000       0.00000       0.00000       0.00000       0.00000       0.00000       0.00000       0.00000       0.00000       0.00000       0.00000       0.00000       0.00000       29.8317       35.5902       34.2364       29.4457       22.2604       14.5132       9.57439       5.73280       3.08849       1.42896      0.578910      0.200078     0.0606580     0.0113680       0.00000       0.00000       0.00000       0.00000       0.00000       0.00000       0.00000       0.00000       0.00000       0.00000       0.00000       0.00000       0.00000       0.00000       0.00000       0.00000       0.00000       0.00000       0.00000       0.00000       0.00000       0.00000
   8  10 1946.0986    0.4699  0.4249 10.6012 -0.0276  0.0499   0.0240   0.0722    0.0905   0.0000   440.4296      -12.3316       6.89409      -5.88437      -1.47528       2.68870      -8.88948      -4.51133     -0.763510     -0.533657     -0.161042     -0.156232   -0.00343268     0.0166683   -0.00113511   0.000227649       0.00000       0.00000       0.00000       0.00000       0.00000       0.00000       0.00000       0.00000       0.00000       0.00000       0.00000       0.00000       0.00000       0.00000       0.00000       0.00000       0.00000       0.00000       0.00000       0.00000       12.5892       16.5722       16.5093       13.2826       10.3491       5.95238       4.26250       2.08957       1.19102      0.691759      0.254951      0.166252     0.0524174     0.0170460    0.00594524   0.000824760       0.00000       0.00000       0.00000       0.00000       0.00000       0.00000       0.00000       0.00000       0.00000       0.00000       0.00000       0.00000       0.00000       0.00000       0.00000       0.00000       0.00000       0.00000       0.00000       0.00000
   8  12 2225.1554    0.8922  0.7990 10.6957 -0.0063  0.0414   0.0319   0.0894    0.1523   0.0000   438.8028       6.64801       28.9010       10.7362      -6.74145      -5.66914       2.56518     -0.498034      -1.69773     -0.646147     0.0551765     -0.104047    -0.0730883     0.0196826   -0.00347185   0.000895117       0.00000       0.00000       0.00000       0.00000       0.00000       0.00000       0.00000       0.00000       0.00000       0.00000       0.00000       0.00000       0.00000       0.00000       0.00000       0.00000       0.00000       0.00000       0.00000       0.00000       9.81026       10.9749       9.41098       8.16451       7.60895       6.29539       4.25167       2.68618       1.41962      0.669728      0.319113      0.113688     0.0484193     0.0165557    0.00390189   0.000736008       0.00000       0.00000       0.00000       0.00000       0.00000       0.00000       0.00000       0.00000       0.00000       0.00000       0.00000       0.00000       0.00000       0.00000       0.00000       0.00000       0.00000       0.00000       0.00000       0.00000
   8  14 2499.4782    1.6354  1.0947 11.8411 -0.0270  0.0484   0.0541   0.1075    0.2200   0.0000   439.7109       25.8192       7.68366       13.7816      -2.15773      -4.17943       1.75468       6.58148      -2.87459      -1.22085     -0.144566     0.0953081     -0.112637     0.0203450    -0.0114909   0.000429301       0.00000       0.00000       0.00000       0.00000       0.00000       0.00000       0.00000       0.00000       0.00000       0.00000       0.00000       0.00000       0.00000       0.00000       0.00000       0.00000       0.00000       0.00000       0.00000       0.00000       10.6122       13.1659       12.9373       11.0910       8.39998       6.05201       3.91701       2.39454       1.52888      0.797631      0.349973      0.166564     0.0652959     0.0201818    0.00544463    0.00100807       0.00000       0.00000       0.00000       0.00000       0.00000       0.00000       0.00000       0.00000       0.00000       0.00000       0.00000       0.00000       0.00000       0.00000       0.00000       0.00000       0.00000       0.00000       0.00000       0.00000
   8  15 2636.2086    2.1894  0.8424 12.1544 -0.0095  0.0411   0.0735   0.0831    0.2390   0.0000   449.9904       3.04027       10.5934       3.97323       12.1361      0.121331      -5.03894       1.27052      0.387275     -0.235373      0.382027    -0.0842939   -0.00508943    -0.0224620   -0.00175637   -0.00123800       0.00000       0.00000       0.00000       0.00000       0.00000       0.00000       0.00000       0.00000       0.00000       0.00000       0.00000       0.00000       0.00000       0.00000       0.00000       0.00000       0.00000       0.00000       0.00000       0.00000       9.99302       11.4683       11.5885       10.2994       7.97955       5.01749       3.19761       2.16550       1.35244      0.748335      0.341225      0.138313     0.0468337     0.0155548    0.00398983   0.000671098       0.00000       0.00000       0.00000       0.00000       0.00000       0.00000       0.00000       0.00000       0.00000       0.00000       0.00000       0.00000       0.00000       0.00000       0.00000       0.00000       0.00000       0.00000       0.00000       0.00000
   8  16 2773.8616    2.9264  0.9809 12.1426 -0.0099  0.0405   0.0899   0.0890    0.3614   0.0000   439.3174      0.477343       2.04509       9.90835      -9.88150      -6.80191      -1.65145      -3.00297       1.21237      -1.21869      0.126473     0.0418667     0.0105764   -0.00142393   0.000909426   0.000526096       0.00000       0.00000       0.00000       0.00000       0.00000       0.00000       0.00000       0.00000       0.00000       0.00000       0.00000       0.00000       0.00000       0.00000       0.00000       0.00000       0.00000       0.00000       0.00000       0.00000       9.27915       11.1179       9.68480       9.05019       7.21783       5.63509       3.96192       2.37699       1.35328      0.648292      0.326276      0.124340     0.0514571     0.0146100    0.00427308   0.000894524       0.00000       0.00000       0.00000       0.00000       0.00000       0.00000       0.00000       0.00000       0.00000       0.00000       0.00000       0.00000       0.00000       0.00000       0.00000       0.00000       0.00000       0.00000       0.00000       0.00000
   8  18 3049.1378    3.6585  1.2888 12.7543 -0.0136  0.0463   0.1059   0.1144    0.3235   0.0000   441.2425       20.1180       13.5868       17.2518       9.28250      -10.9404      -1.48176       4.15498     -0.135123     -0.280784    0.00284347      0.170341     0.0931299     0.0341401    -0.0176303   -0.00105910       0.00000       0.00000       0.00000       0.00000       0.00000       0.00000       0.00000       0.00000       0.00000       0.00000       0.00000       0.00000       0.00000       0.00000       0.00000       0.00000       0.00000       0.00000       0.00000       0.00000       9.13314       9.74248       10.7900       8.46494       8.29594       5.97438       3.55636       2.82840       1.57072      0.854974      0.432700      0.154013     0.0626337     0.0252263    0.00609916   0.000804329       0.00000       0.00000       0.00000       0.00000       0.00000       0.00000       0.00000       0.00000       0.00000       0.00000       0.00000       0.00000       0.00000       0.00000       0.00000       0.00000       0.00000       0.00000       0.00000       0.00000
   8  19 3186.8546    4.0526  1.1925 13.0708 -0.0130  0.0846   0.1301   0.1137    0.3538   0.0000   435.9268       19.9425       28.3115      -3.42542      -4.10902      -3.02064       1.18105      -3.61760      0.292549     -0.126485     -0.242972      0.199188    -0.0403406     0.0626155    0.00228959  -0.000222770       0.00000       0.00000       0.00000       0.00000       0.00000       0.00000       0.00000       0.00000       0.00000       0.00000       0.00000       0.00000       0.00000       0.00000       0.00000       0.00000       0.00000       0.00000       0.00000       0.00000       25.0191       30.8617       31.1355       26.3241       18.5325       10.6039       5.40887       3.39943       2.09131       1.12415      0.487782      0.174021     0.0557057     0.0197689    0.00465127   0.000909735       0.00000       0.00000       0.00000       0.00000       0.00000       0.00000       0.00000       0.00000       0.00000       0.00000       0.00000       0.00000       0.00000       0.00000       0.00000       0.00000       0.00000       0.00000       0.00000       0.00000
   8  20 3324.4885    3.6148  1.6211 12.0139 -0.0012  0.0533   0.0920   0.1210    0.4706   0.0000   447.0792       33.0298       23.8661      -3.70930     -0.698700       2.37599       2.30625     -0.951986       1.30217       2.02686     -0.204358     0.0933282      0.126804    -0.0220957   0.000125573  -0.000429226       0.00000       0.00000       0.00000       0.00000       0.00000       0.00000       0.00000       0.00000       0.00000       0.00000       0.00000       0.00000       0.00000       0.00000       0.00000       0.00000       0.00000       0.00000       0.00000       0.00000       11.9276       14.9706       14.8587       12.4603       9.30691       6.91083       4.40470       2.73917       1.57643      0.814400      0.432850      0.176160     0.0743748     0.0238434    0.00587995    0.00110388       0.00000       0.00000       0.00000       0.00000       0.00000       0.00000       0.00000       0.00000       0.00000       0.00000       0.00000       0.00000       0.00000       0.00000       0.00000       0.00000       0.00000       0.00000       0.00000       0.00000
   8  21 3462.6334    2.9790  2.4438 12.0713 -0.0029  0.0620   0.0617   0.1608    0.2015   0.0000   441.4350       12.1834      -4.57072      -9.65625       1.38795       15.6777      -6.62696       3.94578      0.833556       2.52463     0.0429543    -0.0559893     0.0708871    -0.0741508   0.000107871    0.00213128       0.00000       0.00000       0.00000       0.00000       0.00000       0.00000       0.00000       0.00000       0.00000       0.00000       0.00000       0.00000       0.00000       0.00000       0.00000       0.00000       0.00000       0.00000       0.00000       0.00000       12.8142       15.8001       15.3602       14.1386       10.1179       7.91306       5.23330       3.37273       1.86980       1.04790      0.530049      0.234487     0.0883545     0.0288353    0.00675166    0.00144562       0.00000       0.00000       0.00000       0.00000       0.00000       0.00000       0.00000       0.00000       0.00000       0.00000       0.00000       0.00000       0.00000       0.00000       0.00000       0.00000       0.00000       0.00000       0.00000       0.00000
   8  22 3601.0702    2.6114  3.3036 11.5731 -0.0039  0.0787   0.0473   0.1910    0.2023   0.0000   389.5031      -3.51161       42.7665       19.2200      -15.9672      -11.4721       9.75724      -4.88289      -1.64987      -1.64832       2.15678      0.186655     0.0351824    -0.0735177     0.0142186  -0.000539223       0.00000       0.00000       0.00000       0.00000       0.00000       0.00000       0.00000       0.00000       0.00000       0.00000       0.00000       0.00000       0.00000       0.00000       0.00000       0.00000       0.00000       0.00000       0.00000       0.00000       15.7466       19.4327       18.8839       16.8474       13.9528       9.12655       6.54609       4.11222       2.59652       1.44958      0.650175      0.297968      0.105652     0.0344962     0.0102884    0.00175164       0.00000       0.00000       0.00000       0.00000       0.00000       0.00000       0.00000       0.00000       0.00000       0.00000       0.00000       0.00000       0.00000       0.00000       0.00000       0.00000       0.00000       0.00000       0.00000       0.00000
   8  23 3739.7445    2.1586  4.4925 11.2719 -0.0032  0.0938   0.0338   0.2348    0.1607   0.0000   468.5473       15.1747       4.47429       39.4953       18.5006       14.9943      -5.02889       6.19799       5.96964      -2.54104      0.248710      0.288004     -0.224911    -0.0558936     0.0291506   -0.00201883       0.00000       0.00000       0.00000       0.00000       0.00000       0.00000       0.00000       0.00000       0.00000       0.00000       0.00000       0.00000       0.00000       0.00000       0.00000       0.00000       0.00000       0.00000       0.00000       0.00000       19.7098       23.5481       23.0925       20.8112       16.5495       11.6854       7.65777       5.16365       3.08422       1.71565      0.786664      0.347732      0.126245     0.0431525     0.0111208    0.00199421       0.00000       0.00000       0.00000       0.00000       0.00000       0.00000       0.00000       0.00000       0.00000       0.00000       0.00000       0.00000       0.00000       0.00000       0.00000       0.00000       0.00000       0.00000       0.00000       0.00000
   8  24 3878.4350    1.7946  6.6126 10.8389  0.0011  0.1188   0.0235   0.3242    0.1194   0.0000   468.4690       8.54042       13.2729      -56.1686       19.8674       14.4649      -8.10136     -0.955817       2.68605      0.287640      0.884815      -1.10888    -0.0597601     0.0961525    0.00624905    0.00498898       0.00000       0.00000       0.00000       0.00000       0.00000       0.00000       0.00000       0.00000       0.00000       0.00000       0.00000       0.00000       0.00000       0.00000       0.00000       0.00000       0.00000       0.00000       0.00000       0.00000       25.0142       31.1817       29.1518       27.1007       20.9231       14.8839       10.2240       6.44802       3.93451       2.10176       1.01284      0.438338      0.163824     0.0518782     0.0143666    0.00274474       0.00000       0.00000       0.00000       0.00000       0.00000       0.00000       0.00000       0.00000       0.00000       0.00000       0.00000       0.00000       0.00000       0.00000       0.00000       0.00000       0.00000       0.00000       0.00000       0.00000
   8  25 4017.6240    1.4982  8.1875 10.4013 -0.0014  0.1352   0.0174   0.3794    0.1110   0.0000   408.4541    -0.0842421       25.3247       40.3489      -7.49880      -9.38343       14.3243      -2.99364     -0.558711       3.35522     -0.111740    -0.0307608      0.330503    -0.0469218     0.0226430   -0.00235925       0.00000       0.00000       0.00000       0.00000       0.00000       0.00000       0.00000       0.00000       0.00000       0.00000       0.00000       0.00000       0.00000       0.00000       0.00000       0.00000       0.00000       0.00000       0.00000       0.00000       26.0821       32.9927       31.9998       28.2850       23.1580       17.6271       12.0432       7.73325       4.44804       2.32790       1.18940      0.496950      0.201531     0.0683806     0.0183420    0.00335029       0.00000       0.00000       0.00000       0.00000       0.00000       0.00000       0.00000       0.00000       0.00000       0.00000       0.00000       0.00000       0.00000       0.00000       0.00000       0.00000       0.00000       0.00000       0.00000       0.00000
   9  12 2264.5080    0.8878  1.0205 10.3701 -0.0152  0.0422   0.0275   0.0939    0.1671   0.0000   428.0318       21.4327       9.85321      -8.41717       13.4965       6.78453      -4.77396      -4.84453       1.22461      0.528251     -0.602084     -0.295468     0.0205607    0.00893588    -0.0112161   -0.00216959  -0.000998191   0.000805814       0.00000       0.00000       0.00000       0.00000       0.00000       0.00000       0.00000       0.00000       0.00000       0.00000       0.00000       0.00000       0.00000       0.00000       0.00000       0.00000       0.00000       0.00000       6.95842       8.94980       8.95549       8.10225       6.76158       5.55676       3.86030       2.74662       1.57152       1.07133      0.496993      0.267449      0.115249     0.0536648     0.0167209    0.00616144    0.00139276   0.000260530       0.00000       0.00000       0.00000       0.00000       0.00000       0.00000       0.00000       0.00000       0.00000       0.00000       0.00000       0.00000       0.00000       0.00000       0.00000       0.00000       0.00000       0.00000
   9  13 2402.3224    1.3171  1.1742 10.8846 -0.0051  0.0457   0.0384   0.1092    0.2171   0.0000   434.0748       4.92431     0.0708745      -5.93668       7.77190       3.25191     -0.442400       1.18417      0.781880      -1.55662     -0.136969    -0.0156134     -0.183116    0.00104221    0.00899943   -0.00239296  -0.000243113   6.06989e-05       0.00000       0.00000       0.00000       0.00000       0.00000       0.00000       0.00000       0.00000       0.00000       0.00000       0.00000       0.00000       0.00000       0.00000       0.00000       0.00000       0.00000       0.00000       8.94187       10.6229       10.5668       10.0161       7.88789       6.04662       4.46445       3.00186       1.84344       1.02360      0.569501      0.287968      0.130818     0.0505189     0.0181105    0.00505385    0.00128412   0.000237797       0.00000       0.00000       0.00000       0.00000       0.00000       0.00000       0.00000       0.00000       0.00000       0.00000       0.00000       0.00000       0.00000       0.00000       0.00000       0.00000       0.00000       0.00000
   9  14 2539.5832    1.7460  0.9789 11.2296 -0.0044  0.0390   0.0519   0.0938    0.2386   0.0000   436.7850       9.45887       3.69697      -1.76232     -0.192685       13.2411    -0.0460288      -1.75641     -0.294419     -0.148473      0.280234     -0.461011    -0.0533197     0.0637223     0.0221893    0.00180428   -0.00119925   6.14869e-06       0.00000       0.00000       0.00000       0.00000       0.00000       0.00000       0.00000       0.00000       0.00000       0.00000       0.00000       0.00000       0.00000       0.00000       0.00000       0.00000       0.00000       0.00000       6.52177       7.82310       6.76787       7.69659       6.14596       5.18694       3.18540       2.41117       1.62186       1.00585      0.542961      0.252982      0.108650     0.0421418     0.0155793    0.00463005    0.00104920   0.000239404       0.00000       0.00000       0.00000       0.00000       0.00000       0.00000       0.00000       0.00000       0.00000       0.00000       0.00000       0.00000       0.00000       0.00000       0.00000       0.00000       0.00000       0.00000
   9  15 2677.1511    2.3807  0.9412 11.3769 -0.0020  0.0349   0.0713   0.0884    0.3170   0.0000   411.5218      -10.4791       21.2393      -8.08458      -1.72514      -11.0708     -0.591723      -2.92501       1.20278      0.922727     -0.120021      0.147748   -0.00789191    -0.0125598     0.0323124   -0.00499379   0.000962983  -0.000422838       0.00000       0.00000       0.00000       0.00000       0.00000       0.00000       0.00000       0.00000       0.00000       0.00000       0.00000       0.00000       0.00000       0.00000       0.00000       0.00000       0.00000       0.00000       6.14647       7.37640       6.86511       6.80564       5.48435       4.44944       3.53748       2.35028       1.46027      0.779719      0.446416      0.221148      0.104086     0.0396043     0.0149598    0.00388654    0.00107593   0.000204174       0.00000       0.00000       0.00000       0.00000       0.00000       0.00000       0.00000       0.00000       0.00000       0.00000       0.00000       0.00000       0.00000       0.00000       0.00000       0.00000       0.00000       0.00000
   9  18 3091.6090    3.8873  0.9147 13.2130 -0.0024  0.0366   0.1210   0.0874    0.1914   0.0000   436.5045       4.39967       3.21715       13.2563      -1.93729       9.34697      -2.11741      -1.83406     -0.157182      -1.18159      0.408745      0.186875     0.0267215    -0.0238459    0.00291167   -0.00330575   0.000288540  -0.000123642       0.00000       0.00000       0.00000       0.00000       0.00000       0.00000       0.00000       0.00000       0.00000       0.00000       0.00000       0.00000       0.00000       0.00000       0.00000       0.00000       0.00000       0.00000       7.10187       7.90208       8.09659       7.53281       6.24155       4.72307       3.73351       2.51201       1.51731      0.800169      0.466602      0.254196      0.103438     0.0422324     0.0145693    0.00410255    0.00104963   0.000168234       0.00000       0.00000       0.00000       0.00000       0.00000       0.00000       0.00000       0.00000       0.00000       0.00000       0.00000       0.00000       0.00000       0.00000       0.00000       0.00000       0.00000       0.00000
   9  19 3229.6806    3.9832  1.3226 12.6354 -0.0001  0.0445   0.1041   0.1097    0.2647   0.0000   445.4758       14.9117       12.9902       7.72103      -6.54549       8.59480       2.04049      -6.95442     -0.226860      -1.86822     -0.361036    -0.0936208      0.203909     0.0205242    0.00595517    0.00860142    0.00114900  -0.000401293       0.00000       0.00000       0.00000       0.00000       0.00000       0.00000       0.00000       0.00000       0.00000       0.00000       0.00000       0.00000       0.00000       0.00000       0.00000       0.00000       0.00000       0.00000       9.64962       11.4731       11.6252       10.5174       8.16005       6.18532       4.45453       2.86391       1.73757       1.01960      0.514640      0.263302      0.115413     0.0489433     0.0157750    0.00448959    0.00111157   0.000184939       0.00000       0.00000       0.00000       0.00000       0.00000       0.00000       0.00000       0.00000       0.00000       0.00000       0.00000       0.00000       0.00000       0.00000       0.00000       0.00000       0.00000       0.00000
   9  20 3367.8985    3.3988  1.7036 12.8056 -0.0059  0.0502   0.0815   0.1285    0.1623   0.0000   444.0428       17.2433       31.2803       15.0632      -7.81313      -4.83407       8.33344      0.313624       3.68298     -0.558993      0.215037     -0.483149    0.00470942     0.0783719   -0.00191217   -0.00401343   0.000420797  -0.000459028       0.00000       0.00000       0.00000       0.00000       0.00000       0.00000       0.00000       0.00000       0.00000       0.00000       0.00000       0.00000       0.00000       0.00000       0.00000       0.00000       0.00000       0.00000       9.21521       10.1332       10.2979       10.4196       8.20391       6.32533       4.71605       3.27519       2.07140       1.18996      0.696773      0.344466      0.160613     0.0588945     0.0211757    0.00580782    0.00137688   0.000263168       0.00000       0.00000       0.00000       0.00000       0.00000       0.00000       0.00000       0.00000       0.00000       0.00000       0.00000       0.00000       0.00000       0.00000       0.00000       0.00000       0.00000       0.00000
   9  21 3506.4974    3.0095  2.7225 11.8032  0.0002  0.0628   0.0561   0.1607    0.1556   0.0000   419.1660       15.2438       5.48184      -1.00933       2.37541       5.64957      -1.00920     -0.496831       2.13072      -2.11823     -0.918419     -0.168795      0.106124     0.0296084     0.0181570    0.00297213    0.00142296  -0.000505358       0.00000       0.00000       0.00000       0.00000       0.00000       0.00000       0.00000       0.00000       0.00000       0.00000       0.00000       0.00000       0.00000       0.00000       0.00000       0.00000       0.00000       0.00000       11.2708       13.5887       13.6450       12.1843       10.1377       8.39781       5.89333       4.05354       2.55973       1.41631      0.792049      0.394733      0.172638     0.0709889     0.0271311    0.00806732    0.00186452   0.000333662       0.00000       0.00000       0.00000       0.00000       0.00000       0.00000       0.00000       0.00000       0.00000       0.00000       0.00000       0.00000       0.00000       0.00000       0.00000       0.00000       0.00000       0.00000
   9  22 3645.2600    2.5240  3.6136 11.4022 -0.0007  0.0759   0.0412   0.1994    0.1381   0.0000   459.8853       14.3862       42.4186      -33.1738       10.2835      -10.8545       1.45100      -4.18779      -4.31763      0.633963     -0.486467     -0.730760      0.217438     0.0797871     0.0153145    -0.0309424   5.24936e-05   0.000995722       0.00000       0.00000       0.00000       0.00000       0.00000       0.00000       0.00000       0.00000       0.00000       0.00000       0.00000       0.00000       0.00000       0.00000       0.00000       0.00000       0.00000       0.00000       14.2438       17.0822       16.8498       16.0282       13.2512       10.1666       6.78082       4.65632       3.15455       1.86928       1.00636      0.485412      0.208311     0.0838872     0.0308685    0.00929111    0.00218767   0.000396771       0.00000       0.00000       0.00000       0.00000       0.00000       0.00000       0.00000       0.00000       0.00000       0.00000       0.00000       0.00000       0.00000       0.00000       0.00000       0.00000       0.00000       0.00000
   9  23 3784.4227    1.9136  5.3166 11.2262 -0.0007  0.1012   0.0257   0.2599    0.0875   0.0000   419.8328       31.1318       15.2360       45.3205       4.98844       15.6141      -15.9398       3.10279      0.327083      -2.32414     -0.487352      0.988790     -0.172291    0.00219459    -0.0285495     0.0158081   0.000870011   0.000623166       0.00000       0.00000       0.00000       0.00000       0.00000       0.00000       0.00000       0.00000       0.00000       0.00000       0.00000       0.00000       0.00000       0.00000       0.00000       0.00000       0.00000       0.00000       17.7150       22.1441       21.5814       19.9582       16.9395       13.0079       9.65732       6.54728       4.14109       2.32724       1.31432      0.635469      0.297633      0.112693     0.0428432     0.0130874    0.00341750   0.000588365       0.00000       0.00000       0.00000       0.00000       0.00000       0.00000       0.00000       0.00000       0.00000       0.00000       0.00000       0.00000       0.00000       0.00000       0.00000       0.00000       0.00000       0.00000
   9  24 3923.7471    1.6474  6.9715 10.7894 -0.0020  0.1167   0.0191   0.3185    0.0791   0.0000   477.7287       28.0367      -4.95246       35.2471      -4.35383      0.163136      -2.80510      -2.29748      -7.09925      -5.49211      -1.24945      0.288418     -0.132679     -0.141928     0.0969566   -0.00787619   -0.00570604   0.000409242       0.00000       0.00000       0.00000       0.00000       0.00000       0.00000       0.00000       0.00000       0.00000       0.00000       0.00000       0.00000       0.00000       0.00000       0.00000       0.00000       0.00000       0.00000       21.2634       25.2859       25.0448       23.3917       20.1546       15.4153       11.0754       7.75595       4.92604       2.85048       1.58964      0.760625      0.348635      0.135636     0.0492796     0.0153694    0.00382933   0.000635243       0.00000       0.00000       0.00000       0.00000       0.00000       0.00000       0.00000       0.00000       0.00000       0.00000       0.00000       0.00000       0.00000       0.00000       0.00000       0.00000       0.00000       0.00000
   9  29 4623.5806    0.7669 20.7385  9.8703 -0.0016  0.3685   0.0061   0.9270    0.0484   0.0000   554.5142       27.7704       80.4532      -8.54621       91.0380       52.2276       4.73436      -31.4819       2.10320      0.855624      -11.9662       5.72606       2.05072     0.0203816     0.0149549     0.0520097     0.0184409   -0.00739944       0.00000       0.00000       0.00000       0.00000       0.00000       0.00000       0.00000       0.00000       0.00000       0.00000       0.00000       0.00000       0.00000       0.00000       0.00000       0.00000       0.00000       0.00000       66.2869       85.0673       83.3160       77.7011       64.4578       50.7245       37.6640       25.0604       15.8716       8.53914       4.90749       2.36251       1.12031      0.433587      0.170122     0.0519229     0.0136320    0.00236007       0.00000       0.00000       0.00000       0.00000       0.00000       0.00000       0.00000       0.00000       0.00000       0.00000       0.00000       0.00000       0.00000       0.00000       0.00000       0.00000       0.00000       0.00000
  10  15 2717.0690    2.5199  0.8578 12.1789 -0.0179  0.0331   0.0789   0.0822    0.2010   0.0000   437.2254       9.50642       16.3608       6.31287      -6.78094       2.65744      -1.86172       1.74796       2.07291     0.0493758     -0.203650      0.472236     0.0181247    -0.0379514    -0.0229193    0.00772412   0.000555510   -0.00315250   0.000629862   2.13511e-05       0.00000       0.00000       0.00000       0.00000       0.00000       0.00000       0.00000       0.00000       0.00000       0.00000       0.00000       0.00000       0.00000       0.00000       0.00000       0.00000       6.09231       6.73348       6.88439       6.26697       5.38362       4.54842       3.74344       2.46286       1.62094       1.06614      0.592097      0.298395      0.145053     0.0693402     0.0328077     0.0117767    0.00347743   0.000981476   0.000233082   3.28804e-05       0.00000       0.00000       0.00000       0.00000       0.00000       0.00000       0.00000       0.00000       0.00000       0.00000       0.00000       0.00000       0.00000       0.00000       0.00000       0.00000
  10  17 2994.6460    3.7519  0.8985 13.0938 -0.0127  0.0332   0.1166   0.0822    0.2044   0.0000   435.1943       12.7761       3.07843       5.39520      -3.28718       10.7059      -2.59300     -0.905375      -2.91020    -0.0532168     -0.216059      0.210968     -0.116260    -0.0633762     0.0547617   -0.00549571    0.00525325   0.000643387  -1.99912e-05   9.24889e-05       0.00000       0.00000       0.00000       0.00000       0.00000       0.00000       0.00000       0.00000       0.00000       0.00000       0.00000       0.00000       0.00000       0.00000       0.00000       0.00000       5.32832       6.53010       6.64729       6.14296       5.43314       4.32984       3.03270       2.36512       1.51443      0.974733      0.555220      0.319781      0.149938     0.0770776     0.0277031     0.0114452    0.00375891    0.00121388   0.000248676   4.43404e-05       0.00000       0.00000       0.00000       0.00000       0.00000       0.00000       0.00000       0.00000       0.00000       0.00000       0.00000       0.00000       0.00000       0.00000       0.00000       0.00000
  10  18 3133.0448    3.8047  0.9240 13.4236 -0.0055  0.0395   0.1120   0.0822    0.1649   0.0000   431.8994       10.5961       19.2682      -2.22359      -4.06926       6.50635       1.63357     -0.200255       1.90594       1.20265     -0.617258     -0.190964  -0.000260737    -0.0349076    0.00513634    0.00843608    0.00425820   0.000481079   0.000258526  -4.93771e-05       0.00000       0.00000       0.00000       0.00000       0.00000       0.00000       0.00000       0.00000       0.00000       0.00000       0.00000       0.00000       0.00000       0.00000       0.00000       0.00000       7.96647       10.2164       10.8013       9.55559       7.72609       5.55436       4.09786       2.65340       1.66876       1.02452      0.543105      0.307479      0.165994     0.0672172     0.0331176     0.0120996    0.00384758    0.00114070   0.000282804   4.12471e-05       0.00000       0.00000       0.00000       0.00000       0.00000       0.00000       0.00000       0.00000       0.00000       0.00000       0.00000       0.00000       0.00000       0.00000       0.00000       0.00000
  10  19 3271.4947    3.7820  1.4153 12.8346 -0.0058  0.0463   0.0932   0.1086    0.1914   0.0000   429.9535       21.5298       27.0116       3.47762      -11.5729       6.27259      -12.7405      -1.44433       5.10928       1.81672     -0.800450     -0.182639     -0.275107      0.233939     0.0217015     0.0449447    0.00553520    0.00365634  -0.000270096  -3.53263e-05       0.00000       0.00000       0.00000       0.00000       0.00000       0.00000       0.00000       0.00000       0.00000       0.00000       0.00000       0.00000       0.00000       0.00000       0.00000       0.00000       8.54970       11.1640       11.1404       10.8211       8.54258       6.57915       4.38388       2.93463       1.97967       1.26716      0.738897      0.403200      0.200182     0.0905401     0.0379156     0.0147965    0.00489823    0.00143318   0.000312713   6.26812e-05       0.00000       0.00000       0.00000       0.00000       0.00000       0.00000       0.00000       0.00000       0.00000       0.00000       0.00000       0.00000       0.00000       0.00000       0.00000       0.00000
  10  20 3410.2537    3.2771  2.4018 12.3543 -0.0043  0.0567   0.0634   0.1401    0.1367   0.0000   446.3659       28.6225       31.9569       17.5386      -5.30405      -4.19540      -1.51831       1.30944      0.290823     -0.852129       2.24924      0.428451      0.486206   -0.00141179    -0.0612131   -0.00560713   -0.00676983   0.000297422  -0.000148416   1.74493e-05       0.00000       0.00000       0.00000       0.00000       0.00000       0.00000       0.00000       0.00000       0.00000       0.00000       0.00000       0.00000       0.00000       0.00000       0.00000       0.00000       10.1188       12.0568       12.4748       12.0242       10.0808       7.64590       5.78779       3.75149       2.67240       1.65490      0.983394      0.536878      0.264426      0.122775     0.0505306     0.0199914    0.00627897    0.00163191   0.000424347   6.54954e-05       0.00000       0.00000       0.00000       0.00000       0.00000       0.00000       0.00000       0.00000       0.00000       0.00000       0.00000       0.00000       0.00000       0.00000       0.00000       0.00000
  10  21 3549.2263    2.7010  3.2392 12.0677 -0.0012  0.0726   0.0430   0.1687    0.0996   0.0000   462.6338       20.5699      -5.67210       1.99552      -1.72098       11.3369      -2.42247      -3.58288      -1.00361       1.54483    -0.0168668      0.284683     -0.284221     -0.128982     0.0238563   -0.00267534    0.00294940   -0.00116890  -0.000704766  -8.75788e-05       0.00000       0.00000       0.00000       0.00000       0.00000       0.00000       0.00000       0.00000       0.00000       0.00000       0.00000       0.00000       0.00000       0.00000       0.00000       0.00000       13.2737       16.0492       17.4930       15.9958       12.8169       10.2276       7.22450       4.72493       3.39830       2.03194       1.14510      0.675107      0.343681      0.143737     0.0651222     0.0266242    0.00885441    0.00227811   0.000514387   7.96765e-05       0.00000       0.00000       0.00000       0.00000       0.00000       0.00000       0.00000       0.00000       0.00000       0.00000       0.00000       0.00000       0.00000       0.00000       0.00000       0.00000
  10  22 3688.7681    2.2241  4.0486 11.5707 -0.0051  0.0841   0.0330   0.2002    0.0920   0.0000   431.8614       33.1127       9.69463       24.7291       10.2469       17.8658      -5.08205      -6.06820      -2.64214      -2.70537      -2.36465     -0.378706      0.226172    -0.0600066     -0.353020    -0.0874815    -0.0218769   -0.00441074   0.000150398  -6.99067e-05       0.00000       0.00000       0.00000       0.00000       0.00000       0.00000       0.00000       0.00000       0.00000       0.00000       0.00000       0.00000       0.00000       0.00000       0.00000       0.00000       13.5541       17.4766       17.4330       16.5997       14.2869       10.3993       8.33301       5.38496       3.99966       2.29233       1.38192      0.820971      0.373533      0.201386     0.0699210     0.0315090    0.00986678    0.00263386   0.000749984   0.000113657       0.00000       0.00000       0.00000       0.00000       0.00000       0.00000       0.00000       0.00000       0.00000       0.00000       0.00000       0.00000       0.00000       0.00000       0.00000       0.00000
  10  23 3828.2504    1.8736  5.7911 11.2421 -0.0019  0.0988   0.0238   0.2697    0.0793   0.0000   423.6888       35.7891       24.3664       42.9459       21.2579       17.7220      -8.28231      -16.7043       1.47213      -5.69115      -2.85340     -0.241064     -0.389196      0.190991    -0.0408122     0.0149327    0.00200482   -0.00291295   0.000201483   0.000236196       0.00000       0.00000       0.00000       0.00000       0.00000       0.00000       0.00000       0.00000       0.00000       0.00000       0.00000       0.00000       0.00000       0.00000       0.00000       0.00000       17.4706       21.3955       21.7343       20.8317       17.0472       13.6542       9.73028       7.01176       4.56029       2.93923       1.67996      0.936447      0.460901      0.215563     0.0888140     0.0344866     0.0112193    0.00335083   0.000738606   0.000129945       0.00000       0.00000       0.00000       0.00000       0.00000       0.00000       0.00000       0.00000       0.00000       0.00000       0.00000       0.00000       0.00000       0.00000       0.00000       0.00000
  10  24 3967.8571    1.6161  6.9492 10.9517 -0.0004  0.1143   0.0186   0.2931    0.0720   0.0000   426.5206       26.4625      -24.9018       39.8145       75.5047      -3.37188      -19.4227      -1.99363      0.706462      -1.41454      -1.10969      -2.15528     -0.107700    -0.0617921   -0.00640202    0.00898365     0.0206925    0.00303308   -0.00105982  -1.49435e-05       0.00000       0.00000       0.00000       0.00000       0.00000       0.00000       0.00000       0.00000       0.00000       0.00000       0.00000       0.00000       0.00000       0.00000       0.00000       0.00000       18.9500       23.3358       22.7363       21.9469       19.4505       15.0590       11.8818       7.89288       5.77847       3.41501       2.05932       1.13007      0.559388      0.254211      0.104232     0.0408898     0.0140360    0.00372288    0.00101075   0.000154895       0.00000       0.00000       0.00000       0.00000       0.00000       0.00000       0.00000       0.00000       0.00000       0.00000       0.00000       0.00000       0.00000       0.00000       0.00000       0.00000
  10  26 4248.5736    1.1677 10.3266 10.5814  0.0000  0.1640   0.0122   0.4388    0.0552   0.0000   445.2077      -27.9359       39.2030       9.61107       3.90017       53.2854       20.7466      -30.3220      -8.49335       4.82271       2.50390      -2.10534      0.335222     -0.295636     0.0316842     0.0671287    -0.0337896    0.00400490   0.000997833  -0.000189021       0.00000       0.00000       0.00000       0.00000       0.00000       0.00000       0.00000       0.00000       0.00000       0.00000       0.00000       0.00000       0.00000       0.00000       0.00000       0.00000       26.8436       33.4357       34.3181       33.9520       27.7222       21.7219       16.4531       11.8486       8.01418       4.69040       2.79885       1.58669      0.853294      0.377952      0.163321     0.0602030     0.0209608    0.00592845    0.00141143   0.000233617       0.00000       0.00000       0.00000       0.00000       0.00000       0.00000       0.00000       0.00000       0.00000       0.00000       0.00000       0.00000       0.00000       0.00000       0.00000       0.00000
  11  12 2340.0011    1.1194  0.8402 10.9523 -0.0112  0.0400   0.0365   0.0828    0.1578   0.0000   440.3781       11.4070       11.7437       9.93874      -3.88129       1.94967      -2.11482     -0.191946      -2.93485      -2.24138     -0.659639     -0.610988      0.178650     0.0143474    -0.0470265   -0.00525881    -0.0129615   -0.00465168    0.00211235  -0.000428509  -6.38056e-05   2.20816e-05       0.00000       0.00000       0.00000       0.00000       0.00000       0.00000       0.00000       0.00000       0.00000       0.00000       0.00000       0.00000       0.00000       0.00000       6.10172       7.28048       7.70527       6.72089       6.23798       5.15554       4.37117       3.09257       2.25874       1.38792      0.900030      0.538447      0.242797      0.131434     0.0749620     0.0291314     0.0115736    0.00449908    0.00145535   0.000376672   8.96315e-05   1.12893e-05       0.00000       0.00000       0.00000       0.00000       0.00000       0.00000       0.00000       0.00000       0.00000       0.00000       0.00000       0.00000       0.00000       0.00000
  11  13 2478.5461    1.4620  0.9850 11.5256 -0.0220  0.0389   0.0466   0.0932    0.1542   0.0000   439.8163       2.04713       20.2771       4.99560      -1.14880      -9.08519       1.47864      0.955358      0.530547      -2.69256     -0.462377    -0.0402192      0.381783      0.427384      0.171427    -0.0459494   -0.00712199   -0.00189933  -0.000358516   0.000637062  -5.88582e-05  -8.33662e-06       0.00000       0.00000       0.00000       0.00000       0.00000       0.00000       0.00000       0.00000       0.00000       0.00000       0.00000       0.00000       0.00000       0.00000       6.38722       7.44957       7.53076       7.22971       6.03771       5.47559       4.11435       3.06658       2.09798       1.43392      0.845577      0.502506      0.266116      0.136315     0.0619782     0.0276318     0.0109539    0.00407540    0.00120454   0.000322884   5.97763e-05   1.13372e-05       0.00000       0.00000       0.00000       0.00000       0.00000       0.00000       0.00000       0.00000       0.00000       0.00000       0.00000       0.00000       0.00000       0.00000
  11  15 2756.2141    2.5687  0.8844 12.1542 -0.0069  0.0315   0.0729   0.0740    0.1554   0.0000   434.4452       9.58726       7.33116       6.33033      -3.10948     -0.478966       2.84615      -2.28767      -2.54637   -0.00365815     -0.153221     -0.302550      0.286967    -0.0840596     0.0529262     0.0162384    -0.0146742   -0.00812875   -0.00100586  -0.000116660   5.04270e-05  -8.46017e-06       0.00000       0.00000       0.00000       0.00000       0.00000       0.00000       0.00000       0.00000       0.00000       0.00000       0.00000       0.00000       0.00000       0.00000       4.47320       5.59250       5.93603       5.53783       4.91527       4.09058       3.05175       2.21290       1.69889      0.991966      0.683935      0.415778      0.206414      0.113595     0.0568367     0.0232892    0.00883039    0.00375064    0.00119574   0.000296170   6.85609e-05   1.02140e-05       0.00000       0.00000       0.00000       0.00000       0.00000       0.00000       0.00000       0.00000       0.00000       0.00000       0.00000       0.00000       0.00000       0.00000
  11  16 2895.4646    3.3793  0.9212 12.2769 -0.0059  0.0530   0.0924   0.0762    0.1980   0.0000   429.4668       7.03496       8.71689       12.7871       17.9215     -0.561826       2.26835      0.418269      -1.32474       2.22194     -0.516122     -0.294446     -0.315334  -6.95495e-05     0.0797622     0.0130639   -0.00363877   -0.00926250  -0.000505233   0.000212495  -1.56324e-05  -7.47342e-06       0.00000       0.00000       0.00000       0.00000       0.00000       0.00000       0.00000       0.00000       0.00000       0.00000       0.00000       0.00000       0.00000       0.00000       10.8163       14.4810       15.2654       13.8865       11.4401       8.87258       5.98149       4.03948       2.49392       1.61058       1.01792      0.518341      0.292734      0.121866     0.0636645     0.0244930     0.0113106    0.00339939    0.00134514   0.000351703   7.42950e-05   1.30486e-05       0.00000       0.00000       0.00000       0.00000       0.00000       0.00000       0.00000       0.00000       0.00000       0.00000       0.00000       0.00000       0.00000       0.00000
  11  17 3034.5909    3.7562  0.8844 13.1663 -0.0120  0.0333   0.1088   0.0787    0.1619   0.0000   440.2338       16.7012       7.80402      -6.42757      -4.87915      -5.77696      0.555756      -3.20444     -0.801025     -0.152151      0.123152      0.459352     -0.157402    -0.0192504    0.00242647    -0.0136195   0.000435790   -0.00695700    0.00136840  -0.000275761   6.96742e-05   1.10901e-05       0.00000       0.00000       0.00000       0.00000       0.00000       0.00000       0.00000       0.00000       0.00000       0.00000       0.00000       0.00000       0.00000       0.00000       4.98423       6.18283       6.02165       5.28539       5.34841       4.29665       3.68028       2.60736       1.85308       1.27325      0.718820      0.451679      0.226886      0.112855     0.0561077     0.0215686    0.00969271    0.00365237    0.00102794   0.000329650   7.72473e-05   1.00978e-05       0.00000       0.00000       0.00000       0.00000       0.00000       0.00000       0.00000       0.00000       0.00000       0.00000       0.00000       0.00000       0.00000       0.00000
  11  18 3173.6099    3.7606  1.1670 13.1057 -0.0022  0.0482   0.1027   0.0940    0.1851   0.0000   441.2480       14.4108      0.231969       7.64178      -12.7876      -11.1884       3.77027      -2.99378     0.0837996      -1.15078    -0.0372495       1.16032     -0.157419     0.0193413     0.0736352     0.0394087    -0.0217973    0.00509506   0.000587334  -0.000300813  -5.96725e-06   9.33408e-06       0.00000       0.00000       0.00000       0.00000       0.00000       0.00000       0.00000       0.00000       0.00000       0.00000       0.00000       0.00000       0.00000       0.00000       7.68760       7.55199       7.73370       8.65159       8.01068       5.18020       4.83676       4.30199       3.01966       1.75459      0.867466      0.620193      0.408167      0.218978     0.0994402     0.0385446     0.0141791    0.00448752    0.00131660   0.000406538   9.25612e-05   1.11722e-05       0.00000       0.00000       0.00000       0.00000       0.00000       0.00000       0.00000       0.00000       0.00000       0.00000       0.00000       0.00000       0.00000       0.00000
  11  20 3451.6259    2.9554  2.1991 12.3540 -0.0043  0.0570   0.0575   0.1324    0.1092   0.0000   447.2431       7.19811       1.86862       20.0754      -3.54853      -8.76738     -0.483445      -10.9700       3.65123      -2.36700     -0.425952      -1.31475      0.640278    -0.0571908     0.0872981    -0.0196440   -0.00528350    0.00553625  -0.000634815   0.000413491  -0.000137673  -2.41241e-05       0.00000       0.00000       0.00000       0.00000       0.00000       0.00000       0.00000       0.00000       0.00000       0.00000       0.00000       0.00000       0.00000       0.00000       8.41671       11.6329       11.5357       11.2214       9.60569       7.40337       5.82236       3.98565       3.00455       1.75794       1.16742      0.663768      0.382619      0.208379     0.0849411     0.0441365     0.0154826    0.00604471    0.00199874   0.000500246   0.000134458   2.03191e-05       0.00000       0.00000       0.00000       0.00000       0.00000       0.00000       0.00000       0.00000       0.00000       0.00000       0.00000       0.00000       0.00000       0.00000
  11  22 3731.1188    2.0627  4.6071 11.3069 -0.0015  0.0862   0.0280   0.2102    0.0759   0.0000   428.0263       42.1435       31.8869      -2.85269       35.0430      0.991150       2.58135      -2.43457       6.38150      -2.95231       1.86985     -0.819054      0.155715     -0.113252    -0.0272001    -0.0488158    -0.0111656     0.0157973    0.00428339   -0.00226451  -3.80813e-05  -2.02855e-05       0.00000       0.00000       0.00000       0.00000       0.00000       0.00000       0.00000       0.00000       0.00000       0.00000       0.00000       0.00000       0.00000       0.00000       12.1897       15.3569       16.5182       14.5012       13.2375       11.0123       9.03151       6.84096       4.49706       3.03051       1.91177       1.01513      0.591735      0.291789      0.141348     0.0668794     0.0274905    0.00929052    0.00323126   0.000908568   0.000197064   2.73523e-05       0.00000       0.00000       0.00000       0.00000       0.00000       0.00000       0.00000       0.00000       0.00000       0.00000       0.00000       0.00000       0.00000       0.00000
  11  24 4011.2773    1.4279  7.1493 10.6582 -0.0049  0.1175   0.0170   0.3012    0.0650   0.0000   459.9135       7.57652      -34.9483      -10.6658      -27.7234       4.51983      -19.0944      -7.77667      -13.6146      -9.17615      0.634835      -2.22152       1.39343      0.584893    -0.0965482     -0.174811    -0.0279332     0.0177153   -0.00232362   -0.00226649  -7.94111e-05  -4.47868e-05       0.00000       0.00000       0.00000       0.00000       0.00000       0.00000       0.00000       0.00000       0.00000       0.00000       0.00000       0.00000       0.00000       0.00000       17.2172       21.5043       23.2159       22.0155       18.3076       15.5199       12.5240       8.23618       6.39414       4.06714       2.53722       1.48449      0.841934      0.432722      0.197666     0.0935525     0.0382485     0.0144754    0.00443843    0.00108086   0.000263533   3.90184e-05       0.00000       0.00000       0.00000       0.00000       0.00000       0.00000       0.00000       0.00000       0.00000       0.00000       0.00000       0.00000       0.00000       0.00000
  11  26 4292.8208    1.0191 11.6683 10.0710 -0.0034  0.1712   0.0104   0.4811    0.0554   0.0000   446.9260       6.04823       42.7038       2.98070       22.3083       12.3614       30.6002      -11.0398      -23.2642       4.57935       1.86769      -4.79008     -0.851524      0.646202      0.656550     -0.116624     0.0125604     0.0197688    -0.0214373   0.000942711   0.000957588   3.86592e-06       0.00000       0.00000       0.00000       0.00000       0.00000       0.00000       0.00000       0.00000       0.00000       0.00000       0.00000       0.00000       0.00000       0.00000       24.3711       31.4779       31.5497       30.5016       26.7780       22.6975       18.0248       13.2041       9.35614       6.23966       3.82360       2.29114       1.23019      0.638175      0.305888      0.134978     0.0543695     0.0203860    0.00641719    0.00178661   0.000398135   6.20519e-05       0.00000       0.00000       0.00000       0.00000       0.00000       0.00000       0.00000       0.00000       0.00000       0.00000       0.00000       0.00000       0.00000       0.00000
  12  11 2235.9344    0.9200  0.8284 10.3111 -0.0080  0.0445   0.0278   0.0745    0.1270   0.0000   444.5643       7.66345       13.4998       4.67935      -1.58778       2.57089      -3.91951      -7.97192       2.27402      -1.13064     -0.471112     -0.269700      0.297912    -0.0197903    -0.0278618     0.0682280    -0.0318873    0.00187201   -0.00192604  -0.000238226  -0.000139961   8.69292e-06  -6.33902e-07   2.15166e-06       0.00000       0.00000       0.00000       0.00000       0.00000       0.00000       0.00000       0.00000       0.00000       0.00000       0.00000       0.00000       4.08920       7.77411       5.58725       7.68892       4.91388       5.80145       3.37413       3.70198       1.73151       1.79765      0.828308      0.714075      0.313173      0.231767     0.0849869     0.0645901     0.0188367     0.0123244    0.00324640    0.00157478   0.000330949   0.000144148   1.91975e-05   5.76209e-06       0.00000       0.00000       0.00000       0.00000       0.00000       0.00000       0.00000       0.00000       0.00000       0.00000       0.00000       0.00000
  12  12 2376.3171    1.2524  1.0828 10.5537  0.0032  0.0593   0.0346   0.0875    0.1868   0.0000   439.8920       9.65971       12.1667      -11.0568     -0.649852      -1.25940     -0.643473      -3.37708       4.62604     -0.336426     -0.525234     -0.382025      0.923535      0.215464     -0.221036     -0.122574     0.0170370     0.0366540   -0.00240677   -0.00172672  -0.000512831   0.000131772  -1.78685e-05  -3.07725e-06       0.00000       0.00000       0.00000       0.00000       0.00000       0.00000       0.00000       0.00000       0.00000       0.00000       0.00000       0.00000       4.97892       10.2629       6.48595       10.0746       6.91526       7.78299       4.47314       4.55027       2.82699       2.21151       1.49480      0.813400      0.626660      0.238401      0.182859     0.0562150     0.0396733     0.0100676    0.00651796    0.00141525   0.000676762   0.000175034   3.34446e-05   8.00026e-06       0.00000       0.00000       0.00000       0.00000       0.00000       0.00000       0.00000       0.00000       0.00000       0.00000       0.00000       0.00000
  12  13 2515.4977    1.7746  0.9265 11.3936 -0.0077  0.0468   0.0492   0.0783    0.1842   0.0000   430.5327       12.7415       18.2215       2.39121      0.146053       2.75524       2.48835      -1.97963      0.995322     -0.403297     -0.443694     -0.285202      0.415796      0.138868     -0.123777    -0.0180874     0.0106867    0.00432746  -0.000193053   -0.00193259  -0.000132075   0.000187470   1.09981e-05  -2.50727e-06       0.00000       0.00000       0.00000       0.00000       0.00000       0.00000       0.00000       0.00000       0.00000       0.00000       0.00000       0.00000       8.63969       11.9294       12.9420       12.0848       10.1119       7.68433       5.51188       3.69364       2.41057       1.49968      0.854958      0.548725      0.302273      0.161489     0.0858586     0.0433313     0.0174322    0.00765951    0.00301779    0.00110067   0.000311891   9.21397e-05   1.87837e-05   2.37762e-06       0.00000       0.00000       0.00000       0.00000       0.00000       0.00000       0.00000       0.00000       0.00000       0.00000       0.00000       0.00000
  12  16 2934.4352    3.3400  0.9024 12.9065 -0.0042  0.0352   0.0907   0.0700    0.1529   0.0000   441.2389       11.8236       18.8698       8.73062      -2.28541      -5.67867      -7.68021      -1.71727      -1.77479     -0.842638      0.666890      0.334046     -0.506337     0.0880815     -0.157998    -0.0544305    -0.0382243   -0.00197119   -0.00691961  -0.000660984  -0.000175765  -5.34614e-05   4.15948e-06  -1.95653e-06       0.00000       0.00000       0.00000       0.00000       0.00000       0.00000       0.00000       0.00000       0.00000       0.00000       0.00000       0.00000       4.79308       6.03641       6.27038       6.06150       5.55771       4.33989       3.84001       2.77068       2.08888       1.23670      0.979859      0.545407      0.338354      0.168953     0.0900221     0.0512397     0.0198696    0.00937320    0.00311718    0.00105493   0.000368190   8.04427e-05   2.10646e-05   2.68859e-06       0.00000       0.00000       0.00000       0.00000       0.00000       0.00000       0.00000       0.00000       0.00000       0.00000       0.00000       0.00000
  12  17 3073.9774    3.7398  0.9593 13.0271 -0.0060  0.0346   0.0982   0.0733    0.1526   0.0000   440.2292       3.53978       11.2297       5.82428       6.37064       7.88341      -5.37137      0.522030      0.690489      0.117385      0.635873       1.07897     -0.443842     -0.199084     0.0545654     0.0689665     0.0155450     0.0134267   -0.00392897  -9.89832e-06  -0.000659575   4.00525e-05  -3.67533e-06   1.48756e-06       0.00000       0.00000       0.00000       0.00000       0.00000       0.00000       0.00000       0.00000       0.00000       0.00000       0.00000       0.00000       4.19472       5.58573       5.68943       5.46279       4.69042       4.39532       3.44164       2.69355       1.89874       1.34310      0.898578      0.522290      0.307921      0.183322     0.0858424     0.0417036     0.0203580    0.00900145    0.00323592    0.00116577   0.000373879   9.33758e-05   1.89336e-05   3.14185e-06       0.00000       0.00000       0.00000       0.00000       0.00000       0.00000       0.00000       0.00000       0.00000       0.00000       0.00000       0.00000
  12  18 3213.3110    3.7634  1.3240 12.6597 -0.0017  0.0410   0.0855   0.0896    0.1797   0.0000   432.2289       18.5938       22.6114       3.52330      -4.28803      -6.92867       1.87371       1.55589      0.611019      -1.61063      -1.17620     -0.462787     -0.392160      0.274385      0.140166     0.0127441    0.00938207   -0.00259097   -0.00517298   -0.00180607  -0.000519205  -6.70613e-05  -2.69598e-05  -5.26425e-08       0.00000       0.00000       0.00000       0.00000       0.00000       0.00000       0.00000       0.00000       0.00000       0.00000       0.00000       0.00000       5.74939       7.26176       7.52173       7.08608       6.89361       5.46366       4.32522       2.96828       2.12507       1.61035       1.04662      0.663693      0.404058      0.204362      0.107837     0.0503041     0.0216585    0.00925115    0.00382059    0.00117895   0.000375256   0.000105790   2.30974e-05   3.04731e-06       0.00000       0.00000       0.00000       0.00000       0.00000       0.00000       0.00000       0.00000       0.00000       0.00000       0.00000       0.00000
  12  19 3352.7541    3.4214  1.7864 12.7207  0.0021  0.0607   0.0680   0.1156    0.1162   0.0000   447.3785       16.9560      0.222405       11.2701      -5.98930      -2.17591      -4.42665      -2.26846     -0.730124      -1.27766     -0.337082       2.09509     -0.416397     0.0651959      0.123654     0.0649706    -0.0199293    -0.0199418    0.00469572    0.00147255   0.000495056  -0.000341335   6.94381e-06   5.86442e-06       0.00000       0.00000       0.00000       0.00000       0.00000       0.00000       0.00000       0.00000       0.00000       0.00000       0.00000       0.00000       10.1457       14.1566       14.9674       14.4417       11.9465       9.25005       6.78085       4.60852       2.84046       2.13714       1.18311      0.827560      0.419894      0.249028      0.119741     0.0567897     0.0270044     0.0112884    0.00432138    0.00155951   0.000393173   0.000140758   2.73813e-05   4.69309e-06       0.00000       0.00000       0.00000       0.00000       0.00000       0.00000       0.00000       0.00000       0.00000       0.00000       0.00000       0.00000
  12  20 3492.5921    2.8384  2.6844 12.1792 -0.0045  0.0563   0.0469   0.1439    0.0867   0.0000   430.4461       16.6143       2.41475       4.38502       10.8669       14.1984       3.58288      -4.08605       8.19127      -4.51900      -1.31101      -1.11903   -0.00320345     -0.143259    -0.0954772     -0.105012    0.00819168     0.0109240   -0.00949181   -0.00321747   0.000960525   0.000191888  -3.04868e-05  -6.05080e-06       0.00000       0.00000       0.00000       0.00000       0.00000       0.00000       0.00000       0.00000       0.00000       0.00000       0.00000       0.00000       7.77201       9.15140       10.0769       9.53366       8.16228       7.20470       6.15320       4.53248       3.17361       2.31629       1.45233      0.903872      0.517930      0.278043      0.144793     0.0701285     0.0336574     0.0143116    0.00565120    0.00184129   0.000520216   0.000136895   2.77976e-05   3.96662e-06       0.00000       0.00000       0.00000       0.00000       0.00000       0.00000       0.00000       0.00000       0.00000       0.00000       0.00000       0.00000
  12  21 3632.6445    2.3897  3.7490 11.5854 -0.0020  0.0686   0.0334   0.1709    0.0795   0.0000   427.7289       16.4647       12.8545      0.356398      -17.6413       12.3703       6.23199      -3.89987       1.42241      -1.62762     0.0423657      -1.12805     -0.127541     -0.309413     0.0750854    -0.0348267    -0.0989994     0.0474488    -0.0113492   -0.00406552   -0.00124605  -7.01440e-05  -5.63869e-05   1.37078e-05       0.00000       0.00000       0.00000       0.00000       0.00000       0.00000       0.00000       0.00000       0.00000       0.00000       0.00000       0.00000       9.01738       11.4526       12.2249       11.6557       10.3138       8.73223       7.18027       5.57797       3.97189       2.67859       1.75945       1.05572      0.623757      0.335530      0.182635     0.0853440     0.0420599     0.0164904    0.00665655    0.00220608   0.000710608   0.000184546   3.90659e-05   5.54393e-06       0.00000       0.00000       0.00000       0.00000       0.00000       0.00000       0.00000       0.00000       0.00000       0.00000       0.00000       0.00000
  12  24 4053.7488    1.4061  8.3634 10.7790 -0.0020  0.1217   0.0147   0.3365    0.0527   0.0000   452.5001      -5.22521       12.9892      -7.99052       23.3554       10.5542       3.01964      -3.60127       16.4444      -3.58442       9.26064       5.05268     -0.504235     -0.324169     -0.101852     -0.103048     0.0636314     0.0138092   -0.00934549    0.00900924   0.000265909  -0.000743710   7.54856e-05  -3.44952e-06       0.00000       0.00000       0.00000       0.00000       0.00000       0.00000       0.00000       0.00000       0.00000       0.00000       0.00000       0.00000       15.2970       20.2150       20.9427       19.6694       18.2293       15.7822       12.3788       10.0126       6.95317       4.99928       3.16532       2.01749       1.12041      0.659453      0.318654      0.167151     0.0705045     0.0320578     0.0113438    0.00434228    0.00129693   0.000369416   7.25075e-05   1.06963e-05       0.00000       0.00000       0.00000       0.00000       0.00000       0.00000       0.00000       0.00000       0.00000       0.00000       0.00000       0.00000
  12  25 4194.7884    1.2033 10.4048 10.3058 -0.0001  0.1436   0.0111   0.3883    0.0536   0.0000   443.7160      -15.3060      -2.25970      -17.1191      -8.87661       10.0719      0.441146       20.1515     -0.135622       2.64243      -5.12813      -4.81192      0.747466      0.529792      0.215655     -0.185119     0.0504907    -0.0390391    -0.0435075    0.00678150   0.000693884   1.71257e-05  -8.09401e-05  -1.73661e-05       0.00000       0.00000       0.00000       0.00000       0.00000       0.00000       0.00000       0.00000       0.00000       0.00000       0.00000       0.00000       18.1688       23.1872       24.4635       23.5097       21.6824       18.1303       15.2428       11.2648       8.55778       5.81022       3.79482       2.28579       1.38181      0.790947      0.395717      0.193343     0.0868992     0.0380720     0.0144533    0.00503120    0.00155491   0.000401323   9.03298e-05   1.21406e-05       0.00000       0.00000       0.00000       0.00000       0.00000       0.00000       0.00000       0.00000       0.00000       0.00000       0.00000       0.00000
  13  10 2128.4694    0.7206  0.7629 10.0194 -0.0022  0.0350   0.0212   0.0701    0.1017   0.0000   430.4901      -7.27630       13.1564       7.50872      -1.63347       4.14453      -1.23735      -4.05164       2.60350     -0.150612      -2.55167     -0.993613      0.175031      0.372623    -0.0347991    -0.0814582     0.0469251    -0.0186263   -0.00453389   -0.00276229   0.000306222   2.34899e-05  -9.83572e-05   2.96039e-06   9.86947e-06   9.96071e-07       0.00000       0.00000       0.00000       0.00000       0.00000       0.00000       0.00000       0.00000       0.00000       0.00000       3.83910       4.88482       5.08772       4.93319       4.81586       4.07820       3.44415       2.63147       2.10726       1.35571       1.07527      0.626126      0.410409      0.245304      0.123274     0.0732390     0.0328990     0.0161036    0.00647696    0.00288502   0.000887088   0.000341537   0.000106502   2.30924e-05   5.42139e-06   6.94227e-07       0.00000       0.00000       0.00000       0.00000       0.00000       0.00000       0.00000       0.00000       0.00000       0.00000
  13  11 2271.2145    0.9677  0.7669 10.5696 -0.0034  0.0355   0.0286   0.0699    0.1087   0.0000   440.7636       4.38631       16.0912      -2.03651      -5.84562      -4.50058       2.61031      0.672179      -1.73425       1.46994    -0.0145484      -1.39827      0.526103      0.506458    -0.0733637    -0.0110325    0.00484429    0.00704284   -0.00363941  -0.000944182   0.000201150   0.000442002   0.000139260  -7.06467e-05   1.48758e-06  -1.02334e-06       0.00000       0.00000       0.00000       0.00000       0.00000       0.00000       0.00000       0.00000       0.00000       0.00000       3.78121       5.46542       5.00234       5.29973       4.62111       4.68352       3.38662       2.75817       2.01850       1.49075       1.09468      0.677176      0.471377      0.247604      0.139642     0.0710149     0.0403806     0.0139106    0.00785922    0.00280938    0.00113356   0.000338284   0.000117455   2.60780e-05   5.02483e-06   8.82678e-07       0.00000       0.00000       0.00000       0.00000       0.00000       0.00000       0.00000       0.00000       0.00000       0.00000
  13  13 2551.6815    1.7917  0.9576 11.5317 -0.0092  0.0348   0.0472   0.0809    0.1476   0.0000   445.7780       5.09922       5.90363      -7.59580      -2.09141       6.01446      -3.61680      -1.12844      -1.02654       1.35817   -0.00172388      -1.36683      0.913972    -0.0926039      0.184787    -0.0349806    -0.0185758    -0.0411496   -0.00801691   -0.00359085    0.00170679   9.88823e-05  -5.52739e-05  -3.76945e-05   1.43933e-08  -1.83403e-07       0.00000       0.00000       0.00000       0.00000       0.00000       0.00000       0.00000       0.00000       0.00000       0.00000       4.66100       5.92600       6.09892       5.38366       5.06007       4.33158       4.01904       3.08565       2.42487       1.63752       1.08363      0.666389      0.395871      0.226041      0.121502     0.0649397     0.0314960     0.0142820    0.00642444    0.00259452   0.000930694   0.000309067   8.89069e-05   2.17675e-05   4.97115e-06   5.84329e-07       0.00000       0.00000       0.00000       0.00000       0.00000       0.00000       0.00000       0.00000       0.00000       0.00000
  13  14 2691.7270    2.3991  1.1126 11.2559 -0.0033  0.0485   0.0587   0.0860    0.2805   0.0000   436.7734       15.8683       7.81067       5.68183      0.257650       3.26579       8.40194      0.799986       4.57057      -2.57152      -2.61473      0.326079      0.370829     -0.451296    -0.0712590     0.0668332    -0.0279647   -0.00434423    0.00366642   -0.00249706  -0.000635268   0.000545104  -0.000134251   2.75499e-05   6.44511e-06   9.17893e-07       0.00000       0.00000       0.00000       0.00000       0.00000       0.00000       0.00000       0.00000       0.00000       0.00000       4.71918       6.72065       8.14264       5.19508       7.42770       4.95333       4.75528       4.05983       2.20084       2.38051       1.14398      0.898265      0.586297      0.237635      0.207596     0.0825418     0.0390019     0.0263807    0.00726050    0.00384682    0.00172231   0.000390436   0.000149298   5.17443e-05   8.37999e-06   7.72486e-07       0.00000       0.00000       0.00000       0.00000       0.00000       0.00000       0.00000       0.00000       0.00000       0.00000
  13  17 3112.6288    4.0396  0.9212 13.1601  0.0030  0.0427   0.1103   0.0737    0.1429   0.0000   440.6587       8.98975       3.28537      -2.02561     -0.189021       9.18104       2.36202      0.275526     -0.490775      -1.60615     -0.363914      0.287851     -0.303593    -0.0592543      0.129730     0.0297630    -0.0521888     0.0396376  -0.000375256   -0.00376685    0.00138939   9.67316e-05   2.71053e-05  -2.36508e-05  -6.33197e-06   1.29915e-06       0.00000       0.00000       0.00000       0.00000       0.00000       0.00000       0.00000       0.00000       0.00000       0.00000       3.87416       6.92499       5.20033       7.12250       4.76311       5.70924       3.52247       3.46332       2.40328       1.73839       1.15017      0.749670      0.477595      0.245238      0.174796     0.0644734     0.0446637     0.0155756    0.00891824    0.00226708    0.00133666   0.000371569   0.000131857   3.05434e-05   5.88917e-06   1.35605e-06       0.00000       0.00000       0.00000       0.00000       0.00000       0.00000       0.00000       0.00000       0.00000       0.00000
  13  18 3252.4667    3.5309  1.3676 12.7021 -0.0140  0.0408   0.0798   0.0949    0.1373   0.0000   441.1819       27.9874      -1.45876       2.08364      -4.83895       3.47755      -2.70203       6.89479     -0.640737       3.51828      0.323697       3.03756     -0.173822      0.235884      0.106255      0.245723   0.000596716   -0.00688932    0.00570630    0.00157196   -0.00295226   0.000377971   8.77859e-05  -5.15631e-05   1.08523e-05  -9.87640e-07       0.00000       0.00000       0.00000       0.00000       0.00000       0.00000       0.00000       0.00000       0.00000       0.00000       5.04605       6.49754       6.71377       6.22359       6.39047       5.05972       4.36699       3.38364       2.33925       1.87965       1.18290      0.826590      0.523085      0.274577      0.165759     0.0861425     0.0402025     0.0208360    0.00749438    0.00336635    0.00127889   0.000350698   0.000113209   3.24074e-05   6.21559e-06   7.58864e-07       0.00000       0.00000       0.00000       0.00000       0.00000       0.00000       0.00000       0.00000       0.00000       0.00000
  13  19 3392.4592    3.1603  2.0234 12.1782  0.0032  0.0500   0.0575   0.1178    0.1102   0.0000   437.7647       20.1212       23.9229       19.0094       8.58925       1.51508      -5.12365       4.34227       5.98015      0.281042      -5.19080      0.583946      0.432932      0.335152     -0.145509     0.0592404     0.0679685    0.00796366   -0.00762059   -0.00374512  -0.000261617   0.000364188  -9.15457e-05   4.82305e-06   7.07636e-06   2.79030e-09       0.00000       0.00000       0.00000       0.00000       0.00000       0.00000       0.00000       0.00000       0.00000       0.00000       6.22635       8.21115       8.14877       7.76527       7.27421       5.88126       5.84205       4.16660       3.34753       2.28695       1.55417      0.986673      0.548168      0.342975      0.177114     0.0904152     0.0466929     0.0206439     0.0100996    0.00373383    0.00137050   0.000470664   0.000121077   3.39990e-05   8.34727e-06   9.97176e-07       0.00000       0.00000       0.00000       0.00000       0.00000       0.00000       0.00000       0.00000       0.00000       0.00000
  13  20 3532.6611    2.6839  2.8033 11.8998 -0.0008  0.0650   0.0428   0.1348    0.0850   0.0000   456.2006       31.4670       13.7930       12.7563       14.2835       8.58085     -0.967832      -5.31778      -1.49881       2.17261      0.153004     -0.654360     -0.561697     0.0297551     0.0123519     -0.381613     0.0184992    -0.0190012    0.00839087    0.00465004    0.00242237   0.000119382   0.000136928  -6.84914e-05   2.51972e-06   2.48541e-08       0.00000       0.00000       0.00000       0.00000       0.00000       0.00000       0.00000       0.00000       0.00000       0.00000       9.69448       13.3000       14.2277       13.7077       12.1495       9.70061       7.44473       5.41388       3.84766       2.67690       1.68525       1.14727      0.641314      0.409991      0.211934      0.118087     0.0542888     0.0265467     0.0107036    0.00448899    0.00155182   0.000576361   0.000150588   4.26609e-05   8.47427e-06   1.17225e-06       0.00000       0.00000       0.00000       0.00000       0.00000       0.00000       0.00000       0.00000       0.00000       0.00000
  13  21 3673.2333    2.1408  3.8716 11.4278 -0.0012  0.0704   0.0298   0.1744    0.0708   0.0000   455.1934       30.3628       19.4584      -11.0311      -9.08121       14.7251      -1.68686       6.07236      -8.62149      -1.75840     -0.242368      0.459252     -0.313317     -0.545054     -0.274647    -0.0994917     -0.171246    0.00840409   -0.00218560  -0.000349402   -0.00227474   0.000876920   0.000199048   2.54712e-06   5.29616e-06  -2.72650e-06       0.00000       0.00000       0.00000       0.00000       0.00000       0.00000       0.00000       0.00000       0.00000       0.00000       8.60088       11.0057       11.4527       11.4333       10.3682       8.76776       7.48161       5.62495       4.37270       2.99658       2.09451       1.37196      0.826072      0.504093      0.263470      0.148730     0.0698849     0.0343825     0.0139060    0.00598006    0.00199415   0.000713860   0.000196250   4.84203e-05   1.04824e-05   1.41463e-06       0.00000       0.00000       0.00000       0.00000       0.00000       0.00000       0.00000       0.00000       0.00000       0.00000
  13  22 3813.8353    1.8778  5.7023 10.8167 -0.0003  0.0847   0.0212   0.2297    0.0650   0.0000   451.1551       24.3496      -25.7814       15.2683       9.81659      -11.6153       4.61412       23.6569       8.22713      -7.91318      -1.10970      -1.23824      -1.15842      -1.26462     -0.841692      0.135562      0.145539    -0.0573507   -0.00918472   0.000569144    0.00101133   0.000109699  -0.000135682   5.51302e-06  -1.98317e-05  -7.28210e-07       0.00000       0.00000       0.00000       0.00000       0.00000       0.00000       0.00000       0.00000       0.00000       0.00000       10.1043       13.0127       13.7339       13.6028       12.4279       10.6177       9.06523       6.67295       5.18638       3.64308       2.52072       1.66012       1.00651      0.597098      0.340816      0.168954     0.0852019     0.0400468     0.0174164    0.00678765    0.00258626   0.000846306   0.000242669   6.05332e-05   1.31599e-05   1.73438e-06       0.00000       0.00000       0.00000       0.00000       0.00000       0.00000       0.00000       0.00000       0.00000       0.00000
  13  23 3954.6327    1.5420  7.0884 10.4739 -0.0002  0.1003   0.0163   0.2740    0.0610   0.0000   466.8888       36.0954       30.9375       16.2904       16.4529       8.97986       15.8331      -13.2234       3.21174      -2.42642      -6.62358      -4.71400     -0.711268     -0.611057     -0.837711     0.0952046      0.162099    -0.0741849   -0.00997338  -0.000614440    0.00103673   0.000598302  -0.000456163   3.72990e-05  -9.57107e-06   2.94998e-06       0.00000       0.00000       0.00000       0.00000       0.00000       0.00000       0.00000       0.00000       0.00000       0.00000       12.0332       15.1123       16.4776       15.5342       14.7764       12.3295       10.8212       8.04263       6.24914       4.43217       3.02407       1.94083       1.20373      0.719816      0.376327      0.209819      0.101809     0.0454049     0.0205023    0.00841838    0.00297649    0.00102237   0.000289739   7.40938e-05   1.58350e-05   1.91264e-06       0.00000       0.00000       0.00000       0.00000       0.00000       0.00000       0.00000       0.00000       0.00000       0.00000
  13  24 4095.6469    1.2618  8.1204 10.3610 -0.0040  0.1161   0.0134   0.3213    0.0544   0.0000   434.7822       52.4977     -0.784708      -3.19039       3.89245       22.5859       9.17759       4.85316      -25.2074       1.16436     -0.842307       6.36047      -3.14249      -1.60849     0.0717347     0.0489416    -0.0183699    0.00472004    -0.0115426   -0.00358192    0.00176267    0.00230763   0.000556804  -0.000176946  -2.31037e-05  -1.50789e-06       0.00000       0.00000       0.00000       0.00000       0.00000       0.00000       0.00000       0.00000       0.00000       0.00000       13.9248       17.6748       18.0187       17.7946       16.8422       14.6872       11.7948       9.58825       7.31034       5.10708       3.57570       2.26054       1.42258      0.838487      0.476628      0.239623      0.122450     0.0532091     0.0241873    0.00899178    0.00343607    0.00113442   0.000354361   8.56998e-05   1.72761e-05   2.42141e-06       0.00000       0.00000       0.00000       0.00000       0.00000       0.00000       0.00000       0.00000       0.00000       0.00000
  14  11 2305.7135    1.1001  0.7755 10.5218 -0.0157  0.0325   0.0337   0.0649    0.1194   0.0000   440.2266       7.10202       8.88522       10.1941      -1.24500      -8.11684      -3.86605      -2.10112     -0.884152      0.227459       1.59334     -0.827549     -0.550607     -0.352269    -0.0132572     -0.150956   -0.00280994     0.0505886   -0.00914781    0.00463524   -0.00239838   -0.00106847   0.000420890   1.42432e-05   1.18768e-05   8.76213e-06   1.47748e-06  -3.09190e-09       0.00000       0.00000       0.00000       0.00000       0.00000       0.00000       0.00000       0.00000       3.29962       4.40331       4.77369       4.50516       4.56212       3.71278       3.00809       2.75876       1.76200       1.47423       1.06826      0.602868      0.438619      0.258101      0.156152     0.0999335     0.0441914     0.0228976     0.0121952    0.00442517    0.00225307   0.000829519   0.000240492   7.95959e-05   2.82552e-05   7.12788e-06   1.23244e-06   1.60369e-07       0.00000       0.00000       0.00000       0.00000       0.00000       0.00000       0.00000       0.00000
  14  13 2587.3498    1.8366  0.9639 11.4880 -0.0092  0.0432   0.0477   0.0752    0.1268   0.0000   431.2715       11.0785       8.90089      -3.80376      0.538628       6.35761       3.59819       4.50245       1.37914      0.608518      0.653738      0.419244     -0.474658     -0.110623      0.202030     -0.100560    0.00409128    -0.0197560    -0.0203248    0.00448228    0.00540943   0.000737587   0.000241611  -0.000103638  -3.60564e-05  -8.41711e-06   2.28568e-07  -1.67204e-08       0.00000       0.00000       0.00000       0.00000       0.00000       0.00000       0.00000       0.00000       5.13046       6.82937       6.21278       6.63588       4.37252       5.27433       4.82122       4.28311       3.27796       2.53843       1.57026      0.986593      0.646937      0.358832      0.199653     0.0967730     0.0703774     0.0272320     0.0146169    0.00525809    0.00317555    0.00100146   0.000413384   0.000102162   3.03627e-05   7.22230e-06   1.28365e-06   2.61379e-07       0.00000       0.00000       0.00000       0.00000       0.00000       0.00000       0.00000       0.00000
  14  15 2869.2943    2.9790  0.9866 12.4883 -0.0011  0.0317   0.0759   0.0798    0.1520   0.0000   440.2851       16.9233       8.81123       5.33280       1.97888       4.66513      -2.32515       3.37232       1.85363      -1.42625     0.0896755     -0.184296     -0.652897      0.195095    -0.0495881     -0.174638     0.0326776     0.0199822   -0.00133608    0.00199789  -0.000319965  -0.000599027   6.85258e-05   7.33770e-06   1.09916e-06  -4.81060e-06  -6.30767e-07  -1.45053e-07       0.00000       0.00000       0.00000       0.00000       0.00000       0.00000       0.00000       0.00000       3.56343       4.55224       4.55864       4.56220       3.90813       3.87029       3.25833       2.66998       2.15076       1.61104       1.07168      0.715501      0.436159      0.278550      0.161834     0.0906496     0.0477830     0.0230395     0.0108670    0.00480104    0.00204106   0.000783276   0.000281907   8.95825e-05   2.29207e-05   5.56264e-06   1.06290e-06   1.65480e-07       0.00000       0.00000       0.00000       0.00000       0.00000       0.00000       0.00000       0.00000
  14  17 3150.7161    3.8168  1.0554 13.1465 -0.0039  0.0394   0.0960   0.0816    0.1499   0.0000   444.8229       10.1198       12.7488       8.72518       3.54654       1.68870      -7.34368       3.86780      -1.35577       1.74451      -1.72653      0.901671      0.196065     -0.615161     -0.191548    0.00430294    0.00694466    -0.0146891    0.00955990   0.000754705    0.00261348    0.00124287  -0.000128130  -0.000103219   3.99336e-06   3.93524e-06  -7.01653e-07  -7.15303e-08       0.00000       0.00000       0.00000       0.00000       0.00000       0.00000       0.00000       0.00000       5.46433       7.39866       7.77206       7.56702       6.72682       5.74697       4.64852       3.54074       2.66635       1.92366       1.24602      0.831647      0.510453      0.305027      0.180961     0.0973661     0.0502726     0.0251575     0.0115251    0.00513593    0.00201771   0.000814055   0.000291214   9.01722e-05   2.42295e-05   6.29362e-06   1.22354e-06   1.72436e-07       0.00000       0.00000       0.00000       0.00000       0.00000       0.00000       0.00000       0.00000
  14  18 3290.9672    3.5678  1.3343 12.9464  0.0008  0.0503   0.0809   0.0887    0.1253   0.0000   436.0931       17.2034       7.90292       7.93035      -5.84410       3.06164      -2.39146      -3.15113       1.78859       2.34884      0.356403      0.545970      0.592019     -0.170351     -0.206790      0.110263   -0.00179690     0.0505174    0.00507644   -0.00810357  -0.000196633  -0.000252480   0.000110835  -8.93722e-05  -3.79358e-05  -5.21258e-06   8.40606e-07  -1.67048e-07       0.00000       0.00000       0.00000       0.00000       0.00000       0.00000       0.00000       0.00000       5.00446       6.03580       7.72949       7.26047       5.49467       6.73818       4.49618       3.44315       3.38581       2.18080       1.38156       1.16749      0.687152      0.359179      0.280506      0.143806     0.0681149     0.0366968     0.0201791    0.00723474    0.00294225    0.00132170   0.000593381   0.000173363   4.20018e-05   8.34775e-06   1.55257e-06   2.59503e-07       0.00000       0.00000       0.00000       0.00000       0.00000       0.00000       0.00000       0.00000
  14  19 3431.6692    3.0460  2.2030 12.1327 -0.0056  0.0546   0.0521   0.1182    0.0934   0.0000   430.0563       6.84673       8.82802       7.44176      0.677832      -2.82810      -2.55443      -5.49722      -7.48370      -1.62911      -1.35214      -2.72214      0.693245     0.0689383      0.216096      0.371930     0.0264776    -0.0492008     0.0316665     0.0112863    0.00174926   -0.00303008   0.000771689  -1.88705e-05  -6.69414e-05   7.77473e-06   4.97778e-06   1.28810e-07       0.00000       0.00000       0.00000       0.00000       0.00000       0.00000       0.00000       0.00000       5.93596       7.46206       8.68782       8.15811       7.15418       6.84449       5.77007       3.87645       3.64537       2.38471       1.72342       1.17987      0.818758      0.433749      0.287012      0.154864     0.0773191     0.0434816     0.0180588    0.00915601    0.00317959    0.00154742   0.000568591   0.000164507   4.47922e-05   8.58914e-06   2.11325e-06   2.55776e-07       0.00000       0.00000       0.00000       0.00000       0.00000       0.00000       0.00000       0.00000
  14  20 3572.2838    2.5642  3.5268 11.4894 -0.0022  0.0593   0.0341   0.1562    0.0720   0.0000   443.9917       29.1798       8.15389       13.0035      -11.2191       2.24817       12.0434      -9.21126       6.92318       4.54359    -0.0490333      -3.26267       1.10106     -0.794081     0.0211037      0.112631     0.0214739    -0.0952891   -0.00761941     0.0118391   -0.00360262   -0.00380850  -0.000904155   7.09804e-05  -0.000105842  -2.26708e-06  -5.79522e-06   1.94692e-07       0.00000       0.00000       0.00000       0.00000       0.00000       0.00000       0.00000       0.00000       6.62332       8.37624       8.84850       8.76215       8.23457       7.24672       6.23049       4.89714       3.71823       2.78696       1.96248       1.39691      0.840106      0.541092      0.322750      0.171086     0.0906478     0.0453108     0.0212549     0.0100059    0.00398624    0.00147416   0.000543431   0.000169939   4.55763e-05   1.16230e-05   2.20572e-06   2.88576e-07       0.00000       0.00000       0.00000       0.00000       0.00000       0.00000       0.00000       0.00000
  14  21 3713.3372    2.0992  4.6221 11.1143 -0.0020  0.0732   0.0251   0.1884    0.0635   0.0000   431.0042      -4.44397      -9.52779       7.54883       1.62550       20.5840       2.16071       11.7922      -2.08325      -5.34165       1.31654      -2.03355     -0.845439     -0.463297      0.973850    -0.0362190     -0.407801    0.00332596     0.0467363     0.0221624   -0.00731711   -0.00199182   0.000130683  -3.17957e-05   4.00279e-05  -2.83311e-06   2.71884e-06  -3.99420e-07       0.00000       0.00000       0.00000       0.00000       0.00000       0.00000       0.00000       0.00000       8.15558       10.3057       11.2344       10.8098       10.0266       8.96687       7.45487       6.23211       4.61592       3.53707       2.38223       1.64363       1.07644      0.626625      0.382394      0.211575      0.109731     0.0569719     0.0270265     0.0118977    0.00478352    0.00193619   0.000676369   0.000204978   5.97191e-05   1.45918e-05   2.59955e-06   3.54702e-07       0.00000       0.00000       0.00000       0.00000       0.00000       0.00000       0.00000       0.00000
  14  22 3854.3254    1.7907  5.8795 10.7940 -0.0018  0.0878   0.0197   0.2283    0.0578   0.0000   454.0811       31.3109     -0.175447      -18.5534       39.8164      -7.87304      -16.3314       5.87463       5.36135       7.72889       2.30233      -6.32309      -1.62297      0.701439     -0.492205     -0.203471    -0.0414066     0.0608301     0.0301750    -0.0312291   -0.00923254    0.00253781    0.00105294  -0.000487664   7.28255e-06   9.83470e-06   8.72411e-07  -7.96579e-07       0.00000       0.00000       0.00000       0.00000       0.00000       0.00000       0.00000       0.00000       10.0294       12.2896       13.8584       13.0363       12.1961       10.4357       9.34858       7.48681       5.75878       4.25481       3.01881       1.95545       1.21515      0.791503      0.453659      0.243406      0.138985     0.0663189     0.0304522     0.0147326    0.00625129    0.00221319   0.000794648   0.000252802   7.01426e-05   1.70231e-05   3.27251e-06   3.85804e-07       0.00000       0.00000       0.00000       0.00000       0.00000       0.00000       0.00000       0.00000
  14  23 3995.4893    1.4711  7.8017 10.3824  0.0001  0.1061   0.0147   0.2839    0.0540   0.0000   410.3801       46.7225       20.0324      -10.9377      -17.4298       13.7358      -3.36108      -13.4134       5.42032       3.22535      -11.4552      -1.27086       1.51347     -0.469441     -0.670337     -0.340387     0.0918006     0.0601525    -0.0419626    -0.0127740     0.0184336   0.000188698   0.000379732  -0.000225473  -3.23903e-05  -5.14628e-05   1.57504e-05   6.71285e-07       0.00000       0.00000       0.00000       0.00000       0.00000       0.00000       0.00000       0.00000       11.9746       15.2222       15.8442       15.0141       14.8053       13.0499       11.0798       9.11644       7.07686       5.12347       3.64430       2.51326       1.59071      0.961566      0.568171      0.314099      0.161408     0.0830500     0.0390586     0.0172102    0.00679711    0.00267256   0.000958009   0.000309509   8.77023e-05   2.12554e-05   4.08663e-06   5.16039e-07       0.00000       0.00000       0.00000       0.00000       0.00000       0.00000       0.00000       0.00000
  14  24 4137.1515    1.2564 10.1525 10.0190 -0.0006  0.1286   0.0113   0.3547    0.0521   0.0000   450.1389       15.0194       32.7754       34.6982      -24.9355      -9.02861      -4.64647      -1.96234       10.9827      -8.84670       4.52908       2.72149     -0.546568       1.68361       1.11592     -0.369000     0.0181476   -0.00191048    -0.0575333   0.000547836    -0.0208745   -0.00578332    0.00103460  -0.000538229   3.84674e-05  -6.13996e-05  -6.36418e-06   1.05535e-06       0.00000       0.00000       0.00000       0.00000       0.00000       0.00000       0.00000       0.00000       13.9076       18.5038       18.9620       19.0387       17.7855       15.4557       13.4066       10.8390       8.52237       6.27938       4.42840       2.89962       1.86494       1.14856      0.683764      0.390416      0.194680      0.102747     0.0464924     0.0217625    0.00845825    0.00346739    0.00116186   0.000380014   0.000108105   2.62412e-05   5.22436e-06   6.86360e-07       0.00000       0.00000       0.00000       0.00000       0.00000       0.00000       0.00000       0.00000
  14  28 4703.7867    0.6013 18.1382  9.6673 -0.0088  0.2997   0.0052   0.7545    0.0305   0.0000   458.2508       76.5133       133.199       28.2599      -22.2784       9.91696       15.1336       19.6355      -12.2788       9.18568       11.6156       9.27703       1.57090      -8.59405      0.301804       2.31103      0.141847     -0.227043      0.137458     0.0278055    -0.0594061    0.00628973    0.00623295   -0.00375702   -0.00100449   1.56601e-05   2.51505e-05  -2.63644e-06       0.00000       0.00000       0.00000       0.00000       0.00000       0.00000       0.00000       0.00000       33.2614       43.3193       47.6764       46.2829       43.6529       38.1053       31.4414       26.3661       19.3244       14.5881       10.4781       7.00912       4.57408       2.79892       1.69773      0.937912      0.487004      0.249549      0.120662     0.0542497     0.0221775    0.00856128    0.00298593   0.000945445   0.000274201   6.47664e-05   1.17237e-05   1.52566e-06       0.00000       0.00000       0.00000       0.00000       0.00000       0.00000       0.00000       0.00000
  15  13 2622.3793    2.0686  0.9062 11.8461 -0.0141  0.0448   0.0524   0.0700    0.1210   0.0000   435.5932      -2.30421       8.89739       5.60299      -8.46112       6.43725      -1.58323      -1.52196       1.72812     -0.926952       1.09730     -0.130875     -0.521318      0.180577   -0.00394761     0.0474628     -0.102072   -0.00114125     0.0331627    -0.0199125    0.00599342   -0.00189301  -0.000208078  -0.000257782   7.44517e-05  -4.24720e-05   4.52619e-06   4.85692e-07   4.09519e-07  -1.70097e-08       0.00000       0.00000       0.00000       0.00000       0.00000       0.00000       5.71814       5.38375       5.19791       7.20902       6.52369       4.20766       3.73428       4.47582       3.64817       2.22200       1.31902       1.15933      0.897256      0.531213      0.234551      0.124601     0.0959976     0.0643835     0.0358546     0.0166787    0.00661080    0.00235012   0.000773323   0.000233439   7.22858e-05   2.25196e-05   5.86016e-06   1.46574e-06   2.60175e-07   3.97384e-08       0.00000       0.00000       0.00000       0.00000       0.00000       0.00000
  15  14 2764.1930    2.6845  0.9457 11.9695  0.0014  0.0344   0.0655   0.0737    0.1555   0.0000   437.0903       7.01485       17.9975       7.21957      -6.67066      -4.99473      -1.35701      -1.95003      -1.46744      0.443194      -1.41602     -0.779265       1.29192      0.262858     -0.115487    -0.0869287     0.0537695    0.00177696    -0.0135971   -0.00480422    0.00237963   0.000519777  -0.000245007  -0.000208757   1.68012e-06   1.59190e-05   6.83514e-06   2.43229e-06   2.01670e-07   8.54892e-08       0.00000       0.00000       0.00000       0.00000       0.00000       0.00000       3.27614       4.41982       4.39736       4.03135       4.75881       3.54513       3.73328       2.58902       2.29824       1.55541       1.17576      0.906081      0.570413      0.390620      0.213033      0.131001     0.0723810     0.0349749     0.0196366    0.00912333    0.00411888    0.00163058   0.000696410   0.000224795   8.33591e-05   2.77876e-05   6.52557e-06   1.91030e-06   4.09394e-07   3.99128e-08       0.00000       0.00000       0.00000       0.00000       0.00000       0.00000
  15  15 2905.8831    3.3931  0.8389 12.6588 -0.0059  0.0353   0.0918   0.0643    0.1497   0.0000   442.2572       15.3187       11.2157       5.57675      0.164368      0.193505       3.87458      -5.71928      0.432363     0.0413669      0.457006     -0.465590      0.874311      0.468558   0.000209036     -0.313896     0.0611478    -0.0455204     0.0194578    0.00997898   -0.00381748   0.000389282   0.000387437  -0.000299453  -1.44001e-05   8.81920e-06  -2.45244e-06  -5.09929e-07  -2.28175e-07  -8.29163e-09       0.00000       0.00000       0.00000       0.00000       0.00000       0.00000       3.18814       5.06395       4.42168       5.00549       4.45441       4.02349       3.93554       2.58748       2.55954       1.30609       1.44083      0.767749      0.663653      0.338022      0.244921      0.128096     0.0659534     0.0377229     0.0154826    0.00976684    0.00344016    0.00196848   0.000556446   0.000274321   8.64316e-05   2.60889e-05   9.09926e-06   1.26808e-06   4.58872e-07   5.39364e-08       0.00000       0.00000       0.00000       0.00000       0.00000       0.00000
  15  16 3047.1921    3.9818  1.0275 12.8106 -0.0055  0.0323   0.0941   0.0762    0.1696   0.0000   440.2271       9.54506       5.97428       4.37066      -11.8447      -1.58893       5.55207       2.23208       1.79164      -2.60027     0.0283734     -0.236708     0.0944912     -0.350810    -0.0901775      0.289990     0.0648776    -0.0317722    -0.0187120   -0.00238063    0.00113361   -0.00237183   2.49166e-06   0.000135928   0.000118770  -1.31763e-05   1.90968e-06   1.50166e-06  -2.34134e-08  -3.70827e-08       0.00000       0.00000       0.00000       0.00000       0.00000       0.00000       3.60254       4.70963       4.58106       4.50245       4.13168       3.82047       3.45136       2.99569       2.40765       1.73594       1.26433      0.889384      0.546553      0.373149      0.195557      0.127025     0.0630700     0.0352133     0.0181984    0.00866149    0.00404740    0.00159415   0.000654682   0.000231061   7.19408e-05   2.70135e-05   6.11096e-06   1.55963e-06   2.94253e-07   4.01641e-08       0.00000       0.00000       0.00000       0.00000       0.00000       0.00000
  15  18 3329.0187    3.3378  1.8578 12.3817 -0.0014  0.0521   0.0617   0.1054    0.1179   0.0000   437.4974      -2.62452      0.365047       7.36752       10.9616       4.64574      -2.51770       5.18733       6.03729      -5.34028      -3.00403     0.0173957    -0.0742746    0.00801684      0.359058     0.0719420     0.0525607     0.0667368   -0.00512222   -0.00118511   -0.00351354    0.00110269   0.000291957   9.80084e-05   9.69687e-05  -6.98756e-06  -3.67224e-06  -3.35330e-08  -1.85478e-08  -1.22490e-08       0.00000       0.00000       0.00000       0.00000       0.00000       0.00000       4.94749       7.02097       7.12447       6.61993       6.59325       6.15520       4.61207       4.44828       3.19961       2.50841       1.90226       1.25201      0.769301      0.593853      0.275531      0.206789      0.105003     0.0517015     0.0273729     0.0135709    0.00511601    0.00250177    0.00106728   0.000356492   0.000108927   4.87701e-05   1.18726e-05   2.82778e-06   4.42703e-07   6.93551e-08       0.00000       0.00000       0.00000       0.00000       0.00000       0.00000
  15  19 3470.1045    2.8729  2.3607 12.1673  0.0005  0.0535   0.0464   0.1189    0.0882   0.0000   435.3985       7.14964      -1.10480       9.74115       9.94293       4.45872      -2.39194      -2.56207      -2.15460      0.485502       1.27039     -0.113232       1.12856      0.897200     -0.244627     0.0149343     -0.126545    -0.0146124     0.0107387    -0.0163815   -0.00694006   0.000115357   0.000802776  -0.000655688   3.37470e-05   1.94894e-06   5.99872e-06  -3.27260e-06  -6.03206e-07  -3.39947e-09       0.00000       0.00000       0.00000       0.00000       0.00000       0.00000       5.07131       6.95447       7.46007       7.56360       6.64673       6.66205       4.98362       4.58425       3.30727       2.69440       1.77706       1.34057      0.884508      0.577126      0.322934      0.212964      0.111654     0.0590197     0.0313821     0.0158991    0.00638697    0.00283433    0.00118555   0.000455432   0.000146217   4.79623e-05   1.23312e-05   3.05152e-06   4.59570e-07   7.63112e-08       0.00000       0.00000       0.00000       0.00000       0.00000       0.00000
  15  21 3752.7424    2.0700  5.1534 11.0151 -0.0004  0.0776   0.0226   0.1918    0.0625   0.0000   422.5732       7.46829       1.94109       14.5294      -12.5852      -4.66339       8.71618       1.37166      -5.14916      -9.16688      -1.19813       1.39134     -0.845967      0.903264    -0.0224939      0.106908      0.390010     0.0741717    -0.0515925   -0.00813863     0.0117018   -0.00341094  -0.000909289   9.22351e-05  -0.000198298   0.000131723   1.58882e-05   4.64608e-06   8.61688e-07  -5.85977e-08       0.00000       0.00000       0.00000       0.00000       0.00000       0.00000       8.59238       10.8380       12.0230       12.0882       11.3896       9.72905       8.12419       6.86036       5.17276       3.80230       2.80790       1.88565       1.32719      0.799754      0.496639      0.290946      0.165311     0.0847294     0.0459022     0.0219480    0.00979284    0.00402361    0.00163773   0.000572966   0.000194621   5.92270e-05   1.75448e-05   3.82717e-06   7.07834e-07   9.02419e-08       0.00000       0.00000       0.00000       0.00000       0.00000       0.00000
  15  22 3894.3213    1.6359  6.9063 10.7894 -0.0042  0.0920   0.0165   0.2555    0.0501   0.0000   455.5356       16.0150       45.7512       4.70198       13.4114      -10.5751       1.90927      -10.6427      -3.35896       7.03417     -0.668366       4.52015       2.60621       1.31682      -1.12231       1.21046    -0.0818888      0.102072     0.0608535     0.0267868    -0.0218839    0.00128689    0.00400824  -0.000639400  -9.40536e-06  -5.61538e-05   6.60960e-06  -2.12618e-06   7.69601e-07   4.09939e-08       0.00000       0.00000       0.00000       0.00000       0.00000       0.00000       9.88167       12.1320       13.1981       13.1377       12.4632       10.8671       9.68644       7.86134       6.22940       4.74658       3.54834       2.30855       1.53354       1.02573      0.610167      0.362125      0.202966      0.110680     0.0544137     0.0246924     0.0121300    0.00507933    0.00207091   0.000727288   0.000235986   7.51417e-05   2.01593e-05   4.56668e-06   8.69127e-07   1.03616e-07       0.00000       0.00000       0.00000       0.00000       0.00000       0.00000
  15  23 4035.7887    1.4064  8.4462 10.4333 -0.0029  0.1103   0.0129   0.2926    0.0482   0.0000   443.0347       26.5908       20.5634      -27.2188      -9.34106      -3.52159       9.40446       4.08971      -8.83243      -10.8369       4.07682       2.75385      -5.40045      -1.12094     -0.925523      0.554169      0.366737     0.0279829     0.0255413    -0.0306398    -0.0100789    0.00602319    0.00329901  -0.000853814  -0.000504077  -0.000271389   1.63645e-05   2.45472e-05   9.72716e-07   5.01151e-08       0.00000       0.00000       0.00000       0.00000       0.00000       0.00000       11.6202       15.4428       16.3510       16.1410       15.1460       13.7187       11.5487       9.63051       7.43245       5.72137       4.06846       2.82916       1.86104       1.19009      0.735436      0.415580      0.238912      0.125194     0.0625555     0.0295037     0.0135718    0.00586704    0.00231166   0.000847801   0.000299059   9.07788e-05   2.52350e-05   5.97099e-06   1.07341e-06   1.41735e-07       0.00000       0.00000       0.00000       0.00000       0.00000       0.00000
  15  24 4177.6112    1.1751 11.2256 10.1605 -0.0042  0.1372   0.0099   0.3860    0.0439   0.0000   464.5807       43.4409      -17.1026       32.7747       45.7224      -12.7619       27.4048      -19.8031       12.0829       14.2004      -2.08989      -2.25556       4.58256       2.83371      0.276976      0.299549     -0.170878     -0.437539    -0.0570750   -0.00949751    -0.0450210    0.00507175    0.00298089   0.000108544   0.000606480  -0.000251916  -9.19261e-06   1.79639e-05  -4.03588e-07  -2.93724e-07       0.00000       0.00000       0.00000       0.00000       0.00000       0.00000       14.6721       18.4040       20.0837       19.4313       18.5179       16.5970       14.2737       11.9348       9.59239       7.14367       5.16603       3.59943       2.34127       1.50548      0.938867      0.531494      0.303927      0.164215     0.0823485     0.0379062     0.0183613    0.00748221    0.00297330    0.00108943   0.000384624   0.000115212   3.11208e-05   7.09922e-06   1.28735e-06   1.57851e-07       0.00000       0.00000       0.00000       0.00000       0.00000       0.00000
  16  10 2228.4118    0.9501  0.7377  9.9293 -0.0081  0.0295   0.0252   0.0605    0.1237   0.0000   440.7030       1.90744       13.7362     -0.145229     -0.496863       1.68295     -0.558107      -4.42327      -1.20252       1.13632     -0.275681      0.462142     0.0813203      0.393532      0.120714     -0.106630     0.0852637     0.0236654     0.0338144    -0.0164009    -0.0115090  -0.000542160   -0.00193307   0.000271799   0.000152989   5.58368e-05   7.92827e-06   9.77890e-07   1.40714e-06  -9.73864e-08   8.26753e-09   2.43530e-09       0.00000       0.00000       0.00000       0.00000       2.61919       3.70517       3.40748       3.82007       3.78731       3.32739       2.92498       2.08738       1.93330       1.48257       1.20098      0.721163      0.569452      0.318597      0.257970      0.139861     0.0977669     0.0503190     0.0275531     0.0143815    0.00543655    0.00328102   0.000983382   0.000586101   0.000179689   7.20669e-05   2.42194e-05   5.70167e-06   1.93612e-06   3.56537e-07   8.55667e-08   1.02593e-08       0.00000       0.00000       0.00000       0.00000
  16  14 2799.6550    2.7291  0.9452 11.8788 -0.0067  0.0407   0.0669   0.0697    0.1335   0.0000   440.2606       14.8717       10.0044       6.15894      0.222663       3.25161      -2.76491      -1.18292      0.128766     -0.631786       2.80116       1.37129     -0.714232     0.0668191      0.133201     -0.131078    -0.0584951    -0.0911221     0.0288005   -0.00242023    0.00135253   -0.00238411   -0.00199442   0.000242842  -0.000256100  -9.64805e-05  -2.14895e-05   6.82649e-06   2.70535e-07  -8.03904e-08   9.34198e-08  -4.49170e-09       0.00000       0.00000       0.00000       0.00000       4.40857       4.78171       5.96335       5.27097       3.62291       4.30485       4.56715       3.32430       3.06979       2.79958       1.69858       1.16009      0.877779      0.502675      0.259730      0.184938      0.124986     0.0516854     0.0272249     0.0187395    0.00902628    0.00307366    0.00139100   0.000778080   0.000335357   0.000112084   3.09948e-05   6.91755e-06   1.75205e-06   4.27254e-07   7.11622e-08   7.93035e-09       0.00000       0.00000       0.00000       0.00000
  16  17 3225.0454    3.6454  1.3032 12.5887 -0.0098  0.0346   0.0784   0.0823    0.1585   0.0000   438.3146       10.2702       14.3520     -0.257916       2.93099      -3.14919      -1.26626       2.66832       1.49963       1.48279      -2.91585     -0.903369     -0.742139     0.0815792    -0.0913235     -0.157829     -0.237461     0.0978007  -0.000829386    -0.0225504   -0.00159726    0.00797975   0.000488946  -5.71582e-05   0.000123108  -4.86836e-06   7.93855e-06   6.67337e-06   3.32048e-07  -7.45777e-07   1.08084e-07   1.50978e-08       0.00000       0.00000       0.00000       0.00000       3.54548       4.37186       4.48736       4.62821       4.15293       3.81832       3.58484       2.98646       2.48915       1.89778       1.42086       1.00284      0.690770      0.452299      0.287206      0.162227     0.0976560     0.0544307     0.0296063     0.0147999    0.00704285    0.00339963    0.00144002   0.000605102   0.000223018   7.73522e-05   2.57762e-05   7.05455e-06   1.86548e-06   4.15973e-07   7.92186e-08   9.95356e-09       0.00000       0.00000       0.00000       0.00000
  16  19 3507.9753    2.7564  2.9323 11.6199 -0.0013  0.0540   0.0387   0.1312    0.0862   0.0000   442.3626       22.9092       21.6375      -8.37260       9.45347      -6.25303       5.81047      -3.33381      -2.02518    -0.0209296      -4.85493      0.629297      -1.26254     0.0100151     -0.153280     -0.198318     -0.176250   -0.00104926     0.0427150     0.0287689   -0.00264343   -0.00194103  -0.000981471    0.00105731  -5.39493e-05  -0.000116903   8.21912e-06  -6.70385e-07  -2.87786e-06   6.15837e-07  -3.47389e-08  -2.11356e-09       0.00000       0.00000       0.00000       0.00000       5.33664       6.97578       7.66859       7.45608       6.99604       6.26782       5.69207       4.56553       3.76968       2.83838       2.12149       1.47940       1.04089      0.658002      0.433566      0.246747      0.145691     0.0816022     0.0453858     0.0220147     0.0107254    0.00518020    0.00222785   0.000918659   0.000359013   0.000127282   4.20270e-05   1.15617e-05   3.19706e-06   6.95756e-07   1.34575e-07   1.54154e-08       0.00000       0.00000       0.00000       0.00000
  16  20 3649.9525    2.3026  4.0129 11.1738 -0.0018  0.0640   0.0282   0.1638    0.0694   0.0000   435.6251       6.44239       13.4035       6.70755     -0.272475      0.512894     -0.900000      -8.03992      -3.04886       1.29197     -0.266843      -5.18885      -1.17654      0.440904      0.297653     -0.104006      0.172630   -0.00476949     0.0145855     0.0449926    0.00234367     0.0146886  -0.000585066   -0.00168576   0.000432184   0.000120549   2.55672e-05  -1.77981e-05  -4.65405e-06  -7.76334e-07  -5.47009e-08  -4.62766e-08       0.00000       0.00000       0.00000       0.00000       6.11237       7.93579       8.95747       8.42659       8.38551       7.48644       6.53860       5.36608       4.25344       3.29652       2.43845       1.78944       1.18412      0.813026      0.508644      0.303795      0.189507     0.0994715     0.0535676     0.0285703     0.0135454    0.00633483    0.00270179    0.00118599   0.000433124   0.000152170   5.26972e-05   1.51786e-05   3.94176e-06   9.11093e-07   1.57288e-07   1.80529e-08       0.00000       0.00000       0.00000       0.00000
  16  21 3791.8378    1.9560  5.3694 10.6981 -0.0006  0.0734   0.0204   0.1974    0.0595   0.0000   443.9419       5.34739      -15.7569       10.0376      -9.51729      -12.6230       1.96163      -1.30282       10.3535     -0.437450       2.88551      -2.13942     -0.319598     -0.584787      0.150143      0.148178     0.0636930     -0.116260    -0.0230889    0.00164968    -0.0145335    0.00369516    0.00800648  -0.000265651  -0.000625009  -8.32030e-05   1.56800e-05   4.26734e-06   6.98114e-06  -9.11450e-07  -1.47368e-07   4.68958e-08       0.00000       0.00000       0.00000       0.00000       7.22866       8.84085       9.85941       9.95744       9.41222       8.36836       7.50802       6.19654       4.98136       3.68805       2.84942       2.09695       1.39239      0.939117      0.596288      0.367879      0.222145      0.117788     0.0622725     0.0337868     0.0166019    0.00763207    0.00332158    0.00137891   0.000504908   0.000176351   5.95458e-05   1.72482e-05   4.30384e-06   9.66243e-07   1.75001e-07   2.04806e-08       0.00000       0.00000       0.00000       0.00000
  16  24 4217.9632    1.0731 10.4588  9.9495 -0.0031  0.1343   0.0097   0.3686    0.0425   0.0000   483.5802       12.7462      -7.11354      -9.87861       41.2943      -42.8326       13.2677      -4.86868       9.47384      -12.7024       9.83157      -7.41047      0.777337      -1.82840      -2.26115      -1.07504      0.837205     -0.243722     -0.286408    -0.0588931     0.0685617     0.0132630   -0.00591784   0.000328078   0.000600604  -0.000381281  -2.14803e-05   5.09060e-05   2.14939e-05  -1.57136e-06  -6.31271e-07   5.03968e-08       0.00000       0.00000       0.00000       0.00000       12.7958       16.8653       17.6014       17.4624       17.0689       15.5019       13.5464       11.3982       9.36620       7.17674       5.42693       3.84221       2.65852       1.76380       1.12284      0.679512      0.403761      0.225545      0.118588     0.0626454     0.0292767     0.0138462    0.00579237    0.00251168   0.000913994   0.000335644   0.000110458   3.28429e-05   8.61355e-06   1.89188e-06   3.44046e-07   4.15754e-08       0.00000       0.00000       0.00000       0.00000
  16  25 4360.2717    0.8988 12.9441  9.7927 -0.0026  0.1717   0.0078   0.4531    0.0379   0.0000   437.6052       3.14284       10.5018       23.8683       76.4614       4.72933       9.35204       17.5705       21.2506       1.84775      0.628422       19.0728      0.146689      -2.28593     -0.545516      0.882563      0.587101     -0.233540    0.00809916     0.0176104    0.00436586     0.0175396     0.0142277    0.00248588    0.00230190   0.000194402  -2.93566e-05  -8.71681e-05  -2.77888e-05   1.11458e-06  -3.51580e-07   6.66578e-09       0.00000       0.00000       0.00000       0.00000       17.2715       21.9050       23.0669       22.8674       22.0098       20.5342       18.1736       14.7281       11.9387       9.05924       6.92667       4.99886       3.54087       2.32255       1.50646      0.894246      0.532705      0.291641      0.153436     0.0801276     0.0384694     0.0176231    0.00772247    0.00323064    0.00121287   0.000436457   0.000142719   4.04571e-05   1.06309e-05   2.26533e-06   4.20223e-07   5.00681e-08       0.00000       0.00000       0.00000       0.00000
  17  11 2405.1247    1.3726  1.0353 10.8280 -0.0112  0.0332   0.0336   0.0768    0.1234   0.0000   436.8097      -7.83157       18.1738       6.81643       1.36730      -5.41170      -5.09015      -5.55299     -0.866129      -2.41653      -1.60735     -0.432454      0.170222      0.110217      0.178566      0.146004    -0.0836698    -0.0694508     0.0384504     0.0458885   -0.00140808    0.00500757   -0.00110230   0.000695895   0.000711903   3.25080e-05   2.94199e-05  -2.02964e-05  -8.78196e-06  -9.34428e-08  -1.05828e-06   1.29805e-07   2.03466e-08  -1.64777e-09       0.00000       0.00000       2.96225       3.80785       4.25578       3.86145       4.25782       3.83520       3.08156       2.74364       2.12142       1.60985       1.35668      0.893238      0.645715      0.474172      0.291249      0.192548      0.119979     0.0666504     0.0389500     0.0227065    0.00943015    0.00516248    0.00244270   0.000962213   0.000422328   0.000187955   5.89892e-05   2.08824e-05   7.09414e-06   2.25506e-06   5.72188e-07   1.10203e-07   1.87840e-08   2.11265e-09       0.00000       0.00000
  17  12 2548.1102    1.8143  0.8546 11.5282 -0.0052  0.0325   0.0453   0.0642    0.1095   0.0000   441.2999       5.18198       8.48445       3.74251       6.37088       2.72560     -0.833116       3.91045     -0.938197     -0.119942      -2.20424      0.674285    0.00763418      0.265114     -0.221862    -0.0640598     0.0938580     0.0642168    -0.0242735   -0.00899117     0.0115764    0.00930199  -0.000880980  -9.80818e-06   0.000492458   0.000247874  -4.32884e-06   1.80812e-05  -5.43817e-06  -1.50673e-06  -8.83937e-07   1.62190e-07  -9.61449e-10  -3.96658e-09       0.00000       0.00000       3.76981       5.00142       5.08677       4.87021       4.11093       3.91489       3.49485       3.31506       2.83296       2.26564       1.67643       1.15516      0.757296      0.499808      0.287697      0.173424      0.108756     0.0562316     0.0323034     0.0171723    0.00937783    0.00431097    0.00217985   0.000786627   0.000401533   0.000149201   5.64763e-05   1.74197e-05   6.31854e-06   1.74239e-06   4.27577e-07   8.85166e-08   1.53171e-08   2.19726e-09       0.00000       0.00000
  17  14 2834.4345    2.8266  0.9367 12.2786 -0.0158  0.0354   0.0680   0.0662    0.1212   0.0000   439.8928       5.56673       11.7658       6.89356      -2.96595       6.26354       6.56384      -3.55539       3.90736      -1.45626      -1.77320      -1.38923     -0.679705    -0.0917282      0.613455     0.0308079    -0.0848046    0.00390397    -0.0240295    -0.0170028    0.00473193     0.0112465   -0.00252352    0.00120646  -0.000493225   0.000334168  -7.72975e-06  -3.12657e-05  -6.82072e-06   1.24563e-06  -8.22119e-07   5.43957e-08   3.75363e-09   2.44581e-09       0.00000       0.00000       3.41155       3.49185       4.64018       4.86182       3.47634       4.05592       4.15286       2.72978       2.09967       2.01593       1.40275      0.887534      0.764130      0.591072      0.321986      0.192337      0.144514     0.0796846     0.0342220     0.0211982     0.0140461    0.00581427    0.00218065    0.00106288   0.000622607   0.000262819   9.37397e-05   2.80448e-05   7.76224e-06   1.94093e-06   4.16303e-07   9.08157e-08   1.56108e-08   2.19297e-09       0.00000       0.00000
  17  15 2977.3255    3.5251  0.8122 12.9407 -0.0102  0.0275   0.0898   0.0626    0.1072   0.0000   442.6130       10.0750       19.2034       5.35319      -1.08070       4.43684     -0.520945       1.24147      -1.96399      -2.13634       2.36773       1.43082       1.29019     -0.452605      0.138911      0.224973     0.0123316     0.0369429    -0.0173427    0.00261920    0.00407177   -0.00295099   0.000290305   0.000154611  -4.64701e-05  -0.000168178   1.10667e-05   5.33845e-06   1.64908e-06  -3.42681e-06   2.81905e-07  -3.80912e-08  -4.65752e-09   2.50679e-09       0.00000       0.00000       2.83600       3.43439       3.64067       4.00879       3.67671       3.31574       2.76600       2.33123       1.94053       1.53511       1.14884      0.853557      0.561820      0.357522      0.229471      0.165962      0.100869     0.0582459     0.0332205     0.0173775    0.00876431    0.00444928    0.00212922   0.000879626   0.000344369   0.000136395   5.21824e-05   1.68526e-05   5.06541e-06   1.43558e-06   3.32682e-07   7.58611e-08   1.32553e-08   1.91807e-09       0.00000       0.00000
  17  16 3119.5185    3.9869  1.0200 12.8148  0.0003  0.0308   0.0880   0.0711    0.1421   0.0000   439.9373       15.1739       12.5409       5.84646      -4.61638       11.3554      0.705458       1.75223      0.371610      -1.86585      0.900968     -0.661942       1.09958     -0.198790    -0.0791001     -0.118724    -0.0221417     0.0829087    -0.0170474    -0.0392519   -0.00412230    0.00557521   -0.00133007  -0.000634040  -0.000822616  -0.000125178   8.11072e-06  -5.29898e-06   6.80996e-06   8.99551e-07  -3.88944e-07  -1.43445e-07  -1.62071e-08   1.96280e-09       0.00000       0.00000       2.55755       3.70855       3.43987       3.80153       3.56365       3.29199       3.10437       2.33308       2.13335       1.53722       1.32236      0.861077      0.671467      0.428310      0.299130      0.175931      0.117931     0.0643992     0.0362626     0.0195469    0.00972451    0.00496056    0.00211962    0.00100525   0.000408825   0.000175549   6.03684e-05   2.12736e-05   7.04409e-06   1.85271e-06   5.19880e-07   9.93384e-08   2.28700e-08   2.65781e-09       0.00000       0.00000
  17  17 3261.5701    3.5239  1.5802 12.5882 -0.0146  0.0410   0.0686   0.0947    0.1192   0.0000   433.4827       21.4035       22.0915       8.03510      -2.60588       2.12265      -4.08851      -1.69334     0.0782342      -2.56182       2.26310     -0.984173     -0.977816      -1.11204     -0.446689     -0.314192     -0.134667     0.0208800    -0.0673043     0.0138659   -0.00201764    0.00127994    0.00118311    0.00253316    0.00120384  -7.46612e-05  -0.000142947   5.59627e-05   1.57566e-06   2.37101e-06   5.12176e-07  -8.58273e-08  -1.52569e-08   3.40673e-09       0.00000       0.00000       4.04706       4.84592       5.50950       5.64813       4.79698       4.66542       4.26878       3.34966       3.04456       2.40633       1.65729       1.26716      0.920792      0.551278      0.375867      0.253691      0.139998     0.0785189     0.0505587     0.0258599     0.0124671    0.00664073    0.00330679    0.00139739   0.000520549   0.000227025   9.26340e-05   3.11907e-05   9.02631e-06   2.26062e-06   5.45458e-07   1.15133e-07   2.20805e-08   2.74436e-09       0.00000       0.00000
  17  18 3403.5627    3.2174  1.8035 12.4844 -0.0079  0.0449   0.0594   0.0975    0.1114   0.0000   443.2433       5.64922       20.9991       13.2412       9.77191       5.06938      -5.82115      -7.46269       3.44678      -1.22195      -2.77996     -0.327340      0.595337     -0.144161    -0.0550509     -0.578548      0.395317    0.00475655    0.00505538    0.00326628   -0.00968519     0.0122057  -0.000513559  -0.000475851  -0.000990478  -0.000231444   0.000139441  -2.08832e-05  -6.22390e-06  -3.49922e-06  -1.03886e-07   1.27099e-07  -1.08927e-08   3.05046e-09       0.00000       0.00000       4.40656       5.91028       5.76715       5.74535       5.25312       4.75231       4.69745       3.94035       3.61301       2.66021       2.12967       1.47192       1.03860      0.661277      0.420182      0.263115      0.167435     0.0903005     0.0500796     0.0262724     0.0138780    0.00714676    0.00303058    0.00145311   0.000556388   0.000238291   8.48867e-05   2.85528e-05   9.38843e-06   2.61124e-06   6.61471e-07   1.34827e-07   3.00087e-08   3.37618e-09       0.00000       0.00000
  17  19 3545.7088    2.6968  3.2427 11.5607 -0.0079  0.0617   0.0368   0.1429    0.0877   0.0000   436.5063       24.8340       16.9049       1.95106      -2.38038      -11.9492      -5.56049      0.681229      -5.27507      -9.15943       2.43852     -0.736902    -0.0391004     -0.832984      0.809265      0.412939    -0.0827660     0.0896762    -0.0575056     0.0357249    0.00429709   -0.00184737   -0.00175906   -0.00172253  -0.000332393   0.000289122  -0.000126827  -1.22912e-05   1.52796e-05  -3.43321e-06   4.97266e-08   3.51725e-07   7.46299e-09   5.29777e-09       0.00000       0.00000       5.45475       6.65439       8.16357       7.27044       7.46103       6.94648       5.96587       4.83843       4.35951       3.30974       2.34887       1.98913       1.17241      0.866909      0.635066      0.326678      0.218586      0.139225     0.0690764     0.0387282     0.0214982    0.00963605    0.00423946    0.00214124   0.000944961   0.000320857   0.000116841   4.94236e-05   1.65575e-05   4.13505e-06   9.88324e-07   2.24329e-07   3.59912e-08   3.73906e-09       0.00000       0.00000
  17  20 3687.9390    2.2019  4.3742 11.1540 -0.0013  0.0651   0.0255   0.1706    0.0646   0.0000   446.7239       19.6949       10.7485       13.7473      -11.0074      -6.28319      -5.18607      -4.66758      -6.04053     -0.189327       3.42604      -2.41528      0.169425     0.0426454     -0.574298      0.200032      0.188721    -0.0350551      0.169840    -0.0202425    -0.0180801   -0.00331636    0.00549629    0.00192153   -0.00192159   0.000311805   6.30626e-05  -3.51523e-05   3.74126e-06  -2.77439e-06   3.57590e-07  -5.41786e-07  -1.27873e-08   7.22066e-09       0.00000       0.00000       6.02341       7.63167       8.32682       8.35556       8.13898       7.38214       6.60643       5.44243       4.51071       3.56887       2.74897       2.02115       1.34334      0.952730      0.624169      0.391717      0.246975      0.140023     0.0815136     0.0430561     0.0212885     0.0106169    0.00503781    0.00223087   0.000934859   0.000378627   0.000134875   4.57831e-05   1.52903e-05   4.16543e-06   1.02678e-06   2.31931e-07   4.00642e-08   4.59744e-09       0.00000       0.00000
  17  21 3830.3078    1.8523  6.0009 10.7436  0.0003  0.0814   0.0185   0.2082    0.0538   0.0000   444.7600       36.3754      -4.65106      0.695262      -18.1917       9.56635      -29.2963       8.03438       10.7647      -1.01604       6.91660       1.57740      0.678202      -1.03383      -1.29136     -0.923058      0.415132      0.492909    -0.0296190     0.0618415    -0.0409643    0.00937723    0.00928342   0.000710383  -0.000994484   0.000335595   0.000254309   9.34660e-05   2.14417e-05  -6.13584e-07  -6.44599e-07  -3.29441e-07  -4.90454e-08  -8.67347e-09       0.00000       0.00000       7.57927       10.0972       10.6786       11.0380       10.4838       9.61020       8.45669       6.97399       5.60401       4.43281       3.30696       2.48849       1.73994       1.15368      0.770438      0.494355      0.307541      0.176279     0.0969092     0.0514054     0.0271430     0.0134325    0.00611977    0.00280610    0.00113616   0.000455884   0.000169730   5.81377e-05   1.83699e-05   5.08959e-06   1.31102e-06   2.90097e-07   5.02830e-08   6.24942e-09       0.00000       0.00000
  17  22 3972.7193    1.4980  7.5710 10.5128 -0.0012  0.0977   0.0140   0.2626    0.0454   0.0000   438.2040       29.7257      -6.08602      -3.32364       18.2628       6.52333      -22.1066       2.32090     -0.998064      -2.73253       3.20828      -2.52283      0.259042      -1.15903     -0.298497     -0.629379     -0.682577    -0.0657426      0.293314     0.0237157    -0.0377360     0.0157806   -0.00594640   -0.00603971  -0.000146438  -0.000614387   0.000349309   3.69803e-05   4.87220e-05   7.67029e-06  -5.63232e-07  -2.12284e-07  -7.51060e-08   5.97290e-09       0.00000       0.00000       8.96637       11.4901       12.2409       12.7326       11.7548       11.1028       10.0085       8.26648       6.90944       5.28612       4.07627       2.93703       2.20570       1.44533      0.946122      0.603350      0.372605      0.208691      0.117114     0.0634158     0.0329444     0.0164241    0.00782751    0.00327455    0.00141013   0.000564983   0.000211897   7.08672e-05   2.23113e-05   6.21537e-06   1.59814e-06   3.30290e-07   6.24450e-08   7.53598e-09       0.00000       0.00000
  17  23 4115.1099    1.2438  9.5212 10.1880 -0.0040  0.1190   0.0108   0.3174    0.0425   0.0000   447.2376       24.7919       18.3612       6.25194      -29.7244      -25.5464      -24.0698       8.72200      -7.64777      -6.82617      -3.13093      0.942491       3.95142      -1.07439      0.521375      -1.67673     0.0923155     0.0466491     -0.194118      0.149754     0.0487468     0.0301620    0.00851183     0.0104232    0.00161212    0.00233348   0.000136206   0.000244371  -8.94006e-05  -2.76146e-06   2.13070e-06  -2.17794e-07  -9.68636e-08  -1.25461e-08       0.00000       0.00000       11.0507       14.0006       15.2396       15.7596       14.8978       13.9329       12.0492       10.2906       8.27699       6.46605       5.00960       3.64146       2.55782       1.80445       1.19325      0.719206      0.455954      0.259827      0.149742     0.0787696     0.0422901     0.0193341    0.00964179    0.00399753    0.00186274   0.000679514   0.000258151   8.44370e-05   2.85642e-05   7.80711e-06   1.99498e-06   4.19986e-07   7.24639e-08   8.90825e-09       0.00000       0.00000
  18  10 2291.5742    1.0262  0.7498 10.6392 -0.0113  0.0321   0.0289   0.0606    0.0887   0.0000   436.6753      -5.04259       11.3443    -0.0555416      -3.79033     -0.277143      -1.92051       3.37543      0.786606      -2.66063     -0.126582    -0.0751397     -0.373894     -0.545126      0.214522     -0.269589     -0.130804     -0.149966     0.0323838     0.0648319     0.0153198   -0.00102683    0.00693650    0.00111082  -0.000982720   3.99282e-05   0.000158243   1.46047e-06  -2.20352e-05   2.57127e-06  -2.36013e-06   1.03974e-08  -7.01164e-08   1.19769e-08  -4.62095e-09  -4.66876e-11       3.13915       3.57058       3.63185       4.17169       4.45392       3.77948       3.11522       2.39081       2.35349       2.01785       1.25030      0.888388      0.719372      0.574289      0.385314      0.237199      0.134251     0.0763979     0.0550366     0.0375913     0.0190819    0.00949216    0.00453814    0.00190280   0.000785239   0.000272160   0.000127446   5.24076e-05   1.81054e-05   6.13857e-06   1.71180e-06   4.11236e-07   1.12408e-07   2.68242e-08   4.42652e-09   4.48635e-10
  18  13 2724.7907    2.4226  1.0259 11.6860 -0.0061  0.0380   0.0544   0.0697    0.1409   0.0000   438.4146       4.83181       13.9568       1.09184      -6.93660      -8.76678      -3.00103      0.690559     -0.762295      -2.35878      0.177688      0.951607     -0.403510     -0.960117      0.133197      0.274807     -0.264501    0.00807758   -0.00494475    -0.0172025    -0.0207500   -0.00331896   7.89640e-07    0.00151505  -0.000886341   0.000145944   0.000179961  -3.23273e-05   7.90063e-06   7.05980e-06  -9.75613e-07  -1.16228e-07   2.68419e-07  -2.73131e-08   4.90763e-09  -4.07096e-10       3.47060       3.72805       4.18561       4.58524       4.11811       4.32218       4.00713       2.54834       2.37892       2.19850       1.68495       1.17859      0.888881      0.590461      0.381243      0.266403      0.212807      0.115602     0.0692805     0.0388757     0.0192193    0.00994204    0.00456011    0.00245505   0.000872366   0.000464368   0.000182256   8.55672e-05   2.68739e-05   8.37923e-06   2.42592e-06   5.46951e-07   1.38337e-07   2.79221e-08   5.41909e-09   6.11511e-10
  18  15 3012.2491    3.5810  0.9631 12.4314 -0.0073  0.0327   0.0813   0.0647    0.1479   0.0000   437.0654       8.55303       13.0245      0.522063     -0.270144       3.75577      -1.48662     -0.248028      -2.25091     -0.852493      -2.49845     -0.401472      0.766081     -0.768152      0.124255     -0.105422     0.0434097    -0.0145461    -0.0891380    -0.0135592     0.0151670     0.0140302    0.00230828  -0.000430550   0.000933787  -0.000329992  -0.000148615  -0.000174751  -1.84108e-05  -3.43545e-06   1.31847e-06   7.57995e-08  -1.21057e-07  -2.01292e-09  -2.22951e-09  -7.07841e-11       3.00138       4.22413       4.70380       4.87146       4.51547       4.05177       3.74692       2.72419       2.33821       1.80794       1.36791      0.939392      0.744002      0.495859      0.292086      0.234947      0.129837     0.0769823     0.0462608     0.0275879     0.0135376    0.00646184    0.00374496    0.00172146   0.000820488   0.000283508   0.000143691   5.86994e-05   2.23117e-05   6.65870e-06   1.79747e-06   5.80849e-07   1.29118e-07   2.80172e-08   5.37200e-09   5.83256e-10
  18  16 3155.0119    3.7216  1.2056 12.5590 -0.0211  0.0305   0.0758   0.0772    0.1370   0.0000   443.0895       16.2580       13.1258       5.07240      -6.00676       6.08106     -0.591444      -3.07137      -3.71988      0.721583     -0.710071     0.0881925     -0.574612     -0.294539    -0.0122865     -0.231861      0.291703    -0.0758298     0.0606321    -0.0419830    0.00741007   -0.00563495   1.47643e-05  -0.000558091    0.00244360   0.000261870  -8.45175e-05  -7.03874e-05   2.03084e-05  -1.30760e-05   7.66142e-07  -1.04752e-07  -4.28126e-08   2.41371e-08  -1.73577e-09   7.80839e-12       2.68656       3.48874       3.81769       3.88781       3.66788       3.59677       2.88153       2.59345       2.19256       1.64181       1.31127       1.00873      0.648019      0.493923      0.314760      0.203474      0.137761     0.0814652     0.0459119     0.0273161     0.0140305    0.00735630    0.00364764    0.00178201   0.000754735   0.000340177   0.000134901   5.17475e-05   1.68943e-05   6.30633e-06   2.05603e-06   5.52732e-07   1.19452e-07   2.60382e-08   4.23202e-09   5.63043e-10
  18  17 3297.5619    3.4062  1.4834 12.8986 -0.0096  0.0392   0.0701   0.0931    0.0984   0.0000   442.1470       4.26230       13.0159       5.85816      -4.59932      -10.1196     -0.980114       7.61691     -0.601891      -1.32361     0.0488241       1.56031      0.380604     -0.635411      0.235341     -0.176394    -0.0238312     0.0874609      0.157082    -0.0491072     0.0169541     0.0125201    0.00488266    0.00537425   0.000165239   4.13152e-05  -0.000231262  -3.94127e-05   3.55159e-06   9.00081e-06  -2.86175e-06   6.07299e-08  -8.06128e-08  -5.02699e-10  -4.67363e-09  -2.48323e-10       3.36975       4.64897       4.92408       4.60457       4.78387       3.98580       3.84039       3.46153       2.74938       2.30939       1.74329       1.31709      0.924129      0.639255      0.418220      0.271699      0.164883      0.100846     0.0591732     0.0321589     0.0176335    0.00929723    0.00444820    0.00224550   0.000974204   0.000442279   0.000167562   6.61784e-05   2.32715e-05   7.75159e-06   2.39421e-06   6.95919e-07   1.80493e-07   3.95566e-08   6.29031e-09   6.73782e-10
  18  18 3440.1244    2.9438  2.3035 11.8931 -0.0041  0.0465   0.0457   0.1119    0.1024   0.0000   442.3891       16.4859       7.63332       5.81315     -0.891400       7.61769      -1.43710      -1.89217      -3.75968       6.31152       2.59223       1.26856      0.131166      -1.03610     0.0153632      0.236439      0.196856     0.0499298    -0.0693457   -0.00920912     0.0179641    -0.0237215   -0.00219661   0.000840883   0.000330200  -0.000121046   9.15410e-05   8.59881e-05   1.18492e-05   1.14463e-06   2.27469e-06   1.40893e-07  -9.32209e-09   2.19654e-08  -1.01204e-08   2.92268e-10       4.16817       5.63538       5.91917       5.85894       5.69015       4.93908       4.62749       4.02550       3.39838       2.93209       2.15621       1.61219       1.09294      0.733947      0.497291      0.319280      0.197620      0.116622     0.0736065     0.0406563     0.0221416     0.0111182    0.00560764    0.00259230    0.00126046   0.000502511   0.000208687   7.83568e-05   2.90263e-05   9.21714e-06   2.86502e-06   7.59777e-07   1.98397e-07   4.44624e-08   7.22110e-09   8.27195e-10
  18  19 3582.8107    2.5371  3.6986 11.5205 -0.0023  0.0604   0.0314   0.1467    0.0691   0.0000   437.8883      -5.93160       6.99209       5.51693      -4.81972      -8.30439       9.44970      -5.39675    -0.0792812      -6.03746      -1.23428       1.24071      0.829793      0.648718     -0.412190      0.482350    -0.0711984     0.0543975     -0.168489     0.0504853      0.119900    -0.0114703   -0.00316084  -0.000678659    0.00107210   0.000518904  -0.000249526  -0.000113502   4.74927e-06   2.37992e-05  -5.93888e-06   5.39290e-07  -3.57443e-08  -1.39001e-07  -1.34729e-09  -4.41046e-10       5.70737       6.95580       7.09864       7.66664       7.74003       7.28355       6.06388       4.82328       4.30967       3.59790       2.67596       1.97996       1.39039       1.00844      0.696551      0.441971      0.283008      0.177146      0.107813     0.0592957     0.0333600     0.0166763    0.00784720    0.00338974    0.00158427   0.000651673   0.000269436   0.000100333   3.79621e-05   1.23198e-05   3.79545e-06   9.69247e-07   2.36776e-07   5.15594e-08   8.73529e-09   1.03433e-09
  18  20 3725.3204    2.0478  4.7948 11.0142 -0.0039  0.0690   0.0224   0.1800    0.0604   0.0000   459.0054       27.4155       3.06843      -8.50703      -19.6273       4.77540       1.39972      -11.7727       6.51219      -3.16994      -7.26216      -5.89148       4.08720       1.16208     -0.634592     -0.523578     -0.127001    0.00997517     -0.142676     0.0727677     0.0330190     0.0479114    -0.0148759   -0.00249373   -0.00187120   0.000708187  -0.000805343   5.10517e-05  -2.34790e-05   2.79890e-05  -9.08700e-06   9.22015e-07   3.41418e-07  -5.92043e-08  -1.25397e-08   1.04749e-09       6.08935       7.79485       8.46560       8.57341       8.29126       7.60307       7.07801       5.72466       4.83550       3.92688       3.12795       2.28358       1.60021       1.12999      0.759699      0.489224      0.323847      0.190519      0.114713     0.0631529     0.0339411     0.0175039    0.00838811    0.00413253    0.00178600   0.000827035   0.000326658   0.000129619   4.43304e-05   1.44722e-05   4.56536e-06   1.19198e-06   2.94069e-07   6.26040e-08   1.10513e-08   1.19429e-09
  18  22 4011.1644    1.4367  8.6642 10.2940  0.0014  0.1021   0.0123   0.2853    0.0433   0.0000   463.7130       38.8481       9.27138      -36.6957       2.54201       12.1094      -17.8065      -7.17758       6.55428      -7.57873       2.54992       2.86436     0.0395598      0.854318       5.46915     -0.542511     -0.731485      0.187191      0.388975      0.113598     -0.109960    -0.0357824     0.0315833    0.00459439   -0.00486823  -0.000251231   0.000238382   0.000239060  -9.59103e-05  -6.55130e-06  -3.70305e-06  -1.80384e-06  -1.14548e-07   2.60210e-07   1.20547e-08  -2.40321e-09       9.06736       12.0493       12.7114       12.8861       12.8245       11.7392       10.6234       8.73891       7.16285       5.74020       4.50862       3.33744       2.42725       1.68463       1.16016      0.755077      0.474842      0.292236      0.167494     0.0938025     0.0495889     0.0257514     0.0123305    0.00595948    0.00263309    0.00117413   0.000464210   0.000182002   6.42754e-05   2.18725e-05   6.53205e-06   1.84738e-06   4.59708e-07   9.69751e-08   1.67862e-08   1.85145e-09
  19   9 2173.7507    0.8047  0.8006 10.1492 -0.0154  0.0296   0.0202   0.0593    0.1009   0.0000   436.6823      -3.15358       12.3633       4.90510      -3.47766      -1.54343      -1.93273      0.709680      -2.47504      -1.10728     -0.809854     0.0316299     -0.241260      0.622495     -0.393444     -0.160930      0.186389    -0.0852380     -0.125571     0.0306710    0.00389271    0.00585256    0.00309100   -0.00179266  -0.000692721  -0.000342327   0.000213257   5.76802e-05   1.59192e-05  -2.11619e-06   8.32545e-06  -5.21797e-07   3.99551e-08   1.63297e-07  -2.86903e-08  -1.24582e-08       2.85566       3.57299       3.58138       3.50338       3.54068       3.56504       3.35868       2.56138       2.12740       1.57641       1.37296       1.05571      0.789171      0.554795      0.391794      0.272323      0.171760      0.115092     0.0659855     0.0374742     0.0179339     0.0101816    0.00489417    0.00220218    0.00108090   0.000500566   0.000241452   8.83885e-05   3.77630e-05   1.36063e-05   4.86112e-06   1.67450e-06   4.46253e-07   1.30714e-07   2.74934e-08   5.76266e-09
  19  12 2613.1123    2.0021  0.9924 11.4941 -0.0026  0.0282   0.0426   0.0627    0.1371   0.0000   439.9720       4.05491       16.8307       4.98035      -4.08989      -4.15615      -4.10890      -2.28896       1.73902      0.447072      0.523808    -0.0565311      0.968958      0.133418     -0.549508     -0.283385      0.224202    -0.0380026    -0.0178076    -0.0246461    -0.0194362    -0.0173536    0.00517574   -0.00281022   0.000192113   0.000254621   0.000121673   0.000189619  -2.94063e-05   5.33545e-06  -3.46975e-06  -1.79905e-06  -1.19657e-07   1.20964e-07   3.26676e-08  -4.20153e-09       2.31440       2.92731       3.26937       3.09701       3.01992       2.76852       2.70084       2.34232       1.98904       1.63539       1.28224      0.975016      0.729458      0.522315      0.337370      0.239124      0.148960     0.0911241     0.0571217     0.0307909     0.0179215    0.00946129    0.00530107    0.00249505    0.00125937   0.000581749   0.000256491   0.000104031   4.34370e-05   1.54787e-05   5.76644e-06   1.58390e-06   5.20696e-07   1.35682e-07   3.11273e-08   6.97912e-09
  19  17 3333.0527    3.2368  1.6052 12.7323 -0.0037  0.0400   0.0558   0.0855    0.0959   0.0000   436.9775       15.1256       13.7151      0.158281      -7.16530      -6.20491      -10.1170       2.22734       2.39208      -3.49858     -0.970165      -1.78514       1.46097     -0.478536      0.513318    -0.0110798    -0.0881180     0.0361443      0.100585     0.0305103    -0.0284489    -0.0188117   -0.00423277    0.00146669    0.00105416  -8.21539e-05  -0.000256545  -6.87963e-05  -9.31020e-05  -1.70931e-05  -5.15032e-06   1.15757e-06   6.55854e-07   4.18242e-08   7.81354e-08   9.13231e-09       3.19185       4.36685       4.73149       5.01408       4.59196       4.37322       3.94426       3.18730       2.77702       2.24244       1.63891       1.29223      0.983404      0.655027      0.469611      0.316559      0.205562      0.116861     0.0806977     0.0431114     0.0257589     0.0137730    0.00737458    0.00372424    0.00168560   0.000914407   0.000327808   0.000154672   5.58537e-05   2.33348e-05   8.25024e-06   2.45918e-06   7.41761e-07   1.84559e-07   4.45732e-08   9.53819e-09
  19  18 3476.2212    2.8272  2.8552 11.9466 -0.0003  0.0509   0.0370   0.1234    0.0778   0.0000   438.6781       17.0387       12.6603       15.2372       2.30073       1.91219       3.41014       3.63783       3.71984      -3.00007       1.59954       2.60330       1.00424      -1.14814     -0.377408      0.272512     -0.317359     -0.250044      0.155912    0.00848950     0.0453100   -0.00160215     0.0199269   -0.00381642   -0.00163046  -0.000435537   0.000141657   3.20817e-05  -3.14168e-05  -8.62514e-06  -2.44912e-06  -2.49438e-06  -1.60066e-07   2.25296e-07   7.82047e-08   7.15802e-09       4.29029       5.77121       5.97218       6.53551       6.10170       6.01523       5.02169       4.44735       3.54408       2.85473       2.37891       1.75988       1.32195      0.824740      0.647031      0.416339      0.280500      0.171737      0.107821     0.0632989     0.0356073     0.0178290    0.00949432    0.00443194    0.00230193    0.00105238   0.000464005   0.000182636   7.36509e-05   2.56715e-05   9.39919e-06   3.09101e-06   8.66229e-07   2.38523e-07   5.96874e-08   1.07242e-08
  19  19 3619.4228    2.3673  3.8160 11.5996 -0.0044  0.0586   0.0280   0.1515    0.0651   0.0000   432.1841       24.0184       23.5167       9.41098      -9.63965       11.3263       6.77975      -6.09141      -1.03458      -3.30054      -6.78016       1.10607     0.0173523      0.699902     -0.159999     -0.558268     -0.706739      0.139043      0.143013      0.138028    -0.0457708    -0.0354784    0.00371402     0.0155158   -0.00853991   0.000782296    0.00118376   0.000146915  -2.94509e-05  -7.79643e-08  -8.88193e-06   7.32835e-06   2.63097e-06  -6.42270e-08  -8.56859e-08  -1.35138e-08       5.23016       6.65827       7.80550       7.98272       7.53971       6.87295       6.15550       5.17939       4.23939       3.38689       2.76095       1.97115       1.44581       1.01888      0.711824      0.462733      0.295395      0.196253      0.117629     0.0667249     0.0373190     0.0212993     0.0111173    0.00539919    0.00256108    0.00120964   0.000552553   0.000230377   8.88991e-05   3.24308e-05   1.11211e-05   3.53704e-06   1.02670e-06   2.79687e-07   6.53807e-08   1.25914e-08
  19  20 3762.7208    2.0323  5.2039 11.0936 -0.0026  0.0707   0.0203   0.1835    0.0576   0.0000   448.5570       19.8937       3.57413      -2.42350       9.66234     -0.245128      -18.4296     -0.963697     -0.680160       6.13130       3.52032     -0.922018       2.31170     -0.861118       1.37628      0.708750    -0.0510994     -0.728636      0.291212    -0.0129969    -0.0873719     0.0118123    0.00970643   0.000234896   -0.00393833   -0.00155688   0.000475219  -0.000262276  -1.65356e-05   2.01020e-05  -3.47111e-05  -1.17374e-05  -6.92624e-07   8.67896e-08   4.26892e-08  -6.61776e-09       6.01418       8.01117       8.54959       8.92394       8.63853       8.01098       7.06482       6.21253       5.07823       3.94328       3.24202       2.43430       1.74165       1.30179      0.855158      0.604783      0.384282      0.235784      0.146677     0.0851402     0.0475647     0.0254405     0.0137129    0.00651587    0.00328676    0.00152665   0.000656959   0.000265239   0.000107211   3.83099e-05   1.31825e-05   4.13614e-06   1.31843e-06   3.58694e-07   7.90387e-08   1.66332e-08
  19  21 3906.0256    1.6439  7.4420 10.7231 -0.0038  0.0898   0.0144   0.2388    0.0462   0.0000   443.2758       4.94707       27.7259      -9.23583     -0.405244      -4.49044       6.40976      -2.05601      -7.48315      -4.59489       7.06688       4.01215      0.111588      0.118422      -1.15685       1.25610      0.800277     -0.519043      0.411554    0.00237807     0.0515065     0.0349054     0.0331678   -0.00519219   -0.00261035   -0.00195580   0.000584175   0.000245289  -6.77637e-05   9.88372e-05  -1.54796e-05  -5.54495e-06   3.11646e-06   2.91133e-07  -1.56972e-08  -2.98521e-09       7.60663       9.95102       10.7263       11.1580       10.7098       9.96793       8.84813       7.76108       6.47418       5.09155       4.14472       3.10710       2.25741       1.64444       1.12041      0.765017      0.489815      0.301283      0.184663      0.110018     0.0618811     0.0326624     0.0176495    0.00853192    0.00416857    0.00200717   0.000820268   0.000351763   0.000138164   4.95446e-05   1.72670e-05   5.44751e-06   1.68288e-06   4.48990e-07   1.02017e-07   2.10580e-08
  19  22 4049.2319    1.3728  9.0659 10.3394 -0.0016  0.1000   0.0110   0.2886    0.0440   0.0000   443.3697      -2.70947       26.5848       26.5190     -0.511277       10.1654       21.5637      -20.1394      -15.6564       1.94618       10.2260      0.516501       1.15156      0.141914      -1.36517      -1.46637     0.0923841      0.204358     -0.123917     0.0348282      0.105472   -0.00364716     0.0186627     0.0122822    0.00367714    0.00355857  -0.000220043   0.000563550   5.02343e-05   6.75031e-05   2.78242e-05  -2.05571e-05  -6.70902e-06   8.55321e-08   2.03348e-07   2.60773e-08       8.66488       11.1383       12.1165       12.4789       11.7727       11.2745       10.1237       8.68668       7.24953       5.96361       4.70248       3.47715       2.61251       1.86002       1.29671      0.840434      0.558776      0.348321      0.208205      0.121659     0.0691012     0.0369941     0.0194318    0.00970190    0.00460407    0.00209097   0.000916545   0.000393530   0.000156021   5.69012e-05   1.95723e-05   6.29405e-06   1.83223e-06   4.84953e-07   1.15165e-07   2.29479e-08
  19  23 4192.5127    1.1647 10.4764 10.2157 -0.0027  0.1199   0.0092   0.3264    0.0400   0.0000   447.3508      -12.5693      -6.38367       30.7909       9.02783       3.91504      -5.53525      -25.3829       7.09240      -2.09119       2.15298     -0.472585      -8.39804      -4.47066       1.05135      -1.52809     -0.138163      -1.07556    -0.0442176     0.0246147     -0.166382     0.0358691     0.0309857    -0.0219690    0.00615347   -0.00219321   0.000115159  -0.000706243   0.000379624  -0.000125869  -7.91146e-06   5.35819e-07   9.18781e-06   1.19304e-06   1.44099e-07  -4.27237e-08       10.1033       13.3367       14.3653       15.2046       14.7397       13.3948       11.9011       10.3904       8.55162       6.95695       5.47642       4.16769       3.04829       2.14434       1.48586       1.01449      0.650102      0.417108      0.246663      0.152382     0.0827893     0.0462393     0.0231003     0.0121884    0.00569846    0.00271166    0.00113434   0.000486555   0.000182509   7.00040e-05   2.29768e-05   7.79288e-06   2.18158e-06   6.11066e-07   1.42024e-07   2.92147e-08
  19  24 4335.9199    0.9522 12.9702 10.1178 -0.0024  0.1577   0.0073   0.4214    0.0351   0.0000   416.1341       20.0867       31.9675      -4.18882       3.86424      -28.0989       5.60148       30.3371      -22.3745      -39.1558      -6.99177       12.0545     -0.595003       6.36580       2.88388       3.47607      0.844052     -0.642998     -0.638096      0.478430      0.197508     -0.127371     0.0413640     0.0223490    0.00215587    0.00184999    0.00450070   -0.00103224  -5.01337e-05  -8.70558e-05  -5.67112e-05   5.17889e-06   5.01995e-06   2.25150e-06  -2.49162e-07   1.54826e-07       13.4929       17.8754       19.3603       19.6647       19.4285       17.7409       16.2400       13.6891       11.4872       9.25594       7.42515       5.51666       4.15534       2.84851       2.04445       1.36594      0.879032      0.550607      0.331508      0.199546      0.109731     0.0598353     0.0299588     0.0155010    0.00726769    0.00347010    0.00146694   0.000631178   0.000239677   9.18347e-05   3.11422e-05   1.02580e-05   2.93697e-06   8.00842e-07   1.93136e-07   3.82243e-08
  19  25 4479.5088    0.7862 15.4085 10.0242 -0.0021  0.1950   0.0059   0.5221    0.0310   0.0000   454.0485      -24.2179       63.7486      -38.4869       6.83389       3.00669       8.72761      -18.1385       4.62313       14.3197       10.6489      -4.87638      -12.4773      -2.16865     -0.674049       6.52939      -2.21272     0.0942179      0.389335     0.0492489     0.0757940     0.0402712    -0.0300570    -0.0442855   0.000867063    0.00695655   0.000141556    0.00171662  -0.000440393  -0.000156638  -5.49954e-05   9.94199e-06  -4.75478e-06   1.24011e-06   7.47176e-08   1.40652e-08       16.3890       21.7568       23.3366       24.3279       23.2851       21.9222       19.2981       16.8269       14.2065       11.3842       9.16285       6.87495       5.07432       3.60002       2.51082       1.67040       1.10176      0.690530      0.419490      0.248652      0.141564     0.0767372     0.0397141     0.0205056    0.00967841    0.00451630    0.00193091   0.000829373   0.000316574   0.000117847   4.02345e-05   1.30544e-05   3.83415e-06   1.01376e-06   2.34092e-07   4.64653e-08
  20   6 1734.1932    0.2808  0.4529  9.7293 -0.0086  0.0486   0.0124   0.0738    0.0541   0.0000   444.8508      -2.99267       12.9877       6.71265      -3.02883      0.834441       4.01845      -2.46274     -0.525679     -0.379927     -0.762497       1.78380     -0.124163      0.317942      0.205784     -0.114402      0.139810    0.00340680    -0.0333519     0.0578158   -0.00497447     0.0289471   -0.00501072    0.00303376    0.00221103  -0.000702064   0.000549271  -0.000391092   8.89477e-05   7.61590e-06   1.01994e-06  -1.22640e-05   1.30460e-07   2.19394e-07  -1.13546e-07  -4.63860e-09       4.09459       3.75392       4.11762       6.22027       5.99990       3.46042       4.59778       4.61577       3.22506       1.93317       1.89636       2.25050       1.34243      0.600422      0.627084      0.536316      0.346317      0.156970     0.0950355     0.0847804     0.0565092     0.0312931     0.0105853    0.00548064    0.00375738    0.00225352    0.00118273   0.000509980   0.000177499   5.16520e-05   1.60121e-05   5.94411e-06   1.71402e-06   4.76888e-07   1.26687e-07   3.49183e-08
  20   9 2203.1399    0.9007  0.8789 10.3680 -0.0096  0.0326   0.0208   0.0602    0.0927   0.0000   436.7399       2.31777       17.0992       1.42987      -3.68260       5.32491       3.09752      -3.13021      -1.78693      0.645285      0.812533     -0.296470    -0.0367750      0.124593      0.980580   -0.00507268   0.000636984    0.00695349    -0.0642635    -0.0762091      0.103057     0.0261659   -0.00701140   -0.00140510   0.000639001   0.000805812   0.000685685   4.64035e-05   9.07261e-05   7.50557e-05  -3.24553e-05   6.42105e-06   2.37635e-06   5.41227e-07   2.58588e-07  -8.22527e-08       2.27474       3.55289       3.24663       3.82838       2.97329       3.47225       2.70471       2.84258       2.13483       1.89787       1.41128       1.18620      0.761305      0.664003      0.428733      0.324429      0.175052      0.134921     0.0693611     0.0467830     0.0254573     0.0155635    0.00764625    0.00437878    0.00201395    0.00104716   0.000447669   0.000219172   8.89385e-05   3.83286e-05   1.20951e-05   4.75019e-06   1.55934e-06   4.82423e-07   1.52339e-07   3.81214e-08
  20  10 2352.4468    1.2015  0.9104 11.2265 -0.0067  0.0291   0.0267   0.0611    0.0917   0.0000   436.0703      0.682980       16.4633     -0.793275     -0.301831       1.58485      -2.36982       4.48532      -2.11975      -2.11819      -1.20996       1.56118      0.485782     -0.386127      0.189877      0.135164     -0.298049    -0.0942677     0.0144969  -0.000957917   -0.00256105     0.0286366     0.0216433  -0.000569212    0.00272210    0.00109588   0.000476928  -0.000189909   1.58837e-06  -7.61770e-06   1.35665e-05  -2.32209e-06   2.11921e-06   2.75121e-07  -9.43282e-08  -3.29193e-08       2.40978       3.12655       3.34325       3.44467       3.21426       3.29889       2.87142       2.58256       2.04952       1.77393       1.27178       1.07908      0.736954      0.607455      0.418097      0.282838      0.191714      0.122404     0.0726883     0.0440943     0.0253324     0.0143091    0.00782490    0.00396448    0.00213413   0.000933795   0.000483643   0.000183560   9.42678e-05   3.36333e-05   1.45208e-05   4.47045e-06   1.63234e-06   5.05029e-07   1.44382e-07   3.44648e-08
  20  12 2644.8504    2.0910  1.1149 11.9556  0.0018  0.0324   0.0407   0.0684    0.1168   0.0000   438.4101       6.69137       9.43598       1.72214      -3.12474      -1.97116     -0.382461    -0.0583571      -1.48575      -2.40757    -0.0822885     -0.808531     -0.415770      0.817770     0.0337186      0.107411    -0.0244333    -0.0708687     0.0548740     0.0675997    -0.0126830    -0.0208732   0.000268612    0.00263174   0.000638338   -0.00145714   0.000279780   0.000279996  -1.06471e-05   5.05255e-06   1.01901e-05   2.67602e-06  -8.82918e-07  -4.77156e-07   1.74046e-07   6.07788e-08       2.85592       3.71509       3.73540       3.82496       3.80471       3.60570       3.33267       2.90900       2.40478       1.93261       1.53626       1.22595      0.930241      0.665773      0.458905      0.334268      0.215555      0.136659     0.0858048     0.0507760     0.0304427     0.0153132    0.00886455    0.00417205    0.00224002    0.00108337   0.000512171   0.000227070   8.88583e-05   3.67348e-05   1.40362e-05   4.87763e-06   1.80272e-06   4.79772e-07   1.49328e-07   3.96891e-08
  20  13 2790.7715    2.7628  0.8528 12.6935  0.0045  0.0296   0.0590   0.0569    0.0919   0.0000   440.3066       4.69251       18.6134       3.91856      -2.43797      -2.48768       2.60320      -2.09049      0.187733      -1.62064      0.302272       1.35207     -0.939829     -0.250714     -0.595160      0.231290     0.0829124  -0.000494576    -0.0784520    -0.0782218    0.00677705     0.0129226   -0.00838422   -0.00884925   0.000712554   0.000123792  -0.000245244   8.68331e-05  -6.46424e-05  -1.12749e-05  -4.33705e-06   1.07088e-06  -1.01873e-06  -4.99639e-07   2.18563e-09   1.10212e-08       2.50126       2.59984       3.21691       3.65936       2.93171       2.90545       2.98944       2.38880       1.98335       1.75534       1.40755      0.983927      0.759546      0.628979      0.411830      0.283528      0.207320      0.121039     0.0615326     0.0449345     0.0296589     0.0159033    0.00740269    0.00408069    0.00233398    0.00112492   0.000486102   0.000200067   0.000100339   4.44411e-05   1.68196e-05   5.43836e-06   1.59166e-06   4.83713e-07   1.29457e-07   3.03881e-08
  20  15 3080.5457    3.8043  0.9605 13.3820 -0.0084  0.0294   0.0834   0.0627    0.1102   0.0000   438.3597       8.83337       7.64293       4.97870       2.98524       6.60365       4.58891       2.33609       1.94098      -3.36670      0.225729     -0.724845      0.970482     -0.556472     -0.647201     -0.415447      0.111573     -0.124101     -0.174073     -0.138877    -0.0117519     0.0103005    0.00306457   3.12582e-05  -0.000589833  -4.27151e-05   0.000119277   4.72445e-05  -7.24729e-05  -3.07551e-05   2.34962e-08   5.81082e-06   5.05898e-07   1.30471e-07   1.18744e-07   9.39194e-08       2.55757       3.32394       3.41436       3.55733       3.26168       3.34678       3.27487       2.59545       2.26878       1.71714       1.22396      0.991993      0.846812      0.617213      0.442205      0.334556      0.205767      0.129030     0.0813138     0.0509622     0.0257505     0.0144908    0.00852203    0.00413168    0.00219117   0.000936559   0.000582877   0.000181555   0.000101665   2.98295e-05   1.63726e-05   5.42156e-06   1.90350e-06   5.42722e-07   1.36963e-07   3.68118e-08
  20  16 3224.5441    3.6805  1.2427 13.2717 -0.0092  0.0304   0.0682   0.0788    0.0996   0.0000   435.3347       11.5395       19.7639       1.14808      -2.88343      0.741505       3.33023     -0.718175      -1.59416      -2.54754      0.664724       2.11595     -0.900026     -0.678765      0.350719     -0.264859    -0.0463380      0.102653     0.0420307     0.0517990     0.0292548   -0.00331715   -0.00508568   0.000154598    0.00449040   0.000805397  -0.000161744  -0.000227359   1.76722e-05   3.73381e-05   1.57977e-05   4.09495e-06   1.21841e-07  -5.58297e-07   1.86595e-07   3.01371e-08       2.44698       3.22121       3.32853       3.60873       3.58387       3.39228       2.87933       2.48684       2.07941       1.81147       1.40703       1.11019      0.744287      0.596121      0.409263      0.280858      0.189019      0.117959     0.0777589     0.0466305     0.0288330     0.0155444    0.00896296    0.00454564    0.00215424    0.00101665   0.000499515   0.000198529   9.30257e-05   3.60428e-05   1.40910e-05   4.68704e-06   1.68963e-06   5.08044e-07   1.60435e-07   3.77198e-08
  20  17 3368.1077    3.1346  1.9369 12.7573 -0.0035  0.0415   0.0476   0.0973    0.0699   0.0000   433.1576       6.20216       7.59739       13.4918      -4.83951       10.9195       4.73408      -12.4124       2.04360      0.400543       4.44980      -3.15781       1.82213      0.670094      0.456605     -0.505963     -0.182541     -0.163058      0.232727      0.169454     0.0140750    0.00922821     0.0153597    0.00723662   -0.00581879   -0.00199506    0.00144569  -4.95257e-05  -9.80518e-05  -6.36776e-06   3.06129e-05  -1.69845e-06  -1.38707e-08  -3.47895e-07   1.34885e-07   3.84887e-08       3.23039       4.17958       4.53334       4.84279       4.46614       4.19546       3.88520       3.48553       2.83783       2.56434       1.84043       1.49479       1.15214      0.813241      0.559810      0.375525      0.262024      0.168896      0.101100     0.0608454     0.0377810     0.0198813     0.0108771    0.00571137    0.00312452    0.00147754   0.000679888   0.000279068   0.000128308   5.10823e-05   2.05661e-05   6.88038e-06   2.51103e-06   7.09946e-07   1.94539e-07   5.03087e-08
  20  18 3511.9394    2.7019  2.9961 12.0572 -0.0055  0.0489   0.0333   0.1208    0.0675   0.0000   433.9426       15.6912       17.8690       12.7505      -3.35403       8.19575       5.40076       1.30814       3.11310      -3.27507     -0.518431       1.60164       1.61550     -0.588259      0.379904      0.186151      0.971111      0.361109    -0.0539280     0.0543272    -0.0323342     0.0185095    0.00314529   -0.00271121    0.00402236   -0.00376062   0.000816543  -0.000717228  -0.000288371  -2.03058e-05   4.51432e-05  -6.82991e-06  -4.76043e-06   1.94506e-07  -1.31869e-07  -1.39277e-07       4.25252       5.42651       5.93614       6.01887       5.95426       5.52612       4.92002       4.49350       3.68099       3.02739       2.29756       1.81379       1.37889      0.996415      0.709063      0.479259      0.323096      0.198831      0.125638     0.0752574     0.0407315     0.0249813     0.0129763    0.00691506    0.00360562    0.00166480   0.000799603   0.000344866   0.000148849   5.39777e-05   2.23049e-05   8.20081e-06   2.53385e-06   8.56031e-07   2.47395e-07   6.23256e-08
  20  19 3655.7067    2.2425  4.2595 11.6545 -0.0062  0.0609   0.0242   0.1553    0.0580   0.0000   439.2943       19.7781      -3.09145       1.41438       4.27692       8.71096      -5.52545      -2.48230       7.23029      -1.50431       3.09719      -1.74157      -4.60194      -1.26711     -0.291274      -1.01460      -1.12469    -0.0305525      0.115549     0.0689594     0.0372973     0.0162000    -0.0140430    -0.0116595    0.00887044  -0.000420280  -0.000297980   0.000215867   0.000100049  -2.01717e-05   1.31177e-05  -1.20257e-05  -7.90676e-06  -1.80787e-06   5.18247e-07   1.63013e-07       5.16949       6.83220       7.36077       7.50573       7.19523       6.78428       6.14546       5.42556       4.58911       3.77962       2.96886       2.25480       1.73633       1.23848      0.880816      0.605330      0.390573      0.248849      0.153823     0.0907621     0.0536137     0.0300014     0.0162255    0.00858222    0.00425505    0.00209265   0.000947845   0.000429693   0.000177841   7.28559e-05   2.72412e-05   1.01634e-05   3.42715e-06   1.03471e-06   2.96529e-07   7.96826e-08
  20  20 3799.4976    1.8813  6.2098 11.0288 -0.0030  0.0756   0.0162   0.2024    0.0483   0.0000   434.0920       28.8858       18.2133       1.03919      -9.90983       8.00943      -10.0160       4.81212       5.79910       3.13149       7.68944       2.31996       1.43601       2.30859      -1.33984    -0.0431355     -0.193820    0.00214415      0.263451      0.159018     -0.129262    -0.0681844    -0.0297232    0.00539405   -0.00686988   -0.00536842    0.00210484   0.000876713   0.000101770  -0.000177932   7.39858e-05   2.04199e-05  -3.58724e-06  -2.33512e-06   4.56468e-07  -5.86137e-08       5.99995       7.58850       8.25615       8.60559       8.87604       7.82133       7.30113       6.14921       5.38768       4.50609       3.57160       2.75940       1.97264       1.50782       1.07146      0.727876      0.485299      0.300548      0.190872      0.117372     0.0706941     0.0405376     0.0214579     0.0113324    0.00555910    0.00269980    0.00122753   0.000547911   0.000232935   9.46801e-05   3.50265e-05   1.27376e-05   4.12798e-06   1.33572e-06   3.83586e-07   9.72074e-08
  20  21 3943.2275    1.6145  7.6361 10.7278  0.0001  0.0897   0.0129   0.2289    0.0450   0.0000   455.7122       11.5243       14.9476       8.23536       2.58623      -15.2178      -21.7463       3.48357       11.2376      -9.27813      -2.57444     -0.833582     -0.172233     -0.252792     -0.145525     -0.430802      0.212916     -0.341133     -0.347310     -0.223834     0.0140327    -0.0610069    -0.0239381     0.0257501    -0.0113256  -0.000525958   -0.00274302   0.000400466  -0.000327865   1.75870e-05  -4.26396e-05  -9.73520e-06   1.66217e-06   1.57214e-06   4.82338e-07  -4.57253e-09       7.49121       10.0490       11.0012       11.5254       11.1246       10.5556       9.16952       8.12160       6.69203       5.35326       4.24359       3.27612       2.42104       1.78917       1.25272      0.863452      0.562259      0.369652      0.223694      0.139066     0.0765339     0.0444320     0.0245998     0.0123237    0.00653711    0.00303223    0.00143028   0.000650224   0.000269189   0.000104907   4.24039e-05   1.43515e-05   4.94983e-06   1.62462e-06   4.55998e-07   1.22682e-07
  20  23 4230.4872    1.1120 12.0892 10.3488 -0.0024  0.1359   0.0078   0.3601    0.0352   0.0000   443.7753       12.4804      -11.8276      -2.06671      -10.8249       4.46174      -30.4429       2.59988       1.71195      -11.4900     -0.420364      -12.7353       3.39538       3.47830      -1.06843      -3.08637      -1.53504     -0.510125      0.393215      0.256617     -0.302280     0.0283327     0.0878155     0.0272247     0.0118893    0.00432397   -0.00350807   -0.00237303   0.000402413   0.000352386   4.10516e-05  -3.02782e-05   6.33208e-06  -7.26627e-07   7.36389e-07  -2.03511e-07       11.0154       14.5989       15.9672       16.4934       16.1702       15.0523       13.4656       11.7721       10.1435       8.26492       6.51519       5.04119       3.74027       2.76365       1.97794       1.33194      0.868011      0.569737      0.350871      0.210961      0.122683     0.0697308     0.0386742     0.0203300    0.00997719    0.00487661    0.00219083    0.00101574   0.000414430   0.000172107   6.35758e-05   2.34002e-05   8.01293e-06   2.57071e-06   7.18971e-07   1.88646e-07
  20  24 4374.1068    0.9240 15.3325 10.2145 -0.0026  0.1756   0.0058   0.4668    0.0303   0.0000   416.0324      -9.70616       55.5926      -28.8988       37.2142      -6.27264      -25.9898      -17.8195       36.8206       16.2401       8.87924      -10.0941       11.0948      -13.2119       1.07700      -1.21568     -0.631384       1.35853      0.172564     -0.367274     -0.309374     -0.120474    0.00717559   0.000368126     0.0135300   -0.00490105    0.00367018    0.00232922  -0.000685370   0.000150660   8.95625e-05   5.10853e-05   8.76021e-06  -1.28570e-05  -2.38324e-06   6.99984e-08       14.3429       19.3617       21.2443       22.1111       21.5210       20.4548       17.9886       15.5000       13.0797       10.2436       8.30264       6.18853       4.85209       3.47510       2.54425       1.70702       1.15871      0.738598      0.457869      0.277443      0.163786     0.0917536     0.0499519     0.0263122     0.0133190    0.00646847    0.00300463    0.00131408   0.000563876   0.000226675   8.67502e-05   3.12487e-05   1.06521e-05   3.37669e-06   9.51991e-07   2.49499e-07
  21   9 2231.8344    0.9655  0.8792 10.2220 -0.0059  0.0283   0.0212   0.0574    0.0950   0.0000   436.1751       2.01849       16.8385       4.34516      -6.69885      -5.77896      -1.53940       1.63041      0.206132     -0.615863       1.00876     -0.193273     -0.786050     -0.110647       1.20880     -0.217661      0.172935    -0.0500930    0.00319998     0.0134366    0.00831690   1.78149e-05     0.0224846   -0.00563883   0.000769118   -0.00357178  -0.000650499  -0.000252180   0.000168587   6.93083e-05  -6.14043e-06   1.68008e-06  -3.08124e-06  -2.54206e-06  -7.50588e-07  -2.38909e-08       2.39796       3.05915       3.37157       3.49976       3.42961       3.27115       2.77657       2.33414       2.36031       1.82364       1.40604       1.10611      0.857908      0.627410      0.458147      0.294216      0.186502      0.142621     0.0865766     0.0545595     0.0295187     0.0184001     0.0108645    0.00576210    0.00352454    0.00166167   0.000797441   0.000346802   0.000146574   6.61890e-05   2.42414e-05   9.89627e-06   3.64388e-06   1.39702e-06   4.98680e-07   1.44556e-07
  21  13 2823.0198    2.8224  0.9155 12.4382 -0.0064  0.0275   0.0593   0.0594    0.0974   0.0000   440.1326       11.3502       14.5270       4.24281      -2.63012      -1.86442       3.24219       3.97698      -1.09424      -2.07898      -2.01390     -0.949283       1.18709     -0.120209      0.593501     0.0208307     -0.271795    -0.0133355      0.192854     0.0377034   -0.00895343    0.00403121   -0.00443389    0.00839853   -0.00144563   0.000256214  -0.000642479  -0.000239188   1.93105e-05   8.56883e-05   1.09170e-05   5.17380e-06   5.78899e-06  -1.73598e-06   6.19127e-07   1.36498e-08       2.19498       2.83934       2.96981       3.36086       3.23256       2.72513       2.50629       2.37677       2.19798       1.62787       1.41477       1.04360      0.885537      0.577271      0.430188      0.281817      0.204860      0.131938     0.0856371     0.0526170     0.0304687     0.0191580    0.00937810    0.00597582    0.00306754    0.00166478   0.000848811   0.000386655   0.000174448   6.75622e-05   3.02696e-05   9.66934e-06   3.87278e-06   1.41474e-06   4.01603e-07   1.37760e-07
  21  14 2969.0108    3.5655  0.9360 12.5913 -0.0080  0.0245   0.0748   0.0607    0.1081   0.0000   440.0784       4.24387       14.3328       5.41873      0.837765      0.531016      -4.39820      -3.90983     -0.467027       1.12180     -0.212193     -0.670366     -0.136219     -0.889580     -0.551810      0.498981      0.158893     -0.230176    0.00769693    0.00831256     0.0147187     0.0153708    -0.0124650   -0.00686903    0.00539232    0.00283647  -0.000277413   0.000568268  -5.92978e-05  -3.37014e-05   2.86668e-05   1.33621e-05  -4.35659e-06   1.33238e-06   6.95008e-08  -2.05399e-07       1.98542       2.63119       2.97275       3.10021       2.98824       2.65080       2.55316       2.16522       1.87412       1.45518       1.17669      0.939415      0.664063      0.532650      0.353960      0.254797      0.172686      0.108556     0.0744276     0.0417200     0.0272713     0.0144019    0.00933306    0.00454460    0.00260317    0.00139266   0.000592124   0.000323999   0.000130333   6.30045e-05   2.31743e-05   9.42833e-06   3.65577e-06   1.15183e-06   3.86355e-07   1.14152e-07
  21  16 3258.6859    3.4882  1.4442 12.8162  0.0024  0.0373   0.0597   0.0781    0.0843   0.0000   438.0508       11.3899       13.1058       15.5096      -2.70160      -1.98734       1.08952     -0.344740      -4.26915      -4.92452     -0.303629       1.60547     -0.393516     0.0992048     0.0480369     -0.429368      0.180621      0.100771     0.0615329    -0.0811984    -0.0762530     0.0342066    0.00581193   -0.00110678   0.000146807    0.00253758    0.00139424  -0.000517205  -0.000336477   2.96744e-05  -2.27695e-06  -1.80399e-05  -2.39997e-06   6.98132e-06  -3.53077e-07  -7.24991e-09       3.31632       4.62251       5.30099       5.86643       5.56789       4.98656       4.49017       3.76516       2.93975       2.22042       1.78857       1.26786      0.973561      0.678188      0.533134      0.353497      0.242122      0.157241      0.103075     0.0634659     0.0384953     0.0212893     0.0129274    0.00707328    0.00363745    0.00190508   0.000880765   0.000469701   0.000200904   9.43881e-05   3.58903e-05   1.47859e-05   4.77155e-06   1.69094e-06   5.34123e-07   1.44420e-07
  21  17 3402.9719    3.1018  2.2190 12.1488 -0.0036  0.0380   0.0420   0.0998    0.0651   0.0000   438.9620     -0.423074       17.0276       3.54340       4.21998       4.10706      -6.43720      -3.95599       3.28402      -1.10943     -0.232178      -1.66594     -0.866987      -1.78791      0.138677    -0.0644588      0.244691    -0.0833166     0.0321231     0.0831152     0.0230752    -0.0470954   -0.00447055  -0.000973662   -0.00250889   -0.00410304   -0.00176301   5.13839e-05   0.000103499   7.74723e-06  -4.08286e-05   4.75342e-06  -7.11845e-06   6.39540e-07   3.13887e-07  -2.10326e-07       3.07909       3.84633       4.22265       4.31729       4.42446       4.03319       3.79185       3.31751       2.81848       2.22022       1.77890       1.47241       1.11906      0.817225      0.577962      0.424661      0.290086      0.190470      0.120087     0.0750124     0.0462927     0.0259316     0.0147055    0.00754671    0.00411076    0.00209679    0.00107399   0.000503585   0.000226904   9.41327e-05   3.81619e-05   1.45555e-05   5.52954e-06   1.83957e-06   6.36581e-07   1.83721e-07
  21  18 3547.3147    2.5724  3.4644 11.5590 -0.0027  0.0534   0.0286   0.1283    0.0580   0.0000   437.6690       15.9181       16.0296       6.28759      -3.68136      -10.9223     -0.651263      -5.43936       5.81036      -3.16549       2.59885      -1.62840      -1.32881      0.408221       1.03218      -1.98553    -0.0582433      0.160495     -0.128667      0.134329    -0.0552095    -0.0236131     0.0370452     0.0105856   -0.00319903   0.000624843  -4.36435e-05   0.000517291  -0.000282204   1.08097e-05  -1.03005e-05  -3.28146e-05   6.27598e-07  -6.68281e-07  -3.31772e-06  -3.16251e-07       4.02803       5.42425       5.65151       6.16670       5.95556       5.64124       5.08750       4.29798       4.04611       3.19384       2.51228       1.97074       1.55284       1.13111      0.835336      0.578542      0.382945      0.261358      0.164636      0.102049     0.0598407     0.0362670     0.0205942     0.0109610    0.00618882    0.00307931    0.00149694   0.000676965   0.000305146   0.000131458   5.20939e-05   2.01009e-05   7.72882e-06   2.70633e-06   9.27724e-07   2.69179e-07
  21  19 3691.5953    2.1503  4.5357 11.1490 -0.0023  0.0609   0.0214   0.1568    0.0543   0.0000   432.6093       22.2173       8.12734      -1.34757      -9.51250       7.46806      -4.74574      -10.5036      -3.41444       2.54002     -0.349381      -1.02922      -3.45194       1.40140       1.74855      0.218902    -0.0782056     -0.505853     -0.223012    -0.0818831      0.193573    -0.0303363   -0.00844817    0.00157167     0.0130834  -0.000854709   -0.00258386  -0.000116938   0.000159582  -6.57779e-05  -5.50334e-05   3.92785e-05  -2.91313e-05  -2.65365e-06   2.04044e-06  -5.74686e-08       4.61375       5.92859       6.53619       6.59816       6.46120       6.21518       5.81295       4.96822       4.28456       3.66831       3.00322       2.36987       1.75499       1.33122      0.928776      0.647316      0.438609      0.307862      0.181831      0.121839     0.0714334     0.0419725     0.0237434     0.0123171    0.00667235    0.00339119    0.00163978   0.000764250   0.000343170   0.000153342   6.28631e-05   2.56636e-05   9.45418e-06   3.11551e-06   1.06652e-06   3.23670e-07
  21  20 3835.6813    1.7963  6.4495 10.6303 -0.0025  0.0767   0.0149   0.2012    0.0461   0.0000   436.8639       15.3291       10.4834       11.4372      -7.67637       13.3742      -5.00027      -3.08212       13.6322      -9.14231       2.39267       2.61482      0.656055      -3.59510      -1.23966     -0.323332     -0.815007     -0.794382     0.0271580      0.127209    -0.0721551    -0.0442692     0.0128617    -0.0230431    -0.0141162   -0.00234960    0.00454733    0.00250164   9.05406e-05   0.000174497  -0.000121037   5.54623e-05   7.08818e-06  -4.08965e-06   2.34964e-07   5.00447e-07       5.92029       7.65374       8.46787       8.76893       8.68465       8.35168       7.45848       6.37765       5.56723       4.65319       3.68974       2.92314       2.22892       1.63473       1.18795      0.798483      0.567601      0.376442      0.238207      0.154689     0.0903458     0.0525856     0.0298012     0.0165796    0.00866865    0.00426186    0.00215301   0.000994194   0.000441505   0.000186848   7.91508e-05   3.11034e-05   1.18109e-05   3.97324e-06   1.36313e-06   4.15274e-07
  21  21 3980.0628    1.4944  8.4574 10.3417 -0.0006  0.0955   0.0113   0.2499    0.0406   0.0000   442.6211       11.6201       9.51847      -5.51925       10.6461      -13.5467       1.63221      -1.27747       1.80220       8.18949       6.71038      -1.34343      -3.18906      -3.52701       2.96861      0.963760     -0.580255     -0.501593     0.0431103      0.179780     -0.219906     -0.115509   -0.00441755     0.0106411    -0.0118623   -0.00951187    0.00305105   -0.00241744   0.000382530   5.89373e-05  -0.000152659  -2.81856e-05  -1.24578e-05   3.69844e-06   7.52533e-08   2.81478e-07       7.22578       9.41462       10.0003       10.5345       10.2755       10.1265       9.06538       8.06631       6.76620       5.80451       4.66253       3.69339       2.76647       2.07184       1.52146       1.04274      0.720642      0.470473      0.305226      0.187922      0.112018     0.0674319     0.0369829     0.0199832     0.0105328    0.00534344    0.00252925    0.00118868   0.000535237   0.000239810   9.65850e-05   3.77414e-05   1.42173e-05   4.92836e-06   1.58939e-06   4.98076e-07
  21  22 4124.5440    1.2651 10.5568 10.0528 -0.0010  0.1149   0.0087   0.3054    0.0368   0.0000   423.7264       14.4540       14.1966       1.97566      -13.6920       20.4979       9.03855       20.8806      -33.9368       2.80220       12.5816      -6.98710     -0.855507       2.01423     -0.808329      -1.51540      -1.59115      0.791844      0.965639    -0.0644838     -0.608481      0.118863     0.0666446    -0.0161510    -0.0235200     0.0141498  -0.000538731  -7.80103e-05  -0.000337909  -0.000739039  -0.000142866   7.19297e-05   2.33578e-05  -1.30881e-05  -4.97707e-06   1.28710e-06       8.77308       11.3833       12.3284       13.1540       12.6567       12.1103       10.9031       9.75179       8.32363       7.06049       5.46651       4.39446       3.38961       2.51524       1.78763       1.24664      0.844678      0.576776      0.365372      0.230287      0.134779     0.0787479     0.0443224     0.0248975     0.0131565    0.00668472    0.00328685    0.00153053   0.000685229   0.000291204   0.000121924   4.75039e-05   1.76097e-05   6.19759e-06   2.00004e-06   6.00697e-07
  21  23 4268.1866    1.0554 13.1497  9.9104 -0.0013  0.1466   0.0068   0.3864    0.0337   0.0000   424.7980       18.5775       5.51928       21.8298       26.3660       4.01959      -12.2182      -1.27911       12.0853      0.839030      -14.7573       2.11007      -1.21166      -2.08809       1.08548      0.816108       2.87975     -0.695107      0.264291     -0.233895      0.296830      0.109678    -0.0609923     0.0103313    0.00560966    0.00240803   -0.00852554   -0.00160144   -0.00100288  -0.000157620   0.000125723   1.28509e-05  -3.99746e-05  -1.33550e-05  -6.61640e-06   1.00093e-06       10.8161       14.5463       15.9586       16.2779       16.2737       15.2223       14.2651       12.1454       10.6002       8.79068       7.10541       5.55095       4.28438       3.10488       2.31185       1.62723       1.10280      0.707038      0.466922      0.292581      0.173127      0.100999     0.0577609     0.0324671     0.0161863    0.00836240    0.00397178    0.00196781   0.000878097   0.000381630   0.000152252   6.26271e-05   2.26815e-05   8.28240e-06   2.58780e-06   7.92529e-07
  21  24 4412.8310    0.9059 15.8035  9.7687  0.0002  0.1690   0.0055   0.4632    0.0302   0.0000   448.2372       23.9448       33.4010      -21.3452       4.58541       15.6672      -12.9067      -32.3496      -4.54134       1.40459       9.58948      -11.0601     -0.502546      -1.39928      -2.50981      -1.27181       1.40358      -1.58663     -0.873259      0.445715      0.848220      0.107615     -0.103727    -0.0964754   -0.00932537     0.0158513    -0.0195743   -0.00261718   0.000179944   0.000256215   8.64157e-05   9.26311e-05  -4.62235e-05   1.55861e-05   3.12645e-06  -7.71381e-07       13.0866       16.8978       18.8056       19.3886       19.1700       17.9315       16.3739       14.5031       12.4237       10.3259       8.23547       6.63856       4.93834       3.68109       2.68213       1.89068       1.28534      0.832986      0.544472      0.331273      0.205325      0.120478     0.0667768     0.0372370     0.0192963    0.00973475    0.00489332    0.00225141    0.00104688   0.000437381   0.000187069   6.97991e-05   2.62893e-05   9.40158e-06   2.99796e-06   9.21925e-07
  22  11 2559.2662    1.8851  1.0218 11.1410 -0.0040  0.0375   0.0368   0.0602    0.1097   0.0000   439.2812       5.28973       8.82545       2.17541      -1.59906      0.608029       3.29845      0.766533     -0.798650       1.00463     -0.203523      -2.47000     -0.375917      0.846570      0.168925     -0.813347      0.116250     -0.337602     -0.108296     0.0230037     0.0144440     0.0288716   -0.00664619    -0.0110267    0.00344642   -0.00122947   0.000411282  -0.000239884  -0.000176145   2.80320e-05   2.87647e-05  -3.24509e-05  -6.82287e-06  -4.39300e-06   4.29703e-07   2.01698e-07       2.97819       3.13910       3.57962       4.29590       4.19015       3.27217       3.40438       3.10136       2.70436       2.14943       1.78691       1.40016       1.18349      0.983426      0.563800      0.424814      0.325083      0.227808      0.133329     0.0761921     0.0560439     0.0348262     0.0205160    0.00938888    0.00604304    0.00337587    0.00193938    0.00106527   0.000418959   0.000190161   7.16970e-05   3.56875e-05   1.20022e-05   5.17190e-06   1.84524e-06   4.40750e-07
  22  16 3292.3663    3.4930  1.6501 12.2512 -0.0029  0.0340   0.0521   0.0792    0.0852   0.0000   443.2712       13.6546       11.1813    -0.0455769       2.01875      -9.16799     -0.710069     -0.987991      -2.47121      -5.12745       1.01773      -1.06438      -1.69502     -0.706441       1.36261      0.142002      0.290820      0.281716    -0.0596176    -0.0365783    -0.0175569    0.00104178     0.0207135     0.0145182   -0.00586207  -0.000140794  -0.000548014  -0.000358735   0.000141446   1.43660e-05  -2.86359e-05  -2.71910e-05  -7.69671e-06   2.79279e-06  -1.05078e-06  -2.11711e-07       2.53654       3.30836       3.47414       3.57535       3.39093       3.39754       3.02017       2.90532       2.55781       2.10725       1.64226       1.32650       1.02354      0.824125      0.595144      0.432521      0.299016      0.196626      0.128427     0.0764922     0.0471440     0.0281103     0.0166122    0.00898560    0.00496096    0.00272504    0.00143138   0.000673509   0.000322628   0.000142816   6.39722e-05   2.56869e-05   1.06738e-05   3.87743e-06   1.48308e-06   5.05184e-07
  22  17 3437.4342    2.9000  2.1944 12.1122 -0.0022  0.0412   0.0397   0.0986    0.0643   0.0000   438.1223       14.8409       20.7780      -2.29740       6.96259      -7.21379      -3.10406      -3.04790       1.50813       6.16014      -2.11936     -0.519392      0.137687      -1.64912      0.423720     -0.320179     -0.122913      0.103431   -0.00829669    -0.0194624    -0.0520585   -0.00435890    0.00633117    -0.0111866  -2.08365e-05   -0.00771933   -0.00349387  -0.000167066   0.000308049   2.61492e-05   4.71406e-05  -7.06124e-06  -2.86754e-05   1.01380e-05   1.20455e-06  -1.19528e-06       3.27560       4.30368       4.56416       4.76974       4.13483       4.00263       3.69488       3.44807       3.17276       2.91436       2.39582       1.85779       1.46634       1.04215      0.740624      0.523821      0.343831      0.226930      0.141779     0.0941340     0.0560263     0.0335006     0.0205384     0.0112671    0.00630717    0.00330875    0.00170309   0.000822671   0.000387771   0.000188851   7.62313e-05   3.37792e-05   1.27216e-05   5.32405e-06   1.86117e-06   6.25460e-07
  22  18 3582.2513    2.4619  3.5453 11.4444 -0.0017  0.0506   0.0262   0.1299    0.0507   0.0000   435.2581       9.23659       15.4554       18.3226      -3.87405      -11.5336       4.54148       2.31534       1.36039      -4.90885      -6.14946      0.703292     -0.291820     -0.852086       1.61095     -0.732943     -0.372329    -0.0698350      0.205858    -0.0271495    -0.0465543    -0.0656901    -0.0229369    0.00584595   -0.00345019   8.81176e-05    0.00190382   0.000468424  -0.000297024   0.000220180   8.15102e-05  -1.75203e-05  -1.02065e-05   5.12835e-06  -1.97485e-06  -1.77708e-06       3.66740       4.79443       5.09573       5.38081       5.44346       4.92157       4.70638       4.12646       3.63691       3.02123       2.51699       1.98736       1.52198       1.16460      0.849537      0.610379      0.414125      0.284440      0.185682      0.123601     0.0740037     0.0436370     0.0255356     0.0150914    0.00838482    0.00428184    0.00220647    0.00107668   0.000523510   0.000243427   0.000103656   4.40599e-05   1.73587e-05   6.57497e-06   2.25439e-06   7.58068e-07
  22  19 3727.0086    2.0494  4.8787 11.0093 -0.0047  0.0622   0.0197   0.1646    0.0480   0.0000   429.4255       6.80372       8.99114       7.96999       8.37830       10.0667      -3.46946       1.10552      -5.57257       4.09175       2.96022      -7.15661      0.516579       1.25952      0.783319      0.494691     -0.284313     -0.210032    -0.0748617     -0.104611    -0.0658868    -0.0392288    -0.0514886   -0.00217402   5.09369e-05    0.00183796  -0.000853139    0.00501393   0.000529317  -0.000262474  -0.000180703   0.000115861   2.55338e-05  -6.93463e-06  -8.31379e-07   3.97693e-08       4.71061       6.07689       6.77107       7.27509       6.94994       6.64839       5.91964       5.24624       4.63830       3.88854       3.15150       2.50566       1.90577       1.42287       1.05261      0.743283      0.497174      0.343528      0.226358      0.143261     0.0897212     0.0521550     0.0320431     0.0177890     0.0101978    0.00530193    0.00272516    0.00133133   0.000634919   0.000284977   0.000129042   5.25643e-05   2.09699e-05   7.98004e-06   2.82913e-06   9.62055e-07
  22  20 3871.9093    1.7201  6.9009 10.4251 -0.0020  0.0799   0.0137   0.2075    0.0434   0.0000   437.1680       10.9445       1.19462      -3.57603       8.95515       15.0202      -19.0977      -3.32292       11.0195      -13.4958      -5.41983      0.460136      -4.01402      -1.06191      -1.46386    -0.0718339      -1.50337      0.190249      0.322242    -0.0438929     0.0957352     0.0810634    -0.0175259     0.0262614    -0.0317283  -0.000176979    0.00288710    0.00162799   0.000798519   0.000523272  -0.000115564  -5.98432e-05  -2.99853e-05  -8.36882e-06  -1.47062e-06  -3.00666e-06       5.65574       7.50871       8.05480       8.47146       8.14499       7.95517       7.65570       6.62957       5.79197       4.68773       3.90932       2.99953       2.42382       1.81168       1.39148      0.992663      0.693150      0.463717      0.305880      0.192569      0.115958     0.0715331     0.0411019     0.0230987     0.0123434    0.00675726    0.00345718    0.00167333   0.000779671   0.000382307   0.000160812   7.02797e-05   2.73170e-05   1.05357e-05   3.79315e-06   1.28543e-06
  22  22 4161.1093    1.1858 12.0776  9.8484 -0.0022  0.1296   0.0075   0.3426    0.0349   0.0000   432.5539       12.9075       15.3035       30.2238       5.49451       17.3216       4.06973      -8.72774      -6.43838      0.122026       22.3184      -4.61600      -9.84357      -4.20284      -2.06998      0.800111     -0.666571      -1.71245      -1.88775      0.457811      0.302269    -0.0268292     0.0152437    0.00208931    0.00298065   -0.00460435  -9.24987e-05    0.00107329   0.000783172   0.000236789  -0.000622926   0.000107678   1.74541e-05   8.21840e-06   1.77857e-06  -3.84178e-06       9.22536       11.9096       13.2863       13.5795       13.3916       12.6084       11.6480       10.5713       9.34591       8.03078       6.55434       5.28522       4.03682       3.07739       2.24844       1.56928       1.07283      0.739920      0.492233      0.309294      0.191486      0.113951     0.0667869     0.0381597     0.0208231     0.0113278    0.00573279    0.00278594    0.00132835   0.000597601   0.000272383   0.000111307   4.56788e-05   1.71684e-05   6.07834e-06   2.12719e-06
  22  24 4450.6073    0.8367 15.7474  9.6457 -0.0051  0.1797   0.0051   0.4679    0.0280   0.0000   470.5396       28.2115       11.4323       18.1608      -10.1311       18.2855       80.2448       16.2214      -17.0061      -28.5922      -1.87005       8.47776      -15.3543      -8.35460      -7.60341      -3.36167     -0.537615       3.34188     -0.236558     -0.324955     -0.144640      0.611194      0.319823     -0.171132    -0.0276991     0.0389589     0.0246526    -0.0123935   -0.00747241    0.00338219   0.000343223  -0.000246241   5.54751e-05  -4.11022e-05   1.02998e-05   1.95544e-06       13.2251       16.9583       18.6309       19.4326       19.6189       18.5870       17.2174       15.0903       13.0098       10.8804       8.84539       7.30189       5.55341       4.18095       3.08774       2.15864       1.53729       1.04164      0.697492      0.451274      0.276170      0.167846     0.0964506     0.0552907     0.0297097     0.0159891    0.00811205    0.00397780    0.00194196   0.000854400   0.000394856   0.000156731   6.48184e-05   2.42083e-05   8.50505e-06   2.92504e-06
  22  25 4594.9586    0.6961 17.4162  9.6274 -0.0017  0.2173   0.0046   0.5481    0.0244   0.0000   442.6294       47.7498       10.6775      -25.1350      -7.15225      -26.6709       44.1031       1.80557       15.7509      -1.80642      -4.57029       1.81139      -12.1092      -3.94097       3.05696      -3.23786       1.87773      0.661998      0.608319      0.349459     -0.587791     -0.134403      0.650571    -0.0211965    -0.0255080     0.0281391     0.0135702    0.00331292  -0.000523323  -0.000388660    0.00172313   8.55595e-05  -0.000199215  -1.46836e-05   1.11479e-05   4.25093e-06       15.0023       20.2853       22.2458       23.1646       22.8505       22.3431       20.0388       17.8952       15.4465       13.0363       10.8256       8.40521       6.70553       4.91813       3.77357       2.62330       1.86006       1.25797      0.841874      0.531427      0.340651      0.200738      0.119804     0.0681165     0.0378840     0.0199190     0.0100636    0.00510280    0.00238031    0.00110096   0.000477382   0.000208219   8.15038e-05   3.16087e-05   1.08637e-05   3.79289e-06
  23   7 1969.6156    0.5233  0.5340  9.7566 -0.0109  0.0240   0.0147   0.0426    0.0644   0.0000   438.8631     -0.673988       18.6634      -1.46451      -3.59105      -1.03794      -1.68296     -0.619521      -1.28009      -3.22193     -0.105676      0.474271     -0.510613     -0.339209      0.119081     -0.792071     0.0964072      0.379480      0.208421    -0.0835516    -0.0494219     0.0309173    -0.0107566   -0.00930740    0.00418467    0.00423152  -0.000162031   -0.00149360  -0.000351950   0.000252006   8.80959e-05  -2.17980e-05  -1.96296e-05  -9.64288e-06   5.10476e-06   1.01162e-06       1.70523       2.25655       2.42680       2.14383       2.41094       2.18221       2.29815       2.05163       1.73913       1.50422       1.09163      0.914639      0.725718      0.596285      0.451925      0.337300      0.243894      0.169604      0.110853     0.0705701     0.0443440     0.0253931     0.0157132    0.00822401    0.00497948    0.00268516    0.00135641   0.000725578   0.000370880   0.000169058   7.72001e-05   3.53588e-05   1.46717e-05   5.87501e-06   2.47954e-06   9.23477e-07
  23   8 2131.0779    0.7188  0.8079  9.9951 -0.0166  0.0275   0.0167   0.0581    0.0841   0.0000   438.8793       1.88350       17.3623     -0.486826      -2.48336     0.0452636       1.23692       1.67439     -0.374758      0.633511       2.16898       2.80687       1.18888   -0.00402254    0.00835829      0.507853      0.200649    -0.0862528      0.134257    0.00175143      0.135474     0.0327901     0.0110673     0.0125476    0.00201930   0.000363104   -0.00140839   -0.00110144   0.000377174   0.000403180  -1.22455e-05  -2.89372e-05   1.06669e-05  -7.36237e-06   3.81415e-06   2.55123e-06       2.24835       3.06475       3.47519       3.70621       3.58099       3.28117       3.04547       2.60518       2.19806       1.84689       1.48843       1.20906      0.907182      0.644169      0.476100      0.347001      0.245562      0.146281      0.110030     0.0676962     0.0459708     0.0258282     0.0167562    0.00935847    0.00563079    0.00288290    0.00152645   0.000742888   0.000398580   0.000182313   9.09795e-05   4.04380e-05   1.71135e-05   6.75761e-06   2.53456e-06   9.94017e-07
  23  10 2439.2181    1.4154  1.0042 10.9130 -0.0112  0.0261   0.0277   0.0600    0.1142   0.0000   441.7012       9.44078       14.3243       1.88798      -5.79971    -0.0307085       1.84121      -1.82785       1.22100       1.83811      -1.23798    -0.0702349      0.874979      -1.10369      0.302989      0.436227      0.471880     -0.117938     -0.213268      0.115685      0.118429    0.00914772    -0.0163404   -0.00879240   -0.00532109   -0.00248279    0.00319213   0.000177951   0.000454052  -0.000273047  -4.85922e-05   8.37558e-05   4.05513e-05  -1.29381e-06   2.45974e-06  -1.30785e-06       1.79047       2.32491       2.32689       2.60484       2.49772       2.58487       2.39055       2.03638       1.76493       1.53240       1.28417       1.01045      0.838445      0.618032      0.462083      0.321414      0.250845      0.159761      0.117996     0.0726720     0.0497815     0.0296113     0.0183156     0.0103435    0.00586580    0.00306361    0.00169638   0.000845635   0.000415021   0.000200875   8.90963e-05   4.09456e-05   1.65732e-05   7.19444e-06   2.68184e-06   1.04891e-06
  23  11 2588.6295    1.8272  1.1233 11.0534 -0.0081  0.0280   0.0337   0.0636    0.1338   0.0000   439.4668       6.19815       9.52883       3.24892      -4.35713    -0.0973438       1.32179     -0.478057       1.88171      -1.15554     -0.511698      0.446540      0.894829      -1.01751      0.687939      0.690999     -0.344931     0.0703513     -0.111298     0.0645669    -0.0620459    -0.0330041     0.0361774     0.0124635   -0.00399007   -0.00200910   -0.00268472   0.000661386    0.00137208   2.80132e-05   0.000263981  -6.96603e-06   7.92913e-06   1.11410e-06  -3.83908e-06   8.99937e-07       1.92323       2.62571       2.60451       2.86321       2.89838       2.72288       2.47531       2.26805       2.04144       1.62447       1.48077       1.03423      0.961298      0.653411      0.512551      0.363111      0.262059      0.177980      0.118404     0.0767813     0.0481038     0.0319589     0.0176657     0.0116537    0.00541185    0.00342866    0.00168439   0.000964029   0.000437567   0.000225576   9.40686e-05   4.48954e-05   1.67266e-05   6.91236e-06   2.78856e-06   1.00964e-06
  23  12 2737.6894    2.4673  0.8799 12.1466 -0.0107  0.0238   0.0507   0.0558    0.0953   0.0000   433.4041       9.37296       15.6106       4.35662     -0.695434       2.21110     -0.553363     -0.129429     -0.474946       1.50015       1.37045      0.618045      0.563625      0.257968     -0.370681     -0.847648     -0.276357      0.216783     0.0385975     0.0251790    -0.0444192     0.0333566   -0.00807915    0.00426478   -0.00592818  -0.000396369    0.00104076   0.000208389   0.000683453   5.50976e-05   3.18133e-06  -3.55426e-05  -1.84368e-05   5.60428e-08   4.57484e-06  -7.98519e-07       1.82465       2.40190       2.62958       2.77691       2.69872       2.52886       2.44431       2.14339       1.83158       1.42290       1.20766      0.936513      0.749427      0.562022      0.430609      0.311210      0.223788      0.150592     0.0977186     0.0677933     0.0426146     0.0236737     0.0145083    0.00847499    0.00492759    0.00252647    0.00141184   0.000681626   0.000342984   0.000170354   8.61037e-05   3.43972e-05   1.52988e-05   6.14021e-06   2.42203e-06   8.48668e-07
  23  13 2886.1460    3.0691  1.0848 12.2060 -0.0044  0.0293   0.0566   0.0620    0.1319   0.0000   439.7790       3.61099       12.6738       2.29461      -4.84624       4.48259      -2.07846       1.33230     -0.475709       3.44907      -1.15490      -2.31179      -1.56130      0.264711     -0.185650      0.235712      0.307808      0.182248      0.105875      0.150448     0.0117565    -0.0774934     0.0243195    -0.0122878    0.00650616   0.000982026  -0.000159571   -0.00102630  -0.000575818   3.78200e-05  -0.000126401   3.32010e-05   2.91660e-05   9.23046e-07   2.38857e-06   9.73193e-07       2.12252       2.54599       2.90069       3.02808       2.79459       2.63485       2.68905       2.26819       1.98246       1.97424       1.60163       1.22773      0.990161      0.755830      0.531673      0.372984      0.288009      0.197063      0.116095     0.0743081     0.0516443     0.0325482     0.0180972     0.0105297    0.00695096    0.00334454    0.00159246   0.000873350   0.000528691   0.000224272   9.36274e-05   3.86716e-05   1.93463e-05   8.25567e-06   3.75176e-06   1.34364e-06
  23  15 3179.8935    3.6221  1.2605 12.8855 -0.0082  0.0277   0.0630   0.0731    0.0976   0.0000   436.4295       8.12933       13.2035       7.23975      -4.56108       1.50075       1.73935      0.694564      -2.25436      -1.45913      -2.11254      -1.03188      0.306030      -1.48392      0.472514     -0.591522     -0.250711    -0.0187130     0.0843476    -0.0133032     0.0364117    -0.0977834     0.0198144     0.0139936    0.00919961   0.000727955   0.000426102   -0.00121869   0.000250892   7.93950e-05   2.28063e-05   2.55321e-05  -2.04443e-05  -1.35839e-06  -3.76633e-06  -7.85034e-07       2.01395       2.60029       2.80493       3.04355       2.84606       2.72797       2.66055       2.40857       2.07413       1.65557       1.40347       1.10876      0.887351      0.658920      0.519075      0.382667      0.268883      0.175215      0.120462     0.0807740     0.0494327     0.0296252     0.0168071     0.0102527    0.00602392    0.00325696    0.00164480   0.000839398   0.000418571   0.000218846   9.79258e-05   4.71342e-05   1.82349e-05   7.96180e-06   2.80614e-06   1.08134e-06
  23  16 3325.6484    3.2709  1.6547 12.8038 -0.0091  0.0342   0.0519   0.0800    0.0725   0.0000   439.7396       12.0093       15.7049       8.00488       5.47226      -4.91175       1.04470       2.36784      -1.67117      0.170475      -1.90705       3.31626     -0.523912      -1.28164       1.68802    -0.0445411     0.0615682      0.160863     -0.214866      0.109579     0.0355284   -0.00379198     0.0151880   0.000344971    -0.0146205    0.00228439   -0.00123097  -0.000809709  -0.000639886   0.000636966  -5.69988e-05   6.71516e-05  -3.29435e-06  -2.43931e-05  -4.68892e-06  -1.04263e-06       2.54774       3.32359       3.57030       3.81716       3.70262       3.65871       3.33641       2.83278       2.44392       2.12166       1.87824       1.41176       1.14456      0.831128      0.613416      0.430087      0.313729      0.213563      0.138624     0.0930165     0.0589612     0.0385048     0.0222751     0.0136674    0.00728955    0.00400788    0.00204775    0.00103440   0.000527245   0.000244796   0.000111129   4.94747e-05   2.13196e-05   8.79989e-06   3.64588e-06   1.29814e-06
  23  17 3471.3902    2.8067  2.6745 12.0907 -0.0019  0.0429   0.0338   0.1053    0.0571   0.0000   435.9964       3.38687       18.0555       14.0043       5.57796      -6.38335       2.43812      -3.84797      -1.35470      -1.58628       2.75989     -0.497206      -1.03227     -0.381603      0.307634      -1.30445     -0.443360     0.0393579     0.0720484     0.0142688     -0.124847     0.0199802     0.0195650    -0.0131518    0.00189209    0.00614753   -0.00196618   -0.00277823   0.000565616   0.000233475   7.16444e-06   1.74405e-06  -6.06915e-06   8.84523e-06   1.76701e-06   1.14770e-06       3.04088       4.08460       4.42528       4.46579       4.59785       4.17572       3.99038       3.61082       3.10831       2.67692       2.19992       1.86154       1.41399       1.07510      0.795338      0.549136      0.407826      0.268780      0.183946      0.123319     0.0758888     0.0479226     0.0282009     0.0157495    0.00952301    0.00462657    0.00270571    0.00131651   0.000653719   0.000332413   0.000144364   6.84066e-05   2.69030e-05   1.17290e-05   4.20241e-06   1.58272e-06
  23  18 3616.8648    2.2701  3.8326 11.6627 -0.0033  0.0541   0.0239   0.1375    0.0466   0.0000   438.2219       7.77447       9.66995       2.96437       8.46604       6.07767      -1.29100      -1.54885      -2.09965       2.83957      0.791231      -3.08379      -4.40779      -3.77706       2.74500       1.64795     -0.348622      0.154088     -0.103784     -0.144280    -0.0902463    -0.0280466    0.00415439    -0.0199808    0.00795417  -0.000769718    0.00838977    0.00177806   -0.00146076  -5.02961e-05  -0.000131759   9.32797e-06   1.59920e-05  -2.11544e-05   3.59077e-06   2.29307e-06       3.74208       4.88099       5.27871       5.55023       5.62373       5.21406       4.93544       4.41504       3.81004       3.34280       2.71148       2.17546       1.70200       1.31960       1.00930      0.700028      0.499413      0.343854      0.231744      0.156237     0.0964723     0.0583446     0.0352789     0.0206782     0.0118256    0.00657682    0.00355560    0.00178685   0.000870403   0.000417447   0.000193032   8.69195e-05   3.61523e-05   1.49948e-05   5.86449e-06   2.15107e-06
  23  19 3762.1896    1.9369  5.5749 11.1520 -0.0033  0.0685   0.0173   0.1756    0.0418   0.0000   439.7767       17.0285       17.7517      -2.98606       1.67344      -2.84907      -9.10555       10.6669      -3.08567      0.502565      0.651896     -0.264813       2.67782      -2.35945      -1.28298      -2.44897      0.269640     -0.737802      0.243878      0.394640     0.0931343    0.00583206     0.0312587    -0.0270243     0.0155356   0.000325602     0.0111780   0.000462117   -0.00121594   0.000408580   0.000440627  -9.16883e-05   2.30009e-05  -6.96967e-06   3.99514e-06  -1.92526e-06       4.67960       6.21504       6.60837       7.15984       7.05076       6.85445       6.21148       5.66431       5.04945       4.07371       3.43569       2.69919       2.21504       1.67791       1.23162      0.900031      0.652816      0.444614      0.300022      0.194685      0.124202     0.0756936     0.0463071     0.0264115     0.0147721    0.00824875    0.00439161    0.00225772    0.00116225   0.000546170   0.000248604   0.000112039   4.66830e-05   1.83352e-05   7.34958e-06   2.75722e-06
  23  20 3907.3362    1.6398  7.1489 10.6500 -0.0026  0.0812   0.0129   0.2119    0.0402   0.0000   437.0777       18.3829       21.9533       13.5955       12.0946       9.29842       3.01992      -14.8118       7.46501      0.917929      -4.69268      -3.00742       1.77706       3.79683      -1.44301     -0.496246       1.85700       1.66123      0.268020    -0.0861352      0.366716     0.0930964     0.0297842    0.00407370     0.0261658    -0.0140153    0.00947553    -0.0100450   0.000887593  -0.000255748  -0.000975034  -0.000113797  -4.37240e-05  -6.55937e-05   2.30610e-06   5.02351e-06       5.95957       8.12514       8.97092       9.34045       9.28446       8.85308       8.19983       7.06207       6.11107       5.07930       4.25604       3.33764       2.64598       1.96034       1.46950       1.04895      0.751106      0.508300      0.350416      0.222465      0.142441     0.0899044     0.0535167     0.0310328     0.0172460    0.00935024    0.00503053    0.00256860    0.00125729   0.000604813   0.000275058   0.000126228   5.30629e-05   2.22075e-05   8.29928e-06   3.15084e-06
  23  21 4052.8837    1.3952  9.6182 10.3433 -0.0014  0.1011   0.0097   0.2714    0.0360   0.0000   428.0400       25.3254       15.4636       1.68656       25.8733       7.30822       4.28842       2.57519      0.521014      -8.44778       3.60898      -4.13845      -2.20405      0.799559     -0.110251       1.18556      -1.00456     -0.107919     -0.201189     -0.427056      0.264072     -0.197247     -0.291973     0.0690533    0.00621113    0.00204236   -0.00324851    0.00348441    0.00410634   -0.00279092  -0.000852402  -3.57092e-05   2.78006e-06   4.82839e-06  -2.42812e-06   3.26273e-06       7.21302       9.50781       10.6580       11.1090       11.1157       10.4443       9.81726       8.55232       7.54454       6.31334       5.02498       4.10843       3.23593       2.45415       1.86449       1.30834      0.961776      0.654290      0.442927      0.284825      0.180421      0.112356     0.0682167     0.0383860     0.0220241     0.0119464    0.00651049    0.00330381    0.00171464   0.000782960   0.000368794   0.000160810   7.03510e-05   2.76511e-05   1.10169e-05   4.04677e-06
  23  22 4198.0982    1.1824 12.3970 10.1220 -0.0005  0.1268   0.0074   0.3490    0.0326   0.0000   441.8235      -5.24112      -8.97795       10.0349       25.3806      -5.71539      -29.3331       15.7623      -13.6131      -16.3266      -15.4733      0.855404       2.78999      0.953627       3.06615       3.25713      0.289120       1.67222       2.30292     -0.181111     -0.317293     0.0377717     0.0698563    -0.0294115     0.0275271    -0.0179908     0.0137725   -0.00326488  -0.000725302    0.00214741  -0.000809061   1.28287e-05   6.85641e-05   4.87907e-05  -6.37773e-06   1.41758e-06       8.73469       11.7749       12.5447       13.4433       13.2965       12.7190       11.8776       10.5224       9.12648       7.70383       6.47808       5.10088       4.08326       3.07030       2.38274       1.62875       1.20989      0.818420      0.568213      0.360694      0.233423      0.144144     0.0859410     0.0503521     0.0284222     0.0153631    0.00841173    0.00425764    0.00209504    0.00101786   0.000456871   0.000210852   8.61924e-05   3.72312e-05   1.36985e-05   5.03514e-06
  23  23 4342.7992    0.9290 13.7920 10.0899 -0.0015  0.1533   0.0061   0.4127    0.0287   0.0000   437.5414       19.1375       34.8884       5.31593       12.0608      -40.3476       37.0976      -17.7036      -13.7712      -3.90163       26.6970       7.00110      -4.07275      -2.50380     -0.612131       6.65884       1.54363     -0.753654     -0.266881      0.119754      0.308971     -0.100851      0.217644     -0.112740     0.0719399    0.00269891    -0.0111699    0.00435499   -0.00295821   0.000860111    0.00127638  -0.000885173  -9.80165e-05   8.61642e-05   5.63207e-05  -6.09135e-06       10.6964       13.9552       15.6325       16.1339       16.2057       15.3316       14.2820       12.8257       11.1910       9.32762       7.88083       6.21617       4.91214       3.83356       2.82971       2.03606       1.45282       1.00419      0.683783      0.438971      0.288072      0.171406      0.104203     0.0609059     0.0344133     0.0191632     0.0102190    0.00518596    0.00266527    0.00123809   0.000588073   0.000255049   0.000111271   4.48620e-05   1.78244e-05   6.32721e-06
  24   8 2156.7580    0.8358  0.7344  9.9092 -0.0064  0.0228   0.0185   0.0489    0.0783   0.0000   439.1685       2.25368       12.8108       1.79326     -0.378079     -0.985580      0.876651       4.27016       1.09486      -1.00354     -0.892476    0.00367666     -0.169049     -0.584601      0.251682     -0.393462      0.449248     0.0238511   0.000181702      0.146715    0.00982191     0.0269304   -0.00890659     0.0203901    0.00473702   -0.00621535   -0.00166132  -0.000307817   6.48138e-05   0.000366011  -0.000131013   9.02123e-05   4.41496e-05   1.91305e-06  -6.71840e-06  -9.75856e-07       1.59795       1.88591       2.15507       2.00253       2.24686       2.13935       2.12781       1.88850       1.63051       1.33699       1.07679      0.979740      0.780062      0.592118      0.455815      0.327167      0.245829      0.179915      0.118299     0.0858237     0.0524839     0.0329783     0.0221848     0.0116845    0.00729580    0.00370097    0.00191760    0.00121802   0.000545538   0.000286275   0.000146652   6.17198e-05   3.07616e-05   1.18996e-05   5.24161e-06   1.94469e-06
  24   9 2314.2956    1.1586  0.7488 10.7368  0.0047  0.0295   0.0254   0.0502    0.0758   0.0000   441.2727      0.174614       17.0962      -5.68395       1.63485       5.07547      -4.40639      0.748923       2.55410      -3.39342       2.00223     -0.845677     -0.675918      0.142791      0.643168      0.427642     -0.146958      0.289077    -0.0895145     0.0837344     0.0657188    -0.0500912    -0.0305141     0.0220462   -0.00288617   -0.00687463  -0.000594753   0.000168214   0.000155921   0.000194280  -0.000152483  -9.56595e-05   5.46218e-05   6.90737e-06  -6.00125e-06   4.89481e-06       2.20267       2.80287       2.34466       2.82080       2.81871       2.91618       2.56984       2.49966       2.24669       1.92024       1.50936       1.01923      0.888181      0.747317      0.659715      0.480289      0.332018      0.226559      0.167875      0.112216     0.0736063     0.0399516     0.0228233     0.0131593    0.00862253    0.00531712    0.00304199    0.00156619   0.000754125   0.000362476   0.000159724   7.50886e-05   2.93237e-05   1.25357e-05   5.33207e-06   2.08869e-06
  24  11 2617.6619    1.9987  0.8868 11.7977 -0.0079  0.0269   0.0417   0.0558    0.0917   0.0000   441.1292     -0.183706       13.2381       3.92192      -7.37890     -0.172302       3.33996      -3.87538      0.491770      0.981856       2.62025       3.46208       1.21475     0.0120159     0.0715980      0.323810      0.324770      0.355389    -0.0163661     -0.125259    -0.0784098     0.0575489     0.0563369    -0.0122436    0.00301559   0.000725023    0.00194872   0.000112257   -0.00164759   5.97908e-06   1.77178e-05   2.38955e-05   9.16384e-06  -1.58731e-05   3.64040e-06   9.47162e-07       2.02404       2.45749       2.70099       2.79755       2.74586       2.38772       2.32523       2.10172       2.02363       1.77683       1.54597       1.25990      0.944116      0.751551      0.541534      0.415514      0.273030      0.183620      0.127783     0.0864120     0.0539469     0.0320985     0.0210008     0.0120479    0.00743400    0.00427803    0.00244056    0.00130410   0.000654503   0.000322523   0.000146742   7.30903e-05   3.33697e-05   1.41856e-05   5.88454e-06   2.12125e-06
  24  12 2767.7204    2.5301  0.9888 11.9563 -0.0049  0.0272   0.0472   0.0597    0.0997   0.0000   439.1394       1.38242       12.7326       5.27211     -0.907324      0.842740      0.323238      -2.30687      -2.82864      -2.93674      0.864747       1.67954       1.45307      0.544877     0.0996285      0.214148     -0.299786     -0.137544     0.0450327     0.0327039     0.0900670     0.0288411     0.0288488   -0.00837308   -0.00240388   -0.00240922   -0.00338615  -0.000461912  -0.000256023   0.000119642  -0.000103445   0.000100041  -1.42099e-06   2.45685e-05   3.96555e-06   1.57016e-06       2.07527       2.68170       3.00698       3.11463       2.73431       2.58521       2.40354       2.23423       2.18662       1.85267       1.60759       1.32365       1.04531      0.769391      0.593643      0.398296      0.278793      0.187982      0.133324     0.0798075     0.0518533     0.0328573     0.0198010     0.0115210    0.00639542    0.00403315    0.00209662    0.00113157   0.000609828   0.000327694   0.000143961   7.00807e-05   3.10623e-05   1.51934e-05   5.50576e-06   2.32225e-06
  24  13 2917.0359    3.2655  1.0141 12.2912 -0.0036  0.0243   0.0598   0.0565    0.1152   0.0000   437.7391       5.99406       14.1322       2.61040      0.667842       1.99227      -1.98406      -1.83239     -0.234504       1.79489      -1.65685       1.58351    -0.0633892   -0.00952210      0.696828     -0.750922     0.0330518     -0.247079     0.0175512    0.00684004    -0.0435357    -0.0119696    -0.0175382   -0.00345987    0.00265110    0.00629788  -0.000637925   -0.00129538  -0.000367112  -0.000243060   0.000143093   6.66082e-05   2.81758e-06  -1.67085e-05  -6.60062e-06  -1.08833e-06       1.67035       2.02465       2.26736       2.27836       2.31104       2.37409       2.11591       1.93808       1.80945       1.41685       1.19887      0.980826      0.776444      0.630983      0.490679      0.337389      0.242714      0.185147      0.118338     0.0834544     0.0570637     0.0336255     0.0193488     0.0125710    0.00700979    0.00372114    0.00231981    0.00119581   0.000607219   0.000306246   0.000151125   6.80555e-05   3.04817e-05   1.22763e-05   5.52283e-06   2.19309e-06
  24  15 3212.0809    3.5291  1.3736 12.8614 -0.0017  0.0316   0.0606   0.0748    0.0918   0.0000   441.2920       7.09402       26.0025       2.54922      0.622736       4.79668       3.51882     0.0694804      -2.92335      -5.25951       1.79409     0.0809136      0.244566     -0.492032      0.820145      0.165058      0.136242     0.0375939      0.208437      0.120460     0.0675280    -0.0236417     0.0110664     0.0246442    0.00481767    -0.0122223    0.00313670    0.00147982   -0.00130486  -0.000754449   0.000104501   3.69719e-05  -5.24770e-05  -1.38492e-05   1.86690e-06  -4.22888e-06       2.29224       2.92674       3.00753       3.19570       3.37298       3.40027       3.04059       2.57490       2.24220       1.94051       1.77385       1.36093      0.994018      0.755146      0.602864      0.471163      0.353180      0.252943      0.152454     0.0981099     0.0623750     0.0434522     0.0292973     0.0177781     0.0104288    0.00577698    0.00307320    0.00146653   0.000789981   0.000378258   0.000177678   7.95851e-05   3.64307e-05   1.56087e-05   6.81809e-06   2.62196e-06
  24  16 3358.6222    3.1216  2.0084 12.4509 -0.0045  0.0364   0.0432   0.0894    0.0607   0.0000   442.7172       5.19069       15.3077       5.18517     -0.525908       5.97320       3.76935      -1.14649       3.49088      -1.76964       3.70900      0.384594      -1.46163      0.141909       1.36256      0.106602      0.584759      0.292278    -0.0681192     -0.214770     -0.114180     0.0401501    -0.0153056    -0.0116024   -0.00278918     0.0112638    0.00377541  -0.000676166   0.000716605  -0.000569325  -9.98508e-06  -0.000358870   6.50776e-05   7.69761e-06  -1.08129e-05  -3.59343e-06       2.44155       3.11177       3.47111       3.68008       3.82788       3.52309       3.30507       2.96762       2.56275       2.20064       1.76562       1.55373       1.16621      0.894119      0.670503      0.505686      0.374664      0.250054      0.170747      0.119145     0.0760814     0.0496047     0.0295276     0.0184444     0.0106818    0.00623509    0.00329137    0.00174077   0.000922380   0.000437417   0.000235457   0.000108186   4.75022e-05   2.06027e-05   8.34807e-06   3.10266e-06
  24  17 3504.9311    2.7185  2.8558 11.8891 -0.0040  0.0448   0.0313   0.1054    0.0532   0.0000   440.7549       12.9405       12.1887      -1.56530      -3.43553       2.80974      -4.11055      -10.1241      -4.79453       1.05612       2.33347      -2.29845     -0.789782       2.01473       1.73809      0.408237     -0.366457     -0.820412      0.153312     -0.105358    -0.0110581    -0.0657273     0.0448783    -0.0225246   -0.00755066    -0.0159804   -0.00117623    0.00314150  -0.000206510  -0.000720797   0.000211355   2.51713e-05  -7.63249e-05   1.19337e-05   2.22905e-05  -1.19604e-06       3.18110       3.86186       4.00032       4.30961       4.38501       4.45501       4.12877       3.58487       3.15530       2.70925       2.34722       1.91347       1.44305       1.12207      0.863541      0.668449      0.500650      0.349557      0.232450      0.145581     0.0953151     0.0644843     0.0415569     0.0251112     0.0143227    0.00822097    0.00416214    0.00223392    0.00111218   0.000582901   0.000261662   0.000121899   5.53295e-05   2.40715e-05   1.00534e-05   3.89298e-06
  24  18 3650.9564    2.2319  4.1132 11.3976 -0.0026  0.0559   0.0217   0.1380    0.0430   0.0000   434.8710       9.99111       14.1798       2.43896       10.3554       4.96901      -7.28662      -10.4734       4.89909       4.58449     -0.870438       5.01349       1.54995       2.52764      -2.32061     -0.857229      0.887532      0.696760     0.0891018     -0.174675     0.0872070     0.0228503    0.00532557    -0.0560866    -0.0211612    0.00757829   -0.00476722    0.00160326  -0.000517069   0.000812344  -0.000174989  -0.000192101  -5.97779e-05  -2.65230e-05   9.25197e-06   1.23662e-07       3.62264       4.87073       5.18680       5.78011       5.41098       5.52247       4.89180       4.55021       3.78687       3.46845       2.78650       2.31098       1.79154       1.45865       1.03767      0.792009      0.538990      0.411191      0.264096      0.184530      0.118861     0.0778479     0.0455384     0.0281036     0.0167295    0.00923992    0.00518568    0.00273588    0.00142950   0.000709422   0.000342987   0.000160091   6.77468e-05   3.11583e-05   1.27918e-05   5.21218e-06
  24  19 3797.0803    1.8461  5.7084 10.9669 -0.0017  0.0685   0.0160   0.1790    0.0390   0.0000   435.0726       5.03096      -1.98690       19.0436      -6.39506      -3.75649      0.259597       7.44855       11.5454      -5.01993       4.49218      -3.94412      -5.90870      0.247540       2.44940      0.294214      -1.27732     -0.708753      0.455659     -0.199741     -0.186768   -0.00396730     0.0175761     0.0810704   -0.00365195   0.000161633    0.00719110   -0.00170352   -0.00192397  -0.000625592   0.000429604   5.04493e-05  -8.26498e-06  -7.33202e-06   3.81472e-05   3.09577e-06       4.58007       5.84317       6.19420       6.50227       6.86167       6.55031       6.12680       5.35603       4.75795       4.15355       3.47267       2.91104       2.27536       1.75241       1.32308      0.973377      0.710930      0.489961      0.345461      0.225705      0.153438     0.0963514     0.0592334     0.0365288     0.0209619     0.0119928    0.00641178    0.00349129    0.00172053   0.000884637   0.000415349   0.000200355   8.62265e-05   3.73309e-05   1.52735e-05   6.14654e-06
  24  20 3942.6839    1.5436  8.0399 10.5372 -0.0001  0.0876   0.0118   0.2336    0.0353   0.0000   443.9033       26.0120       16.2804       9.86271       9.34601       10.2632      -21.1327      -2.84838       16.4360       15.0324       5.18670       4.02838      -4.14312      -3.04508       3.94144      -1.01683      0.432013      0.622850     -0.159056      0.178980     0.0528667    -0.0141575     0.0298626    -0.0755510     0.0490768    0.00634287    -0.0109775     0.0149997   -0.00186436  -0.000953264   0.000239692   0.000105414  -8.45365e-05  -1.65400e-05  -5.12617e-07   1.10370e-05       5.75080       7.52926       8.22916       8.64572       8.71978       8.31737       7.66933       7.07199       6.22434       5.37846       4.45740       3.65319       2.91273       2.26855       1.70933       1.27276      0.882213      0.632238      0.440440      0.290610      0.191142      0.119874     0.0739383     0.0442056     0.0257699     0.0149080    0.00818860    0.00443920    0.00224605    0.00117222   0.000533589   0.000259497   0.000113911   5.11008e-05   1.99260e-05   8.09778e-06
  24  21 4088.6723    1.3121  9.6141 10.1778 -0.0018  0.1020   0.0092   0.2709    0.0348   0.0000   440.9346       27.9017       5.53634       12.5261       3.39550       1.08097      -8.27729     -0.644035      0.620528       14.1529       6.69959      -11.4114      -3.28322       4.67763      -1.69804      -2.70742     -0.983412      -1.08905      0.662124     -0.672078    -0.0182114      0.125151    -0.0847295     0.0371921     0.0256113     0.0237878    -0.0129789    0.00238407    0.00123423  -0.000777917  -0.000591101  -0.000136057  -7.11917e-05   5.22150e-05  -2.62707e-05  -2.66868e-05       6.95666       9.34925       9.98346       10.2108       10.3405       9.59879       9.23386       8.19551       7.40363       6.66277       5.49619       4.59123       3.58844       2.79413       2.06525       1.51859       1.07868      0.741219      0.509992      0.339557      0.224382      0.135509     0.0865464     0.0513730     0.0296404     0.0170399    0.00929759    0.00502818    0.00254775    0.00124999   0.000615437   0.000283871   0.000129381   5.44175e-05   2.20018e-05   8.87985e-06
  24  23 4379.4179    0.9074 13.9118  9.9471 -0.0018  0.1538   0.0060   0.4094    0.0273   0.0000   440.1579       13.0763       3.05524       26.7765       23.1289      -15.3591      -3.28768      -13.5446      -3.39704      -2.45101      -19.2327      -4.63308      -11.6686       2.51727      -3.38739      -1.27663       2.57378      0.920828     -0.147709     -0.136668      -1.15969     -0.272784      0.267497     0.0523614    -0.0498618    -0.0341837    -0.0249759    -0.0245824    0.00624409  -0.000935283  -1.82105e-05  -0.000241028  -0.000235716  -2.01516e-05   4.97480e-05  -2.07485e-05       10.0123       13.2767       14.4531       15.5294       14.9943       14.8467       13.9172       12.2297       10.8988       9.42640       7.79242       6.42847       5.25066       3.96521       3.02292       2.14530       1.61335       1.08781      0.788052      0.514275      0.345303      0.214861      0.135395     0.0807817     0.0455276     0.0269774     0.0143042    0.00782863    0.00398643    0.00207146   0.000963953   0.000458593   0.000205631   9.10264e-05   3.52855e-05   1.45885e-05
  24  24 4525.1127    0.7385 15.9645  9.8018 -0.0043  0.1952   0.0049   0.4907    0.0253   0.0000   416.7312       45.0358      -42.6999       20.1559       13.7606      -31.4079      -27.4197       33.0051      -3.98310      -22.9538      -15.3927      -30.4132       13.3226       8.65391      -7.58719      -9.88033     -0.247082       1.22430      0.499103      -1.39766     -0.462465    -0.0609357      0.416755      0.255811     0.0739081    -0.0937596    -0.0138151     0.0133664    0.00119458    0.00773651   0.000126170   -0.00137600  -0.000641775   3.16200e-05  -8.41446e-06   6.56329e-06       12.7601       17.1007       19.1060       19.5876       19.7908       19.0342       17.7626       15.7311       14.0094       11.9865       10.1491       8.12545       6.62057       5.09932       3.82518       2.76603       1.98975       1.44467      0.971808      0.648578      0.439793      0.270453      0.169882      0.102242     0.0588081     0.0337635     0.0185459    0.00994776    0.00522043    0.00262860    0.00125930   0.000595139   0.000260612   0.000115075   4.59974e-05   1.91103e-05
  25   8 2181.7482    0.8408  0.8778 10.1766 -0.0087  0.0249   0.0173   0.0566    0.0770   0.0000   441.0400      -1.70781       17.0531      -1.61673       1.89105      0.137815       4.73851      0.262735      0.452966       1.52724      -1.72349      -1.75020      0.976713     -0.936592     -0.570481    -0.0900592      0.236525     0.0329285     0.0915282     0.0260728     0.0380516   -0.00535427     0.0570855   -0.00353113    -0.0136897   -0.00361269    0.00950598   0.000569327   -0.00145742  -0.000474644   0.000327597   0.000130366  -1.83786e-05  -2.26487e-05  -6.54161e-06   1.39886e-06       1.55470       2.22485       2.34923       2.61905       2.58085       2.57265       2.26292       2.08481       1.76221       1.52612       1.22969      0.975536      0.758142      0.634108      0.441991      0.354689      0.260725      0.174754      0.132051     0.0828770     0.0577523     0.0367287     0.0234547     0.0136829    0.00890806    0.00486662    0.00290520    0.00158427   0.000854978   0.000432060   0.000216577   0.000108762   5.11821e-05   2.16784e-05   9.63547e-06   3.79272e-06
  25   9 2340.5201    1.2083  0.9863 10.6172 -0.0041  0.0273   0.0230   0.0569    0.0964   0.0000   442.2909      0.899735       17.2640       6.60466       1.39387      0.173947     -0.595903      0.838653       1.74831       1.48768       1.32781      0.865695      0.605950     -0.864859     -0.514069  -2.81336e-05      0.513640    0.00329487     -0.156475  -0.000270115     0.0205784     -0.105946    -0.0508547    -0.0336955    0.00147895   -0.00357348  -0.000452459  -0.000950174  -0.000845412    0.00104284  -0.000138938  -0.000291816  -7.09248e-05   2.84093e-05   1.50268e-05   4.38817e-06       1.83911       2.30092       2.76074       2.73226       2.78984       2.80177       2.48683       2.15333       1.95618       1.60219       1.37111       1.19168      0.933024      0.675579      0.516877      0.395695      0.281615      0.211251      0.143768     0.0874524     0.0648706     0.0439272     0.0264367     0.0170602     0.0100754    0.00618929    0.00316178    0.00175528   0.000872031   0.000446424   0.000246655   0.000120228   5.75610e-05   2.27431e-05   1.20712e-05   4.63915e-06
  25  11 2646.2884    2.3174  1.0306 11.5126 -0.0023  0.0237   0.0417   0.0562    0.1260   0.0000   438.8333       4.76793       16.5662       7.88084      -1.08001      -1.61209      -1.43605      -2.90405     -0.469784      -1.03341     -0.566326     -0.483988      0.276966       1.04054       1.42569     -0.118889      0.251921     -0.411126      0.292719     0.0884482    -0.0145200    -0.0314416   0.000226230     0.0151843    0.00836372   -0.00830621  -0.000452138    0.00199005   0.000313404  -0.000453315   0.000256461   0.000140958  -3.79117e-05   6.30041e-06  -6.88130e-06  -3.23968e-06       1.57344       2.13250       2.20601       2.44092       2.31858       2.26099       2.16973       1.96893       1.66917       1.46983       1.28946       1.05915      0.828042      0.640766      0.501323      0.357152      0.272813      0.190443      0.132700     0.0868194     0.0594151     0.0371361     0.0250851     0.0145036    0.00952542    0.00498151    0.00301701    0.00151717   0.000894946   0.000412609   0.000210450   0.000107640   5.13690e-05   2.18760e-05   1.04677e-05   4.29385e-06
  25  12 2797.3950    2.8259  0.9527 12.2747 -0.0050  0.0251   0.0531   0.0546    0.0989   0.0000   438.6831       4.24308       13.1719       6.18168      -5.41214      0.684191      -1.13782      -2.55046      0.963704      -2.60749      0.112544       1.26025     -0.941281      0.479553     -0.198575     -0.493746      0.212277     -0.272747     -0.171179     0.0197383      0.169138     0.0128990   -0.00571465   -0.00199712    -0.0111946    -0.0125015  -0.000483368   -0.00162745   0.000678410  -7.65639e-06   7.70214e-05  -0.000131181   5.09321e-05   5.95720e-05  -3.36934e-07   3.20695e-06       1.60739       2.17405       2.21593       2.21186       2.46812       2.21807       2.36747       1.89686       1.82703       1.49272       1.21157       1.03087      0.810535      0.674487      0.474500      0.400110      0.265171      0.207764      0.139622     0.0971043     0.0651899     0.0399942     0.0264155     0.0150861    0.00921332    0.00512040    0.00300000    0.00154101   0.000830173   0.000439179   0.000212777   0.000103298   4.62630e-05   2.16608e-05   9.54086e-06   3.57554e-06
  25  13 2947.4978    3.3786  0.9801 12.4093 -0.0049  0.0245   0.0615   0.0542    0.1150   0.0000   439.6327       5.38663       17.5288       7.44765      -1.23580      0.224675     -0.879546       2.94761      -3.01606      -1.90786      -1.14287      -1.80099      -2.09662     -0.288768      0.141593     -0.634523     -0.302601     -0.265921    -0.0959013    -0.0313394    0.00480182     -0.132204    -0.0418021   0.000115570    0.00699063    0.00224704   -0.00352381  -7.54927e-05    0.00150697   0.000417022  -0.000298210  -3.07295e-05   2.88641e-05   5.02716e-06  -9.10991e-06  -5.05419e-06       1.70259       2.28941       2.33958       2.33579       2.27433       2.18641       2.28923       2.15915       1.93997       1.68791       1.18746       1.00150      0.770072      0.673031      0.533108      0.418205      0.314164      0.228312      0.156824      0.100488     0.0611027     0.0409235     0.0235502     0.0141959    0.00803470    0.00475753    0.00261481    0.00142369   0.000836820   0.000437053   0.000217086   0.000108806   4.81656e-05   2.09395e-05   9.40017e-06   4.07496e-06
  25  14 3096.2656    3.8747  1.0750 12.8183 -0.0039  0.0259   0.0692   0.0592    0.1164   0.0000   439.4785       5.17138       13.4097       3.98735     -0.788456       1.28170      -4.91758       1.23482       2.87151      0.534403       1.93315     -0.462648     -0.972853      0.712921      0.741066      0.457655     -0.163336      0.136393      0.150871     0.0976086     0.0486721     0.0339376   -0.00114278    -0.0457591   -0.00451949    0.00200969   -0.00142325    0.00244995  -0.000967800   -0.00108797   0.000293642   0.000184520  -0.000119260   1.29362e-05   1.65089e-05   9.92832e-07       1.79580       2.30645       2.49341       2.57220       2.49393       2.22230       2.00541       2.04650       1.88858       1.69596       1.46865       1.26422       1.02208      0.747882      0.560906      0.421586      0.288593      0.205313      0.129716     0.0913628     0.0614874     0.0385173     0.0239879     0.0146114    0.00897704    0.00535454    0.00305235    0.00159358   0.000892626   0.000439919   0.000233353   0.000121208   5.49885e-05   2.50524e-05   1.07211e-05   4.45409e-06
  25  15 3243.9817    3.3866  1.2525 13.0449 -0.0173  0.0307   0.0607   0.0679    0.0865   0.0000   440.2904       10.6380       14.4564     -0.982414      -1.83526       4.12319       1.26881      -7.53579      -5.48283      0.565806     -0.139207      -2.19704       2.13429     -0.344966     -0.635008      0.238264      0.238010    -0.0839439     -0.289839    -0.0561473     0.0964693     0.0246759   -0.00658240    -0.0134525     0.0254522   0.000903453   -0.00492665  -0.000809362    0.00220663   -0.00112010   0.000156724  -5.61257e-05   0.000148350   4.95766e-05  -1.73422e-05  -2.42848e-06       2.12119       2.64186       2.98419       2.95167       2.83299       2.73252       2.71428       2.35499       2.16383       2.01920       1.73289       1.49578       1.14608      0.878175      0.668241      0.490356      0.378159      0.255986      0.166222      0.112905     0.0736823     0.0464074     0.0304775     0.0201206     0.0121258    0.00649326    0.00379694    0.00202931    0.00107769   0.000518697   0.000265754   0.000131694   6.39202e-05   2.93283e-05   1.25990e-05   5.29218e-06
  25  16 3391.2523    3.0722  2.1276 12.2849 -0.0019  0.0358   0.0403   0.0896    0.0646   0.0000   438.4856       17.4322       8.93345       4.22769      0.652920      -3.07028      -1.01639      -3.01059      -2.66985       3.59915      0.513294      -2.09562      -2.43885       1.55086     -0.165702     -0.730309     -0.898744      0.717762     0.0437640     -0.282106     0.0794452     0.0766260    -0.0109555    -0.0219216    0.00329894    0.00255246   -0.00276657   -0.00597017  -0.000463333    0.00105828  -0.000251757  -0.000208157   0.000131412   5.79227e-05   5.16137e-05  -1.88923e-05       2.36864       3.06322       3.08647       3.44074       3.44533       3.24773       3.23777       2.84383       2.53862       2.22027       1.86955       1.56813       1.25945       1.01729      0.756837      0.571960      0.402822      0.279044      0.205819      0.144907     0.0989431     0.0572551     0.0389343     0.0243277     0.0137134    0.00778601    0.00438240    0.00267021    0.00138403   0.000700924   0.000330869   0.000158561   7.81032e-05   3.66683e-05   1.64993e-05   6.26023e-06
  25  17 3538.2766    2.5076  3.0638 12.0828 -0.0049  0.0447   0.0282   0.1168    0.0450   0.0000   437.9110       15.2663       19.4013      -3.57776       6.16137      -1.47692       3.69551       3.89696      -1.13477       2.96112      -3.92424      -1.32941       2.31196     -0.547728      -1.48386      0.352779    -0.0628224      0.664421      0.168770    -0.0786089     -0.212059    -0.0508261    -0.0481047     0.0114082    0.00787874     0.0103245   -0.00810009    0.00569041    0.00466581  -4.12265e-05  -0.000696779  -0.000152287  -1.45413e-05   3.32606e-05   3.85903e-05   3.51577e-06       3.02486       3.96519       4.26393       4.36912       4.30418       4.25014       4.10243       3.72752       3.37304       2.78036       2.42132       1.87462       1.58158       1.22853      0.952874      0.717478      0.530479      0.378330      0.261317      0.176759      0.115806     0.0750468     0.0454807     0.0285370     0.0164806    0.00982414    0.00530220    0.00302245    0.00161526   0.000815555   0.000407777   0.000205543   9.46456e-05   4.35965e-05   1.79367e-05   8.09172e-06
  25  18 3685.0095    2.1641  4.5670 11.3592 -0.0006  0.0579   0.0199   0.1448    0.0424   0.0000   434.7414       4.50207       14.1760      -2.46813      -8.26343      -2.59694      -2.59360      -13.6083      -2.56791    -0.0117142      0.103924      -4.65553      -1.95617       1.04111      -1.29422      0.513155      -1.26182      0.149785     -0.749197     -0.307000     -0.234878    0.00393292     0.0123074    -0.0156960    -0.0115012     0.0203831   -0.00465260   -0.00256550    0.00269687   0.000807490   0.000269928  -0.000326222  -6.71072e-06   9.15448e-05  -2.00135e-05   6.20190e-06       3.68199       4.93548       5.47376       5.71047       5.87321       5.27527       5.34082       4.59797       4.27265       3.53544       3.03284       2.48871       1.98291       1.58469       1.17677      0.891315      0.641461      0.463511      0.312537      0.220458      0.142317     0.0933581     0.0569134     0.0358064     0.0214111     0.0119179    0.00691996    0.00379399    0.00208879    0.00104294   0.000533785   0.000262185   0.000127666   5.57964e-05   2.46988e-05   1.02868e-05
  25  19 3831.4589    1.7808  6.4440 10.9410 -0.0015  0.0730   0.0142   0.1923    0.0368   0.0000   441.7790       9.78328       6.22821       8.99147       5.84223       3.27891       4.71516      -2.77534      -14.3800      -3.38189     0.0652376       5.60547       3.79803       1.40651       1.14565      0.447416      0.127458     -0.335956      0.150357     -0.159429     -0.114168    -0.0969459    -0.0101008    0.00458919    -0.0262594    0.00415028   -0.00932542     0.0107494   0.000492096   0.000741979  -0.000609628   0.000344351   0.000226342   3.32233e-06  -6.63322e-05  -7.68249e-06       4.51558       5.91615       6.48623       6.66061       6.89747       6.73412       6.39515       5.61298       5.11363       4.38060       3.75107       2.98655       2.49206       1.95312       1.44828       1.13775      0.813877      0.580847      0.400048      0.284500      0.187122      0.121047     0.0746257     0.0471379     0.0277712     0.0161969    0.00931657    0.00509431    0.00275548    0.00136739   0.000695205   0.000339891   0.000164145   7.20067e-05   3.06356e-05   1.28369e-05
  25  20 3977.6848    1.4861  7.8373 10.6835 -0.0036  0.0877   0.0113   0.2276    0.0334   0.0000   439.9851       12.0103       16.2428       30.8997       9.19847    -0.0562809      -6.64678      -10.4650      -21.3357       3.05427      0.359193      -1.81820      -5.34911      0.363037      0.266532      -3.15983     -0.864572      -2.10807      0.752791     -0.722525    -0.0330332    -0.0880096      0.255949     0.0208927    -0.0235438   -0.00439073     0.0219782   -0.00693383   -0.00199529    0.00212400  -9.04831e-06  -0.000805211   0.000428185   4.93380e-05  -6.05406e-05  -2.85010e-05       5.66841       7.48314       8.18365       8.56559       8.83046       8.20444       7.81368       7.02413       6.43817       5.36634       4.68165       3.81697       3.00738       2.39590       1.83885       1.36514       1.00086      0.696065      0.485048      0.341485      0.223096      0.143125     0.0888269     0.0553233     0.0325668     0.0195141     0.0108465    0.00624977    0.00325211    0.00165971   0.000852830   0.000397255   0.000195248   8.97931e-05   3.71566e-05   1.59882e-05
  25  21 4124.0324    1.2481 10.6956 10.3561 -0.0023  0.1119   0.0085   0.3054    0.0310   0.0000   452.4071      -10.3586      -11.0167       7.10599      0.862210       10.1126      -17.2477      -12.1823       9.91001      -9.73317       6.63119       11.6457      -16.5124       2.23260      0.353285      -2.00002      -1.83091       1.06030       1.81386      0.234881     -0.204907      0.223350    -0.0473689     0.0353337     0.0133361    -0.0549003   -0.00551495    0.00583984    0.00565909    0.00171381   -0.00213729  -0.000119667   0.000220616   2.25833e-05   0.000129516   4.04087e-05       7.04918       9.61744       10.1772       10.9527       10.6394       10.6687       9.82668       9.02075       7.90986       6.93426       5.90615       4.85262       3.94713       3.03602       2.32999       1.72091       1.30686      0.894223      0.637095      0.428278      0.282932      0.185158      0.118193     0.0713654     0.0434411     0.0254122     0.0141262    0.00772581    0.00416562    0.00212159    0.00107591   0.000533062   0.000245819   0.000111384   4.83668e-05   2.03412e-05
  25  22 4269.8060    1.0158 12.8112 10.2021 -0.0030  0.1378   0.0067   0.3774    0.0282   0.0000   440.6583      -17.7640       8.27936       2.63378       15.3528       27.1051      -24.2565      -8.00990       11.0312      -11.7529      -7.44141       8.90748      -7.08858      -6.55341      0.569196      -4.48880     -0.101855       2.29832    0.00558946     -0.594717     -0.112296      0.288566    -0.0119367     -0.146304     0.0649180      0.108818   -0.00989938   -0.00559572     0.0100290    0.00318371    0.00116891   0.000355755   6.29963e-05  -0.000275307  -1.99629e-05   6.41900e-06       8.73176       11.7510       12.8930       13.2537       13.5146       12.9817       12.5720       11.0857       9.81041       8.56797       7.17214       5.99976       4.72126       3.78265       2.81206       2.16827       1.57456       1.11909      0.782525      0.535607      0.356122      0.227745      0.145190     0.0898905     0.0535701     0.0306915     0.0177347    0.00963783    0.00503955    0.00267476    0.00132694   0.000641092   0.000305453   0.000141671   5.97959e-05   2.48033e-05
  25  23 4415.8597    0.8557 15.8913 10.0603 -0.0016  0.1743   0.0054   0.4639    0.0250   0.0000   411.1714       26.5432       18.8532      -10.8803       23.1638      -19.6353      -10.1202      -13.0420       2.88551       15.1806       10.6105       1.48950       6.75068       1.36263       4.57761     -0.565493      -5.52186     -0.882576    -0.0835460       1.12129     -0.395441     -0.445635    -0.0203108      0.237895    -0.0709485     0.0160046     0.0259269   -0.00725233    -0.0133213    0.00181615   -0.00124226   -0.00134307  -0.000583427  -0.000333387   8.96052e-07   0.000124465       11.0240       14.3149       15.9330       16.5701       16.7389       15.9174       15.3603       13.9302       12.1938       10.6816       9.21427       7.47812       5.99105       4.72823       3.68249       2.68295       2.02259       1.42038      0.993448      0.680021      0.451599      0.290579      0.188113      0.113517     0.0687771     0.0404400     0.0227538     0.0126567    0.00676528    0.00348927    0.00181441   0.000847928   0.000415191   0.000185327   8.17048e-05   3.41226e-05
  26   6 1869.0353    0.4114  0.5334  9.5327 -0.0106  0.0266   0.0112   0.0472    0.0528   0.0000   442.1275      -1.78308       19.2922     -0.949878      -1.67962     0.0349428      -1.31573       2.33150      0.254487      -1.62170       1.41021      0.109742     -0.923010     -0.868269    -0.0294042     -0.408001    -0.0146531     -0.108359     0.0100435     0.0272814    -0.0393229    -0.0309071   -0.00959612   -0.00594147     0.0192058    0.00131220   0.000444968   2.99226e-05    0.00104062   0.000282208  -0.000323951  -0.000353678   3.87742e-05   8.20278e-06   9.85306e-06   8.77818e-07       1.79483       1.84539       2.34211       2.79307       2.67609       2.38207       2.58728       2.48077       1.83139       1.53485       1.30927       1.24442      0.896218      0.632843      0.545295      0.513614      0.280250      0.193583      0.163130      0.122788     0.0695886     0.0398902     0.0308539     0.0225664     0.0122776    0.00609111    0.00382972    0.00238256    0.00130169   0.000689444   0.000279553   0.000155967   9.30829e-05   4.57584e-05   2.33483e-05   9.72466e-06
  26   7 2039.7549    0.6398  0.7293  9.7820 -0.0003  0.0226   0.0139   0.0500    0.0696   0.0000   439.7851      0.732804       19.1236       2.70046      -5.64626      0.592334       1.81762      -1.29244       2.24632     -0.400008      0.840430     -0.145709      -1.02026      0.934324      0.768170      0.116230     -0.170370     0.0185465      0.189792     -0.119908    0.00476650    -0.0313267    0.00469655     0.0292996   -0.00638031   -0.00282035   -0.00461009   0.000608606   0.000819226   5.03548e-05  -0.000392737  -0.000277207   1.80302e-05   2.98040e-05   1.27730e-05   7.02247e-07       1.52828       1.79791       2.03938       2.22388       2.17663       2.12448       2.06087       1.79661       1.60896       1.42498       1.16581      0.941041      0.760980      0.618126      0.510884      0.352896      0.253564      0.194782      0.140065     0.0971381     0.0629973     0.0431238     0.0283779     0.0173883     0.0102725    0.00585200    0.00387381    0.00202849    0.00113765   0.000605554   0.000357471   0.000167088   7.69839e-05   3.42704e-05   1.70085e-05   7.37802e-06
  26   8 2206.0642    0.9275  0.8401 10.1711 -0.0020  0.0236   0.0180   0.0520    0.0821   0.0000   439.6662       3.28069       18.8548       2.28141      -2.90432       2.93040      0.347227       2.02089     -0.722866      -2.61738      0.523222       1.57792      0.207123     -0.224077     -0.284160      0.707546      0.429930     0.0757787    0.00243220     0.0508485      0.106511   -0.00115576    0.00566504    -0.0246495     0.0122022     0.0100891  -0.000371516  -0.000502670   -0.00168586   0.000727726   2.61342e-05   0.000129118  -6.90965e-05  -1.47759e-05   5.67639e-06  -3.79994e-06       1.34892       1.67815       1.98242       1.99616       2.12892       2.07279       1.76894       1.78998       1.60197       1.37608       1.13229      0.938981      0.756252      0.642501      0.460749      0.369562      0.257319      0.204930      0.140132     0.0971399     0.0645646     0.0415876     0.0267882     0.0182047     0.0112059    0.00642471    0.00335138    0.00218059    0.00119823   0.000669282   0.000352854   0.000175105   8.38268e-05   4.31409e-05   1.90196e-05   7.81612e-06
  26   9 2366.0724    1.3360  1.0221 10.7030 -0.0013  0.0247   0.0239   0.0579    0.0939   0.0000   441.6571       2.74888       18.9160       2.56421     -0.557102       1.44706      -3.05054       1.02460       2.41640      -1.46887     -0.429321      -1.52928      -1.04078     -0.453373     -0.107369     -0.230710      0.194741     -0.207000    0.00578869    -0.0286205   -0.00263002     0.0155524    -0.0503207    0.00235448    -0.0113740   -0.00537515    0.00173118   -0.00130877    0.00113170  -0.000828909  -0.000710881   3.44608e-05  -0.000106943  -2.90422e-05  -6.20996e-06   4.07224e-07       1.59401       1.98390       2.14199       2.30035       2.41855       2.22105       2.03997       1.91508       1.71446       1.57867       1.26281       1.08342      0.920424      0.682414      0.553334      0.384872      0.289437      0.215929      0.148844      0.106177     0.0655364     0.0434553     0.0309680     0.0185400     0.0124358    0.00679394    0.00379954    0.00230137    0.00122944   0.000705137   0.000388609   0.000179659   9.16946e-05   4.12127e-05   1.99014e-05   8.69222e-06
  26  10 2521.1569    1.6683  1.0025 11.3982 -0.0063  0.0244   0.0311   0.0599    0.0923   0.0000   439.7862       5.51509       18.1234       9.62570      -2.40014      -2.22747     -0.293716       1.38952      0.173202      -2.16187       1.28787     -0.538116      -1.15678     -0.134512      0.278457      0.218312     -0.504123     0.0583186      0.393792     -0.178874     0.0353520     -0.119567    -0.0268935    0.00364823    0.00618505   -0.00598890   0.000864355   -0.00320918   -0.00248032   0.000405932   0.000255468  -8.21626e-05   0.000134998  -2.69644e-05   1.42078e-07   1.05824e-05       1.63599       2.16252       2.29650       2.46602       2.34531       2.20401       2.14066       1.97261       1.83127       1.56913       1.35892       1.12981      0.959376      0.732345      0.549336      0.425581      0.301078      0.215097      0.142918      0.106864     0.0701931     0.0494920     0.0279739     0.0176725     0.0106255    0.00637397    0.00387256    0.00208816    0.00121766   0.000597349   0.000314770   0.000167820   8.19572e-05   3.96304e-05   1.85623e-05   7.46371e-06
  26  12 2826.6807    2.9797  0.9433 12.3352 -0.0065  0.0239   0.0560   0.0526    0.1039   0.0000   437.9722       5.23203       10.0719       4.91065      -4.62887      0.230483       1.84694      -2.86810       1.19704       1.35868    -0.0839087      -1.75574     -0.825382     -0.289462     -0.140440     -0.261962     -0.241812      0.170186      0.332606     -0.162049     0.0135601     0.0397663    -0.0712299     0.0414331     0.0118359    -0.0105144    0.00439592    0.00226793    0.00163062   0.000259638   0.000139653   1.85628e-05   3.34867e-06  -2.87065e-05   1.25238e-05   1.95760e-05       1.66479       2.30161       2.53759       2.67731       2.66792       2.40815       2.32445       2.00671       1.90115       1.60266       1.40332       1.19749      0.957832      0.748373      0.541147      0.405016      0.281144      0.201521      0.140361     0.0962493     0.0636498     0.0407086     0.0268250     0.0172308     0.0108237    0.00612590    0.00338082    0.00203601    0.00112186   0.000635349   0.000301068   0.000159719   7.41507e-05   3.84445e-05   1.71546e-05   7.43145e-06
  26  13 2977.5508    3.7190  0.9581 12.7371  0.0006  0.0220   0.0672   0.0540    0.1051   0.0000   438.7804      0.124415       16.9809       3.98999     -0.338694      -3.12072      -3.28178       1.13244       2.13036       1.11404      0.193086       1.53531      -1.88834     0.0857627     -0.344017      0.776156     -0.177958     -0.277214      0.118669     0.0785247    -0.0121485    -0.0176363    -0.0368588    -0.0308912    0.00304009     0.0115500    0.00508494  -0.000274831   -0.00152357   0.000720632  -0.000501539   0.000268024   8.46186e-05   2.90449e-05  -9.44209e-06   2.14840e-06       1.45965       1.90606       2.13153       2.26292       2.18508       2.11701       2.00825       1.83820       1.62684       1.40598       1.19771       1.02308      0.767899      0.612389      0.498900      0.360637      0.268505      0.201396      0.134689     0.0939511     0.0616714     0.0396945     0.0256781     0.0160510     0.0101745    0.00573677    0.00350993    0.00185223    0.00111250   0.000571310   0.000295769   0.000141453   7.31511e-05   3.48199e-05   1.57087e-05   7.24471e-06
  26  15 3275.4304    3.4741  1.6544 12.6811 -0.0056  0.0342   0.0498   0.0749    0.0740   0.0000   437.4896       12.7399       17.4769       8.08385      -1.70358      0.626088       2.39502       1.08091       1.67505      -2.85818     -0.199791     -0.728176      0.570528     -0.568352     -0.636793     -0.449697     0.0491605     -0.118802     -0.245363      0.252837   -0.00530391     0.0393205    0.00207045   -0.00312445     0.0290803   -0.00396308    0.00604131    0.00509922   -0.00216700   -0.00199853  -3.71967e-05  -0.000241084  -0.000304005   7.32633e-05   5.56075e-06  -1.24879e-05       2.06980       2.82940       2.97480       3.17895       3.34374       2.89027       3.00946       2.70614       2.51592       2.09917       1.77855       1.44222       1.12411      0.965006      0.756835      0.565451      0.405216      0.307702      0.226374      0.146805     0.0977726     0.0617804     0.0412128     0.0275342     0.0155596    0.00963332    0.00520406    0.00302459    0.00174220   0.000911481   0.000525271   0.000243684   0.000126200   5.81609e-05   2.57404e-05   1.19846e-05
  26  17 3571.0191    2.4552  3.6236 11.7340 -0.0017  0.0473   0.0244   0.1239    0.0449   0.0000   438.5016       12.3960       21.2575      -6.30215      -3.68317       7.92577      0.354849      -2.09361      0.248641       1.43446    0.00286621       3.15872      -3.40775      -1.61526       1.00010      -1.57713      -1.80083    -0.0265965     -0.218672     -0.700167    -0.0795695     -0.106654    -0.0512865    -0.0290290     0.0217636    -0.0169247    -0.0228791    0.00386289    0.00504290   0.000134858   0.000118440   7.85985e-05   0.000108397   0.000175088   1.50976e-05   7.25590e-06       3.06845       4.01208       4.36087       4.66583       4.83480       4.44534       4.17346       3.79030       3.53000       3.07090       2.50763       2.07725       1.68853       1.38870       1.04849      0.770357      0.574036      0.423166      0.297239      0.204039      0.135871     0.0897090     0.0583345     0.0370142     0.0223217     0.0133451    0.00770361    0.00445250    0.00247264    0.00132508   0.000740806   0.000374443   0.000170741   8.38271e-05   3.64904e-05   1.58487e-05
  26  18 3718.5039    2.0844  5.0932 11.2648 -0.0033  0.0601   0.0177   0.1534    0.0388   0.0000   439.6270       9.36886       8.20693       7.77734     -0.630837       4.66722      -1.20927      -11.4975       2.17898      -11.3139       1.27937       4.46264      -2.50221      -1.06944      -1.44381       1.01753      0.977253     -0.316172     -0.243197      0.275729     0.0972588     0.0499579    -0.0688226     0.0101349     0.0142867   -0.00140128     0.0139622   0.000835579   8.81215e-05    0.00114387   0.000839060  -0.000503639  -0.000588350  -9.51531e-05  -1.70322e-05  -3.48270e-05       3.68935       4.81040       5.28192       5.48433       5.69879       5.56544       5.19027       4.75248       4.10991       3.66371       3.14702       2.62801       2.07581       1.62751       1.28594      0.993680      0.722056      0.531772      0.371046      0.258893      0.173905      0.113953     0.0745865     0.0474144     0.0287849     0.0176710     0.0101910    0.00583654    0.00318327    0.00168793   0.000882116   0.000428911   0.000216136   9.93717e-05   4.62169e-05   2.07794e-05
  26  19 3865.4371    1.7280  6.9393 10.7896 -0.0022  0.0757   0.0130   0.1978    0.0366   0.0000   440.2464       20.4369       3.87027       17.3002       11.1012       3.78551      -9.79018      -7.12756       2.18379      -9.45170      -3.29409     -0.535578      0.718165      -1.56885       1.63504     -0.482554     -0.639092       1.38068      -1.59987    -0.0441157      0.357610    -0.0199159    -0.0799890     0.0182305    -0.0379172  -0.000803937    -0.0130300     0.0163514  -0.000917433  -0.000502170    0.00252016   0.000262528  -0.000293067   5.37460e-06   0.000129168   6.66736e-06       4.64130       6.22024       6.66953       7.07455       7.34965       6.65102       6.56245       5.82493       5.51010       4.65260       4.05046       3.36104       2.71860       2.22975       1.63899       1.28701      0.896917      0.668749      0.468572      0.324605      0.223431      0.143793     0.0957881     0.0571159     0.0355963     0.0210500     0.0124218    0.00694990    0.00385689    0.00206779    0.00108587   0.000558733   0.000264346   0.000125581   5.74186e-05   2.49520e-05
  26  20 4012.0312    1.4537  9.9807 10.3906 -0.0007  0.0976   0.0094   0.2667    0.0333   0.0000   443.4582       33.3355       28.9670       5.10658       5.93237       15.1789       13.4787     -0.830308       3.82873       6.50809       9.30004      0.701599      -1.71056       2.47222      0.603587     -0.613286      -1.07078     -0.604038      -1.16544     -0.561947      0.118846    -0.0161537     -0.199124    0.00110940     0.0664430   -0.00967993     0.0299529    -0.0110613  -0.000505262   -0.00153499  -0.000859056   0.000887234  -0.000780264   4.16993e-05   2.87304e-05   1.18915e-05       5.95470       7.68719       8.61478       9.23231       9.27165       8.83768       8.59355       7.62082       6.93160       5.92140       5.08024       4.23648       3.38993       2.71445       2.08018       1.60987       1.16981      0.875857      0.594715      0.424349      0.283987      0.191748      0.121148     0.0761106     0.0465307     0.0284431     0.0164418    0.00950002    0.00505644    0.00276060    0.00141415   0.000741132   0.000351782   0.000172265   7.81784e-05   3.41406e-05
  26  21 4159.0613    1.2061 11.4761 10.2484 -0.0023  0.1166   0.0076   0.3139    0.0305   0.0000   441.6159       21.2009      -4.74242       22.4211       16.5805      -15.7813       10.2454      -7.22865       5.27398       14.7812      -2.77674      -15.4911      -2.79484       6.65119      -1.70877      0.284781      0.605852     -0.532749      0.576271      -1.91582     -0.182525      0.499735      0.192972     -0.134160    -0.0202594     0.0864423    0.00911927    0.00495787    0.00515129    0.00368527    0.00348770    0.00221193  -0.000138003  -0.000366989   0.000126747   2.72200e-05       7.10120       9.56005       10.3860       11.0597       11.0404       10.5962       10.1782       9.18671       8.36254       7.28466       6.14534       5.08098       4.15297       3.22185       2.57144       1.95353       1.42274       1.04774      0.729907      0.509222      0.339612      0.227986      0.143332     0.0895253     0.0554354     0.0333085     0.0195726     0.0110001    0.00625934    0.00326172    0.00171744   0.000869455   0.000426837   0.000202764   9.03171e-05   4.00416e-05
  26  22 4305.4852    1.0036 13.4407 10.1337 -0.0004  0.1385   0.0062   0.3782    0.0272   0.0000   425.3108       24.2955       34.4163      -23.2289      -2.94227       19.3196       8.89013      -6.47946      -15.9215       12.0649      -12.8307       2.40801      -3.35126      -14.9355       2.40073       2.42401      -3.30394      -1.73143      -1.21687      0.572237       1.03643      0.198449     -0.110796     0.0877462     0.0283940     0.0367395    -0.0352197    -0.0146215    0.00714300     0.0115207   -0.00446570   -0.00221346  -0.000474367   0.000155108  -0.000119670   4.38554e-05       8.47202       11.3819       12.6188       13.3169       13.5554       12.9996       12.3584       11.2354       9.87680       8.60618       7.30073       6.01084       4.88721       3.84358       3.05372       2.26568       1.70295       1.21543      0.869370      0.610865      0.410632      0.273398      0.172740      0.110530     0.0679576     0.0403090     0.0231890     0.0133791    0.00748068    0.00400632    0.00205187    0.00103931   0.000505383   0.000245127   0.000109046   4.82209e-05
  26  23 4451.6762    0.8122 16.0986 10.0441 -0.0012  0.1790   0.0050   0.4743    0.0238   0.0000   413.1666       18.4525       26.1527       42.6633       12.1386       14.3986       13.6116      -2.95988       18.8039      -15.9320      -23.9973       14.3772       5.57641      -14.0679      -3.23884      -2.01434       8.79198     -0.502806      0.330512     -0.947050  -0.000810635     -0.227537      0.107515      0.137226    -0.0933347    0.00241835     0.0165153     0.0204091   -0.00435085   -0.00745104    0.00441453  -0.000929571   0.000727092  -0.000793753  -0.000240918  -9.24537e-05       10.9235       14.1766       15.9465       16.6297       17.1757       16.1845       15.4957       14.0978       12.7208       11.0333       9.27597       7.88607       6.23209       5.11429       3.86679       2.96366       2.20007       1.59408       1.13331      0.781190      0.535327      0.359325      0.228207      0.143280     0.0880973     0.0536577     0.0313776     0.0175469     0.0100354    0.00520832    0.00278278    0.00142203   0.000692716   0.000335381   0.000147119   6.48570e-05
  27   6 1889.8036    0.4549  0.5521  9.4303 -0.0067  0.0258   0.0117   0.0443    0.0546   0.0000   439.7350       2.30540       15.2223      -1.29246     -0.930142      -1.58551       1.56601       1.57916      -1.28987      0.226761     -0.147709      -1.13532      0.260104      0.449105     -0.822430     -0.363436     -0.252279      0.180281      0.193139     0.0298848     0.0559093    -0.0474800     0.0182789    0.00600273     0.0100695   0.000170426  -0.000736209  -0.000533140    0.00249308  -0.000176510   0.000384953  -0.000339661   9.15127e-06  -0.000102741  -2.28732e-05   1.99449e-05       1.42566       1.83598       2.22757       2.13346       2.45014       2.00385       2.26797       1.77975       1.73075       1.64651       1.13032       1.26815      0.781717      0.647120      0.586601      0.417188      0.317232      0.200215      0.162254      0.115301     0.0725347     0.0568098     0.0296863     0.0211258     0.0124178    0.00705215    0.00509267    0.00277628    0.00181758   0.000946421   0.000468288   0.000290206   0.000119848   7.51838e-05   2.69382e-05   1.28626e-05
  27   7 2062.0203    0.6358  0.8142  9.5663 -0.0084  0.0247   0.0129   0.0519    0.0732   0.0000   437.5565      0.433221       13.3381     -0.554216       1.96277       3.87258    -0.0219670      0.569534     -0.110825       2.51487     -0.469156   -0.00142138     0.0689025     -0.521262     -0.320257     -0.417625     -0.171329     -0.105704     -0.202466     0.0106561     -0.130233    -0.0520035    0.00157977    -0.0163427    -0.0345522   -0.00649480  -9.89670e-05    0.00124040   -0.00170424   -0.00116936  -0.000865741   0.000507993  -0.000127912  -4.94683e-06  -4.82058e-05  -9.90411e-07       1.60379       2.04441       2.25323       2.31791       2.12888       2.13955       1.91414       1.76657       1.68332       1.63725       1.47576       1.27976       1.06693      0.818884      0.638386      0.458886      0.343887      0.259671      0.168209      0.117187     0.0791240     0.0488171     0.0342693     0.0230315     0.0139568    0.00887694    0.00548362    0.00285466    0.00173138   0.000931099   0.000499102   0.000260432   0.000135232   6.72135e-05   3.04765e-05   1.39928e-05
  27   8 2229.7610    0.9756  0.8791 10.0439 -0.0146  0.0237   0.0190   0.0512    0.0878   0.0000   438.3697      0.904595       17.3571      -1.35434      -2.15669      0.462391    0.00149634      0.958189     -0.907436      -2.12269     -0.517094      0.334619     -0.285923     -0.259807     -0.323248     -0.209466     -0.647695    -0.0557081      0.263595     -0.137955     0.0202467    -0.0679464    0.00697047    0.00613299    -0.0106161    -0.0102587    0.00922106    0.00113346   -0.00251395   -0.00104031   -0.00124019  -0.000154385   3.74379e-07   6.24373e-05  -4.51989e-05  -2.02398e-05       1.54750       1.80091       2.09477       2.19046       2.06744       1.95160       2.12402       1.95815       1.77680       1.52139       1.19954      0.977519      0.831027      0.636972      0.510058      0.432900      0.338826      0.249971      0.175325      0.127007     0.0816415     0.0551124     0.0349602     0.0211874     0.0137162    0.00803188    0.00494184    0.00272139    0.00157982   0.000853327   0.000443345   0.000246732   0.000124967   6.06163e-05   3.28016e-05   1.49895e-05
  27   9 2391.0290    1.3432  1.0618 10.5474 -0.0008  0.0285   0.0232   0.0584    0.0907   0.0000   442.1179       3.24816       13.1306       7.17038      -1.86566     -0.482618      -3.04790     0.0977731      -2.31404      -1.16929     -0.180415     -0.956268      0.566916      -1.28494      0.221478      0.241779     0.0880573     0.0670609    -0.0957911      0.180173      0.209355     0.0567168     0.0145487   -0.00458010   -0.00200775     0.0106121   -0.00543922   -0.00176910   0.000302561  -0.000759993  -0.000848815   0.000246397   6.59318e-05   3.40827e-05  -5.12254e-06   5.33288e-06       1.99542       2.84138       3.10859       3.02872       2.63858       2.28103       2.21475       2.01346       2.22310       2.04621       1.98384       1.72071       1.43330       1.13053      0.834000      0.614016      0.421606      0.291732      0.193157      0.127559     0.0866527     0.0552419     0.0361198     0.0219046     0.0144186    0.00818704    0.00523643    0.00305527    0.00166222   0.000915003   0.000496738   0.000264331   0.000130692   6.56879e-05   3.13515e-05   1.43391e-05
  27  10 2547.5396    1.8698  1.0237 11.1891 -0.0034  0.0231   0.0327   0.0568    0.0920   0.0000   437.8743       5.86517       14.6082       3.67939       2.52568     -0.741502    -0.0779577      -3.20335      0.320794      0.631551    -0.0585315      0.276859       2.69267     -0.396411      0.345410      0.474422      0.538296     -0.131121      0.479419      0.148064     -0.161655   -0.00827107    -0.0268921   0.000556405    -0.0248041    -0.0153948   -0.00985840    0.00355287    0.00343289   0.000210290  -0.000195503  -0.000776872  -2.02144e-06   6.41979e-06  -7.26991e-05  -2.83086e-05       1.46821       1.89472       2.13269       2.32716       2.24756       2.16181       2.01580       1.77562       1.68254       1.47417       1.29294       1.09126      0.888748      0.738189      0.540789      0.411557      0.304733      0.226005      0.152004      0.101319     0.0806696     0.0536099     0.0325266     0.0204660     0.0142538    0.00797251    0.00475729    0.00326458    0.00171690   0.000846805   0.000478684   0.000285012   0.000140856   5.81260e-05   3.73725e-05   1.67358e-05
  27  11 2702.1474    2.2810  0.9478 11.6606 -0.0075  0.0231   0.0414   0.0543    0.0945   0.0000   440.7890       5.46855       14.8421     -0.944562      0.619110      -2.85679       1.79305      -2.11660       1.39695      -3.14728      -2.67918      0.384927      0.800158      -1.17430     -0.324981     -0.303126     -0.136320     -0.404468     -0.279589      0.108855      0.156667    -0.0459833   -0.00368019     0.0581450    0.00201304   -0.00393960   -0.00806749  -0.000644992  -0.000822945    0.00228654  -0.000292684  -5.79024e-05   3.45059e-05  -8.95453e-05   1.65496e-05  -4.20051e-06       1.48297       1.86989       2.11707       2.27573       2.16461       2.13712       2.12696       1.93852       1.65654       1.47375       1.27776       1.00684      0.792353      0.647679      0.509621      0.406565      0.311608      0.223867      0.163698      0.110671     0.0780198     0.0495189     0.0332290     0.0206642     0.0128638    0.00798679    0.00486606    0.00277269    0.00152646   0.000913437   0.000450761   0.000229439   0.000118867   5.83620e-05   2.81107e-05   1.35611e-05
  27  12 2855.4450    3.0807  0.9453 12.3873 -0.0042  0.0240   0.0559   0.0528    0.0952   0.0000   440.8883       4.23071       11.5390       5.46292      -2.58347       3.86523      -3.85889      -4.86930     0.0882827       1.80702     0.0151420      0.184497    -0.0379520     -0.684221     -0.186327     -0.210279    -0.0363528     0.0989149     -0.223337     -0.115727    -0.0448801    0.00937579     0.0570581   -0.00497487    -0.0153045   -0.00149147   -0.00368474   0.000849795   -0.00272993  -0.000686295  -0.000590478  -0.000518947   2.80591e-05  -1.92680e-05   1.52637e-05  -2.01987e-05       1.57485       1.99287       1.99924       2.32202       2.46071       2.30543       1.95621       1.85210       1.80020       1.66960       1.29752       1.03707      0.879008      0.751716      0.593858      0.414616      0.292282      0.224001      0.173028      0.120504     0.0787047     0.0494834     0.0327848     0.0234978     0.0149555    0.00855521    0.00461185    0.00275187    0.00166131   0.000981654   0.000586549   0.000321520   0.000146524   7.06116e-05   3.27519e-05   1.44648e-05
  27  14 3157.3802    3.8507  1.2164 12.8504 -0.0120  0.0263   0.0646   0.0634    0.0964   0.0000   438.4583       8.31434       13.4863       1.37770      -4.04872      0.458697       1.64312       1.20753      -4.11940      -3.09167      -1.13391      -1.11495      0.820178     -0.601516     -0.906215     -0.324876      0.461033     -0.105234     0.0448691     -0.211218      0.186570     -0.137759     0.0239433     0.0450410    0.00415128    0.00555471   -0.00302702    0.00573374  -0.000129304  -0.000143630   0.000398466   3.22140e-05  -0.000141787   7.04754e-05   6.59378e-05   4.58751e-06       1.65014       2.09581       2.25668       2.47037       2.27744       2.42725       2.23407       2.06709       1.78410       1.66714       1.42772       1.23308      0.966496      0.789740      0.587650      0.458130      0.357953      0.264595      0.180923      0.130376     0.0853485     0.0615001     0.0360607     0.0267975     0.0153309    0.00995630    0.00567022    0.00357760    0.00182059   0.000970012   0.000520794   0.000287400   0.000146595   6.38259e-05   3.46948e-05   1.57935e-05
  27  15 3306.6500    3.4182  1.7378 12.2267 -0.0042  0.0310   0.0462   0.0751    0.0767   0.0000   437.2594       7.12645       13.3295       7.14004       3.98109       3.78542     -0.192217      -4.45045      0.668901       1.72361      -1.03540     -0.272189      -1.89199       1.66533      0.842787     -0.660651      0.469306      0.429850     0.0326874     -0.357516      0.144493      0.173467    -0.0463551    0.00153468    0.00755306  -0.000129284   -0.00328316    0.00224941   -0.00114806    0.00100211  -0.000763973  -0.000239162   5.88532e-05  -1.79455e-05  -8.89910e-05   3.35454e-05       1.79052       2.39172       2.63770       2.88553       2.73261       2.61703       2.55421       2.28509       2.04796       1.93393       1.64510       1.40615       1.13049      0.915249      0.711552      0.535238      0.403046      0.283549      0.201885      0.144894     0.0971754     0.0661238     0.0439374     0.0271682     0.0168893     0.0109689    0.00642488    0.00367305    0.00220226    0.00119514   0.000653560   0.000321858   0.000168240   8.58362e-05   3.88817e-05   1.78113e-05
  27  16 3455.3322    2.9338  2.6342 11.8456 -0.0008  0.0410   0.0324   0.0950    0.0574   0.0000   438.5269       10.9008       13.1848       3.75966       1.40238     -0.440519      -2.06804       2.99006       2.69893      -2.97068      -3.24467     -0.655486      -1.90088      0.490813     -0.430780     0.0479050      0.211089      0.280258      0.202691      0.313315    -0.0943017    -0.0599845     0.0539566    -0.0282283   -0.00527521    -0.0148025    0.00203232    0.00176347    0.00202432  -0.000636701   -0.00120798  -0.000616177  -6.07149e-05   0.000152196   1.06926e-05  -3.51954e-05       2.63922       3.51951       3.94847       4.43967       4.39268       4.22385       3.92239       3.62682       3.10103       2.62060       2.12779       1.77280       1.48136       1.13587      0.859225      0.654712      0.519209      0.389585      0.264791      0.181664      0.131401     0.0895200     0.0568207     0.0371478     0.0223201     0.0143598    0.00858071    0.00508445    0.00279365    0.00149799   0.000802074   0.000420140   0.000229038   0.000116427   5.81653e-05   2.49341e-05
  27  17 3603.6147    2.3968  3.9158 11.3445 -0.0015  0.0494   0.0220   0.1224    0.0437   0.0000   439.8095       4.88671       11.6221       6.06284      -5.49596       6.10278      -5.13963       3.77440      -2.83710      -2.04145       3.47547       3.05206       1.26742       1.12078       2.04311      0.187265       1.23515     -0.408348      0.458140     -0.413403      0.102809     -0.216028    -0.0878541     0.0677839     0.0128452    0.00711995    -0.0198616    0.00757887    0.00104798   -0.00255065    0.00139209  -0.000716657   0.000201298  -0.000200456   2.55789e-05  -2.59240e-05       3.06368       3.90703       4.32361       4.49964       4.63675       4.58969       4.17998       3.93076       3.43565       3.06378       2.67122       2.25625       1.86808       1.44931       1.12340      0.862744      0.655241      0.490190      0.343286      0.236659      0.164673      0.106665     0.0740210     0.0461871     0.0299210     0.0184601     0.0109810    0.00626414    0.00359812    0.00191069    0.00103710   0.000534838   0.000275025   0.000136771   6.54311e-05   2.93464e-05
  27  18 3751.6215    1.9587  5.3882 10.9635 -0.0009  0.0609   0.0156   0.1590    0.0361   0.0000   437.7519       23.2168       17.8443       16.0093     -0.468868       7.11788      -6.14570       6.44120       4.11401       2.45796       2.46725     -0.379812     -0.561175      0.963598      -1.64227      0.595199     0.0241632      0.849472     -0.674669      0.488491      0.173286      0.155762    -0.0141146    0.00396654     0.0641674     0.0251760    -0.0177465   -0.00335747   -0.00421539    0.00498795   0.000838272  -0.000710723  -9.14265e-05   0.000130759   8.07680e-05   5.54464e-05       3.78477       4.98161       5.53287       5.85258       5.81587       5.71493       5.38641       4.83668       4.45348       3.89054       3.36571       2.77002       2.22675       1.77037       1.41191       1.09230      0.813403      0.602408      0.424437      0.297659      0.200801      0.138184     0.0881857     0.0563473     0.0348351     0.0218306     0.0131009    0.00780496    0.00434749    0.00241019    0.00127738   0.000671393   0.000340167   0.000166543   7.73640e-05   3.62764e-05
  27  19 3899.3274    1.6723  7.1891 10.5902 -0.0003  0.0740   0.0120   0.2013    0.0338   0.0000   443.3671       15.4203       9.84998       5.20260      -1.94411      -18.8886      -3.78525       7.40666       7.28729      -1.90122      0.349556       1.98754       3.09989     -0.309856       2.80231      -2.70750      0.452418       1.16803     0.0283390     -0.861847     0.0152088     -0.155367      0.135853      0.140887     0.0341234     0.0336055     0.0323398   -0.00862832  -0.000821515   -0.00357501   0.000868502   -0.00117132  -0.000168868   3.59839e-05  -0.000126166   1.18291e-05       4.44496       5.74216       6.24203       6.49462       6.69038       6.49041       6.11201       5.58129       5.11400       4.61593       3.94153       3.34627       2.73591       2.19234       1.72930       1.32954      0.974539      0.720035      0.504069      0.363950      0.250888      0.169115      0.110216     0.0706326     0.0436279     0.0274697     0.0160463    0.00963225    0.00542472    0.00307163    0.00160431   0.000857996   0.000417054   0.000213082   9.73708e-05   4.56014e-05
  27  20 4046.6890    1.3930  9.8830 10.1883 -0.0018  0.0970   0.0088   0.2624    0.0320   0.0000   446.9253       11.4473       7.03194      -18.8922       14.4545       5.67773      -6.00710       6.41931      -3.46944       3.99696       2.34080      0.977502       5.64676       3.17823      -2.38082       2.80712    -0.0508116       1.68593      0.585140     -0.371955     -0.209630      0.563209     0.0176008    -0.0742515    -0.0507977    -0.0332804   -0.00557292   -0.00186031    -0.0204839    0.00682802    0.00607145   0.000991615   0.000202397   5.35077e-05   1.35583e-06  -4.83983e-06       5.89299       7.66107       8.52130       9.02760       8.88144       8.63208       8.40405       7.50338       6.74550       6.15193       5.30045       4.38179       3.66850       2.90939       2.28771       1.72280       1.28896      0.945139      0.672829      0.473095      0.322790      0.220275      0.142977     0.0913005     0.0573334     0.0361136     0.0205906     0.0122010    0.00702456    0.00388433    0.00205061    0.00107724   0.000547736   0.000268101   0.000128678   5.76421e-05
  27  22 4340.7836    0.9569 14.9380  9.8499 -0.0003  0.1521   0.0054   0.3995    0.0260   0.0000   437.6360      0.261861       38.4310       5.52877      -15.3159      -2.27939      -7.41713       14.9397       26.3113      -12.8359       1.26687       9.64966     -0.896823     -0.404519       4.89575      -2.47920     -0.489101       1.30316       2.03162      0.910786     -0.901509     0.0821667     -0.348906     -0.355364     -0.196492     0.0536355     0.0133538    0.00502780   -0.00547597    -0.0121089  -0.000657147    0.00234714   -0.00157119   6.70074e-05   0.000270262  -6.54539e-05       8.77989       11.6488       12.8275       13.5497       13.8649       13.3965       12.6613       11.6625       10.6312       9.12277       8.12999       6.65848       5.55550       4.46891       3.42415       2.66874       1.99375       1.47864       1.06404      0.724894      0.516693      0.347985      0.227864      0.145320     0.0924512     0.0562549     0.0342616     0.0199337     0.0113134    0.00619198    0.00330341    0.00177377   0.000885439   0.000441447   0.000210132   9.56488e-05
  28   9 2415.3561    1.3978  1.0504 10.6982 -0.0087  0.0262   0.0246   0.0578    0.0876   0.0000   443.1564      0.163805       17.0852       1.78640      -1.78969       3.64195      -6.21840      0.364076       1.58429      -3.22673      -1.79825      -2.14705      -1.62857     -0.503195     0.0569823      0.653009      0.418849     0.0970504     -0.129023     0.0186012      0.237089   -0.00454898    -0.0765004     0.0501863    -0.0105065     0.0101123    -0.0124513    0.00972579   0.000740288   0.000834074    0.00150683  -0.000629416   0.000216360  -0.000203829   5.36650e-05   2.08664e-05       1.64057       1.86583       1.95079       2.35228       2.47568       2.33702       2.08068       1.95430       1.93335       1.65835       1.33247       1.16757      0.957818      0.785468      0.657726      0.449825      0.331598      0.254304      0.198927      0.143413     0.0987867     0.0577635     0.0393149     0.0298042     0.0204271     0.0122205    0.00744272    0.00398048    0.00227768    0.00140929   0.000882041   0.000502547   0.000262658   0.000132251   5.92352e-05   2.70077e-05
  28  13 3036.2676    3.6718  1.1191 12.5851 -0.0060  0.0250   0.0596   0.0566    0.0976   0.0000   438.1897       4.86239       12.1303      0.302759       1.77804       3.60996       1.96430      -2.63856      0.592898       1.20269       1.34039      0.296543       1.82612     -0.134710      0.844770     -0.733478      0.268108     -0.135647      0.253785     0.0201235      0.104054    -0.0396391     0.0256489   -0.00594046     0.0246267     0.0116192    -0.0141986   -0.00104240   -0.00302975   0.000178153  -0.000394704  -0.000690667  -0.000142079  -8.15063e-05   2.61863e-05  -3.79946e-05       1.37547       1.94336       2.02681       2.17692       2.31185       2.09237       2.11668       1.92551       1.66337       1.56326       1.25336       1.07437      0.896459      0.691440      0.595297      0.407422      0.349690      0.241314      0.188556      0.131714     0.0899269     0.0590578     0.0408004     0.0266932     0.0173923     0.0110074    0.00638458    0.00396611    0.00218717    0.00128273   0.000713068   0.000379925   0.000208341   9.76452e-05   5.02101e-05   2.32399e-05
  28  14 3187.2822    3.6256  1.4200 12.4979 -0.0041  0.0275   0.0532   0.0685    0.0817   0.0000   441.7440       5.95147       15.1991       4.73873      -5.89300      -2.00908       4.33883      -3.04372      -2.25042      -1.32840      0.256883      0.793167      0.278700       1.39749     -0.878795   -0.00151117     0.0667637     -0.658696     0.0224046     -0.194350    -0.0440731    0.00278621    -0.0793653     0.0222560     0.0151626    0.00836196     0.0150056    0.00651502   -0.00267608   0.000423893  -9.33092e-05   9.74347e-05  -0.000388370   3.83650e-05  -4.52655e-05  -7.30426e-07       1.52750       2.00915       2.14194       2.26612       2.48604       2.29250       2.19540       1.97009       1.79774       1.61222       1.37425       1.22399      0.955964      0.813914      0.596995      0.489915      0.358063      0.268770      0.191778      0.135132     0.0990921     0.0658209     0.0444094     0.0285244     0.0191964     0.0122511    0.00730542    0.00431416    0.00262121    0.00142612   0.000841181   0.000436048   0.000224187   0.000112870   5.55561e-05   2.73027e-05
  28  15 3337.4222    3.1683  1.8437 12.5060 -0.0027  0.0319   0.0427   0.0803    0.0605   0.0000   443.4617       12.3466       12.2410      0.484259      -1.15335      -4.80840       4.05934       3.10407       1.62557      -1.32832      -2.39835      -3.25772    -0.0515087      -1.31803      0.574705      0.566451     -0.208447      0.230156    -0.0158818     0.0456943   -0.00171145    -0.0165061     0.0803605     0.0118418    -0.0174088     0.0255998   -0.00314886   8.84427e-05  -0.000923815  -0.000199003  -0.000605928  -0.000224612   9.57506e-05   0.000155192   3.70519e-05   5.16934e-05       1.91557       2.37064       2.62745       2.92153       2.95073       2.78953       2.78540       2.50882       2.30044       1.93279       1.63289       1.44381       1.15288      0.917868      0.748221      0.587995      0.431936      0.317164      0.234064      0.169331      0.119723     0.0834875     0.0548358     0.0358519     0.0228518     0.0140267    0.00849347    0.00508157    0.00303992    0.00170077   0.000936696   0.000518262   0.000260593   0.000137280   6.78787e-05   3.34364e-05
  28  16 3486.8877    2.7570  2.8599 11.8758 -0.0036  0.0414   0.0300   0.1035    0.0487   0.0000   438.6834       18.2479       7.10620      0.112712       1.73207       7.20972      -3.49568      -4.36355       6.05052       5.69201      -3.17155      -1.70601     0.0186987       2.77474      -1.25637     -0.608248       1.30190     -0.376110      0.326385      0.236763     0.0503712    -0.0141864    -0.0608470    -0.0241376    0.00210219    -0.0118286   0.000509524    0.00988667   0.000602144  -0.000770108    0.00194188   0.000817569  -0.000912478   6.86764e-05  -6.35563e-05   3.41714e-05       2.36312       3.07793       3.33996       3.44252       3.53298       3.63862       3.41637       3.17648       2.84973       2.51372       2.17371       1.83851       1.54643       1.22623      0.966440      0.754644      0.585753      0.447031      0.326167      0.227946      0.151547      0.113563     0.0716360     0.0493336     0.0297136     0.0189839     0.0121344    0.00705453    0.00416356    0.00225949    0.00118082   0.000668143   0.000346197   0.000180911   9.01568e-05   4.26710e-05
  28  17 3635.9460    2.2327  4.1256 11.3709 -0.0024  0.0520   0.0205   0.1302    0.0395   0.0000   438.4785       11.9907       13.0647       3.70460       2.87939       4.21859      -5.65827       1.45388       6.94023       1.30621      0.824986      -2.94341      -2.33332    -0.0998729     -0.346325      -1.77933      0.175009      0.989262     -0.145404     -0.487534      0.223706   -0.00672002     0.0553145    -0.0657194     0.0639078     0.0123674    -0.0244718    0.00188261   7.68656e-05    0.00480783   -0.00147625  -4.15349e-05   4.70627e-05   0.000409984  -0.000259960  -1.33058e-05       2.94638       3.94596       4.27328       4.58849       4.77184       4.72544       4.39859       4.01039       3.55457       3.18166       2.74942       2.33989       1.87155       1.55079       1.16789      0.930080      0.714385      0.530630      0.393384      0.288689      0.181938      0.129431     0.0856443     0.0590661     0.0376727     0.0237673     0.0149148    0.00882339    0.00498964    0.00287452    0.00157346   0.000870505   0.000444205   0.000233734   0.000108287   5.08466e-05
  28  18 3784.6735    1.8878  5.8833 10.7551 -0.0011  0.0642   0.0143   0.1648    0.0358   0.0000   434.6551       11.5952       7.65126       5.40230      -7.08821      -5.64455       11.4468      -4.30341      -2.48693      -2.37048      -2.11226       3.57873       1.91284      0.220486      0.675655      -1.18813      -1.93409      0.499334      0.586862     0.0771369      0.268322      0.109662     0.0202259    -0.0304995   -0.00823872     0.0421423   -0.00409620   -0.00562417    0.00678798    0.00772560    0.00242368    0.00106824    0.00197796   0.000476658   0.000294711  -1.23028e-05       3.76584       4.85678       5.22648       5.43690       5.66293       5.65861       5.41140       4.99010       4.41411       3.91290       3.26930       2.89655       2.42097       1.98933       1.56071       1.18534      0.882563      0.654398      0.468127      0.348766      0.248537      0.173488      0.114871     0.0759825     0.0487154     0.0301256     0.0182986     0.0104781    0.00613818    0.00357053    0.00195508    0.00104357   0.000537262   0.000275792   0.000136398   6.67385e-05
  28  19 3932.6607    1.5739  8.1055 10.4479 -0.0018  0.0821   0.0106   0.2181    0.0310   0.0000   453.7381       11.5716       5.31739       27.4422       15.7873      -1.67930      -9.16310       10.9129      -4.47362       3.87143     -0.997809       4.45273     -0.886428      0.405269      -2.29589       3.29528       1.56549       1.25724     -0.537847      0.413178    -0.0800110      0.247004     -0.361941     -0.327112      0.146124    -0.0236362    -0.0595980   -0.00953774    0.00623520   -0.00772586    0.00108409    0.00209501   0.000430791  -0.000352732  -0.000367049  -0.000146122       4.60225       6.08027       6.65753       7.17569       7.13410       7.17705       6.76355       6.17154       5.64970       4.89173       4.46036       3.62767       3.03794       2.44366       1.93362       1.49717       1.13396      0.857026      0.622051      0.438059      0.302333      0.210507      0.142400     0.0927243     0.0582855     0.0369736     0.0228540     0.0138449    0.00814312    0.00440682    0.00250133    0.00132902   0.000709553   0.000361459   0.000175648   8.34891e-05
  28  20 4080.7187    1.3401 10.9199 10.2247 -0.0012  0.1060   0.0081   0.2864    0.0281   0.0000   446.5427       7.41462       23.1085       3.65311       13.0281      -2.96638     -0.226097       4.94618     -0.247464      -7.41762      -11.1532      0.705880      -7.16624       3.54422       2.35365      0.109251      -1.22638      -1.55459     -0.510392      -1.23415      0.676542      0.283750     0.0933832     -0.273260      0.257811     0.0344941    -0.0335419    -0.0390587     0.0115464    0.00197303   -0.00412730   0.000460723    0.00107272  -0.000924267  -2.92252e-05   9.99925e-05       5.92771       7.74553       8.77942       9.20882       9.27843       9.16199       8.72104       7.97298       7.31202       6.53086       5.57641       4.75693       3.89747       3.13320       2.52757       1.95103       1.49336       1.09804      0.814083      0.572782      0.402386      0.275573      0.182827      0.118414     0.0775071     0.0477577     0.0294406     0.0173943     0.0102693    0.00581569    0.00330147    0.00173284   0.000922548   0.000462932   0.000230112   0.000108821
  28  21 4228.2968    1.1215 13.0846  9.9542 -0.0009  0.1272   0.0062   0.3415    0.0267   0.0000   421.3051       12.3611       40.7429      -1.87578      -4.43268       2.01249       8.55515      -15.6817       4.40599       7.85659       1.91335      -3.78095      -6.63432      -1.63749       2.67327       4.91698       2.04349      0.176067      0.144045     -0.289990      0.171107     0.0708716      0.324776     -0.525125     0.0234454   -0.00621559    -0.0118947   0.000742312   -0.00970322    0.00213667   -0.00413350    0.00366462    0.00293947   0.000819895  -0.000163984  -0.000384704       7.21667       9.54887       10.5813       11.1739       11.4569       11.1563       10.5871       9.78103       8.75781       7.89770       6.84130       5.71150       4.70743       3.85773       3.03791       2.37715       1.78421       1.32876      0.956147      0.692411      0.484010      0.330749      0.225696      0.142353     0.0934749     0.0576149     0.0355129     0.0211451     0.0125503    0.00704519    0.00402003    0.00207814    0.00112190   0.000556432   0.000274079   0.000130638
  28  22 4375.8276    0.8725 14.9567  9.8636 -0.0013  0.1605   0.0050   0.4260    0.0239   0.0000   448.1754       17.1510       33.6250       6.16312       20.0124       5.97178      -9.52070      -24.9505       2.94285       12.5415       7.14628      -7.91363      -9.16986       8.74551      -1.48802     -0.284530      0.652384       1.74537       2.00911      -1.90223     -0.444154      0.236728    -0.0705518      0.197038   -0.00625639     -0.131093     0.0306727     0.0434258    0.00823257   -0.00560652    0.00949697    0.00502067   -0.00303053   0.000605378   1.20911e-05   0.000233817       9.11123       11.6270       12.8491       14.0675       14.0932       13.7834       12.9042       12.3394       11.1288       9.81655       8.47731       7.20812       5.76082       4.79045       3.81213       2.98021       2.27304       1.68440       1.24377      0.874669      0.621722      0.427815      0.280367      0.186049      0.117208     0.0743482     0.0451019     0.0275633     0.0159773    0.00920109    0.00516230    0.00273300    0.00147276   0.000739962   0.000360795   0.000178891
  29   7 2105.3236    0.7434  0.7754  9.6330 -0.0086  0.0223   0.0146   0.0492    0.0705   0.0000   440.4581      0.970377       22.2966     -0.455003      -2.17575     -0.791253      -2.46937      -1.89089     -0.944377      -3.18714     -0.773829       1.68128      0.508222     0.0928775      0.115590    -0.0989951    -0.0574987    -0.0226610      0.253646    -0.0135195     -0.121530    -0.0392231     0.0268047    0.00819874    -0.0232287    0.00232704   -0.00328024   -0.00502357   -0.00293772   -0.00121931    0.00170429   -0.00119695  -0.000730275  -1.35633e-05   4.12730e-05  -7.49977e-05       1.28926       1.63507       1.80482       1.96895       1.80185       1.81062       1.80280       1.80640       1.57102       1.45593       1.23773      0.989990      0.720453      0.644297      0.507266      0.431438      0.338358      0.272298      0.194684      0.142191     0.0958778     0.0691241     0.0435431     0.0282746     0.0175132     0.0112708    0.00713322    0.00418787    0.00257686    0.00150596   0.000932024   0.000468651   0.000260590   0.000132743   7.17415e-05   3.50314e-05
  29   8 2275.3613    1.0827  1.0678  9.9492 -0.0051  0.0240   0.0180   0.0586    0.0935   0.0000   440.7820      0.940329       19.0812       3.95464     -0.163004      -1.96155    -0.0543964      -4.13182     -0.316060       2.44547     -0.913286     -0.190864      -1.10975      0.586287      0.177154    -0.0692769    -0.0106354     -0.297231     -0.106624     0.0562809     0.0164343    -0.0371215   -0.00468316    -0.0331726    -0.0303294    -0.0132008  -4.63065e-05   -0.00180640   -0.00166535    0.00114500  -0.000869808  -0.000791742  -0.000353405   2.30609e-06  -0.000147498  -7.42054e-05       1.39115       1.82425       2.02720       2.14425       1.98135       1.89059       1.86255       1.70300       1.60926       1.59557       1.40083       1.15859      0.995169      0.838061      0.658225      0.486383      0.380217      0.289458      0.200592      0.143560      0.102319     0.0678730     0.0418127     0.0301425     0.0198618     0.0122338    0.00729907    0.00470594    0.00276358    0.00154689   0.000880744   0.000540680   0.000300453   0.000146746   7.58662e-05   3.78167e-05
  29   9 2439.1361    1.5286  1.1058 10.5822 -0.0039  0.0253   0.0256   0.0591    0.1016   0.0000   440.6349       1.19647       17.7125       5.70889      -2.35517       3.18375      0.658317      -5.16975      0.688101     -0.292187      0.263151     0.0521024      0.132134      -1.82135       1.05181    -0.0714741      0.127780     -0.187755     0.0822487     0.0377857     0.0652723    -0.0372588     0.0805084     0.0698780    -0.0214487    -0.0165058    0.00235928    0.00115430    0.00416494   -0.00151323    0.00170307  -0.000676457  -0.000156032  -4.53902e-05   7.96148e-05  -7.46167e-05       1.48779       1.98665       2.29151       2.25542       2.14996       2.07023       1.89339       1.78070       1.75476       1.57559       1.47069       1.35252       1.09976      0.933150      0.704675      0.525391      0.408038      0.297367      0.208977      0.146455      0.100911     0.0680446     0.0442791     0.0306472     0.0196378     0.0132849    0.00792853    0.00478317    0.00296606    0.00161266   0.000951533   0.000499688   0.000285482   0.000147244   7.17944e-05   3.76324e-05
  29  10 2598.7340    2.0900  1.0353 11.1925 -0.0042  0.0221   0.0351   0.0542    0.0948   0.0000   437.0274       3.01712       16.6440     -0.327676      -1.11845      -3.97611       1.76669      -2.29799      -1.99925      -2.74548     -0.552309     -0.158860     -0.443601     -0.859440       1.47271      0.604948     -0.537565     -0.442547      0.389477     0.0542086    -0.0991381      0.155124     -0.118478     0.0198729     0.0376144    -0.0122880    -0.0156909    0.00528360   0.000663600   -0.00187032  -0.000205387   0.000192460   7.03675e-05   6.39839e-05   3.94414e-05   2.25787e-05       1.24836       1.60013       1.78454       1.99899       1.97494       1.94912       1.88711       1.67315       1.56048       1.31633       1.20075       1.00269      0.799041      0.655129      0.540182      0.425383      0.313088      0.237598      0.177840      0.129522     0.0884472     0.0599151     0.0443249     0.0289446     0.0175680     0.0114619    0.00751154    0.00454674    0.00265957    0.00158102   0.000882156   0.000499317   0.000274600   0.000137320   7.40160e-05   3.55573e-05
  29  11 2756.1980    2.6869  0.9173 11.9542 -0.0071  0.0217   0.0479   0.0512    0.0851   0.0000   440.3577       5.83982       14.6552      -1.50443      -2.00793       2.69693       2.22001      0.583431      -1.80234       1.16621       2.93991      -4.56475      -2.51786     -0.472039    -0.0817919     -0.300969     -0.248327      0.202931     0.0943757    -0.0532931    -0.0579374     0.0757393     0.0240420    0.00781823    0.00345445    -0.0109228   -0.00305232    0.00293025   1.48238e-05   -0.00221261   0.000603005   2.73170e-05   0.000101997   0.000152968  -8.87454e-05   4.57205e-05       1.17989       1.58178       1.65944       1.92289       1.76339       1.86423       1.67217       1.67534       1.53369       1.24794       1.11142      0.986179      0.786522      0.576796      0.513510      0.384969      0.317214      0.224905      0.166019      0.123902     0.0929194     0.0586666     0.0414629     0.0268099     0.0175861     0.0110596    0.00689423    0.00402614    0.00238560    0.00147591   0.000835834   0.000461771   0.000231959   0.000131071   6.32070e-05   3.44841e-05
  29  12 2911.7203    3.2842  1.0037 12.2736 -0.0036  0.0224   0.0550   0.0513    0.0933   0.0000   439.6914       5.38035       15.3833     -0.707530       2.34963       2.42793      0.564185     -0.175527      0.820026      0.809030       1.75220      0.677522     -0.416226      0.403633     -0.221195     -0.261241     0.0627236    -0.0677872     0.0450230    -0.0301618     0.0657981     0.0211860     0.0649713    0.00414662     0.0101342   -0.00878125    0.00137258   -0.00108141   0.000921518    0.00132064  -6.31074e-05  -8.43060e-05   6.35680e-06   6.15862e-05   9.98026e-05  -7.41439e-05       1.39426       1.74443       1.85723       1.95406       2.04532       2.11811       2.06912       1.84923       1.66090       1.33372       1.17821      0.995662      0.819552      0.709258      0.573235      0.451836      0.312860      0.229921      0.161949      0.131372     0.0981479     0.0696437     0.0489918     0.0323891     0.0210226     0.0127222    0.00799946    0.00452179    0.00266638    0.00156677   0.000888923   0.000504042   0.000275666   0.000140199   6.89913e-05   3.39012e-05
  29  14 3216.8843    3.6233  1.3381 12.7390 -0.0048  0.0268   0.0568   0.0657    0.0718   0.0000   437.8312       10.0430       14.2350       2.47889      -2.91579       2.87189       7.00140     -0.874081      -1.50293      0.773170      -2.58240      0.651043      0.221047      -1.90669     -0.415000     -0.120875      -1.68145     -0.158490     -0.348063     -0.137781     -0.161893     0.0135952      0.140771    -0.0637281    -0.0229888    -0.0235109    0.00239611   -0.00132783    0.00559817   -0.00154561   -0.00206129   3.37882e-05   2.13991e-06   0.000135182  -5.49610e-05  -3.79093e-05       1.53079       1.93213       2.21055       2.27914       2.20648       2.25146       2.34492       2.08878       1.87342       1.64356       1.39914       1.14939      0.955701      0.828944      0.653711      0.504567      0.389589      0.303827      0.218244      0.154780      0.119013     0.0794002     0.0558215     0.0355431     0.0233322     0.0148525    0.00929561    0.00518775    0.00314331    0.00178058    0.00110624   0.000560468   0.000307757   0.000157022   8.57214e-05   4.24220e-05
  29  15 3367.7783    3.2196  2.1365 12.1074 -0.0019  0.0333   0.0381   0.0843    0.0563   0.0000   436.9112       7.85921       13.4773       4.73287      -2.50574      0.786853      -1.81637      0.373339       1.64881     -0.943432      0.804922      -2.07310      -1.09980     -0.705314       1.03950     -0.224233      0.126631    -0.0439996     -0.476454      0.266906     0.0401528     0.0929202     0.0901947    -0.0478033    -0.0366757    0.00530670     0.0103824    -0.0157437    0.00607290   -0.00428784  -0.000401690  -0.000494043   0.000335339  -0.000106214  -0.000117165  -3.36064e-06       1.77063       2.38746       2.55824       2.69201       2.72391       2.71930       2.64411       2.32998       2.18359       2.01601       1.68036       1.53417       1.23568       1.03263      0.802326      0.628684      0.490802      0.350458      0.277021      0.182487      0.137589     0.0939898     0.0640740     0.0428589     0.0278413     0.0176402     0.0111500    0.00684714    0.00415296    0.00234289    0.00139210   0.000703845   0.000416049   0.000202782   0.000106289   5.21707e-05
  29  16 3518.0243    2.6424  2.9847 11.7880 -0.0019  0.0409   0.0278   0.1072    0.0450   0.0000   438.0799       8.46456       8.37336      -2.12254       1.24951     -0.832665      -1.17008       3.88049      -5.59550      -1.53753      -1.36552     0.0385800      0.139952     -0.370058     -0.115723      0.382973     -0.799252     -0.990379     -0.264997      0.305284     -0.117217    -0.0546378    -0.0627239     0.0841781     0.0537290    -0.0162380     0.0103597    0.00191595   -0.00536188  -0.000941501    0.00357711  -0.000652059  -0.000565649  -4.41892e-06   0.000219121   6.67776e-05       2.22203       2.87546       3.19318       3.48807       3.45346       3.38772       3.32444       2.99211       2.88035       2.43185       2.11347       1.82415       1.47032       1.26814      0.976055      0.781581      0.580947      0.465455      0.328032      0.235600      0.171967      0.119659     0.0803159     0.0531717     0.0345863     0.0223401     0.0138216    0.00823277    0.00487734    0.00293310    0.00163986   0.000912882   0.000487006   0.000263224   0.000131829   6.81619e-05
  29  17 3667.9211    2.1756  4.6377 11.1433 -0.0015  0.0538   0.0186   0.1405    0.0371   0.0000   433.6681       11.0814       20.5255       13.9899      -10.5532       6.61210      -1.17050      -1.71149       6.02889      -4.86871       3.57621      -2.23292       4.45539       1.98297     0.0402259      -2.40351     -0.705740      0.423236    -0.0961369      0.217713     -0.344811     -0.191675    -0.0430127    -0.0282548   -0.00987360     0.0234479    0.00762369    0.00340471   -0.00996261     0.0111284    0.00118691  -0.000924554   0.000745410   0.000363632   8.82164e-05   4.18217e-06       2.96927       3.93467       4.35168       4.56880       4.70647       4.60273       4.44166       4.14115       3.70907       3.23567       2.82525       2.48526       2.04795       1.62894       1.31299       1.02821      0.793532      0.604172      0.434330      0.316968      0.226231      0.155672      0.106551     0.0700146     0.0462245     0.0298641     0.0186048     0.0111583    0.00670165    0.00391698    0.00222169    0.00119180   0.000645574   0.000341669   0.000163521   8.70330e-05
  29  18 3817.0125    1.8109  6.6262 10.6324 -0.0025  0.0690   0.0129   0.1807    0.0325   0.0000   445.5657       6.09209       26.3012       3.94553      -13.3474      -2.93702       12.8689      -13.6489       2.98539       14.2821      0.796503      -6.84922      -3.68011       4.72977      -1.82605     -0.697968      0.210687      0.744290      0.752354     -0.324838     -0.207791      0.124359      0.450994    -0.0384170     0.0409059    -0.0277158    0.00950742    -0.0142013    0.00653054   0.000698396   -0.00133430   0.000571228  -0.000461886   0.000178598  -9.08125e-05  -0.000356828       3.75276       4.94870       5.49683       5.85280       6.06919       5.78693       5.66688       5.25843       4.74135       4.29697       3.57350       3.06010       2.55042       2.07093       1.66573       1.30558       1.00447      0.763008      0.573802      0.408104      0.288748      0.197882      0.137898     0.0918217     0.0584956     0.0372023     0.0233766     0.0145007    0.00867216    0.00496017    0.00278567    0.00157091   0.000839684   0.000457163   0.000234383   0.000116604
  29  19 3965.6785    1.4827  9.0081 10.3131 -0.0021  0.0889   0.0096   0.2381    0.0295   0.0000   445.2930       16.6216       7.87361      -13.2236       6.24318      -11.5686      -10.6935       6.04841       5.58162      -6.42776       8.21103      0.253944       7.65926      -1.19968      -3.50025       1.29354      0.740291      -1.34332     -0.494062     -0.966384      0.750551      0.121816      0.218585     0.0404610     -0.149164    -0.0754218    0.00398621     0.0157943    -0.0188673   -0.00663136    0.00372986   -0.00126337    0.00157119  -0.000503706   0.000113031  -7.95016e-05       4.85879       6.40411       7.05474       7.44454       7.71438       7.36585       7.31234       6.76002       6.15785       5.30994       4.63985       3.92949       3.35762       2.81008       2.18770       1.70887       1.31397      0.963724      0.721041      0.524775      0.378259      0.262262      0.180588      0.121051     0.0780065     0.0500138     0.0304094     0.0185500     0.0110645    0.00627921    0.00362202    0.00199269    0.00107677   0.000574264   0.000291311   0.000146629
  29  20 4114.2457    1.2517 11.8735 10.1014 -0.0012  0.1152   0.0072   0.3161    0.0266   0.0000   440.9801       8.02099       10.6040       9.32804       4.33739       1.94415      -5.89592       24.1251      0.917390      0.677966      -12.0108       3.12935       11.6164     -0.748434       4.99821      -6.35075      -2.46094       3.10135      0.162511      -1.14076     -0.432219      0.404367     -0.223842     -0.491847    -0.0569314      0.216853    0.00315397    -0.0861674   -0.00221210    0.00937943  -0.000256829   0.000155517   -0.00128192  -0.000858183   0.000465471   1.37649e-05       6.26392       8.15140       9.17754       9.80269       10.0350       9.68545       9.38210       8.50840       7.82268       7.08088       6.08794       5.14869       4.35916       3.55820       2.84216       2.20451       1.69275       1.28905      0.932352      0.674591      0.485969      0.336847      0.227147      0.152775     0.0995426     0.0634631     0.0395227     0.0244478     0.0145163    0.00843264    0.00493382    0.00267155    0.00146944   0.000774188   0.000387618   0.000197761
  29  21 4262.8310    1.0455 13.7134  9.9108 -0.0012  0.1369   0.0059   0.3601    0.0253   0.0000   448.9489       2.58388       6.82704       22.2116      -4.47699      -14.9418      -3.01250       16.7725      -12.3108      -11.4277       4.56474       8.33149      0.580860      -3.01946      -8.52273      -4.74848      -5.97140      -2.00408       1.83588     0.0571412      0.108828     -0.737985     0.0347949     -0.304836     0.0206463    -0.0506713     0.0374270    -0.0813407    -0.0153719    0.00159953    0.00885571   -0.00759076   -0.00232537  -0.000297300   1.14106e-05  -0.000531313       7.53176       9.90092       10.6799       11.7987       12.0142       11.6632       11.3968       10.3189       9.57754       8.40991       7.25271       6.16910       5.01859       4.18192       3.38558       2.64296       2.03378       1.53245       1.14118      0.828138      0.591473      0.409631      0.277268      0.190045      0.120265     0.0762149     0.0481346     0.0293485     0.0179119     0.0101607    0.00584465    0.00325167    0.00176507   0.000940180   0.000466852   0.000232496
  30   7 2126.3887    0.7843  0.7351  9.9149 -0.0057  0.0223   0.0152   0.0448    0.0653   0.0000   442.8041       1.08348       17.7914       4.64712      -4.43029       1.17267     -0.801356      -1.39637      -1.14842     0.0282504      0.281790    -0.0440029      0.253272     -0.612126     -0.214575      0.604324     -0.356707      0.481307     -0.189883      0.195674     0.0663569    -0.0872325     0.0230554    -0.0242855   -0.00533990     0.0199156    -0.0125763   -0.00395961   -0.00415359    0.00217306  -0.000330737   0.000346850  -0.000870725   0.000185964  -6.21439e-06   5.16228e-05       1.12062       1.61088       1.77523       1.92134       1.97000       1.72427       1.83800       1.45654       1.55506       1.27507       1.21311       1.02553      0.818941      0.736125      0.522535      0.455356      0.310535      0.253245      0.189261      0.129072     0.0930702     0.0646831     0.0439705     0.0271509     0.0198387     0.0127309    0.00805328    0.00515462    0.00302763    0.00181419   0.000995607   0.000615404   0.000325721   0.000181889   0.000100227   4.96276e-05
  30   9 2462.3321    1.5600  1.0634 11.0504 -0.0021  0.0243   0.0265   0.0579    0.0811   0.0000   439.0095      0.271855       18.3964      -2.50655      -2.94447      -5.06279     0.0263238      0.481659      -1.43310      -2.54188      -1.77024     -0.728976       1.20467      0.470905       1.18281    -0.0860415      0.178541     -0.141158      0.167591    -0.0868812      0.150736   -0.00727695    -0.0203760     0.0757033   -0.00283986    0.00680329     0.0134637    0.00846584   -0.00102656   -0.00331317  -0.000240551   0.000956540  -0.000176143  -0.000599557  -1.78394e-05  -1.46943e-05       1.33805       1.67618       1.84269       1.99320       2.01331       1.98541       1.85356       1.78345       1.71609       1.49675       1.30156       1.04451      0.893057      0.756580      0.595311      0.466959      0.383051      0.278129      0.220511      0.154017      0.115380     0.0762395     0.0526832     0.0365791     0.0234586     0.0149093    0.00978833    0.00575716    0.00363189    0.00207876    0.00121149   0.000729664   0.000404679   0.000208898   0.000123644   5.83871e-05
  30  10 2623.5580    2.1838  1.0047 11.6621 -0.0018  0.0239   0.0371   0.0532    0.0848   0.0000   439.7498       4.81543       18.4594       1.26477      -1.54710      0.607452       1.79723      -3.59993      -1.50466     -0.895098      -1.91913      0.741096      -1.70786     -0.857992       1.08425      0.517981    -0.0423276     -0.339390      0.277206     -0.158547    -0.0977781     0.0750831     -0.113916    0.00366975    -0.0194549   -0.00550417   -0.00958335   -0.00518961   -0.00258522    0.00165607   0.000951976  -0.000308966  -5.32356e-06  -3.80511e-05   6.37691e-05   2.12253e-05       1.44504       1.68449       1.87614       2.13850       2.22678       2.05087       1.91719       1.86605       1.72686       1.43426       1.19941       1.14841      0.999736      0.770187      0.576195      0.485961      0.385174      0.275011      0.193104      0.143343      0.108544     0.0735065     0.0507335     0.0344492     0.0229866     0.0149560    0.00943829    0.00568428    0.00365081    0.00222381    0.00125547   0.000740407   0.000379396   0.000194847   0.000112397   5.91390e-05
  30  12 2939.2054    3.4853  0.9731 12.3348 -0.0017  0.0217   0.0580   0.0495    0.1001   0.0000   435.2083       2.05254       13.7635       1.74957     -0.238178      -4.20833      -2.41561      -1.62981     -0.372704      -2.16250      -1.51451      -1.14030       1.88588      -1.55026     -0.174449     -0.161715    -0.0153042     0.0708553      0.273069    -0.0336979     0.0275065    0.00497225     0.0429577    -0.0420695    0.00825017    0.00944759    -0.0107273    0.00922469    0.00237277   0.000630500  -0.000460598  -0.000164082  -0.000506766   0.000159728  -5.58549e-05   7.77811e-05       1.30847       1.71381       1.77065       1.80720       1.82816       1.87859       1.83281       1.73258       1.55950       1.36617       1.17455       1.02329      0.910881      0.775216      0.605198      0.474715      0.350870      0.260362      0.189821      0.144707      0.104610     0.0744062     0.0517588     0.0361056     0.0234984     0.0150218    0.00972116    0.00574064    0.00328148    0.00194921    0.00109855   0.000623284   0.000336350   0.000185845   9.57635e-05   4.97698e-05
  30  13 3093.4512    3.9353  0.9578 12.7539 -0.0084  0.0211   0.0685   0.0496    0.1018   0.0000   439.0561       4.91512       14.3875       2.98800     -0.203661     -0.649360     -0.409385     -0.903552      -1.44712      -3.64895       3.41841     -0.752027       2.12415      0.292877     -0.918207     -0.473023      0.216081      0.296091     0.0930131     -0.344974     -0.239041    0.00662247    -0.0329876     0.0565520    -0.0270660    -0.0177497     0.0112172   0.000706615   -0.00599708   -0.00154011    0.00172672   0.000908652   8.74993e-05  -3.11575e-06  -5.02352e-06  -8.58179e-05       1.19255       1.50013       1.72301       1.81145       1.89977       1.77695       1.76921       1.61756       1.41398       1.32611       1.14477       1.01830      0.817926      0.687827      0.554434      0.400614      0.338337      0.255816      0.184379      0.142190     0.0975767     0.0653617     0.0457881     0.0336234     0.0210701     0.0129837    0.00885703    0.00595287    0.00325800    0.00195787    0.00120200   0.000647985   0.000339739   0.000191282   0.000105465   5.38216e-05
  30  15 3397.7908    3.0720  2.2160 12.2368 -0.0031  0.0333   0.0358   0.0855    0.0509   0.0000   439.7550       8.27994       14.7689       2.76841      -4.12441       3.45263      -1.32810      -1.12126      -3.42729      -1.90462       2.38511     -0.721591      -2.52773      -1.70732     -0.296041    -0.0357639     -0.770128     -0.286666      0.834369     -0.261300     0.0458001     -0.177447    -0.0233878     0.0535793   0.000747799    -0.0191377    -0.0187939    0.00147600    0.00546270   -0.00570310   -0.00148493  -0.000156066  -0.000312775  -0.000125576   5.70061e-05  -0.000367165       1.78874       2.40102       2.58763       2.77240       2.78790       2.68761       2.57163       2.45322       2.27470       1.96748       1.84517       1.55883       1.29714       1.08786      0.891669      0.676250      0.542320      0.387348      0.292873      0.213418      0.150074      0.108111     0.0757270     0.0502102     0.0325172     0.0211265     0.0136669    0.00802328    0.00514921    0.00299156    0.00177741   0.000999976   0.000551467   0.000302394   0.000155923   8.17120e-05
  30  16 3548.8712    2.5507  3.1136 11.6953 -0.0035  0.0419   0.0256   0.1042    0.0454   0.0000   443.8228       16.3524       18.2729       2.62643      -5.52124       4.38260       8.78153       2.23787       9.72337       1.25798       1.24698     -0.598349     -0.336328     -0.931367       1.25755      -1.15514     0.0945327     -0.954580      0.371901      0.419986      0.192525     -0.283326    -0.0761782     0.0146177   -0.00358093    -0.0204598     0.0378714    -0.0109101     0.0127892   -0.00416931   -0.00135254   9.47859e-05    0.00106318  -0.000264457  -0.000678665  -1.82437e-05       2.22436       2.89058       3.34334       3.61062       3.68215       3.62411       3.41113       3.17274       2.89065       2.53057       2.20064       1.88828       1.56404       1.22313       1.04860      0.819320      0.615553      0.484624      0.352975      0.260941      0.185433      0.132390     0.0911469     0.0629818     0.0409749     0.0254235     0.0169538     0.0106601    0.00642087    0.00392240    0.00225025    0.00133758   0.000706644   0.000395426   0.000205824   0.000105900
  30  17 3699.2288    2.0903  5.0721 11.0842 -0.0009  0.0571   0.0166   0.1458    0.0361   0.0000   436.4280       21.5617       11.9080       1.36037       2.54412       5.11493       8.61700      -2.78031       4.61811      0.248697      -2.45204     -0.463650      0.511772      -1.22578       1.23680       2.66987     -0.114395      -1.35362      0.483008      0.682090      0.108472     -0.210222      0.105297      0.151048    -0.0689606    -0.0433522    0.00216961     0.0219027     0.0186620   -0.00109535  -0.000962710   0.000760873  -0.000105729   0.000435385  -0.000286843   0.000187033       3.04061       3.97666       4.39817       4.59306       4.83385       4.65700       4.64415       4.25808       3.96609       3.45360       2.99444       2.52599       2.12348       1.81272       1.45113       1.15092      0.890854      0.670214      0.499132      0.369500      0.268859      0.191265      0.134075     0.0915283     0.0582160     0.0377814     0.0244280     0.0145615    0.00900581    0.00533021    0.00309169    0.00177366   0.000980806   0.000531986   0.000275171   0.000145930
  30  18 3849.1637    1.7537  6.9884 10.6257 -0.0008  0.0685   0.0120   0.1887    0.0319   0.0000   431.9953       28.0034       12.5176       4.84534      -2.82808       2.22804    -0.0268039      0.979092       2.99744       4.15800      -2.87620      -1.54434      -1.51547       1.01053     -0.187317      -2.97068       1.32627       1.98442    -0.0267661      -1.40942     -0.505552      0.251709    -0.0381553      0.141906     0.0835220     0.0378117    0.00109694    0.00506304    0.00229701    0.00229526    0.00152630  -0.000739446   -0.00113851   0.000438374   0.000407418  -0.000100911       3.70942       4.78119       5.28875       5.56197       5.84342       5.73330       5.33825       5.18693       4.68293       4.15402       3.65592       3.09095       2.60101       2.15004       1.75294       1.40809       1.07994      0.800304      0.601534      0.447374      0.324370      0.226837      0.157214      0.106751     0.0702056     0.0454797     0.0287183     0.0175776     0.0107443    0.00641786    0.00377679    0.00214881    0.00120105   0.000646863   0.000340926   0.000173348
  30  19 3998.7038    1.4328  8.7793 10.4469 -0.0014  0.0872   0.0093   0.2334    0.0280   0.0000   452.0114       23.4146       15.0389       6.78393      -1.84458      -3.83832     -0.168751      -8.68437       12.3594      -7.91604      -11.7484      -3.71596       8.53251       1.45910      -6.03533       2.80855       3.56866     -0.269820      0.395561     -0.462553    -0.0738003     -0.354479     0.0727864    -0.0345138    -0.0249004    0.00827962    -0.0330454     0.0358389    -0.0467170    -0.0123326   0.000727598  -0.000808433   -0.00409545  -4.27806e-05   0.000111065  -0.000184486       4.85405       6.13493       6.69625       7.04473       7.26366       7.29202       6.91350       6.63536       5.91319       5.19769       4.69966       4.03108       3.51772       2.80129       2.30116       1.76747       1.37378       1.07114      0.800960      0.579397      0.417727      0.291737      0.198616      0.138997     0.0914375     0.0600866     0.0386290     0.0239338     0.0145143    0.00857590    0.00488299    0.00274581    0.00151668   0.000826007   0.000432373   0.000224508
  30  20 4147.6732    1.1869 11.1562 10.1910 -0.0017  0.1133   0.0071   0.2953    0.0265   0.0000   456.6616       10.2630      -9.55114      -3.91147       13.7585       7.56979      -5.07972      -35.0458       13.4235       10.8358     -0.324918      -13.3761      -7.36961     -0.416091      0.981935       2.39983      0.872068      -3.62933      0.819098      0.913272      0.376247      -1.06617      0.158420     -0.239436      0.184942    -0.0373874     -0.148782     0.0607846    -0.0293208     0.0109886   -0.00794305  -0.000342182   -0.00315026   -0.00225930   0.000535572   0.000712108       6.04752       7.89591       8.95894       9.44286       9.65954       9.37424       9.04740       8.29518       7.78772       7.03558       6.03623       5.28612       4.31308       3.59777       2.92949       2.28597       1.77489       1.33901       1.04317      0.727525      0.530521      0.372480      0.252317      0.172664      0.112734     0.0749317     0.0469981     0.0292737     0.0180635     0.0105670    0.00623469    0.00359754    0.00199320    0.00106234   0.000571118   0.000295872
  30  21 4296.2877    0.9822 13.8060  9.9953 -0.0024  0.1407   0.0055   0.3707    0.0244   0.0000   455.3955       10.1628       13.2812       23.5330      -8.31608      -7.38920       18.0578     -0.801097       23.6584      0.923457      -7.69683      -3.47924       5.33947       12.4428      -10.6216       4.04654       5.49572       1.29168       3.61436    -0.0713442       1.70724      0.998808     -0.276659     0.0808965     -0.355478    -0.0151918     0.0290827      0.133809   0.000598995   -0.00327633     0.0222283     0.0126347   -0.00272803  -0.000123868   -0.00160322   0.000796429       7.49046       9.87236       10.9498       11.7518       11.8270       11.6382       11.0989       10.4823       9.68669       8.56751       7.67930       6.45122       5.39676       4.41948       3.66132       2.85936       2.21912       1.70345       1.27027      0.935302      0.662470      0.465032      0.324754      0.219595      0.142156     0.0940808     0.0584046     0.0373411     0.0228303     0.0134351    0.00796562    0.00454960    0.00247612    0.00137602   0.000710734   0.000368501
  31   5 1788.2318    0.3732  0.4551  9.3587 -0.0135  0.0200   0.0098   0.0394    0.0432   0.0000   439.2708      -2.05094       20.3689      0.618608      -2.52468      0.510823     -0.140752      -1.53948      0.630164     -0.454244    -0.0632317     -0.362669      0.288426     -0.125811      0.769989      0.552985    -0.0920173     0.0794607     0.0546288     -0.198617    -0.0806328    -0.0884475    -0.0353577     0.0316036     0.0308634    -0.0172534    0.00236449    0.00211974   0.000402256   0.000353446   -0.00154727   2.45900e-05  -0.000247305  -0.000110221  -8.16491e-05  -5.91425e-05       1.08106       1.58939       1.42705       1.68866       1.45140       1.50514       1.41122       1.52975       1.40764       1.40178       1.17952      0.900341      0.723698      0.536642      0.516121      0.406820      0.360984      0.271613      0.224311      0.159909      0.120951     0.0757523     0.0545654     0.0323687     0.0232423     0.0135085    0.00870136    0.00556992    0.00347307    0.00200907    0.00120712   0.000679015   0.000423354   0.000238809   0.000137724   7.67570e-05
  31   7 2147.0541    0.8170  0.7894  9.9498 -0.0063  0.0233   0.0156   0.0476    0.0725   0.0000   443.0383      -4.39628       18.9696      -1.28002      -1.38857     -0.843755      0.823607    -0.0196335     0.0690377       1.45040      0.821291     -0.775804     -0.672816     -0.494494     -0.132412    -0.0480869      0.331259    -0.0997831    -0.0545013      0.173100      0.221184    0.00887864     0.0672306     0.0416176     0.0243924   -0.00789669     0.0166262   -0.00789361    0.00600854   -0.00592883   0.000567298    0.00161283   0.000579871  -1.95295e-05  -6.08411e-06  -1.81007e-06       1.51874       1.83876       1.86082       1.71025       1.72507       1.92749       2.18234       2.17998       1.82835       1.37210       1.09968      0.976677      0.959818      0.876070      0.751106      0.569671      0.402980      0.281629      0.195033      0.149669      0.129932      0.104212     0.0790183     0.0552732     0.0376389     0.0236742     0.0147702    0.00871638    0.00482520    0.00273058    0.00156996   0.000843204   0.000460100   0.000237353   0.000129409   6.71423e-05
  31  10 2647.9164    2.2734  1.1827 11.5843 -0.0024  0.0248   0.0350   0.0582    0.1008   0.0000   440.9405       2.16908       17.7766       1.99095       3.52639     -0.117501      -1.10405     -0.999289     -0.468706      0.494945      -1.75422      -1.20898     -0.643607       1.09903      0.608816      0.375833      0.389289    -0.0323016    -0.0940554      0.161099    -0.0779166     -0.145753    0.00549457    -0.0213298    0.00102659     0.0442748   0.000151888    0.00462520    0.00524896   -0.00346961   -0.00128464   -0.00124600   0.000739303  -8.03468e-05   9.31539e-05  -3.33372e-05       1.38370       1.73626       1.88029       2.16030       2.08532       2.10877       2.06642       1.90824       1.65448       1.56455       1.36432       1.13573      0.946201      0.803227      0.699781      0.524539      0.399828      0.294002      0.231816      0.158164      0.127596     0.0924569     0.0647530     0.0405060     0.0300932     0.0205988     0.0131464    0.00769698    0.00479392    0.00280579    0.00170450   0.000987733   0.000588161   0.000322378   0.000179480   9.64073e-05
  31  11 2808.4577    2.8387  1.0490 12.3487 -0.0081  0.0231   0.0468   0.0553    0.0818   0.0000   442.9680       6.65158       14.4235       5.03228      -4.85311     -0.200913       1.21836      -1.75760      -1.59269     -0.514511     -0.180280      -4.50819     -0.569927     -0.611996     -0.688061      0.179373      0.148818     -0.288123     -0.134131    -0.0775907     0.0925050    -0.0425856     0.0155926     0.0126343    -0.0481274   -0.00461588    0.00800971   -0.00217190   -0.00824116   -0.00561165   0.000113557   0.000501909   0.000132666   0.000182065  -6.34671e-05  -0.000172743       1.19453       1.72363       1.84882       2.11876       2.01461       2.14374       1.90513       1.79923       1.60892       1.44708       1.23820       1.12547      0.870147      0.720586      0.567568      0.476116      0.355706      0.277121      0.204198      0.145119      0.106136     0.0784746     0.0534261     0.0385369     0.0239957     0.0157962     0.0101138    0.00661457    0.00389159    0.00263906    0.00151081   0.000902393   0.000486124   0.000277384   0.000146327   7.45812e-05
  31  12 2966.2177    3.5247  1.0284 12.6468 -0.0042  0.0217   0.0580   0.0522    0.0909   0.0000   438.5838       2.34796       17.4815       2.77393      -7.22604      0.630713     -0.611495      -2.44414     -0.976873     -0.817015      0.746793     -0.950364     -0.886885     0.0217144     -0.440559      0.364552    -0.0759929      0.165625    -0.0150923      0.150541     0.0656723     0.0604460    -0.0523804     0.0471414    -0.0548875   -0.00609734    -0.0231282    0.00577084   -0.00199335    0.00190177   -0.00132079  -0.000554086   0.000104858   0.000490592   0.000187652  -8.36283e-05       1.19085       1.50988       1.62136       1.80739       1.82095       1.94663       1.76357       1.66412       1.49806       1.34351       1.13301       1.00685      0.850192      0.694347      0.561819      0.427592      0.337411      0.273055      0.212213      0.150003      0.110692     0.0780519     0.0545836     0.0360427     0.0255117     0.0165665     0.0116032    0.00731362    0.00446557    0.00253592    0.00153905   0.000930583   0.000501084   0.000276365   0.000150348   7.51933e-05
  31  13 3121.4069    3.7757  1.1806 12.9645 -0.0007  0.0243   0.0597   0.0615    0.0927   0.0000   437.5518       4.41563       13.4081       2.82399      0.681047       1.89740      0.396788      -2.31360       1.70764     0.0362061     -0.954311      -1.15659      -1.45593     -0.608182     -0.248564      0.546117     -0.106379    -0.0769707     0.0721367     0.0737591     -0.104247    -0.0210576     0.0574787     0.0580117     0.0142799    -0.0399301  -8.92395e-05   -0.00419388   0.000436406   0.000195146  -0.000771559   0.000762262   -0.00115322   0.000342128   0.000164035  -7.01526e-05       1.28589       1.73674       1.84228       1.88126       1.89255       1.86375       1.80080       1.79915       1.67185       1.57671       1.30409       1.10093      0.931353      0.746968      0.632511      0.500593      0.418903      0.316867      0.252245      0.181243      0.129302     0.0942865     0.0632688     0.0426794     0.0283529     0.0178075     0.0114501    0.00713063    0.00452406    0.00265419    0.00157459   0.000942119   0.000515331   0.000284109   0.000158656   8.18342e-05
  31  14 3274.9373    3.4614  1.5671 12.8250 -0.0046  0.0280   0.0484   0.0706    0.0633   0.0000   442.0938       4.32171       13.5789      0.773022       2.03829       3.18269       1.80754      -2.15255      -1.70665      -2.08502      0.990851      0.372182     -0.698976      -1.34403      0.178577     -0.653792     -0.594492     -0.354264     0.0701654      0.386205    -0.0763425     0.0478339    -0.0294663    -0.0115665    -0.0137348    -0.0108321   -0.00750603    0.00576187    0.00469590    0.00347242  -0.000869207   0.000852773  -0.000333623  -0.000467923  -0.000151031  -0.000160546       1.60949       2.02655       2.31970       2.57918       2.63696       2.56267       2.36606       2.22521       2.05135       1.83350       1.58936       1.34668       1.13232      0.880318      0.737926      0.596719      0.474706      0.338825      0.263217      0.195494      0.142350     0.0999610     0.0694801     0.0452387     0.0321420     0.0207621     0.0130836    0.00855732    0.00523642    0.00320387    0.00195927    0.00112654   0.000663297   0.000375445   0.000208955   0.000106050
  31  15 3427.5316    2.9974  2.2900 12.3585 -0.0019  0.0336   0.0339   0.0863    0.0460   0.0000   440.8117       14.2206       19.1289       3.40210      -6.09023       6.34559       3.95807     -0.947687      -4.30683      0.472095       3.90382      0.141312      0.845202     -0.857630     -0.933255      -1.02468     -0.817745      0.456561     -0.336136     -0.150170     -0.205683    -0.0102661    -0.0546701     0.0531635     0.0260833    -0.0143131   -0.00870046   0.000355671     0.0128612  -3.82617e-06   0.000512689  -0.000114472  -0.000480419   0.000157283   0.000238763   0.000176216       1.78114       2.35065       2.50860       2.71921       2.80070       2.80068       2.78416       2.51461       2.26810       1.98791       1.83489       1.57775       1.30758       1.07839      0.871696      0.687087      0.551783      0.419947      0.321986      0.237101      0.173934      0.120379     0.0831805     0.0592996     0.0402219     0.0260494     0.0169850     0.0110343    0.00699102    0.00410514    0.00252914    0.00135804   0.000797173   0.000430067   0.000238995   0.000122850
[truncated: 1,368,824 more chars]
