# Supplementary material for: Global-Mode Analysis of Full-Disk Data from the Michelson Doppler Imager and the Helioseismic and Magnetic Imager
Source: Sol Phys. 2018 Jan 31;293(2):29. doi: 10.1007/s11207-017-1201-5 (PMC6566312; doi:10.1007/s11207-017-1201-5)
Supplement: Supplementary file 3 — (TAR 230.0 MB) [file 11207_2017_1201_MOESM3_ESM.tar › MDI/mdifd.2703.18]

   0  23 3303.8399    4.1088  1.1737 12.9445  0.0542  0.1794   0.7144   0.5988    1.4792   0.0000     0.0000       0.00000       0.00000       0.00000       0.00000       0.00000       0.00000       0.00000       0.00000       0.00000       0.00000       0.00000       0.00000       0.00000       0.00000       0.00000       0.00000       0.00000       0.00000       0.00000       0.00000       0.00000       0.00000       0.00000       0.00000       0.00000       0.00000       0.00000       0.00000       0.00000       0.00000       0.00000       0.00000       0.00000       0.00000       0.00000
   0  24 3438.9853    2.3838  1.1643 14.3845 -0.3028  0.3164   0.5538   0.6553    0.4891   0.0000     0.0000       0.00000       0.00000       0.00000       0.00000       0.00000       0.00000       0.00000       0.00000       0.00000       0.00000       0.00000       0.00000       0.00000       0.00000       0.00000       0.00000       0.00000       0.00000       0.00000       0.00000       0.00000       0.00000       0.00000       0.00000       0.00000       0.00000       0.00000       0.00000       0.00000       0.00000       0.00000       0.00000       0.00000       0.00000       0.00000
   1  17 2559.3237    2.2311  1.5367 13.2164  0.0000  0.1865   0.1175   0.2397    0.1948   0.0000   345.9408       82.0338       0.00000       0.00000       0.00000       0.00000       0.00000       0.00000       0.00000       0.00000       0.00000       0.00000       0.00000       0.00000       0.00000       0.00000       0.00000       0.00000       290.360       101.999       0.00000       0.00000       0.00000       0.00000       0.00000       0.00000       0.00000       0.00000       0.00000       0.00000       0.00000       0.00000       0.00000       0.00000       0.00000       0.00000
   1  19 2828.0993    3.0346  1.4177 12.6483  0.0000  0.0941   0.1490   0.2447    0.3967   0.0000   530.0898      -3.59577       0.00000       0.00000       0.00000       0.00000       0.00000       0.00000       0.00000       0.00000       0.00000       0.00000       0.00000       0.00000       0.00000       0.00000       0.00000       0.00000       124.377       63.5003       0.00000       0.00000       0.00000       0.00000       0.00000       0.00000       0.00000       0.00000       0.00000       0.00000       0.00000       0.00000       0.00000       0.00000       0.00000       0.00000
   1  21 3098.2723    3.8945  1.5926 13.2968  0.0000  0.1976   0.1900   0.2952    0.3362   0.0000   432.0951       81.7875       0.00000       0.00000       0.00000       0.00000       0.00000       0.00000       0.00000       0.00000       0.00000       0.00000       0.00000       0.00000       0.00000       0.00000       0.00000       0.00000       266.921       101.237       0.00000       0.00000       0.00000       0.00000       0.00000       0.00000       0.00000       0.00000       0.00000       0.00000       0.00000       0.00000       0.00000       0.00000       0.00000       0.00000
   1  22 3233.6043    4.4801  1.3517  5.3163  0.0000  0.0969   0.2169   0.2190 1000.0000   0.0000   211.0666       231.381       0.00000       0.00000       0.00000       0.00000       0.00000       0.00000       0.00000       0.00000       0.00000       0.00000       0.00000       0.00000       0.00000       0.00000       0.00000       0.00000       128.545       62.1665       0.00000       0.00000       0.00000       0.00000       0.00000       0.00000       0.00000       0.00000       0.00000       0.00000       0.00000       0.00000       0.00000       0.00000       0.00000       0.00000
   1  23 3368.8232    3.8075  2.4699 12.2964  0.0000  0.1490   0.1359   0.3282    0.4241   0.0000   276.3203       66.4221       0.00000       0.00000       0.00000       0.00000       0.00000       0.00000       0.00000       0.00000       0.00000       0.00000       0.00000       0.00000       0.00000       0.00000       0.00000       0.00000       207.949       89.7736       0.00000       0.00000       0.00000       0.00000       0.00000       0.00000       0.00000       0.00000       0.00000       0.00000       0.00000       0.00000       0.00000       0.00000       0.00000       0.00000
   1  24 3504.2632    3.2169  3.1669 12.7167  0.0079  0.1612   0.1065   0.4304    0.2269   0.0000   488.8432       133.680       0.00000       0.00000       0.00000       0.00000       0.00000       0.00000       0.00000       0.00000       0.00000       0.00000       0.00000       0.00000       0.00000       0.00000       0.00000       0.00000       202.203       104.983       0.00000       0.00000       0.00000       0.00000       0.00000       0.00000       0.00000       0.00000       0.00000       0.00000       0.00000       0.00000       0.00000       0.00000       0.00000       0.00000
   1  25 3640.4820    2.8732  4.9535 12.4223  0.0000  0.2448   0.0736   0.5667    0.1596   0.0000  1002.2531       317.453       0.00000       0.00000       0.00000       0.00000       0.00000       0.00000       0.00000       0.00000       0.00000       0.00000       0.00000       0.00000       0.00000       0.00000       0.00000       0.00000       326.522       156.248       0.00000       0.00000       0.00000       0.00000       0.00000       0.00000       0.00000       0.00000       0.00000       0.00000       0.00000       0.00000       0.00000       0.00000       0.00000       0.00000
   2  15 2352.2851    1.3701  1.2124 12.5969  0.0000  0.1051   0.0631   0.1565    0.1736   0.0000   418.4306      -32.9525      -1.49440      -6.27651       0.00000       0.00000       0.00000       0.00000       0.00000       0.00000       0.00000       0.00000       0.00000       0.00000       0.00000       0.00000       0.00000       0.00000       84.1230       66.6052       35.4425       10.1796       0.00000       0.00000       0.00000       0.00000       0.00000       0.00000       0.00000       0.00000       0.00000       0.00000       0.00000       0.00000       0.00000       0.00000
   2  16 2485.9343    1.8695  1.1638 12.4234  0.0000  0.0801   0.0809   0.1495    0.2343   0.0000   389.9128       19.7073      -49.0792       15.7061       0.00000       0.00000       0.00000       0.00000       0.00000       0.00000       0.00000       0.00000       0.00000       0.00000       0.00000       0.00000       0.00000       0.00000       70.7939       50.8638       26.9199       8.28437       0.00000       0.00000       0.00000       0.00000       0.00000       0.00000       0.00000       0.00000       0.00000       0.00000       0.00000       0.00000       0.00000       0.00000
   2  17 2619.6463    2.3705  1.3042 12.1462  0.0000  0.0860   0.0973   0.1730    0.3257   0.0000   391.3867       16.1301      -50.9957       6.40959       0.00000       0.00000       0.00000       0.00000       0.00000       0.00000       0.00000       0.00000       0.00000       0.00000       0.00000       0.00000       0.00000       0.00000       72.1623       53.5246       27.9851       8.21465       0.00000       0.00000       0.00000       0.00000       0.00000       0.00000       0.00000       0.00000       0.00000       0.00000       0.00000       0.00000       0.00000       0.00000
   2  18 2754.5533    2.7980  1.1350 11.9139  0.0000  0.0669   0.1212   0.1513    0.5458   0.0000   496.0048       17.2469       42.1150      -6.73761       0.00000       0.00000       0.00000       0.00000       0.00000       0.00000       0.00000       0.00000       0.00000       0.00000       0.00000       0.00000       0.00000       0.00000       52.2483       41.6637       22.6199       7.67806       0.00000       0.00000       0.00000       0.00000       0.00000       0.00000       0.00000       0.00000       0.00000       0.00000       0.00000       0.00000       0.00000       0.00000
   2  19 2889.7007    3.4821  1.1690 12.0632  0.0000  0.0694   0.1499   0.1592    0.7599   0.0000   455.1797       108.912       3.17200      -16.8731       0.00000       0.00000       0.00000       0.00000       0.00000       0.00000       0.00000       0.00000       0.00000       0.00000       0.00000       0.00000       0.00000       0.00000       55.7350       44.8675       21.2173       7.76476       0.00000       0.00000       0.00000       0.00000       0.00000       0.00000       0.00000       0.00000       0.00000       0.00000       0.00000       0.00000       0.00000       0.00000
   2  20 3025.0246    4.2357  1.1045  1.8928  0.0000  0.0670   0.1847   0.1344 1000.0000   0.0000   491.3526       28.2999       9.47150       2.57567       0.00000       0.00000       0.00000       0.00000       0.00000       0.00000       0.00000       0.00000       0.00000       0.00000       0.00000       0.00000       0.00000       0.00000       51.4182       40.8385       23.6838       8.04602       0.00000       0.00000       0.00000       0.00000       0.00000       0.00000       0.00000       0.00000       0.00000       0.00000       0.00000       0.00000       0.00000       0.00000
   2  21 3160.1167    4.1685  1.4576 -0.5375  0.0000  0.0766   0.1556   0.1764 1000.0000   0.0000   389.7101       16.5142      -9.12119       20.1961       0.00000       0.00000       0.00000       0.00000       0.00000       0.00000       0.00000       0.00000       0.00000       0.00000       0.00000       0.00000       0.00000       0.00000       64.9124       50.3010       24.1239       7.82110       0.00000       0.00000       0.00000       0.00000       0.00000       0.00000       0.00000       0.00000       0.00000       0.00000       0.00000       0.00000       0.00000       0.00000
   2  22 3295.2842    3.9804  2.0655 12.1600  0.0000  0.0829   0.1251   0.2218    0.4628   0.0000   359.6806       123.222      -28.4461       1.45526       0.00000       0.00000       0.00000       0.00000       0.00000       0.00000       0.00000       0.00000       0.00000       0.00000       0.00000       0.00000       0.00000       0.00000       65.5239       50.9610       28.7140       9.84499       0.00000       0.00000       0.00000       0.00000       0.00000       0.00000       0.00000       0.00000       0.00000       0.00000       0.00000       0.00000       0.00000       0.00000
   3  10 1729.0608    0.2890  0.2881 10.6389  0.0000  0.0900   0.0362   0.1113    0.0873   0.0000   448.0383       24.7803      -20.5537      -9.12439       1.53562      0.860004       0.00000       0.00000       0.00000       0.00000       0.00000       0.00000       0.00000       0.00000       0.00000       0.00000       0.00000       0.00000       50.6019       64.9428       28.4877       19.5740       3.77968       3.38334       0.00000       0.00000       0.00000       0.00000       0.00000       0.00000       0.00000       0.00000       0.00000       0.00000       0.00000       0.00000
   3  12 2001.1816    0.5417  0.4838 10.7936  0.0000  0.0682   0.0349   0.1031    0.1313   0.0000   512.6688      -35.8208       28.4357      -15.9675       6.48865       1.47296       0.00000       0.00000       0.00000       0.00000       0.00000       0.00000       0.00000       0.00000       0.00000       0.00000       0.00000       0.00000       44.2004       42.2754       24.8702       10.5666       4.07512       1.03817       0.00000       0.00000       0.00000       0.00000       0.00000       0.00000       0.00000       0.00000       0.00000       0.00000       0.00000       0.00000
   3  13 2137.7094    0.7136  1.0987 10.3369  0.0000  0.0790   0.0374   0.1812    0.3243   0.0000   428.8621       24.4439      -18.9333       7.70320     -0.673703       3.83175       0.00000       0.00000       0.00000       0.00000       0.00000       0.00000       0.00000       0.00000       0.00000       0.00000       0.00000       0.00000       41.8886       39.3305       29.3777       12.3325       7.85102       1.95137       0.00000       0.00000       0.00000       0.00000       0.00000       0.00000       0.00000       0.00000       0.00000       0.00000       0.00000       0.00000
   3  14 2273.4593    0.9813  0.8565 10.8795  0.0000  0.0550   0.0483   0.1423    0.3123   0.0000   443.6102       75.2511      -23.9445     -0.111807       6.79534     -0.308711       0.00000       0.00000       0.00000       0.00000       0.00000       0.00000       0.00000       0.00000       0.00000       0.00000       0.00000       0.00000       31.3179       27.0088       21.1614       12.0570       5.21171       1.22540       0.00000       0.00000       0.00000       0.00000       0.00000       0.00000       0.00000       0.00000       0.00000       0.00000       0.00000       0.00000
   3  15 2407.6817    1.3658  0.9758 10.9574  0.0000  0.0557   0.0629   0.1466    0.4411   0.0000   381.2165       41.1963      0.321890       6.55747      -1.25081      -3.07146       0.00000       0.00000       0.00000       0.00000       0.00000       0.00000       0.00000       0.00000       0.00000       0.00000       0.00000       0.00000       30.2550       25.3179       20.0045       12.3560       4.85699       1.25893       0.00000       0.00000       0.00000       0.00000       0.00000       0.00000       0.00000       0.00000       0.00000       0.00000       0.00000       0.00000
   3  16 2541.8138    1.7314  1.0207 11.0886  0.0000  0.0505   0.0757   0.1374    0.5605   0.0000   425.6348      -40.2830       7.55833      -8.15549       5.46638     -0.528485       0.00000       0.00000       0.00000       0.00000       0.00000       0.00000       0.00000       0.00000       0.00000       0.00000       0.00000       0.00000       24.5729       23.1067       18.5748       10.3194       5.07779       1.44826       0.00000       0.00000       0.00000       0.00000       0.00000       0.00000       0.00000       0.00000       0.00000       0.00000       0.00000       0.00000
   3  17 2676.2673    2.4494  0.9688 11.5745  0.0000  0.0542   0.1067   0.1232    0.7339   0.0000   433.8607       28.3515      -17.0659      -13.4110      -7.19638      -2.12000       0.00000       0.00000       0.00000       0.00000       0.00000       0.00000       0.00000       0.00000       0.00000       0.00000       0.00000       0.00000       30.3068       28.6233       20.1421       10.6098       4.92939       1.33783       0.00000       0.00000       0.00000       0.00000       0.00000       0.00000       0.00000       0.00000       0.00000       0.00000       0.00000       0.00000
   3  18 2811.4752    3.0640  0.9132  2.5128  0.0000  0.0427   0.1229   0.1124 1000.0000   0.0000   414.3910       27.2016       9.53232      -10.0402       2.31996     0.0744263       0.00000       0.00000       0.00000       0.00000       0.00000       0.00000       0.00000       0.00000       0.00000       0.00000       0.00000       0.00000       22.1907       20.7667       15.7584       8.94240       4.14925       1.16183       0.00000       0.00000       0.00000       0.00000       0.00000       0.00000       0.00000       0.00000       0.00000       0.00000       0.00000       0.00000
   3  19 2947.1760    3.6523  0.9837  6.3216  0.0000  0.0498   0.1484   0.1401  266.2639   0.0000   466.4314       70.0517       13.4509       10.0051      -5.71428      -1.85375       0.00000       0.00000       0.00000       0.00000       0.00000       0.00000       0.00000       0.00000       0.00000       0.00000       0.00000       0.00000       25.2717       26.0174       18.7843       8.49197       5.00710       1.43485       0.00000       0.00000       0.00000       0.00000       0.00000       0.00000       0.00000       0.00000       0.00000       0.00000       0.00000       0.00000
   3  20 3082.5751    3.9703  1.1407 13.0209  0.0000  0.0565   0.1719   0.1521    0.5543   0.0000   452.0633       46.4097       11.6614      -11.6279      -3.66815      -1.59206       0.00000       0.00000       0.00000       0.00000       0.00000       0.00000       0.00000       0.00000       0.00000       0.00000       0.00000       0.00000       24.2126       27.7220       17.9182       12.5192       4.95100       1.93442       0.00000       0.00000       0.00000       0.00000       0.00000       0.00000       0.00000       0.00000       0.00000       0.00000       0.00000       0.00000
   3  21 3217.9871    3.8325  1.6618 12.1981  0.0005  0.0640   0.1290   0.1966    0.6272   0.0000   484.1325       14.5505       29.6838       2.15543       1.81565     -0.777160       0.00000       0.00000       0.00000       0.00000       0.00000       0.00000       0.00000       0.00000       0.00000       0.00000       0.00000       0.00000       36.0296       33.4268       23.8600       13.1702       5.72944       1.58305       0.00000       0.00000       0.00000       0.00000       0.00000       0.00000       0.00000       0.00000       0.00000       0.00000       0.00000       0.00000
   3  22 3353.6947    3.5392  2.0832 11.4949 -0.0010  0.0727   0.1091   0.2116    0.9257   0.0000   445.9280       76.2155       13.5363       8.20330       9.03069      -1.89621       0.00000       0.00000       0.00000       0.00000       0.00000       0.00000       0.00000       0.00000       0.00000       0.00000       0.00000       0.00000       39.8684       35.9535       27.2108       15.2416       6.68400       1.78462       0.00000       0.00000       0.00000       0.00000       0.00000       0.00000       0.00000       0.00000       0.00000       0.00000       0.00000       0.00000
   3  23 3489.8230    3.0726  3.0443 11.1789  0.0000  0.0882   0.0793   0.2598    0.5915   0.0000   461.8834       103.858       15.6635      -19.1799      -8.47627       3.27957       0.00000       0.00000       0.00000       0.00000       0.00000       0.00000       0.00000       0.00000       0.00000       0.00000       0.00000       0.00000       46.9607       43.8120       31.8865       19.0060       8.00121       2.39151       0.00000       0.00000       0.00000       0.00000       0.00000       0.00000       0.00000       0.00000       0.00000       0.00000       0.00000       0.00000
   3  24 3626.4181    2.7475  3.8303 11.0378  0.0000  0.1034   0.0658   0.2890    0.4835   0.0000   417.8080       90.0333      -27.7782      -3.06405      -2.50952       2.62260       0.00000       0.00000       0.00000       0.00000       0.00000       0.00000       0.00000       0.00000       0.00000       0.00000       0.00000       0.00000       52.2189       50.5350       37.1295       21.6639       9.80411       2.96864       0.00000       0.00000       0.00000       0.00000       0.00000       0.00000       0.00000       0.00000       0.00000       0.00000       0.00000       0.00000
   4  10 1777.9843    0.3019  0.4025 10.8570  0.0126  0.0572   0.0239   0.1106    0.0736   0.0000   432.4332       29.7629       2.97245      -10.5686      -9.77706     -0.681301       1.30419      0.407844       0.00000       0.00000       0.00000       0.00000       0.00000       0.00000       0.00000       0.00000       0.00000       0.00000       21.4275       22.9198       17.2060       11.4334       7.90526       2.62595       1.37494      0.344644       0.00000       0.00000       0.00000       0.00000       0.00000       0.00000       0.00000       0.00000       0.00000       0.00000
   4  11 1914.7626    0.4087  0.6537 10.8377 -0.0010  0.0669   0.0231   0.1176    0.0945   0.0000   430.9669      -21.4949      -19.2526      -4.27352      -1.03304       1.24541     -0.728600     -0.119820       0.00000       0.00000       0.00000       0.00000       0.00000       0.00000       0.00000       0.00000       0.00000       0.00000       29.5272       32.2966       24.6897       14.1689       8.33705       3.12157       1.56688      0.393001       0.00000       0.00000       0.00000       0.00000       0.00000       0.00000       0.00000       0.00000       0.00000       0.00000
   4  13 2188.3965    0.8817  0.6564 11.0835 -0.0042  0.0807   0.0416   0.1053    0.1663   0.0000   429.8485       7.29333      0.962838      -2.39584       3.87939      -3.18446     -0.440120      0.324829       0.00000       0.00000       0.00000       0.00000       0.00000       0.00000       0.00000       0.00000       0.00000       0.00000       45.0330       44.9165       32.3028       19.2943       8.35337       3.18173      0.903918      0.231612       0.00000       0.00000       0.00000       0.00000       0.00000       0.00000       0.00000       0.00000       0.00000       0.00000
   4  14 2324.2314    1.2978  0.5923 11.4579  0.0026  0.0359   0.0612   0.0928    0.1849   0.0000   446.0569       33.6218       29.6140      -4.02104      -1.75769      0.123573     -0.225389    0.00724055       0.00000       0.00000       0.00000       0.00000       0.00000       0.00000       0.00000       0.00000       0.00000       0.00000       13.0833       12.9801       12.1484       8.35587       5.08928       2.66703       1.02226      0.240218       0.00000       0.00000       0.00000       0.00000       0.00000       0.00000       0.00000       0.00000       0.00000       0.00000
   4  15 2458.6304    1.7061  0.9539 10.4161 -0.0013  0.0471   0.0601   0.1178    0.7732   0.0000   464.5511       20.4498      -1.10051       1.08993      -13.3860      -5.78848      0.177245      0.450504       0.00000       0.00000       0.00000       0.00000       0.00000       0.00000       0.00000       0.00000       0.00000       0.00000       16.2958       17.6761       14.1506       11.4223       7.22924       3.15253       1.22184      0.349880       0.00000       0.00000       0.00000       0.00000       0.00000       0.00000       0.00000       0.00000       0.00000       0.00000
   4  16 2593.1661    2.1561  1.0071 10.9208 -0.0026  0.0574   0.0748   0.1167    0.7142   0.0000   429.8811      -3.02819    0.00233804       2.07889      -2.60563      -3.71609     -0.741125     -0.340344       0.00000       0.00000       0.00000       0.00000       0.00000       0.00000       0.00000       0.00000       0.00000       0.00000       20.9475       22.9993       17.7962       14.4615       8.28214       4.24306       1.49608      0.452773       0.00000       0.00000       0.00000       0.00000       0.00000       0.00000       0.00000       0.00000       0.00000       0.00000
   4  17 2728.5762    2.4244  1.1977 11.7982 -0.0178  0.0501   0.0780   0.1331    0.5017   0.0000   440.5011       75.4616       17.4394      -4.95548      0.468180     -0.773712     -0.550980     -0.556460       0.00000       0.00000       0.00000       0.00000       0.00000       0.00000       0.00000       0.00000       0.00000       0.00000       17.2147       20.8805       15.8642       11.4415       6.49060       3.38972       1.28596      0.407003       0.00000       0.00000       0.00000       0.00000       0.00000       0.00000       0.00000       0.00000       0.00000       0.00000
   4  18 2864.3478    3.2942  0.7917 12.4068 -0.0005  0.0417   0.1260   0.0956    0.4079   0.0000   442.9533       5.74498      -8.88882      -14.7353       1.46091      -2.08231     -0.130939     0.0305246       0.00000       0.00000       0.00000       0.00000       0.00000       0.00000       0.00000       0.00000       0.00000       0.00000       18.2711       17.6006       14.8027       10.1330       6.10300       2.69240       1.01201      0.235258       0.00000       0.00000       0.00000       0.00000       0.00000       0.00000       0.00000       0.00000       0.00000       0.00000
   4  19 3000.2709    3.8250  1.0570 12.1151 -0.0005  0.0447   0.1379   0.1129    0.7903   0.0000   449.6873       25.1546     -0.758318      -5.75237      0.768564      -4.27475      0.795949    -0.0927804       0.00000       0.00000       0.00000       0.00000       0.00000       0.00000       0.00000       0.00000       0.00000       0.00000       17.7435       17.4069       15.0476       10.4706       6.05483       3.04324       1.10419      0.264005       0.00000       0.00000       0.00000       0.00000       0.00000       0.00000       0.00000       0.00000       0.00000       0.00000
   4  20 3136.1827    4.1145  1.3566  2.9773  0.0000  0.0482   0.1304   0.1360 1000.0000   0.0000   435.8723       21.6361       27.3235       6.69993       2.14628      -1.63779       0.00000       0.00000       0.00000       0.00000       0.00000       0.00000       0.00000       0.00000       0.00000       0.00000       0.00000       0.00000       19.1240       19.2977       16.5546       11.0630       6.28577       3.25498       1.22024      0.297740       0.00000       0.00000       0.00000       0.00000       0.00000       0.00000       0.00000       0.00000       0.00000       0.00000
   4  21 3271.9893    3.8842  1.9180  7.5417 -0.0011  0.0586   0.1033   0.1641   10.2469   0.0000   420.3655       71.0561      -4.21371       21.7093       10.4390      -5.05081      -1.71501     -0.836270       0.00000       0.00000       0.00000       0.00000       0.00000       0.00000       0.00000       0.00000       0.00000       0.00000       22.4591       23.0378       19.3760       13.7965       8.13564       3.93361       1.51418      0.394613       0.00000       0.00000       0.00000       0.00000       0.00000       0.00000       0.00000       0.00000       0.00000       0.00000
   4  22 3408.3232    3.5639  2.3372 11.7726  0.0008  0.0678   0.0855   0.1867    0.4279   0.0000   425.2760       67.7898      -3.22206       21.7972      -3.37237      -11.2278      0.541209     -0.462234       0.00000       0.00000       0.00000       0.00000       0.00000       0.00000       0.00000       0.00000       0.00000       0.00000       26.0317       27.2631       22.8713       15.6535       9.10250       4.63553       1.74414      0.451436       0.00000       0.00000       0.00000       0.00000       0.00000       0.00000       0.00000       0.00000       0.00000       0.00000
   4  23 3544.9950    2.8462  4.0022 10.8855 -0.0003  0.0946   0.0511   0.2503    0.3506   0.0000   400.5940       77.4137      -31.9729      -7.69036       8.84091       4.18364      0.357986     -0.487450       0.00000       0.00000       0.00000       0.00000       0.00000       0.00000       0.00000       0.00000       0.00000       0.00000       34.9085       38.6952       30.5009       21.4651       13.4773       5.79557       2.48380      0.690184       0.00000       0.00000       0.00000       0.00000       0.00000       0.00000       0.00000       0.00000       0.00000       0.00000
   4  25 3819.3652    2.0395  6.4645 10.4652 -0.0010  0.1336   0.0288   0.3355    0.2038   0.0000   430.8433       132.834       4.85458      -44.2198      -14.2137      0.483335      -2.49022     -0.988836       0.00000       0.00000       0.00000       0.00000       0.00000       0.00000       0.00000       0.00000       0.00000       0.00000       52.7872       57.0144       45.8092       31.2214       17.4974       8.98192       3.35058      0.928737       0.00000       0.00000       0.00000       0.00000       0.00000       0.00000       0.00000       0.00000       0.00000       0.00000
   4  26 3956.8934    1.7590  8.0140 10.3848 -0.0016  0.1491   0.0223   0.4262    0.1562   0.0000   459.6703       76.7883       40.7862       17.1738       27.5184       8.66693      -6.11424      -2.24914       0.00000       0.00000       0.00000       0.00000       0.00000       0.00000       0.00000       0.00000       0.00000       0.00000       57.3279       61.3254       52.6118       33.6826       19.7273       10.1834       4.10934       1.02259       0.00000       0.00000       0.00000       0.00000       0.00000       0.00000       0.00000       0.00000       0.00000       0.00000
   5  13 2235.4161    0.9001  0.6693 10.6899 -0.0024  0.0399   0.0391   0.0853    0.1706   0.0000   439.4013      -4.09290       17.2375      -11.3672       5.66489       5.51328      0.191843    -0.0806531     0.0755306      0.128817       0.00000       0.00000       0.00000       0.00000       0.00000       0.00000       0.00000       0.00000       14.4881       16.8238       14.0829       9.91343       5.37434       3.11100       1.68905      0.711165      0.220505     0.0588077       0.00000       0.00000       0.00000       0.00000       0.00000       0.00000       0.00000       0.00000
   5  14 2371.1241    1.2735  1.0214 10.4543  0.0010  0.0430   0.0444   0.1300    0.3613   0.0000   410.2935      -12.0759      -7.73231      -8.89329       2.72635      -13.1808     -0.265163      0.632245     0.0442316    -0.0428653       0.00000       0.00000       0.00000       0.00000       0.00000       0.00000       0.00000       0.00000       12.6691       13.7329       12.6436       10.1498       6.71370       4.02602       2.20961      0.883895      0.297083     0.0693118       0.00000       0.00000       0.00000       0.00000       0.00000       0.00000       0.00000       0.00000
   5  15 2506.1873    1.6461  1.0767 11.2239 -0.0045  0.0474   0.0612   0.1214    0.4127   0.0000   415.8841       45.1750      -12.7972       6.39543       2.86469     -0.123970     -0.962570     -0.372595      0.134431    -0.0744632       0.00000       0.00000       0.00000       0.00000       0.00000       0.00000       0.00000       0.00000       16.0201       18.0315       16.0799       10.8991       7.12075       4.26206       1.87187      0.959175      0.318545     0.0683657       0.00000       0.00000       0.00000       0.00000       0.00000       0.00000       0.00000       0.00000
   5  16 2641.3815    2.1220  0.8597 12.1038 -0.0022  0.0461   0.0828   0.1013    0.2869   0.0000   440.9114       27.2201       14.8473      -3.75594      0.926140       2.85559      -1.45118     -0.368704      0.219327    -0.0673953       0.00000       0.00000       0.00000       0.00000       0.00000       0.00000       0.00000       0.00000       18.3388       20.6370       17.5718       11.4921       7.00219       3.61893       1.74713      0.717746      0.256574     0.0550013       0.00000       0.00000       0.00000       0.00000       0.00000       0.00000       0.00000       0.00000
   5  17 2777.4405    2.8573  0.9761 10.0699 -0.0031  0.0371   0.1007   0.1068    3.4646   0.0000   431.0941       21.3949      -7.33875      -9.86299      0.475231      -6.87156      0.151720      -1.51557     0.0353053    0.00169585       0.00000       0.00000       0.00000       0.00000       0.00000       0.00000       0.00000       0.00000       12.0736       13.5937       11.5931       9.13449       5.59102       3.29636       1.76411      0.732341      0.233154     0.0580617       0.00000       0.00000       0.00000       0.00000       0.00000       0.00000       0.00000       0.00000
   5  19 3049.9967    4.2089  0.9715  7.7203  0.0000  0.0447   0.2176   0.1514   84.0791   0.0000   432.1739       19.4340       11.8000       4.65100      0.611000      -1.99900       0.00000       0.00000       0.00000       0.00000       0.00000       0.00000       0.00000       0.00000       0.00000       0.00000       0.00000       0.00000       11.7552       14.1393       12.0105       9.47615       7.17948       3.87545       2.36122      0.788246      0.331003     0.0761691       0.00000       0.00000       0.00000       0.00000       0.00000       0.00000       0.00000       0.00000
   5  20 3186.4910    4.2479  1.0887 12.3415 -0.0019  0.0456   0.1600   0.1274    1.1105   0.0000   451.1513       6.89941       16.8470       18.9306       5.73324      -15.0575      -3.89519     -0.929987     0.0447630     -0.216645       0.00000       0.00000       0.00000       0.00000       0.00000       0.00000       0.00000       0.00000       14.6283       15.8389       14.3642       10.9804       7.08431       4.59349       2.09019       1.04304      0.313988     0.0735187       0.00000       0.00000       0.00000       0.00000       0.00000       0.00000       0.00000       0.00000
   5  21 3322.8179    3.8614  1.7059 10.3072 -0.0017  0.0527   0.1067   0.1512    3.0049   0.0000   439.8157       41.7132       26.2866       13.6737      -10.0847      -11.5007       2.84958      -2.37378      0.694875    -0.0743876       0.00000       0.00000       0.00000       0.00000       0.00000       0.00000       0.00000       0.00000       15.8523       17.9596       15.9133       12.1544       8.05901       4.74031       2.53371       1.08227      0.374646     0.0883772       0.00000       0.00000       0.00000       0.00000       0.00000       0.00000       0.00000       0.00000
   5  24 3734.2462    2.2477  4.8665 10.8349 -0.0001  0.1001   0.0405   0.2955    0.2604   0.0000   426.1462       43.5461       7.75778      -19.1126       8.48005      -1.25361     -0.720604      0.103720     -0.209968    -0.0401522       0.00000       0.00000       0.00000       0.00000       0.00000       0.00000       0.00000       0.00000       31.6658       34.5940       29.7043       23.8773       17.0443       9.77103       4.73543       1.98699      0.697302      0.163244       0.00000       0.00000       0.00000       0.00000       0.00000       0.00000       0.00000       0.00000
   5  26 4009.9437    1.6550  8.0867  9.6362 -0.0016  0.1365   0.0240   0.3998    0.2985   0.0000   443.3317       21.7809       18.0705      -36.5671       11.0823       1.26323       2.41433      -3.98127       1.76250     -0.237067       0.00000       0.00000       0.00000       0.00000       0.00000       0.00000       0.00000       0.00000       42.0482       47.9511       42.0165       32.0286       21.8292       12.9051       6.35585       2.81981      0.981593      0.230032       0.00000       0.00000       0.00000       0.00000       0.00000       0.00000       0.00000       0.00000
   6  10 1866.0349    0.4073  0.4460  9.8726 -0.0233  0.0373   0.0203   0.0647    0.0889   0.0000   430.3704       11.9116       2.66149      -2.57006      -1.17365       9.71284     -0.537396      -3.78517      0.459081      0.180952     -0.128695   -0.00906524       0.00000       0.00000       0.00000       0.00000       0.00000       0.00000       9.56861       10.5765       8.22934       8.14210       6.62164       4.53399       2.59572       1.30962      0.539425      0.192734     0.0614398     0.0143627       0.00000       0.00000       0.00000       0.00000       0.00000       0.00000
   6  11 2004.0726    0.5557  0.5114  9.9788 -0.0017  0.0286   0.0252   0.0723    0.1031   0.0000   436.5275       5.85773       2.79402       6.63876       4.46552      -9.59236    -0.0714828      0.874376     -0.644821      0.163873    -0.0103016   -0.00995245       0.00000       0.00000       0.00000       0.00000       0.00000       0.00000       7.07013       7.85134       7.35803       6.12672       4.71308       3.43503       1.93229      0.946696      0.475626      0.184147     0.0521150     0.0113615       0.00000       0.00000       0.00000       0.00000       0.00000       0.00000
   6  12 2142.4611    0.7826  0.6688 10.2834 -0.0019  0.0355   0.0304   0.0830    0.1385   0.0000   439.0898      -19.1711       2.71531      -9.30076       2.30401     -0.122145      0.325133      -1.28656    -0.0283504      0.116489     0.0314500   -0.00237499       0.00000       0.00000       0.00000       0.00000       0.00000       0.00000       10.7450       11.4622       10.9308       9.19488       5.79083       3.48351       2.26134       1.25327      0.562114      0.183843     0.0495923     0.0107189       0.00000       0.00000       0.00000       0.00000       0.00000       0.00000
   6  13 2279.8123    1.0061  0.7630 10.6631 -0.0102  0.0354   0.0377   0.0865    0.1647   0.0000   434.7738      -3.55047       24.3819       2.94757      -2.84827       2.28706      -4.34319      -2.50986      0.316117     -0.182425     0.0639671     0.0133041       0.00000       0.00000       0.00000       0.00000       0.00000       0.00000       9.34564       10.2299       10.4393       7.95075       5.56049       4.09763       2.32860       1.11212      0.598784      0.231784     0.0640441     0.0122709       0.00000       0.00000       0.00000       0.00000       0.00000       0.00000
   6  14 2415.5723    1.4443  0.8681 10.8925 -0.0153  0.0377   0.0512   0.0895    0.2626   0.0000   427.6560       3.09000       15.0694     -0.375175      -10.2750      -1.06500       3.04863      -2.72796     -0.695536     -0.221976     0.0527332     0.0161189       0.00000       0.00000       0.00000       0.00000       0.00000       0.00000       8.87603       10.7151       9.26314       8.00991       6.32704       4.07035       2.42149       1.32154      0.539809      0.211719     0.0710242     0.0158067       0.00000       0.00000       0.00000       0.00000       0.00000       0.00000
   6  15 2551.1978    1.9998  0.9224 11.0030  0.0005  0.0389   0.0648   0.0873    0.3624   0.0000   444.4262       14.8587      -3.27255      -8.16641      -3.41078      -5.93041      -3.01610     -0.871872      0.393504     -0.400910    -0.0131894     0.0228394       0.00000       0.00000       0.00000       0.00000       0.00000       0.00000       10.7783       12.5621       12.1902       8.90224       6.32361       3.83274       2.29809       1.23034      0.569954      0.227225     0.0714427     0.0135909       0.00000       0.00000       0.00000       0.00000       0.00000       0.00000
   6  16 2687.2025    2.5403  1.0362 11.2917 -0.0023  0.0384   0.0797   0.0944    0.5002   0.0000   435.8680       22.0037       19.9734       18.9194      -3.36275     -0.505304      -2.50022      -2.02470    -0.0464208    -0.0778345    -0.0825462    0.00247145       0.00000       0.00000       0.00000       0.00000       0.00000       0.00000       9.56520       10.6295       10.3569       8.37059       6.60771       3.84476       2.62729       1.39353      0.613462      0.214666     0.0762187     0.0142892       0.00000       0.00000       0.00000       0.00000       0.00000       0.00000
   6  17 2823.8892    3.0277  0.9776 12.1526 -0.0046  0.0366   0.0989   0.0944    0.3264   0.0000   431.0464       11.8545       28.2408      -14.3345      -3.20140      -3.04319      0.510633       1.83956     -0.110282     -0.196445    -0.0408446     0.0114854       0.00000       0.00000       0.00000       0.00000       0.00000       0.00000       9.39867       10.2995       9.62115       8.74769       5.86093       3.70319       2.47972       1.31177      0.618179      0.203482     0.0617464     0.0141106       0.00000       0.00000       0.00000       0.00000       0.00000       0.00000
   6  18 2960.8504    3.6674  0.9599 12.3046 -0.0057  0.0359   0.1268   0.0901    0.4569   0.0000   431.8087       19.6519       32.3806      -8.35435      -4.68688      -12.3863       1.65674      -4.32085      0.551895     -0.304505    -0.0269564   -0.00451386       0.00000       0.00000       0.00000       0.00000       0.00000       0.00000       10.5853       12.0264       11.0046       8.45842       6.35347       3.93168       2.25206       1.19743      0.503632      0.193087     0.0642469     0.0123656       0.00000       0.00000       0.00000       0.00000       0.00000       0.00000
   6  19 3097.5895    3.9672  1.1960 11.7809 -0.0103  0.0390   0.1252   0.1030    1.1928   0.0000   439.6509       31.0202      -3.62970     0.0255033      -1.23921      -7.97974      -3.05089      -2.69642      -1.46197     -0.284157     0.0730061   -0.00717135       0.00000       0.00000       0.00000       0.00000       0.00000       0.00000       9.94430       11.1663       10.5198       8.72525       6.57737       4.20606       2.54069       1.42499      0.599067      0.235737     0.0728951     0.0148696       0.00000       0.00000       0.00000       0.00000       0.00000       0.00000
   6  20 3234.3160    3.8715  1.3687 12.3669 -0.0082  0.0449   0.1196   0.1166    0.5611   0.0000   439.3304       51.5468       13.1417      -12.1858      -1.03827      -5.23106      -2.40253      -1.17357      0.583401     -0.368893    -0.0908394    -0.0155409       0.00000       0.00000       0.00000       0.00000       0.00000       0.00000       11.2006       12.9743       10.9521       10.2410       7.71292       5.12283       3.11471       1.57078      0.703266      0.254223     0.0807258     0.0187804       0.00000       0.00000       0.00000       0.00000       0.00000       0.00000
   6  21 3371.2822    3.2509  1.9289 12.2134 -0.0003  0.0592   0.0864   0.1537    0.3232   0.0000   433.0469       56.6538       15.4368      0.623701      -2.02138      -4.18792       9.60492      -3.95834      0.898863      0.146929    -0.0328972   -0.00349017       0.00000       0.00000       0.00000       0.00000       0.00000       0.00000       15.6596       17.2250       16.2963       12.9740       10.7456       7.00104       4.12168       2.17854      0.916944      0.365284      0.118112     0.0219309       0.00000       0.00000       0.00000       0.00000       0.00000       0.00000
   6  22 3508.4786    2.9661  2.8952 11.2517 -0.0003  0.0729   0.0581   0.1835    0.3349   0.0000   447.0242       25.6182       48.1157       5.24348       5.44315       1.27665      -5.26267      0.918247      -1.25237      0.128081     0.0865411     0.0102028       0.00000       0.00000       0.00000       0.00000       0.00000       0.00000       18.7962       23.3820       19.6778       17.2536       12.0149       8.71951       4.54132       2.64747       1.03471      0.468740      0.126453     0.0321932       0.00000       0.00000       0.00000       0.00000       0.00000       0.00000
   7   7 1483.4262    0.1323  0.0697 10.0326  0.0254  0.0258   0.0329   0.0502    0.0425   0.0000   431.1724      -9.27075       10.0846       4.56318       1.13328      0.137316     -0.774151      0.942912     -0.181666     -0.185262    -0.0998519   -0.00938421     0.0132683    0.00200889       0.00000       0.00000       0.00000       0.00000       5.05093       5.42258       6.31393       4.76298       4.10430       2.88519       1.59849       1.79528      0.621017      0.266679      0.124842     0.0516563     0.0140003    0.00199984       0.00000       0.00000       0.00000       0.00000
   7   9 1767.6926    0.3117  0.2861 10.0170 -0.0131  0.0310   0.0187   0.0525    0.0587   0.0000   438.7681      -6.05410       5.19740       5.35647       2.83470      0.667923     -0.727616       2.03655     -0.576130     0.0951197      0.111733     0.0171550   -0.00975669  -7.49434e-05       0.00000       0.00000       0.00000       0.00000       6.37714       8.38387       6.92145       6.15704       5.30211       3.75714       2.65018       1.36997      0.749088      0.304045      0.149028     0.0432216     0.0162432    0.00359330       0.00000       0.00000       0.00000       0.00000
   7  10 1906.7580    0.4374  0.4343 10.1111 -0.0149  0.0291   0.0211   0.0628    0.0801   0.0000   439.2232       10.1931       7.10706      -6.19731       8.26514       2.55607       1.38446      0.489018     -0.414777      0.166516     -0.140980    -0.0231384     0.0323868   -0.00107872       0.00000       0.00000       0.00000       0.00000       6.66670       7.68762       7.25048       5.98580       5.04994       3.72838       2.24548       1.38483      0.696987      0.314779      0.131377     0.0501395     0.0137237    0.00247173       0.00000       0.00000       0.00000       0.00000
   7  11 2045.8569    0.6084  0.5854 10.3188 -0.0064  0.0393   0.0248   0.0697    0.0992   0.0000   429.3075      -12.5461       5.10323       4.92307       7.49881      -1.54643     -0.456844      -1.55528      0.379475     0.0317430      0.138204    -0.0340193    -0.0169751    0.00121862       0.00000       0.00000       0.00000       0.00000       8.26875       9.18289       8.58016       8.19268       7.13388       3.87496       3.08414       1.94903       1.04111      0.509695      0.178316     0.0570370     0.0209315    0.00352990       0.00000       0.00000       0.00000       0.00000
   7  12 2184.5468    0.8444  0.7083 10.4426 -0.0056  0.0373   0.0303   0.0818    0.1303   0.0000   439.1743       2.38633       13.4026      -20.0700       2.16333       4.78262       4.20042      0.966754  -0.000963583      0.114605    -0.0686289    -0.0376795   -0.00194731   0.000788153       0.00000       0.00000       0.00000       0.00000       8.48431       9.38729       8.71984       6.55644       6.95865       4.87152       3.45851       1.79317      0.778141      0.436339      0.149776     0.0603633     0.0195987    0.00295852       0.00000       0.00000       0.00000       0.00000
   7  13 2322.1946    1.2015  0.7715 10.7707 -0.0006  0.0344   0.0401   0.0730    0.1738   0.0000   441.2146      -18.0687       18.6329       8.99335     -0.483359      -3.22641     0.0467984      -1.78995      0.472074     -0.183486     -0.131443     0.0603929    0.00704097   -0.00155354       0.00000       0.00000       0.00000       0.00000       8.04651       7.93791       7.66812       7.45756       6.19908       4.09583       2.87740       1.76525      0.936031      0.431297      0.161382     0.0511360     0.0150399    0.00268896       0.00000       0.00000       0.00000       0.00000
   7  14 2458.2350    1.6095  1.1524 10.6386 -0.0029  0.0375   0.0468   0.0965    0.3630   0.0000   433.7777       9.44858      -2.97582       5.99629       1.08239      -4.92577      -5.89547     -0.194593      -1.20306    -0.0734151    -0.0756949    -0.0451964   -0.00758368   -0.00320254       0.00000       0.00000       0.00000       0.00000       8.11937       9.81192       9.54623       8.17778       6.14169       4.39568       2.90320       1.67340      0.894669      0.438797      0.181925     0.0647558     0.0178217    0.00362068       0.00000       0.00000       0.00000       0.00000
   7  15 2594.3345    2.0651  1.0190 11.3742 -0.0026  0.0359   0.0628   0.0923    0.2891   0.0000   437.6001       8.56164     -0.578677       9.39806      -6.08386      -8.25048       1.78149      -2.57275    -0.0485579    -0.0257025      0.295450   -0.00421379    0.00633209    0.00112305       0.00000       0.00000       0.00000       0.00000       8.78470       10.3924       9.59114       8.39561       6.18094       4.37103       2.60728       1.67519      0.840782      0.397736      0.155207     0.0572460     0.0145868    0.00321759       0.00000       0.00000       0.00000       0.00000
   7  16 2731.2502    2.4544  1.0428 11.8721 -0.0077  0.0364   0.0756   0.0972    0.2707   0.0000   448.5958       13.1852       6.51948      -3.14322      -7.69141       1.17735       1.07838      -3.73490     -0.324574     -0.731186     -0.119316    -0.0720926    -0.0141598  -0.000291875       0.00000       0.00000       0.00000       0.00000       8.83832       10.0909       9.68408       8.16832       6.44190       4.30653       2.75940       1.68841      0.913696      0.385859      0.166652     0.0564581     0.0162624    0.00297823       0.00000       0.00000       0.00000       0.00000
   7  17 2868.4895    3.1910  0.8583 12.3991 -0.0038  0.0333   0.1000   0.0772    0.2358   0.0000   442.1381       24.5092       1.39265       10.8522      -2.29342      -12.5911     -0.995504     -0.749988      0.194009     -0.919111    -0.0985903    -0.0371548   -0.00375164    0.00122347       0.00000       0.00000       0.00000       0.00000       7.18989       8.75088       8.51503       7.06141       5.50824       4.11565       2.51516       1.46466      0.853576      0.341111      0.172554     0.0590786     0.0159727    0.00318732       0.00000       0.00000       0.00000       0.00000
   7  18 3005.9317    3.6001  0.9385 12.7897 -0.0138  0.0381   0.1180   0.0875    0.2682   0.0000   437.2486       31.0231      -4.52729      -11.1766    0.00748010      -5.75320       2.27986      -2.52099       1.60670      0.153682     -0.482213    -0.0677777    -0.0182235   -0.00280965       0.00000       0.00000       0.00000       0.00000       8.22588       9.98671       9.58134       8.34592       6.07499       4.20395       2.79799       1.60007      0.923781      0.418188      0.194523     0.0617815     0.0176582    0.00369393       0.00000       0.00000       0.00000       0.00000
   7  19 3143.0398    4.1423  1.1551 12.2051  0.0037  0.0382   0.1240   0.0970    0.5152   0.0000   451.4435       15.5194       6.27104       4.46094      -11.6803      -15.0653      -3.19947      -4.21764      -1.15318     -0.521517     -0.262427     0.0517615    0.00259706   -0.00788654       0.00000       0.00000       0.00000       0.00000       9.04170       10.2527       9.88302       8.01539       6.80981       4.61291       3.23356       1.75887      0.878111      0.457145      0.177280     0.0603049     0.0189395    0.00325675       0.00000       0.00000       0.00000       0.00000
   7  20 3280.1805    3.6890  1.4840 13.0318 -0.0040  0.0464   0.0978   0.1184    0.1874   0.0000   422.9672       12.8435      -10.3388       1.31104       9.11227      -4.81428      0.246697      -2.11373     -0.307370     -0.245260     -0.139136     -0.155137    -0.0188086    0.00213392       0.00000       0.00000       0.00000       0.00000       9.95804       12.4121       11.2730       9.62276       8.00168       5.62984       3.64108       2.12438       1.15441      0.491138      0.219448     0.0787395     0.0237341    0.00462842       0.00000       0.00000       0.00000       0.00000
   7  21 3417.7745    3.3046  2.2161 11.8335 -0.0030  0.0515   0.0698   0.1446    0.2756   0.0000   446.2340       36.7866      -2.78508      -13.9798       11.8835      -10.5006      -2.57469     -0.878265      -1.68425      0.866675    -0.0270716     -0.137916    0.00449178    0.00456611       0.00000       0.00000       0.00000       0.00000       11.8468       13.5624       12.3324       10.9820       8.97832       6.59664       4.37199       2.40313       1.25738      0.583943      0.244976     0.0828288     0.0244459    0.00477476       0.00000       0.00000       0.00000       0.00000
   7  22 3555.7005    2.7570  3.0193 11.4909 -0.0016  0.0655   0.0502   0.1697    0.2055   0.0000   467.4528       49.6618       24.7435      -14.9338      -4.62708      -20.8989       11.2450      -5.61636     -0.462468     -0.745543     -0.117625    -0.0253540   -0.00741235    0.00583789       0.00000       0.00000       0.00000       0.00000       14.4850       17.5096       16.8642       14.2930       11.0084       8.07859       4.92388       3.07724       1.57945      0.757308      0.310871      0.119302     0.0316839    0.00626867       0.00000       0.00000       0.00000       0.00000
   7  23 3693.9164    2.4145  4.4175 10.6623  0.0009  0.0813   0.0358   0.2118    0.2224   0.0000   456.9549       60.8651       15.8185       4.24445       4.63274       15.7550      -2.39124       4.47525     -0.928684    -0.0597737     -0.155642    -0.0822878    0.00908618   -0.00469177       0.00000       0.00000       0.00000       0.00000       18.7330       21.3806       20.7025       17.9607       14.2505       9.94385       6.39371       3.87333       2.09411      0.930057      0.393229      0.138120     0.0392050    0.00729673       0.00000       0.00000       0.00000       0.00000
   7  24 3832.5613    2.0121  6.2853 10.0210  0.0000  0.0980   0.0251   0.2795    0.2034   0.0000   415.8762       33.3793      -19.3577       22.0142      -3.84860      0.305785      -3.90569       4.65499      -2.18711      -2.21323     0.0137564     -0.308639      0.126390  -0.000445171       0.00000       0.00000       0.00000       0.00000       21.8358       25.5373       24.6113       21.7073       17.2036       11.6397       7.75597       4.67695       2.55796       1.17024      0.485728      0.169514     0.0504060    0.00937763       0.00000       0.00000       0.00000       0.00000
   7  25 3971.0929    1.6790  7.2248 10.1706 -0.0005  0.1159   0.0213   0.3271    0.1357   0.0000   423.1361       91.1603       39.1956       52.4321     -0.948267      -4.43442       3.57818      -8.25404     -0.888434       2.30248      0.359870     -0.398484    -0.0805054   -0.00315768       0.00000       0.00000       0.00000       0.00000       26.2055       30.2749       29.2430       25.7471       20.3274       13.6910       9.17831       5.58490       2.96936       1.42613      0.556498      0.196881     0.0584732     0.0108780       0.00000       0.00000       0.00000       0.00000
   8   8 1665.7569    0.2275  0.2146  9.6782 -0.0376  0.0434   0.0243   0.0589    0.0545   0.0000   443.1923      -17.8463      -1.84935       9.53460       4.84546      -3.02613      -1.65479      -1.72460       1.15420      0.595761     -0.332000      0.102879    -0.0761374  -0.000446922    0.00155263   0.000921859       0.00000       0.00000       10.2378       10.5561       8.47041       6.72444       7.59155       6.58134       6.83879       3.48950       1.65882      0.848735      0.367265      0.150968     0.0544968     0.0154117    0.00580878    0.00106464       0.00000       0.00000
   8  11 2086.1844    0.7095  0.5291 10.0433 -0.0061  0.0286   0.0276   0.0550    0.1043   0.0000   434.0017       3.26528       18.6793       4.20638       5.92863      -1.49489      -4.95056       2.32109       1.22971      0.257244     -0.491376    -0.0196838    -0.0295955    0.00789176  -0.000963362  -0.000631862       0.00000       0.00000       5.04063       6.18136       6.49207       5.42104       4.34040       3.58307       2.61901       1.53368      0.924876      0.487673      0.250865      0.114206     0.0465959     0.0146130    0.00370777   0.000653388       0.00000       0.00000
   8  12 2225.1982    0.9433  0.7147 10.2965 -0.0068  0.0310   0.0319   0.0729    0.1337   0.0000   443.4155      -4.36108       7.00720       8.34522      -2.66261      0.106529      -3.79018      0.526929     -0.346857     -0.861311   -0.00482548    -0.0472941     0.0260488    -0.0320946   -0.00343324  -0.000776769       0.00000       0.00000       5.55697       7.14312       6.24921       5.96148       5.06479       4.00769       2.68054       1.75764       1.06429      0.571263      0.249660      0.114972     0.0442998     0.0158640    0.00403928   0.000827327       0.00000       0.00000
   8  13 2362.9241    1.2070  0.9673 10.7863 -0.0054  0.0381   0.0370   0.0904    0.1660   0.0000   427.6566       1.65138       10.6707      -10.5579      -6.53813      -3.99967       2.46657      -3.05653     -0.661213     -0.389352     0.0201524     -0.147258    -0.0668785     0.0331719    0.00142114  -0.000189107       0.00000       0.00000       7.07890       8.90558       8.35518       7.72124       5.96307       4.98292       3.13118       2.05909       1.28329      0.684240      0.286281      0.141365     0.0560576     0.0189828    0.00443233   0.000935604       0.00000       0.00000
   8  14 2499.4706    1.6528  1.0214 11.1760 -0.0107  0.0346   0.0478   0.0862    0.1969   0.0000   428.8800       24.0179       17.9740      -2.83565      -3.19997      -6.64265     -0.260657      -2.91974       1.46601      0.354821     -0.358180     0.0100843    -0.0512345    0.00913015    0.00421294   0.000602546       0.00000       0.00000       7.06813       8.86154       8.40397       7.68459       5.85757       4.41978       2.89499       1.91535       1.10805      0.597686      0.291543      0.125419     0.0490926     0.0161159    0.00399894   0.000819364       0.00000       0.00000
   8  15 2636.2317    2.1862  1.1020 11.4203 -0.0015  0.0366   0.0601   0.0978    0.2286   0.0000   430.9543       10.0794       10.0426      -10.5512       9.00160      -3.91700       2.10025      0.794646    -0.0194743      -1.13200      0.406199    0.00632994    0.00553515     0.0300599   -0.00581029   0.000353934       0.00000       0.00000       6.71472       8.58810       8.41305       7.14449       5.97290       4.81591       2.86891       2.15423       1.13533      0.631163      0.318178      0.126895     0.0500389     0.0198764    0.00454871   0.000895436       0.00000       0.00000
   8  16 2773.8771    2.7264  1.0697 11.9263  0.0000  0.0449   0.0774   0.0891    0.2397   0.0000   444.2814       24.8840       8.20126      -3.38214       4.07902      -9.21262       2.43452      -3.17830     -0.844365      0.786204     -0.620415     0.0332763     0.0930273    -0.0435670   -0.00289030   0.000908333       0.00000       0.00000       10.9771       11.5654       9.14141       7.67453       8.03381       7.59654       5.42956       3.11601       1.62434      0.718058      0.294967      0.132014     0.0543617     0.0161380    0.00388828   0.000728671       0.00000       0.00000
   8  17 2911.7067    3.3846  0.9094 12.6578 -0.0044  0.0330   0.1023   0.0785    0.1889   0.0000   418.7133       16.3563       3.47161       6.80004      -1.21014      -6.55069       7.47972      -4.13836      -1.13101      0.622226      0.564340    -0.0409067   -0.00270959    0.00720612    0.00513151   0.000758719       0.00000       0.00000       6.96885       7.48066       6.76571       6.12570       5.72051       4.65369       3.54328       2.07154       1.20553      0.606664      0.280395      0.120797     0.0467126     0.0138491    0.00396700   0.000663930       0.00000       0.00000
   8  18 3049.3485    3.7464  1.1549 12.5524 -0.0058  0.0452   0.1019   0.0926    0.2791   0.0000   427.1038       9.28447       6.60111       1.84073       3.01158      -2.99075       2.88953     -0.607952     -0.206299     -0.188404      0.205513     -0.106860     0.0579170  -0.000330584    0.00357081  -0.000470136       0.00000       0.00000       11.1403       11.8253       9.29645       8.98491       8.85016       7.08619       5.06253       3.10355       1.71284      0.831150      0.344313      0.141086     0.0482670     0.0148459    0.00426460   0.000780450       0.00000       0.00000
   8  19 3186.9416    4.2015  1.1722 12.4145 -0.0138  0.0365   0.1140   0.0902    0.3804   0.0000   436.8444       22.0430       11.3344      -2.17996      -6.37846      -10.1703      -4.88645      -4.38286      -1.67905      -1.28832     0.0477086     -0.181089     -0.127660    0.00153725   -0.00104223   0.000500371       0.00000       0.00000       7.71211       8.89758       8.42368       7.72168       6.45096       4.47801       3.48323       2.12711       1.17034      0.653922      0.312247      0.140468     0.0476411     0.0146879    0.00452715   0.000766642       0.00000       0.00000
   8  20 3324.6998    3.5369  1.5295 12.6246 -0.0056  0.0423   0.0850   0.1125    0.1699   0.0000   453.1120       31.1731       20.4205      -7.95662       6.33368      -1.03653      -3.44205      -7.86663     -0.468631     -0.141272      0.566472      0.196696    -0.0681840    -0.0133447    0.00123261  -0.000988792       0.00000       0.00000       8.74759       9.81813       9.88062       8.63485       7.16674       5.51686       3.89133       2.45883       1.41834      0.759363      0.352060      0.162739     0.0610616     0.0194825    0.00506189   0.000852769       0.00000       0.00000
   8  21 3462.8722    3.1568  2.5050 11.6901 -0.0020  0.0537   0.0577   0.1441    0.1729   0.0000   455.6185       38.1169      0.195441      -9.03930      -9.14876      -3.89900       1.27990      -3.46448      0.808554      -1.77266      0.132665     -0.264083    -0.0808649   -0.00115267   0.000253069    0.00136805       0.00000       0.00000       11.4301       13.5336       13.0705       11.6434       9.13834       7.03595       4.92085       3.10012       1.67768      0.922013      0.467664      0.201193     0.0742610     0.0241271    0.00612649    0.00114808       0.00000       0.00000
   8  22 3601.3278    2.6611  3.3307 11.2902 -0.0028  0.0626   0.0440   0.1715    0.1573   0.0000   443.1880       38.2586      -27.6147       4.33205       4.40055       1.41426      -1.58326      -5.80273       1.15347      -2.05005     -0.871880     -0.211722     0.0849142     0.0321513    -0.0146602  -0.000166348       0.00000       0.00000       12.6306       14.9263       14.1271       13.1336       10.5186       8.12647       5.63490       3.59567       2.11153       1.12294      0.550625      0.234171     0.0903879     0.0286485    0.00745459    0.00143187       0.00000       0.00000
   8  24 3878.6510    1.7672  6.4619 10.4102 -0.0009  0.0992   0.0224   0.2730    0.1085   0.0000   464.5342       51.1568     -0.793473       5.85887       14.6173      -26.1433       9.95811       9.21025      -4.28854      -3.22140     -0.535814     -0.118669      0.186954   -0.00813210     0.0158896    0.00234218       0.00000       0.00000       19.2162       23.6290       22.9989       20.7949       16.9194       12.3592       8.87349       5.58928       3.32421       1.85815      0.861744      0.404302      0.147613     0.0483418     0.0131745    0.00235201       0.00000       0.00000
   8  25 4017.9752    1.5645  8.0752  9.7693 -0.0052  0.1107   0.0172   0.3229    0.1176   0.0000   405.6559       43.1615       44.2900      -61.0558       17.2601       7.58989      0.626612      -12.4581      0.337910     -0.834865     -0.838040       1.08051      0.122588    -0.0445697     0.0145094     0.0158285       0.00000       0.00000       20.6118       25.5516       24.9263       22.5846       18.7401       13.8650       9.91233       6.16852       3.82773       1.99606      0.997904      0.429584      0.172676     0.0543402     0.0154294    0.00275198       0.00000       0.00000
   8  26 4157.3267    1.3225 10.0876  9.7831 -0.0022  0.1333   0.0143   0.3928    0.0878   0.0000   435.6247       70.2574       17.9774      -4.31809      -4.77533       18.6437       41.2412       2.02541      -6.63891      -2.44205     -0.317858    -0.0787736    -0.0397351    0.00923804    0.00137154  -0.000402243       0.00000       0.00000       26.3075       31.2054       31.1275       27.3831       22.9550       17.4622       12.4007       7.77629       4.68434       2.52937       1.19956      0.547099      0.210749     0.0679866     0.0179600    0.00303042       0.00000       0.00000
   9  10 1984.1776    0.5486  0.4793  9.9942 -0.0025  0.0290   0.0222   0.0564    0.0889   0.0000   438.1748      -1.39502       13.1685      -2.41344      -1.39932       3.62206       6.83493      -1.46641      -1.05272      0.624122     -0.220272     0.0747202     0.0394058     0.0247021    -0.0177673   -0.00332851   -0.00152335  -0.000139268       4.91581       6.69875       5.63432       6.01480       4.74535       3.85338       2.42109       1.73293       1.14277      0.740453      0.374707      0.179364     0.0766959     0.0304987     0.0105556    0.00361828   0.000855533   0.000196408
   9  12 2264.6061    1.0408  0.7995 10.6462 -0.0129  0.0307   0.0336   0.0749    0.1246   0.0000   430.9175       4.62403       10.3733     -0.904713       2.01218     -0.996720     -0.260314      -2.00225      0.657734     -0.525720     -0.949143    -0.0114416     -0.120326    -0.0252000     0.0204341    0.00255842   -0.00107615  -0.000186512       5.48240       6.65439       6.80489       6.07595       4.93191       3.90157       2.65735       1.89143       1.16738      0.676028      0.376939      0.195992     0.0800264     0.0356293     0.0126682    0.00384094   0.000858956   0.000149124
   9  13 2402.3707    1.3915  0.8883 11.0796 -0.0101  0.0317   0.0410   0.0799    0.1430   0.0000   425.1703       16.6486       19.9983       3.25221       4.16267      -5.04240       6.54954      -3.16247      -1.50202      0.465011     -0.514884     0.0135164     -0.153359     0.0275816     0.0179441    0.00164619  -0.000879139  -0.000111200       5.92094       7.22629       7.91233       6.57497       5.39250       4.21054       2.79002       1.93464       1.26990      0.652690      0.390511      0.209444     0.0834684     0.0372949     0.0148197    0.00437733   0.000969251   0.000149090
   9  14 2539.6507    1.8333  0.9294 11.2922  0.0007  0.0323   0.0492   0.0741    0.1708   0.0000   433.7836       22.4278       13.2494      -10.9402       1.58395      -1.05210      0.680250      -2.07767       3.77988      0.674237     -0.387991     -0.161537    0.00177545    0.00500476    -0.0289445    0.00633397    0.00158848  -0.000343377       5.93955       6.44978       6.58190       6.40601       5.61163       4.11857       2.78575       1.97867       1.42374      0.855224      0.462824      0.223398     0.0945306     0.0372367     0.0132133    0.00398819   0.000959310   0.000157837
   9  15 2677.1271    2.4298  1.0263 11.6931 -0.0057  0.0325   0.0635   0.0864    0.2131   0.0000   432.3404       28.3011       6.43674      -1.98568      -2.86543    -0.0726448      -1.52098    -0.0830184      -1.75062      0.362906      0.185179    -0.0540355    -0.0115512     0.0190490     0.0129996   -0.00119277   0.000416473   0.000264930       5.56110       7.09807       6.73662       6.12138       5.33981       4.24172       3.16322       1.94537       1.40811      0.736827      0.418081      0.206309     0.0833585     0.0368199     0.0145206    0.00391697    0.00111142   0.000191729
   9  16 2815.3824    2.9842  0.9333 12.2075  0.0036  0.0311   0.0795   0.0779    0.1885   0.0000   432.9618       17.8946       14.3158       8.55160       4.67275     -0.295605     -0.852687       1.26304      -1.76487      -1.12622     -0.547997    -0.0936587     0.0401867     0.0614958     0.0133593   -0.00480243   -0.00102449  -0.000219537       6.32267       7.25606       7.10416       6.77104       5.58655       4.20289       2.97711       2.11810       1.30375      0.748750      0.418624      0.205977     0.0900046     0.0335104     0.0115911    0.00362065   0.000832498   0.000150399
   9  17 2953.7254    3.5407  0.9579 12.8130  0.0052  0.0322   0.0994   0.0775    0.1730   0.0000   422.9995       15.8579       16.3222      -3.62602       2.93985       3.29880       6.56920      -1.04127       3.43391     -0.371691      0.285331      0.276926    -0.0930085    -0.0137020    -0.0108152    0.00416159  -0.000268509   0.000233819       5.99589       7.42945       7.43589       6.51771       5.41067       4.22104       3.18637       2.00832       1.25485      0.771292      0.374996      0.188323     0.0883943     0.0387469     0.0125753    0.00403577   0.000997609   0.000171527
   9  18 3091.7301    3.7518  0.9778 12.9297 -0.0066  0.0326   0.1029   0.0824    0.1983   0.0000   436.4292       28.0927       16.2186       8.39900       11.4981      -6.33939      -4.06867      -1.42791      0.388486     -0.526361     -0.379870    -0.0174215      0.180743    -0.0845292     0.0180929  -0.000669960   0.000588353   9.75013e-05       6.37953       7.77013       7.18687       6.86718       5.57126       4.43360       3.25114       2.12830       1.35192      0.760653      0.416475      0.192800     0.0918250     0.0349102     0.0126879    0.00356615   0.000921204   0.000179885
   9  19 3229.7493    3.7596  1.4539 12.7205 -0.0027  0.0383   0.0854   0.1043    0.1684   0.0000   439.5743       41.8380       3.35039      -3.47697       3.70025      -5.87989      -3.72528      -4.06634       2.38299     -0.371946  -0.000298734     -0.318103     0.0411834    0.00108121    -0.0108965    0.00525694   7.60927e-05  -0.000207695       6.46893       8.01179       7.85361       7.31296       6.14360       4.88906       3.68539       2.48591       1.55489      0.898262      0.494686      0.240296      0.114680     0.0449475     0.0165349    0.00506941    0.00127457   0.000222991
   9  20 3368.0127    3.4978  1.7311 12.6565 -0.0046  0.0444   0.0735   0.1096    0.1370   0.0000   442.1500       30.1809       26.5706      -16.9496       5.58781      -9.88199      -3.92839     -0.904451       1.53592      -1.04956    0.00740377     -0.250809    -0.0405172   -0.00185663    0.00181190    0.00436671   0.000255939  -0.000418550       8.17598       9.96915       9.68654       8.60010       7.58099       5.82258       4.36767       2.86080       1.84497       1.07292      0.551215      0.287238      0.116831     0.0522218     0.0179055    0.00548346    0.00143407   0.000233415
   9  21 3506.6842    2.9103  2.7403 11.9212 -0.0020  0.0537   0.0506   0.1485    0.1128   0.0000   443.3140       26.8871       18.0885      -7.71862       22.8159      -5.52416      -5.61164      -2.90705      0.550912      -3.39624     -0.309112   -0.00800870    -0.0602448     0.0243080     0.0158270   -0.00281209  -0.000349060   0.000149131       9.55988       11.3619       11.6315       10.7827       8.53990       6.94945       5.14081       3.40252       2.11692       1.30146      0.675362      0.341424      0.160534     0.0674334     0.0229189    0.00685191    0.00162330   0.000289915
   9  22 3645.4773    2.5276  3.9120 11.2197 -0.0037  0.0654   0.0354   0.1777    0.1097   0.0000   427.0419       59.7667       33.1955      -21.1950      -11.7034      -14.5664       8.99153      -11.7025      -1.91591     0.0699982      0.426538     -0.462883    0.00748025    -0.0314240    -0.0123496    0.00813423   -0.00451854  -0.000427062       11.9379       14.6673       13.9717       13.0910       10.9882       8.79724       6.35699       4.31678       2.69266       1.63126      0.829184      0.415009      0.182589     0.0778636     0.0264706    0.00841226    0.00206344   0.000370574
   9  23 3784.5666    2.0608  5.3834 10.7778 -0.0015  0.0812   0.0261   0.2185    0.1016   0.0000   424.9756       86.2440      -20.0259      -48.7796      -30.8403       10.7561      -1.93467     -0.826212      -2.31795      -5.39296     -0.425994      0.396682     -0.385200    -0.0570004    -0.0108603   -0.00649564    0.00206935  -0.000547072       14.2144       17.8260       17.8389       16.2411       13.3525       10.6763       7.54324       5.32153       3.20533       1.94061       1.01936      0.538222      0.233105      0.100266     0.0347231     0.0112983    0.00262321   0.000469940
   9  24 3923.8171    1.7193  6.8837 10.4246 -0.0021  0.0952   0.0195   0.2673    0.0862   0.0000   457.5982       45.8004       18.1252      -13.3465       30.7950      -2.44070      -1.94962      -5.11250     -0.826498      0.256157     -0.506849     -0.326450      0.189790    -0.0164782    -0.0407781     0.0329577   -0.00896904   0.000251639       16.7076       20.4594       20.4700       18.5781       16.0812       12.3744       9.26966       6.02404       3.99361       2.36452       1.26840      0.601623      0.287275      0.116171     0.0423542     0.0126684    0.00331671   0.000529632
   9  26 4203.4386    1.2393  9.9811 10.0031 -0.0009  0.1342   0.0133   0.3761    0.0680   0.0000   370.4017       64.1346      -20.5487      -24.1479      -2.76335       6.79393       21.9457      -16.8377      -15.8127       3.15194     -0.815950      0.517922      0.305267     -0.345346      0.127705    0.00551159  -0.000517826    0.00204614       22.4892       28.5531       28.4132       26.5108       22.2466       17.3864       12.8032       8.69427       5.52502       3.32846       1.79622      0.873528      0.418372      0.168306     0.0608328     0.0190713    0.00479886   0.000810235
   9  27 4343.4651    1.0235 11.9718  9.9401 -0.0005  0.1605   0.0116   0.4760    0.0584   0.0000   526.8384       95.0095      -15.7479       27.0352       36.2212       23.9119      -15.5632      -23.6693       17.4705      -5.24738      -4.38019      0.457112     -0.166161     0.0125032     0.0353374     0.0272486     0.0130521  -0.000829772       27.7080       34.2778       34.1514       31.8112       27.3218       21.1545       15.8346       10.5456       6.97304       4.06090       2.23050       1.08710      0.502232      0.203246     0.0753151     0.0225848    0.00580084   0.000944643
   9  28 4484.0285    0.9065 14.3742  9.8648 -0.0019  0.1961   0.0101   0.5601    0.0512   0.0000   537.6281      -22.3359       61.5316      -65.5843       17.0439       16.3954       21.1218      -2.94842      -18.3827      -15.2021      0.959522      0.479844      0.107279    -0.0751172      0.120579     0.0504624   -0.00490540    0.00210400       33.4999       40.6488       41.6923       37.7550       32.5653       25.9701       19.4563       13.1034       8.58926       5.06159       2.79680       1.34771      0.648349      0.259034     0.0961736     0.0284695    0.00698369    0.00111596
  10  12 2302.7943    1.1186  0.8605 10.5285 -0.0020  0.0368   0.0309   0.0712    0.1485   0.0000   439.0283       5.07540       12.2495   -0.00165608       5.22075      -5.27456      0.846457      -1.75052      0.445696      -1.43922      0.125051     -0.405205     0.0592940     0.0276645    -0.0103729    -0.0107734  -0.000863512   0.000229109       5.14309       6.38586       7.09980       5.60432       5.61861       4.21135       3.21738       2.65283       1.32957       1.25830      0.575387      0.327844      0.171111     0.0660633     0.0366526     0.0133290    0.00372374    0.00154705
  10  13 2440.8730    1.5663  1.0412 10.9165 -0.0008  0.0322   0.0407   0.0812    0.1779   0.0000   437.4763       9.67365       3.15670      -4.76148     -0.123480     -0.287672      -1.28469      -3.63279       1.97862     -0.873781      0.495867     -0.728428      0.139284      0.124873     0.0388739    -0.0165832    0.00327315    0.00116683       5.27484       6.15749       6.23231       5.61283       5.18961       4.26369       3.26335       2.40212       1.54352       1.01548      0.582608      0.308332      0.154372     0.0703629     0.0311430     0.0112034    0.00381511    0.00116581
  10  14 2578.7061    2.0125  1.0533 10.9020 -0.0037  0.0299   0.0480   0.0755    0.2500   0.0000   438.4760       13.1158       8.72795       2.72927       6.24205      0.264315       1.90191     -0.100325      0.792349     -0.633608      0.565776     -0.172684     0.0715863     0.0103146     0.0142718    0.00853336   -0.00488557    0.00153528       4.93037       5.97653       5.62349       5.42833       4.70567       3.91889       3.09114       2.28102       1.50171      0.857256      0.508499      0.278824      0.147259     0.0640718     0.0273356    0.00975201    0.00342128   0.000977160
  10  15 2717.1588    2.6142  0.9319 11.7725 -0.0043  0.0297   0.0670   0.0703    0.1768   0.0000   437.8580       8.13573       24.4666      0.168288       2.38049     -0.401112       2.98530      -4.39705       1.02360     0.0656643     -0.178710     -0.184254      0.205908     0.0260662    -0.0103058  -0.000623509   -0.00217216    0.00158679       5.02719       5.37549       6.03149       5.82513       4.23068       3.94915       3.24829       2.15541       1.35267      0.923170      0.526850      0.267979      0.131961     0.0728556     0.0315817     0.0121049    0.00356831   0.000940451
  10  16 2855.8447    3.1880  0.9268 12.1636 -0.0082  0.0277   0.0805   0.0662    0.1931   0.0000   438.3233       19.7091       12.8577      -5.46409      -4.05557      0.730866      -7.31947      -2.13189     -0.509251      -1.48616      0.425187      0.219720     -0.278948    -0.0194738     0.0223790    0.00728855   0.000324757   0.000505139       4.45327       5.00579       5.31593       4.81267       4.39999       3.55856       2.88406       2.07890       1.39859      0.817461      0.483552      0.269587      0.142563     0.0627460     0.0269245    0.00995719    0.00352246   0.000985217
  10  17 2994.7058    3.7568  1.0140 11.9210 -0.0039  0.0307   0.0910   0.0698    0.3095   0.0000   434.9850       21.6636       8.53279      -7.48204      -1.98059      -6.59154       2.97742      -5.43903      -1.79126    -0.0622834    -0.0111191     -0.374089    -0.0225976    -0.0488056     0.0162841    0.00665921    0.00475524    0.00177884       4.87344       5.37807       5.41816       5.77924       4.82121       3.69843       2.89328       2.29639       1.53509      0.855365      0.502099      0.320084      0.170511     0.0742593     0.0292804     0.0109399    0.00356790   0.000983741
  10  18 3133.1756    3.9135  1.0819 12.8483 -0.0044  0.0317   0.0966   0.0766    0.1904   0.0000   439.1225       24.8549       12.8156      -3.58177      0.240641      -3.22427       2.33377      -3.26445       2.21957      -1.97859   -0.00971488     -0.170084    -0.0451678   -0.00580139    0.00891543   -0.00807295  -0.000572844   -0.00146840       5.28916       6.68821       6.82661       6.23485       5.40936       4.21635       3.09249       2.13156       1.41780      0.942537      0.556391      0.285060      0.147666     0.0655701     0.0306649     0.0110478    0.00384245    0.00111982
  10  19 3271.5759    3.7337  1.5443 12.5251 -0.0028  0.0367   0.0785   0.1003    0.1496   0.0000   447.5463       12.4019       12.1275       3.32393       6.01297      -6.03567       4.33676      -7.58408      0.932711      -1.50788      0.420567     -0.240110      0.205320    -0.0216397     0.0313633     0.0112167   -0.00501282    0.00241559       5.61465       7.25443       7.09062       6.55886       5.85382       4.71916       3.68815       2.69756       1.73890       1.09048      0.625550      0.341158      0.170109     0.0812521     0.0342875     0.0128547    0.00457677    0.00138121
  10  20 3410.3783    3.2556  2.3534 11.9005 -0.0031  0.0476   0.0558   0.1183    0.1268   0.0000   438.8568       36.2187       13.8639     -0.412371       10.1103      -20.2831   -0.00971968      -2.25979      0.351790      -1.25843      -1.38745     0.0837627      0.704149     -0.177426    -0.0244845   -0.00372126   -0.00284545   0.000734396       7.82946       8.77424       9.08029       8.64569       7.74567       6.13984       4.65682       3.36106       2.34653       1.43333      0.846680      0.478518      0.245605      0.107556     0.0445377     0.0170143    0.00579395    0.00159335
  10  21 3549.3996    2.7387  3.1115 11.6997 -0.0020  0.0562   0.0408   0.1485    0.0931   0.0000   442.1397       44.6117       12.4981      -2.32013       17.8076       5.86609      -4.75507     -0.512789      0.314683      -1.16812      0.550710     -0.650334    -0.0340098    0.00282292     0.0197000     0.0408766     0.0188574  -0.000135783       9.46606       11.4198       11.2729       10.9887       9.37540       7.53010       5.52145       3.92312       2.65466       1.70776       1.00557      0.540532      0.276176      0.119884     0.0525860     0.0193276    0.00653124    0.00185362
  10  22 3688.7708    2.2683  4.3706 11.0759 -0.0021  0.0688   0.0296   0.1831    0.0878   0.0000   440.4585       27.9179      -17.3106       17.9569       3.08781      -13.0957      -1.68807      -2.49248      -8.12730      -4.55945       1.58741      -1.55493     -0.443589    -0.0178794     0.0466546    -0.0204808     0.0110157   -0.00122148       10.7032       12.8320       12.8631       12.4399       11.0195       8.97021       6.58019       4.57207       3.30193       2.08505       1.29696      0.674494      0.333369      0.157371     0.0651825     0.0248519    0.00878008    0.00239848
  10  23 3828.2795    1.9345  5.9458 10.6271 -0.0034  0.0813   0.0221   0.2210    0.0826   0.0000   449.1313       50.1195       13.0986       32.2727      -21.2997      -13.2445       21.7861      -9.41393     -0.718681      -7.58511       3.51459      0.471086     -0.285703     -0.800326    -0.0962763   0.000497386    0.00244469    0.00131922       13.0143       15.4732       15.7328       14.6828       13.3006       10.6336       8.09342       5.86620       3.96255       2.49690       1.48434      0.800547      0.410376      0.185447     0.0795338     0.0295219     0.0102664    0.00298327
  11  10 2057.9474    0.6060  0.7541  9.7285 -0.0033  0.0355   0.0178   0.0720    0.0978   0.0000   442.7399       1.69340       19.1461      -1.07767      0.203776      0.302968       2.05213      -1.88328    -0.0584787     -0.329374    -0.0549649    -0.0291624    -0.0461922     0.0225834    -0.0216599   -0.00479999   -0.00699767    0.00246419       5.40117       6.15046       6.42276       6.87267       5.95086       4.21277       3.33786       2.54664       2.12098       1.15246      0.662442      0.448132      0.297683      0.160360     0.0670335     0.0268596     0.0107401    0.00388517
  11  11 2199.7881    0.8563  0.7413 10.0145 -0.0059  0.0288   0.0251   0.0631    0.1275   0.0000   439.6894      0.180438       22.2942      -2.51230       4.26597       1.41867      -1.30461     -0.864717     0.0404894     -0.190454      -1.51473      0.618182      0.318724    -0.0469828    -0.0261551     0.0198573    -0.0147340  -0.000393678       4.42648       5.69268       5.78602       5.09991       4.76650       3.67467       3.14521       2.21585       1.58044      0.987689      0.607810      0.361732      0.185773     0.0933184     0.0473668     0.0187367    0.00785009    0.00284153
  11  12 2340.0515    1.2387  0.9617 10.0120 -0.0052  0.0279   0.0310   0.0708    0.2056   0.0000   434.5362       7.30307       6.38874      -2.20815      -6.49796      -7.57198       4.36897      0.364070      -2.42457     -0.861443     -0.927460     0.0855096     -0.316583     -0.132077     0.0386350    -0.0275090   -0.00233303  -0.000564331       4.32929       5.38751       5.08689       5.00182       4.49294       3.79636       2.91405       2.07788       1.49281      0.980730      0.662621      0.356393      0.200510     0.0930986     0.0452291     0.0194031    0.00773654    0.00259451
  11  13 2478.5874    1.6271  1.0573 10.7514 -0.0026  0.0321   0.0402   0.0766    0.2051   0.0000   437.0450    -0.0318868       14.4312      -2.33393      0.882174       5.53218       5.92346       2.18704     -0.590935      0.147610      0.601560     -0.306162     -0.109675     -0.118860     0.0665038     0.0142360    0.00257726    0.00537143       5.16592       6.35570       6.65897       6.03042       5.17072       4.41995       3.28760       2.50591       1.66074       1.06031      0.669904      0.381603      0.194227      0.103306     0.0493536     0.0219925    0.00836211    0.00307837
  11  14 2617.0300    2.1660  0.9664 11.2452 -0.0053  0.0283   0.0545   0.0728    0.2016   0.0000   448.5983       11.5122       7.78036       3.75851      -3.64830       3.24059     -0.633792      -6.73383     -0.756436     0.0800273     -0.827308     -0.518923     -0.337295  -0.000199869     0.0450854   -0.00282171    0.00986760    0.00400078       4.40269       4.80333       5.16218       5.16620       4.41145       3.64498       3.05667       2.21815       1.52476      0.991234      0.668773      0.377371      0.197798      0.104170     0.0526317     0.0233496    0.00882635    0.00283615
  11  15 2756.2693    2.6798  0.9250 11.9330 -0.0031  0.0281   0.0676   0.0661    0.1630   0.0000   438.9158       14.4408       9.12446       7.50096       3.19265     -0.751742     -0.151207      -1.59152      0.342368     -0.653115     -0.375524      0.172246      0.250173     -0.227122     -0.108100    -0.0240615  -0.000675557   -0.00120987       4.52555       5.54359       5.71170       5.66015       4.77188       3.69354       2.94071       2.12126       1.37718      0.960272      0.604334      0.350306      0.186963      0.100835     0.0470255     0.0223422    0.00803536    0.00272903
  11  16 2895.5546    3.3059  0.9033 12.2879  0.0001  0.0273   0.0809   0.0647    0.1685   0.0000   439.8154       15.6196       10.5123       5.26123       2.02472      -3.85438    -0.0961750      -2.10350      0.208152      -1.26962      0.108662     -0.170048      0.364148     0.0177375    -0.0611792    -0.0169478    0.00776651   6.34014e-05       4.22586       4.88129       5.14478       5.25451       4.22989       3.39105       2.92389       2.18265       1.39116      0.923241      0.611040      0.352895      0.170559     0.0984677     0.0506229     0.0235141    0.00827211    0.00297605
  11  17 3034.7760    3.9496  0.9990 12.3579 -0.0049  0.0406   0.1026   0.0686    0.2011   0.0000   432.0019       18.1841       13.1761       9.53491       7.01678      -16.3124      -2.58102     -0.265491       3.14919     -0.230325      0.757257     -0.709515     -0.427007     -0.137853     0.0708313    0.00256715   -0.00446522   -0.00240514       7.55668       6.92397       5.02971       6.71645       7.84224       6.43492       4.05521       2.54136       2.25201       1.85730       1.31788      0.770920      0.362857      0.165983     0.0648265     0.0235904    0.00838953    0.00277103
  11  18 3173.8011    3.9449  1.1393 12.9005 -0.0035  0.0318   0.0917   0.0829    0.1660   0.0000   446.8407       27.1792       10.1791       12.2008      -6.38141      -3.32283      -1.52900      -4.25345      -1.50240     -0.454000     -0.289087     -0.343560     -0.252362     -0.113275    0.00842081    0.00995974    0.00584259    0.00436325       5.31207       6.26632       6.39769       5.83528       5.58768       4.52637       3.37167       2.36856       1.69264       1.16027      0.757659      0.427108      0.225870      0.110246     0.0479758     0.0216722    0.00848790    0.00311697
  11  19 3312.6828    3.6884  1.5080 12.4209 -0.0021  0.0359   0.0727   0.0884    0.1422   0.0000   437.7615       22.8519       10.5592       5.42621       3.57271      -3.99244      -1.36989      -1.66282      -4.65446      -2.62199      0.781343      0.141288    -0.0230958     0.0734532     0.0562667   -0.00535573    0.00612646   0.000431509       5.15141       6.29416       6.79016       6.30101       5.53075       4.53409       3.68692       2.66654       1.87156       1.27022      0.744382      0.433555      0.258824      0.129768     0.0588891     0.0277537     0.0115971    0.00412043
  11  20 3451.9603    3.0482  2.4034 12.0152 -0.0002  0.0461   0.0494   0.1212    0.0914   0.0000   436.2405       27.1915       16.7554       5.08836      -9.88221      -16.4493       6.81075      0.159604     0.0981223     -0.729532      0.656297     -0.228353      0.663839     0.0315979     -0.159620    -0.0424762     0.0246714    0.00406919       6.56516       8.21630       8.43309       8.13315       7.40475       5.84168       4.65931       3.49605       2.47071       1.58806       1.02561      0.572403      0.341194      0.171584     0.0790576     0.0360424     0.0137246    0.00484939
  11  21 3591.5019    2.6443  3.5740 11.1819 -0.0022  0.0563   0.0344   0.1496    0.0878   0.0000   430.7494       12.9830      -11.0149       1.45114      -10.3765      -16.9978      -6.09032      -3.06992       4.09462      -1.99311      0.427797     -0.441642      0.548946      0.417819     0.0219351    -0.0739609    0.00765627    -0.0121701       8.24336       10.5617       10.3870       9.78924       8.71043       7.26452       6.08079       4.28150       3.09457       1.99587       1.22238      0.715446      0.376363      0.196934     0.0915197     0.0411731     0.0164789    0.00608080
  11  22 3731.1332    2.1813  4.8593 10.6812 -0.0018  0.0687   0.0255   0.1824    0.0837   0.0000   427.8016       25.3149     -0.217212       2.86952      -15.1118      -2.83727      -7.83597      -7.82867      -5.94797     -0.319020       3.21180      0.775135       1.51734     0.0213198     -0.112328     -0.114679     0.0554173    0.00620453       10.2420       13.0925       13.1266       12.5187       11.1332       9.15927       7.02920       5.26394       3.58296       2.42930       1.49792      0.888671      0.473724      0.245232      0.114814     0.0510989     0.0196671    0.00723836
  11  26 4292.6478    1.0772 12.0076  9.8414 -0.0031  0.1454   0.0106   0.4139    0.0515   0.0000   437.4404      -52.6969      -16.9237       33.6574       13.7625      -43.4165       13.2515       17.7174       16.7084      -8.03620      -7.63880       1.28413       2.15038     -0.774476     0.0401949     -0.132170   -0.00295600    0.00613421       19.8722       25.9290       26.4704       25.0739       22.8072       18.7511       15.0189       10.7354       7.91230       5.17415       3.31754       1.93541       1.09274      0.547141      0.267417      0.115367     0.0468373     0.0170330
  11  27 4433.2175    0.8786 13.5466  9.8609  0.0004  0.1792   0.0095   0.5084    0.0441   0.0000   429.9973       92.5868       35.3805      -47.9835      -6.43097      -6.25299       37.1530      -43.4175      -5.09006       11.2419       9.21609      -4.10881       1.23458      -1.50166   0.000486674      0.111011     0.0629793   -0.00544355       24.4595       30.9001       32.3494       30.3142       27.4861       22.9523       18.5014       14.0456       9.92951       6.49460       4.12410       2.41927       1.34816      0.706892      0.337679      0.151951     0.0583924     0.0214960
  12   9 1949.9624    0.4981  0.5962  9.5798 -0.0037  0.0321   0.0160   0.0571    0.0801   0.0000   435.0146     -0.258552       18.5720       1.84143       3.09483      -2.71038       1.65733       1.07601     -0.999748      -2.24257      0.283530     -0.190247     -0.248653      0.193762     0.0165284     0.0170932    0.00137389    0.00148189       5.37716       6.75338       6.97572       6.82957       5.84472       4.66676       3.41496       2.63092       1.94976       1.27871      0.707252      0.420991      0.272534      0.167433     0.0883116     0.0454403     0.0143025    0.00717844
  12  10 2093.6320    0.7430  0.5964  9.8122 -0.0086  0.0293   0.0224   0.0524    0.1025   0.0000   437.1920      -1.56213       16.0360       1.85166       2.69027       2.47678     0.0396978      -1.27041     -0.963049       1.43281      0.864241     0.0821034      0.126964     0.0397976     0.0310105     0.0321794   -0.00478132   -0.00200091       4.65289       5.95766       5.69083       4.59507       4.18938       3.92293       3.60633       2.87571       2.09431       1.33928      0.790612      0.411464      0.232021      0.112221     0.0590754     0.0332342     0.0111642    0.00581268
  12  11 2235.9337    0.9436  0.7850 10.3792 -0.0054  0.0284   0.0252   0.0620    0.1046   0.0000   432.4920      -3.51197       15.0861     -0.686769       4.21752      -2.00397      -4.73834       2.21304      -1.45864    -0.0859022      0.726476      0.250418     -0.269422     -0.194576    -0.0107617     0.0164246     0.0143706    0.00303862       3.66238       4.73403       4.65878       4.58033       4.20072       3.65567       2.81885       2.16564       1.56918       1.20399      0.694689      0.468849      0.254342      0.166556     0.0740585     0.0350150     0.0157530    0.00676849
  12  12 2376.4094    1.3034  0.9020 10.7100 -0.0088  0.0282   0.0332   0.0693    0.1455   0.0000   435.1086       1.36843       14.4895      -7.38757      -1.41850       1.56036      -2.12391      0.345483     -0.304960      -1.54636     0.0497755      0.634195      0.347524      0.199871     -0.151788     0.0445261    0.00434419   0.000170918       3.89460       4.67791       4.53552       4.67915       4.31143       3.58036       2.98000       2.15163       1.59533       1.08572      0.757988      0.488393      0.266997      0.148238     0.0749249     0.0352768     0.0168152    0.00626970
  12  13 2515.5181    1.8069  0.8881 11.1823 -0.0032  0.0260   0.0444   0.0695    0.1492   0.0000   436.7204       8.55565       10.6975      -3.43955      -3.12393     -0.268612       1.62495      -2.14696     -0.438827      -1.16802     -0.656566     -0.579194     -0.190655      0.119576     0.0328543     0.0127110    0.00180551    0.00180602       3.15542       4.12520       4.23009       3.77722       3.96234       3.03533       2.68557       1.95355       1.39350       1.03969      0.635164      0.417534      0.244948      0.131327     0.0706165     0.0334027     0.0143221    0.00625584
  12  14 2654.6891    2.2464  0.9800 11.7949 -0.0110  0.0283   0.0554   0.0718    0.1544   0.0000   448.0724       21.2116       5.80322      -6.21797      -1.50161      -5.72765      -6.27422      -3.72932      -1.02322      -2.12424      0.628423      0.448848      0.314909      0.108848    -0.0548657    -0.0862765    0.00469232    0.00694077       3.69098       4.47265       4.73902       4.58881       4.26005       3.49913       2.87419       2.15320       1.46968       1.10137      0.722743      0.459289      0.269539      0.142581     0.0751582     0.0363686     0.0162890    0.00679207
  12  15 2794.6573    2.7438  0.8248 12.2808 -0.0154  0.0258   0.0733   0.0619    0.1485   0.0000   437.8739       14.3442       15.5235     -0.363253       3.27782      -8.50634    -0.0949927      -4.29555      -1.54686      -2.18115     -0.494324     -0.511608     -0.237735     -0.121729    0.00234965    0.00933795    -0.0110396    0.00751336       3.82236       4.61873       4.31221       4.66108       4.24481       3.50660       2.64277       2.01657       1.56930       1.07884      0.669070      0.414561      0.258316      0.148757     0.0726809     0.0337471     0.0136206    0.00565266
  12  16 2934.4932    3.5670  0.9723 11.9415 -0.0035  0.0266   0.0809   0.0615    0.2229   0.0000   440.3736       13.9771       4.29053       1.40686      -3.45171     -0.924781     -0.815047      -2.80430       3.42087      -1.86417     -0.435112     -0.174374     -0.156775    -0.0996523      0.159769    -0.0495723     0.0154393   0.000490326       3.73526       4.66126       4.74529       4.64399       4.10863       3.37227       2.81508       2.13520       1.60911      0.996029      0.694564      0.398049      0.237898      0.131849     0.0690264     0.0336558     0.0167637    0.00612208
  12  17 3074.0885    3.8144  1.0582 12.8213 -0.0026  0.0294   0.0895   0.0734    0.1588   0.0000   443.5713       22.4594       11.1552      0.389920     -0.457396     -0.574770     -0.833439      -4.14156      0.913885      -1.40162     -0.378680     -0.947430      0.656583     -0.166174     0.0216912     0.0309439    -0.0114234    0.00476214       4.28628       5.09658       5.11191       4.74535       4.25502       3.78041       3.27034       2.64434       1.91076       1.30845      0.771097      0.451945      0.278794      0.152806     0.0788414     0.0361040     0.0164204    0.00699087
  12  18 3213.5185    3.8538  1.2742 12.7666 -0.0032  0.0309   0.0810   0.0795    0.1355   0.0000   429.2180       16.4125       17.6142      -7.55128      -2.51014      -2.56106       1.79069      -6.87505       1.48595      -2.21640     -0.669043     -0.216502     -0.371556    -0.0153654    -0.0569116     0.0670279     0.0152339   -0.00604422       4.10637       4.93810       5.25453       4.97737       4.46890       3.99356       3.18113       2.39879       1.80918       1.20707      0.803326      0.509384      0.294134      0.152457     0.0852882     0.0391287     0.0185258    0.00714557
  12  19 3352.9200    3.5303  1.7690 12.2783 -0.0027  0.0380   0.0620   0.0971    0.1181   0.0000   437.6733       27.0383       10.7478       6.87414      0.283295      -11.1429      -1.55423      -3.90009     -0.949776      -3.81820      0.710339     -0.367798    -0.0882109     -0.148079    -0.0334352     0.0155584    0.00653143     0.0191318       5.00222       6.34680       6.74320       6.23934       5.93478       4.80797       3.76315       2.92251       2.18348       1.38961      0.974504      0.596903      0.346351      0.193632      0.100504     0.0500165     0.0217222    0.00870269
  12  20 3492.7445    2.9421  2.6811 11.8091 -0.0020  0.0460   0.0431   0.1259    0.0831   0.0000   452.3131       20.6487       6.13526       17.4356      -4.94162      -8.53892      -2.48954      -12.5369       4.15925      -3.26458      -1.21414      -1.32732       1.05920     -0.184271     -0.186345     0.0399836     0.0174692     0.0121054       6.35349       7.68168       7.68102       7.47871       6.78067       5.91860       5.02140       3.83516       2.77702       1.88632       1.28081      0.759736      0.443361      0.242012      0.122023     0.0598208     0.0270113     0.0117555
  12  21 3632.7919    2.5116  3.8379 11.1893 -0.0013  0.0568   0.0304   0.1526    0.0735   0.0000   433.4593       37.8435       16.6450      -11.0160       5.80478       1.74721       4.78752      -2.81569       1.65752      -2.01632      -2.77034      -1.15458       1.85067     -0.344631     0.0548583     0.0857296     0.0437849    -0.0298217       7.39623       9.28446       9.39370       9.17440       8.17081       7.17544       5.85727       4.50423       3.39872       2.26546       1.46774      0.912849      0.533830      0.297671      0.153933     0.0757975     0.0327577     0.0138572
  12  22 3773.0209    2.0075  5.0979 10.9822 -0.0017  0.0698   0.0231   0.1945    0.0610   0.0000   448.9552       54.9936       5.42540       11.0868      -12.9297      -20.2628       4.25556      -1.55448       2.11475      -1.53345      0.312697   0.000915259       1.47387      0.357098      0.164562   -0.00572196  -5.22354e-07     0.0431267       9.21920       11.6940       11.6756       11.8540       10.4847       9.09002       7.07724       5.58236       3.98025       2.79073       1.82431       1.14096      0.667224      0.371265      0.189207     0.0918122     0.0408806     0.0169222
  12  23 3913.3300    1.6940  7.1659 10.2604 -0.0001  0.0842   0.0166   0.2368    0.0673   0.0000   436.8176       26.3251       7.00629      -10.1179      -9.21357      -6.05544       22.9253      -25.3904      -4.48448      0.518229       1.94861    -0.0365804    -0.0190585     -0.184460     -0.301694     -0.221656    -0.0549377   -0.00123084       11.1770       14.0394       14.4013       13.7534       12.6770       10.8891       8.89064       6.66573       4.98374       3.37153       2.23671       1.39035      0.801353      0.445155      0.225613      0.111136     0.0483578     0.0205445
  12  24 4054.0435    1.4489  8.9026 10.1084 -0.0008  0.1009   0.0135   0.2889    0.0585   0.0000   454.9274       34.5207      -21.7743      0.211313       1.60573      -2.43544      -9.16751       10.9645      -7.65077      0.162831      -1.15498       2.06401     0.0408313     -0.826930     0.0419725      0.235201     0.0849480   0.000897554       12.9789       16.6043       16.6278       16.8236       14.7851       13.1932       10.3486       8.03803       5.75497       4.10154       2.69717       1.68692      0.977372      0.544581      0.275890      0.133948     0.0605017     0.0254093
  12  25 4194.8032    1.2095  9.9598  9.9759 -0.0027  0.1159   0.0115   0.3263    0.0532   0.0000   456.4358       83.6739       50.1845       11.5980      -19.6549     -0.238288      -17.5703      -4.43682    -0.0938100       5.71131      -3.90699      -1.23333       3.33094      -1.19313    -0.0624511      0.211285      0.142691    -0.0513533       14.7336       18.4089       19.4824       18.6725       17.1865       14.6954       12.0910       9.04069       6.65813       4.70025       3.16759       1.90003       1.15030      0.647555      0.326281      0.156596     0.0722612     0.0313414
  12  26 4335.5664    1.0048 12.0361  9.9389 -0.0032  0.1449   0.0101   0.4132    0.0461   0.0000   451.3203       46.7011       90.8469      -43.0571      -21.4806       6.64782       14.8333      0.183801       5.28157      -6.33889       1.38567       2.01223     -0.986248       1.61326       1.29731     -0.273451     0.0688789    -0.0296049       18.8255       24.2743       25.0858       24.3149       22.2364       18.8154       15.2408       11.5494       8.62135       5.86589       3.89727       2.43861       1.40460      0.809027      0.412210      0.195806     0.0904533     0.0362878
  13   9 1983.8405    0.5559  0.5634  9.7678 -0.0077  0.0235   0.0171   0.0533    0.0726   0.0000   439.5444     -0.325405       17.8838     -0.413600      -3.13661      -1.80686       4.19675       1.10129     -0.127203     -0.181020     -0.167081     -0.566482     -0.586088      0.126198   -0.00566835     0.0193658    -0.0199501  -0.000383547       2.74682       3.44615       3.58365       3.54968       3.36812       2.76421       2.32567       1.82905       1.27729      0.912506      0.669737      0.453863      0.273029      0.159986     0.0836608     0.0452749     0.0232171     0.0108791
  13  10 2128.5309    0.7672  0.6517  9.7901 -0.0014  0.0237   0.0206   0.0494    0.0962   0.0000   436.4200       1.19872       13.5936      -4.98617      -2.48027    -0.0139832      -1.92448      -2.72059       2.17461     -0.469966      -1.33214     -0.209022      0.211522     0.0683239     -0.116410   -0.00576506    0.00509510     0.0126717       3.11400       3.39051       3.91166       3.88432       3.50637       2.88340       2.49027       1.95838       1.31970      0.980942      0.728234      0.457124      0.277042      0.164352     0.0914707     0.0469453     0.0224512     0.0110507
  13  11 2271.1745    1.0905  0.8605 10.2674 -0.0003  0.0255   0.0263   0.0611    0.1102   0.0000   438.9423       1.86774       16.3648      -2.43157      -2.89836       4.21526      0.652483      -5.27567      -1.88200    -0.0391709      0.364330     -0.101447     0.0648249      0.184219     0.0177749    -0.0808986    0.00186057    0.00852713       3.31850       3.98635       4.14488       3.89400       3.48092       3.05695       2.82229       2.34541       1.72768       1.22212      0.808181      0.465432      0.301734      0.166713     0.0947776     0.0497128     0.0247744     0.0109927
  13  12 2411.9076    1.4004  0.8803 10.8696 -0.0021  0.0249   0.0327   0.0633    0.1153   0.0000   437.0146       5.44563       10.9951      -2.58351      -3.33485      -1.31074     -0.443587       3.22940       1.94747     -0.577362     -0.946291    -0.0760538      0.643728     0.0671544   -0.00758543     0.0254241   -0.00251667   -0.00768543       3.14368       4.03742       4.34651       3.88629       3.80872       3.16592       2.60837       2.12747       1.52876       1.11232      0.735103      0.452655      0.307075      0.159522     0.0905412     0.0504324     0.0234334     0.0107653
  13  13 2551.8042    1.8091  1.0366 11.1510  0.0015  0.0275   0.0412   0.0735    0.1547   0.0000   441.6564       6.62873       14.6553      0.187309      -8.27388      -8.51636       1.11777       2.03780    -0.0681028      -1.50653      -1.06116      0.279272     0.0945988     -0.365356     0.0572179     0.0110784    -0.0526630    0.00599786       3.44066       4.02402       4.11239       4.08670       3.93807       3.59682       2.81072       2.15754       1.60564       1.13530      0.852238      0.572777      0.357767      0.202049      0.103604     0.0575994     0.0272633     0.0128786
  13  14 2691.7874    2.3774  1.1276 11.4235  0.0017  0.0288   0.0514   0.0770    0.1868   0.0000   438.0699       11.6022       6.05161      -6.62612       2.52992      -2.68623     -0.359148       1.06888       3.53456      -1.44570      -1.27970      0.189466      0.210692      0.207566     0.0283883    -0.0439739   -0.00977266    0.00108100       3.26764       4.46702       4.34335       4.68567       3.98369       3.59466       2.91670       2.21573       1.70450       1.17695      0.846397      0.530964      0.336020      0.192248      0.115016     0.0553129     0.0265233     0.0134613
  13  16 2972.7719    3.6196  0.9177 12.7366 -0.0019  0.0269   0.0844   0.0636    0.1417   0.0000   432.7336       20.5765       7.41073      -1.92562       4.31551      -2.53677     -0.579669      -6.58438     -0.674262     0.0260301      0.459617   -0.00828170     -0.118816     0.0543861     0.0105379    -0.0205128     0.0430523     0.0108054       3.01384       4.22239       3.87144       4.04260       3.78469       3.38933       2.72232       2.06482       1.53241       1.16745      0.757421      0.544918      0.307777      0.195742     0.0996389     0.0522028     0.0239394     0.0104933
  13  17 3112.7250    3.8259  1.0315 12.7942 -0.0079  0.0278   0.0882   0.0669    0.1571   0.0000   442.5023       21.6557       14.0704       3.22217       7.55007      -5.68522      -1.88261      -4.64539       2.70321      -2.40769      0.404467     -0.331539     -0.221453      0.345302      0.110214    -0.0248200     0.0248563    -0.0252497       3.54779       4.48505       4.64298       4.71932       4.34666       3.53371       2.88112       2.24079       1.68126       1.17301      0.809130      0.513683      0.321789      0.189642      0.108590     0.0548246     0.0276590     0.0128222
  13  18 3252.7072    3.6487  1.4061 12.3908 -0.0021  0.0311   0.0692   0.0833    0.1349   0.0000   437.9744       17.8874       17.2087      -6.34387     -0.113190      -6.63755     -0.421126      -3.23002       1.76109      -1.72668     -0.367897     -0.374800      0.964813      0.111355     -0.257630     -0.109396    0.00387588     0.0444537       4.09582       4.99170       4.85612       4.72369       4.45659       3.99641       3.46312       2.68660       1.99813       1.40984      0.990441      0.657672      0.408705      0.215718      0.116345     0.0609904     0.0313094     0.0138265
  13  19 3392.6853    3.2390  2.0063 12.2121 -0.0037  0.0390   0.0520   0.1000    0.0899   0.0000   433.4975       23.5776       6.47626      -2.73953      -1.65566      -9.64097      -4.76842      -5.17622     -0.168614      -1.72594       1.27558      -1.67066     -0.696687     -0.194988      0.124139    -0.0613868     0.0369366   -0.00479632       4.53794       5.95910       6.06308       6.16916       5.49580       4.82321       3.92458       3.21291       2.33979       1.70708       1.15517      0.727104      0.457186      0.269530      0.152110     0.0796800     0.0375584     0.0184993
  13  20 3532.9290    2.7628  2.9413 11.4718 -0.0013  0.0482   0.0364   0.1223    0.0801   0.0000   429.8414       22.8713      -3.19611      0.650178       9.34886      -17.1586       6.78922     -0.514598      -4.91950    -0.0247451       3.62229     -0.151878      0.983483      0.307168     -0.204675    -0.0434612     0.0727520     0.0601721       5.85437       7.57511       8.22851       7.67128       7.22856       6.04575       4.94508       3.96692       2.89870       2.05363       1.42353      0.890608      0.580017      0.319115      0.182073     0.0958315     0.0478668     0.0214833
  13  21 3673.4719    2.2931  4.4018 11.0810 -0.0010  0.0626   0.0257   0.1589    0.0638   0.0000   445.2939       12.5830       14.9982      -1.51328      -19.2468      -17.7302       8.56800      -5.69394      -1.46861      -6.99128     -0.249739      -1.52254      0.887033     0.0419252    -0.0660264      0.124366    -0.0237344    -0.0216366       7.18209       8.98252       9.51739       8.92796       8.94636       7.43676       6.37388       4.93811       3.76719       2.73258       1.86833       1.24569      0.761184      0.446015      0.258797      0.126987     0.0630605     0.0300117
  13  22 3814.0075    1.9485  5.7489 10.6501 -0.0009  0.0712   0.0196   0.1893    0.0604   0.0000   448.8307       37.0177       1.51242       5.33827      -2.61311      -16.4544      -1.18922      -8.14903      -3.55573      -5.62641      -2.44997      -4.04467     -0.186462     0.0764452    -0.0653132   -0.00693234    -0.0191109     0.0776928       8.87583       11.2013       11.6757       11.5683       10.2550       9.21764       7.45183       5.89225       4.29654       3.12298       2.14391       1.40109      0.865916      0.506303      0.272172      0.147845     0.0711035     0.0332160
  13  23 3954.8734    1.5955  7.3970 10.3807 -0.0014  0.0865   0.0153   0.2390    0.0556   0.0000   451.2712       37.5655       20.0077       5.58752       4.85665      -11.8486       5.98165      -10.5351       5.11986      -4.08512     -0.429231       1.97821     -0.101403     -0.471923      0.105917     -0.223615      0.352980    -0.0493591       10.5282       13.1567       13.5380       13.6389       12.5990       10.9055       9.11850       7.05406       5.24407       3.80905       2.64529       1.75817       1.09046      0.627159      0.346280      0.181290     0.0897201     0.0412656
  13  24 4095.7098    1.3784  9.1239 10.0461 -0.0010  0.0998   0.0122   0.2842    0.0536   0.0000   419.8008       36.2908       5.64983       15.5823      -31.9941      -19.1710      -27.8628      -3.77113     -0.741051      -2.37821      0.902903      -2.83561    0.00589854      0.242671     -0.386327    -0.0652052      0.115382    -0.0377999       11.8003       14.7405       16.0803       15.2550       14.1818       12.2860       10.3763       8.25566       6.15211       4.47794       3.01796       1.93748       1.23794      0.703431      0.395764      0.211342      0.102917     0.0475233
  14   7 1723.5286    0.2754  0.2980  9.5603  0.0043  0.0281   0.0123   0.0386    0.0411   0.0000   440.0792       1.76443       13.8858       1.23538       1.23952      0.131217       2.16426      0.522670     -0.114319     -0.855894      0.216981      0.194332    -0.0606624     -0.198004      0.220568     0.0752468    -0.0167301    -0.0334712       2.22651       4.44131       2.82235       4.70523       3.00486       3.41665       2.28393       2.15804       1.40064       1.21507      0.736823      0.529258      0.308254      0.193068      0.116623     0.0568077     0.0372496     0.0167185
  14   8 1870.8356    0.4135  0.4189  9.5978 -0.0061  0.0223   0.0143   0.0406    0.0592   0.0000   439.3598      -1.34030       14.3183      -1.61483     -0.224140     -0.975198       2.09701      -2.03216      0.244947     -0.106400     -0.629638    -0.0837183     0.0528932     -0.247326    0.00238421     0.0323392    -0.0163606    0.00414085       2.68405       3.79022       3.93099       3.97543       3.51023       3.10361       2.33099       1.90142       1.40369      0.975571      0.671247      0.451314      0.294119      0.183340      0.117960     0.0593030     0.0332696     0.0156112
  14  10 2162.5394    0.7974  0.6800  9.9310 -0.0023  0.0254   0.0202   0.0519    0.0914   0.0000   440.9850       3.19887       11.1433       2.70475     -0.672038      -3.92450      -7.05084     -0.545093     -0.727196      0.573968      0.431189     -0.387779     -0.196739     0.0890681      0.174431   -0.00644092   -0.00728244   0.000643942       3.68302       4.93691       5.39824       5.42129       4.71906       3.87546       2.96702       2.28185       1.65960       1.09563      0.734314      0.493706      0.299976      0.188760      0.106741     0.0587868     0.0352598     0.0170589
  14  11 2305.7212    1.1647  0.8558 10.3135 -0.0050  0.0264   0.0268   0.0598    0.1189   0.0000   437.4968      0.201840       12.4023       1.41090       2.40231       5.50206      -4.03385      0.630503      -1.17509      0.901972      0.872138       1.04289      0.344692    0.00614115    -0.0432702    -0.0370928    0.00688977     0.0243938       2.76528       3.79932       3.59041       3.51194       3.36301       2.82773       2.80747       2.09825       1.77501       1.22224      0.882838      0.607106      0.361966      0.225169      0.120575     0.0707379     0.0345504     0.0186781
  14  12 2446.7540    1.5076  0.8631 10.9082 -0.0039  0.0255   0.0348   0.0556    0.1236   0.0000   442.3509       9.54899       9.50130      0.828432       1.80923      -4.98369      -5.05398      -1.46267      -1.74529     -0.671925      -2.43732     0.0824630    -0.0535983     0.0110954      0.205144     0.0479907    -0.0409032     0.0138905       2.68553       3.44205       3.68435       3.72328       3.37769       2.95140       2.53232       2.04573       1.50374       1.15752      0.822382      0.536372      0.375310      0.201766      0.134226     0.0725330     0.0358470     0.0192204
  14  13 2587.3946    1.9436  0.9376 11.3530 -0.0048  0.0254   0.0425   0.0598    0.1268   0.0000   437.3744       10.6736       17.8955       2.69290       5.25567      -3.37736       4.89435      -5.44623       2.00243      -2.57794      0.718710      0.743883    -0.0437573      0.272727     -0.135309     0.0133785     0.0254946   -0.00483414       3.24324       3.90654       3.71546       3.58752       3.48424       3.31437       2.83190       2.29621       1.66849       1.31181      0.932719      0.616955      0.400845      0.243320      0.137387     0.0718945     0.0391292     0.0177442
  14  14 2728.3290    2.5527  1.0438 11.4432  0.0003  0.0270   0.0530   0.0654    0.2042   0.0000   439.6559       14.7372       17.6791      0.574808      -5.36564      -3.84378     -0.445823      -1.70175       1.96509     -0.770927     -0.202143   -0.00918935    -0.0268595      0.122700    -0.0311719    -0.0285083   -0.00256187    0.00662584       3.20690       3.73982       4.36941       4.24549       3.60276       3.51143       2.71739       2.06028       1.71592       1.22204      0.839154      0.544874      0.353341      0.215530      0.135205     0.0735282     0.0398890     0.0186325
  14  15 2869.4091    3.1597  0.9674 12.1684 -0.0090  0.0251   0.0702   0.0616    0.1871   0.0000   442.7144       13.6707       13.4384      -4.47380      -2.06041      0.737439     -0.244193      -1.40214      0.622710      -2.00824     -0.844788     -0.625537      0.166167      0.271401      0.330919     0.0737561     0.0107158     0.0500757       2.91515       3.59073       3.61835       3.69826       3.36042       3.12869       2.53391       2.21930       1.65366       1.20284      0.897781      0.592836      0.359273      0.227335      0.145467     0.0755071     0.0377904     0.0189441
  14  16 3010.4135    3.7571  1.0839 12.3724 -0.0041  0.0272   0.0785   0.0646    0.2065   0.0000   437.6988       16.4686       4.81663      -4.09186      -9.86470      -7.07088      0.819404      -4.10697      -2.78130     -0.422848    -0.0773535     -0.561109    -0.0314166      0.270149    -0.0832057     0.0828855    -0.0117593     0.0233615       3.05115       4.13252       4.10745       4.40794       3.79001       3.42907       2.64695       2.27609       1.66536       1.21458      0.835920      0.582889      0.365449      0.226494      0.129255     0.0732391     0.0395666     0.0197563
  14  17 3150.7906    3.7867  1.2212 12.5821  0.0000  0.0296   0.0752   0.0716    0.1622   0.0000   434.6966       15.5329       16.3932      -5.42666      -8.03200   -0.00864605     -0.871714      -2.34207     0.0756163      0.510038     -0.175846     -0.371307    -0.0787739      0.305227     0.0949712     0.0658173     0.0138093  -0.000916420       3.73659       4.74293       4.63430       4.59204       3.91337       3.73362       3.22318       2.78389       2.20601       1.56198       1.06791      0.697589      0.423010      0.256651      0.142553     0.0780581     0.0436576     0.0217839
  14  18 3291.1482    3.5724  1.4760 12.6233 -0.0056  0.0327   0.0657   0.0813    0.1145   0.0000   443.2262       19.7879       6.31727       3.91002      -6.86633      -12.7524      -2.54209       1.99909       1.81695       1.02827     -0.187848      -1.25611     -0.352537     -0.906339      0.309963     -0.134057     0.0158621     0.0775999       3.55860       4.50562       4.63167       4.58068       4.26949       3.81017       3.33928       2.66666       2.11090       1.54087       1.08311      0.742913      0.464153      0.286111      0.172059     0.0916453     0.0477246     0.0243923
  14  19 3431.8460    3.0678  2.3909 12.0205  0.0008  0.0414   0.0441   0.1095    0.0820   0.0000   433.6483       21.0210       4.74640      -4.89298       10.9496      -10.0949      -11.0951     -0.207356      0.522294      -2.09713    -0.0993172      0.395367     -0.314737     0.0169028     -0.462705     0.0731008     0.0403590     0.0242125       4.79658       5.84618       5.87094       6.00380       5.90880       5.16635       4.19726       3.38623       2.58654       1.90210       1.40034      0.949420      0.617340      0.385852      0.225510      0.124994     0.0644701     0.0315423
  14  20 3572.5392    2.6708  3.4763 11.4543 -0.0013  0.0507   0.0319   0.1320    0.0701   0.0000   453.2030       20.2969       22.7704      -4.34569      0.391105       2.04949       1.09284      -7.34840      -4.01420      -3.67164     -0.692390      -1.44737      0.166543     -0.180239      0.171548    -0.0916915    -0.0236531     0.0553459       5.87302       7.41341       7.45844       7.51382       7.27478       6.36279       5.29950       4.18314       3.28353       2.37940       1.72549       1.16600      0.757243      0.464042      0.268342      0.147031     0.0792671     0.0379375
  14  21 3713.3641    2.2133  4.6529 10.9619 -0.0002  0.0602   0.0235   0.1584    0.0638   0.0000   449.4223       29.3669       20.9823       2.69355       16.7262      -12.5039      -6.09435      -18.8984       4.44392      0.401847      0.194039      0.478957      -1.06030      0.779942      0.204585    -0.0940651     0.0420495    -0.0689766       7.02636       8.68064       8.98028       9.03928       8.43555       7.60088       6.32589       5.08397       3.92781       2.85434       2.02249       1.41537      0.902975      0.558869      0.315017      0.172230     0.0953392     0.0458960
  14  22 3854.7470    1.8807  5.9407 10.6442 -0.0012  0.0708   0.0183   0.1927    0.0569   0.0000   449.1284       16.4941       6.42691       19.7801      -8.44478      -26.2166      -13.3214      0.683988       2.25730      -2.68133      0.271227      -6.08845       1.69227      0.468643     -0.477447   -0.00990980     -0.119851     0.0599563       7.97594       9.87607       10.5843       10.3073       9.94382       8.57550       7.37676       5.84509       4.59262       3.41790       2.35348       1.61926       1.04386      0.634870      0.381396      0.211672      0.110446     0.0546558
  14  24 4137.3805    1.3106  9.7522 10.0625 -0.0015  0.1022   0.0113   0.2952    0.0495   0.0000   415.1083       55.6798       40.5511      -6.70612       4.27647      -26.2952     -0.589587      -3.18535      -4.09920       1.48476       1.48456      -1.38554      0.653389     -0.717594      0.673275      0.257714     0.0267383      0.171778       11.6169       14.6519       15.0653       15.2505       14.1199       12.6736       10.7744       8.42631       6.79503       4.95680       3.51265       2.34640       1.51593      0.936761      0.553759      0.309135      0.158784     0.0792769
  14  25 4278.9958    1.0974 12.2549  9.9025 -0.0005  0.1306   0.0094   0.3696    0.0445   0.0000   434.4934       9.37824      -14.7428       45.7237     0.0443761      -29.1147      -9.62607      -29.2078       7.82015       2.29959      -6.23038      -8.72903      0.510212     -0.420449     -0.604461      0.203707     -0.144634     -0.211736       14.5419       18.4275       19.8236       19.4462       18.5782       15.9831       13.5216       10.8650       8.46068       6.19620       4.43094       2.97300       1.94636       1.18785      0.713328      0.395543      0.205836      0.103602
  14  27 4562.8102    0.7889 17.2857  9.7422 -0.0007  0.2036   0.0064   0.5476    0.0327   0.0000   432.4634       27.5546       12.0757       25.7849      -12.1662      -25.3460       61.5833       4.88160      -38.9020      -2.44570       27.9771      -7.51871      -4.40837      0.221144      0.506486     -0.978054     -0.120457    -0.0201345       21.6123       28.3700       29.1713       29.6597       27.8067       24.5736       21.0637       17.0080       13.3401       9.85612       7.10303       4.76591       3.16215       1.96808       1.11954      0.644072      0.332042      0.166388
  15   9 2049.6211    0.6317  0.6637  9.6788  0.0001  0.0278   0.0160   0.0526    0.0801   0.0000   433.3395       4.52410       14.5994      -3.94337       1.34332      0.370762       1.75138       1.04049      0.103442      -1.58651     -0.678533      0.660129    -0.0570479     -0.163321     0.0263894     0.0266657     0.0355565    -0.0250698       2.48844       3.72311       3.84040       3.72885       3.68466       2.61629       2.97932       1.84907       1.76550       1.21514      0.912312      0.582553      0.381437      0.258131      0.134130     0.0869691     0.0455275     0.0251744
  15  10 2195.8640    0.9104  0.7225  9.9234 -0.0069  0.0222   0.0221   0.0533    0.1005   0.0000   442.1102       1.06307       16.1007       2.88565      -4.06504     -0.782940       2.31232      -1.03603     -0.849476      -1.68949      0.500824      0.725146     -0.263473      0.223385    -0.0850110     0.0751452    -0.0164891     0.0494645       2.28966       3.34600       3.31820       3.60529       3.13868       2.80540       2.41279       1.87096       1.47596       1.04038      0.873572      0.521033      0.342778      0.225367      0.143699     0.0840473     0.0426289     0.0252690
  15  11 2339.5459    1.2227  0.9977 10.1413 -0.0038  0.0267   0.0245   0.0587    0.1341   0.0000   434.0290       4.64946       22.7559       1.81265    -0.0780475      0.539981      -1.92330      -4.75410      -2.34353     -0.926397    -0.0764270      0.285577     -0.616428    0.00853233      0.139846    -0.0159379    -0.0204248   -0.00479624       2.70210       3.54164       3.73750       3.68268       3.45389       3.06431       2.73257       2.12234       1.66502       1.27032      0.903458      0.629789      0.432958      0.274003      0.161771      0.102207     0.0519260     0.0286839
  15  12 2481.0838    1.6321  1.1007 10.6718 -0.0027  0.0274   0.0325   0.0671    0.1521   0.0000   442.1347       10.6969       20.6622      -2.97420      -4.17100      -2.99841       1.72371      -5.57091       3.78509     -0.554453      0.443006     -0.812865     0.0554699     0.0211715      0.220648     0.0471871    -0.0177528    -0.0397249       2.95429       3.62184       3.59285       3.73248       3.59495       3.40775       2.75127       2.24343       1.82562       1.33216      0.977386      0.709382      0.466007      0.304086      0.181716      0.108147     0.0588918     0.0310059
  15  13 2622.4801    2.1417  0.9491 11.6679 -0.0021  0.0245   0.0456   0.0612    0.1129   0.0000   440.4226       12.7401       9.93591     -0.289285       3.93702      -3.70882       2.81577      -1.60883      -3.29172      -1.59134      -2.27373     -0.344865     -0.566583     -0.148629     -0.166164    0.00805613     0.0251478    -0.0250703       2.81707       3.31837       3.56676       3.35522       2.92286       3.00519       2.53270       2.19537       1.82621       1.37854      0.943962      0.665573      0.428002      0.273865      0.152536     0.0917103     0.0516796     0.0254374
  15  14 2764.2578    2.6044  1.0717 11.9155 -0.0084  0.0262   0.0534   0.0642    0.1457   0.0000   432.9121       13.5405       11.8683      -4.63848      -2.57127      -13.0105       1.32104      -2.97063      -1.77238      -2.56981   -0.00976206       1.31119     -0.768005      0.366300     -0.145493     -0.113398      0.103492   -0.00604775       2.67847       3.52627       3.60358       3.78427       3.32114       3.02057       2.69189       2.17177       1.78328       1.27330      0.966833      0.640941      0.424928      0.272334      0.163714      0.101441     0.0518420     0.0288424
  15  15 2905.9888    3.3538  0.8899 12.2858 -0.0042  0.0222   0.0716   0.0591    0.1598   0.0000   440.0320       15.4321       7.98887      -1.60440       1.20913      -8.32698      -1.79640     -0.636527       1.26528      -3.53934      0.442424     -0.740721      0.847754     -0.219284     0.0267560      0.101072    0.00544794     0.0209201       2.52918       2.93667       3.21282       3.28179       2.94575       2.57532       2.41707       1.94893       1.49670       1.13367      0.861976      0.573682      0.386669      0.236495      0.157784     0.0845836     0.0466623     0.0260991
  15  16 3047.2992    3.9043  0.9628 12.5826  0.0022  0.0257   0.0835   0.0600    0.1661   0.0000   438.0323       17.5893       11.5639      -5.83952      0.981659      -5.46112      -1.53785      -6.93736     -0.788483      0.542926     -0.153562      0.601862     -0.542756     -0.198993     -0.145023     0.0388902     0.0331257     0.0144279       3.12198       3.66514       3.73457       3.60610       3.47155       3.31147       2.98117       2.27417       1.76321       1.24332      0.950312      0.730124      0.500813      0.312471      0.179646      0.100803     0.0530847     0.0271772
  15  17 3188.2810    3.9673  1.2258 12.7629 -0.0021  0.0275   0.0777   0.0724    0.1579   0.0000   442.6698       19.5943       1.38706       4.96759      -1.05726      -3.26060      -2.11242      -1.04481     -0.284447      -1.54041       1.87182    0.00430854     -0.105255      0.226319      0.126789     0.0734404     0.0275938    0.00726891       3.06816       3.85936       4.11761       4.08202       3.73608       3.57608       2.85965       2.32864       1.86898       1.32525      0.985757      0.703565      0.458658      0.294672      0.175760      0.108434     0.0545333     0.0302565
  15  18 3329.1247    3.5094  1.7748 12.5825 -0.0037  0.0351   0.0598   0.0904    0.1061   0.0000   436.9537       18.6008       16.2060      -1.69264       5.12632      -3.60631       3.34865     -0.313361      -1.27416      -3.65377       2.07691     -0.976492      0.119787      0.768140      0.457908      0.133951     -0.138900     0.0237586       3.86972       4.48211       4.86402       5.31065       4.59278       4.04082       3.67293       3.02439       2.20224       1.75945       1.29663      0.876465      0.569009      0.364314      0.237971      0.134688     0.0741661     0.0404143
  15  19 3470.2911    2.9513  2.5098 11.9381 -0.0010  0.0417   0.0412   0.1090    0.0837   0.0000   437.9704       14.8012       23.5754      -2.14384      -5.05037      -8.87730     -0.909997      -1.91990      0.439185      -1.55040     -0.282462     -0.501849      0.845128     -0.232527     -0.171726     -0.203473    -0.0145150     0.0417414       4.47814       5.72327       5.81964       6.03107       5.70942       5.06365       4.26480       3.42022       2.85323       2.06264       1.53042       1.03222      0.696823      0.458116      0.272243      0.157421     0.0903774     0.0492539
  15  20 3611.5783    2.5729  3.6314 11.2635 -0.0007  0.0509   0.0292   0.1306    0.0744   0.0000   440.0822       12.8493       30.6919      0.754141      -15.0588       4.84668       8.01854      -2.67796       1.57699       1.00702      -1.12426      -1.17766      0.593530     -0.177108      0.207980     0.0484900      0.158477    -0.0224639       5.61804       7.00780       7.10844       7.23082       6.74851       6.43645       5.44166       4.39707       3.37451       2.58241       1.85004       1.35401      0.915241      0.584192      0.350178      0.193738      0.109136     0.0580379
  15  21 3752.8015    2.0680  5.1546 10.8853 -0.0007  0.0638   0.0209   0.1693    0.0590   0.0000   437.3550       30.5573       13.4151      -7.57822       1.09225      -5.44692       7.50620      -13.7258      0.355241       1.41693     -0.807702      -1.08812      0.168261      0.456354     -0.348945      0.162224      0.423071     0.0403570       6.87614       8.83514       9.04213       9.22251       8.71387       7.73667       6.61415       5.41664       4.39754       3.30642       2.34376       1.64311       1.08505      0.688440      0.420702      0.249300      0.137217     0.0730598
  15  22 3894.5485    1.7558  6.8572 10.4085 -0.0019  0.0754   0.0156   0.2073    0.0555   0.0000   462.4164       24.7022       14.9022       32.2983       2.84079      -15.2201       18.5789       2.28530      -9.44172       1.39753      -5.63490       2.19351      -1.49592       1.26107      0.240173     -0.257046      0.184983      0.182950       7.85424       9.94651       10.3479       10.6501       9.89009       8.88106       7.75897       6.37606       5.05339       3.77264       2.79495       1.92324       1.30230      0.816301      0.502918      0.298321      0.163652     0.0837932
  15  23 4036.1335    1.4719  8.5264 10.1746  0.0000  0.0909   0.0125   0.2479    0.0508   0.0000   444.2150       46.3372       7.94189      -6.07659      -7.03853      -17.4506       8.74907      -11.9178       2.56291       1.92940      0.109492      -2.29167     -0.870776     -0.178822      0.654903     -0.589962    -0.0122119    -0.0452484       9.41009       12.2936       12.5574       13.0822       12.1174       10.9701       9.38968       7.63423       6.07463       4.54872       3.33737       2.34210       1.54989      0.996724      0.615053      0.355931      0.196533      0.104904
  15  25 4319.6475    1.0313 12.0343  9.9310 -0.0001  0.1325   0.0089   0.3657    0.0405   0.0000   413.8837       11.8896       11.5066      -31.0820      -11.9065       9.51397       11.9077      -27.1185       1.70227     -0.802918       7.39819       1.75558       2.96344      -3.17352    -0.0301476      0.858537      0.130270     -0.315417       13.1683       17.5920       18.1962       18.3137       17.5786       15.8107       13.5034       11.0530       8.93357       6.58423       4.99348       3.36864       2.31388       1.48650      0.896967      0.527535      0.288315      0.154902
  15  27 4604.5425    0.7056 16.3308  9.7967 -0.0003  0.2122   0.0062   0.5467    0.0305   0.0000   399.6995       61.3503      -42.8897      -25.7972       23.8658       20.2546       60.0104      -7.39850      -31.0031      -3.97329      -17.0882       4.76665      -1.17236      -3.41306       1.45273      -1.36725     -0.635321     -0.656198       21.3629       27.7888       29.7369       29.0386       28.0943       25.5325       21.8839       17.5527       14.3963       10.6493       7.99703       5.56888       3.79483       2.44786       1.49854      0.887553      0.476839      0.254356
  15  28 4746.2349    0.5863 19.4720  9.7387 -0.0004  0.2728   0.0053   0.6922    0.0255   0.0000   500.8545       72.2752       106.136       24.4829       51.8467     -0.768116       44.7706      -44.3707      -6.37918       12.8856       5.78675       4.56373      -5.35745     -0.845687      -3.34982      0.304550      0.333011     0.0328447       26.8027       35.3860       37.7686       38.0945       35.7785       32.4943       28.0478       23.1533       17.8894       13.9322       10.1896       7.19408       4.95229       3.13866       1.96962       1.15189      0.608764      0.326595
  16   6 1629.5120    0.2131  0.2431  9.5092 -0.0061  0.0159   0.0104   0.0370    0.0342   0.0000   437.5531      -1.11272       11.4415      0.263541     -0.138946     -0.595118      0.924121      0.532622      0.505677     -0.325987      0.192630      0.234570     -0.424903     -0.229401      0.205375   -0.00900219     0.0279169   -0.00976548       1.60888       1.99768       2.03389       1.92616       1.99647       1.87238       1.64578       1.22983       1.05450      0.819191      0.624038      0.467727      0.321640      0.206408      0.130254     0.0931561     0.0547749     0.0260736
  16   8 1933.1217    0.5206  0.4737  9.6258 -0.0001  0.0200   0.0157   0.0474    0.0613   0.0000   438.8465       1.04884       13.4258    -0.0516114       1.30382       2.80937     0.0191205     -0.616710      -1.25938     -0.968369       1.09672     -0.169257      0.163420     -0.195215   -0.00546726      0.269599    -0.0105311    0.00133030       1.81991       2.05030       2.49113       2.57357       2.17234       2.32460       1.96345       1.44862       1.29528       1.03172      0.642631      0.523126      0.392757      0.234764      0.151263     0.0981736     0.0526242     0.0282480
  16  10 2228.3527    0.9073  0.9611  9.7677 -0.0022  0.0241   0.0186   0.0645    0.1246   0.0000   439.5397     -0.856698       9.95903      -1.15062      -1.31778      -4.68590     -0.916562       2.86896      -2.11561       2.12467      0.530302     -0.567200   -0.00632334      0.190325    -0.0682839    -0.0604827      0.101520    -0.0552791       2.36142       3.11304       3.13991       3.31867       3.22795       2.97196       2.38341       1.90459       1.53680       1.27333      0.952278      0.629615      0.421329      0.283418      0.180872      0.120814     0.0735397     0.0424846
  16  11 2372.6881    1.3148  0.9451 10.6343  0.0010  0.0235   0.0268   0.0597    0.1067   0.0000   439.7921       3.58957       11.8378     -0.666068      -5.90158     -0.642938      0.316286      0.659787       1.93686     -0.763821      0.622108     -0.285991     -0.109554    0.00732798    -0.0387209     -0.262175    0.00219220    -0.0155350       2.39121       3.03999       3.30745       3.19561       3.04794       2.80675       2.36439       2.02822       1.57949       1.25337      0.875768      0.626621      0.466209      0.286084      0.179481      0.118649     0.0595173     0.0368743
  16  12 2514.8641    1.7485  1.1095 11.0336  0.0010  0.0260   0.0338   0.0638    0.1276   0.0000   437.4653      -2.89012       9.60228       5.83985      -6.57424       3.62327      -1.05651      -4.52495     -0.390369     -0.427032      -1.20943     -0.321957    -0.0843261      0.213596     -0.255043    -0.0245834     0.0829270    -0.0105955       2.84578       3.51278       3.56025       3.62206       3.65211       3.22431       2.65960       2.25324       1.85619       1.40775       1.06605      0.721565      0.498089      0.324710      0.205345      0.129711     0.0785811     0.0418968
  16  14 2799.6884    2.9004  0.9165 12.0430 -0.0062  0.0228   0.0586   0.0538    0.1301   0.0000   435.3739       8.87044       4.70243      -5.61930      -2.28912      -7.90571     -0.476025     -0.505170      0.940041     -0.437553   -0.00210198     -0.713717      0.365405     -0.555541     -0.146984      0.182048     0.0677825    -0.0272680       2.43832       2.95126       2.98078       3.22140       3.15645       2.76827       2.32321       1.88311       1.54395       1.21393      0.920851      0.631033      0.426008      0.282786      0.180796      0.115110     0.0686888     0.0388042
  16  15 2942.0044    3.4073  0.9809 12.1454 -0.0043  0.0223   0.0683   0.0577    0.1695   0.0000   440.0547       7.26215       16.3776      -4.39730       1.31914      -1.67231       5.57302      -4.13577      -1.42559      -3.03516      0.488506     -0.430298      0.885243    -0.0766072     -0.241782    -0.0234301     0.0147158   -0.00550666       2.30447       2.91017       2.99428       3.07975       2.92579       2.74345       2.35903       1.89922       1.50319       1.13113      0.838793      0.634372      0.432836      0.306141      0.185824      0.108375     0.0644066     0.0346427
  16  16 3083.7133    3.9973  1.1211 12.4220 -0.0035  0.0247   0.0767   0.0636    0.2095   0.0000   440.6249       14.1617       7.86868      0.766088      -1.71837      -3.16485       1.87458      -1.34855      -2.48852     -0.697385     -0.327226      0.894616     -0.599596      0.178129      0.193369     0.0843094    -0.0351368     0.0529501       2.52145       3.08988       3.25680       3.39090       3.08838       3.04824       2.53538       2.04176       1.64628       1.29174      0.929348      0.684424      0.486293      0.314743      0.199217      0.124429     0.0732335     0.0390329
  16  17 3225.2369    3.8891  1.3714 12.5649 -0.0063  0.0292   0.0708   0.0742    0.1579   0.0000   439.8868       15.7623       14.0484       3.68124      -2.78196      -4.91067       2.13940      -5.88013     -0.382907      -2.78410      0.298801     -0.987145      -1.38262      0.283483     -0.307181    -0.0834717     0.0779382    -0.0294072       3.06827       3.89240       3.89090       3.96801       3.64997       3.27332       3.04646       2.60860       2.12622       1.62036       1.25010      0.857046      0.573710      0.362398      0.239497      0.142615     0.0800623     0.0463981
  16  18 3366.6696    3.4123  1.8919 12.2515 -0.0033  0.0346   0.0534   0.0905    0.1146   0.0000   435.6316       12.2787       11.8215      -1.06512      -3.65408      -6.34188       1.57423      -1.74627      -2.13740      -3.96093     -0.337782      -2.71865      0.581676      0.431377      0.139403    -0.0885149      0.152325     0.0546857       3.60449       4.49504       4.55961       4.42877       4.34022       3.99266       3.62719       3.03845       2.45739       1.86008       1.39685       1.02000      0.709752      0.471482      0.291091      0.173115     0.0976271     0.0547814
  16  19 3508.2022    2.8949  2.8312 11.8599 -0.0023  0.0452   0.0380   0.1128    0.0808   0.0000   439.9846       12.5436       8.06499       7.72837      -5.35754      -11.5365       4.57720      -2.11965     -0.770564      -2.04279      -3.03051     -0.905012     -0.964377      0.279862     -0.636868     -0.239108    -0.0299720     -0.166426       4.65096       6.02345       5.98376       6.12814       5.96721       5.31520       4.84359       3.85463       3.16884       2.27081       1.78517       1.28865      0.909993      0.596433      0.371006      0.223486      0.130301     0.0699017
  16  20 3650.2591    2.4067  4.4400 11.0070 -0.0018  0.0553   0.0246   0.1447    0.0705   0.0000   420.7697       18.6668       16.2478     -0.306312     -0.610088      -5.01779       5.42960      -15.3563      -1.19789      -5.00579      0.162042     -0.987721      0.599284      -1.38165     -0.102688    -0.0718313      0.173730    -0.0530158       5.46678       7.03121       7.45715       7.48281       7.22824       6.29242       5.73012       4.70057       3.84701       2.87184       2.21718       1.53408       1.08286      0.689547      0.448190      0.273152      0.154674     0.0872205
  16  21 3792.0120    2.0161  6.0033 10.5895 -0.0003  0.0657   0.0179   0.1827    0.0577   0.0000   449.2928       29.9843      -4.08075       5.93562       7.56532      -7.98062      -18.3843      -6.43155       4.67935      -4.66626      -1.69022       3.74917      -1.49530     -0.539784       1.58320     -0.328019     -0.271734    -0.0509017       6.52785       8.27441       8.95074       8.93156       8.46954       7.63960       6.64966       5.73125       4.53486       3.46614       2.62859       1.84407       1.29169      0.819915      0.531618      0.326362      0.183175      0.103276
  16  22 3933.9186    1.7142  7.2634 10.3502 -0.0003  0.0754   0.0144   0.2116    0.0524   0.0000   428.7364       27.7465       19.8912      -16.7808       15.3044      -7.65024      -10.9734      -3.81769       2.74133      -1.99166      -2.16264       2.27876     -0.490955       2.13397     0.0184148     -0.237890     -0.573805     0.0124440       7.76964       9.79317       10.3720       10.3553       9.95274       8.75486       7.85185       6.48816       5.42088       4.15427       3.04992       2.16702       1.45008      0.972104      0.605692      0.364886      0.217152      0.121559
  16  23 4075.6757    1.3884  9.1674 10.1921 -0.0017  0.0935   0.0113   0.2636    0.0445   0.0000   448.5763       24.2177       40.9948      -34.9031     -0.529931      -18.5132       12.5847      -22.9714      -15.5679       1.85647       8.35032      -3.64700      -3.29750      0.531964     -0.160693      0.112879     -0.352441      0.312080       9.08177       11.7909       12.5761       12.6669       11.9133       10.9166       9.61135       7.89480       6.47989       4.91573       3.67640       2.66734       1.83700       1.19155      0.762964      0.472675      0.267761      0.147453
  16  24 4218.3220    1.1741 11.7010  9.9993 -0.0022  0.1173   0.0092   0.3367    0.0410   0.0000   425.9069      -1.08941       42.5383      -12.4777      -1.80047      -1.33213       9.76400       8.43007       6.96025      -20.3848      -2.61199       5.16911      -1.77225      -3.82454     -0.188245      0.925164      0.392340      0.144298       11.0929       14.4016       15.3075       15.4351       15.0502       13.3422       11.8215       9.84818       7.98959       6.18393       4.57350       3.33150       2.29142       1.52465      0.970571      0.592538      0.338596      0.191770
  16  25 4360.6673    0.9947 13.6232  9.9184  0.0001  0.1429   0.0079   0.3983    0.0368   0.0000   434.2630       53.1753     -0.548020      -11.3650      -11.7492      -15.4548      -7.08868       7.81853      -4.72845       9.27328      -10.4141      -1.98771     -0.725373       2.07584       1.20362      0.191491     -0.478346      0.767577       13.6624       18.3252       18.8486       19.2380       18.2218       16.4678       14.7971       12.1772       10.0156       7.65491       5.85069       4.10517       2.82813       1.88587       1.18535      0.726498      0.408249      0.233932
  16  26 4502.9174    0.8088 15.9477  9.8871 -0.0008  0.1781   0.0065   0.4941    0.0309   0.0000   403.6912       45.0463       51.2560      -13.9364      -2.85916       5.83355       29.7364      -24.2478      -5.68026       17.5060      -16.0567       8.24258       1.03375      -2.29341     -0.553761      0.145523      0.150079     -0.286618       17.2985       21.9098       23.8714       24.1188       22.9556       20.7966       18.2691       15.0718       12.3014       9.33299       7.05300       5.14264       3.54496       2.38428       1.52036      0.931813      0.527451      0.299879
  16  27 4644.9950    0.6778 18.6000  9.8002  0.0016  0.2289   0.0055   0.5968    0.0263   0.0000   432.7437       7.99933       27.0156       47.2241       34.7722       21.5784      -48.8309      -28.6953       18.8934      -8.28422      -1.53569      -9.18158       4.85838       8.76125      -3.62001     -0.117021       1.00080      0.105196       21.9765       28.2744       30.6952       30.8445       29.1670       26.6840       23.6649       19.5513       15.7867       12.1968       9.13800       6.66168       4.66563       3.08920       2.00720       1.20667      0.677075      0.386882
  17   7 1811.9626    0.3869  0.3783  9.5241  0.0046  0.0195   0.0124   0.0373    0.0458   0.0000   439.2239      -2.56517       13.2127      -2.66922      -3.13805     -0.448924     -0.673576       1.71585     -0.892464       1.44973      0.330810       1.07573     -0.480598      0.174319     0.0773877     0.0631914    -0.0255552    -0.0131311       2.20703       2.74348       3.05381       2.99735       2.25719       1.99897       2.25125       2.02199       1.65336       1.30963       1.02345      0.688634      0.461557      0.308361      0.202112      0.111079     0.0592797     0.0438192
  17   8 1963.3005    0.5108  0.5263  9.6511 -0.0068  0.0200   0.0141   0.0433    0.0621   0.0000   440.2473    -0.0990530       13.5678       1.11130      -2.86368       3.67801       1.53008     -0.530416     -0.676578       1.31756      0.857578     -0.301480    -0.0148031     -0.253669    -0.0238125    -0.0281921    -0.0404007    -0.0555154       1.90165       2.35065       2.56777       2.58358       2.34152       2.22914       1.94286       1.72600       1.37861       1.15535      0.797931      0.634482      0.409645      0.291104      0.180709      0.115262     0.0686960     0.0401520
  17   9 2112.9751    0.7265  0.7448  9.7350 -0.0067  0.0218   0.0166   0.0491    0.0857   0.0000   437.6353     -0.398693       12.5525     -0.858845      -3.53863      0.518091       1.59645      -3.84644      -1.35607      0.435344    -0.0388678     -0.701298      0.415859     -0.554106      0.372031    -0.0667023      0.106508    -0.0966202       2.07252       2.63868       2.64869       2.86192       2.69170       2.57255       2.24391       1.83243       1.47102       1.11310      0.892848      0.627003      0.476779      0.319446      0.207397      0.133185     0.0815205     0.0466392
  17  10 2260.3883    1.0505  0.7846 10.1882 -0.0024  0.0210   0.0224   0.0516    0.0937   0.0000   436.5087       1.42664       18.0265      -1.99073      -4.11924      -1.65646     -0.198701     -0.704670     -0.252292       1.06997     -0.153386      0.124283      0.489694     0.0935431     -0.389384      0.116023   -0.00156290     0.0103681       2.03526       2.66836       2.57884       2.69846       2.33090       2.25538       2.12802       1.87311       1.63245       1.29857      0.896913      0.677125      0.495455      0.327495      0.220496      0.118153     0.0739322     0.0427344
  17  11 2405.1219    1.4167  0.8944 10.7652 -0.0000  0.0224   0.0288   0.0539    0.1090   0.0000   438.4932       1.99519       6.47192       2.62250     -0.717149      -2.83009      -1.37649      -2.21341       1.30494      0.860305     0.0406382      -1.14177     -0.392916      0.590766     0.0530712     -0.110388    -0.0505760    -0.0567384       2.16571       2.76042       2.73850       3.05321       2.81933       2.68847       2.19564       1.93774       1.50370       1.25054      0.910602      0.697317      0.455847      0.315902      0.215509      0.132266     0.0837984     0.0486213
  17  12 2548.1396    1.8373  1.1217 11.1103 -0.0045  0.0274   0.0346   0.0648    0.1280   0.0000   435.8433       7.51833       8.74079     -0.107612      -1.04625      -4.71594       2.88768     -0.184490      -1.67416       1.27097      0.642876      -1.32741      0.262129      0.825617    -0.0328465      0.314168    -0.0801097     0.0218877       2.92259       3.73435       3.70067       3.63927       2.94710       2.72627       2.67672       2.74065       2.32903       1.87687       1.42364      0.980658      0.652029      0.419703      0.254660      0.158261     0.0853522     0.0522550
  17  13 2691.1680    2.3339  0.9640 11.5190 -0.0045  0.0242   0.0450   0.0564    0.1286   0.0000   439.3792       9.52742       10.8978      -2.38151       4.22255       3.98963      0.798409      -1.64892     -0.201098     -0.842441      0.335677      0.222592     -0.946265     -0.210933      0.218248     -0.181446      0.142546    -0.0788144       2.60971       2.91800       3.32873       3.32694       2.90527       2.69321       2.39823       2.22801       1.96026       1.49242       1.08888      0.802534      0.581847      0.356924      0.210871      0.143206     0.0849886     0.0489509
  17  14 2834.4934    2.9714  0.9417 12.2667 -0.0008  0.0220   0.0589   0.0563    0.1155   0.0000   438.6969       4.17551       13.4194      -3.34873      -6.64086      -4.09534      -2.45602      -4.22241      0.856456     -0.557825      -1.05855      0.567641     -0.313063      0.163998    -0.0838189      0.263112    -0.0625271     0.0650200       2.12420       2.61037       2.80601       2.94214       2.80474       2.52479       2.14349       1.93954       1.53479       1.25294      0.867770      0.668090      0.473218      0.334616      0.210298      0.132139     0.0766673     0.0456653
  17  15 2977.4076    3.5853  1.0526 12.3839 -0.0013  0.0239   0.0666   0.0579    0.1414   0.0000   441.8567       11.9016       12.8082      0.677547      -1.42810       2.07766      -3.07843     -0.582019      -1.57022      -2.97804     -0.553045     -0.418310      0.161539     0.0188819     -0.240349     0.0673230     -0.235787    -0.0332109       2.38017       3.05516       2.95936       3.17371       3.09087       2.77893       2.49617       2.00712       1.73008       1.37162       1.08492      0.792280      0.491900      0.347135      0.222946      0.147843     0.0924615     0.0540447
  17  16 3119.6102    3.7878  1.2215 12.6289  0.0008  0.0320   0.0690   0.0645    0.1449   0.0000   438.6690       9.10484       11.1889      -2.00395     -0.689120      -2.82787      -1.07693      -3.36571     -0.206365      -3.43559     -0.225893       1.05484     -0.237910     -0.124270     -0.133167      0.213565    -0.0863992    -0.0247739       3.72842       4.94718       4.74583       4.00312       3.23664       3.03458       3.33892       3.40384       3.13461       2.53284       1.90991       1.29478      0.828875      0.499501      0.296490      0.171772     0.0999987     0.0577974
  17  17 3261.7161    3.6672  1.6959 11.9699 -0.0010  0.0329   0.0562   0.0804    0.1496   0.0000   438.5788       20.9380       15.5264     0.0474145      -6.48760      -6.66484      -5.35025      -3.01936       1.92028      0.201864      -4.05920      -1.52959      0.377665     0.0184419     -0.242643    -0.0946545      0.113488     0.0571154       2.66419       4.09772       3.79235       4.36134       3.80151       3.77866       3.12255       2.70840       2.12876       1.65027       1.30291      0.919209      0.666591      0.436347      0.298671      0.180737      0.107426     0.0635586
  17  18 3403.7689    3.3005  2.3490 11.7573 -0.0035  0.0365   0.0447   0.0988    0.1219   0.0000   441.6374       17.8428       6.42213      -2.97054       2.49612     0.0538454      0.483635      -4.87292      0.925877      -3.56721       2.55798       1.33066      -1.52513    -0.0145792     -0.525093      0.109074    -0.0374857      0.139009       3.45961       4.50627       4.52434       4.70481       4.53605       4.14537       3.56679       3.13695       2.58569       2.06541       1.54549       1.13185      0.777002      0.524993      0.347500      0.219095      0.129454     0.0759005
  17  19 3545.8362    2.7502  3.2159 11.4863 -0.0036  0.0453   0.0332   0.1188    0.0860   0.0000   433.9082       14.1817       17.1814     -0.942415      -4.62859      -13.2226       2.47882      -2.29142      -2.75680      -6.44744       2.55547      -2.77690      0.144818     -0.632536      0.140504     -0.161619    -0.0417942     0.0667926       4.57019       5.70323       6.19876       6.15155       5.73907       5.22089       4.67239       4.07943       3.38819       2.64467       2.04648       1.43221       1.00318      0.660312      0.439980      0.267681      0.163905     0.0944307
  17  20 3688.0707    2.3265  4.6269 10.8361 -0.0016  0.0543   0.0223   0.1450    0.0697   0.0000   430.6966       34.1935       15.7127      -8.29537       3.03373      -7.19524      -1.89392       1.69135      -1.12649      -2.12056       1.91125      -1.48399      0.417514     -0.114604      0.160706      0.228826     -0.149998      0.262716       5.10116       6.58023       6.97539       7.01229       6.85329       6.16171       5.47600       4.70655       3.85899       3.00026       2.26119       1.65982       1.18899      0.803576      0.523555      0.327438      0.193785      0.113023
  17  21 3830.6254    1.9312  6.2486 10.4755 -0.0002  0.0663   0.0163   0.1815    0.0561   0.0000   435.4184       17.0238      -14.2159      -2.14334       10.9053      0.321166      -1.81275      -3.39149       13.0989      -1.16609      -1.17160     -0.647718      0.540548     -0.716500     -0.256315     -0.701933   -0.00287532      0.126515       6.33305       8.07094       8.41165       8.69679       8.46103       7.66626       6.64705       5.68834       4.76818       3.65873       2.83138       1.97962       1.47762      0.958772      0.648677      0.398771      0.242213      0.141932
  17  22 3972.7624    1.5974  7.8868 10.2185 -0.0007  0.0793   0.0129   0.2216    0.0498   0.0000   428.7313       19.4589       6.08689      -44.7574       22.1640       9.79802       6.22574      -23.6130       10.6799      -9.87116      -1.77955      -2.59854      0.678548      -2.34952     -0.215606      0.861757     -0.382597      0.136463       7.31678       9.21620       9.91209       10.1447       9.83998       8.94402       7.94013       6.60884       5.61185       4.34776       3.22712       2.36708       1.74279       1.17330      0.775623      0.480813      0.286002      0.168183
  17  23 4115.4174    1.3484  9.8055 10.1417 -0.0014  0.0974   0.0106   0.2716    0.0416   0.0000   439.9726       21.1379       24.6302       20.7264      -3.64087       7.70196       3.00428      -5.46781       5.03480      -7.67686      -10.8425       2.45765      -3.76596      -1.05090      -1.80420   -0.00404433     -0.708521    -0.0439183       9.06420       11.6877       12.6469       12.2799       12.2193       10.9794       9.82279       8.43482       6.96645       5.43534       4.27453       3.04061       2.13603       1.43722      0.935916      0.593491      0.361695      0.208037
  17  24 4258.3714    1.1108 11.9235  9.9762 -0.0028  0.1219   0.0086   0.3334    0.0384   0.0000   431.0328       28.2934       21.1376      -9.35019       35.0053      -7.04124      -5.59518      -3.75288       17.4681      -2.65198       4.98309      -4.23470     -0.636342      -1.35489      0.791135       2.27793      0.461682     -0.170533       11.1056       14.4128       15.7124       15.8276       15.5989       14.0579       12.1068       10.4379       8.31837       6.67183       4.98726       3.72846       2.56582       1.80322       1.18453      0.740752      0.449932      0.263454
  17  25 4400.8040    0.9309 14.4861  9.8818 -0.0014  0.1513   0.0071   0.4194    0.0341   0.0000   410.4564       26.8752       46.4938      -14.1975      -18.0164       15.7099       14.2311      -1.55368       3.70034      -4.07726       7.47925       7.21304       2.14163      -8.73324      -1.64129      -1.81659     0.0670628      0.520914       13.8135       17.7628       19.4496       19.2845       18.7844       17.1316       15.2811       12.9302       10.6334       8.37510       6.36913       4.68895       3.38903       2.28027       1.48696      0.960291      0.560545      0.329141
  17  26 4543.4544    0.7996 17.9634  9.7793  0.0012  0.1959   0.0057   0.5225    0.0290   0.0000   423.5819      -23.6421       13.3024       48.1981       32.7359      -19.3277       20.9711       14.0462       22.4403      -32.3369      -6.21281       9.91053      -4.06300       2.57830       4.74393       1.90916     -0.966980   -0.00629198       17.4549       22.9746       24.9867       24.4741       24.5412       22.1004       19.6577       16.6136       13.6711       10.5898       8.31059       6.00371       4.36538       2.97025       1.95186       1.25170      0.728058      0.432218
  18   9 2143.7192    0.7756  0.6928  9.9244 -0.0049  0.0191   0.0176   0.0471    0.0779   0.0000   439.6880      0.760347       15.9360      0.801720      -3.01778       3.21143       2.43238       2.85034     -0.571121      -1.62527      -1.26017     -0.876133      0.189207     -0.449217      0.115269    -0.0661430     0.0745111    -0.0332877       1.76055       2.11797       2.36636       2.30666       2.30671       2.22182       1.89159       1.60114       1.32282       1.05263      0.824462      0.600057      0.446990      0.299388      0.210816      0.134218     0.0887484     0.0505088
  18  10 2291.6743    1.1070  0.8860 10.3149 -0.0074  0.0218   0.0224   0.0544    0.1112   0.0000   438.1580       5.65160       14.2700      -4.49086      -3.70650      0.410654       6.48120      -2.49334       1.53536      -1.27214      0.880794     -0.435883     0.0428319     -0.448439     0.0282510    -0.0563244   -0.00236864     0.0119986       2.08833       2.50757       2.54625       2.63966       2.57915       2.45448       2.20904       1.78784       1.57188       1.30752      0.985268      0.724821      0.528831      0.369484      0.230073      0.155682      0.106465     0.0626923
  18  11 2437.0111    1.4527  1.0578 10.6476 -0.0021  0.0252   0.0267   0.0576    0.1233   0.0000   438.3271       4.71789       15.2149       1.96638      -6.76127      -5.75193     -0.887211      -3.19016      -1.22245      0.497879      -1.08321      0.311838     -0.195277     -0.410996     -0.362083     -0.196804    -0.0144021     0.0440401       2.29270       3.00307       3.12217       3.17069       2.96020       2.74934       2.62631       2.21652       1.87286       1.37578       1.10314      0.812810      0.604617      0.441410      0.292201      0.188826      0.111930     0.0654585
  18  12 2580.9383    1.9655  1.0417 11.3839 -0.0022  0.0241   0.0360   0.0571    0.1160   0.0000   443.5108      0.997434       13.1532       2.51555      0.388634      -3.82154     -0.929231      -2.86800     -0.834768      -1.77010     -0.830125    -0.0481001      0.109559     -0.164259      0.187083     -0.127172     -0.135020    -0.0533514       2.22303       2.85865       2.89826       2.97837       2.73823       2.58804       2.48896       2.03389       1.73395       1.44016       1.09966      0.781016      0.586443      0.405019      0.267638      0.179803      0.103467     0.0636402
  18  13 2724.8315    2.4995  0.9189 11.9547 -0.0017  0.0231   0.0480   0.0514    0.1070   0.0000   438.9568       2.26187       13.4707       3.03933      -1.09334      -5.98952      -3.24193      -3.32116      0.115918      -2.54009     -0.613021     -0.396667      0.513725      0.308408     -0.535113      0.143309     0.0854372    -0.0588731       2.17700       2.89926       2.73080       2.92323       2.69684       2.62936       2.33082       2.01633       1.71817       1.42822       1.11861      0.782623      0.582817      0.381427      0.262479      0.165866      0.102385     0.0602730
  18  14 2868.8402    3.1741  1.0162 11.7979 -0.0041  0.0236   0.0584   0.0547    0.1665   0.0000   440.4081       12.3197       11.7506       3.96952       4.16312      -2.13738       3.50537      -5.14608       1.94166      -3.75663      -1.02231      -1.25385     -0.579788     0.0632237     -0.219187     -0.160280     -0.124855   -0.00949445       2.24843       2.93141       2.81561       3.17799       3.07582       3.00234       2.35781       2.02948       1.62763       1.41837       1.15862      0.876792      0.537197      0.334472      0.237917      0.167770      0.120861     0.0736662
  18  15 3012.3395    3.7306  1.0655 12.5513 -0.0071  0.0234   0.0692   0.0576    0.1334   0.0000   437.6576       12.2566       12.2376     -0.552742     -0.995911    0.00749845       2.00395      -7.17743      -2.04499      -1.24826      -1.90244      0.618084      0.176044     -0.156729      0.183168      0.352833     -0.153303    -0.0401304       2.16926       2.71664       2.82242       2.93245       2.81761       2.65362       2.46733       1.99416       1.59323       1.26753       1.01603      0.743583      0.540734      0.393668      0.256296      0.170095      0.108710     0.0664274
  18  16 3155.1047    3.7981  1.2121 12.6320 -0.0036  0.0259   0.0665   0.0623    0.1363   0.0000   441.9255       8.73052       13.0340      -1.37776      0.334290      0.929132       4.07431      -3.23062     -0.588232      -1.54160     -0.577001     -0.534500      0.239748    -0.0595335      0.251194     -0.103644     0.0918003    0.00943867       2.47896       3.19784       3.23131       3.38016       3.31151       3.12470       2.76875       2.29868       1.81761       1.44283       1.08442      0.813231      0.623725      0.441255      0.304114      0.190194      0.120159     0.0706611
  18  17 3297.6832    3.5982  1.5929 12.4703 -0.0003  0.0287   0.0564   0.0762    0.1082   0.0000   436.7047       11.5276       15.3784       3.53872      -2.30925      -8.54380      -8.43313      -6.34923       6.00065     -0.655486    -0.0836834      0.764992       1.50444    -0.0702512     -0.239915      0.194071     -0.212978     0.0960962       2.65467       3.35741       3.51822       3.58066       3.43373       3.29085       2.95486       2.51318       2.00181       1.62804       1.28633      0.984356      0.705483      0.465880      0.312573      0.210261      0.138083     0.0841914
  18  18 3440.3334    3.0426  2.3865 11.9992 -0.0014  0.0383   0.0402   0.0977    0.0922   0.0000   442.1593       13.2956       1.12392       9.41025      -1.27633      -7.97122       1.27206      -2.95763       3.84786      -5.22999      -1.55697      -1.37882     0.0355198     -0.253328     -0.282194      0.504175     0.0672825    -0.0430667       3.53555       4.46253       4.43199       4.52558       4.50392       4.48139       3.98593       3.28628       2.70205       2.06230       1.66167       1.26155      0.940537      0.669226      0.447894      0.290586      0.187100      0.109089
  18  19 3583.0512    2.6107  3.3449 11.5484 -0.0006  0.0460   0.0300   0.1181    0.0752   0.0000   438.7766       25.8824       14.5176       1.33051    -0.0758531     -0.399364      -1.64723      0.269746      -1.38299      -1.22273       1.26237     -0.438181     -0.143678       1.06588     -0.180396    -0.0375410    -0.0759530    -0.0808906       4.22492       5.45607       5.73883       5.90452       5.77307       5.17829       4.63961       3.91840       3.32985       2.73278       2.09893       1.57165       1.09699      0.749866      0.493957      0.328566      0.214643      0.127885
  18  20 3725.6221    2.2228  5.3007 10.8191 -0.0008  0.0581   0.0199   0.1603    0.0594   0.0000   444.7677       27.4154       14.9493       5.88813      0.602015      -19.2145       3.30445      -10.0051       2.81406      -4.42434      -2.78156      -1.92112       1.28879     -0.223134      0.210101      0.119377    0.00863812     -0.370135       5.19506       6.71794       7.34775       7.46426       7.23955       6.70920       5.91338       4.93090       4.13372       3.21162       2.51316       1.90614       1.33690      0.944920      0.634650      0.409093      0.262767      0.161329
  18  21 3868.6711    1.8741  6.5774 10.4685 -0.0002  0.0669   0.0155   0.1867    0.0540   0.0000   439.6489       14.5616       16.9549      -1.89864      -19.3063      -15.4009       1.37699      0.344903     -0.299185      -7.29828      -1.67716     -0.694705      -3.39540      0.261708      0.651363     -0.966459     -0.167583      0.465654       6.07313       7.92283       8.13808       8.54909       8.06612       7.53768       6.87073       5.82719       4.84606       3.81998       3.05542       2.26722       1.61724       1.09994      0.745303      0.485089      0.307961      0.183920
  18  22 4011.2570    1.5212  8.5815 10.2229 -0.0004  0.0817   0.0115   0.2352    0.0440   0.0000   449.5365       47.4169       7.86697      -5.09570       30.2757      -7.35422      -2.07602      -16.0967       7.36514       4.96000      -8.54231      -10.7973       3.05909      -1.66389      0.105445     -0.379213     -0.424358      0.514822       7.39619       9.29081       10.0385       10.3584       9.90216       9.22456       8.24932       7.03103       5.86948       4.60355       3.67194       2.70788       1.97174       1.35482      0.912703      0.602695      0.379672      0.227523
  18  23 4154.2073    1.2527 10.7367 10.1818 -0.0010  0.1069   0.0095   0.2949    0.0374   0.0000   438.3644       21.9054       14.9013      -7.50887       19.3558      -39.0823      -13.6502      -7.28880      -8.57997      -10.7530      -1.85645      -6.21024      0.382354       1.75757      0.417990      0.755540     -0.346275      0.342996       8.98136       12.2567       12.5809       13.4982       12.6033       12.0996       10.3402       9.08432       7.43096       6.07336       4.65261       3.48747       2.49919       1.75008       1.17012      0.769694      0.471661      0.286414
  18  24 4297.2267    1.0538 12.7290 10.0580 -0.0006  0.1287   0.0080   0.3561    0.0346   0.0000   440.8700       33.4596       26.1128      -21.3805       4.55015       10.2187      -1.20341      -24.6497      -10.0680      -21.2337       1.78357       6.45224     -0.840585     -0.893477      -1.36257      0.442375     -0.390934      0.598988       11.0953       14.3442       15.8065       15.7408       15.7116       14.2071       12.9660       10.8514       9.01812       7.20441       5.60122       4.13496       3.09537       2.14618       1.45304      0.948636      0.587860      0.353667
  18  26 4583.6490    0.7419 18.1631  9.8524 -0.0009  0.2054   0.0054   0.5372    0.0263   0.0000   406.5201      -20.0873      -7.97167       64.4393       27.1524      -36.2271       8.28887      -30.2605      -59.3339       15.4487       22.4212      -4.33513      -10.1641      -7.09620       7.06224      -1.28402     -0.344109      0.625969       17.4215       22.5116       24.7849       24.8529       24.4803       22.4263       20.0245       17.4320       14.4886       11.7000       9.08542       6.81020       5.01217       3.46025       2.34443       1.54932      0.945469      0.571982
  19   8 2021.7763    0.5937  0.6436  9.5199 -0.0039  0.0194   0.0137   0.0470    0.0709   0.0000   439.0109      -1.43320       15.0534      0.335503      -3.28735      -3.18693     0.0288850     -0.558211    -0.0143624      0.642645      0.463596       1.08113     0.0935257    -0.0362719      0.253307     -0.307223      0.100054     0.0421239       1.83027       2.23309       2.30272       2.29040       2.12723       2.16426       2.07381       1.77384       1.33342       1.07280      0.827515      0.661900      0.499950      0.372098      0.267653      0.168743      0.108196     0.0671167
  19   9 2173.7880    0.8474  0.6906  9.9320 -0.0014  0.0194   0.0181   0.0434    0.0840   0.0000   438.2479      0.678261       9.81401      -1.53627      -3.58085      0.487337      0.905623       1.28092       1.75851     -0.463750     0.0534004     -0.470914      0.131262      0.220487     0.0213899    -0.0897541    -0.0499427    -0.0564951       1.74248       2.25514       2.39092       2.32173       2.25180       2.05353       1.87222       1.69508       1.47501       1.23731       1.03129      0.756343      0.525222      0.351557      0.242956      0.152645      0.104070     0.0619071
  19  10 2322.3951    1.1478  0.9982 10.2417 -0.0006  0.0232   0.0214   0.0591    0.1065   0.0000   438.3388      -4.39328       11.6688       1.62772     -0.878118      -1.63178      -2.58012     -0.330139       2.18015      -1.47058     -0.270229      0.288699     -0.371648     -0.459513     -0.209066     -0.140137     0.0806949     0.0156367       2.11412       2.63538       2.83548       2.80658       2.78709       2.65560       2.35313       1.97577       1.74624       1.35809       1.03009      0.818506      0.580895      0.438464      0.304285      0.205183      0.123559     0.0767490
  19  11 2468.2153    1.5559  1.0782 10.6929 -0.0040  0.0243   0.0277   0.0594    0.1289   0.0000   439.2585       7.77858       8.95509      0.545415      0.481457      -3.96099      0.274797     -0.343438      -2.14356      -2.40986      0.575087     -0.850476     -0.115152      0.510442      0.372242     -0.243680     0.0738149   -0.00611975       2.31490       2.95902       3.20456       3.04256       2.96615       2.73772       2.47265       2.31282       1.85697       1.50881       1.18932      0.886874      0.634811      0.460608      0.320450      0.201749      0.129598     0.0781582
  19  12 2613.2149    2.0941  1.0112 11.4549 -0.0001  0.0218   0.0384   0.0589    0.1199   0.0000   436.7000       7.83427       11.4149       3.79540      -5.07350      -4.87161      -3.36558       2.38902      0.255022      0.769802      -1.21396     -0.439389      0.364465      0.564080     0.0891982     -0.196306    0.00999489     0.0610597       1.86450       2.41771       2.54436       2.64594       2.77511       2.37483       2.18189       1.81843       1.49663       1.28510      0.972474      0.761381      0.519165      0.387653      0.261523      0.182134      0.112963     0.0719284
  19  13 2758.0761    2.6809  0.9179 11.9199 -0.0010  0.0205   0.0502   0.0522    0.1152   0.0000   437.0942       4.96056       15.1986      -2.07975      -1.46996      -4.14034       1.45558      -2.39473       1.06766       1.26629      0.627770     -0.378248     -0.403154     -0.422219     -0.382921     -0.155109    -0.0340638    -0.0217325       1.78416       2.26480       2.28033       2.44616       2.39775       2.27616       1.98510       1.71311       1.47939       1.14775      0.911805      0.680793      0.528193      0.364457      0.251939      0.169056      0.113713     0.0682898
  19  14 2902.7164    3.2416  1.0085 12.0483 -0.0013  0.0218   0.0576   0.0544    0.1345   0.0000   438.7181       14.4615       14.2723    -0.0985842       2.28095      -2.61285     -0.459118      -4.73713     -0.416282      -2.49972     -0.284486     -0.323253     -0.567212    -0.0435444   -0.00182933      0.135347    -0.0677691    -0.0712215       1.95769       2.36383       2.48853       2.29367       2.47840       2.42923       2.24502       1.91349       1.48188       1.22059      0.920404      0.748997      0.566777      0.408260      0.285054      0.191350      0.124238     0.0742870
  19  15 3046.7794    3.8056  1.1598 12.5385 -0.0062  0.0239   0.0659   0.0593    0.1299   0.0000   437.0874       13.0681       14.1174      -7.64005       1.09668      -3.67338       5.63426      -4.76015      -3.43413      -1.54957     -0.315394     -0.191409       1.04205     0.0406922     0.0925584     0.0247687     0.0736040     -0.105498       2.17862       2.78924       2.99916       2.93308       2.74051       2.63163       2.44878       2.12777       1.79804       1.50204       1.19178      0.898655      0.635306      0.449138      0.300508      0.205643      0.126415     0.0803981
  19  16 3190.1150    3.7847  1.4339 12.3975 -0.0055  0.0264   0.0582   0.0684    0.1089   0.0000   443.0534       17.5195       20.0948      0.378600      -2.52314      -2.42335       1.84987      -5.13422      -2.95962      -2.48051       1.39447      0.223896     -0.732126     -0.280573     -0.523284     -0.126716     0.0177065    0.00942964       2.40968       3.04355       3.19923       3.31144       3.09092       2.79051       2.65942       2.32073       2.02419       1.62562       1.24968      0.961630      0.707420      0.488110      0.343079      0.217743      0.141831     0.0872800
  19  17 3333.1946    3.2887  1.9171 12.4862 -0.0026  0.0331   0.0455   0.0825    0.0725   0.0000   437.4098       22.3904       14.9825      0.970503       3.83270      -4.52357       3.57320      -4.66394      -2.59528      -3.36869       1.69482     -0.167700     -0.753516      0.215948     -0.293285    -0.0597762     -0.260033      0.113449       2.70908       3.52145       3.72969       3.74050       3.78223       3.38785       3.15541       2.70765       2.39634       1.90107       1.49035       1.11863      0.860994      0.592147      0.427601      0.279342      0.171962      0.110278
  19  18 3476.4787    2.8807  2.8179 11.6479  0.0000  0.0395   0.0331   0.1046    0.0799   0.0000   440.2152       21.3612       20.2747      -4.07956       1.54765      -6.51181       4.25793      -3.62367       2.87166     -0.383101      -1.39588     -0.153169      -1.80081     -0.127454     0.0575259     -0.321338     0.0562848     0.0697642       3.42944       4.60116       4.86890       4.89420       4.83055       4.43635       4.09754       3.39478       2.90611       2.31795       1.85935       1.41551       1.02116      0.714757      0.492853      0.321821      0.213881      0.133947
  19  19 3619.6915    2.4919  3.8428 11.1675 -0.0008  0.0473   0.0253   0.1259    0.0720   0.0000   438.4810       22.3440       16.3800      -3.54804       2.23816      -6.73577      0.461417      -6.86954      -1.14211      -2.18378       5.95326      -3.49968       1.22897      0.299971      -1.11492     -0.471903      0.234443      0.133762       4.09465       5.23951       5.47485       5.74272       5.65543       5.20358       4.59417       4.05688       3.48413       2.77490       2.18637       1.68706       1.22316      0.877230      0.585614      0.401979      0.257188      0.160784
  19  20 3762.8470    2.0675  5.9971 10.7366  0.0001  0.0633   0.0172   0.1712    0.0515   0.0000   428.3422       14.0298       28.3412      -10.3652      -6.80313      0.915694       2.94220      -1.42492      -2.79928      -6.56374      -3.93867       3.38255      0.126528     -0.557649     -0.109928    0.00278622      0.494427     0.0823880       5.31928       6.86388       7.24150       7.42252       7.34479       6.76158       6.27707       5.37570       4.52690       3.64680       2.87074       2.22034       1.61767       1.18222      0.804590      0.546054      0.342300      0.219946
  19  21 3906.1346    1.7299  7.3596 10.4713 -0.0005  0.0744   0.0135   0.1996    0.0448   0.0000   436.4741       7.08168       25.4166       1.86461      -14.8485      -6.97619       18.5306       1.48862      -1.64852      -1.45981       2.88423      -1.34780      -5.04245      -1.21624     -0.464572      0.565089     -0.325462     -0.252125       6.17800       8.15347       8.44145       8.74591       8.68619       7.98553       7.38127       6.28160       5.36378       4.29805       3.36529       2.60691       1.90174       1.39509      0.937842      0.627349      0.407421      0.252174
  19  22 4049.2901    1.4688  9.1113 10.1305 -0.0010  0.0859   0.0106   0.2425    0.0420   0.0000   436.9977       30.0231       7.35288      -17.2571      -3.77795       12.3978      -9.04262      -17.2961       14.1665      -6.90446       5.01503       3.37124      -2.42436      -1.72981       2.48480      -1.09490      0.561991     -0.331004       6.86517       9.29840       9.87385       10.0529       10.0015       8.96683       8.41767       7.13072       6.16447       4.93318       3.92430       2.97519       2.17903       1.55239       1.07279      0.719272      0.445461      0.278178
  19  23 4192.7749    1.2136 11.3703 10.1278 -0.0017  0.1064   0.0088   0.3048    0.0351   0.0000   436.3965       32.9054       13.6546       5.09591      -6.15707       11.2986       13.0730       1.96049      -8.01079      -2.33659       1.34972       4.61487       5.90200      -4.06051      0.747629     0.0557519       1.29831      0.388279       8.85993       11.5700       12.5393       12.7022       12.6031       11.8237       10.4659       9.04464       7.60469       6.15984       4.89045       3.73806       2.72639       1.95090       1.35213      0.895359      0.587932      0.364465
  19  24 4336.5368    1.0282 13.9646  9.9551  0.0000  0.1323   0.0071   0.3707    0.0327   0.0000   448.4908       41.5191      -23.1269      -7.52661       25.3719      -27.9950       8.94206      -12.2559      -1.74976      -12.6679      -1.62444      -1.91848      -9.51802       1.12174       3.76723      -1.72158     -0.774268     0.0722622       11.0824       14.3685       15.6560       15.6040       15.2059       14.3624       13.0320       11.2956       9.56911       7.82017       6.23915       4.70173       3.51740       2.47828       1.69812       1.11107      0.741912      0.465037
  19  25 4480.0858    0.8431 15.8925  9.8879 -0.0003  0.1665   0.0059   0.4515    0.0287   0.0000   436.0556       22.8505       53.4031       11.2021      -1.50656      -21.2817       10.7949       11.6627      -28.1287       5.56107       24.0839      -4.14526      -1.30468       4.30065       5.60815      -5.02322      0.668732     -0.306415       13.0380       17.3819       18.5425       19.4773       19.0203       17.7235       15.7446       13.9477       11.5533       9.66649       7.53790       5.68195       4.31837       3.02730       2.12807       1.43635      0.884372      0.562598
  20   6 1734.1889    0.2921  0.2897  9.5853 -0.0074  0.0137   0.0107   0.0320    0.0350   0.0000   438.8665     -0.426249       14.8519     0.0811289      -4.66010      -2.40575       2.67395      0.442340       1.24537       1.13494    0.00818875      0.502072      0.226859     -0.255647      0.140830    -0.0121749     -0.191231    -0.0519441       1.12622       1.45801       1.60703       1.56562       1.51028       1.32016       1.35058       1.15337       1.00803      0.853110      0.689959      0.537598      0.386760      0.263021      0.202026      0.127100     0.0828555     0.0545659
  20   8 2050.0772    0.6368  0.6307  9.7298 -0.0022  0.0188   0.0143   0.0431    0.0678   0.0000   438.0716      0.109327       15.1774     -0.661986      -2.62935      0.338658      0.262141     -0.513585      -1.61982      -1.23790      0.491530      0.844151      0.659976      0.469603    -0.0450378     -0.176137    -0.0937324     0.0982179       1.42075       1.84795       1.98077       2.05954       1.98700       1.72453       1.79863       1.42290       1.27133       1.07958      0.863294      0.644195      0.502699      0.343766      0.249042      0.170182      0.110988     0.0701279
  20   9 2203.1632    0.8950  0.7793 10.0985 -0.0016  0.0206   0.0184   0.0481    0.0850   0.0000   435.6804     -0.536103       9.17982     -0.802779      -3.27547      -2.73436      0.184830     -0.582202       1.67307      -2.23957     -0.742539      -1.20185     -0.146840    -0.0474954     -0.123954    -0.0670680    -0.0167252      0.142437       1.54240       2.02672       2.14471       2.26412       2.18593       2.06771       1.86158       1.59706       1.45939       1.10791      0.862869      0.700442      0.533691      0.378219      0.269472      0.179641      0.121472     0.0799646
  20  10 2352.4620    1.2573  0.9706 10.3782 -0.0001  0.0211   0.0220   0.0511    0.0986   0.0000   437.5769       3.40891       9.20422       2.00713      -2.79787      -4.59372     -0.712036      -1.48199       1.19937      -1.12552      -2.05091     -0.635621     0.0768626      0.148899     -0.248011    -0.0185548     0.0304732     0.0102951       1.76111       2.16955       2.29596       2.47268       2.42167       2.27085       2.01031       1.77012       1.52390       1.21426      0.973700      0.763096      0.562834      0.411131      0.291303      0.197026      0.133754     0.0863986
  20  11 2499.0511    1.6537  1.1851 10.6942 -0.0013  0.0237   0.0276   0.0604    0.1316   0.0000   437.2433       5.03704       16.4888      -1.30328     0.0646186      0.779744   -0.00530489      -4.25491     -0.523417      -1.56240      0.507913     -0.283567     -0.156208      0.221820     0.0339226     -0.170687      0.145626    -0.0400725       1.96795       2.52292       2.70785       2.72192       2.61239       2.41415       2.30499       1.96192       1.75053       1.47532       1.14061      0.907025      0.672349      0.476813      0.323600      0.233281      0.142960     0.0946560
  20  12 2645.0153    2.2942  0.9655 11.3215 -0.0030  0.0216   0.0406   0.0505    0.1367   0.0000   437.3662       9.50770       13.3310      -1.50175      -1.04965      0.452274      0.651356      -3.16040      -2.56166     -0.700664      0.947420      0.139857     -0.557936      0.458515     0.0186688     -0.282183    -0.0388405     0.0926079       1.72726       2.09044       2.29534       2.62133       2.43357       2.01784       2.05512       1.80418       1.52419       1.18101      0.985006      0.769909      0.559337      0.399143      0.283876      0.201160      0.125715     0.0790388
  20  13 2790.8800    2.8005  0.9600 11.8782 -0.0021  0.0201   0.0490   0.0507    0.1133   0.0000   439.5202       10.5969       10.0420      -4.95834      -3.32455      -4.96994      0.946088      -2.47664       1.81497     -0.322284       2.54790     -0.343403      0.248577      0.545570     -0.664510     -0.113769   -0.00928255     0.0408304       1.67167       2.21996       2.36002       2.39846       2.38656       2.17657       2.03554       1.72490       1.50048       1.15169      0.981836      0.738753      0.559626      0.389072      0.280727      0.188392      0.124241     0.0786007
  20  14 2936.1803    3.3913  1.0766 12.2263 -0.0011  0.0242   0.0581   0.0569    0.1276   0.0000   439.2627       11.5423       8.37653      -2.63613      -2.29424      -3.92379      -1.15196      0.547746     -0.434804     -0.467522       1.25196      0.305315       1.23522     -0.249591    -0.0404877      0.198313     -0.129346    0.00610171       2.28659       2.56019       2.47308       2.55506       2.87776       2.82681       2.27467       1.92598       1.73691       1.48559       1.16433      0.859938      0.624408      0.496311      0.350776      0.247908      0.159134     0.0954523
  20  15 3080.7226    3.7751  1.0489 12.7395 -0.0022  0.0216   0.0661   0.0567    0.1119   0.0000   440.2745       8.73106       14.3753       8.44552     -0.106620      -6.70397       1.82200      -2.11984       4.93622      -2.54509      0.778050      -1.75449      0.440597      0.339803     -0.278270    0.00766315     -0.320157      0.211804       1.79674       2.28225       2.43099       2.56753       2.48968       2.44659       2.09920       1.80944       1.49723       1.28706       1.01820      0.754046      0.590103      0.402097      0.297530      0.206948      0.141605     0.0847935
  20  16 3224.6377    3.8034  1.3111 12.8417 -0.0046  0.0268   0.0613   0.0621    0.0944   0.0000   438.6615       21.1279       11.7442       10.1082       2.29729      -6.49994      -6.10611      -4.25583     0.0651354      -5.16562     -0.572284     -0.282780     -0.748803     -0.969120    0.00933361      0.257008      0.140256     0.0114899       2.14336       2.88479       3.03928       3.22368       3.19611       2.83148       2.72725       2.16189       1.93936       1.60369       1.23466      0.997230      0.696004      0.512341      0.361010      0.235610      0.167687      0.103539
  20  17 3368.3567    3.2636  2.0992 12.2083  0.0009  0.0327   0.0411   0.0857    0.0678   0.0000   440.7181       27.7087       17.0127      -1.09970      -6.54160      -5.38070       2.92124      -1.12803      -1.77763      -6.00717      -2.85558       2.19073     0.0746232      -1.92071     -0.590613     -0.393717    -0.0324002    -0.0779083       2.72276       3.59691       3.95935       4.13479       3.99135       3.71691       3.32348       2.85367       2.37044       1.95008       1.53073       1.16256      0.855030      0.640462      0.464630      0.302122      0.199862      0.132050
  20  18 3512.2054    2.8128  3.3224 11.6024 -0.0016  0.0433   0.0292   0.1101    0.0629   0.0000   436.6787       19.5137       14.0442       2.90046     -0.295485      -4.40386       2.53191      -2.21076      -4.49874      -5.36101       2.34952      -1.10862     -0.232428      -1.77195      0.478353     -0.123282     -0.608384      0.271954       3.39741       4.50472       4.69466       4.88613       4.75145       4.47884       4.00098       3.63467       3.00512       2.64592       2.08207       1.61134       1.19534      0.857569      0.595540      0.408625      0.265166      0.173945
  20  19 3656.0018    2.3628  4.8722 10.9816 -0.0001  0.0526   0.0205   0.1420    0.0559   0.0000   435.3222       26.6796       4.18945       4.70255       7.37649      -8.35603       2.71582      -3.75126       8.42366    -0.0278100     -0.374706      -1.79403       4.18391      0.240060      -1.04213     -0.160271      0.303574     -0.248711       4.22128       5.39928       5.81474       5.97350       5.93666       5.53997       5.08183       4.47604       3.73806       3.06077       2.46047       1.89277       1.45107       1.03796      0.750429      0.508088      0.341429      0.214970
  20  20 3799.7769    1.9736  6.1923 10.6581 -0.0002  0.0626   0.0159   0.1722    0.0494   0.0000   439.3891       35.6978       13.0534      -12.8916       1.99467      -4.75675      -10.4118      -15.7271       8.01695     -0.727923     -0.559379      -2.43066       1.14654     -0.617188     -0.584010      0.393063     -0.122045     0.0780391       5.10638       6.41443       6.82736       7.09957       7.11774       6.62241       6.04992       5.32741       4.49676       3.69994       2.96576       2.26491       1.71742       1.28427      0.890964      0.621725      0.407058      0.263012
  20  21 3943.4265    1.6619  8.0263 10.3664 -0.0005  0.0769   0.0121   0.2091    0.0413   0.0000   435.6020       9.79743       12.2476      -13.4028       6.93694       7.78772      -5.23681      -16.9623       4.63482      -8.88512      -6.27426       1.89166       1.40616     -0.324831     -0.350548      0.631034      0.643727     -0.629898       6.01734       7.83988       8.42298       8.78937       8.51004       8.09491       7.30465       6.60751       5.42435       4.49730       3.55114       2.79245       2.06823       1.55144       1.08584      0.740145      0.491555      0.315602
  20  23 4230.6125    1.1796 12.0339 10.0530 -0.0001  0.1121   0.0081   0.3164    0.0343   0.0000   430.3801       38.8808       12.3155      -21.3541       2.34282      -7.51809       9.31289      -9.88991       12.6912      -5.01656       5.17189       6.64805      -2.88428      0.348383     -0.855757       1.17444     -0.977801     -0.369080       8.61791       11.4382       12.3493       12.9122       12.4339       11.6870       10.7490       9.26704       7.99982       6.61791       5.30819       4.08329       3.07547       2.23633       1.55467       1.07600      0.703590      0.442548
  21   7 1919.8425    0.4751  0.4873  9.6646 -0.0027  0.0195   0.0122   0.0364    0.0493   0.0000   437.1702     -0.422563       10.6279      -1.71688     -0.374850       1.39153      0.615662      0.568528      0.372908      0.852573     -0.451073     -0.565255     -0.248401     -0.520845     -0.481688    -0.0687847    -0.0876385    -0.0137245       1.39859       2.02565       1.90133       2.00135       2.14339       1.83878       1.83328       1.30519       1.37192       1.08571      0.974602      0.729610      0.523403      0.399512      0.277702      0.185498      0.120702     0.0826925
  21   8 2077.7421    0.7286  0.6382  9.6235 -0.0008  0.0176   0.0150   0.0375    0.0720   0.0000   437.9720     -0.486534       10.8427      -1.93173      -2.15300     -0.778342       1.47236       3.40506    -0.0837464       2.08561       1.26933      0.825445      0.114605     0.0130224      0.360700      0.176166      0.100555     -0.109293       1.34224       1.87255       2.01607       2.09296       1.94342       1.87261       1.67839       1.51423       1.28218       1.09249      0.855849      0.680670      0.515999      0.370918      0.264858      0.171665      0.121900     0.0832512
  21   9 2231.9136    0.9992  0.7652 10.1793 -0.0017  0.0188   0.0194   0.0445    0.0854   0.0000   437.6411     -0.709375       8.74946       3.89444      -1.25271       2.11143      0.745906      0.154546      -1.45638      -2.76470      0.159549   -0.00785468     -0.110813     -0.229987     -0.224265    -0.0224719      0.139769     0.0380473       1.42465       1.86822       1.90135       2.01564       2.00357       1.86126       1.75912       1.50382       1.34546       1.10226      0.976014      0.753664      0.561622      0.385459      0.295763      0.203835      0.131060     0.0908285
  21  10 2381.9600    1.3229  0.9852 10.5791 -0.0033  0.0201   0.0234   0.0535    0.0972   0.0000   438.6650       2.31728       10.0338      -3.76883       1.59018      -2.00981      -1.30416      0.621654      -1.02707      -2.70149      0.172923    -0.0198830      -1.07171     -0.791529     -0.406364     0.0286115     0.0881901     0.0359799       1.53873       1.96878       2.16960       2.27532       2.24144       2.08859       1.93926       1.70807       1.38365       1.20505      0.932260      0.744577      0.572722      0.406116      0.308447      0.217707      0.147751     0.0939763
  21  11 2529.4003    1.8143  1.0658 10.9573 -0.0017  0.0208   0.0304   0.0549    0.1168   0.0000   439.2955       4.18362       15.0033      0.547167      -4.22366      -3.16313      -1.46442       1.43906      0.945815    -0.0242568      0.887867     -0.204240     -0.910409      0.605817      0.267578      0.434195   -0.00132738   -0.00351343       1.69143       2.22057       2.36522       2.48689       2.29853       2.21204       2.01681       1.80913       1.59847       1.32256       1.08448      0.807381      0.630981      0.455596      0.338197      0.231775      0.154539     0.0980011
  21  12 2676.2979    2.1940  1.0571 11.7195 -0.0028  0.0226   0.0387   0.0569    0.1045   0.0000   439.2898       5.61998       14.3647       1.02542      -2.58717      -2.78592       3.90281      -3.99876     -0.987057      -2.32584       1.10686       1.28442      0.627348      0.380420     0.0750651     -0.194240     -0.105861     0.0233650       1.75466       2.12770       2.28891       2.45462       2.49234       2.24420       2.01886       1.85895       1.66638       1.29111       1.07616      0.865163      0.623926      0.488012      0.357210      0.229196      0.161495      0.108775
  21  13 2823.1719    2.9179  0.9131 12.2514 -0.0037  0.0212   0.0533   0.0505    0.1142   0.0000   440.7068       6.33477       10.5851       1.40464       2.66292      -5.14168       2.69113      -2.95318     -0.369591     -0.752129      0.196376     -0.713237      0.379735      0.508604      0.171888     -0.146020     0.0243357      0.138900       1.94546       2.53076       2.56435       2.67438       2.71358       2.65596       2.34286       1.93840       1.60639       1.34410       1.09008      0.926852      0.642300      0.483522      0.317504      0.210876      0.147236      0.107198
  21  14 2969.0988    3.3909  1.0100 12.5693 -0.0055  0.0252   0.0612   0.0544    0.1053   0.0000   439.7298       7.48103       13.0518      -2.57339      -3.13358      -3.87672      -4.49244      -4.81917       1.97820      -2.57355      -1.15195      -2.95207     0.0643349      0.170866    -0.0255842      0.127811      0.282031     -0.190318       2.26082       3.16079       3.00939       3.09607       2.47008       2.26235       2.12049       2.19738       2.16047       2.02127       1.57016       1.27048      0.914622      0.639942      0.410177      0.273141      0.176116      0.109015
  21  15 3114.1988    3.7976  1.2439 12.5419 -0.0039  0.0232   0.0598   0.0602    0.1129   0.0000   439.9943       11.0543       12.4765       3.26014      0.715094      -4.27057     -0.599838      -6.99483      -1.34715    -0.0601279     0.0195392      -2.02536     -0.723431    -0.0436236     -0.251851      0.296978     0.0560885      0.206308       1.77483       2.30921       2.35869       2.54589       2.52652       2.33142       2.19456       2.01077       1.64808       1.36839       1.09532      0.864603      0.657045      0.502361      0.352219      0.259402      0.175176      0.114888
  21  16 3258.8252    3.5890  1.4815 12.6335  0.0004  0.0262   0.0531   0.0676    0.0856   0.0000   438.2083       13.4769       16.3340      -1.89968      -6.34186      -6.02388     -0.121321      -7.08110       1.31648      -2.30707     -0.448569      -1.28077       1.72065      -1.05165     -0.570412      0.530035     -0.207614     -0.176911       2.09893       2.73607       2.96714       3.04193       2.88582       2.77520       2.51759       2.29719       1.93425       1.66797       1.30922       1.05458      0.784705      0.585055      0.403935      0.282473      0.193449      0.123905
  21  17 3403.1765    3.1982  2.1936 12.1231 -0.0013  0.0321   0.0384   0.0860    0.0647   0.0000   437.5136       12.4419       12.7085      -1.65506      -8.00571      -2.50818       1.07711      -6.15343      0.534863       2.38792      0.895088      -1.74127    -0.0298901     -0.319077      0.737434     -0.156665     -0.442655    -0.0364837       2.67202       3.44061       3.67907       3.82907       3.71438       3.56739       3.23690       2.90982       2.43143       1.93299       1.59420       1.22443      0.961125      0.684333      0.505143      0.353617      0.251051      0.159795
  21  18 3547.5243    2.6743  3.2863 11.6630  0.0002  0.0424   0.0277   0.1079    0.0562   0.0000   440.5391       18.0480       7.89381       8.57952      -6.59550      -9.72581      -1.96051      -2.05685       1.14935       2.32443      -1.17149      -1.14366      0.709148     0.0533043      0.949525      0.527122     0.0328139      0.159679       3.22682       4.17256       4.40209       4.70624       4.57045       4.49461       3.94799       3.46259       3.04212       2.52902       2.00595       1.63067       1.21556      0.909250      0.636423      0.454536      0.302596      0.204450
  21  19 3691.8798    2.2520  4.7804 11.0073 -0.0010  0.0522   0.0193   0.1371    0.0518   0.0000   441.8879       20.8301       2.55431      -2.27630       3.76433      -5.35342     0.0787831      -2.12319       3.78769      -4.28637       3.28204      0.780510      -4.42515       1.51033      0.891432     -0.594412     -0.111609    -0.0229326       3.96622       5.25661       5.59409       5.64231       5.73497       5.35258       5.01946       4.40236       3.74869       3.14965       2.49075       2.01051       1.51867       1.14812      0.801053      0.574557      0.385517      0.249913
  21  20 3836.1598    1.8932  6.5312 10.6109 -0.0004  0.0641   0.0143   0.1770    0.0442   0.0000   442.9068       16.6164       14.1086       11.6928       15.2781      -14.1723      -5.78577      -6.44057       4.78020      -2.39039       4.27239       2.56909      0.420345      -2.05900      0.806174   -0.00937220      0.349733     -0.208839       4.78359       6.43300       6.81937       7.19408       7.14258       6.70909       6.14594       5.26446       4.67718       3.77505       3.09284       2.40197       1.84731       1.36859      0.964270      0.679244      0.460475      0.304363
  21  21 3980.3742    1.5923  7.9420 10.3135  0.0002  0.0749   0.0113   0.2039    0.0400   0.0000   435.5791       20.5229       6.65012       4.78783      -1.84706      -7.96872      -20.1012      -7.64055       4.02863      -1.47422       2.25321       1.64425      -3.08979      0.638209       1.17020    0.00907310      -1.03563     -0.382776       5.55152       7.40770       8.14726       8.28055       8.29084       7.73632       7.20513       6.23248       5.39115       4.42237       3.55664       2.81161       2.09976       1.60893       1.14563      0.808384      0.536387      0.352632
  21  22 4124.6322    1.3191 10.8007 10.1364  0.0004  0.0976   0.0088   0.2726    0.0346   0.0000   442.6252       31.1294       1.53656     -0.950769      -10.2349      -1.33698      -11.6331      -18.8863       11.0018      -7.20915     -0.262452      -4.03383       1.01267       1.83474       1.16744     0.0391617      0.238903      0.295682       7.34757       9.54559       10.2833       10.7254       10.6783       10.0815       9.09337       8.08321       7.11681       5.83730       4.68188       3.69370       2.84306       2.09425       1.51312       1.07086      0.715274      0.464025
  21  25 4557.1263    0.7564 17.2884  9.8573  0.0001  0.1838   0.0051   0.4796    0.0251   0.0000   390.8279       16.9305       37.0785      -4.48337       8.13968      -16.1507       32.1724       16.6997      -33.9574      -2.01221       5.01682       4.89136    -0.0938133      0.673509      -2.50528      -3.80588      0.664545     -0.623306       13.0137       17.7926       19.1545       20.0482       19.7767       18.4188       17.1829       15.1459       13.1204       10.8421       8.74994       6.93088       5.28975       4.01397       2.81873       2.03885       1.32143      0.869679
  22   6 1781.5447    0.3692  0.3402  9.5226 -0.0065  0.0135   0.0109   0.0305    0.0382   0.0000   439.3652     -0.952737       17.2770       1.13086      -1.92954     -0.123984       1.19903       1.26445    0.00961097     -0.295783      0.274353     -0.251698     -0.106516      0.147064      0.745243     0.0952424     0.0469552    -0.0325744      0.927225       1.16260       1.40487       1.35031       1.37394       1.35666       1.14237       1.10950      0.931507      0.734124      0.652298      0.518689      0.367144      0.279049      0.236550      0.153870     0.0993791     0.0735070
  22   7 1945.0572    0.5033  0.6001  9.5984 -0.0075  0.0190   0.0117   0.0415    0.0575   0.0000   441.8038     0.0818376       14.6804      -1.26196      -2.95716      0.187276       2.36689      -1.01817      -2.34415      0.707318     -0.459582      0.544007      0.467550     -0.403619      0.411110     -0.451218    -0.0898407    -0.0321836       1.32701       1.84075       1.96400       2.16634       2.01697       1.95766       1.69607       1.59506       1.37740       1.06726      0.903599      0.734082      0.556091      0.396400      0.287937      0.219262      0.140232     0.0941448
  22   8 2104.7929    0.7486  0.7352  9.7707 -0.0016  0.0181   0.0147   0.0437    0.0721   0.0000   437.6294      0.571939       14.7455    -0.0959008      -5.70096       2.70284      0.301546     -0.401737     -0.673871      0.746360     -0.773533     -0.614188      0.253828    -0.0852653     -0.195815      0.138520     -0.146565   -0.00683959       1.33144       1.82340       1.97730       2.07395       2.03009       1.89329       1.74222       1.52159       1.27314       1.11450      0.874691      0.699070      0.517520      0.400513      0.284259      0.203277      0.141599     0.0917262
  22   9 2260.0509    1.0152  0.9482 10.1717 -0.0038  0.0205   0.0178   0.0521    0.0896   0.0000   443.0987       4.22466       14.0968      -1.91502      -3.06765      -1.37393    -0.0324043      -3.05742      0.451448      0.470220     -0.146457       1.45290     -0.824476     -0.181935     0.0538716      0.107318     -0.265583     0.0710858       1.58930       2.02240       2.27441       2.44653       2.30935       2.12477       2.00097       1.79412       1.45446       1.25260       1.07205      0.837148      0.619631      0.450759      0.341998      0.239723      0.156264      0.109814
  22  10 2410.9062    1.4379  1.1122 10.5752 -0.0005  0.0240   0.0239   0.0560    0.1138   0.0000   435.2664       3.54563       14.1998       3.66696      -3.16576       1.00500     -0.171927      -2.77622       1.11606      -1.19778      -1.03687     -0.189055     -0.408308       1.08607     -0.337627     -0.197172     -0.182626      0.168399       2.12548       2.92595       3.41836       3.67486       3.53928       3.29896       2.90530       2.39951       1.96020       1.53145       1.18090      0.913586      0.660253      0.490383      0.357996      0.243655      0.175259      0.117472
  22  11 2559.3437    1.8696  1.0606 11.1308 -0.0045  0.0210   0.0308   0.0546    0.1138   0.0000   435.5410       10.0814       12.6600      -3.29287     -0.657059      -1.51163       1.09523      -5.38763     -0.967468      -1.14729     -0.512068     -0.352946      0.807390      0.466787      0.234601     -0.123949     0.0437781     0.0623226       1.55749       2.02459       2.18954       2.18115       2.06951       2.01734       1.84597       1.63393       1.54326       1.32596       1.10145      0.855493      0.674860      0.486451      0.355160      0.245423      0.172989      0.111092
  22  12 2707.2781    2.3336  1.0257 11.8719 -0.0026  0.0207   0.0396   0.0524    0.0984   0.0000   440.3157       4.52760       16.6179      -3.68528      -1.20664      -6.56334      0.461762      -2.27240       1.48670      -2.10744      0.895752     -0.734933      0.307114      0.414708      0.361370     -0.266110    -0.0504475      0.142294       1.52105       1.92963       2.00547       2.21233       2.16082       2.12756       1.86824       1.66990       1.49807       1.26494      0.967664      0.774607      0.624287      0.468391      0.338904      0.252767      0.174818      0.118662
  22  13 2854.9138    3.0956  0.9961 12.0855  0.0007  0.0218   0.0520   0.0514    0.1217   0.0000   438.4732       8.20861       12.3853      -3.47717      0.600506      -3.23394    -0.0950456     -0.763082       2.74586      0.120079     -0.796399      -1.59145      0.372618     -0.191270     0.0515179     -0.294224     -0.233263    -0.0525494       1.77119       2.32256       2.29661       2.31577       2.15123       2.16397       2.19323       2.03667       1.72942       1.34622       1.05962      0.835770      0.649724      0.547643      0.375729      0.309184      0.219332      0.152113
  22  14 3001.6146    3.6268  1.0106 12.5212 -0.0033  0.0201   0.0614   0.0499    0.1155   0.0000   437.8170       10.3177       17.2767       1.19386      -1.09987      -2.90382    -0.0829576      -6.10254     -0.298757      -2.81995       2.10792      -2.09761      0.300530     0.0912840      0.141520     -0.133749     -0.157709  -0.000164974       1.48334       1.93485       2.10400       2.25704       2.09969       2.08541       1.83720       1.67596       1.44041       1.23676      0.988647      0.814353      0.616434      0.448691      0.328405      0.231215      0.154620      0.108942
  22  15 3147.2529    3.7804  1.2480 12.8469 -0.0023  0.0236   0.0599   0.0609    0.0973   0.0000   434.5769       9.08919       14.8927      -3.12958      -3.63527      -7.08785       2.64513      -6.25232     0.0184997      -1.34222     -0.293018     -0.293681     -0.546637      0.297227      0.491868     0.0547523   0.000729126      0.256451       1.80890       2.33111       2.57345       2.59319       2.47766       2.33405       2.33934       2.02078       1.73926       1.44369       1.20464      0.938213      0.723656      0.550615      0.401896      0.283794      0.193973      0.132990
  22  16 3292.5331    3.4435  1.6527 12.5619 -0.0021  0.0277   0.0468   0.0695    0.0725   0.0000   437.3539       18.1638       12.8427      -5.16133      0.972160      -2.31304      -4.89823      -7.28444       2.19331      -5.99094     -0.864978    -0.0400876      0.811066      0.125360     -0.517388      0.138818    -0.0975417      0.262365       2.06113       2.73219       3.08236       3.20848       3.13657       2.98855       2.69144       2.40268       2.01019       1.68083       1.34308       1.09088      0.820385      0.633366      0.447310      0.302451      0.223720      0.147460
  22  17 3437.5447    3.0585  2.3706 12.0447 -0.0014  0.0337   0.0345   0.0876    0.0593   0.0000   441.4763       19.3726       11.6720      -1.22913      -3.39981      -4.44439      0.210521      -7.82454      -4.27365      -2.13876       1.88126      -3.24955     -0.462457     -0.439501     -0.529821      0.849417     -0.134034    -0.0903911       2.38174       3.13867       3.33048       3.67076       3.52354       3.23241       3.11298       2.71310       2.42952       2.00164       1.62717       1.30001      0.998134      0.761669      0.545424      0.395246      0.275598      0.177440
  22  18 3582.5195    2.5417  3.6041 11.5642 -0.0008  0.0430   0.0244   0.1125    0.0485   0.0000   432.5701       21.5445       8.02221      -1.44510      -1.32299      -3.00003      -3.90980      -2.76888      -1.43526      -4.50811      0.332280      -2.95303     -0.266880      0.839020      -1.56941     -0.615908     -0.296058     0.0548488       3.19962       4.10405       4.42447       4.60917       4.60987       4.30119       4.07416       3.55867       3.13076       2.59082       2.15588       1.72394       1.30139      0.976861      0.732922      0.521929      0.370026      0.241356
  22  19 3727.3854    2.0904  5.1206 11.0645 -0.0008  0.0546   0.0178   0.1452    0.0444   0.0000   447.9235       17.5400       12.0981       5.32259       1.89966      -4.39703      -1.90433      -5.13150      -5.93928      -5.34209     -0.191721     -0.567064     -0.296064     -0.508286       1.83563       1.82449     -0.627593      0.298921       4.02541       5.18795       5.63142       5.72803       5.84041       5.65436       5.04722       4.54178       3.99780       3.28557       2.67986       2.12512       1.64604       1.25443      0.925619      0.661649      0.468282      0.312247
  22  20 3872.0973    1.8113  6.8630 10.6015 -0.0003  0.0647   0.0132   0.1769    0.0399   0.0000   432.0491       14.5755       25.9980      -2.79240      -3.38729     -0.338602      -3.39095      -2.99066      -4.15729      -2.53678      -2.68520      -7.94455      -1.12975     -0.953262      0.418593   -0.00538626     -0.623945      0.741236       4.62420       6.13589       6.45238       6.89890       6.70962       6.53455       6.00862       5.36686       4.64456       3.88617       3.13700       2.55856       1.97457       1.49788       1.08384      0.767676      0.535694      0.365105
  22  21 4016.8987    1.5148  9.3760 10.2533 -0.0007  0.0822   0.0099   0.2302    0.0360   0.0000   437.9661       34.7967       22.0056      -5.45837      -7.77030      -7.37816      -4.53291      -11.2033       1.68115      -2.31453      -4.60121      -5.28685       2.43140      -2.07456      -2.16475      -2.23058     0.0295077     -0.293319       5.85267       7.57343       8.23389       8.57937       8.53092       8.12752       7.52791       6.83934       5.82435       4.88995       3.96710       3.18632       2.48654       1.86316       1.39430      0.996019      0.684086      0.461872
  22  22 4161.7624    1.2380 11.5666 10.1945 -0.0007  0.1054   0.0081   0.2919    0.0317   0.0000   443.8228     -0.695346       30.1365       4.18340       10.3572      -7.21109       3.79316      0.790683       5.87378       3.38232     -0.332107       1.76055      -6.84899      -3.11203       1.72226       1.03566     -0.759644      0.218091       7.55096       10.0274       10.6860       11.3414       11.0878       10.7945       9.90459       8.71845       7.43082       6.43542       5.17280       4.18712       3.19893       2.43741       1.75416       1.25731      0.864691      0.583159
  22  23 4306.3657    1.0612 13.4505 10.0526 -0.0014  0.1249   0.0067   0.3394    0.0293   0.0000   454.8511       31.0068       18.0938      -8.68601       5.58896      -15.6237       6.23696      -27.1870       5.58540      -10.6211      -7.54799      0.619394      -10.2032       1.94727      -1.77238      -1.68759    -0.0581132      0.545213       8.62590       11.4563       12.6529       12.9849       13.0519       12.3097       11.5012       10.2674       8.81217       7.34624       6.09201       4.86946       3.76301       2.85813       2.08266       1.50226       1.01027      0.687096
  22  24 4451.1391    0.8444 16.0124  9.9181 -0.0024  0.1587   0.0053   0.4261    0.0267   0.0000   416.4287       21.8530      -1.70878      -6.70736       28.3088       16.2061      -19.3385      -38.5631       34.0551       21.5981     -0.214912      -17.3292      0.449347       5.39789       3.03060     -0.240083     -0.505984      -1.30291       11.0433       14.6079       15.5156       16.4042       16.4588       15.6267       14.5773       12.9137       11.1405       9.52043       7.77734       6.26958       4.80445       3.66150       2.67712       1.93468       1.30854      0.892681
  23   6 1804.2207    0.3428  0.3472  9.5857 -0.0051  0.0142   0.0103   0.0321    0.0367   0.0000   438.6628      0.727550       19.1760    -0.0869703      -3.51164      0.991320      0.253335       1.95529       1.78908     -0.385570     -0.387032      0.244024      0.153841     -0.171421     0.0245940     -0.183847    -0.0715253    -0.0772660       1.03186       1.30611       1.35297       1.57232       1.56022       1.47702       1.32037       1.14368       1.03448      0.829963      0.685155      0.561034      0.434743      0.323494      0.220848      0.171502      0.122751     0.0798793
  23   7 1969.6282    0.5367  0.5778  9.6631 -0.0019  0.0167   0.0120   0.0411    0.0553   0.0000   439.7918      -1.12059       18.9064      -2.05505      -3.30058     -0.174011      0.950309      -1.87677      0.644322     -0.745695      0.372776      0.689572     -0.886848     0.0621652    -0.0746825    -0.0155094     0.0141916     -0.165369       1.19522       1.53544       1.62731       1.72268       1.59724       1.65399       1.48260       1.33943       1.17470       1.00349      0.830408      0.666115      0.517889      0.407272      0.298653      0.207586      0.151363      0.105171
  23   9 2287.5195    1.1095  0.8620 10.2594 -0.0023  0.0198   0.0197   0.0446    0.0906   0.0000   438.9689       1.16069       14.9775       2.45057     -0.821482      -5.89567       1.22871      -2.34564      -1.14090     -0.245923      -1.75872      -1.11905      0.521560     -0.513372     0.0157147     -0.127378      0.215008    -0.0182302       1.35994       1.80449       1.86792       2.04953       1.97325       1.81857       1.83625       1.58221       1.41697       1.14798       1.00336      0.751995      0.598004      0.444544      0.363057      0.263879      0.182318      0.128501
  23  10 2439.2124    1.5386  1.1378 10.5574 -0.0035  0.0233   0.0246   0.0540    0.1269   0.0000   436.1430       4.39778       14.1499      -5.61796      -4.36396      -1.01174      -1.30054     -0.724898      -1.69828      -2.06983      -1.00366      -1.14456     -0.234461       1.04930     -0.283994     0.0983673     -0.286374     -0.265807       1.74213       2.28474       2.19779       2.26244       2.23149       2.29924       2.27397       2.05369       1.70176       1.33199       1.12606      0.906603      0.734035      0.584463      0.428369      0.310330      0.222605      0.152925
  23  11 2588.7452    2.0286  1.0982 11.3619 -0.0017  0.0216   0.0325   0.0528    0.1002   0.0000   437.3940       4.11546       12.8098     -0.381317     -0.539472      -5.95900      -1.67206      -2.81448    -0.0499225       3.22060      0.902019      -1.59843     -0.200432      0.896273     -0.246547      0.350944     -0.336398     -0.122720       1.47659       1.90622       2.15378       2.12801       2.17917       2.03525       1.86481       1.74932       1.50853       1.33553       1.05039      0.909247      0.705788      0.508497      0.397911      0.264753      0.202518      0.133760
  23  12 2737.7460    2.6165  1.0587 11.7335 -0.0024  0.0197   0.0422   0.0533    0.1149   0.0000   439.7045       6.47131       11.9483       1.05240      -2.86111      -3.65902      -4.10830      -3.42742      0.486284      -2.55178      0.538627     -0.256925     0.0481828      0.567760     0.0701947      0.489770      0.367901    -0.0913637       1.34987       1.71649       1.93923       1.93275       1.94350       1.93596       1.77491       1.56255       1.38136       1.16956      0.960457      0.786091      0.612314      0.462499      0.344846      0.264553      0.175457      0.122038
  23  13 2886.2634    3.2883  0.9926 12.1428 -0.0019  0.0198   0.0543   0.0499    0.1248   0.0000   439.1504       4.11772       12.8207    -0.0543557     0.0215646      0.317322      -2.94899      -2.83879      0.560938      -2.25522     -0.423258     -0.142528     -0.763414     0.0199819     -0.660039    -0.0420235      0.203903   9.97101e-06       1.56324       1.92214       1.99343       2.09858       2.03598       2.05603       1.89142       1.64274       1.44995       1.27753       1.09028      0.893141      0.716152      0.506430      0.376485      0.260669      0.178150      0.128564
  23  14 3033.6640    3.6467  1.1274 12.5872 -0.0038  0.0215   0.0582   0.0552    0.1172   0.0000   437.9509       9.12105       12.8461       1.25432      -2.41629      -7.10326       1.97425      -2.27893      0.651378      -2.40062      -1.80987    -0.0524002    -0.0146739       1.30496     -0.611399      0.570472    0.00512727   -0.00391756       1.62059       2.11434       2.26331       2.41201       2.25297       2.11605       1.90966       1.79839       1.63525       1.42920       1.20220      0.996167      0.772324      0.569435      0.406676      0.290766      0.199521      0.129471
  23  15 3179.9646    3.8166  1.2212 12.6344 -0.0014  0.0239   0.0577   0.0543    0.1080   0.0000   437.3042       12.6181       11.3702       1.74354     -0.299480      -2.88789    -0.0570053      -4.20693      -1.24688      0.105657       2.19652      -1.81805     -0.704911      0.363319      0.107847    0.00362632     -0.271383      0.329136       1.86749       2.30048       2.40808       2.32912       2.39791       2.54381       2.36469       2.09594       1.65999       1.44842       1.15317       1.00474      0.788805      0.618256      0.441332      0.306739      0.214942      0.150651
  23  16 3325.7914    3.4842  1.7122 12.4355 -0.0020  0.0270   0.0456   0.0687    0.0745   0.0000   440.7336       11.7265       13.8486      -1.52043      -4.90679      -3.31515      0.264369      -7.77300     -0.167256      -4.04340       1.23323       1.46236     -0.166216      -1.09344       1.00636      0.860635     -0.252028     0.0342932       2.02889       2.52355       2.67213       2.84055       2.75957       2.57262       2.44888       2.22965       1.99996       1.71177       1.41750       1.15400      0.903915      0.694990      0.493181      0.359350      0.260838      0.176069
  23  17 3471.5515    2.9753  2.6837 11.8633 -0.0009  0.0336   0.0303   0.0931    0.0521   0.0000   434.3231       21.4906       10.8698      -1.54185       1.51727      -10.5084       2.09808      -4.95886      0.913938      -1.66634      -1.13734      -1.37166      0.289506     -0.899726      0.910464      0.390401      0.249671    -0.0739950       2.43754       3.09905       3.38824       3.51917       3.45888       3.31199       3.04926       2.78053       2.49172       2.10038       1.73326       1.36257       1.09600      0.847968      0.620204      0.440546      0.309234      0.220012
  23  18 3617.1654    2.4300  3.9880 11.2988 -0.0014  0.0445   0.0211   0.1163    0.0445   0.0000   435.2822       10.4613       21.1151      -1.06893       1.85404       4.81856      0.373327      -12.4394       4.27343       1.92730      -2.07254       3.14071      -1.89455       1.31282      0.652090      0.446952     -0.598215      0.383653       3.03765       4.05434       4.42588       4.68923       4.53726       4.41072       4.16660       3.67666       3.21415       2.59615       2.19924       1.73901       1.40466       1.06699      0.791218      0.561325      0.401548      0.274927
  23  19 3762.4419    2.0681  5.5270 10.9263 -0.0010  0.0549   0.0162   0.1484    0.0421   0.0000   441.9283       23.0538       15.1088      -1.63694       1.91036      -1.91375      -4.71979      -7.74422       12.3922      -2.75989      0.459798     -0.535006       3.73748      -1.46958      0.244348     -0.569079      0.850486     -0.217068       3.82644       5.07988       5.47812       5.75204       5.77497       5.48156       5.13333       4.54719       4.03527       3.30041       2.76533       2.21934       1.76524       1.31855      0.989699      0.727608      0.499229      0.348499
  23  20 3907.8930    1.6956  7.0761 10.6874 -0.0018  0.0682   0.0126   0.1844    0.0356   0.0000   434.1189       23.0331       24.4850       5.05323      -1.53479      -19.0561      0.444718      -16.6867      -6.33716      -7.39858       8.88471      -1.52886   -0.00595211      -3.86270       1.99140       1.50168      0.551227      -1.02185       4.59794       6.14909       6.45937       7.11900       6.76840       6.68525       6.04828       5.60612       4.79140       4.14222       3.38808       2.77534       2.19598       1.63319       1.24513      0.871790      0.620964      0.429287
  23  21 4052.9537    1.4394  9.4116 10.3085 -0.0014  0.0849   0.0095   0.2280    0.0332   0.0000   437.4176       32.7438       26.9911      -4.51390      -9.16607       5.18545       13.4571       1.42258      -6.80513      -11.9255      0.535869      -1.63680       2.85057      -4.78008      0.514605       1.79118       2.58097     -0.173842       5.79182       7.57794       8.37635       8.76940       8.62495       8.32384       7.71051       6.82922       6.05293       5.23123       4.26767       3.44951       2.70132       2.07169       1.53471       1.10757      0.777113      0.532875
  23  22 4197.8671    1.2115 12.2878 10.0915  0.0000  0.1088   0.0075   0.2974    0.0313   0.0000   426.1528       14.0856       4.14363       25.4876      -5.38742      -5.49586      -10.7361      -10.1302      -14.1027      -7.30176      -1.25390      0.537800       5.89484      -3.92530       1.48244      0.192240     -0.255579      0.122589       7.38166       9.77643       10.6939       10.9983       11.0195       10.5088       9.88954       8.87565       7.75858       6.51666       5.51058       4.40683       3.47878       2.67544       1.94706       1.44483       1.00194      0.686379
  23  23 4343.1441    1.0014 14.4121 10.0725 -0.0007  0.1366   0.0061   0.3644    0.0268   0.0000   447.7590       37.2204       31.2462       14.9996      -11.3622       1.39846      -10.7781       38.3316     -0.928800      -1.42785       3.05966       7.02653       8.98164       6.27642      -2.00861      0.330472     0.0348828       1.14235       8.90277       12.2091       13.1946       13.7310       13.7332       13.0549       12.2559       10.8839       9.78474       8.20695       6.88478       5.45389       4.39150       3.31547       2.43735       1.80461       1.24338      0.840479
  23  24 4488.2087    0.8267 16.6714  9.9290  0.0007  0.1601   0.0052   0.4349    0.0245   0.0000   441.1572       44.6972       11.6955      -26.9504       2.70500      -13.0309      -19.7985      -18.1519      -15.5171      -6.04419     -0.438435      -2.10493     -0.722147      -1.25503      -1.02069       1.65514       2.49601     -0.582525       10.7085       14.0548       15.4822       16.1687       15.9643       15.3270       14.3267       12.9390       11.3575       9.71115       8.03089       6.49036       5.21682       3.88217       2.93468       2.16988       1.46900       1.01870
  24   7 1993.5604    0.5713  0.6293  9.6094 -0.0050  0.0165   0.0121   0.0406    0.0586   0.0000   440.4492      -2.34357       15.2604       1.25272      -1.76186      -1.54924       2.48605      -4.12278     -0.424310     -0.932848      0.877377      0.117478     -0.883629      0.444050     -0.237201     -0.415672      0.203395    -0.0892803       1.13393       1.42254       1.52340       1.63385       1.67796       1.53355       1.40937       1.34596       1.19058       1.02067      0.821739      0.645758      0.537745      0.423920      0.309384      0.229265      0.166021      0.114206
  24   8 2156.8278    0.8512  0.7722  9.8608 -0.0020  0.0187   0.0154   0.0411    0.0816   0.0000   438.7679     -0.444703       14.5056       3.57849      -2.61815       1.39981       2.25476      -1.57918     -0.750566      -1.07121     -0.144886     -0.485122     -0.109483     -0.100881     -0.236862     0.0100137      0.109175    -0.0605201       1.28292       1.66108       1.83110       1.93595       1.94957       1.79729       1.78128       1.54020       1.36280       1.07401      0.924535      0.761938      0.611719      0.447864      0.342637      0.252367      0.186022      0.132469
  24   9 2314.3794    1.1676  1.0448 10.1732 -0.0014  0.0208   0.0186   0.0502    0.0994   0.0000   438.2286      0.980307       14.0133       5.90376      -3.10777      -2.64060      -1.83698      -1.97426      0.233428     -0.585060     -0.390019       1.42954      0.411656      0.334048      0.258833     -0.166889      0.217118     0.0306072       1.33659       1.72938       1.88793       2.01866       1.95838       1.90950       1.80115       1.63865       1.39153       1.20299       1.02193      0.833200      0.659474      0.509731      0.393478      0.273612      0.197394      0.133502
  24  11 2617.7808    2.1548  1.1031 11.2783 -0.0026  0.0208   0.0335   0.0506    0.1176   0.0000   440.3085       7.54507       16.0537      -3.09483      -2.64775       2.24335     -0.344267      -4.84231      0.507258      -1.35974      0.748058      -1.26945      0.186419     -0.225927      0.196952    -0.0383304     -0.190304     0.0467017       1.44630       1.76515       1.97578       2.19373       2.08577       2.01837       1.89242       1.65113       1.44359       1.28339       1.05676      0.873763      0.667070      0.514236      0.389661      0.284615      0.206674      0.138828
  24  12 2767.8239    2.7287  1.0495 11.7931 -0.0007  0.0195   0.0428   0.0507    0.1134   0.0000   436.5599       3.70918       13.1772      -2.12395     0.0562839      -2.73801      0.836627     -0.946567       1.22221     -0.573638     -0.493146    -0.0523149     -0.549425     -0.988312     -0.749456      0.405270     -0.167703     -0.313764       1.36297       1.76498       1.77866       1.91258       1.86521       1.83916       1.69728       1.67266       1.44021       1.27435       1.02025      0.773936      0.635261      0.489653      0.402633      0.311591      0.223568      0.164753
  24  13 2917.1828    3.2880  1.0484 12.4283 -0.0009  0.0205   0.0525   0.0517    0.1018   0.0000   440.3275       9.68509       12.2116     -0.828523      0.340103      -4.26194       2.23403      -3.91878      0.187988     -0.986700     -0.881659     -0.938997      0.547093     -0.407835     -0.138052      0.108631      0.265994    -0.0400175       1.43107       1.96163       2.00987       2.12210       2.07327       1.88627       1.90396       1.63489       1.57172       1.27659       1.10295      0.895194      0.701626      0.542635      0.393640      0.294014      0.206550      0.141487
  24  14 3065.2302    3.7980  1.1224 12.4605 -0.0044  0.0209   0.0590   0.0524    0.1292   0.0000   438.5052       11.8223       11.6813      -3.87345       3.12287      -2.69465      -1.24443      -2.23173       2.13380      -4.87934      -1.53038     -0.452373      -2.27571     -0.258717     -0.137522      0.179148     -0.129931      0.173535       1.37904       1.77924       1.89229       1.95771       1.95911       1.91584       1.75382       1.71824       1.43234       1.24302       1.05866      0.820815      0.673779      0.535288      0.389597      0.298203      0.209958      0.149989
  24  15 3212.2738    3.6949  1.4779 12.6140 -0.0017  0.0241   0.0512   0.0634    0.0852   0.0000   438.5473       13.6254       14.1703      -3.91987      -4.73596      -6.49455      0.939163      -6.81129     -0.819941      -1.61763      0.968976      -1.35645      0.392844   -0.00227915      -1.14215     -0.298058     -0.238014    -0.0283210       1.67337       2.18307       2.29162       2.37377       2.29400       2.34677       2.17647       2.02013       1.75643       1.50354       1.22503      0.986444      0.791983      0.620588      0.470912      0.360609      0.259346      0.182000
  24  16 3358.7819    3.3075  1.9596 12.3542 -0.0034  0.0284   0.0393   0.0757    0.0602   0.0000   437.1983       14.9513       12.2297      -1.11675       2.11695      -11.5980       2.89588      -1.73911     -0.717660     -0.761820      -2.86231      -1.57462      -1.19082      0.963264     -0.345077    -0.0348713      0.452633      0.136427       1.92382       2.52126       2.66923       2.76180       2.75676       2.60005       2.48774       2.21406       1.98675       1.80105       1.52666       1.21567      0.990723      0.754224      0.566931      0.405834      0.288445      0.199490
  24  17 3505.2345    2.8198  3.2035 11.6165 -0.0008  0.0371   0.0258   0.0981    0.0478   0.0000   440.2782       14.6766       9.58653       2.32664      -1.17011      -13.6451     -0.967133      -10.4278      0.414250      -2.69959     -0.784773      -4.56449       1.08159      0.681612      0.588918    0.00911403    -0.0165513      0.412828       2.46005       3.19732       3.38201       3.62902       3.62361       3.57166       3.25426       3.07253       2.65010       2.24437       1.91746       1.48765       1.18936      0.927195      0.732733      0.527347      0.402058      0.281082
  24  18 3651.3907    2.3098  4.1577 11.3745 -0.0012  0.0461   0.0197   0.1200    0.0400   0.0000   445.0522       18.4042       11.9335      -3.68142       2.01414      -8.20283      -3.46530      -2.55267      -3.56499      -3.70134      -7.16344      -1.67083     -0.793310      0.700667       1.32801     -0.182662      0.350916     -0.210182       2.95966       3.97964       4.33577       4.34433       4.54841       4.19395       4.11193       3.62550       3.21059       2.82726       2.31794       1.88912       1.51350       1.15591      0.896077      0.641974      0.469180      0.324153
  24  19 3797.2323    1.9270  6.1847 10.8359 -0.0010  0.0595   0.0142   0.1606    0.0376   0.0000   438.3433       22.4317       25.6534    -0.0224849      -4.59520      -17.8756       9.50651      -10.8145      -4.78361      -6.02544       10.4388      -1.43567     -0.519114      0.365218     -0.535316       1.66574     -0.177319     -0.659527       3.80410       5.08876       5.53128       5.77175       5.92104       5.59337       5.28006       4.76488       4.13349       3.58191       2.95680       2.40759       1.88437       1.49171       1.12399      0.837169      0.579088      0.414058
  24  20 3943.0767    1.6481  7.7739 10.5055 -0.0001  0.0703   0.0112   0.1900    0.0355   0.0000   446.7807       4.91637       4.53140       8.20516      -12.4028      -19.9287       3.03163      -12.1620       3.11076      0.268947      -9.91894     -0.500524       1.89559      0.370680     -0.788940    -0.0392177     -0.485471      0.996190       4.66335       6.20172       6.58538       6.93468       7.04673       6.70765       6.34861       5.73300       5.05439       4.27567       3.56598       2.95976       2.28618       1.81486       1.36849      0.989342      0.719640      0.508313
  24  21 4089.0622    1.3755 10.1308 10.2879 -0.0006  0.0889   0.0087   0.2437    0.0310   0.0000   428.0998       8.22169       5.57155       5.13747       17.8386      -9.09994       13.8868      -14.9193      0.204137      -5.60671       3.44020       1.11096      -1.87142      -3.67679     -0.127693       1.87810      0.544590      -1.09491       5.81550       7.58072       8.29886       8.57362       8.73107       8.32871       7.81005       7.18648       6.37828       5.40602       4.49973       3.69209       2.89628       2.29177       1.71499       1.29468      0.935289      0.656075
  24  23 4379.7741    0.9441 14.1338 10.0427  0.0010  0.1303   0.0059   0.3586    0.0258   0.0000   415.7244       11.7788       11.4850      -32.1598      0.551860      -3.22640      0.854675       19.5407      -16.6235      -17.0871       7.48367      -6.77281      -6.02399      -2.16291     -0.415520      -2.60018     -0.263971      0.295619       8.56384       11.1517       12.4198       12.8642       12.8943       12.5264       11.6140       10.5076       9.32925       7.96407       6.68412       5.44917       4.24302       3.33888       2.53316       1.89590       1.35976      0.941166
  25   6 1847.8804    0.4277  0.4605  9.5332 -0.0016  0.0148   0.0102   0.0351    0.0418   0.0000   439.9892     -0.193453       19.5645     0.0777398      -2.33172     -0.994203      0.206551     -0.185031      0.557951      0.136707      -1.76884     -0.170501     -0.394769      0.466501    -0.0163792      0.222626     -0.244909      0.121057      0.939167       1.23900       1.29741       1.42184       1.29521       1.46224       1.19105       1.21893       1.00923      0.914579      0.774238      0.673863      0.503043      0.380297      0.315960      0.240310      0.170874      0.123879
  25   7 2016.9328    0.6251  0.5968  9.7223 -0.0009  0.0190   0.0128   0.0384    0.0572   0.0000   439.3606       1.23293       16.0181      -3.10292      -2.28039       2.51754      0.524328      -2.07222     -0.353392      0.316695       1.56860     -0.623186      -1.44254     0.0210274      0.511047      0.427852     -0.166262     -0.207519       1.48852       2.13273       2.53230       2.78819       2.83140       2.65474       2.30870       2.04046       1.59881       1.28481       1.00678      0.802569      0.588835      0.425656      0.330834      0.244423      0.156806      0.112463
  25   8 2181.7971    0.8869  0.8758  9.9231 -0.0009  0.0185   0.0152   0.0463    0.0811   0.0000   439.1748      0.328019       16.6522      -2.59297     0.0499144     0.0391519      0.428976    -0.0711538     -0.428875       2.22665     -0.648914      0.187042     -0.449137     -0.326550     -0.331091      0.667023      0.160374    -0.0597647       1.17336       1.51990       1.59521       1.73009       1.65886       1.69361       1.57516       1.49120       1.23640       1.13130      0.922187      0.779223      0.580498      0.472965      0.361917      0.295265      0.212035      0.148019
  25   9 2340.5776    1.2406  0.9843 10.5792 -0.0032  0.0192   0.0202   0.0496    0.0829   0.0000   439.6838       3.37950       13.5825     -0.108105      -1.20401     -0.994007      -1.83951     -0.220402      -1.04657      -1.19823       1.01861       1.08876    -0.0748223      0.927273     -0.101748      0.518491      0.162978     -0.172077       1.20978       1.49094       1.66617       1.84856       1.77776       1.73812       1.57933       1.49234       1.32831       1.13485      0.968736      0.794475      0.667566      0.497620      0.385474      0.276877      0.208447      0.150518
  25  10 2494.4667    1.7318  1.0088 11.0193 -0.0031  0.0191   0.0276   0.0476    0.0996   0.0000   440.4351       4.35576       15.8795      -1.71116      -3.23368      -4.96245      0.477918      -2.63495       2.04217      -1.21091       1.56383     -0.671062     -0.459953      -1.18674       1.07074     -0.442961   0.000713118     0.0552053       1.24761       1.54433       1.69508       1.84178       1.81660       1.68618       1.64907       1.48235       1.34906       1.17524      0.988193      0.802017      0.640010      0.527703      0.395669      0.299021      0.198919      0.155656
  25  11 2646.3479    2.2215  1.0324 11.6620  0.0008  0.0205   0.0358   0.0505    0.1014   0.0000   439.8012       3.52292       12.4274      -1.14179      -3.10263      0.247015      -1.80584      -3.27665       1.10974     -0.304625       2.10729      -1.75558    -0.0680299     -0.714767      0.994537     -0.603019     -0.179208      0.230014       1.31147       1.71570       1.80969       1.90003       2.00871       1.89330       1.79103       1.56342       1.44090       1.20119       1.07105      0.812811      0.640005      0.535755      0.420157      0.294314      0.232842      0.162028
  25  12 2797.5280    2.8395  1.0203 12.0167 -0.0040  0.0199   0.0445   0.0471    0.1053   0.0000   439.7650       7.36133       17.3308       2.68049      -4.02678      -2.43484      0.866058      -1.93466     -0.125678      -1.32463     -0.980606      0.281032     -0.787218      0.158216      0.399472      0.216738     0.0200691      0.307407       1.33174       1.83390       1.91378       2.03232       1.92693       1.79043       1.73343       1.59401       1.41292       1.29951       1.13363      0.937449      0.754006      0.582547      0.430695      0.309574      0.221834      0.156152
  25  13 2947.6127    3.4761  0.9900 12.4006  0.0002  0.0183   0.0545   0.0473    0.1020   0.0000   439.4253       6.78332       11.0978      0.854329      -2.71132       1.21606      -1.71176      -2.64772      0.123694     -0.700983      0.160337      -1.06607     0.0673457     -0.365910     -0.267758     -0.102377     -0.185028      0.175883       1.26023       1.57623       1.71297       1.73023       1.68693       1.73470       1.57434       1.48326       1.30270       1.14451      0.979800      0.813606      0.654943      0.525840      0.402484      0.285295      0.201440      0.148081
  25  14 3096.4083    3.8726  1.2714 12.4951 -0.0011  0.0223   0.0551   0.0554    0.1072   0.0000   438.8404       9.79928       13.4283      0.987950      -5.58967      -3.88027      -2.56694      -4.42169       2.39395      -3.31853       1.50581     -0.555011      -1.27845     -0.349070      0.311409    -0.0261562     -0.148530      0.283405       1.51970       2.03092       2.20859       2.32049       2.29328       2.16454       1.96137       1.81018       1.61611       1.44485       1.22410       1.03118      0.829906      0.618815      0.470383      0.335807      0.244026      0.174327
  25  15 3244.1644    3.7124  1.3559 12.7081 -0.0022  0.0241   0.0523   0.0585    0.0876   0.0000   436.0752       14.5179       12.1151     -0.367678     -0.612794      -4.79660      -1.04143      -3.97923       1.63802      -4.39214      0.364412      -1.32994     -0.819418     -0.916117    -0.0963734      0.174998     -0.357511      0.234993       1.49232       1.99625       2.08744       2.22106       2.21980       2.20075       2.05066       1.84927       1.73547       1.44630       1.18188      0.964586      0.765125      0.634092      0.482142      0.363214      0.268847      0.190409
  25  16 3391.4384    3.1714  2.0207 12.4328 -0.0031  0.0290   0.0370   0.0760    0.0558   0.0000   439.7501       9.76456       11.0447      -2.62816      0.395212      -8.09903      -1.18463      -4.14190      -1.07636      -3.95647       2.60207     -0.293349      0.276182      -1.75629      0.249073      0.797792      0.197413     -0.185004       1.87929       2.42188       2.64269       2.80871       2.70698       2.76236       2.48628       2.29190       2.03432       1.74732       1.50912       1.23098      0.986397      0.771092      0.587196      0.441209      0.318077      0.229595
  25  17 3538.4330    2.6241  3.0646 11.8833 -0.0007  0.0373   0.0254   0.0983    0.0436   0.0000   443.8138       17.3603       13.0800      -4.79940      -3.16452      -8.24367      -2.52340     0.0697386       6.94995     -0.703759      0.975243      -2.20769      -2.64736      0.726309      0.758837     -0.750006      0.287689      0.661113       2.40925       3.12383       3.39796       3.62496       3.57571       3.50224       3.25854       3.00346       2.74445       2.25507       1.90670       1.54898       1.26617      0.982067      0.765628      0.567857      0.426872      0.306691
  25  18 3685.2307    2.2321  4.7858 11.1649  0.0000  0.0490   0.0175   0.1258    0.0395   0.0000   433.2956       13.3413       18.1386      -6.52045       6.23890      -13.4947     -0.601045     -0.745112      -2.93497      -2.77751    -0.0139272      -5.08276      0.339934       1.06589      0.887079     -0.543133      0.151516    -0.0311254       3.23289       4.21192       4.61969       4.78528       4.88837       4.73992       4.41635       4.11272       3.53870       3.00755       2.55185       2.03811       1.68331       1.29422       1.00793      0.746868      0.553101      0.392440
  25  19 3831.7106    1.8872  6.5984 10.7556 -0.0003  0.0600   0.0130   0.1625    0.0357   0.0000   442.1425       20.1197       10.6361       2.92795       4.59302      -20.1960      -1.75513     -0.668641      -1.54338      -1.27016       2.80597       1.19640       4.06035    -0.0829330      -1.17853      0.806187     -0.780327     0.0516494       3.82246       5.02788       5.51408       5.77075       5.68118       5.56462       5.21148       4.86478       4.23943       3.69410       3.08466       2.58512       2.06002       1.62290       1.23822      0.912217      0.681494      0.472298
  25  20 3978.0220    1.5660  9.1266 10.4680 -0.0010  0.0779   0.0100   0.2162    0.0317   0.0000   436.8345       11.9289       16.7805       3.80724      -4.94452      -3.88198      -4.38842      -5.77636      -11.6615      -6.18579       2.44386       3.46723       2.53224      -3.04944      0.448111      0.773027       1.05328     -0.645533       4.88569       6.55389       7.19792       7.43043       7.46686       7.22575       6.80820       6.18663       5.55845       4.79890       4.01778       3.35213       2.66935       2.10100       1.59778       1.19239      0.864035      0.611991
  25  21 4124.2222    1.3122 10.9175 10.2824 -0.0002  0.0945   0.0082   0.2579    0.0298   0.0000   436.6492       27.3720       16.2297       12.3399      -4.56352      -8.13063     0.0586230      -1.41628      -3.25526       2.64053       7.01002      -11.6005       3.99943       2.45720     -0.189096       1.58130      -1.14125      0.275706       5.96338       7.92014       8.58415       9.12051       9.12624       8.91345       8.31970       7.59750       6.57524       5.81342       4.87318       4.06415       3.23755       2.53516       1.92233       1.43567       1.04315      0.733450
  25  22 4270.1774    1.0945 13.8280 10.0652  0.0004  0.1198   0.0061   0.3253    0.0272   0.0000   437.6575       20.7602       13.4963      -3.91494      -7.37213       13.1242      -11.1723      -13.3489       27.5874      -9.36414      -1.72560       1.26715     -0.972134       3.28499       1.17459     -0.227962      -2.48753    -0.0895192       7.57909       10.0496       10.8557       11.4928       11.7180       11.3800       10.5692       9.61400       8.56522       7.41165       6.14827       5.10320       4.00339       3.19638       2.43859       1.85452       1.35369      0.969086
  26   5 1694.0442    0.2817  0.3336  9.4310 -0.0082  0.0151   0.0086   0.0303    0.0332   0.0000   441.0103    -0.0869452       20.9778      -1.85944      -1.15760      -2.87407       2.68963       1.22442      0.580320     -0.945178      0.416633      0.194503      0.378015      0.405100      0.316522      0.146298    -0.0733593    -0.0705723      0.995495       1.27469       1.57246       1.67363       1.49493       1.58744       1.42592       1.27522       1.10570       1.00762      0.863714      0.722520      0.499413      0.450790      0.325354      0.226832      0.179304      0.122451
  26   6 1869.0208    0.4436  0.5055  9.5285 -0.0025  0.0145   0.0102   0.0358    0.0456   0.0000   441.4636      -2.18849       19.8281      -1.68482     -0.694940     -0.880454       1.58928     -0.958865     -0.232529     -0.504941       1.32661      0.697560      0.449035     -0.266087     -0.127965     0.0352915     -0.203518    0.00469090      0.947805       1.12730       1.30285       1.38893       1.39750       1.41347       1.27123       1.17199       1.02754      0.876103      0.765452      0.638904      0.501533      0.361883      0.309611      0.230572      0.183684      0.125000
  26   7 2039.7788    0.6303  0.6746  9.8003 -0.0042  0.0166   0.0126   0.0403    0.0584   0.0000   440.0887      0.852388       16.7253      0.817727     -0.893902      -1.58458       2.93875      -2.60997      -1.17827     -0.221778     -0.133333     -0.317545      0.585609     -0.497083      0.791508     -0.414360      0.194039      0.269250       1.05088       1.23583       1.37782       1.50969       1.52541       1.47616       1.43408       1.24555       1.16936      0.969361      0.855736      0.669013      0.565957      0.460225      0.341145      0.263087      0.189511      0.139435
  26   8 2206.0874    0.9395  0.8490 10.1439 -0.0018  0.0177   0.0159   0.0439    0.0754   0.0000   437.8643     -0.708841       19.6232     -0.992531      -5.79430      -3.10007     -0.129647     -0.793894      -1.81659      0.256103      0.740021      0.367201      0.328286      0.703572     -0.201868      0.180073      0.339015     -0.214692       1.10885       1.46626       1.56004       1.66488       1.72017       1.64180       1.54377       1.35913       1.32114       1.13638      0.966881      0.752610      0.610857      0.472684      0.381136      0.298469      0.227680      0.162086
  26   9 2366.1016    1.3543  1.0034 10.6568 -0.0012  0.0199   0.0212   0.0484    0.0886   0.0000   435.9153      0.272198       16.2785      0.498283      -2.19516      0.790163     -0.573382     -0.614444       1.10272     -0.277016      0.487916      0.336834      -1.00308     -0.254168      0.227115      0.425075     -0.367615     0.0711247       1.13943       1.63940       1.63602       1.85733       1.85112       1.73698       1.69284       1.52127       1.39588       1.14117      0.983437      0.824774      0.659783      0.515452      0.379439      0.309232      0.229748      0.164203
  26  10 2521.3037    1.7658  1.1350 11.1979  0.0008  0.0207   0.0267   0.0535    0.0944   0.0000   440.4684       1.84834       16.9671       1.65991      -1.69268       1.09046      -2.76329      -2.92953      0.699661      -2.07934      -1.95640     -0.365442      0.324354     -0.476010     -0.243028      0.164341     0.0570359     -0.109638       1.33395       1.68322       1.90493       1.92352       1.90314       1.88477       1.86951       1.63448       1.46595       1.26959       1.07143      0.892057      0.723890      0.578808      0.442924      0.332163      0.249510      0.180682
  26  11 2674.5063    2.4078  1.0692 11.8457 -0.0011  0.0192   0.0375   0.0519    0.0981   0.0000   435.7989       1.53741       13.5031     -0.547375      0.128415      0.110048      -2.10193      -3.47579      -4.48814      -1.14585      0.564042     -0.341519      -1.29329     -0.329441      0.802338      0.150512     -0.251824    -0.0627581       1.26089       1.62911       1.81060       1.88254       1.85996       1.78164       1.64977       1.52980       1.38893       1.27190       1.07542      0.872055      0.710339      0.584287      0.436496      0.320036      0.230753      0.171400
  26  12 2826.7097    3.0219  1.0238 12.1806 -0.0016  0.0189   0.0465   0.0475    0.1009   0.0000   438.7172       7.40530       13.9498      0.324602     -0.388697      -3.06822      -1.03349      -2.04407      -1.11760      -2.81110      -1.84541     -0.404901    0.00232277       1.22950    -0.0407220     -0.292014     -0.344348     0.0980384       1.24563       1.51256       1.66681       1.83971       1.86305       1.77294       1.57098       1.47168       1.36577       1.19125      0.987716      0.805292      0.676747      0.533081      0.404515      0.307005      0.225455      0.159098
  26  13 2977.6273    3.6438  1.0905 12.4859 -0.0011  0.0191   0.0547   0.0509    0.1066   0.0000   440.2238       11.7442       14.6979      0.190306       1.96649      -1.53021      -2.56974      -3.85132      -1.24767      -1.75181      0.398013      0.532104     0.0723026      0.453015      0.140073    -0.0935994     -0.307521    -0.0200865       1.18764       1.54774       1.60328       1.75548       1.69656       1.76029       1.57494       1.46071       1.31899       1.14500      0.997050      0.854438      0.675125      0.501676      0.404868      0.309839      0.232461      0.167930
  26  14 3127.1696    3.6363  1.1511 13.0687 -0.0051  0.0217   0.0577   0.0538    0.0907   0.0000   439.7010       10.5388       8.06729      0.263796      -2.26315      -3.72903       3.97477      -4.68235    -0.0779854     -0.709144      0.457672     -0.543561      0.571013      0.867875     0.0780711     0.0729890     -0.599361     -0.101484       1.43164       1.88992       1.93814       2.04798       2.06930       1.98517       1.96151       1.74325       1.58563       1.38637       1.17335      0.978099      0.781581      0.622624      0.486696      0.378088      0.265348      0.187937
  26  15 3275.6627    3.6246  1.6802 12.4182 -0.0000  0.0250   0.0448   0.0656    0.0788   0.0000   434.2989       9.99500       15.7420       1.64650      -5.12669      -4.78859      -1.34026      -3.01966       1.37679      -5.92484      -2.45491      -2.53738      0.986362     -0.266416     -0.678699     -0.825416      0.165399    -0.0340739       1.60467       2.06359       2.17299       2.35242       2.35355       2.21732       2.11878       1.88528       1.74594       1.59262       1.36832       1.13801      0.899556      0.723170      0.564879      0.424884      0.302774      0.214709
  26  16 3423.6214    3.0749  2.3025 12.2535 -0.0014  0.0309   0.0333   0.0796    0.0551   0.0000   435.4469       9.91750       18.9248      -1.60269      -1.85402      -1.93799       2.11446      -7.77283     -0.254068      -1.20808       1.37164      -1.22417      0.824090    -0.0652558      0.317872     -0.527230     -0.573144     -0.212028       1.95228       2.57132       2.71333       3.01189       2.93868       2.83818       2.71829       2.50645       2.21178       1.86757       1.63570       1.36595       1.09442      0.850160      0.645033      0.514595      0.373665      0.272269
  26  17 3571.3112    2.5937  3.5570 11.6706 -0.0019  0.0397   0.0226   0.1045    0.0412   0.0000   444.2334       14.3073       19.9026       6.96344       2.36735      -9.31469       2.45630      -3.08883       7.52919      -1.06117      -3.19771      -2.69538      -2.41331      -2.44103    -0.0163059     -0.870665     -0.675097      0.149444       2.40619       3.25275       3.52621       3.77357       3.61003       3.58011       3.36319       3.12481       2.74459       2.47991       2.08763       1.77725       1.40565       1.15497      0.866977      0.657992      0.463182      0.335474
  26  18 3718.8232    2.1606  5.0392 11.0881 -0.0005  0.0498   0.0161   0.1278    0.0377   0.0000   434.9103       18.1648       22.8484       3.86600      0.304562      -1.67045      -4.39532      -10.0872       2.42858     -0.121271      -2.19278      -4.28447     -0.958662     -0.303140     -0.503022       1.05413     -0.526673     -0.379144       2.99349       4.00084       4.30146       4.52935       4.48586       4.48059       4.29102       3.94280       3.57402       2.97204       2.54135       2.11060       1.68044       1.38127       1.05074      0.825623      0.604122      0.434345
  26  19 3865.6911    1.8110  6.8562 10.7911 -0.0007  0.0622   0.0122   0.1647    0.0329   0.0000   435.2267       12.2353       12.4039      -2.08660      -7.74188      -14.5427       4.05414      -1.98447       2.01616      -8.67733       3.96085      -1.16720       3.27483      0.832159      -1.87123      0.537912     -0.949947      0.497989       3.69717       4.98185       5.41008       5.67670       5.61746       5.49890       5.14131       4.85000       4.29983       3.78793       3.28860       2.70813       2.22235       1.71664       1.35245       1.02763      0.745820      0.541286
  26  20 4012.7709    1.5036  9.2699 10.4183 -0.0007  0.0779   0.0093   0.2179    0.0317   0.0000   434.3925       17.9206       13.9321      -9.13186     -0.658932      -2.40128      -7.22688      -6.61891       3.91877      0.688021      -1.51010      -8.84967       1.43866       2.35268      -3.95305     0.0515111     -0.384882     -0.189915       4.67190       6.16290       6.69414       7.15148       7.31311       7.04253       6.50987       6.02013       5.48296       4.77729       4.02856       3.28417       2.72489       2.15824       1.67174       1.27011      0.916388      0.665617
  26  21 4159.3727    1.2390 11.8747 10.2751 -0.0012  0.1014   0.0073   0.2832    0.0281   0.0000   436.5181       18.4390     -0.999874      -8.90628       11.3547     -0.922607      -15.9525      -3.92844       17.3574       1.47177      -16.5807      -19.2644       2.84539      -1.47430      -1.12578      -1.06853      -1.11847      -1.11230       6.06202       7.92447       8.83540       8.99688       9.30603       8.93741       8.48212       7.87421       7.04025       6.16642       5.27298       4.35719       3.53511       2.84625       2.18060       1.68089       1.20903      0.887767
  26  23 4452.3240    0.8703 16.6083  9.9846  0.0006  0.1506   0.0049   0.4044    0.0234   0.0000   435.2708       29.6166      -15.0105      -11.6975      -7.61375      -11.5981      -2.11042      -2.89497      -18.7727       2.59185       11.5061      -4.15245      -2.45094      -8.49170       4.77633      -5.46088      -3.87862      -1.16849       8.91225       12.0077       13.1484       13.8405       13.9966       13.6657       12.9520       11.8572       10.5698       9.17477       7.77255       6.43219       5.18766       4.12895       3.22118       2.44230       1.81872       1.33274
  27   5 1713.5770    0.3077  0.2858  9.4605 -0.0020  0.0124   0.0091   0.0258    0.0315   0.0000   440.3116      0.248777       20.0820       1.37220      -1.99994      0.296273       1.24204     -0.950137     -0.199622    -0.0566434      0.116769      0.384312     -0.495156   -0.00752477    0.00546651      0.177281      0.136300     0.0458080      0.827236       1.04163       1.03848       1.04476       1.10644       1.14582       1.13699       1.01743      0.898264      0.804328      0.660988      0.479957      0.433876      0.347646      0.295614      0.231903      0.166347      0.120413
  27   6 1889.7696    0.4708  0.5257  9.5407 -0.0051  0.0156   0.0106   0.0354    0.0481   0.0000   440.0969      0.227927       18.3948     -0.810225      -2.16377     -0.491003      0.264323       1.37719     -0.451883     -0.797842     0.0106465      -1.35856     -0.402870     -0.336761      0.476848      0.252487     -0.289365     -0.259617      0.862093       1.16750       1.29303       1.31992       1.40803       1.41078       1.20395       1.22744       1.01662      0.968523      0.799174      0.644782      0.509468      0.415575      0.329292      0.261291      0.200389      0.145175
  27   7 2062.0576    0.6966  0.7343  9.7426 -0.0079  0.0161   0.0130   0.0424    0.0650   0.0000   440.5263       1.39808       17.1937       1.15472     0.0386820     -0.612827       4.22213      -1.55588      -2.53839      -1.76000       1.74698       1.83728     -0.282326      0.961525     0.0298841      0.483233     -0.444605     -0.367539      0.947743       1.19872       1.36296       1.43814       1.49043       1.38717       1.35278       1.18622       1.12012      0.983606      0.803158      0.720059      0.560699      0.453307      0.345138      0.263719      0.211226      0.150659
  27   8 2229.7852    1.0206  0.9185 10.1368 -0.0027  0.0180   0.0166   0.0454    0.0822   0.0000   440.0573       1.48641       16.3945      0.629708      -5.34248     -0.482627      0.665902      -4.20430      -2.73067     -0.845677     -0.134630     -0.341685     -0.310001     -0.527480      0.115034     0.0527669     -0.204134     -0.121460       1.05099       1.32398       1.49897       1.56752       1.59973       1.49137       1.49975       1.39344       1.21623       1.06832      0.908502      0.731570      0.626130      0.500497      0.386590      0.294272      0.226889      0.166003
  27   9 2391.0760    1.4346  1.1446 10.7035 -0.0005  0.0202   0.0213   0.0513    0.0934   0.0000   439.4751       3.74676       16.4988     -0.913414      -1.11665      -3.19858      -2.52803     -0.420738      -2.67974     -0.973603   -0.00175397     -0.222199      0.312468     -0.271893    -0.0557956    -0.0352985     0.0514527     -0.379764       1.22504       1.51965       1.71387       1.75767       1.84543       1.80975       1.69891       1.57978       1.40880       1.24680       1.03623      0.878278      0.713045      0.552224      0.447115      0.352013      0.261298      0.198919
  27  10 2547.6760    1.8881  1.1508 11.2736 -0.0020  0.0202   0.0287   0.0532    0.1013   0.0000   440.6548       2.18174       13.8723       1.60320     -0.456865      -3.40465       3.12175      -3.97504       2.75041     0.0852978       2.07733    -0.0742773     -0.538596     -0.270769      0.157747     -0.464813     0.0632772     0.0726700       1.26175       1.71294       1.90118       2.11311       2.08861       2.04538       1.92397       1.75122       1.50507       1.31133       1.10835      0.858654      0.723361      0.546724      0.458959      0.343923      0.249596      0.185331
  27  11 2702.2078    2.4912  1.0452 11.8013 -0.0025  0.0189   0.0377   0.0481    0.0998   0.0000   440.8103       6.55195       12.6692       3.05745      -2.77258      -4.85280     -0.779488      -1.52606      -1.47416      -2.91947      -1.47081     -0.859708      -1.39083       1.20367      0.532633      0.438580      0.161359      0.101415       1.20512       1.50848       1.64712       1.84210       1.79532       1.70904       1.69225       1.55047       1.37063       1.15201       1.01302      0.843302      0.665484      0.542976      0.427123      0.330452      0.244645      0.173361
  27  12 2855.5457    3.2041  0.9810 12.3540 -0.0049  0.0189   0.0502   0.0451    0.1015   0.0000   438.7819       8.55300       15.6353     -0.117888      -1.98841      -1.66480     -0.551576      -1.10513      0.394310      -1.35669       1.79135      -2.63873      0.571329     -0.639778      0.423644      0.400026      0.726797     -0.226490       1.23991       1.62453       1.72561       1.79381       1.64382       1.68106       1.57858       1.43822       1.38270       1.25063       1.10352      0.956894      0.763362      0.607322      0.458513      0.339150      0.250763      0.186167
  27  13 3007.2719    3.6992  1.0885 12.4128 -0.0029  0.0190   0.0543   0.0485    0.1219   0.0000   439.0423       9.80199       12.7129     -0.108101      -4.21285      -4.43416      0.162208      -4.85541       1.12906      -1.26837      0.182757      -1.57032      0.679992    -0.0179587     -0.153158    -0.0694270     0.0160615      0.349593       1.16285       1.54589       1.66322       1.74153       1.80980       1.72362       1.64684       1.54389       1.33187       1.16992      0.993833      0.841277      0.681796      0.539657      0.434059      0.323910      0.242204      0.177388
  27  14 3157.5410    3.8247  1.2702 12.7340 -0.0032  0.0211   0.0532   0.0551    0.0848   0.0000   437.0902       13.9130       15.5495      -1.04565      -6.08866      -7.92148      0.805480      -3.55363       1.07023      -1.99005       1.57893      -1.70478     -0.201485      0.768691      0.208375     -0.618933      0.556288     0.0445453       1.35907       1.76758       1.85650       1.84328       1.82751       1.80179       1.77789       1.67000       1.51462       1.31647       1.18204      0.991807      0.795544      0.654133      0.498478      0.399970      0.289621      0.203298
  27  15 3306.8100    3.5226  1.7009 12.6004 -0.0008  0.0249   0.0430   0.0656    0.0643   0.0000   438.2901       9.02517       10.3603       4.13211     -0.346515      -3.33950     -0.340349      -5.54221       3.08507     -0.775992     -0.695170      -3.91078     -0.990151      0.135921       1.24558      -1.05064      0.149762     -0.363270       1.48874       1.90721       2.16143       2.20599       2.19945       2.20969       2.09256       1.92450       1.74417       1.49910       1.31057       1.08790      0.929763      0.732126      0.580036      0.432111      0.316522      0.225979
  27  16 3455.5805    2.9379  2.7017 12.0736 -0.0010  0.0334   0.0295   0.0885    0.0488   0.0000   437.6435       12.7361       12.2374       1.53620       2.31120      -2.31299      -1.87229      -10.9576     -0.893978      -2.05095       1.04966     -0.579519      0.180013       1.21926      0.224204      -1.00034     -0.117889      0.174572       1.98765       2.61838       2.92807       3.18301       3.11058       3.08035       2.91080       2.68550       2.36523       2.04589       1.71545       1.43093       1.19374      0.929881      0.736906      0.561254      0.416456      0.311608
  27  17 3603.9409    2.4132  3.9389 11.5902  0.0002  0.0424   0.0204   0.1101    0.0388   0.0000   437.8770       9.43120       14.4831      0.381413     -0.494598      -2.56688      -2.95227    -0.0187796       3.29384      -4.34142     -0.934232      -1.39420      -2.52288       2.25664    -0.0975904     -0.278428     0.0863252    -0.0986542       2.52304       3.23990       3.60295       3.79103       3.87002       3.70433       3.52816       3.25077       2.95091       2.61293       2.23571       1.87264       1.53447       1.22316      0.945083      0.743076      0.554823      0.402623
  27  18 3751.8901    2.0901  5.4063 11.1041 -0.0005  0.0510   0.0152   0.1366    0.0345   0.0000   439.1589       11.7130       17.1175      -5.40158       2.95912      -21.4773     -0.749803      -11.1565      -5.36900      -1.04501       1.88013       2.33045       1.72927       1.06300      0.770495     -0.221192     -0.534819      0.709049       2.96866       3.87902       4.27373       4.54202       4.56108       4.41242       4.15921       3.83175       3.51025       3.11490       2.65596       2.24105       1.84013       1.48293       1.17793      0.872983      0.648954      0.469536
  27  19 3899.5375    1.7207  7.6093 10.6749 -0.0011  0.0659   0.0111   0.1788    0.0316   0.0000   437.2917       18.7353       18.6013       6.93377       1.12245      -8.36701       4.01789      -6.76217      -5.93814      -16.3743      -1.42007      -2.79465       1.44093      -2.13534       3.10899       1.84349     -0.809851      0.256870       3.75042       4.96663       5.48633       5.79494       5.90706       5.70151       5.41073       5.07035       4.52077       4.02355       3.34114       2.88644       2.33146       1.89957       1.46223       1.12860      0.834622      0.611553
  27  20 4046.8551    1.4281  9.9702 10.3887 -0.0002  0.0819   0.0086   0.2306    0.0296   0.0000   437.2518       36.8687       12.7782       3.65952      -4.87038      -7.11058     -0.109183      -12.7182       1.65915       3.05195     -0.254210      -4.95777       1.03274     -0.855500      0.884747      -1.62676     -0.777990      -1.55680       4.81984       6.23631       6.95306       7.34469       7.33148       7.13510       6.71452       6.33839       5.69960       4.97749       4.31298       3.69521       2.98705       2.40543       1.85799       1.42910       1.06805      0.780030
  27  21 4194.1021    1.2214 12.4142 10.2464  0.0005  0.1054   0.0068   0.2859    0.0263   0.0000   425.7721       19.8676       25.7346      -1.13754      -4.98207      -3.54548       19.4306      -13.5246      -13.8842       12.9112       7.49313       4.75204      -5.32363      0.209877       3.55147     -0.945066      -2.19851      -1.42787       6.03721       8.16945       8.93024       9.52278       9.43230       9.25002       8.67910       8.08214       7.34054       6.46315       5.51186       4.70444       3.85954       3.07270       2.40026       1.82506       1.34260      0.989208
  27  22 4341.1913    0.9952 14.1734 10.1321 -0.0000  0.1265   0.0056   0.3412    0.0242   0.0000   423.5957       5.53614       17.0215      -1.84999      -1.85361      -14.7074       2.39533     -0.194669       18.5671      -4.83703      -8.26423      -1.35201       2.38706       2.98622       1.84553     -0.248829      -2.28203      -3.10624       7.11642       9.74205       10.4793       11.1406       11.2315       11.0590       10.4002       9.72977       8.66615       7.73347       6.56784       5.55935       4.49107       3.67034       2.84913       2.18266       1.63110       1.16977
  27  23 4488.0051    0.8148 16.3440 10.0004 -0.0009  0.1539   0.0048   0.4059    0.0220   0.0000   406.3161       37.4157       28.9758      -5.26274       7.96950       31.5728       1.29726      -8.28694       29.4676      -1.55582      -3.19863       4.51157      -9.16351      0.304167      -1.74110       3.63237       2.49890       2.03579       8.78131       11.7896       13.0040       13.7451       13.6556       13.4163       12.7747       11.7809       10.7282       9.40653       8.15999       6.67022       5.56106       4.45742       3.45124       2.68944       2.00745       1.46206
  28   5 1732.7213    0.3350  0.3425  9.5012 -0.0044  0.0127   0.0090   0.0280    0.0332   0.0000   441.1803      -1.69949       18.2099     -0.603290      -2.61953     -0.601526      0.507309     -0.768907      0.657248       1.01349      0.154427      0.309906      0.222382     -0.151079      0.396394      0.242444     0.0113492    -0.0321765      0.657068      0.882319      0.959194       1.04551       1.05694       1.01236       1.03150      0.941824      0.853306      0.703088      0.646939      0.513611      0.437452      0.357862      0.287741      0.209508      0.169282      0.121504
  28   6 1910.1693    0.4897  0.4967  9.6839 -0.0073  0.0145   0.0107   0.0321    0.0443   0.0000   440.0985     -0.694144       18.6638      0.709648      -2.92150      -1.32211       2.00149     -0.532849      0.843584       1.69972       1.66479     -0.574896       1.06342      0.816993      0.267624     -0.388655      0.281003     0.0599342      0.836301       1.05781       1.22502       1.30228       1.24969       1.26544       1.20515       1.06079      0.953909      0.905610      0.759934      0.651670      0.560898      0.438324      0.324500      0.262754      0.193815      0.137109
  28   7 2083.9344    0.7320  0.8275  9.6963 -0.0040  0.0179   0.0124   0.0419    0.0730   0.0000   437.5964      -2.20722       17.1864      -2.54474      -1.36964       3.74466       1.23318     -0.164165      -2.52467      0.655429     -0.160880    -0.0725874     -0.873258     -0.474024     -0.151394      0.544560      0.212849    -0.0640010      0.952941       1.27377       1.40062       1.56885       1.53107       1.44479       1.42353       1.31851       1.19767       1.01933      0.898824      0.774684      0.629425      0.512089      0.386636      0.325047      0.227160      0.165879
  28   8 2252.8261    1.0789  0.9381 10.4793 -0.0032  0.0182   0.0173   0.0452    0.0714   0.0000   438.9337       1.63568       18.6173       1.24167      -3.17018      0.839360      0.134030      -1.14675      -2.16674     -0.974955      0.298830   -0.00799099      0.152775     -0.727699     -0.755849      0.439956      0.165235     -0.151639       1.01053       1.35546       1.52148       1.58581       1.56700       1.58682       1.47871       1.36397       1.26148       1.10136      0.937072      0.805298      0.661303      0.535142      0.409183      0.326393      0.239223      0.180589
  28   9 2415.4125    1.4808  1.0799 10.7079 -0.0044  0.0211   0.0219   0.0472    0.0987   0.0000   438.9951       3.62771       16.1335       1.04607      -2.30692      0.782599       1.71320     -0.684633     -0.124654      -1.63773       1.28063     -0.452264     -0.383671     -0.136417  -0.000675418      0.134438      0.260347     0.0726200       1.28225       1.73307       1.81635       1.94758       1.77886       1.71937       1.56300       1.50911       1.43150       1.37707       1.22488       1.08043      0.897960      0.744799      0.571232      0.428198      0.311782      0.219852
  28  10 2573.4358    1.9386  1.2482 11.1764 -0.0026  0.0215   0.0267   0.0527    0.0915   0.0000   439.3325       4.86486       13.9527      -3.19044      -4.81189      0.712899    -0.0158843      -3.00872      0.624599      -1.14604     0.0896583      0.951502     -0.383539      0.274612     -0.650542      0.143868      0.187781      0.179723       1.37921       1.91138       2.21708       2.41835       2.44325       2.36348       2.19995       1.99223       1.72775       1.44114       1.23067      0.975125      0.768957      0.614278      0.471730      0.375936      0.284401      0.207065
  28  11 2729.4782    2.5580  1.1531 11.7444 -0.0023  0.0195   0.0368   0.0519    0.1071   0.0000   440.4982       10.5913       14.6769       1.53738      -2.00565      -3.97841       3.43347     -0.585117      0.161385     -0.613757       1.03739      0.304255       1.51890    -0.0713058      0.366271      0.348084     -0.300461      0.287893       1.15031       1.54013       1.59244       1.68196       1.73104       1.62539       1.62678       1.51056       1.41988       1.22564       1.02078      0.840960      0.708183      0.554065      0.454585      0.353964      0.292034      0.201651
  28  12 2883.8748    3.2389  1.0600 12.2758 -0.0034  0.0182   0.0482   0.0475    0.1067   0.0000   438.5455       4.29098       14.3944      0.644877      -6.93065      -2.57910     -0.859675      -4.70111     -0.181225      -1.37158       3.37791     -0.109063     -0.123622      -1.09751       1.20844      0.257126     0.0850654      0.559965       1.09162       1.42019       1.54567       1.67726       1.62545       1.55798       1.50702       1.37033       1.28538       1.13329       1.00381      0.856464      0.719291      0.568067      0.462398      0.340974      0.258396      0.192145
  28  13 3036.4605    3.7153  1.1016 12.6678 -0.0009  0.0188   0.0538   0.0497    0.0975   0.0000   440.9481       8.16231       12.1116       2.27759      -1.73844      0.223722      -3.96337      -3.05363      0.960070      -4.45355    -0.0888198     -0.998675     -0.309793     -0.198168     0.0113645     -0.663635      0.353322     -0.231776       1.09781       1.49212       1.58844       1.73690       1.65355       1.66667       1.55394       1.49106       1.28706       1.20580       1.01108      0.870149      0.716782      0.602230      0.445355      0.357163      0.263270      0.191432
  28  14 3187.4368    3.8006  1.2841 12.8051 -0.0019  0.0219   0.0521   0.0534    0.0865   0.0000   437.9160       12.0610       15.4178      -3.25756      -1.13794      -3.47416       2.26654      -3.49877      0.755213      -2.18572      0.686926       1.28691      -1.35875      -1.25053     -0.523232    -0.0447999     -0.189314      0.360283       1.34095       1.85172       1.98515       2.16265       2.14911       2.05322       1.94585       1.73821       1.57851       1.39050       1.25056       1.04491      0.859139      0.697357      0.537115      0.393885      0.307604      0.221664
  28  15 3337.5683    3.3829  1.7966 12.5853 -0.0041  0.0258   0.0402   0.0664    0.0610   0.0000   440.3754       11.1479       15.8880       3.18914      0.999063      -5.98236       2.47239     -0.458122     -0.231734      -9.47990      0.239478      -1.55520     -0.269060      -1.78369      0.228683      0.819737     -0.438672      0.706745       1.49202       1.93483       2.06698       2.20890       2.27674       2.25999       2.14703       1.96482       1.75357       1.58605       1.33949       1.14074      0.939347      0.760176      0.589981      0.473595      0.351154      0.256247
  28  16 3487.0759    2.8465  2.8826 11.8724 -0.0025  0.0329   0.0267   0.0905    0.0495   0.0000   439.8849       10.0627       14.9890     -0.520823      -1.23624      -9.50247      -4.89005      -4.06443       1.74602      -2.88652       3.10358      -1.21305      -1.76173      0.215987      -2.94309     -0.124113      0.769080     -0.203401       1.91097       2.48499       2.71184       2.83110       2.88507       2.79251       2.66252       2.48017       2.33791       2.01227       1.78178       1.47675       1.20880      0.996908      0.782282      0.611273      0.469953      0.344588
  28  17 3636.1113    2.3626  4.2800 11.4897 -0.0001  0.0436   0.0191   0.1145    0.0379   0.0000   437.2904       11.2806       12.0959       3.55825      -2.06164      -8.27017       2.70244      -4.26069      -2.64898      -4.80080       2.10537      -2.96675     -0.691808     -0.466731     -0.697161     -0.920380     -0.409681     0.0474543       2.50751       3.16993       3.58801       3.80175       3.79832       3.80633       3.50061       3.33405       3.04828       2.64418       2.27600       1.90357       1.57242       1.31037       1.02685      0.797246      0.587722      0.434064
  28  18 3784.8250    1.9670  5.9360 10.9689 -0.0006  0.0535   0.0135   0.1444    0.0330   0.0000   435.5796       15.4241       11.6911      -6.89683      -5.30487      -15.3237     -0.725539      0.170193     0.0656687      -10.5507      -4.10637      -4.49793     0.0118893    -0.0674704       1.41200      -1.28053     -0.738119      0.299298       3.03785       4.00465       4.33342       4.75228       4.66882       4.61351       4.36797       4.04930       3.67100       3.28816       2.87244       2.39872       1.98068       1.61403       1.26735      0.991269      0.731691      0.549867
  28  19 3933.0415    1.6636  8.1226 10.6024 -0.0006  0.0676   0.0101   0.1842    0.0300   0.0000   434.1327       9.14497       11.7803      -2.00097      -8.73453      -13.6358    -0.0791174      -12.3521      -11.1661      -7.40768       3.09219       3.45016      -5.90032     -0.922926       1.23598       2.86344      0.915556      0.538126       3.79674       5.04110       5.47221       5.83663       5.88577       5.81209       5.57733       5.15825       4.65068       4.11474       3.56617       2.98104       2.45321       2.04345       1.58373       1.22813      0.926806      0.692835
  28  20 4080.8504    1.3461 10.1870 10.4708 -0.0005  0.0858   0.0081   0.2358    0.0270   0.0000   432.1078       13.6597       14.5042      -2.27121      -5.36718      -12.0340      -8.02963      -3.95724      -4.94787      -10.9449       3.16421       3.41512       3.74331      -2.05267      -2.30540      -1.50849      0.194392      -1.14310       4.82663       6.39395       7.02611       7.52828       7.60165       7.44261       7.12155       6.52599       5.95975       5.24585       4.50610       3.84916       3.11434       2.54005       2.00190       1.56441       1.18009      0.875579
  28  21 4228.4737    1.1493 12.9198 10.2433  0.0011  0.1082   0.0063   0.2986    0.0252   0.0000   440.9095       15.4434       14.1509      -4.81213      0.325870     -0.991770      0.190546      -15.2015       4.19523       2.30472      -4.19121      -2.09445      0.378191       3.29762       3.98743     -0.380126      -1.44150     -0.321837       5.94841       7.83013       8.79363       9.22945       9.38656       9.32270       8.72818       8.19758       7.35669       6.43047       5.67399       4.75713       3.94055       3.25094       2.51888       1.94995       1.46322       1.08123
  28  22 4376.0432    0.9544 14.9346 10.0726 -0.0007  0.1304   0.0051   0.3530    0.0235   0.0000   435.6920       23.4666       6.91999      -20.8131       20.6079      0.421885       12.2867      -29.8236      -10.6758       24.8863      -7.81197      -3.49084       9.02392      -4.54147       7.66926      0.624728      -3.24047      -1.12431       7.21081       9.69670       10.7022       11.3796       11.4321       11.0910       10.6485       9.78707       9.01704       7.98260       6.89475       5.79654       4.81797       3.95499       3.07979       2.34950       1.79905       1.33414
  29   4 1564.1603    0.1828  0.1545  9.4411 -0.0049  0.0114   0.0080   0.0213    0.0235   0.0000   439.2511     -0.508034       20.3002     -0.593439      -1.43245      0.729798     0.0901533    -0.0400512      0.294806      0.401442     -0.277912     -0.182159      0.175785     0.0364782      0.217897     -0.257760    -0.0817218      0.157136      0.606864      0.699845      0.868056      0.889816      0.963357      0.806599      0.786209      0.816116      0.696035      0.595071      0.540025      0.480927      0.405527      0.366912      0.212936      0.206531      0.160776     0.0998342
  29   6 1930.1831    0.5136  0.5741  9.6635 -0.0055  0.0154   0.0107   0.0375    0.0491   0.0000   441.6782     -0.648179       20.4117     -0.910525     -0.310579      0.564528    -0.0381491      0.334499      -1.90763      0.887256      0.575581       1.14343    -0.0557614      0.586825      -1.15933      0.485442     0.0422565     -0.135982      0.885371       1.23580       1.35005       1.45134       1.35542       1.28727       1.25571       1.13089       1.08643      0.995576      0.911110      0.742189      0.613616      0.493106      0.368608      0.290978      0.228277      0.166750
  29   7 2105.3557    0.7892  0.6823  9.9365 -0.0018  0.0150   0.0140   0.0369    0.0606   0.0000   440.4270      0.490812       18.2946      0.772366      -3.82299      -2.07898       1.91004      -1.05367       1.14758      -1.35947      -1.29302       1.35925      0.728764     -0.101932     0.0913692      0.298331      0.120121     -0.139447      0.842722       1.15986       1.17645       1.24959       1.27218       1.26477       1.24049       1.12669       1.02467      0.905213      0.804535      0.696927      0.565665      0.460358      0.360990      0.288438      0.221608      0.162354
  29   8 2275.4012    1.1156  0.9752 10.3001 -0.0034  0.0178   0.0170   0.0457    0.0794   0.0000   439.2829       1.89072       17.4430     -0.518894      -2.46699      0.586775       1.14019      -1.30129     -0.358959      0.759813     -0.731391     -0.477945     -0.187898      0.673850      0.570781     -0.386209      0.812672      0.468301      0.989462       1.29250       1.44535       1.50737       1.52454       1.48220       1.48200       1.36041       1.26039       1.08438      0.944430      0.767760      0.632655      0.554525      0.412820      0.332368      0.262019      0.206090
  29   9 2439.1504    1.5733  1.1275 10.8594 -0.0032  0.0197   0.0226   0.0509    0.0888   0.0000   441.7384       1.62196       14.7372     0.0231793       1.36802      -3.00395       3.20273     0.0568769     -0.189634     -0.582172      0.145224      0.922013     -0.345335     -0.460237     -0.773167     0.0439878       1.06025      0.332186       1.18730       1.59525       1.91028       1.98189       2.00158       1.98503       1.83286       1.64490       1.52799       1.29353       1.13723      0.920016      0.749281      0.591351      0.460339      0.363543      0.276279      0.207927
  29  10 2598.8027    2.0565  1.1680 11.4737 -0.0032  0.0212   0.0296   0.0498    0.0961   0.0000   439.0037     -0.152024       17.8620      -2.06324      -1.10665      -1.51679     0.0603180      -1.66913      -1.39827       2.12085      0.591622      -1.20339      0.801549      0.653632      0.906373      0.291662      0.205803      0.182449       1.34889       1.79637       1.96932       2.01469       1.94123       1.79095       1.67872       1.62671       1.56406       1.42390       1.27838       1.12386      0.942222      0.761946      0.589829      0.441647      0.329140      0.244508
  29  11 2756.3090    2.7321  1.0651 11.9750 -0.0022  0.0185   0.0393   0.0467    0.0919   0.0000   439.4924       6.33996       13.2458      -1.45749      -1.84504      -5.86159       1.46574     -0.207197      -1.25443      -1.89844      0.444286     -0.998815      0.135156     -0.431776    -0.0343921     0.0725605      0.242215     -0.237761       1.09377       1.43565       1.49262       1.51904       1.49726       1.50892       1.46821       1.43489       1.35695       1.19642       1.03044      0.827604      0.690050      0.568647      0.463216      0.369697      0.286911      0.219192
  29  12 2911.7844    3.3768  1.0968 12.2732 -0.0009  0.0179   0.0479   0.0481    0.1092   0.0000   437.7645       8.25273       12.2040       1.97297      -3.30197      -2.34944       1.17222      -1.14806      -1.22296      -1.46181     -0.421072      -1.80432     -0.818610      0.201503      0.625023     -0.684730     -0.121580      0.243058       1.07823       1.36832       1.50100       1.55052       1.57247       1.57481       1.49746       1.42187       1.29778       1.12519      0.988631      0.837873      0.696454      0.572846      0.442715      0.347995      0.279878      0.209577
  29  13 3065.2295    3.8848  1.0997 12.6984  0.0005  0.0187   0.0561   0.0488    0.1009   0.0000   439.7886       6.38596       17.2327      -2.90203      -3.00457      -4.47194      -2.93451      -3.24377     -0.593260      0.751035      -1.74201      -3.19999      0.879498     -0.821836      0.354332     -0.177211     -0.218133    -0.0851951       1.16660       1.50553       1.67513       1.76552       1.81432       1.83060       1.70632       1.61731       1.46505       1.19468       1.04062      0.853099      0.686296      0.592526      0.469126      0.366400      0.273397      0.209176
  29  14 3217.0468    3.7658  1.4713 12.5046 -0.0035  0.0217   0.0459   0.0563    0.0765   0.0000   438.4955       10.4637       14.1976      -3.01137      0.767195      -6.48392      -2.14102      -7.75462      0.822158      -1.75639       1.79811      -2.45347      -1.05314     -0.423332     -0.582150    -0.0217531     -0.214003     -0.158047       1.23565       1.62693       1.74670       1.85646       1.84556       1.86947       1.80786       1.75493       1.50563       1.34171       1.17048      0.941344      0.795622      0.670748      0.528830      0.416320      0.314841      0.242990
  29  15 3367.9559    3.2934  2.0292 12.4692 -0.0004  0.0272   0.0358   0.0701    0.0526   0.0000   440.3795       11.5002       10.0472      -4.63687      0.353170     -0.645640      -2.74058      -4.07491       3.85525      -1.49774      -2.63745       1.85829       1.98951      -1.34900       1.22529      0.548296      0.660740    0.00396207       1.54143       1.97528       2.22644       2.32424       2.41016       2.30810       2.26267       2.15556       1.87786       1.63167       1.45358       1.22128       1.03771      0.799447      0.650301      0.512386      0.397740      0.309739
  29  16 3518.3344    2.7674  3.1523 11.8914 -0.0003  0.0355   0.0247   0.0925    0.0423   0.0000   436.9320       10.3414       11.6303       2.99985      -2.26968      -7.56303       1.69139      -12.8898       3.92128      -3.65678      -1.17552      -1.16821      0.103868      0.862935      0.455734     -0.256146      -1.07383      0.213701       1.94354       2.62850       2.78402       2.97496       2.99396       2.95532       2.83938       2.68178       2.44068       2.19079       1.86544       1.59677       1.31646       1.10543      0.852206      0.673870      0.529990      0.391621
  29  17 3667.9862    2.2809  4.6130 11.3028 -0.0007  0.0447   0.0173   0.1185    0.0364   0.0000   438.5699       17.3350       10.9326      0.573191       3.79595      -4.49659     0.0469448      -14.2284       1.75432     -0.259216      -3.68735     -0.802214       3.20358      0.289205     -0.827247      0.549809      0.675084      0.660655       2.48466       3.33871       3.57653       3.86062       3.81898       3.79283       3.64970       3.33528       3.04950       2.74184       2.42167       2.06405       1.74641       1.41177       1.12130      0.885636      0.663565      0.501765
  29  18 3817.2145    1.8992  6.6287 10.8415 -0.0007  0.0571   0.0122   0.1542    0.0311   0.0000   440.5222       12.0449       14.1065       6.87596      -10.4553      -12.8870       4.47242      0.995785       4.01208      0.821524      -5.35458       5.70936       4.52014      -2.55863     -0.872073     -0.240684       1.72301       1.08191       3.07065       4.10654       4.39052       4.76763       4.79448       4.79650       4.48336       4.27868       3.82854       3.41326       3.01870       2.55686       2.11149       1.73776       1.38019       1.08817      0.825761      0.616917
  29  19 3966.0493    1.5971  8.7611 10.5790  0.0003  0.0720   0.0094   0.1975    0.0281   0.0000   441.0749       14.0793     -0.707895       15.5812       9.45563       2.43596      -4.35627      -3.21109     -0.397448      0.391237       6.42297       2.65509      -4.48013      -6.39799     -0.606621     -0.130808      0.525827      0.713158       3.83309       5.20431       5.63152       6.01662       6.08948       5.98116       5.76260       5.41257       4.89238       4.31523       3.83377       3.19442       2.70276       2.19721       1.75461       1.39570       1.03628      0.770018
  29  20 4114.6162    1.3561 11.3434 10.3211  0.0001  0.0918   0.0073   0.2504    0.0271   0.0000   420.6556       10.0175       9.79652      -11.4115      0.959043      -21.5416       3.62874      -12.7634      -1.43453      -10.0639       3.52772      -6.41408      -1.02492       1.57628      -2.20952       3.61517      0.492189     -0.392954       4.92091       6.58835       7.26225       7.75526       7.83429       7.74052       7.46150       6.83791       6.33337       5.54131       4.87922       4.05776       3.42187       2.78552       2.21232       1.74211       1.33545      0.997195
  29  21 4262.7952    1.0756 13.5238 10.1920 -0.0001  0.1160   0.0057   0.3101    0.0243   0.0000   455.2785       13.0882       2.66047      -14.7776      -9.50809       1.38976       6.51415      -20.2351       11.2227      -3.10707       5.98121       3.68428     -0.669003      -5.38216     -0.526663       7.02751       2.08601    -0.0863209       6.23731       8.23229       9.25102       9.70565       9.98515       9.76682       9.28868       8.69192       7.88713       7.14966       6.03982       5.24524       4.30829       3.52548       2.80775       2.18487       1.70717       1.27737
  30   4 1581.9116    0.1977  0.1977  9.4413 -0.0068  0.0115   0.0076   0.0220    0.0242   0.0000   440.0944     -0.121699       19.8604     -0.485002      -2.75351     -0.398107      0.310595     -0.532235     -0.183982      0.213649     -0.258072    -0.0955756      0.104318      0.214989      0.208749      0.282256     -0.235538     -0.272123      0.692249      0.909716      0.969585      0.965665       1.06858       1.04058       1.06652      0.944579      0.851537      0.771558      0.617534      0.513286      0.416917      0.340346      0.288196      0.222424      0.172669      0.136783
  30   5 1770.0485    0.3427  0.4115  9.4908 -0.0076  0.0133   0.0085   0.0314    0.0355   0.0000   441.2503     -0.732482       18.7560       1.31679     -0.782617     0.0532615     -0.279220      -1.87662     -0.400021      -1.54793     -0.897511      0.387370     0.0327951     -0.477681      0.107747      0.618325      0.183480      0.105437      0.694869      0.943315       1.00778       1.09864       1.10164       1.06520      0.988318      0.897198      0.885687      0.823877      0.686050      0.639059      0.521302      0.428784      0.323771      0.260362      0.218663      0.151982
  30   6 1949.9847    0.5535  0.5353  9.6598 -0.0055  0.0150   0.0113   0.0325    0.0487   0.0000   441.1063     -0.179544       18.7120       2.74461      -2.09480       1.31124     -0.594994      0.160544     -0.653602    -0.0391818     -0.569078       1.11184     -0.233102     -0.634840     -0.227145     0.0226403      0.315171      0.337537      0.999517       1.35878       1.51130       1.60726       1.51699       1.40723       1.22489       1.17495       1.11887       1.03042      0.936547      0.849568      0.781190      0.599192      0.470613      0.339274      0.260968      0.202236
  30   7 2126.3680    0.7978  0.7954  9.9988 -0.0026  0.0171   0.0132   0.0389    0.0635   0.0000   440.4907       2.02921       17.4954      -1.16875      -4.07136      0.254931      0.679725      -2.61254     -0.446061     -0.969575     0.0440278      0.704466     0.0250224      0.888938    0.00363427     0.0184904    -0.0217618    -0.0491095      0.919273       1.19737       1.25858       1.34638       1.44053       1.43191       1.33293       1.20079       1.16796      0.999758      0.944450      0.732876      0.638696      0.512437      0.423291      0.340158      0.252624      0.195323
  30   8 2297.3821    1.2116  1.0243 10.1953 -0.0019  0.0183   0.0174   0.0458    0.0929   0.0000   440.6753       3.95670       15.6939     -0.139909      -1.86462      -1.20027      0.261603     -0.918454       2.31354    -0.0949591      0.958069      0.738280     -0.322606      -1.30985      0.416931      0.259849      0.146304     -0.254206      0.931833       1.28155       1.37927       1.49534       1.46662       1.50706       1.45647       1.25527       1.22769       1.06736      0.943595      0.821626      0.660365      0.563286      0.433169      0.362610      0.266808      0.198768
  30   9 2462.3689    1.6557  1.1345 10.9786  0.0003  0.0191   0.0234   0.0491    0.0932   0.0000   441.0229       5.12561       18.5648       1.75592      -3.92659       1.10549      0.381113       1.62409      0.175859      0.766061       1.14689       1.83661     -0.375386     -0.283075     0.0327989     -0.255125     -0.289859     -0.145491       1.10348       1.47779       1.61813       1.67307       1.59982       1.58337       1.49892       1.45986       1.34299       1.23940       1.10505      0.938325      0.765545      0.643910      0.502619      0.387996      0.304279      0.234808
  30  10 2623.6380    2.1828  1.1921 11.2590 -0.0006  0.0193   0.0290   0.0490    0.1020   0.0000   440.0212       3.72561       16.4743       1.16027      -1.21673     -0.112600       1.39124     -0.360613       1.79081     0.0382250      0.349362      0.488413     -0.197304      -1.87167    -0.0666857      0.141368     -0.758999     0.0169230       1.03997       1.37094       1.51641       1.57851       1.58900       1.54812       1.50211       1.42167       1.32466       1.12136       1.03665      0.912901      0.767309      0.628265      0.514976      0.393661      0.299545      0.228496
  30  11 2782.6566    2.7372  1.0565 12.3092 -0.0030  0.0180   0.0401   0.0486    0.0793   0.0000   440.0550       4.98266       16.3041       1.52899     -0.497646     -0.520773       2.34638      -2.10178      -1.08204      -1.90957     -0.506445      0.405639     -0.427474     -0.250374    -0.0746610      0.185413     0.0810615      0.174112       1.03702       1.37410       1.55199       1.57749       1.59199       1.58464       1.48532       1.40351       1.26588       1.13154       1.03358      0.874324      0.736653      0.573896      0.467288      0.364846      0.282021      0.211271
  30  12 2939.3225    3.5130  0.9786 12.6895 -0.0016  0.0171   0.0520   0.0439    0.0833   0.0000   439.0195       8.42699       17.0534       1.35369     0.0797376      -4.48538      -2.58159      -2.99315      0.758424      -3.57515     -0.422204      0.180290      0.361984     -0.725995     -0.149140      0.397574      0.252921      0.154305      0.983607       1.24243       1.31601       1.38655       1.37464       1.39966       1.40583       1.34877       1.17717       1.05680      0.934872      0.790244      0.629871      0.537778      0.459506      0.363357      0.278456      0.206260
  30  13 3093.6075    3.9535  1.1966 12.8626 -0.0053  0.0194   0.0545   0.0495    0.0944   0.0000   439.8444       8.33300       13.8634      0.232178      -6.86222      -2.48314       1.35447      -5.52748      -1.72627       1.44263      0.247561      -1.18153     -0.313310       1.12522      0.263366     -0.251102      0.252420      0.290462       1.09834       1.45283       1.63449       1.73959       1.73470       1.71331       1.64708       1.50245       1.40546       1.25711       1.07610      0.950419      0.770867      0.614932      0.472471      0.389070      0.321429      0.239543
  30  14 3246.2847    3.7803  1.5832 12.6613 -0.0014  0.0231   0.0450   0.0587    0.0712   0.0000   440.0788       8.97931       9.96293      -3.52721       3.57320      -3.20325      -1.36661      -1.90874     -0.957721      -2.88952      0.943126      -2.72574    -0.0603627    -0.0622403     -0.545092      0.193763     0.0326439     -0.277065       1.32122       1.73295       1.98948       2.10392       2.03617       2.09197       2.04463       1.81863       1.69228       1.50877       1.24583       1.06070      0.898092      0.712678      0.577674      0.470433      0.358200      0.276291
  30  15 3397.9392    3.1907  2.3274 12.2096 -0.0012  0.0282   0.0311   0.0739    0.0499   0.0000   440.1229       9.11962       15.2368       3.20466       1.31516      -5.92531      -1.15631      -5.11964       1.10310      -2.70816     0.0439061      -1.01502     -0.244165      -1.48014      0.222430      -1.17814     -0.129627     -0.264763       1.53119       2.00161       2.19708       2.33911       2.38960       2.39369       2.24017       2.14324       1.96179       1.77050       1.50753       1.29726       1.03499      0.851985      0.719454      0.559558      0.437017      0.338251
  30  16 3549.0747    2.6730  3.5686 11.6744 -0.0006  0.0367   0.0217   0.0978    0.0413   0.0000   440.0705       12.9346       14.5013      -2.14662      -3.41265      -9.64092       3.18244      -7.64578      -2.75609      -3.77986       2.36041     0.0629894       1.21559       1.53081      0.483553     -0.942466     -0.800118     -0.307580       1.95595       2.63752       2.88491       3.05765       3.11834       3.11265       2.91732       2.78313       2.53535       2.22544       1.94048       1.67136       1.43252       1.15257      0.951929      0.730136      0.563003      0.419746
  30  17 3699.5370    2.2426  5.1286 11.1393 -0.0012  0.0467   0.0155   0.1208    0.0352   0.0000   437.8186       14.2706       7.35952     -0.956943       5.06060      -12.4201    -0.0875105      -13.8545      -1.61859      -10.7644      0.904222      -3.46373     -0.643102     -0.946574     -0.830093      -1.46349      0.154082      0.727831       2.48794       3.30437       3.62211       3.76808       3.97851       3.84469       3.73564       3.54139       3.17263       2.88566       2.46669       2.09310       1.76174       1.45940       1.18591      0.930280      0.723726      0.539205
  30  18 3849.4166    1.8237  7.2364 10.7387 -0.0007  0.0609   0.0111   0.1598    0.0304   0.0000   434.6889       8.84758       18.9753      -1.47558       2.31310      -10.8267      -5.97447      -6.15238      -5.00509      -7.43319      -1.34425      -5.20679       1.24683      -1.86935       2.83140    -0.0998828       1.63105       1.37695       3.18180       4.28627       4.64344       4.93479       5.01762       4.93475       4.77757       4.51613       4.21832       3.71256       3.18210       2.72296       2.29372       1.88487       1.53023       1.18614      0.945989      0.722157
  30  19 3998.9654    1.5268  9.0310 10.5879 -0.0004  0.0734   0.0088   0.2028    0.0270   0.0000   438.1124       10.8783       13.7061       1.35042      -6.89883      -4.16283      -9.71062      -10.4378      -1.86709       3.03788     -0.293999       1.31875       9.11658      0.399239       2.10674      0.797834     -0.770676      -1.79073       3.77077       5.07378       5.65982       5.97191       6.11633       6.07903       5.85358       5.41263       4.98086       4.37734       3.87644       3.28454       2.75814       2.26871       1.82588       1.45741       1.09740      0.845198
  30  20 4147.7853    1.2860 12.1611 10.3513 -0.0006  0.0972   0.0066   0.2668    0.0249   0.0000   428.0551       12.7160       13.3035       1.47253       8.16415      -7.41009      -15.7456      -15.6676      -1.83045      -7.03674      0.480594      -1.23629     -0.988106      -4.40037       5.86814      0.358412     0.0123550     -0.379389       5.05215       6.65889       7.35212       7.84952       8.11067       7.93803       7.55113       7.11646       6.50625       5.92070       5.04448       4.40982       3.70423       2.98838       2.47639       1.91936       1.48350       1.13531
  31   6 1969.4418    0.5846  0.6529  9.6472 -0.0021  0.0149   0.0105   0.0363    0.0541   0.0000   440.2437       1.44661       21.6549      -2.65834      -2.62278      -1.00577       1.82409       1.32702     -0.991116      -1.23585     -0.365893     -0.417388     -0.774689     -0.385072     -0.512114     -0.165488    -0.0556554    -0.0483387      0.754153       1.01478       1.12285       1.18824       1.17992       1.19058       1.19431       1.05557      0.986495      0.874051      0.772055      0.681329      0.566756      0.471334      0.356222      0.298932      0.229339      0.184926
  31   7 2147.0836    0.8491  0.8439 10.1262 -0.0008  0.0169   0.0135   0.0415    0.0631   0.0000   439.3538       1.23818       20.0009      -1.28739      -4.89525     -0.441779     -0.147428     -0.453355     0.0699888      -1.03265       1.49388    -0.0253956     -0.787990     -0.222164     -0.182766     -0.456201     -0.249248    -0.0815339      0.821142       1.12034       1.19164       1.35740       1.30030       1.32019       1.23033       1.20146       1.06408       1.01749      0.881292      0.768016      0.611040      0.536961      0.423506      0.346380      0.270253      0.208385
  31   8 2318.9789    1.2368  1.1520 10.4224 -0.0018  0.0191   0.0170   0.0491    0.0876   0.0000   440.0539       3.33500       19.9494      -1.30826      -1.37590     -0.624440      -1.16714       1.36585     -0.505864     0.0531390      -1.96479       1.44679     -0.740645      0.648750     0.0221417      0.187809      0.118616      0.300707      0.986552       1.30725       1.39711       1.55219       1.53619       1.52949       1.52581       1.35392       1.26450       1.11336       1.02551      0.880540      0.722211      0.608158      0.503342      0.401338      0.314550      0.226126
  31   9 2485.1174    1.7312  1.2815 10.9858 -0.0014  0.0195   0.0224   0.0523    0.0809   0.0000   440.3646       3.71604       18.5518       1.09032      -1.30463       1.05216       1.64873     -0.333461       3.13244      -2.19856     0.0875271      -1.05020     -0.435730     -0.281350     0.0473815      0.209201     -0.328217     -0.297786       1.02922       1.35851       1.46089       1.56462       1.60833       1.59757       1.53095       1.44203       1.31221       1.15980       1.05505      0.900540      0.800181      0.656987      0.528857      0.408995      0.323558      0.236313
  31  10 2647.9493    2.3522  1.1419 11.6349 -0.0036  0.0187   0.0327   0.0484    0.1020   0.0000   438.4236       2.61394       14.2918      -2.14023      -3.16912      -2.19409     -0.675242      -2.97205       2.09211      -3.38504      0.836633    -0.0408546      0.362680     -0.471737      0.547557     -0.763089     -0.514236     -0.157314       1.02252       1.34241       1.41934       1.54827       1.59274       1.64852       1.52777       1.42884       1.26144       1.17098       1.01720      0.889304      0.735974      0.578189      0.467384      0.393047      0.300187      0.235149
  31  11 2808.5295    3.0646  1.0729 12.2891 -0.0014  0.0176   0.0431   0.0465    0.0918   0.0000   438.1916       6.64500       18.3788      -1.46922      -3.82085      -5.85683      0.708732      -3.22343       1.83166      -1.67080      0.445873     -0.427439     -0.529076      0.702826     -0.146376     -0.280487     -0.135225    -0.0554992      0.935643       1.23174       1.36013       1.42276       1.43127       1.40087       1.37489       1.32744       1.19652       1.06020      0.941446      0.860145      0.722697      0.590480      0.478712      0.385211      0.298846      0.224742
  31  12 2966.2962    3.6935  1.0639 12.6599 -0.0030  0.0176   0.0515   0.0449    0.0911   0.0000   438.7516       7.12371       13.4920      -1.22252     -0.917282      -3.63398       1.86921      -3.79458      -1.93734      -1.19483     -0.509428      -1.00690      0.593732     -0.352491      0.637177     -0.274509      0.315518      0.145893      0.927532       1.28292       1.34600       1.44165       1.44850       1.44104       1.38924       1.29976       1.20212       1.09548      0.980992      0.831009      0.687081      0.581871      0.462759      0.366783      0.288554      0.232949
  31  13 3121.5578    3.9481  1.3576 12.6466 -0.0023  0.0201   0.0494   0.0531    0.0859   0.0000   440.0773       7.15930       11.2158       1.74832      -3.78302      -5.20451       2.75361      -2.64903     -0.120571      -3.65895      0.715416      -1.22238      -1.91902   0.000686521     -0.473169   -0.00360747     -0.163819      0.250913       1.01957       1.33095       1.46897       1.54746       1.61877       1.57144       1.54834       1.42893       1.25191       1.19932       1.05185      0.901268      0.771619      0.631167      0.519716      0.412937      0.318471      0.243495
  31  14 3275.0963    3.6841  1.7051 12.4715 -0.0013  0.0232   0.0411   0.0597    0.0708   0.0000   439.3257       10.4788       15.2503      0.176210      -3.53898      -7.80202       1.50887      -6.33789     -0.781854      -1.19529       1.43177      -1.31858     -0.796258     0.0671599      0.175265     -0.155281    -0.0774200      0.120968       1.23142       1.65481       1.79478       1.90425       1.87412       1.85327       1.81549       1.71869       1.58360       1.45724       1.23074       1.09325      0.919563      0.783200      0.621666      0.484104      0.387876      0.299455
  31  15 3427.7164    3.0267  2.4222 12.1926 -0.0003  0.0286   0.0288   0.0767    0.0467   0.0000   434.9233       15.5332       15.8271       1.51596      -2.64653      -8.33949      -1.21598      -4.16755      -1.42292     -0.613585       2.56712      -2.58180      0.459815       1.33916     -0.443048      -1.25403     -0.587694     -0.136715       1.55743       2.02333       2.23169       2.42392       2.50633       2.43637       2.29454       2.17047       1.99536       1.77967       1.56021       1.35027       1.12092      0.941142      0.754337      0.599461      0.464675      0.352043
  31  16 3579.5809    2.5583  3.8176 11.5843 -0.0000  0.0374   0.0196   0.1001    0.0380   0.0000   438.3037       13.1016       15.7755     -0.252393     -0.111122      -8.07206       3.64063      -6.00606      -5.26844      -2.72852     -0.955248       1.79092       2.31936      -1.21337      0.161540      0.429003     -0.855466      0.174094       1.93651       2.56448       2.80127       3.04087       3.12126       3.02561       2.97081       2.75619       2.54108       2.23822       2.02122       1.68721       1.44414       1.20170      0.987005      0.772828      0.587704      0.461934
  31  17 3730.8082    2.1370  5.5128 11.1370 -0.0000  0.0478   0.0142   0.1307    0.0324   0.0000   442.5349       10.5466       11.5970      -1.45634      -4.04312      -10.0232      -3.56321      -4.02403      -2.96935       1.53882       1.22135      -1.60118      -3.96016      0.313418      0.594597     -0.608655     -0.492992    -0.0519313       2.50757       3.28129       3.63559       3.86014       3.85937       3.93722       3.70876       3.56466       3.24174       2.95545       2.53572       2.21511       1.88461       1.54881       1.26487       1.01081      0.791396      0.603586
  31  18 3881.2802    1.7608  7.4334 10.8277 -0.0015  0.0613   0.0105   0.1662    0.0276   0.0000   439.5990       16.4721       15.1364      -7.39671      -5.68696      -1.40494     -0.220586       1.20217       8.50477      -7.62050      -6.31286      -4.28153     -0.333334      -2.38741      0.617020      0.312130       2.38414      -1.04194       3.09913       4.10129       4.54868       4.81269       4.93634       4.98974       4.71241       4.46703       4.11349       3.62942       3.21960       2.78234       2.33767       1.94536       1.58022       1.24414      0.972165      0.758782
  31  19 4031.3532    1.4805 10.1310 10.4717 -0.0005  0.0811   0.0078   0.2167    0.0269   0.0000   432.7936       10.1598       4.65633      -3.16289      -7.12726      -8.48367       2.28687       1.04086      -2.12924      -9.10191      -7.09581      -8.58382       6.62770     -0.641163      -1.43189      -2.14300      -1.65620      0.659156       4.03218       5.54991       6.12016       6.47362       6.59010       6.64816       6.24164       5.94413       5.36214       4.92545       4.28729       3.73127       3.21294       2.63590       2.07175       1.68866       1.29428      0.990194
  31  20 4180.9987    1.2090 12.2253 10.3955 -0.0007  0.1021   0.0063   0.2698    0.0236   0.0000   444.2451       10.9469       14.8754       18.1371       6.26141      -8.40615      -9.04872      -10.7231      -7.43186      -3.68979      -6.69246       5.17390       7.59974       5.27398      -7.63513       2.67594       1.19494     -0.342070       5.08006       6.87465       7.53057       8.16180       8.24395       8.26340       7.79999       7.27012       6.75472       6.13005       5.38573       4.69210       3.90121       3.27962       2.63736       2.12214       1.63384       1.23782
  31  21 4330.1919    0.9868 14.4399 10.2013 -0.0043  0.1241   0.0050   0.3316    0.0222   0.0000   427.8323       18.2567       33.7449      -2.83568      -11.7871       5.11818     -0.984575       5.01029       29.9501      -7.05850       2.67650     -0.534773      0.861073      -4.88581      -6.76001      0.889192       4.15059       5.04691       6.21039       8.18574       9.07860       9.73075       10.0370       9.82998       9.49389       8.86491       8.28194       7.41942       6.47942       5.63667       4.77933       3.89589       3.18282       2.54735       1.98252       1.53762
  32   5 1806.1645    0.3946  0.4864  9.5215 -0.0039  0.0138   0.0084   0.0310    0.0381   0.0000   440.4067     -0.818542       18.5549     -0.756960      -3.15087      0.490784      0.511303     -0.838752       1.63985       1.10067    -0.0162504      0.484349     -0.188995      0.627205      0.141761     -0.974161     -0.249734     0.0550852      0.715399      0.917213      0.997112       1.07988       1.07749       1.08135       1.05960       1.03680      0.919099      0.808183      0.740859      0.653175      0.531462      0.428725      0.396523      0.294753      0.234903      0.196886
  32   6 1988.6765    0.6248  0.6549  9.6501 -0.0015  0.0149   0.0110   0.0338    0.0567   0.0000   439.4544      -1.52843       19.2368      -2.49440      -3.20734      0.298784       2.49275     -0.655013     -0.329913     -0.148843     -0.108258      -1.35855      0.481001      0.571132      0.914731     0.0852311      0.515742      0.197888      0.700441      0.992360       1.05087       1.16924       1.18315       1.15480       1.15347       1.02674      0.985590      0.843605      0.778500      0.679418      0.548587      0.479709      0.387084      0.323008      0.243072      0.184573
  32   7 2167.3556    0.9055  0.8531 10.1947  0.0005  0.0165   0.0140   0.0411    0.0657   0.0000   440.8846      -2.78672       19.3494     -0.593261      -2.36121      -2.68221      0.607171      0.266148      0.599644     -0.376855     -0.744690      0.233213     -0.171894     -0.746636     -0.538913      0.536019      0.184276      0.189711      0.885437       1.08935       1.18792       1.33524       1.40687       1.33920       1.30775       1.20562       1.09997      0.968159      0.872175      0.783852      0.662068      0.548766      0.435322      0.351892      0.283708      0.214134
  32   8 2340.1160    1.3026  1.2222 10.4611 -0.0027  0.0196   0.0171   0.0489    0.0840   0.0000   441.0291       3.39374       19.9729       1.45470      -2.58483     -0.396981      -1.38263       1.91733     -0.309237       1.69086      -1.61351      0.696707      0.715722     -0.498923      0.470000     -0.208784     -0.249062      0.161718      0.987447       1.27497       1.42270       1.50396       1.52070       1.50703       1.51392       1.35765       1.31725       1.24035       1.05667      0.871802      0.731788      0.634236      0.520805      0.416907      0.337154      0.259680
  32   9 2507.3826    1.8478  1.2220 11.1712 -0.0020  0.0191   0.0240   0.0486    0.0842   0.0000   439.8284       1.46099       19.5162      -1.75683      -2.26748      -1.01920     -0.212307      0.279194      -1.97536      -1.15884      -1.07085       1.30600     -0.980676      0.241594      0.362526     -0.385410      0.172617      0.383214       1.00526       1.32344       1.41055       1.51032       1.53006       1.49517       1.52419       1.38827       1.31348       1.14837       1.02395      0.898036      0.768019      0.640719      0.529427      0.424469      0.335421      0.251261
  32  10 2671.7651    2.5032  1.1290 11.8229 -0.0014  0.0182   0.0340   0.0459    0.0947   0.0000   439.6214       6.08268       14.4276      -1.44246      -2.53656      -3.60860      0.833266      -3.32634      0.456953      -1.70529     -0.362974     -0.610083     -0.530154     0.0806412     -0.286136     -0.124091     -0.159426     -0.136462      0.951380       1.27989       1.36652       1.47672       1.53489       1.55517       1.47950       1.33585       1.24708       1.11838      0.999237      0.866856      0.709928      0.591658      0.477610      0.395656      0.304489      0.239298
  32  11 2833.9245    3.1483  1.0016 12.5146 -0.0015  0.0170   0.0452   0.0428    0.0841   0.0000   440.6226       6.54668       18.2854      -1.00347      0.561211      -1.74928       1.74732      -3.25419      -1.26801      -2.22343     -0.568269     -0.467343     -0.525523    0.00958284      0.580826      0.373703     -0.731869     -0.122387      0.927414       1.21828       1.30913       1.47040       1.47354       1.47706       1.41772       1.35801       1.21965       1.09432      0.965349      0.803225      0.669603      0.542115      0.449568      0.379678      0.292088      0.219390
  32  12 2992.9474    3.7110  1.0856 12.7962 -0.0017  0.0172   0.0511   0.0463    0.0880   0.0000   438.8792       9.38997       12.3480      -2.49087      -1.09277      -1.84806       1.36803      -2.71777     -0.349740      -1.25931      0.396424     -0.682460       1.26814     0.0934015      0.820212      0.184780    -0.0788352     0.0646504      0.909173       1.19717       1.26497       1.38981       1.39943       1.36766       1.35890       1.24167       1.17694       1.05224      0.943088      0.861320      0.708291      0.591511      0.471086      0.387653      0.315477      0.241141
  32  13 3149.1568    3.8994  1.2257 13.0412 -0.0042  0.0193   0.0524   0.0498    0.0795   0.0000   440.3241       8.11959       14.0487       1.10305     -0.920278      -7.20558       3.29799      -4.11879       2.11050     0.0626906     -0.373573    -0.0348479      0.747928       1.64413     -0.672763     0.0919847      0.156471      0.691640       1.00476       1.36041       1.42734       1.59325       1.63783       1.60484       1.58381       1.43421       1.31866       1.20861       1.02665      0.913023      0.770862      0.643118      0.515053      0.421966      0.329524      0.252534
  32  14 3303.6279    3.6274  1.7523 12.6293 -0.0029  0.0236   0.0401   0.0607    0.0633   0.0000   438.7537       9.37231       16.2755      0.486026      -2.74197      -6.39784      0.555825      -5.85850      -2.15866      -3.45620       1.98776     -0.795775      0.610355       1.74905      -1.46516      0.626188      0.663997      0.114065       1.24217       1.62476       1.74575       1.96015       1.96265       1.89819       1.88153       1.77165       1.64979       1.44056       1.27237       1.09962      0.946595      0.788977      0.620468      0.518409      0.402455      0.311000
  32  15 3457.0395    3.0012  2.8976 12.1013 -0.0002  0.0310   0.0254   0.0827    0.0388   0.0000   439.2432       7.47150       18.9729      -2.98856      -9.15670      -2.44394       1.78777      -6.27738      0.439534       1.65766      -1.08796      -1.33856      0.354176      -2.52281     -0.538380      0.220415      0.631869      0.209855       1.51762       2.03993       2.27607       2.35029       2.46678       2.40950       2.31543       2.20835       2.02092       1.86473       1.67365       1.42277       1.20949       1.01962      0.818891      0.664473      0.520464      0.408532
  32  16 3609.6864    2.4467  3.9886 11.7662 -0.0005  0.0396   0.0186   0.1039    0.0324   0.0000   437.5799       11.3407       14.4647       1.24676       2.06471      -5.61159      0.500812      -6.66264      -4.74349       1.02116     -0.598972      -4.93554     -0.582858       3.10539       2.11036     -0.676126      0.132337     -0.173784       1.96176       2.60149       2.82370       3.13830       3.13949       3.23768       3.00833       2.89998       2.65733       2.39569       2.05742       1.80797       1.49829       1.28459       1.03588      0.849794      0.643323      0.507419
  32  17 3761.6023    2.0556  5.9438 11.1040 -0.0002  0.0509   0.0129   0.1348    0.0301   0.0000   443.9237       7.95648       15.8115       1.99923      -10.1054      -3.66824       1.40912      -11.6828      -2.22138      -2.00147       1.70263      -2.85163      -3.12977     -0.731020      -1.07310      0.498047      0.462092      0.487807       2.51017       3.32311       3.61868       3.93927       4.03670       3.94230       3.86686       3.64510       3.36453       3.02670       2.64931       2.34401       1.95484       1.63925       1.35321       1.08128      0.848404      0.657379
  32  18 3912.7212    1.7125  8.3922 10.6810 -0.0002  0.0660   0.0094   0.1784    0.0276   0.0000   436.5793       11.0402       15.1275       4.09307      -8.11173       1.59519    -0.0348269       1.94859      0.402374      -5.36957       1.84674      -1.38044       2.61842       3.57453     -0.631504     -0.211166     -0.657328      0.531864       3.25734       4.39149       4.82960       5.28871       5.34036       5.26096       5.08963       4.82358       4.38879       4.07302       3.50992       3.08511       2.57291       2.15408       1.73188       1.41913       1.11888      0.863940
  32  20 4213.6475    1.1591 13.3370 10.3867  0.0000  0.1084   0.0057   0.2942    0.0230   0.0000   442.7784       11.5931      -8.65193      0.700401       12.5501      -12.8154      -4.44154       4.72105      -4.62151      0.403249      0.251564      -8.66527      -7.49007       1.11033       3.55810      -3.88400     -0.464355     -0.744474       5.27546       7.14005       7.93259       8.47478       8.65662       8.66972       8.30425       7.69144       7.17802       6.45462       5.75082       5.08656       4.25896       3.59989       2.89491       2.35770       1.81376       1.41512
  33   4 1633.2349    0.2395  0.2451  9.4368 -0.0007  0.0111   0.0072   0.0230    0.0251   0.0000   440.4823     -0.681198       19.1021       2.16338      -2.77090      -1.09291      0.156729     -0.936824     -0.969800      0.275800      0.481870      0.517098    -0.0252661     -0.196267      0.101882     0.0361323     -0.240952     0.0370333      0.594616      0.757881      0.781332      0.871442      0.985158      0.966789      0.858643      0.790377      0.808492      0.725113      0.652630      0.479457      0.449770      0.390738      0.303382      0.240193      0.195105      0.166223
  33   5 1823.8204    0.4216  0.4613  9.4766 -0.0013  0.0140   0.0088   0.0293    0.0384   0.0000   440.6521     -0.287548       20.5477       1.17561      -3.20148     -0.201991      0.889047       1.03734     -0.398256     0.0640952     -0.358238    -0.0460269      0.177493     -0.331684     0.0416697      0.174784     0.0593867      0.104427      0.673547      0.890236       1.04803       1.10292      0.985429       1.06246      0.962715      0.909438      0.892445      0.813249      0.757208      0.685154      0.529073      0.474394      0.361418      0.304758      0.246671      0.191052
  33   6 2007.6353    0.6415  0.7201  9.5974 -0.0003  0.0153   0.0104   0.0348    0.0576   0.0000   442.2906     -0.757215       20.2384       2.18947     -0.487134      -1.17688    -0.0464504      0.240697      0.187598     0.0742213     -0.659409      0.485449     -0.503830    -0.0389586     0.0516435      0.284359      0.105079     0.0592635      0.752028      0.977138       1.04061       1.14123       1.17146       1.19468       1.16782       1.08624      0.991068      0.895146      0.812901      0.717545      0.619073      0.551207      0.468930      0.343776      0.276273      0.224549
  33   7 2187.3605    0.9847  0.8377 10.2106 -0.0021  0.0156   0.0150   0.0385    0.0657   0.0000   442.2517     -0.486799       18.6546      -1.71834     -0.488833     -0.927150       1.08612      -1.56390      0.937892    -0.0687584      0.636244      -1.91216      0.241834      0.186051     -0.948221     -0.343117     0.0539360    -0.0332449      0.818963       1.06366       1.14661       1.20783       1.16777       1.23028       1.18315       1.09677       1.06729      0.959179      0.870278      0.756527      0.618093      0.543356      0.443881      0.356997      0.271598      0.228925
  33   8 2360.9212    1.3761  1.1234 10.6360 -0.0002  0.0177   0.0185   0.0474    0.0800   0.0000   439.8381       3.85230       17.4626      -2.30765      -2.43732      -3.46125       1.14354     -0.981611      0.788944       2.47923    -0.0906348      -2.97380       1.45187      0.733087     -0.277547      0.272538     0.0747148     -0.278871      0.860215       1.10115       1.22539       1.33048       1.35028       1.34109       1.32191       1.26335       1.13837       1.02949      0.910232      0.822789      0.696512      0.571615      0.486327      0.393156      0.307599      0.242922
  33   9 2529.2830    1.9278  1.2275 11.2185  0.0011  0.0186   0.0245   0.0496    0.0778   0.0000   440.2122      0.171696       21.3646       1.15479      -1.35672      -2.26166     -0.704784     -0.706336      0.853426     -0.530390      -1.68711      -1.58368      0.566862      0.129115      0.407099       1.41239     0.0867389     -0.177881      0.909069       1.23705       1.33490       1.42946       1.48364       1.44320       1.43368       1.28136       1.22854       1.07711      0.994679      0.871459      0.769013      0.649878      0.530440      0.430034      0.343244      0.255567
  33  10 2695.2082    2.4661  1.1880 11.8897 -0.0013  0.0189   0.0325   0.0481    0.0808   0.0000   440.8594       4.56837       16.3430      -1.38110      -1.03705      -4.55560      0.477957      -2.03682      0.753058      -1.55671     -0.393051     -0.983813      -1.22030     0.0385356      0.584936      0.183264      0.598199     0.0624660      0.912086       1.21013       1.24799       1.37956       1.41576       1.46832       1.38196       1.32475       1.20031       1.11069      0.975145      0.867923      0.697770      0.605859      0.499034      0.419344      0.313581      0.253148
  33  11 2858.7520    3.2761  1.1114 12.3508 -0.0045  0.0176   0.0442   0.0458    0.0946   0.0000   440.4599       4.25115       15.6738     -0.706851      -3.78970      -3.00449      -1.39030      -2.13146      0.742268      -2.78300       2.86432      0.372408     -0.732334     -0.643702      0.285865      0.287566      0.127039     -0.186844      0.874935       1.16462       1.21105       1.32915       1.35299       1.34621       1.29174       1.27731       1.18546       1.07990      0.909127      0.818384      0.672555      0.574699      0.475642      0.391403      0.301842      0.246351
  33  12 3019.0230    3.9589  1.1689 12.5040 -0.0019  0.0184   0.0507   0.0446    0.1080   0.0000   440.1296       5.71402       14.1002     -0.261416      0.137694      -2.17688      -1.11281      -2.90972      0.887862      -1.12893      0.685551     -0.597420      0.272894      -1.17997     -0.300736     -0.685253     -0.134337      0.337102      0.880938       1.18760       1.28309       1.37731       1.36411       1.36579       1.32097       1.27230       1.20996       1.11731      0.961543      0.840229      0.726066      0.594116      0.499079      0.400797      0.326335      0.260338
  33  13 3176.3487    3.8679  1.3529 12.9642 -0.0018  0.0198   0.0483   0.0528    0.0660   0.0000   439.9745       11.3783       16.6111     -0.753259      -5.98668      -3.67175      -1.76844      -7.13756     -0.497888      0.159585     -0.596532      -1.52059      0.545917    -0.0853052      0.697707     -0.119655      0.827640      0.518972       1.03354       1.35601       1.50391       1.59291       1.61129       1.62046       1.53081       1.42025       1.36211       1.22126       1.09886      0.961831      0.836191      0.696807      0.578199      0.469517      0.374124      0.293614
  33  14 3331.7081    3.4888  1.9043 12.4847 -0.0047  0.0245   0.0362   0.0618    0.0547   0.0000   437.2383       9.00605       12.7181       3.25544      0.159855      -9.58462      -2.32261      -9.05080     -0.931963      -2.83678     -0.463110    -0.0266619       1.62174      0.344967      0.131929       1.02971      0.400945     -0.622820       1.19379       1.59548       1.73919       1.94796       1.97928       1.89837       1.92044       1.78975       1.63705       1.47691       1.30930       1.15129      0.941382      0.808726      0.655335      0.527419      0.425864      0.333998
  33  15 3486.0501    2.9363  2.9305 11.9278 -0.0014  0.0311   0.0250   0.0818    0.0427   0.0000   439.2021       7.43877       16.1291      -1.11984      -5.34236      -11.6772      0.649981      -5.09184      -3.30124      -4.10723       7.07111      -3.72225      -2.26989     -0.144397      -2.08349     -0.650361      0.203080      0.761034       1.55939       2.08266       2.32540       2.51494       2.55562       2.52883       2.51294       2.31412       2.13723       1.92050       1.68025       1.45885       1.27148       1.03758      0.850035      0.701282      0.540826      0.431869
  33  16 3639.5805    2.4471  4.5145 11.4527 -0.0004  0.0410   0.0169   0.1079    0.0326   0.0000   440.7661       14.6265       13.9752      -1.82363       1.83591      -8.92472      -3.99314      -3.25494      -1.67185     -0.393632       1.89129      -3.87725       1.18992    0.00651984      -1.92003      0.668184     0.0152239     -0.506631       1.96753       2.61179       2.88858       3.04843       3.16613       3.12101       3.05475       2.91271       2.68592       2.39707       2.21161       1.88331       1.63437       1.34877       1.10982      0.912169      0.723071      0.566575
  33  17 3792.0064    1.9585  6.4032 10.9602 -0.0009  0.0530   0.0117   0.1410    0.0285   0.0000   438.6565       16.8867       17.9979      0.713026      -1.33457       2.83335       1.78813      -8.71195      -2.11408      -3.57580      -1.43369      -1.11655     -0.625009      -2.65292       2.71778     -0.559473      -1.47663    -0.0599755       2.52783       3.39409       3.72864       4.01183       4.15602       4.01186       3.95407       3.74935       3.52906       3.14298       2.81951       2.43686       2.08693       1.74733       1.42895       1.17153      0.927484      0.734874
  33  18 3944.0179    1.6431  8.6005 10.6268 -0.0007  0.0683   0.0088   0.1808    0.0261   0.0000   442.9931       12.3167       16.7402      -2.42773      -8.95757      -1.70483     -0.579733      -10.7941      -6.39845      -2.47030       1.77833      -11.6841      -9.97957      -2.79302      0.729983       1.21959     -0.737105     0.0132659       3.21622       4.32362       4.79436       5.07654       5.24581       5.18376       5.06506       4.66876       4.38399       4.03909       3.59323       3.17229       2.69025       2.33210       1.86512       1.56559       1.19299      0.937995
  33  19 4095.4856    1.3858 11.1621 10.4079  0.0002  0.0860   0.0067   0.2401    0.0245   0.0000   436.9440       1.39626       14.3869       10.1228      -14.8495      -2.90260      -1.37396      -17.8435       2.61209      -1.83169       9.51858      -9.58116      -2.03471       5.04609       6.21745     0.0883939      0.893994    -0.0388671       4.10971       5.48663       6.07822       6.66258       6.76145       6.65915       6.53920       6.22710       5.67360       5.10438       4.55419       4.01862       3.37427       2.87779       2.33467       1.91714       1.48759       1.17755
  33  20 4246.1452    1.1553 13.8186 10.2390  0.0002  0.1085   0.0054   0.2885    0.0225   0.0000   434.2667       14.9811       25.7720     0.0609952      0.396931      -19.1475       12.7462      -21.2417       9.41583       5.11631       7.63388      -6.38237     -0.695204     -0.193875      -1.72324      -3.61620       1.79828      -1.24758       5.00473       6.79859       7.53322       8.00709       8.24136       8.24227       8.04124       7.53776       7.00922       6.36869       5.70302       4.89808       4.25086       3.58416       2.92413       2.37668       1.86827       1.44900
  34   4 1649.7179    0.2586  0.2533  9.4334 -0.0074  0.0126   0.0074   0.0213    0.0265   0.0000   441.6459     -0.131298       19.9995     -0.733458      -2.20864      0.670518       1.62055     -0.969728     -0.574069     0.0776167     -0.445081      0.337910     -0.508250      0.299678     -0.584780     -0.126165     0.0380077      0.127062      0.558845      0.705644      0.899405      0.855635       1.04322      0.953833      0.901335      0.948236      0.830858      0.755511      0.654740      0.549542      0.504088      0.368926      0.347244      0.269621      0.203259      0.167629
  34   6 2026.3619    0.6641  0.6711  9.7459 -0.0014  0.0141   0.0111   0.0350    0.0541   0.0000   439.9839       1.04913       20.5640      -1.31966      -3.09544      0.194258      0.243286      0.917334      0.717163     -0.982991      0.117644     0.0124659     -0.849602     -0.294217      0.236490      0.581783     -0.104688    -0.0183590      0.640346      0.836108      0.949710       1.01333       1.01080       1.03887      0.993158      0.903612      0.889092      0.780282      0.728411      0.646607      0.536314      0.450267      0.378897      0.314536      0.250126      0.199991
  34   7 2207.0362    0.9989  0.9639 10.0599 -0.0007  0.0160   0.0141   0.0428    0.0761   0.0000   440.7604       2.42136       19.6749     -0.900238      -3.75074       1.34532      0.374815      -2.18897      0.162885     -0.387304     0.0336657     -0.654870     -0.436930     -0.722924      0.994625     -0.370619     -0.114271     -0.433929      0.791159       1.00721       1.11127       1.23408       1.23772       1.21269       1.19692       1.16896       1.09096      0.966508      0.847310      0.758684      0.628458      0.521719      0.442518      0.378216      0.295323      0.235772
  34   8 2381.2832    1.4033  1.1826 10.6767 -0.0001  0.0186   0.0183   0.0477    0.0822   0.0000   440.4910       3.38171       18.9073      -2.29827      -2.73252       1.07147     -0.434371     -0.176779       1.96777     -0.688275     -0.693259     -0.288191      -1.02101     -0.885085     -0.388435    -0.0929088     -0.481566      0.169857      0.895464       1.16006       1.27614       1.34137       1.37602       1.39264       1.41000       1.29662       1.23641       1.10881      0.948997      0.845340      0.728906      0.629647      0.528275      0.431039      0.340417      0.263360
  34   9 2550.7559    2.0143  1.2845 11.1635 -0.0013  0.0185   0.0243   0.0503    0.0798   0.0000   440.7136       5.16980       18.6989      0.131617      -1.87557      -1.32332     -0.174335      0.321323     -0.681114      -1.93608     -0.764346      -1.98985      0.659966     -0.721808     -0.653496     -0.370177     -0.306296    -0.0526319      0.881896       1.18775       1.24246       1.34826       1.40643       1.40059       1.40610       1.26824       1.20200       1.08679      0.977515      0.874452      0.711276      0.640483      0.518637      0.433692      0.330415      0.261105
  34  10 2718.1416    2.6124  1.0579 12.0664 -0.0018  0.0167   0.0357   0.0456    0.0803   0.0000   438.1646       3.85164       18.2322       2.14623      -4.05190      -3.50477      0.405573      -3.86432       1.37361      -1.61962     -0.893513      -1.17206    -0.0185831     -0.347074     0.0805272      0.239025     -0.186466     0.0436388      0.814565       1.10071       1.23717       1.31814       1.35984       1.36676       1.30628       1.22019       1.14092       1.02318      0.927512      0.789457      0.681307      0.567485      0.471658      0.368613      0.306893      0.242293
  34  11 2883.1003    3.4096  1.1662 12.1216  0.0035  0.0170   0.0436   0.0464    0.1087   0.0000   439.4497       7.14319       17.7392      -1.64713      -1.90570      -1.53599       1.46214      -4.74177     -0.846462     -0.479134      -2.06520      0.281173    -0.0954534     -0.607911      0.525129      0.164699     -0.776858    -0.0779356      0.846008       1.10237       1.19992       1.26679       1.28096       1.30256       1.30428       1.26705       1.16749       1.03532      0.885472      0.793138      0.677085      0.578308      0.474479      0.401414      0.313797      0.254071
  34  12 3044.6676    3.8877  1.2018 12.8161 -0.0014  0.0182   0.0503   0.0479    0.0855   0.0000   439.7608       7.94074       16.5614       2.57642      -2.00496      -4.88065     -0.139112      -2.03436      0.727473      -2.94970      0.119881      -1.49438     -0.505178     -0.859018    -0.0444510     -0.373426     -0.143943      0.647409      0.926542       1.17826       1.26128       1.40253       1.48957       1.47729       1.44470       1.29218       1.22010       1.09598       1.01770      0.865384      0.737072      0.614144      0.504941      0.414259      0.334839      0.265999
  34  13 3203.0821    3.9340  1.3796 12.7516 -0.0013  0.0196   0.0467   0.0517    0.0711   0.0000   440.0185       8.45138       18.2731      0.736727     -0.175998      -1.55039     -0.682708      -5.39379       3.04024      -4.23242     -0.990013      -2.02423     -0.846111     -0.403470       1.37879     -0.251496     0.0899814   -0.00293488      0.891105       1.20644       1.23359       1.43805       1.41738       1.46663       1.40431       1.33662       1.23805       1.13045       1.00715      0.875829      0.764589      0.656449      0.536650      0.438416      0.345751      0.275950
  34  14 3359.5287    3.4397  2.1559 12.3415 -0.0008  0.0254   0.0327   0.0664    0.0520   0.0000   443.0021       8.68014       17.7816      -3.46364      0.506751      -2.68244     -0.242952      -4.55434      -1.04524      -2.53509      0.941388      -1.92219     -0.383780       1.27287     0.0275429     -0.272492      0.665554      0.584773       1.18529       1.56059       1.73860       1.86019       1.95551       1.95293       1.87184       1.74197       1.62911       1.51930       1.33020       1.17285      0.995344      0.857222      0.704262      0.576391      0.451175      0.359402
  34  15 3514.7690    2.8006  3.3031 11.8724 -0.0010  0.0335   0.0221   0.0883    0.0373   0.0000   440.0153       9.88519       11.7718      -2.99434     -0.705591      -3.32239       2.79987      -2.94814      0.290693      -3.09299       1.95783      -1.50109      -1.61975      -1.46022     -0.760878      0.668868     0.0950736      -1.21933       1.53256       2.06609       2.23211       2.34720       2.44144       2.46422       2.43296       2.31971       2.14608       1.93248       1.72791       1.56785       1.28131       1.11981      0.894891      0.763510      0.596846      0.479593
  34  16 3669.0099    2.3033  4.7464 11.4464 -0.0011  0.0420   0.0158   0.1138    0.0307   0.0000   439.3470       11.6267       9.28615       1.84146       5.90142      -9.30055    -0.0333371      -11.5353      -2.78315      -2.65324      -2.55447      -1.55775      0.807377     0.0644257      0.344970       1.63388      0.925906      0.782608       2.00596       2.61153       2.83591       3.07563       3.08889       3.14424       3.06498       2.99436       2.70546       2.43974       2.19072       1.99444       1.68009       1.44344       1.21201      0.981095      0.780387      0.617947
  34  17 3822.4786    1.9579  7.0081 10.9420 -0.0002  0.0548   0.0111   0.1480    0.0267   0.0000   431.1726       12.9495       14.0639      -4.95559      -3.09059      -1.89125      -3.46094      -3.77962       4.84147      -8.33027      -2.87423      0.514908     -0.729817      -1.60971      -1.16526       1.16254       1.01365      -1.16681       2.58545       3.44411       3.86003       4.17068       4.27101       4.27842       4.16757       3.87307       3.63974       3.31783       2.94417       2.57860       2.19612       1.85264       1.51569       1.23654      0.999487      0.793971
  34  18 3975.0333    1.5965  9.2757 10.5945  0.0001  0.0710   0.0082   0.1906    0.0254   0.0000   442.8556       11.7397       8.85466      0.528806      -2.82624      -18.9678      -10.5988      -6.28142       6.17555      -7.38666       3.30326       2.41200       1.27883     -0.702081      -1.69304      -4.15715      -1.17487      0.851563       3.32856       4.41525       4.84878       5.19561       5.39975       5.37007       5.28238       4.99348       4.55007       4.21095       3.76663       3.36396       2.82118       2.38210       1.97364       1.60921       1.30254       1.02515
  34  19 4126.9617    1.3616 12.6036 10.3565  0.0002  0.0938   0.0060   0.2563    0.0235   0.0000   415.9977       24.3195       17.8871      -4.15830      -14.4694      -4.58694       1.33871      -2.70622      -2.74723      -3.36145       3.24545      -5.48175      -5.61622      -6.87576      -3.10252       3.57647      0.127922       1.18252       4.28503       5.71308       6.31017       6.85296       6.94729       6.99269       6.82984       6.40470       6.03951       5.49136       4.93054       4.29619       3.68450       3.14151       2.60759       2.15707       1.68229       1.31975
  34  20 4278.4096    1.0948 14.0655 10.2057 -0.0011  0.1126   0.0049   0.2983    0.0217   0.0000   425.6180       14.5741       11.0460      -10.3453       6.28162      -6.17432      -1.49691     -0.630703     -0.701035      -7.10910       4.70907     -0.604650     -0.796854      -2.65150       5.46256      -1.30564       6.30302    -0.0965909       5.15235       6.85340       7.67677       8.30473       8.49287       8.45135       8.23537       7.85854       7.31379       6.62982       5.93044       5.15252       4.45924       3.76164       3.11828       2.52887       2.02677       1.59354
  35   4 1665.9539    0.2752  0.2596  9.4815 -0.0027  0.0105   0.0078   0.0210    0.0257   0.0000   441.0013     -0.667777       20.3952     -0.470349      -3.30130      0.217271      0.694622     -0.977791     -0.641802      -1.97577    -0.0413404      0.388346    -0.0807593      0.109355      0.107253     -0.134052     0.0419878   -0.00599857      0.466696      0.633045      0.687050      0.724935      0.761540      0.691522      0.697421      0.671316      0.674631      0.654623      0.537193      0.475908      0.400132      0.343482      0.291255      0.235571      0.169181      0.157243
  35   7 2226.4427    1.0638  0.9919 10.1286 -0.0022  0.0168   0.0145   0.0411    0.0769   0.0000   440.4569       1.72887       20.6679       1.23078     -0.680361     -0.374911      -1.50208      -1.34551     -0.965739      0.509763      0.490007       1.22147     -0.739800      0.593605    -0.0785142     0.0577903     0.0476946      0.177163      0.788746       1.11337       1.23125       1.31969       1.35537       1.32745       1.31870       1.25620       1.14904       1.04529      0.917145      0.822769      0.702022      0.591523      0.481363      0.388978      0.308358      0.253261
  35   8 2401.4075    1.5132  1.0987 10.9176 -0.0008  0.0176   0.0201   0.0456    0.0792   0.0000   440.4478       2.59445       19.8052      -3.23803     -0.900096     -0.533896      -2.93195      -1.05296       1.30579      -1.80068      0.202891      -1.00552      0.179002    -0.0556215     0.0944420      0.651395     -0.237935      0.194089      0.830896       1.07292       1.17513       1.30341       1.37572       1.36059       1.34373       1.25177       1.11163       1.08140      0.937528      0.797428      0.709968      0.601615      0.493580      0.398985      0.330126      0.261303
  35   9 2571.9971    2.0866  1.2701 11.3748  0.0013  0.0184   0.0259   0.0493    0.0817   0.0000   443.4235       1.55961       21.4230       1.97398      -4.16316      -2.20014       2.01561      -2.49878      0.449230      0.353664     -0.173904       1.33382     -0.382632     -0.243971      -1.14972      -1.08881     -0.480731     -0.257281      0.891524       1.13784       1.25928       1.36017       1.39414       1.40172       1.36135       1.22972       1.17273       1.09428      0.989294      0.924048      0.770453      0.647006      0.537979      0.452659      0.360638      0.291348
  35  10 2740.6672    2.7737  1.1725 11.8594 -0.0030  0.0171   0.0353   0.0465    0.0922   0.0000   441.7579       7.11538       17.7502     -0.402587     -0.761265      -3.10032     -0.508826      -1.72153      -1.08829      -1.22856    -0.0523776      -2.27785      0.735459     -0.971957     -0.532384      0.618533      0.212412      0.154561      0.840277       1.06119       1.17828       1.23679       1.27983       1.27106       1.30155       1.21391       1.12951       1.02650      0.892273      0.816635      0.707885      0.592517      0.513705      0.417325      0.332618      0.265992
  35  11 2907.0195    3.5168  1.1391 12.4393 -0.0026  0.0178   0.0454   0.0452    0.0954   0.0000   440.6497       7.81098       17.2298       1.18709      -2.19834      -3.10859      -1.21975      -1.31335      0.691270      -3.44416      -1.07217      0.186910      0.813358     -0.592715     -0.512251     -0.135084      0.143733      0.359855      0.866138       1.20789       1.36354       1.46163       1.56735       1.48619       1.49251       1.36323       1.27324       1.13148       1.01435      0.863036      0.768832      0.629586      0.532708      0.421808      0.331551      0.262184
  35  12 3069.8794    3.9384  1.2530 12.8416 -0.0011  0.0184   0.0483   0.0472    0.0761   0.0000   441.4539       10.6007       19.1514     -0.709925      -3.43023      -3.81108       1.53454      -3.41298      0.771297      -2.68380     -0.172835      0.525849      0.266037    -0.0582980      0.617854      0.127206     -0.261400      0.355252      0.842540       1.07503       1.18031       1.27498       1.35663       1.31503       1.32248       1.20528       1.16450       1.05447      0.968386      0.831939      0.714868      0.628090      0.509040      0.417025      0.343496      0.269761
  35  13 3229.4386    3.7928  1.5743 12.7644 -0.0010  0.0209   0.0415   0.0550    0.0580   0.0000   440.9352       9.50478       14.2799      -2.44389      0.208445      -3.57475       2.74577      -3.61049      0.450420      -1.75936     -0.874894     -0.136608      -1.27297      0.106265     0.0754460      0.754034     -0.667905     0.0985132      0.963670       1.30678       1.44774       1.54399       1.59426       1.58010       1.53184       1.44877       1.36190       1.22945       1.13031       1.02320      0.856269      0.725481      0.611935      0.481695      0.396998      0.318134
  35  14 3386.9439    3.2941  2.3397 12.1214 -0.0006  0.0264   0.0292   0.0669    0.0486   0.0000   442.2604       13.0025       13.0748      0.295568     -0.188674      -3.29169      -2.57726      -3.56936     0.0317821      -3.04840      -1.16164      -2.08373    -0.0270529      0.874152     -0.210783      0.470439     -0.483489     0.0384686       1.19292       1.62510       1.79259       1.92201       1.97897       2.00874       1.92473       1.86491       1.73631       1.57499       1.39497       1.23782       1.03784      0.883093      0.747399      0.609199      0.491628      0.379595
  35  15 3543.0247    2.7522  3.5258 11.7241 -0.0005  0.0336   0.0205   0.0898    0.0363   0.0000   440.2464       12.7865       14.2737      -6.35092       3.20557      -3.10483       1.32813      -3.63045      -7.92988      -2.06880      0.944823      0.300072     -0.815210      0.707574       3.01374     -0.156602      0.352124      0.383850       1.55561       2.07586       2.28090       2.46159       2.55711       2.58877       2.50185       2.35805       2.22815       2.02463       1.81789       1.54479       1.34356       1.13015      0.955003      0.801454      0.626221      0.506047
  35  16 3698.1607    2.2541  5.1298 11.2573 -0.0006  0.0431   0.0143   0.1165    0.0296   0.0000   442.5041       14.6350       17.0776      -1.03787      -3.14386      -9.54587     -0.241231      -1.40115       1.24432      -4.07198      0.600395     -0.482966      0.116727       1.04633     -0.697276      0.910345       1.49832      0.604587       1.92982       2.61289       2.91675       3.11372       3.23112       3.16363       3.11632       3.00408       2.76942       2.54439       2.27304       2.03164       1.72231       1.46861       1.21322       1.01428      0.802931      0.641712
  35  17 3852.3325    1.8086  7.0855 10.9414 -0.0007  0.0572   0.0105   0.1533    0.0262   0.0000   448.7741       13.4486       8.72159       3.73846      -3.43893     -0.853262     -0.893241      -11.6956       5.45317      -10.2615      -2.86884      -3.56825      0.730702       1.39031       2.91094       1.74801     -0.914406     -0.113376       2.61218       3.44291       3.78111       4.18238       4.25859       4.32131       4.13052       3.97558       3.69394       3.40381       3.04549       2.65788       2.30660       1.93228       1.61684       1.33237       1.08035      0.854476
  35  19 4158.2717    1.2442 12.1253 10.4262 -0.0005  0.0975   0.0058   0.2592    0.0221   0.0000   437.2284       3.42719       25.8412       5.32808       1.31825      -7.67660      -10.5399      -6.77874      -9.34179      0.345134      -8.78714      -1.54757      -2.93969      -2.98974       2.74475     -0.368256    -0.0749390      -2.11670       4.30899       5.85385       6.46092       7.00607       7.10386       7.19252       6.92320       6.74609       6.23495       5.71716       5.14505       4.46687       3.90056       3.27806       2.75910       2.27227       1.80336       1.45152
  36   5 1875.4365    0.4813  0.5564  9.5157 -0.0035  0.0137   0.0088   0.0309    0.0431   0.0000   441.2598     -0.987385       18.7287      0.405518      -3.04341       1.10879      0.919416      0.844437     -0.107081      0.349952     -0.588925      -1.29556      0.461742     0.0460298     -0.530603     -0.392228     -0.219029      0.196271      0.597659      0.801711      0.860087      0.899913      0.997134      0.983157      0.968578      0.881473      0.852497      0.777561      0.714458      0.611894      0.552490      0.437462      0.385307      0.308310      0.261717      0.203195
  36   6 2063.1125    0.7401  0.8027  9.7017 -0.0021  0.0148   0.0111   0.0366    0.0618   0.0000   441.6959      0.232602       18.2442       2.17698      -1.23716      -1.25233      0.249216      -1.32865      0.984458      0.317653       1.26876     -0.595998      0.142403    -0.0139789       1.77270      0.129503      0.186748      0.245936      0.643364      0.873806      0.984576       1.06833       1.10394       1.07416       1.05275       1.03016      0.934715      0.874259      0.801365      0.695674      0.585472      0.486785      0.421131      0.346623      0.288273      0.231208
  36   7 2245.5926    1.1072  0.9488 10.2444 -0.0064  0.0158   0.0153   0.0396    0.0772   0.0000   441.2833       1.50922       20.3861       1.59937      -3.84100      0.998221       1.66834      -2.78321     -0.208292      -1.31288       1.30118     -0.832794       1.29378      0.238948     -0.959615      0.549223      0.127143     -0.562514      0.733039      0.967480       1.04954       1.17654       1.13314       1.15192       1.11231       1.08118       1.00293      0.933261      0.837651      0.765170      0.693148      0.596362      0.489940      0.385529      0.319026      0.255946
  36   8 2421.2361    1.5929  1.2412 10.8437 -0.0032  0.0186   0.0198   0.0476    0.0804   0.0000   440.7606       3.23775       16.5781     -0.385448      -2.07471     -0.915013       1.26514      -3.48653     -0.893432      -2.10251     -0.635173      0.541992     -0.777926      0.482285      0.122243      -1.00279     0.0618593    -0.0897777      0.809163       1.07184       1.20906       1.30264       1.34136       1.32977       1.33526       1.24500       1.19522       1.08701      0.989261      0.833332      0.723229      0.643439      0.520221      0.430108      0.351659      0.286725
  36   9 2592.8645    2.1759  1.2986 11.1764 -0.0028  0.0182   0.0254   0.0472    0.0899   0.0000   441.5308       2.28093       18.8274       1.81598      -1.10786      -3.89030     -0.598732      -1.84239     -0.771995      -1.94842     -0.425479      0.388310      0.397793     -0.517580      0.126027       1.30676     -0.687910    -0.0260618      0.830112       1.08160       1.17651       1.31017       1.33148       1.33966       1.31346       1.24998       1.16499       1.05972      0.946442      0.849651      0.738542      0.645645      0.523320      0.458572      0.372384      0.289279
  36  10 2762.9145    2.8285  1.0904 12.1810 -0.0054  0.0172   0.0377   0.0429    0.0862   0.0000   439.3039       4.19928       18.9234      -1.95928      -4.12362     0.0601797     -0.406301      -2.60390      -1.67478      -2.59473       1.58527      -1.83300     0.0712077     -0.601808      0.189890     -0.328925    -0.0339142      0.656151      0.824941       1.05139       1.11841       1.26819       1.31037       1.29167       1.20408       1.09854       1.10581       1.03428      0.935625      0.823629      0.744740      0.654105      0.538425      0.430808      0.354750      0.286090
  36  11 2930.4469    3.7615  1.1278 12.4894 -0.0013  0.0166   0.0476   0.0446    0.0957   0.0000   441.0925       6.92160       16.6510      0.147838      -2.88387     -0.706357     -0.982649      -1.62048      -3.13077     -0.693948      0.546415     -0.276847      0.249104     -0.296681     -0.257301     -0.588974      0.100124      0.645088      0.758769       1.00676       1.03500       1.20200       1.21799       1.25911       1.20185       1.12706       1.06868      0.988692      0.902415      0.766030      0.662075      0.554411      0.480385      0.391417      0.314897      0.253604
  36  12 3094.5597    4.0199  1.2223 12.8084 -0.0026  0.0178   0.0491   0.0465    0.0821   0.0000   440.1030       8.15001       15.8875      -1.13700      -2.42331      -3.54878       1.25293      -2.42014       1.46396      -2.62872     0.0648888      -3.03119     -0.406735      0.127125      0.583162     -0.585732      0.564667     -0.143722      0.817956       1.10438       1.19871       1.29796       1.32177       1.24838       1.28251       1.22012       1.17213       1.04413      0.980123      0.865981      0.746398      0.618815      0.520880      0.428300      0.346763      0.282564
  36  13 3255.3498    3.8182  1.6475 12.7893 -0.0022  0.0217   0.0402   0.0560    0.0534   0.0000   442.0031       8.25764       15.8986       1.21722     -0.413386      -3.54942    -0.0713482      -5.77432      0.163118      -2.15822     -0.143869      -1.55420     -0.417144     -0.282342      0.500042     -0.589273    -0.0931057      0.160473      0.950594       1.28199       1.38054       1.53883       1.52850       1.57280       1.56719       1.45826       1.40964       1.23679       1.12981      0.983144      0.868093      0.713818      0.621999      0.507147      0.402139      0.332628
  36  14 3414.0595    3.2147  2.4395 12.2647 -0.0018  0.0265   0.0279   0.0709    0.0414   0.0000   439.9537       8.92659       16.6953      0.730983      -5.71383      -4.45215       3.50559      -4.85783      -3.80356      -2.39667       1.82352      0.519353      -1.41565    -0.0924769    -0.0329030     -0.970243    -0.0431095      0.847032       1.16735       1.56321       1.73109       1.84563       1.90383       1.90040       1.89834       1.82693       1.69877       1.56911       1.36618       1.23673       1.04903      0.916791      0.758482      0.621915      0.514451      0.411769
  36  15 3571.0944    2.6452  3.9326 11.6981 -0.0012  0.0358   0.0188   0.0965    0.0335   0.0000   437.2664       11.7036       17.7042    -0.0637578     -0.922551      -7.16078       2.96858      0.654929      0.124002      -8.46614     -0.292069      0.526377     0.0630357      -1.63023      0.832437      0.922572    0.00115619      0.267594       1.57489       2.14245       2.36341       2.51457       2.55129       2.62363       2.53752       2.44132       2.28417       2.07905       1.88589       1.65965       1.47357       1.26086       1.06288      0.861123      0.701956      0.568687
  36  16 3726.9678    2.1663  5.7902 11.1301 -0.0004  0.0469   0.0128   0.1250    0.0286   0.0000   437.7521       7.17165       13.4358      0.135431     -0.997261      -4.96706      0.149902       2.37534       2.97115      -4.98216      -4.51009      -3.39892       1.78485       1.31651      -1.43379     -0.238307       2.02585      0.182134       2.05286       2.72059       2.97407       3.17301       3.32742       3.39903       3.23805       3.19567       2.96066       2.70429       2.47699       2.14011       1.85974       1.57964       1.34211       1.10685      0.902046      0.718917
  36  17 3881.9225    1.8020  7.9688 10.7809 -0.0004  0.0600   0.0094   0.1621    0.0259   0.0000   440.3601       5.46063       12.2215     -0.934767       3.38484      -5.48588      -8.49115      -3.36545     -0.742188      -4.73589      -2.87624      -1.66647       5.14404       1.02073       2.70287      -2.44952     -0.275834      -1.79790       2.65027       3.52543       3.94866       4.24658       4.43200       4.40437       4.29540       4.09771       3.85864       3.52483       3.15910       2.82153       2.43635       2.11358       1.70516       1.44617       1.16454      0.935729
  36  18 4035.8667    1.5017 10.2036 10.5289  0.0001  0.0776   0.0071   0.2064    0.0238   0.0000   437.0761       15.6974       21.0210      -2.37437      -11.1199      -1.51292      -2.22628      -1.37895       3.52788      -4.93762     -0.367521       5.70596       3.15547      -5.16679      -3.85610       2.17191      -1.50885      -1.64824       3.33949       4.57166       4.91126       5.42015       5.49876       5.57493       5.36352       5.28518       4.83767       4.53459       4.03293       3.61886       3.11764       2.61302       2.24033       1.86267       1.49474       1.20052
  36  19 4189.1333    1.2402 12.8491 10.3754  0.0014  0.0981   0.0056   0.2616    0.0218   0.0000   434.3601       10.4904       10.1349       5.86071       2.29593      -17.9175       5.03156      -2.57938      -8.86717       3.35311       1.96062      -2.55340      -7.83500       2.49561      -3.96374      0.190448     -0.542034     -0.261831       4.30994       5.76610       6.42227       6.92972       7.19540       7.14815       6.97911       6.74522       6.25048       5.72734       5.17411       4.53911       4.02496       3.38750       2.87676       2.36822       1.91932       1.51029
  37   4 1697.5887    0.2980  0.3220  9.4731 -0.0093  0.0110   0.0076   0.0248    0.0281   0.0000   440.5467     -0.794159       19.8979     -0.324907      -3.45132     -0.519169       1.03576    -0.0727122     -0.322180     0.0616068       1.04087       1.13884     -0.133078     -0.464560     -0.150411      0.361350      0.355195     -0.115036      0.521321      0.657890      0.752816      0.810659      0.797893      0.746278      0.755870      0.731348      0.717458      0.659547      0.581083      0.548097      0.491069      0.407689      0.344196      0.272344      0.232273      0.172518
  37   5 1892.2207    0.5006  0.5577  9.5304 -0.0027  0.0127   0.0090   0.0317    0.0435   0.0000   441.3388      0.525022       22.8669      0.301887      -2.65706      -2.09720       1.37875      0.114351       1.07735     0.0331646     -0.490761      -1.50338     -0.201367     0.0855566     -0.593001     -0.121563      0.229553      0.615155      0.602308      0.766368      0.841251      0.889330      0.954792      0.920492      0.868362      0.801528      0.827281      0.753396      0.688207      0.614178      0.537267      0.456381      0.393589      0.323289      0.269602      0.215810
  37   6 2081.1467    0.7532  0.7967  9.8835 -0.0039  0.0151   0.0116   0.0365    0.0603   0.0000   441.6497      -1.59294       20.9283      0.201777      -2.80382     -0.357563       2.44851      -1.33841     -0.900307      -1.49290      0.183539      0.258643      0.625693     -0.733547      0.532603      0.322069     -0.593001     -0.440200      0.650167      0.906171      0.961921       1.06364       1.09677       1.11725       1.12075       1.05012      0.964437      0.904984      0.783586      0.724293      0.606278      0.520225      0.418908      0.359304      0.304079      0.239200
  37   7 2264.3742    1.1597  1.1083 10.0277 -0.0001  0.0173   0.0145   0.0428    0.0897   0.0000   441.1060       2.40615       19.8551       1.21699      -4.59194      -2.05007      -1.17148     -0.465517      0.173024     -0.444670     -0.485926     -0.706490      0.353196     -0.430318      0.929126     -0.475603     0.0755195     -0.121248      0.736897       1.02750       1.14577       1.27442       1.27577       1.30789       1.26276       1.22968       1.14807       1.02325      0.926530      0.783968      0.685696      0.602213      0.487262      0.426746      0.334363      0.269465
  37   8 2440.7600    1.6248  1.1927 11.1020 -0.0046  0.0185   0.0205   0.0457    0.0734   0.0000   441.2785       3.65882       20.8153      -2.36545      -3.23642      -1.14954       3.61701      -2.79014      -1.39398      0.465890    -0.0938548     -0.975548     -0.766967    -0.0334328   -0.00990564     -0.125541      0.408701      0.371161      0.773931       1.04903       1.12685       1.23350       1.24054       1.31126       1.27654       1.24222       1.11508       1.05492      0.939285      0.828607      0.725135      0.611078      0.529500      0.440847      0.354540      0.293395
  37   9 2613.4884    2.2959  1.2586 11.3906 -0.0046  0.0176   0.0266   0.0460    0.0805   0.0000   442.6635       3.89824       15.5848     0.0379962      -1.69064      -1.37964      0.463545      -1.10983    -0.0637067     -0.452342      0.934404     -0.984364     -0.171609     -0.163203     -0.491214      0.796362    -0.0133651     -0.101712      0.799354       1.05149       1.12511       1.22650       1.23928       1.28019       1.24701       1.19585       1.11563       1.04713      0.946002      0.835916      0.714734      0.620060      0.526255      0.435892      0.352523      0.282076
  37  10 2784.7027    3.0316  1.1665 11.9066 -0.0077  0.0172   0.0368   0.0436    0.0962   0.0000   439.9888       5.85672       20.3971     -0.636914      -2.13519     -0.513332       2.66953      -2.28701      -1.00093      -2.68749      0.580479     -0.704316     -0.494927     0.0181271     -0.901100     0.0252621     -0.299062      0.648204      0.815675       1.14884       1.29018       1.40254       1.47802       1.49969       1.48458       1.41686       1.28580       1.16701       1.02107      0.881016      0.742527      0.613723      0.513073      0.419664      0.341183      0.276512
  37  11 2953.5189    3.6890  1.2499 12.3911 -0.0015  0.0174   0.0442   0.0464    0.0892   0.0000   439.5812       5.62401       16.6442    -0.0357720      -2.01816      -1.53175      0.383583      -4.40448       1.64316     -0.119497       2.31456      -1.57931      -1.04819     -0.105868     -0.850767     -0.432061    -0.0304175     0.0859255      0.768375       1.01826       1.07847       1.15424       1.22726       1.24393       1.19600       1.14291       1.05258      0.989170      0.911283      0.827427      0.711461      0.620329      0.508196      0.433999      0.354221      0.280676
  37  12 3118.7759    4.1239  1.2415 12.9245 -0.0009  0.0176   0.0501   0.0472    0.0777   0.0000   441.1161       6.95093       16.1247     -0.906768      -3.14757      -2.79584       1.23119      -4.59548       1.59351      -1.21136      0.632730      -1.16244      0.821529      -1.75018      0.701203      0.463196     -0.690768     -0.271022      0.791049       1.05733       1.11272       1.22031       1.21351       1.22879       1.24918       1.19359       1.12144       1.03885      0.940869      0.812167      0.722811      0.635918      0.521645      0.431443      0.363690      0.298978
  37  13 3280.9558    3.6808  1.8157 12.7242 -0.0036  0.0226   0.0368   0.0589    0.0483   0.0000   441.8166       10.7578       15.7060    -0.0582586      -2.06585      -2.95259      0.460590      -6.58547      0.690020      -2.40800      -2.09093     -0.819817     -0.261641     -0.847372    -0.0446579     -0.571507      0.458896      0.625770      0.955113       1.29947       1.39778       1.52102       1.57591       1.53584       1.53912       1.47704       1.37627       1.27783       1.17650       1.04227      0.926967      0.791674      0.664052      0.537838      0.443684      0.364998
  37  14 3440.7184    3.1446  2.6015 12.2262 -0.0014  0.0276   0.0263   0.0728    0.0385   0.0000   439.2260       11.4069       14.4711       2.13955      -5.18832      -8.76949      0.348002      -5.93577      -1.01815      -4.60745      -2.67203      -1.68383       2.46502       1.72787      -2.06283      0.562933    -0.0836671      0.576152       1.18916       1.59752       1.68290       1.85462       1.85216       1.95039       1.89182       1.82822       1.71973       1.60389       1.42232       1.28865       1.08506      0.933149      0.796566      0.667337      0.551683      0.446364
  37  15 3598.7788    2.5647  4.1299 11.6215 -0.0005  0.0364   0.0175   0.0973    0.0317   0.0000   435.8999       13.4033       16.9296      -1.55453      -3.92045      -2.49745      -4.84027      -7.10218       1.36934     -0.731563       2.20357      -1.03357       2.75842      -2.93535      -1.16421      0.281727      -1.05057      0.306934       1.57397       2.07412       2.27875       2.52857       2.60027       2.61961       2.51557       2.42139       2.31191       2.13587       1.90286       1.68440       1.49263       1.25500       1.08767      0.891732      0.724480      0.583178
  37  16 3755.4704    2.0945  6.1729 11.1182 -0.0001  0.0485   0.0120   0.1318    0.0269   0.0000   437.9462       11.3991       16.3024      0.953310      0.541909      -6.37105       3.57414      -6.46458       1.14286      0.788437      -3.05274      -2.65486      0.936404      -1.16759      0.934665      0.178709      -2.49501      0.194397       2.08331       2.80728       3.08293       3.38840       3.45853       3.50957       3.47613       3.27601       3.12769       2.81894       2.54391       2.23414       1.98436       1.69826       1.42528       1.17997      0.965360      0.772810
  37  17 3911.0251    1.7221  8.4775 10.7644 -0.0008  0.0637   0.0087   0.1729    0.0247   0.0000   436.5162       15.7955       20.5230      -1.91515      -10.3203      0.299327       12.1426      -9.42560      -5.67435      -12.0295     -0.446483     -0.478727     0.0118722      -3.36065     -0.318472      0.470402     -0.737487      0.296243       2.68405       3.60770       3.99163       4.30341       4.43512       4.50433       4.38041       4.17926       3.97804       3.60461       3.29338       2.94277       2.59770       2.22924       1.89609       1.53923       1.28933       1.02337
  37  18 4066.1080    1.4272 11.0595 10.5259 -0.0007  0.0822   0.0065   0.2246    0.0229   0.0000   441.9761       9.98460       19.3864       13.6041      -1.59988      -11.1122       9.31156       4.90286      -2.90768      -2.51075      0.597500      -4.59281       1.14072      -3.66757     -0.375082      -1.91804     -0.177380     -0.339772       3.52980       4.65493       5.19826       5.60715       5.75928       5.85022       5.80345       5.58526       5.17445       4.75319       4.27435       3.89114       3.28997       2.85728       2.38242       2.00437       1.63704       1.31250
  37  19 4219.7958    1.1700 13.7874 10.3394 -0.0018  0.1067   0.0050   0.2840    0.0208   0.0000   439.0262       9.90838       19.1597       3.59765       11.3016      -27.8609     -0.204774      -5.55564       16.5881      -9.53525       1.06503       8.01018       1.47443      -5.55095       3.37949       3.40485       2.53059      0.426694       4.45145       5.96451       6.66604       7.23440       7.39937       7.47433       7.29238       7.03055       6.59035       6.09816       5.54947       4.93612       4.25482       3.69102       3.10941       2.61134       2.10432       1.70531
  38   4 1713.0379    0.3201  0.3591  9.4524 -0.0016  0.0115   0.0073   0.0243    0.0294   0.0000   441.2836      -1.09887       19.4729     -0.908816      -2.11134      0.243622      0.198732     -0.414758    -0.0859799     -0.140088      0.249189     -0.306312      0.314533      0.180427      0.303029     -0.228762     0.0752005     0.0861238      0.482903      0.638499      0.744469      0.770949      0.813181      0.833062      0.773915      0.769313      0.714594      0.629487      0.588246      0.536296      0.482058      0.447964      0.391611      0.323084      0.244052      0.218138
  38   5 1908.8129    0.5247  0.6069  9.6014 -0.0028  0.0134   0.0089   0.0327    0.0435   0.0000   440.5768     -0.251518       20.8174     0.0792060      -3.49875      0.810409    -0.0822325      -1.32242     -0.332181      0.133474     -0.765661     -0.322587      0.247275     0.0990858      0.310756      0.606897     -0.599280      0.300369      0.567132      0.780608      0.831853      0.949103      0.915889       1.01012      0.904275      0.875341      0.828296      0.804046      0.712002      0.650042      0.544364      0.478863      0.396207      0.321328      0.265265      0.221373
  38   6 2098.9922    0.7974  0.7777  9.9461 -0.0006  0.0146   0.0117   0.0354    0.0562   0.0000   442.8234     -0.942988       20.0211     -0.437183     -0.671191      0.753371     -0.587737      -1.09353      -1.94892      0.197788      -1.54335      0.287946     -0.699619   0.000379113      0.121768      0.161224     -0.184392    -0.0120919      0.663380      0.895031      0.974219       1.00525      0.960314      0.977316      0.987473       1.00934       1.01765      0.937135      0.812815      0.678819      0.559467      0.499607      0.440982      0.374758      0.320190      0.259955
  38   7 2282.9798    1.1933  1.0656 10.4152 -0.0051  0.0171   0.0157   0.0438    0.0795   0.0000   440.8694       1.04080       19.4570     -0.277427      -1.58761     -0.432693      -1.01733     -0.436566      -2.77385      -1.31211      -1.71718      0.780159     -0.297125     -0.160683    -0.0894237      0.320652      0.508509      0.682331      0.722305      0.990033       1.02674       1.18759       1.17956       1.18207       1.16530       1.09998       1.02767      0.983283      0.906087      0.792852      0.682788      0.592838      0.492052      0.449125      0.362879      0.299807
  38   8 2460.0684    1.7147  1.2479 11.0385 -0.0004  0.0179   0.0206   0.0469    0.0762   0.0000   441.5495      0.736658       19.9100      -1.58640      -3.64881      0.166140       1.60042      -1.96133      -1.06716      -1.74161      -1.12501     -0.714594      0.238594     -0.536077     -0.426016      0.107810      0.155384      0.359429      0.769422      0.994314       1.07344       1.18790       1.24311       1.27139       1.22344       1.14102       1.10181       1.02867      0.928021      0.821767      0.719030      0.634989      0.546648      0.445041      0.376795      0.298482
  38   9 2633.8552    2.3747  1.3046 11.6137 -0.0020  0.0181   0.0273   0.0471    0.0747   0.0000   442.3136       4.76908       20.3986     -0.752148      -3.78961     -0.872136       1.11119     -0.512598     -0.287673      -2.02247      0.503399      0.390553     -0.116666     -0.160579     -0.152452    -0.0408002     0.0167980     -0.313106      0.783431       1.05617       1.14059       1.25206       1.24969       1.26882       1.23569       1.18589       1.12168       1.03013      0.956216      0.853368      0.789812      0.669992      0.578519      0.478373      0.389707      0.318238
  38  10 2806.2317    3.0913  1.2009 11.9735 -0.0012  0.0168   0.0371   0.0449    0.0993   0.0000   441.3068       4.78168       20.5302      0.475233       1.17927      -2.35056       1.17513      -1.35180       1.55924      -3.28377     -0.731239     -0.337534     -0.247338      -1.08459      0.167985     -0.288066     -0.639264     0.0837252      0.735148      0.975789       1.06289       1.19525       1.23061       1.23091       1.18613       1.15013       1.05332      0.970297      0.868533      0.795330      0.737019      0.642114      0.544770      0.458643      0.370154      0.295306
  38  11 2976.1552    3.7982  1.1817 12.6095 -0.0031  0.0169   0.0464   0.0437    0.0853   0.0000   440.2013       7.05318       18.2292       2.19511      -1.96384      -1.09473      0.341137      -3.43576       1.20144      -3.90189      0.945153      -1.41376     -0.462388      -1.26898       1.11349      0.638120      0.179602     0.0315312      0.709360      0.922878      0.999434       1.12204       1.15085       1.17689       1.12945       1.10902       1.01517      0.952299      0.861476      0.776354      0.697081      0.570631      0.513674      0.427412      0.340092      0.278881
  38  12 3142.6158    4.1271  1.3375 12.6483 -0.0040  0.0182   0.0466   0.0467    0.0808   0.0000   439.8562       8.29984       17.5706     -0.599028      -2.13033      -4.95676       1.77201      -3.59233      -1.09437      -2.36196      0.818800      -1.13428      -1.34380     -0.923840      -1.80974      0.425400     -0.176435      0.213668      0.824145       1.10180       1.13555       1.26903       1.25983       1.29947       1.21341       1.22759       1.12606       1.08624      0.976510      0.906843      0.761728      0.661284      0.559979      0.456666      0.384443      0.309835
  38  13 3306.0422    3.6630  1.9141 12.7084 -0.0013  0.0232   0.0356   0.0600    0.0483   0.0000   441.0158       8.56858       16.6040     -0.375913      -2.55278      -4.48789     0.0147398      -3.87390      -1.00522      -3.86131     0.0961870      -2.53943     -0.339230      0.121459       1.06784     -0.210181     0.0133932     -0.245074      0.995313       1.29749       1.46141       1.52443       1.59216       1.66781       1.61909       1.53037       1.42866       1.35557       1.21245       1.07289      0.927527      0.808983      0.680058      0.572770      0.467355      0.386930
  38  14 3467.1189    3.0614  2.8717 12.2591 -0.0005  0.0288   0.0244   0.0768    0.0341   0.0000   440.0802       10.9125       14.9240     -0.611757      -2.57489      -5.72836      -1.14551      -6.27441      0.448388      -4.46704    -0.0808814      -3.31394      -2.33418     -0.843612    -0.0207411      0.799857     -0.680980     -0.412054       1.24419       1.65193       1.87803       1.99993       2.07521       2.09000       2.03097       1.95757       1.83133       1.65424       1.55087       1.38765       1.21186       1.05668      0.885903      0.722821      0.602173      0.496082
  38  15 3626.2464    2.5117  4.3143 11.4932 -0.0005  0.0370   0.0162   0.0983    0.0310   0.0000   441.9772       13.0064       14.1774       2.13008      -4.10835      -11.6395       5.08905      -7.49014      -2.39227      -1.09883      -1.85309      -2.01629     -0.196194      -3.59990      0.113387    -0.0274751       1.07001      0.263869       1.51240       2.10731       2.28939       2.52061       2.54966       2.55906       2.53658       2.42736       2.31727       2.12077       1.94628       1.71338       1.50578       1.32383       1.09570      0.932071      0.746836      0.613847
  38  16 3783.7912    2.0336  6.3012 11.1048 -0.0007  0.0491   0.0114   0.1336    0.0260   0.0000   440.9974       8.99166       20.3469      -1.97294      -5.37669      -7.47762      -3.17093      -3.71802      -1.40934      -7.84573       4.15640       1.41884      0.762711       1.91384     -0.576827      0.541801       3.11444       3.10061       2.02732       2.78462       3.02682       3.25969       3.33136       3.38881       3.30306       3.21772       3.01545       2.79117       2.53541       2.29088       2.02233       1.76362       1.49416       1.23688       1.01396      0.811658
  38  17 3940.1933    1.6789  8.8057 10.7265 -0.0004  0.0646   0.0082   0.1782    0.0245   0.0000   439.8476       14.0458       18.4018      -1.01509       2.05790      -11.2554      0.575521      -10.4466      -2.67512      -4.70547      -3.10748       1.21139    -0.0780884       1.96214      0.475511      0.610202      -2.26844       1.93528       2.70788       3.58979       4.05900       4.40320       4.53742       4.59395       4.48938       4.32697       4.08827       3.71061       3.39176       3.02439       2.64608       2.28054       1.94633       1.63212       1.32142       1.06833
  38  18 4095.6542    1.3928 11.1552 10.4919  0.0001  0.0829   0.0062   0.2211    0.0225   0.0000   438.0622       10.8674       9.71705      -9.31210      -16.3735      -7.54031       2.02781      -10.4195       2.11349      -5.48665      -8.34656       6.38555       3.69154       1.21011       4.08324       3.95198     -0.183252      -1.88958       3.48623       4.66138       5.28760       5.65988       5.78741       5.86298       5.71021       5.53854       5.26332       4.79349       4.40646       3.90498       3.40047       2.97088       2.48682       2.06506       1.72053       1.40441
  38  19 4250.0481    1.1426 14.0236 10.2969  0.0011  0.1055   0.0048   0.2861    0.0205   0.0000   434.9565       2.55158       6.03599       10.1811      -3.70822      -22.3102       7.43242      -7.95661       1.30352      -11.3554       2.82581       2.32299       3.47340      -5.08327     -0.683573     -0.673378      -3.07496    -0.0610297       4.32428       5.81819       6.43870       6.93505       7.25171       7.25603       7.21102       6.86672       6.55528       5.97557       5.45172       4.86412       4.27712       3.67363       3.15765       2.61300       2.16470       1.73983
  39   3 1516.0503    0.1680  0.1699  9.4475 -0.0062  0.0089   0.0061   0.0193    0.0200   0.0000   441.6230     -0.776567       20.7823     -0.562963      -3.07222     -0.671452      0.969543     -0.567094     -0.432009      0.286251    -0.0144263     -0.607944     -0.236629      0.146635      0.141564     -0.210849    -0.0402820      0.156341      0.371643      0.516803      0.587134      0.642716      0.585295      0.654806      0.653356      0.627672      0.543489      0.553083      0.468235      0.425165      0.386467      0.328305      0.289009      0.240502      0.204479      0.162295
  39   4 1728.2886    0.3389  0.3738  9.5038 -0.0038  0.0111   0.0074   0.0263    0.0294   0.0000   441.9028      0.219828       20.3032     -0.243544      -2.91234     -0.416763      0.174071     -0.378376      0.940375    -0.0827147      0.149862     -0.179760     -0.308321      0.268428      0.807732    -0.0633031     -0.353005    -0.0566759      0.474344      0.607260      0.721529      0.778098      0.803365      0.752389      0.752263      0.730461      0.651781      0.613275      0.616153      0.579274      0.511575      0.426388      0.353988      0.287891      0.237422      0.197359
  39   5 1925.1840    0.5429  0.6561  9.4843 -0.0000  0.0131   0.0087   0.0329    0.0473   0.0000   441.5101     0.0990916       20.0454     -0.827486      -3.06104      -2.75634       1.59257     -0.850841      0.322011     -0.301793      0.285507     -0.597907    -0.0248928    -0.0817700      0.641704     -0.365838     -0.395289     -0.126847      0.546523      0.698623      0.775435      0.875748      0.865348      0.910049      0.882682      0.899315      0.812829      0.754167      0.664090      0.605327      0.491646      0.457991      0.401947      0.328492      0.270743      0.213318
  39   6 2116.6030    0.8259  0.8286  9.9166 -0.0005  0.0147   0.0116   0.0358    0.0620   0.0000   440.9261      0.668169       19.5941      -1.37811      -2.54495      0.209071     -0.719286     -0.707359      0.799584      -1.07541      0.590488      0.484745     -0.824151     -0.251493      0.703903      0.256936     -0.241367     0.0577366      0.578863      0.793550      0.869248      0.951636      0.966235       1.00062      0.972260      0.934167      0.857456      0.839494      0.734209      0.686115      0.569095      0.519593      0.425401      0.386428      0.319742      0.253574
  39   7 2301.2966    1.2476  1.0586 10.6437 -0.0020  0.0163   0.0161   0.0423    0.0705   0.0000   440.6855       1.60705       18.5858       1.17949      -3.78610     -0.848141      0.262231      -2.78400      0.949666     -0.599241     0.0903839      0.229209      0.862936     -0.577927     -0.766064     -0.768443      0.126999     -0.106026      0.699682      0.949042       1.07352       1.14779       1.20507       1.22956       1.20100       1.16003       1.06420      0.963085      0.883563      0.793066      0.687003      0.596727      0.495492      0.425740      0.350587      0.279586
  39   8 2479.1620    1.7844  1.2608 11.0603 -0.0041  0.0179   0.0208   0.0460    0.0741   0.0000   440.9679       1.90809       20.2754      -1.44246      -2.92959      -1.94278       1.73843     -0.928824     -0.107433       1.49361       2.12366      -1.47598      0.647586      -1.05100      0.103050      0.813197     -0.279510     -0.398252      0.752503      0.996010       1.11572       1.18376       1.26027       1.24540       1.21644       1.14155       1.11535       1.02586      0.936001      0.849630      0.741244      0.655041      0.578650      0.456485      0.378802      0.309057
  39   9 2654.0204    2.4412  1.2275 11.9617 -0.0002  0.0172   0.0295   0.0478    0.0724   0.0000   441.0098       2.84029       19.6237      -1.37091      -3.73255      -3.32735     -0.208737      -1.44626     -0.698361     -0.275263     -0.102398    0.00241279      0.169044     -0.307138     -0.283225      0.156836    -0.0795061    -0.0472024      0.730743      0.959226       1.05181       1.16662       1.19561       1.18087       1.19263       1.11840       1.09607      0.997605      0.896548      0.796637      0.718265      0.613047      0.540270      0.447876      0.375103      0.296321
  39  10 2827.4541    3.3017  1.2309 12.1649 -0.0023  0.0169   0.0379   0.0442    0.0847   0.0000   440.9531       5.74430       18.2060      0.383280      -3.50448      -1.14601     -0.268735      -1.63122      -1.53222      -2.04583       1.42177     -0.617934      0.432208      0.381637       1.12895      0.137796      0.343866      0.465505      0.680421      0.946867       1.01249       1.10543       1.12447       1.13998       1.11586       1.07748       1.02407      0.956454      0.885423      0.794431      0.691729      0.588676      0.503000      0.421987      0.363900      0.291553
  39  11 2998.3558    3.8894  1.1713 12.9079 -0.0049  0.0169   0.0476   0.0436    0.0757   0.0000   441.1452       5.71631       19.7812       1.10835      -1.51213      -2.23188     -0.748242      -5.11499       1.40313      -1.74618     -0.548997      -1.88610     -0.814710      0.959754      0.625961       1.10386      0.165537      0.147232      0.719162      0.954364       1.05456       1.17521       1.14968       1.20370       1.13830       1.14498       1.05279      0.987685      0.898024      0.823012      0.715645      0.616736      0.506305      0.440028      0.358865      0.288653
  39  12 3165.9784    4.0538  1.4192 12.8990 -0.0015  0.0187   0.0446   0.0483    0.0645   0.0000   441.4212       9.42335       17.3950     -0.467436      -2.23085      -3.28061     -0.870467      -1.90388      -1.55363      -2.29645      0.472177      -1.57156    -0.0771547      -1.78002     -0.582491      -1.47792     0.0549018      0.163677      0.803320       1.06054       1.19098       1.28820       1.31853       1.30807       1.26980       1.23318       1.14985       1.06979      0.995133      0.899961      0.814672      0.712099      0.615310      0.522680      0.415335      0.345456
  39  13 3330.6690    3.5194  2.0133 12.8042 -0.0012  0.0237   0.0338   0.0634    0.0431   0.0000   440.8520       10.2012       17.2052    -0.0497276     0.0500909      -3.28389       1.28478      -3.70603       3.03527     -0.449616      -1.15689      0.177712       2.68925      -1.56159     -0.644160      0.610761     -0.306613     -0.264433      0.995377       1.31670       1.42650       1.53009       1.61919       1.67380       1.65449       1.58489       1.45595       1.32653       1.21350       1.10100      0.993321      0.850392      0.735302      0.611692      0.518971      0.418196
  39  14 3492.9447    2.9446  3.0727 12.1538 -0.0005  0.0298   0.0224   0.0794    0.0330   0.0000   439.4256       8.63533       16.4843     -0.761576      -6.53630      -9.94996       4.49249      -2.84847      -3.33778      -2.03114     -0.273417      -1.70997     -0.261294     -0.299556      -1.38141      0.372623      0.188011      0.989612       1.20468       1.61095       1.78341       1.94998       2.01124       2.03854       2.00136       1.90574       1.80676       1.68086       1.53046       1.40659       1.20546       1.05024      0.894340      0.756575      0.621742      0.507434
  39  15 3653.1945    2.4136  4.6156 11.6144 -0.0005  0.0393   0.0156   0.1036    0.0285   0.0000   438.8273       9.44785       15.7610      -1.91399     -0.572687      -7.60342      -1.43580      -3.56730     -0.191678      -3.54860      0.386464    -0.0906001    -0.0863044     -0.634315     -0.677958    -0.0213250     -0.287586     -0.405518       1.60794       2.14654       2.36135       2.57167       2.65487       2.63982       2.64111       2.53539       2.38809       2.20773       2.05694       1.83100       1.62191       1.40997       1.21203       1.02753      0.839321      0.683366
  39  16 3811.5754    1.9671  6.9953 11.0165 -0.0003  0.0528   0.0104   0.1416    0.0256   0.0000   440.0478       12.7080       12.3590     -0.465174      -2.28345      -7.90195       3.25806      -1.68378       1.51242       4.01378       1.08576      0.255897      0.381894      -2.23960     -0.378266      0.835392      0.463201      -1.23172       2.15260       2.84313       3.10984       3.40056       3.52621       3.57869       3.60340       3.44674       3.23557       2.93447       2.72368       2.43789       2.14603       1.86882       1.57569       1.32323       1.08223      0.886107
  39  17 3968.6855    1.6450  9.7998 10.7005  0.0001  0.0701   0.0074   0.1923    0.0234   0.0000   439.8084       11.8836       19.3645       1.17199      -9.96532      -18.2819      -7.59856      -1.52207       9.77542      -7.96443       2.62697       5.20870       7.94371      -3.25395       1.90569       2.99200      0.491236      0.751394       2.88440       3.81007       4.27185       4.62542       4.73930       4.78537       4.67418       4.48469       4.31401       4.02365       3.62780       3.30137       2.90392       2.52252       2.15069       1.81104       1.50890       1.21506
  39  18 4125.1330    1.3259 11.9352 10.5363 -0.0000  0.0893   0.0057   0.2396    0.0213   0.0000   438.4130       5.55826       8.72521       6.68389      -7.85043      -12.2127      -2.19948      -13.1888       2.27293       1.78486       2.48909      -6.87404       1.38977     -0.845357      -1.47321      -2.38020     -0.838751       1.02769       3.56195       4.77947       5.35040       5.74612       6.00943       6.10738       5.97487       5.79175       5.47081       5.03336       4.57593       4.14141       3.64869       3.10302       2.70142       2.25659       1.83594       1.51993
  40   3 1530.3194    0.1825  0.1962  9.3981 -0.0139  0.0093   0.0061   0.0203    0.0205   0.0000   441.8687     0.0756121       20.3342      0.790907      -2.77469     -0.669336       1.34780      0.285225      0.592051     0.0442496      -1.09460      0.267325     -0.478126     -0.271548     -0.153255    -0.0547002      0.148571     -0.446574      0.359383      0.488568      0.547029      0.616326      0.602327      0.606434      0.559955      0.574805      0.514678      0.503082      0.445966      0.435461      0.390525      0.360607      0.313115      0.282566      0.233648      0.194906
  40   4 1743.2490    0.3486  0.3914  9.4785 -0.0016  0.0107   0.0073   0.0264    0.0300   0.0000   441.7011       1.03049       19.4509     -0.993837      -2.29919     -0.982606      0.662740     -0.562280      0.500041     -0.323408     0.0854872      0.324663     -0.467593     -0.573732      0.733198    -0.0398840     -0.144746      0.488246      0.430511      0.575315      0.667799      0.707167      0.749804      0.730448      0.762247      0.707281      0.660679      0.608291      0.567279      0.507337      0.429321      0.399061      0.332455      0.266712      0.227360      0.189339
  40   5 1941.4580    0.5735  0.5998  9.6527 -0.0008  0.0122   0.0093   0.0314    0.0446   0.0000   441.9820     -0.632215       21.3098      0.308581      -2.36057     -0.829825     -0.639221      0.538505      0.216268      -1.58823     0.0144264      0.598587      0.651515     -0.183818      0.425574     0.0850204      0.280474    -0.0458873      0.500567      0.664340      0.730196      0.787065      0.801363      0.798934      0.792235      0.818298      0.758436      0.683209      0.620016      0.563563      0.489948      0.438090      0.397020      0.325212      0.271730      0.220814
  40   6 2133.9824    0.8752  0.9929  9.9161  0.0008  0.0162   0.0114   0.0403    0.0670   0.0000   441.6673      0.648622       20.7883     -0.234706      -3.51683    -0.0715030      0.777080     -0.414637     0.0743302       1.99723     -0.225036     -0.203769     -0.431248      0.468753     -0.240208     -0.166627     -0.408490      0.274694      0.654460      0.884057      0.914856       1.03111       1.07111       1.06997       1.04529       1.00263      0.970664      0.947366      0.850053      0.742186      0.640420      0.586756      0.485501      0.418302      0.341463      0.286632
  40   7 2319.3630    1.2941  1.2141 10.3936 -0.0008  0.0173   0.0153   0.0459    0.0800   0.0000   442.5237       2.82737       22.3241       1.88593      -1.75664      0.646040     0.0721004       1.77820       2.13699      0.230768      -1.10930     -0.489970     -0.104367     -0.277280      0.227422      0.144208      0.265033    -0.0264731      0.710465      0.982499       1.07822       1.17251       1.18086       1.20733       1.19333       1.13675       1.09598      0.993308      0.915558      0.819451      0.730988      0.637938      0.549465      0.455907      0.394708      0.309894
  40   8 2497.9943    1.7928  1.3266 11.1688 -0.0012  0.0185   0.0203   0.0469    0.0662   0.0000   442.2917       2.12385       19.5651    -0.0561021      -1.80514      -1.37224     -0.815228      -1.89367      0.732866     -0.792354     -0.847533     -0.620849     0.0634596     -0.492029      -1.53562     -0.361101      0.247524    0.00507064      0.739708      0.994439       1.10357       1.21445       1.24684       1.23452       1.22865       1.21215       1.13190       1.05723      0.942663      0.847278      0.755856      0.669137      0.579022      0.488993      0.401772      0.321860
  40   9 2673.9299    2.5715  1.2749 11.7083  0.0015  0.0171   0.0291   0.0451    0.0814   0.0000   441.2129       5.34781       21.4401      0.374389      -1.95339      -4.37833      -1.63935     -0.425462      0.146200      -1.18520      0.248799     -0.166906     -0.314536      0.185055      0.115562     -0.825672      0.754708    0.00821603      0.681936      0.917637      0.990957       1.12563       1.10223       1.16554       1.13162       1.09916       1.02842      0.975261      0.875357      0.798435      0.700677      0.606662      0.507688      0.438654      0.359666      0.292687
  40  10 2848.4353    3.3156  1.1695 12.1088 -0.0033  0.0160   0.0383   0.0419    0.0924   0.0000   442.0932       5.78970       18.9378     -0.228990     -0.987870     -0.451671       2.34832      -1.36792     -0.101851      -1.64825    -0.0696838     -0.661802      0.654231      -2.59344    -0.0606197    -0.0658105      0.345695      0.119167      0.643615      0.849287      0.933740       1.03908       1.05000       1.06956       1.09320       1.02740      0.998159      0.892451      0.840801      0.740412      0.637760      0.568296      0.477002      0.411480      0.334935      0.279861
  40  11 3020.3114    4.0211  1.2465 12.6821 -0.0014  0.0170   0.0459   0.0458    0.0828   0.0000   440.4452       7.11870       19.0247      -1.17055     -0.604168      -3.65949     -0.137377      -2.79334     -0.208638      -1.09303      0.764664      -1.19616     -0.307315     -0.539078     -0.291967     -0.234071     -0.282342      0.391104      0.685009      0.950538      0.985021       1.11564       1.10841       1.17954       1.10525       1.10806       1.01172      0.983139      0.871148      0.777990      0.700223      0.616756      0.535670      0.440930      0.362657      0.300178
  40  12 3189.0490    4.0741  1.5074 12.9755 -0.0024  0.0194   0.0434   0.0501    0.0571   0.0000   441.7545       7.23907       19.1525       1.58792      0.562686      -5.69299      -3.63950      -4.66007      -2.12173      -3.89775      -1.92573     -0.651167      -1.12330      -1.02457     -0.570338     -0.248703      0.159082    0.00462238      0.798360       1.04717       1.12610       1.27239       1.25921       1.28768       1.30829       1.23206       1.16055       1.10112      0.993690      0.910447      0.795275      0.699133      0.593440      0.508314      0.425691      0.341406
  40  13 3354.9831    3.5406  2.1639 12.5579 -0.0008  0.0234   0.0310   0.0636    0.0418   0.0000   440.9264       8.18795       17.8056      -1.81411      -1.74874      -2.88976       1.04021      -2.11409      0.829189      -3.92396     -0.120532      0.631045      -1.16659      -1.25133     -0.605531      0.745627     0.0908102      0.731284      0.948693       1.23440       1.35110       1.47090       1.57498       1.58138       1.54006       1.44862       1.40189       1.30075       1.23092       1.08486      0.948655      0.843512      0.713790      0.616525      0.498329      0.414719
  40  14 3518.4422    2.8658  3.4920 11.9078 -0.0008  0.0313   0.0198   0.0849    0.0312   0.0000   441.7292       10.9572       13.4156      -3.95239      0.509346      -2.18492      0.941824      -4.52946      -3.83112      -2.75580     -0.931706      0.798142      -3.97166      -1.35513     -0.515105      0.949218      0.873017     -0.299728       1.25176       1.69907       1.84983       2.03184       2.17310       2.11329       2.11532       2.05342       1.94235       1.81146       1.60995       1.46232       1.30220       1.12841      0.961420      0.803923      0.666949      0.549347
  40  15 3679.8254    2.3490  4.9880 11.3958 -0.0005  0.0406   0.0140   0.1062    0.0275   0.0000   439.0341       15.2716       18.9211     -0.468184      -4.03126      -11.0933      -5.91909      -5.25714       3.63352      -4.97375      -2.90211      -2.03987      -2.22151      0.556881      -1.40508      0.283639      0.665266     -0.840297       1.60886       2.17664       2.36784       2.61781       2.69213       2.72521       2.70678       2.59530       2.50435       2.29001       2.10651       1.88186       1.64549       1.46087       1.24884       1.06312      0.882037      0.719460
  40  16 3839.2292    1.9273  7.4556 10.9397 -0.0003  0.0553   0.0097   0.1486    0.0251   0.0000   438.3550       10.9364       10.9633      -1.74756      -4.57792      -13.3352      -2.63714      -2.12864      -3.14769      -7.49824     -0.748786     -0.467531      -2.48586      0.527529       1.19277       1.73403      0.587998       1.47282       2.14665       2.95674       3.24173       3.55953       3.66181       3.73742       3.65550       3.52619       3.34567       3.11922       2.82781       2.56306       2.29428       1.98499       1.66912       1.44684       1.18017       1.00169
  40  17 3997.2034    1.5712  9.9139 10.6593 -0.0006  0.0733   0.0071   0.1951    0.0232   0.0000   436.9119       12.8214       10.8388      -2.02405      -11.5193      -16.3823      -2.05926      -1.83671       4.06009      -7.18509      0.140711      -4.79557       2.38848      -3.24125     -0.930857      -3.45152     -0.519002      0.534411       2.85109       3.82935       4.25345       4.61031       4.82572       4.90575       4.81852       4.65361       4.39928       4.12474       3.78531       3.38244       2.94725       2.59936       2.21692       1.86007       1.54774       1.26182
  40  18 4153.9326    1.2809 12.5628 10.4722 -0.0006  0.0936   0.0053   0.2461    0.0206   0.0000   437.2031       9.17277       7.03139      -5.22489     -0.856026      -16.8087       3.83046      -4.90443       5.57391      0.388625      0.234351       5.03974       3.41208      -4.33640      -3.20097     -0.415826       3.28980       1.72831       3.68956       4.93790       5.44632       5.93924       6.15567       6.36535       6.16405       5.94821       5.63043       5.24255       4.80106       4.32478       3.87046       3.34997       2.84332       2.44478       1.98762       1.66633
  41   3 1544.3556    0.1988  0.2117  9.4195 -0.0058  0.0093   0.0061   0.0213    0.0208   0.0000   442.5555      0.368549       19.5175     0.0724543      -2.66759     -0.568186      0.254654      0.898204      -1.16834     -0.617953      0.620898     0.0169682     -0.258992     -0.131179     -0.256524    -0.0612939      0.141490    -0.0732056      0.358572      0.445766      0.610481      0.635442      0.632734      0.690120      0.696165      0.586950      0.658266      0.621871      0.479311      0.481493      0.420883      0.366977      0.268601      0.245383      0.204447      0.164052
  41   5 1957.4830    0.5818  0.6322  9.7521 -0.0036  0.0134   0.0094   0.0308    0.0446   0.0000   441.5673      0.104276       20.6058     -0.185579      -2.93207      0.393053      -1.23463     -0.451691      -1.30627       1.32581      0.955070       1.07547      0.249929    -0.0531834      0.411662      0.155607     0.0999663      0.137701      0.542936      0.726583      0.839011      0.903806      0.977340      0.968800      0.956069      0.919352      0.842637      0.812336      0.724740      0.640899      0.567251      0.498195      0.426585      0.345341      0.289940      0.229574
  41   6 2151.1825    0.9013  0.9011 10.0188 -0.0029  0.0148   0.0121   0.0375    0.0637   0.0000   441.5008      0.498464       21.5819     -0.517296      -3.17265      -1.21707      0.374062      -2.22087      0.789064      -1.98657      -1.20214     -0.898460     -0.748828    0.00316788      0.122899     -0.520407     -0.275259      0.112998      0.593230      0.822318      0.903632      0.989175       1.00987      0.994491      0.959474      0.936431      0.885307      0.846608      0.768915      0.711378      0.647817      0.572564      0.478709      0.401944      0.334851      0.278202
  41   7 2337.2737    1.3322  1.1567 10.6961 -0.0009  0.0170   0.0162   0.0450    0.0724   0.0000   440.4726       1.81408       20.8674     -0.608601      -2.51098      0.862951      0.806485     -0.255843     -0.114103     -0.350280      0.638933    -0.0540253       1.21903    -0.0833253     -0.142573      0.443010     -0.326851     -0.467701      0.667372      0.845361      0.925344       1.04850       1.09140       1.07759       1.07511       1.03992       1.00419      0.924004      0.878660      0.776705      0.669201      0.588467      0.518164      0.442197      0.373245      0.313746
  41   8 2516.6878    1.9259  1.2673 11.1361 -0.0041  0.0178   0.0213   0.0437    0.0731   0.0000   441.4423       2.20353       19.5852      0.470807      -4.87325     -0.404202       3.08889      -2.61239      0.554814     -0.503525      0.129590      0.634334      0.546027      0.329345     -0.172593      0.534415      0.137042      0.574410      0.698600      0.969306       1.00965       1.15536       1.18084       1.18141       1.20086       1.13882       1.10055       1.00541      0.961541      0.814376      0.728048      0.660392      0.564522      0.456115      0.390815      0.323034
  41   9 2693.6644    2.5864  1.2537 11.8740 -0.0029  0.0174   0.0296   0.0443    0.0765   0.0000   442.1820       3.83888       18.9692     -0.336896      0.390760      -2.37455       2.32868      -1.90601      -2.84534      0.230367      0.628400      -1.61772       1.03811      0.938369      0.146591      0.562944      0.209307    -0.0423861      0.697235      0.911048      0.991073       1.09070       1.12837       1.14825       1.12515       1.12841       1.05477      0.982343      0.889417      0.810461      0.714872      0.610649      0.550394      0.439621      0.381207      0.310433
  41  10 2869.1444    3.3984  1.2580 12.2577 -0.0019  0.0169   0.0381   0.0434    0.0846   0.0000   440.9485       5.49342       19.4496      0.648851      -3.49656      -3.57588      0.671657      -3.27590     -0.499170      -1.09536     0.0575042     -0.675675     -0.453520     -0.265856      0.156203    -0.0562171      0.520043    -0.0834407      0.704358      0.931414       1.03856       1.16503       1.17588       1.19794       1.19550       1.13704       1.06373      0.985247      0.908629      0.815966      0.728703      0.637513      0.541765      0.452880      0.389876      0.319405
  41  11 3041.9001    4.0384  1.3227 12.7692 -0.0014  0.0178   0.0448   0.0444    0.0721   0.0000   441.2732       5.71224       18.0536     0.0811056      -2.78400      -6.19434       1.12553      -4.72996      0.642663     -0.892461      0.863841    -0.0433613      0.512675      0.217862     0.0812756     -0.304728      0.453580     -0.791987      0.717563      0.962476       1.04624       1.15040       1.15768       1.19536       1.15473       1.12143       1.04661      0.992185      0.922638      0.825524      0.761921      0.667649      0.585978      0.483530      0.418160      0.338486
  41  12 3211.6133    3.9826  1.5502 12.8111 -0.0016  0.0192   0.0406   0.0495    0.0565   0.0000   441.9643       6.05912       17.0544      -1.60485      -3.14551      -4.15156      -3.17910      -5.49934       1.94257      -3.71004       1.10010      -1.44764     -0.730563      -1.28974      0.463037      0.598834     -0.314981      0.193957      0.760459      0.993077       1.10244       1.18032       1.27758       1.28338       1.26850       1.21352       1.14573       1.07318       1.02321      0.899785      0.793397      0.669059      0.591250      0.508427      0.419491      0.344344
  41  13 3378.8727    3.4435  2.3728 12.3884 -0.0010  0.0247   0.0283   0.0655    0.0405   0.0000   440.8266       7.70418       13.0630       1.98367     -0.342044      -2.36716      0.383248      -2.00180      0.256457      -4.10146      0.317183      0.268947      -1.06925     -0.686023       1.21625     -0.347274      0.751125      0.829302      0.956922       1.26875       1.42080       1.52776       1.60781       1.57775       1.63549       1.52740       1.45556       1.39552       1.26197       1.11032       1.01427      0.875615      0.747754      0.659418      0.536446      0.441670
  41  14 3543.6999    2.7830  3.6368 11.9158 -0.0006  0.0318   0.0190   0.0877    0.0302   0.0000   441.0526       10.3893       17.0170     -0.271626      -2.23218      -4.31485      0.957770      -5.22102       1.53979      -1.32195     -0.921658     -0.523374     -0.759967       1.56917      -1.11177      0.480833    -0.0140538      -1.28868       1.25518       1.63982       1.85446       2.02424       2.07882       2.11502       2.08827       2.06675       1.91330       1.79898       1.65478       1.48294       1.30226       1.13231      0.999687      0.841696      0.693141      0.566621
  41  15 3706.0273    2.2641  5.6692 11.3118 -0.0002  0.0435   0.0125   0.1161    0.0250   0.0000   442.1888       11.7892       11.5792      -1.30515       7.03469      -5.53059      -3.49656      -4.80105      -3.06392      -3.86330      -2.74604     -0.223596       1.35611       2.06247    -0.0774186       1.11474       1.00043     -0.532062       1.68919       2.28763       2.53370       2.75984       2.88307       2.83686       2.83405       2.73612       2.62291       2.44813       2.26900       2.04765       1.78644       1.57161       1.35542       1.15549      0.964542      0.793289
  41  16 3866.5297    1.8681  8.0920 10.9174 -0.0006  0.0578   0.0089   0.1593    0.0235   0.0000   437.7285       7.08315       19.7245       2.75507      -1.30449      -9.08057       3.26381      -1.35993      -4.27542      0.715788      -2.12852     -0.243627       8.35465      -2.66291       3.02633      -1.77027      -2.16777      -1.30476       2.22371       2.96175       3.28795       3.59231       3.71528       3.74368       3.69061       3.62009       3.37128       3.17050       2.94906       2.69755       2.37164       2.09407       1.81201       1.52425       1.26764       1.05419
  41  17 4025.1876    1.5407 10.4177 10.6006  0.0004  0.0747   0.0066   0.2024    0.0226   0.0000   433.3129       17.5714       21.2680      -14.9526       1.68212       1.02059       4.32156      -12.5730      -1.43102      -1.97014       4.83416       4.10718    -0.0372404       1.31011     -0.517759       1.88395      0.871403     -0.801954       2.81086       3.83724       4.30958       4.66348       4.81652       4.90660       4.82643       4.64951       4.42319       4.12831       3.81889       3.44687       3.07301       2.69719       2.32194       1.96975       1.62512       1.33767
  41  18 4182.8258    1.2572 12.5731 10.4385  0.0003  0.0939   0.0052   0.2438    0.0202   0.0000   438.4945       20.8039       7.66214       3.17846       2.76663       2.88939      -15.3244      -9.05231       3.65667      -8.21306      -2.34126     -0.595015       5.67943    -0.0310727       2.04041      -2.89194       1.75296       1.95871       3.51136       4.86025       5.36423       5.91053       6.14907       6.24819       6.13825       5.98353       5.56880       5.27545       4.77241       4.33475       3.87201       3.38485       2.84251       2.46519       2.00695       1.66452
  42   4 1772.6360    0.3734  0.4423  9.5467 -0.0043  0.0118   0.0073   0.0265    0.0307   0.0000   441.7625     0.0649011       20.4632      0.329693      -2.60803     -0.201193       1.91877     -0.638942      -1.04632     -0.106782      0.381247     -0.615305      0.736308     0.0295337      0.132312      0.707493     -0.408793    -0.0928928      0.434503      0.576357      0.613802      0.713381      0.738026      0.747342      0.745553      0.709856      0.663536      0.637598      0.564350      0.526768      0.489876      0.402954      0.340696      0.305510      0.255414      0.215027
  42   5 1973.3560    0.6207  0.6912  9.6888 -0.0013  0.0131   0.0093   0.0317    0.0469   0.0000   441.2931      0.752033       20.1443       1.53312      -3.45477     -0.966536      0.687508     -0.824568    -0.0412871     -0.641410       1.29469      -1.07992      0.156915    0.00339377    -0.0838867     -0.233203    0.00673301      0.150468      0.503232      0.679304      0.742938      0.824152      0.820420      0.858913      0.849201      0.819571      0.791915      0.687237      0.661631      0.598474      0.549575      0.496024      0.422358      0.368584      0.320489      0.252459
  42   6 2168.1582    0.9414  0.9426 10.1707 -0.0031  0.0149   0.0122   0.0389    0.0616   0.0000   440.0530       1.15248       20.6712      0.155267      -1.82846    -0.0820573     -0.881926     -0.840270     0.0434468     -0.101429       1.62362     -0.612148      0.146561      0.243593     0.0354749      0.556236      0.789155     -0.582534      0.577277      0.767030      0.861352      0.970735      0.992226      0.978918      0.948778      0.944822      0.884243      0.823550      0.762828      0.698030      0.625984      0.558956      0.478753      0.401257      0.338016      0.279497
  42   7 2354.8778    1.4019  1.2145 10.6749 -0.0011  0.0172   0.0162   0.0447    0.0740   0.0000   441.0330       3.51037       20.6883      0.336876      -2.47739     -0.482988     -0.434176      -1.33586       1.05157     -0.309017      0.610779      0.723274      0.703901     -0.274268      0.611234     0.0312650    -0.0720538      0.134298      0.634221      0.873444      0.938032       1.05976       1.08096       1.12777       1.10098       1.08231       1.00007      0.977182      0.856727      0.793963      0.682876      0.628345      0.524441      0.455082      0.378225      0.307662
  42   8 2535.1935    1.9957  1.2779 11.3761 -0.0003  0.0173   0.0224   0.0444    0.0686   0.0000   440.6296       3.21140       18.5049      0.428899      -1.94771     -0.830758      -1.00585      -2.07029       1.11955     -0.593377     -0.424434      -1.69875     -0.177902      0.774574     -0.856335     -0.512237     -0.319974     -0.393976      0.661050      0.861376      0.955015       1.05789       1.08090       1.09923       1.10002       1.07368       1.02105      0.953436      0.885385      0.815118      0.688479      0.613711      0.534647      0.447607      0.384882      0.304738
  42   9 2713.1962    2.7173  1.2950 11.9692 -0.0029  0.0176   0.0304   0.0440    0.0726   0.0000   440.3291       5.74839       20.8702       1.08540      0.203873     -0.858285       1.28737      -3.85045     -0.722839      -2.76566     -0.593484     -0.441875      -1.05631    -0.0712660       1.64939      0.199485      0.373131     -0.260546      0.726156      0.961810       1.01577       1.07997       1.12638       1.18535       1.18624       1.15394       1.09236       1.00564      0.909650      0.840690      0.733775      0.671271      0.563273      0.478765      0.414213      0.338782
  42  10 2889.6127    3.5298  1.2263 12.5612 -0.0011  0.0165   0.0400   0.0422    0.0730   0.0000   441.5637       5.83036       18.5761       1.25789      -2.85872      -1.07368      0.322161      -3.39555       1.06355      -1.16856     -0.197461      -1.97710      0.196051      0.802473      0.746648     0.0182878     -0.185269      0.401712      0.673649      0.871393      0.980937       1.09578       1.14299       1.13070       1.12770       1.08178       1.03043      0.947142      0.867643      0.801447      0.707672      0.622425      0.545896      0.460494      0.379382      0.324239
  42  11 3063.2354    4.0577  1.2345 12.8488 -0.0002  0.0162   0.0458   0.0439    0.0741   0.0000   442.0248       6.88479       19.1184      0.513504      -3.57487      -2.53643      -1.61587      -3.08923      0.825161      -1.78275      -1.17036      -1.41937     -0.573245      0.306016      0.645682      0.210870     -0.654076      0.432241      0.648165      0.843317      0.928345       1.02552       1.07660       1.06987       1.08092       1.04875      0.974814      0.921303      0.857675      0.749361      0.666996      0.612566      0.535808      0.460422      0.374311      0.315564
  42  12 3233.9528    4.0548  1.6706 12.7833 -0.0015  0.0193   0.0393   0.0527    0.0550   0.0000   439.7390       9.09026       19.5738      0.914293      -3.21530      -4.23143      0.597621      -3.66516      -2.03766      -2.92643      0.497090     -0.642149      -1.22976      0.229593      0.726770      0.532163     0.0648057     -0.163199      0.776641       1.01899       1.09726       1.22046       1.26752       1.26821       1.29230       1.22941       1.17918       1.10725      0.999983      0.918577      0.810416      0.713234      0.613920      0.522421      0.436649      0.362617
  42  13 3402.3917    3.4164  2.6614 12.2525 -0.0014  0.0254   0.0257   0.0685    0.0378   0.0000   442.5829       9.43647       17.1339      0.411842      -3.21240      -5.10312       1.75439      -4.93619      0.156982      -4.92403     -0.132029     -0.246047     -0.759324      -1.68069     -0.842066      0.424168      0.633735      0.170439      0.989656       1.30834       1.45593       1.59694       1.64434       1.66202       1.61405       1.58784       1.52393       1.44154       1.31906       1.20028       1.06930      0.932047      0.797239      0.699991      0.600273      0.490629
  42  14 3568.4568    2.7098  3.9660 11.8320 -0.0004  0.0340   0.0176   0.0897    0.0293   0.0000   441.4892       8.00787       18.5316      0.255429      -1.31050     -0.378291    -0.0562801      -2.11562       1.50484      -3.66944      -3.01840      -1.01043       2.38669     -0.447348      0.613601     -0.287714      0.190645     0.0811205       1.30606       1.71221       1.91518       2.05659       2.15472       2.21040       2.20153       2.11855       2.02015       1.87457       1.72874       1.57109       1.39758       1.24404       1.06035      0.915239      0.758144      0.634243
  42  15 3731.9750    2.1980  5.9985 11.2558 -0.0003  0.0443   0.0117   0.1222    0.0247   0.0000   440.7276       10.0180       15.7652      -2.01552       1.44005      -4.78464       1.32846      -6.37152       1.28186      -1.90766     -0.135282      -1.36755     -0.320356       3.07423      -4.04154     -0.383320      0.717927      0.863207       1.69438       2.24982       2.51333       2.70550       2.79181       2.83919       2.85215       2.76046       2.60284       2.47415       2.24591       2.04934       1.84135       1.59374       1.40116       1.18978       1.00292      0.834499
  42  16 3893.4380    1.8126  8.4583 10.8536 -0.0001  0.0602   0.0083   0.1618    0.0236   0.0000   439.6871       10.8046       20.1288       3.07367      -5.01753      -3.98205      -2.61056      -8.23297       2.93325      -7.25478      -3.44276      -2.81659     -0.961538       3.50121     -0.381800    0.00570750       1.07395     -0.380001       2.28100       3.02946       3.39215       3.73426       3.84586       3.93654       3.83315       3.74150       3.57072       3.32696       3.06201       2.80600       2.52158       2.19353       1.90739       1.61081       1.32702       1.11891
  42  17 4053.1117    1.4677 11.6999 10.5956 -0.0005  0.0831   0.0058   0.2229    0.0214   0.0000   444.0180       10.1680       23.4036      -4.52892       11.8365       3.43479       3.04206      -4.79009       4.28478     -0.750575      -4.33463      -2.23600      -3.03448      -3.57741      -2.34473      -4.15097       2.31394      0.949052       3.08300       4.18839       4.62384       4.99007       5.26970       5.27100       5.30232       5.09417       4.90540       4.58575       4.22047       3.83129       3.37232       3.00845       2.55700       2.22360       1.82358       1.52964
  43   3 1571.8042    0.2220  0.2258  9.4269 -0.0069  0.0090   0.0064   0.0193    0.0213   0.0000   442.0510      0.465713       20.3681     -0.230361      -2.92203      0.555320      0.608999    -0.0235014      -1.63424     -0.981525      0.170018      0.105549     -0.285244     -0.135685      0.130383      0.372324     0.0972275     -0.171436      0.334090      0.485808      0.537778      0.561461      0.593520      0.576057      0.590493      0.586239      0.584135      0.524968      0.481443      0.448378      0.366212      0.352171      0.288411      0.260365      0.202733      0.165478
[truncated: 734,375 more chars]
