# Supplementary material for: Global-Mode Analysis of Full-Disk Data from the Michelson Doppler Imager and the Helioseismic and Magnetic Imager
Source: Sol Phys. 2018 Jan 31;293(2):29. doi: 10.1007/s11207-017-1201-5 (PMC6566312; doi:10.1007/s11207-017-1201-5)
Supplement: Supplementary file 3 — (TAR 230.0 MB) [file 11207_2017_1201_MOESM3_ESM.tar › MDI/mdifd.5540.36]

   0  15 2228.5980    1.0777  0.5393 11.2982  0.0000  0.1172   0.2198   0.3881    0.3550   0.0000     0.0000       0.00000       0.00000       0.00000       0.00000       0.00000       0.00000       0.00000       0.00000       0.00000       0.00000       0.00000       0.00000       0.00000       0.00000       0.00000       0.00000       0.00000       0.00000       0.00000       0.00000       0.00000       0.00000       0.00000       0.00000       0.00000       0.00000       0.00000       0.00000       0.00000       0.00000       0.00000       0.00000       0.00000       0.00000       0.00000       0.00000       0.00000       0.00000       0.00000       0.00000       0.00000       0.00000       0.00000       0.00000       0.00000       0.00000       0.00000       0.00000       0.00000       0.00000       0.00000       0.00000       0.00000       0.00000       0.00000       0.00000       0.00000       0.00000       0.00000       0.00000       0.00000       0.00000       0.00000       0.00000       0.00000       0.00000       0.00000       0.00000       0.00000       0.00000       0.00000
   0  19 2764.0778    3.6282  0.8564  9.4043  0.0000  0.1307   0.5272   0.3749   17.3482   0.0000     0.0000       0.00000       0.00000       0.00000       0.00000       0.00000       0.00000       0.00000       0.00000       0.00000       0.00000       0.00000       0.00000       0.00000       0.00000       0.00000       0.00000       0.00000       0.00000       0.00000       0.00000       0.00000       0.00000       0.00000       0.00000       0.00000       0.00000       0.00000       0.00000       0.00000       0.00000       0.00000       0.00000       0.00000       0.00000       0.00000       0.00000       0.00000       0.00000       0.00000       0.00000       0.00000       0.00000       0.00000       0.00000       0.00000       0.00000       0.00000       0.00000       0.00000       0.00000       0.00000       0.00000       0.00000       0.00000       0.00000       0.00000       0.00000       0.00000       0.00000       0.00000       0.00000       0.00000       0.00000       0.00000       0.00000       0.00000       0.00000       0.00000       0.00000       0.00000       0.00000
   1  12 1885.0367    0.5478  0.4390 10.1878  0.0000  0.0993   0.0742   0.1970    0.2210   0.0000   378.3650       8.76725       0.00000       0.00000       0.00000       0.00000       0.00000       0.00000       0.00000       0.00000       0.00000       0.00000       0.00000       0.00000       0.00000       0.00000       0.00000       0.00000       0.00000       0.00000       0.00000       0.00000       0.00000       0.00000       0.00000       0.00000       0.00000       0.00000       0.00000       0.00000       0.00000       0.00000       0.00000       0.00000       0.00000       0.00000       112.563       51.9313       0.00000       0.00000       0.00000       0.00000       0.00000       0.00000       0.00000       0.00000       0.00000       0.00000       0.00000       0.00000       0.00000       0.00000       0.00000       0.00000       0.00000       0.00000       0.00000       0.00000       0.00000       0.00000       0.00000       0.00000       0.00000       0.00000       0.00000       0.00000       0.00000       0.00000       0.00000       0.00000       0.00000       0.00000
   1  13 2020.8198    0.6002  0.8014 10.1200  0.0000  0.1161   0.0627   0.2356    0.2829   0.0000   446.8470       36.6456       0.00000       0.00000       0.00000       0.00000       0.00000       0.00000       0.00000       0.00000       0.00000       0.00000       0.00000       0.00000       0.00000       0.00000       0.00000       0.00000       0.00000       0.00000       0.00000       0.00000       0.00000       0.00000       0.00000       0.00000       0.00000       0.00000       0.00000       0.00000       0.00000       0.00000       0.00000       0.00000       0.00000       0.00000       159.525       75.1301       0.00000       0.00000       0.00000       0.00000       0.00000       0.00000       0.00000       0.00000       0.00000       0.00000       0.00000       0.00000       0.00000       0.00000       0.00000       0.00000       0.00000       0.00000       0.00000       0.00000       0.00000       0.00000       0.00000       0.00000       0.00000       0.00000       0.00000       0.00000       0.00000       0.00000       0.00000       0.00000       0.00000       0.00000
   1  14 2156.4827    0.8506  2.0344  9.8046 -0.0528  0.1757   0.0531   0.3545    0.2905   0.0000   306.4192      -25.0829       0.00000       0.00000       0.00000       0.00000       0.00000       0.00000       0.00000       0.00000       0.00000       0.00000       0.00000       0.00000       0.00000       0.00000       0.00000       0.00000       0.00000       0.00000       0.00000       0.00000       0.00000       0.00000       0.00000       0.00000       0.00000       0.00000       0.00000       0.00000       0.00000       0.00000       0.00000       0.00000       0.00000       0.00000       222.641       113.629       0.00000       0.00000       0.00000       0.00000       0.00000       0.00000       0.00000       0.00000       0.00000       0.00000       0.00000       0.00000       0.00000       0.00000       0.00000       0.00000       0.00000       0.00000       0.00000       0.00000       0.00000       0.00000       0.00000       0.00000       0.00000       0.00000       0.00000       0.00000       0.00000       0.00000       0.00000       0.00000       0.00000       0.00000
   1  15 2291.7675    1.3062  1.4641 -4.0424  0.0000  0.1220   0.0878   0.2936 1000.0000   0.0000   377.5046      -82.6469       0.00000       0.00000       0.00000       0.00000       0.00000       0.00000       0.00000       0.00000       0.00000       0.00000       0.00000       0.00000       0.00000       0.00000       0.00000       0.00000       0.00000       0.00000       0.00000       0.00000       0.00000       0.00000       0.00000       0.00000       0.00000       0.00000       0.00000       0.00000       0.00000       0.00000       0.00000       0.00000       0.00000       0.00000       146.896       74.3767       0.00000       0.00000       0.00000       0.00000       0.00000       0.00000       0.00000       0.00000       0.00000       0.00000       0.00000       0.00000       0.00000       0.00000       0.00000       0.00000       0.00000       0.00000       0.00000       0.00000       0.00000       0.00000       0.00000       0.00000       0.00000       0.00000       0.00000       0.00000       0.00000       0.00000       0.00000       0.00000       0.00000       0.00000
   1  16 2425.6368    1.4246  0.8956 11.2381  0.0000  0.1206   0.1631   0.5349    0.3872   0.0000   270.0147      -6.60613       0.00000       0.00000       0.00000       0.00000       0.00000       0.00000       0.00000       0.00000       0.00000       0.00000       0.00000       0.00000       0.00000       0.00000       0.00000       0.00000       0.00000       0.00000       0.00000       0.00000       0.00000       0.00000       0.00000       0.00000       0.00000       0.00000       0.00000       0.00000       0.00000       0.00000       0.00000       0.00000       0.00000       0.00000       123.896       66.4597       0.00000       0.00000       0.00000       0.00000       0.00000       0.00000       0.00000       0.00000       0.00000       0.00000       0.00000       0.00000       0.00000       0.00000       0.00000       0.00000       0.00000       0.00000       0.00000       0.00000       0.00000       0.00000       0.00000       0.00000       0.00000       0.00000       0.00000       0.00000       0.00000       0.00000       0.00000       0.00000       0.00000       0.00000
   1  17 2559.1353    2.0137  0.7820 10.8851  0.0000  0.0759   0.1756   0.2259    0.6616   0.0000   582.4507      -85.0535       0.00000       0.00000       0.00000       0.00000       0.00000       0.00000       0.00000       0.00000       0.00000       0.00000       0.00000       0.00000       0.00000       0.00000       0.00000       0.00000       0.00000       0.00000       0.00000       0.00000       0.00000       0.00000       0.00000       0.00000       0.00000       0.00000       0.00000       0.00000       0.00000       0.00000       0.00000       0.00000       0.00000       0.00000       91.3701       50.2374       0.00000       0.00000       0.00000       0.00000       0.00000       0.00000       0.00000       0.00000       0.00000       0.00000       0.00000       0.00000       0.00000       0.00000       0.00000       0.00000       0.00000       0.00000       0.00000       0.00000       0.00000       0.00000       0.00000       0.00000       0.00000       0.00000       0.00000       0.00000       0.00000       0.00000       0.00000       0.00000       0.00000       0.00000
   1  19 2828.1220    3.1503  0.7544 12.1336  0.0000  0.0781   0.2795   0.1977    0.6368   0.0000   150.1464      -13.0595       0.00000       0.00000       0.00000       0.00000       0.00000       0.00000       0.00000       0.00000       0.00000       0.00000       0.00000       0.00000       0.00000       0.00000       0.00000       0.00000       0.00000       0.00000       0.00000       0.00000       0.00000       0.00000       0.00000       0.00000       0.00000       0.00000       0.00000       0.00000       0.00000       0.00000       0.00000       0.00000       0.00000       0.00000       99.6956       54.6350       0.00000       0.00000       0.00000       0.00000       0.00000       0.00000       0.00000       0.00000       0.00000       0.00000       0.00000       0.00000       0.00000       0.00000       0.00000       0.00000       0.00000       0.00000       0.00000       0.00000       0.00000       0.00000       0.00000       0.00000       0.00000       0.00000       0.00000       0.00000       0.00000       0.00000       0.00000       0.00000       0.00000       0.00000
   1  20 2963.2416    4.1863  0.8499 -3.6605  0.0000  0.0778   0.3230   0.2117 1000.0000   0.0000   495.4842      -15.9980       0.00000       0.00000       0.00000       0.00000       0.00000       0.00000       0.00000       0.00000       0.00000       0.00000       0.00000       0.00000       0.00000       0.00000       0.00000       0.00000       0.00000       0.00000       0.00000       0.00000       0.00000       0.00000       0.00000       0.00000       0.00000       0.00000       0.00000       0.00000       0.00000       0.00000       0.00000       0.00000       0.00000       0.00000       95.2971       55.3595       0.00000       0.00000       0.00000       0.00000       0.00000       0.00000       0.00000       0.00000       0.00000       0.00000       0.00000       0.00000       0.00000       0.00000       0.00000       0.00000       0.00000       0.00000       0.00000       0.00000       0.00000       0.00000       0.00000       0.00000       0.00000       0.00000       0.00000       0.00000       0.00000       0.00000       0.00000       0.00000       0.00000       0.00000
   1  23 3368.3748    3.6351  1.2109 12.2707  0.0000  0.1417   0.2710   0.2608    0.9702   0.0000   370.3601      -70.4843       0.00000       0.00000       0.00000       0.00000       0.00000       0.00000       0.00000       0.00000       0.00000       0.00000       0.00000       0.00000       0.00000       0.00000       0.00000       0.00000       0.00000       0.00000       0.00000       0.00000       0.00000       0.00000       0.00000       0.00000       0.00000       0.00000       0.00000       0.00000       0.00000       0.00000       0.00000       0.00000       0.00000       0.00000       196.116       86.0628       0.00000       0.00000       0.00000       0.00000       0.00000       0.00000       0.00000       0.00000       0.00000       0.00000       0.00000       0.00000       0.00000       0.00000       0.00000       0.00000       0.00000       0.00000       0.00000       0.00000       0.00000       0.00000       0.00000       0.00000       0.00000       0.00000       0.00000       0.00000       0.00000       0.00000       0.00000       0.00000       0.00000       0.00000
   1  25 3640.0925    2.5305  5.2171  9.8637  0.0000  0.2465   0.0857   0.7503    0.8908   0.0000   122.5709      -155.636       0.00000       0.00000       0.00000       0.00000       0.00000       0.00000       0.00000       0.00000       0.00000       0.00000       0.00000       0.00000       0.00000       0.00000       0.00000       0.00000       0.00000       0.00000       0.00000       0.00000       0.00000       0.00000       0.00000       0.00000       0.00000       0.00000       0.00000       0.00000       0.00000       0.00000       0.00000       0.00000       0.00000       0.00000       290.521       185.228       0.00000       0.00000       0.00000       0.00000       0.00000       0.00000       0.00000       0.00000       0.00000       0.00000       0.00000       0.00000       0.00000       0.00000       0.00000       0.00000       0.00000       0.00000       0.00000       0.00000       0.00000       0.00000       0.00000       0.00000       0.00000       0.00000       0.00000       0.00000       0.00000       0.00000       0.00000       0.00000       0.00000       0.00000
   2  12 1945.8073    0.5938  0.4409  9.9250  0.0000  0.0826   0.0561   0.1151    0.2411   0.0000   426.1651      -25.3953     -0.181743       9.55252       0.00000       0.00000       0.00000       0.00000       0.00000       0.00000       0.00000       0.00000       0.00000       0.00000       0.00000       0.00000       0.00000       0.00000       0.00000       0.00000       0.00000       0.00000       0.00000       0.00000       0.00000       0.00000       0.00000       0.00000       0.00000       0.00000       0.00000       0.00000       0.00000       0.00000       0.00000       0.00000       71.1799       53.0267       24.4403       6.75570       0.00000       0.00000       0.00000       0.00000       0.00000       0.00000       0.00000       0.00000       0.00000       0.00000       0.00000       0.00000       0.00000       0.00000       0.00000       0.00000       0.00000       0.00000       0.00000       0.00000       0.00000       0.00000       0.00000       0.00000       0.00000       0.00000       0.00000       0.00000       0.00000       0.00000       0.00000       0.00000
   2  13 2081.9911    0.8516  0.9737  8.5357  0.0000  0.0976   0.0509   0.1815    0.9230   0.0000   437.1324      -49.0334       21.5035      -7.35994       0.00000       0.00000       0.00000       0.00000       0.00000       0.00000       0.00000       0.00000       0.00000       0.00000       0.00000       0.00000       0.00000       0.00000       0.00000       0.00000       0.00000       0.00000       0.00000       0.00000       0.00000       0.00000       0.00000       0.00000       0.00000       0.00000       0.00000       0.00000       0.00000       0.00000       0.00000       0.00000       82.5665       63.2552       30.9862       8.36512       0.00000       0.00000       0.00000       0.00000       0.00000       0.00000       0.00000       0.00000       0.00000       0.00000       0.00000       0.00000       0.00000       0.00000       0.00000       0.00000       0.00000       0.00000       0.00000       0.00000       0.00000       0.00000       0.00000       0.00000       0.00000       0.00000       0.00000       0.00000       0.00000       0.00000       0.00000       0.00000
   2  14 2217.5478    0.9973  0.7920  8.8000  0.0000  0.0947   0.0656   0.1388    0.9148   0.0000   379.7570      -21.7226      0.978237       2.34182       0.00000       0.00000       0.00000       0.00000       0.00000       0.00000       0.00000       0.00000       0.00000       0.00000       0.00000       0.00000       0.00000       0.00000       0.00000       0.00000       0.00000       0.00000       0.00000       0.00000       0.00000       0.00000       0.00000       0.00000       0.00000       0.00000       0.00000       0.00000       0.00000       0.00000       0.00000       0.00000       68.4858       54.1705       34.1451       9.69851       0.00000       0.00000       0.00000       0.00000       0.00000       0.00000       0.00000       0.00000       0.00000       0.00000       0.00000       0.00000       0.00000       0.00000       0.00000       0.00000       0.00000       0.00000       0.00000       0.00000       0.00000       0.00000       0.00000       0.00000       0.00000       0.00000       0.00000       0.00000       0.00000       0.00000       0.00000       0.00000
   2  15 2352.2286    1.4372  1.0062  5.0120  0.0000  0.0779   0.0909   0.2248  100.4004   0.0000   445.8745       32.8412       26.0866       4.79244       0.00000       0.00000       0.00000       0.00000       0.00000       0.00000       0.00000       0.00000       0.00000       0.00000       0.00000       0.00000       0.00000       0.00000       0.00000       0.00000       0.00000       0.00000       0.00000       0.00000       0.00000       0.00000       0.00000       0.00000       0.00000       0.00000       0.00000       0.00000       0.00000       0.00000       0.00000       0.00000       61.8957       45.7855       24.1758       7.75575       0.00000       0.00000       0.00000       0.00000       0.00000       0.00000       0.00000       0.00000       0.00000       0.00000       0.00000       0.00000       0.00000       0.00000       0.00000       0.00000       0.00000       0.00000       0.00000       0.00000       0.00000       0.00000       0.00000       0.00000       0.00000       0.00000       0.00000       0.00000       0.00000       0.00000       0.00000       0.00000
   2  17 2619.6214    2.2107  1.2398  2.6024  0.0000  0.0773   0.1182   0.1950 1000.0000   0.0000   450.2681     0.0637224       10.8735      -12.7928       0.00000       0.00000       0.00000       0.00000       0.00000       0.00000       0.00000       0.00000       0.00000       0.00000       0.00000       0.00000       0.00000       0.00000       0.00000       0.00000       0.00000       0.00000       0.00000       0.00000       0.00000       0.00000       0.00000       0.00000       0.00000       0.00000       0.00000       0.00000       0.00000       0.00000       0.00000       0.00000       56.2765       48.8360       24.5255       10.3251       0.00000       0.00000       0.00000       0.00000       0.00000       0.00000       0.00000       0.00000       0.00000       0.00000       0.00000       0.00000       0.00000       0.00000       0.00000       0.00000       0.00000       0.00000       0.00000       0.00000       0.00000       0.00000       0.00000       0.00000       0.00000       0.00000       0.00000       0.00000       0.00000       0.00000       0.00000       0.00000
   2  18 2754.3625    3.1277  0.9343  1.1474  0.0000  0.0653   0.1858   0.1680 1000.0000   0.0000   472.3293       30.7537       27.9769       2.58170       0.00000       0.00000       0.00000       0.00000       0.00000       0.00000       0.00000       0.00000       0.00000       0.00000       0.00000       0.00000       0.00000       0.00000       0.00000       0.00000       0.00000       0.00000       0.00000       0.00000       0.00000       0.00000       0.00000       0.00000       0.00000       0.00000       0.00000       0.00000       0.00000       0.00000       0.00000       0.00000       51.1032       39.7591       22.9325       7.56244       0.00000       0.00000       0.00000       0.00000       0.00000       0.00000       0.00000       0.00000       0.00000       0.00000       0.00000       0.00000       0.00000       0.00000       0.00000       0.00000       0.00000       0.00000       0.00000       0.00000       0.00000       0.00000       0.00000       0.00000       0.00000       0.00000       0.00000       0.00000       0.00000       0.00000       0.00000       0.00000
   2  19 2889.5676    3.9132  0.6874 11.8668 -0.0034  0.0624   0.2726   0.1408    0.7024   0.0000   402.0326      -3.74702      -4.46523      -4.06030       0.00000       0.00000       0.00000       0.00000       0.00000       0.00000       0.00000       0.00000       0.00000       0.00000       0.00000       0.00000       0.00000       0.00000       0.00000       0.00000       0.00000       0.00000       0.00000       0.00000       0.00000       0.00000       0.00000       0.00000       0.00000       0.00000       0.00000       0.00000       0.00000       0.00000       0.00000       0.00000       52.4264       41.4194       18.1929       7.32201       0.00000       0.00000       0.00000       0.00000       0.00000       0.00000       0.00000       0.00000       0.00000       0.00000       0.00000       0.00000       0.00000       0.00000       0.00000       0.00000       0.00000       0.00000       0.00000       0.00000       0.00000       0.00000       0.00000       0.00000       0.00000       0.00000       0.00000       0.00000       0.00000       0.00000       0.00000       0.00000
   2  23 3430.5851    3.3836  2.0380 11.1208  0.0000  0.1068   0.1473   0.2544    1.0838   0.0000   380.9188      -44.5629      -41.9380       10.4661       0.00000       0.00000       0.00000       0.00000       0.00000       0.00000       0.00000       0.00000       0.00000       0.00000       0.00000       0.00000       0.00000       0.00000       0.00000       0.00000       0.00000       0.00000       0.00000       0.00000       0.00000       0.00000       0.00000       0.00000       0.00000       0.00000       0.00000       0.00000       0.00000       0.00000       0.00000       0.00000       80.0540       63.8856       40.2204       13.0697       0.00000       0.00000       0.00000       0.00000       0.00000       0.00000       0.00000       0.00000       0.00000       0.00000       0.00000       0.00000       0.00000       0.00000       0.00000       0.00000       0.00000       0.00000       0.00000       0.00000       0.00000       0.00000       0.00000       0.00000       0.00000       0.00000       0.00000       0.00000       0.00000       0.00000       0.00000       0.00000
   2  24 3566.5787    2.8649  3.6989 -1.1098  0.0000  0.1571   0.0877   0.3945 1000.0000   0.0000   408.5462      -31.0111      -34.5507      -4.40658       0.00000       0.00000       0.00000       0.00000       0.00000       0.00000       0.00000       0.00000       0.00000       0.00000       0.00000       0.00000       0.00000       0.00000       0.00000       0.00000       0.00000       0.00000       0.00000       0.00000       0.00000       0.00000       0.00000       0.00000       0.00000       0.00000       0.00000       0.00000       0.00000       0.00000       0.00000       0.00000       130.154       104.211       48.8717       17.0089       0.00000       0.00000       0.00000       0.00000       0.00000       0.00000       0.00000       0.00000       0.00000       0.00000       0.00000       0.00000       0.00000       0.00000       0.00000       0.00000       0.00000       0.00000       0.00000       0.00000       0.00000       0.00000       0.00000       0.00000       0.00000       0.00000       0.00000       0.00000       0.00000       0.00000       0.00000       0.00000
   3  11 1865.1745    0.4505  0.5053  9.3109  0.0000  0.0732   0.0392   0.1445    0.2041   0.0000   381.1331       9.52776       21.6369       1.50739      -1.92172       5.40947       0.00000       0.00000       0.00000       0.00000       0.00000       0.00000       0.00000       0.00000       0.00000       0.00000       0.00000       0.00000       0.00000       0.00000       0.00000       0.00000       0.00000       0.00000       0.00000       0.00000       0.00000       0.00000       0.00000       0.00000       0.00000       0.00000       0.00000       0.00000       0.00000       0.00000       46.8379       46.6569       27.9655       14.9938       5.77466       1.31890       0.00000       0.00000       0.00000       0.00000       0.00000       0.00000       0.00000       0.00000       0.00000       0.00000       0.00000       0.00000       0.00000       0.00000       0.00000       0.00000       0.00000       0.00000       0.00000       0.00000       0.00000       0.00000       0.00000       0.00000       0.00000       0.00000       0.00000       0.00000       0.00000       0.00000
   3  12 2001.1236    0.5514  0.4973  9.6526  0.0000  0.0856   0.0483   0.1632    0.1880   0.0000   444.1024       15.5164       27.0310       6.22582      -5.15332     -0.736146       0.00000       0.00000       0.00000       0.00000       0.00000       0.00000       0.00000       0.00000       0.00000       0.00000       0.00000       0.00000       0.00000       0.00000       0.00000       0.00000       0.00000       0.00000       0.00000       0.00000       0.00000       0.00000       0.00000       0.00000       0.00000       0.00000       0.00000       0.00000       0.00000       0.00000       36.0450       28.7553       31.3433       19.3886       7.65854       1.94423       0.00000       0.00000       0.00000       0.00000       0.00000       0.00000       0.00000       0.00000       0.00000       0.00000       0.00000       0.00000       0.00000       0.00000       0.00000       0.00000       0.00000       0.00000       0.00000       0.00000       0.00000       0.00000       0.00000       0.00000       0.00000       0.00000       0.00000       0.00000       0.00000       0.00000
   3  13 2137.5793    0.7264  0.9384  9.7767  0.0000  0.1079   0.0484   0.1807    0.3258   0.0000   479.8062       8.74291      -31.7735       5.37745       5.87316     -0.870871       0.00000       0.00000       0.00000       0.00000       0.00000       0.00000       0.00000       0.00000       0.00000       0.00000       0.00000       0.00000       0.00000       0.00000       0.00000       0.00000       0.00000       0.00000       0.00000       0.00000       0.00000       0.00000       0.00000       0.00000       0.00000       0.00000       0.00000       0.00000       0.00000       0.00000       67.7307       63.6545       37.9111       16.4262       6.84105       1.86036       0.00000       0.00000       0.00000       0.00000       0.00000       0.00000       0.00000       0.00000       0.00000       0.00000       0.00000       0.00000       0.00000       0.00000       0.00000       0.00000       0.00000       0.00000       0.00000       0.00000       0.00000       0.00000       0.00000       0.00000       0.00000       0.00000       0.00000       0.00000       0.00000       0.00000
   3  14 2273.3336    1.0767  1.0998  9.7994  0.0000  0.0697   0.0621   0.2022    0.5890   0.0000   396.4441      -24.7229       6.11059       2.13292       7.35850      0.316558       0.00000       0.00000       0.00000       0.00000       0.00000       0.00000       0.00000       0.00000       0.00000       0.00000       0.00000       0.00000       0.00000       0.00000       0.00000       0.00000       0.00000       0.00000       0.00000       0.00000       0.00000       0.00000       0.00000       0.00000       0.00000       0.00000       0.00000       0.00000       0.00000       0.00000       30.6664       34.5955       22.4106       15.0771       5.94508       2.39779       0.00000       0.00000       0.00000       0.00000       0.00000       0.00000       0.00000       0.00000       0.00000       0.00000       0.00000       0.00000       0.00000       0.00000       0.00000       0.00000       0.00000       0.00000       0.00000       0.00000       0.00000       0.00000       0.00000       0.00000       0.00000       0.00000       0.00000       0.00000       0.00000       0.00000
   3  15 2407.6119    1.4225  1.0931 10.2959  0.0000  0.0812   0.0853   0.1816    0.6381   0.0000   384.7816      -44.9512       30.5885       5.45977      -7.99164       2.49488       0.00000       0.00000       0.00000       0.00000       0.00000       0.00000       0.00000       0.00000       0.00000       0.00000       0.00000       0.00000       0.00000       0.00000       0.00000       0.00000       0.00000       0.00000       0.00000       0.00000       0.00000       0.00000       0.00000       0.00000       0.00000       0.00000       0.00000       0.00000       0.00000       0.00000       42.9165       40.3054       27.4851       14.6179       7.46264       2.12730       0.00000       0.00000       0.00000       0.00000       0.00000       0.00000       0.00000       0.00000       0.00000       0.00000       0.00000       0.00000       0.00000       0.00000       0.00000       0.00000       0.00000       0.00000       0.00000       0.00000       0.00000       0.00000       0.00000       0.00000       0.00000       0.00000       0.00000       0.00000       0.00000       0.00000
   3  18 2811.3064    3.2151  0.7430 11.3643  0.0000  0.0458   0.1952   0.1467    0.6974   0.0000   466.7472      -10.4095       1.11329       29.1502     -0.705896      0.502246       0.00000       0.00000       0.00000       0.00000       0.00000       0.00000       0.00000       0.00000       0.00000       0.00000       0.00000       0.00000       0.00000       0.00000       0.00000       0.00000       0.00000       0.00000       0.00000       0.00000       0.00000       0.00000       0.00000       0.00000       0.00000       0.00000       0.00000       0.00000       0.00000       0.00000       24.6656       24.5338       17.0496       9.36326       4.53854       1.19712       0.00000       0.00000       0.00000       0.00000       0.00000       0.00000       0.00000       0.00000       0.00000       0.00000       0.00000       0.00000       0.00000       0.00000       0.00000       0.00000       0.00000       0.00000       0.00000       0.00000       0.00000       0.00000       0.00000       0.00000       0.00000       0.00000       0.00000       0.00000       0.00000       0.00000
   3  19 2946.9013    3.6508  1.0951 11.2380  0.0011  0.0732   0.1878   0.1885    1.5238   0.0000   470.9851      -2.69871       25.2968      -3.08959       2.29291      0.221408       0.00000       0.00000       0.00000       0.00000       0.00000       0.00000       0.00000       0.00000       0.00000       0.00000       0.00000       0.00000       0.00000       0.00000       0.00000       0.00000       0.00000       0.00000       0.00000       0.00000       0.00000       0.00000       0.00000       0.00000       0.00000       0.00000       0.00000       0.00000       0.00000       0.00000       29.8770       35.0148       27.9853       10.9597       8.77639       2.49833       0.00000       0.00000       0.00000       0.00000       0.00000       0.00000       0.00000       0.00000       0.00000       0.00000       0.00000       0.00000       0.00000       0.00000       0.00000       0.00000       0.00000       0.00000       0.00000       0.00000       0.00000       0.00000       0.00000       0.00000       0.00000       0.00000       0.00000       0.00000       0.00000       0.00000
   3  20 3082.3135    4.3021  1.1244 11.3262  0.0000  0.0591   0.2182   0.1749    1.7309   0.0000   380.4976      -1.67314      -14.0537       10.4113      -9.43992   -0.00384762       0.00000       0.00000       0.00000       0.00000       0.00000       0.00000       0.00000       0.00000       0.00000       0.00000       0.00000       0.00000       0.00000       0.00000       0.00000       0.00000       0.00000       0.00000       0.00000       0.00000       0.00000       0.00000       0.00000       0.00000       0.00000       0.00000       0.00000       0.00000       0.00000       0.00000       32.4914       30.9707       21.5839       12.6026       5.14559       1.57586       0.00000       0.00000       0.00000       0.00000       0.00000       0.00000       0.00000       0.00000       0.00000       0.00000       0.00000       0.00000       0.00000       0.00000       0.00000       0.00000       0.00000       0.00000       0.00000       0.00000       0.00000       0.00000       0.00000       0.00000       0.00000       0.00000       0.00000       0.00000       0.00000       0.00000
   3  21 3217.6208    4.2022  1.2563 11.1584 -0.0160  0.0629   0.2008   0.2090    4.7871   0.0000   482.1925      -11.7850      -1.55670    -0.0832605      -2.43088      -2.64405       0.00000       0.00000       0.00000       0.00000       0.00000       0.00000       0.00000       0.00000       0.00000       0.00000       0.00000       0.00000       0.00000       0.00000       0.00000       0.00000       0.00000       0.00000       0.00000       0.00000       0.00000       0.00000       0.00000       0.00000       0.00000       0.00000       0.00000       0.00000       0.00000       0.00000       34.4337       29.5722       22.9828       13.7145       6.09765       1.64359       0.00000       0.00000       0.00000       0.00000       0.00000       0.00000       0.00000       0.00000       0.00000       0.00000       0.00000       0.00000       0.00000       0.00000       0.00000       0.00000       0.00000       0.00000       0.00000       0.00000       0.00000       0.00000       0.00000       0.00000       0.00000       0.00000       0.00000       0.00000       0.00000       0.00000
   3  22 3353.4911    3.5636  0.9575 12.9770  0.0000  0.0683   0.2230   0.1986    0.4210   0.0000   416.2730       20.3647       48.7793       7.01507      -1.75119      0.729435       0.00000       0.00000       0.00000       0.00000       0.00000       0.00000       0.00000       0.00000       0.00000       0.00000       0.00000       0.00000       0.00000       0.00000       0.00000       0.00000       0.00000       0.00000       0.00000       0.00000       0.00000       0.00000       0.00000       0.00000       0.00000       0.00000       0.00000       0.00000       0.00000       0.00000       39.3211       39.8541       24.6521       12.6946       5.54897       1.55473       0.00000       0.00000       0.00000       0.00000       0.00000       0.00000       0.00000       0.00000       0.00000       0.00000       0.00000       0.00000       0.00000       0.00000       0.00000       0.00000       0.00000       0.00000       0.00000       0.00000       0.00000       0.00000       0.00000       0.00000       0.00000       0.00000       0.00000       0.00000       0.00000       0.00000
   3  23 3489.3749    3.0590  2.3296 11.4840  0.0000  0.1001   0.1230   0.2776    0.4989   0.0000   502.5292       48.2226      -41.4153      -32.1050     -0.865582     -0.201900       0.00000       0.00000       0.00000       0.00000       0.00000       0.00000       0.00000       0.00000       0.00000       0.00000       0.00000       0.00000       0.00000       0.00000       0.00000       0.00000       0.00000       0.00000       0.00000       0.00000       0.00000       0.00000       0.00000       0.00000       0.00000       0.00000       0.00000       0.00000       0.00000       0.00000       51.0425       52.7065       32.6355       22.1327       7.85828       3.25534       0.00000       0.00000       0.00000       0.00000       0.00000       0.00000       0.00000       0.00000       0.00000       0.00000       0.00000       0.00000       0.00000       0.00000       0.00000       0.00000       0.00000       0.00000       0.00000       0.00000       0.00000       0.00000       0.00000       0.00000       0.00000       0.00000       0.00000       0.00000       0.00000       0.00000
   3  25 3762.4408    2.0737  6.0585  9.9209  0.0000  0.1711   0.0557   0.4775    0.4641   0.0000   674.9064       72.9884      -100.453      -30.3497       7.58858       8.65881       0.00000       0.00000       0.00000       0.00000       0.00000       0.00000       0.00000       0.00000       0.00000       0.00000       0.00000       0.00000       0.00000       0.00000       0.00000       0.00000       0.00000       0.00000       0.00000       0.00000       0.00000       0.00000       0.00000       0.00000       0.00000       0.00000       0.00000       0.00000       0.00000       0.00000       88.3033       85.8700       61.0276       37.0135       15.5702       4.99457       0.00000       0.00000       0.00000       0.00000       0.00000       0.00000       0.00000       0.00000       0.00000       0.00000       0.00000       0.00000       0.00000       0.00000       0.00000       0.00000       0.00000       0.00000       0.00000       0.00000       0.00000       0.00000       0.00000       0.00000       0.00000       0.00000       0.00000       0.00000       0.00000       0.00000
   4  12 2051.5606    0.5723  0.7261  9.6770 -0.0009  0.0605   0.0343   0.1351    0.1821   0.0000   427.8842      -8.30477      -38.1109       3.35220       1.33433      0.411165      -1.02490      0.166343       0.00000       0.00000       0.00000       0.00000       0.00000       0.00000       0.00000       0.00000       0.00000       0.00000       0.00000       0.00000       0.00000       0.00000       0.00000       0.00000       0.00000       0.00000       0.00000       0.00000       0.00000       0.00000       0.00000       0.00000       0.00000       0.00000       0.00000       0.00000       20.0416       24.9170       19.0038       13.7737       8.00382       4.19588       1.63856      0.500782       0.00000       0.00000       0.00000       0.00000       0.00000       0.00000       0.00000       0.00000       0.00000       0.00000       0.00000       0.00000       0.00000       0.00000       0.00000       0.00000       0.00000       0.00000       0.00000       0.00000       0.00000       0.00000       0.00000       0.00000       0.00000       0.00000       0.00000       0.00000
   4  13 2188.2792    0.7833  0.7023  9.7197 -0.0074  0.0502   0.0427   0.1189    0.2500   0.0000   429.6905       9.31617       15.1903     -0.243188       6.54169      -1.53892     -0.833777    -0.0957998       0.00000       0.00000       0.00000       0.00000       0.00000       0.00000       0.00000       0.00000       0.00000       0.00000       0.00000       0.00000       0.00000       0.00000       0.00000       0.00000       0.00000       0.00000       0.00000       0.00000       0.00000       0.00000       0.00000       0.00000       0.00000       0.00000       0.00000       0.00000       18.7796       20.5949       17.2658       11.3800       6.54322       3.17792       1.23934      0.351086       0.00000       0.00000       0.00000       0.00000       0.00000       0.00000       0.00000       0.00000       0.00000       0.00000       0.00000       0.00000       0.00000       0.00000       0.00000       0.00000       0.00000       0.00000       0.00000       0.00000       0.00000       0.00000       0.00000       0.00000       0.00000       0.00000       0.00000       0.00000
   4  14 2323.9176    1.3581  0.9561 -0.0811  0.0000  0.0687   0.0653   0.1482 1000.0000   0.0000   454.0788       56.5701      -2.88792      -16.2976      -8.66047      -1.81696       0.00000       0.00000       0.00000       0.00000       0.00000       0.00000       0.00000       0.00000       0.00000       0.00000       0.00000       0.00000       0.00000       0.00000       0.00000       0.00000       0.00000       0.00000       0.00000       0.00000       0.00000       0.00000       0.00000       0.00000       0.00000       0.00000       0.00000       0.00000       0.00000       0.00000       31.5210       33.1380       24.8813       15.9204       8.80099       3.72427       1.48670      0.406881       0.00000       0.00000       0.00000       0.00000       0.00000       0.00000       0.00000       0.00000       0.00000       0.00000       0.00000       0.00000       0.00000       0.00000       0.00000       0.00000       0.00000       0.00000       0.00000       0.00000       0.00000       0.00000       0.00000       0.00000       0.00000       0.00000       0.00000       0.00000
   4  15 2458.5494    1.5324  1.0598 10.5746 -0.0104  0.0755   0.0803   0.1648    0.6319   0.0000   400.8849      -32.3335      -13.5126       19.9778     -0.474379      0.145406     -0.345742      0.476846       0.00000       0.00000       0.00000       0.00000       0.00000       0.00000       0.00000       0.00000       0.00000       0.00000       0.00000       0.00000       0.00000       0.00000       0.00000       0.00000       0.00000       0.00000       0.00000       0.00000       0.00000       0.00000       0.00000       0.00000       0.00000       0.00000       0.00000       0.00000       32.1123       32.9947       27.8842       16.1818       9.28263       4.65500       1.94406      0.442152       0.00000       0.00000       0.00000       0.00000       0.00000       0.00000       0.00000       0.00000       0.00000       0.00000       0.00000       0.00000       0.00000       0.00000       0.00000       0.00000       0.00000       0.00000       0.00000       0.00000       0.00000       0.00000       0.00000       0.00000       0.00000       0.00000       0.00000       0.00000
   4  16 2592.9392    2.2332  0.7262 10.9623 -0.0024  0.0439   0.1221   0.1311    0.5518   0.0000   424.4687      -15.4600      -5.51159       10.0799      -12.7009      0.828824     -0.196436     -0.145717       0.00000       0.00000       0.00000       0.00000       0.00000       0.00000       0.00000       0.00000       0.00000       0.00000       0.00000       0.00000       0.00000       0.00000       0.00000       0.00000       0.00000       0.00000       0.00000       0.00000       0.00000       0.00000       0.00000       0.00000       0.00000       0.00000       0.00000       0.00000       16.3971       17.0078       14.3418       9.78267       6.07264       2.76652       1.14191      0.277066       0.00000       0.00000       0.00000       0.00000       0.00000       0.00000       0.00000       0.00000       0.00000       0.00000       0.00000       0.00000       0.00000       0.00000       0.00000       0.00000       0.00000       0.00000       0.00000       0.00000       0.00000       0.00000       0.00000       0.00000       0.00000       0.00000       0.00000       0.00000
   4  17 2728.3241    3.0601  0.9703 10.1040 -0.0032  0.1004   0.1518   0.1447    3.3488   0.0000   426.4951      -24.2918      -3.03404       5.96044       3.89773      -2.55319     0.0179482      0.128685       0.00000       0.00000       0.00000       0.00000       0.00000       0.00000       0.00000       0.00000       0.00000       0.00000       0.00000       0.00000       0.00000       0.00000       0.00000       0.00000       0.00000       0.00000       0.00000       0.00000       0.00000       0.00000       0.00000       0.00000       0.00000       0.00000       0.00000       0.00000       58.8781       62.1946       45.8137       23.1621       9.62400       3.52875       1.18409      0.295614       0.00000       0.00000       0.00000       0.00000       0.00000       0.00000       0.00000       0.00000       0.00000       0.00000       0.00000       0.00000       0.00000       0.00000       0.00000       0.00000       0.00000       0.00000       0.00000       0.00000       0.00000       0.00000       0.00000       0.00000       0.00000       0.00000       0.00000       0.00000
   4  18 2864.1172    3.3522  1.0412  3.1559  0.0000  0.0527   0.1526   0.1638 1000.0000   0.0000   425.5560       2.95337       36.8890      -3.20980      -3.98659       1.41915       0.00000       0.00000       0.00000       0.00000       0.00000       0.00000       0.00000       0.00000       0.00000       0.00000       0.00000       0.00000       0.00000       0.00000       0.00000       0.00000       0.00000       0.00000       0.00000       0.00000       0.00000       0.00000       0.00000       0.00000       0.00000       0.00000       0.00000       0.00000       0.00000       0.00000       19.5433       18.3567       19.1594       11.3509       6.77675       4.06681       1.63018      0.317604       0.00000       0.00000       0.00000       0.00000       0.00000       0.00000       0.00000       0.00000       0.00000       0.00000       0.00000       0.00000       0.00000       0.00000       0.00000       0.00000       0.00000       0.00000       0.00000       0.00000       0.00000       0.00000       0.00000       0.00000       0.00000       0.00000       0.00000       0.00000
   4  19 3000.1188    4.0332  0.6634 12.8431  0.0001  0.0467   0.2259   0.1122    0.3008   0.0000   416.3674       18.3979      -9.20297       12.8369       10.7308      -2.74294      0.623842      0.160969       0.00000       0.00000       0.00000       0.00000       0.00000       0.00000       0.00000       0.00000       0.00000       0.00000       0.00000       0.00000       0.00000       0.00000       0.00000       0.00000       0.00000       0.00000       0.00000       0.00000       0.00000       0.00000       0.00000       0.00000       0.00000       0.00000       0.00000       0.00000       14.7167       18.1871       15.0659       10.3637       6.47273       3.21814       1.29628      0.393190       0.00000       0.00000       0.00000       0.00000       0.00000       0.00000       0.00000       0.00000       0.00000       0.00000       0.00000       0.00000       0.00000       0.00000       0.00000       0.00000       0.00000       0.00000       0.00000       0.00000       0.00000       0.00000       0.00000       0.00000       0.00000       0.00000       0.00000       0.00000
   4  21 3271.6951    3.7944  1.4295 12.0173 -0.0018  0.0674   0.1680   0.1886    0.6925   0.0000   415.8413      0.617289       29.0410      -4.79278      -1.94096      -5.20065      -1.77205      0.212176       0.00000       0.00000       0.00000       0.00000       0.00000       0.00000       0.00000       0.00000       0.00000       0.00000       0.00000       0.00000       0.00000       0.00000       0.00000       0.00000       0.00000       0.00000       0.00000       0.00000       0.00000       0.00000       0.00000       0.00000       0.00000       0.00000       0.00000       0.00000       28.2496       26.0159       22.7998       16.6098       9.85633       4.73833       1.69104      0.393948       0.00000       0.00000       0.00000       0.00000       0.00000       0.00000       0.00000       0.00000       0.00000       0.00000       0.00000       0.00000       0.00000       0.00000       0.00000       0.00000       0.00000       0.00000       0.00000       0.00000       0.00000       0.00000       0.00000       0.00000       0.00000       0.00000       0.00000       0.00000
   4  22 3407.8353    3.5021  2.0274  7.7862  0.0027  0.0700   0.1194   0.2251    8.9858   0.0000   457.0481       23.3741       43.6483      -23.3751       9.89870      -5.63876     -0.384365   -0.00250331       0.00000       0.00000       0.00000       0.00000       0.00000       0.00000       0.00000       0.00000       0.00000       0.00000       0.00000       0.00000       0.00000       0.00000       0.00000       0.00000       0.00000       0.00000       0.00000       0.00000       0.00000       0.00000       0.00000       0.00000       0.00000       0.00000       0.00000       0.00000       28.7205       28.4199       23.7288       16.8195       10.4496       4.51327       1.76702      0.430239       0.00000       0.00000       0.00000       0.00000       0.00000       0.00000       0.00000       0.00000       0.00000       0.00000       0.00000       0.00000       0.00000       0.00000       0.00000       0.00000       0.00000       0.00000       0.00000       0.00000       0.00000       0.00000       0.00000       0.00000       0.00000       0.00000       0.00000       0.00000
   4  23 3544.6141    2.8895  2.8649 10.7850  0.0071  0.0946   0.0896   0.2858    0.4455   0.0000   463.9544      -19.6149       73.6958      -8.59265       1.28687       5.52685       5.02373     -0.410698       0.00000       0.00000       0.00000       0.00000       0.00000       0.00000       0.00000       0.00000       0.00000       0.00000       0.00000       0.00000       0.00000       0.00000       0.00000       0.00000       0.00000       0.00000       0.00000       0.00000       0.00000       0.00000       0.00000       0.00000       0.00000       0.00000       0.00000       0.00000       37.5373       36.0140       29.3547       23.9303       14.6823       6.12581       2.25333      0.586075       0.00000       0.00000       0.00000       0.00000       0.00000       0.00000       0.00000       0.00000       0.00000       0.00000       0.00000       0.00000       0.00000       0.00000       0.00000       0.00000       0.00000       0.00000       0.00000       0.00000       0.00000       0.00000       0.00000       0.00000       0.00000       0.00000       0.00000       0.00000
   4  24 3681.4440    2.4638  4.3604  9.6820  0.0017  0.1197   0.0589   0.3314    0.6045   0.0000   437.6089      -22.4891      -63.9989       8.36838       2.23206      -5.42512      -2.61220     -0.843150       0.00000       0.00000       0.00000       0.00000       0.00000       0.00000       0.00000       0.00000       0.00000       0.00000       0.00000       0.00000       0.00000       0.00000       0.00000       0.00000       0.00000       0.00000       0.00000       0.00000       0.00000       0.00000       0.00000       0.00000       0.00000       0.00000       0.00000       0.00000       47.1139       47.9593       40.1104       27.7896       15.5426       8.12590       2.89844      0.762506       0.00000       0.00000       0.00000       0.00000       0.00000       0.00000       0.00000       0.00000       0.00000       0.00000       0.00000       0.00000       0.00000       0.00000       0.00000       0.00000       0.00000       0.00000       0.00000       0.00000       0.00000       0.00000       0.00000       0.00000       0.00000       0.00000       0.00000       0.00000
   5  12 2098.4124    0.6617  0.5224  9.6979 -0.0083  0.0471   0.0419   0.0987    0.1380   0.0000   432.0997      -24.0901      0.532411       3.68999       6.14805      -5.04634     -0.130351     -0.341402     -0.347728    -0.0124634       0.00000       0.00000       0.00000       0.00000       0.00000       0.00000       0.00000       0.00000       0.00000       0.00000       0.00000       0.00000       0.00000       0.00000       0.00000       0.00000       0.00000       0.00000       0.00000       0.00000       0.00000       0.00000       0.00000       0.00000       0.00000       0.00000       18.8989       20.3544       20.0437       11.9571       6.93321       3.67659       2.05386      0.824414      0.286216     0.0566664       0.00000       0.00000       0.00000       0.00000       0.00000       0.00000       0.00000       0.00000       0.00000       0.00000       0.00000       0.00000       0.00000       0.00000       0.00000       0.00000       0.00000       0.00000       0.00000       0.00000       0.00000       0.00000       0.00000       0.00000       0.00000       0.00000
   5  14 2371.0012    1.3873  0.8866  9.7011  0.0001  0.0528   0.0619   0.1166    0.4703   0.0000   402.9137      -25.4951       3.82531      -24.1126      -5.81540      0.599877      -1.24771     -0.859079   -0.00172664    -0.0323082       0.00000       0.00000       0.00000       0.00000       0.00000       0.00000       0.00000       0.00000       0.00000       0.00000       0.00000       0.00000       0.00000       0.00000       0.00000       0.00000       0.00000       0.00000       0.00000       0.00000       0.00000       0.00000       0.00000       0.00000       0.00000       0.00000       18.4633       22.1444       17.8473       12.4482       7.70652       3.88463       2.25402      0.802177      0.319932     0.0789879       0.00000       0.00000       0.00000       0.00000       0.00000       0.00000       0.00000       0.00000       0.00000       0.00000       0.00000       0.00000       0.00000       0.00000       0.00000       0.00000       0.00000       0.00000       0.00000       0.00000       0.00000       0.00000       0.00000       0.00000       0.00000       0.00000
   5  15 2505.9947    1.8361  0.8139 11.1098 -0.0085  0.0613   0.0923   0.1042    0.2995   0.0000   437.4509       24.7701      -6.45206      0.759103       8.25507      -2.33947       3.54047       1.08491     -0.260050     0.0141219       0.00000       0.00000       0.00000       0.00000       0.00000       0.00000       0.00000       0.00000       0.00000       0.00000       0.00000       0.00000       0.00000       0.00000       0.00000       0.00000       0.00000       0.00000       0.00000       0.00000       0.00000       0.00000       0.00000       0.00000       0.00000       0.00000       15.9437       20.2631       15.9212       15.7158       6.67171       6.07257       2.75303       1.47287      0.308332      0.122419       0.00000       0.00000       0.00000       0.00000       0.00000       0.00000       0.00000       0.00000       0.00000       0.00000       0.00000       0.00000       0.00000       0.00000       0.00000       0.00000       0.00000       0.00000       0.00000       0.00000       0.00000       0.00000       0.00000       0.00000       0.00000       0.00000
   5  16 2641.0893    2.2605  1.0520 10.6201 -0.0058  0.0505   0.0999   0.1289    0.8713   0.0000   456.1904      -7.31890       8.80764      -22.5736     0.0839996      -1.59084       1.76663     -0.516598     -0.350273     0.0396544       0.00000       0.00000       0.00000       0.00000       0.00000       0.00000       0.00000       0.00000       0.00000       0.00000       0.00000       0.00000       0.00000       0.00000       0.00000       0.00000       0.00000       0.00000       0.00000       0.00000       0.00000       0.00000       0.00000       0.00000       0.00000       0.00000       17.1809       18.8144       15.9225       12.6269       8.28905       4.72027       2.43733      0.985205      0.323796     0.0767788       0.00000       0.00000       0.00000       0.00000       0.00000       0.00000       0.00000       0.00000       0.00000       0.00000       0.00000       0.00000       0.00000       0.00000       0.00000       0.00000       0.00000       0.00000       0.00000       0.00000       0.00000       0.00000       0.00000       0.00000       0.00000       0.00000
   5  19 3049.9009    4.1940  0.9004 11.5670 -0.0097  0.0554   0.2065   0.1303    1.9878   0.0000   448.7244      -17.5441       9.89151       5.99734      -1.66505      0.530748       3.26406       1.18868      0.408833    -0.0936766       0.00000       0.00000       0.00000       0.00000       0.00000       0.00000       0.00000       0.00000       0.00000       0.00000       0.00000       0.00000       0.00000       0.00000       0.00000       0.00000       0.00000       0.00000       0.00000       0.00000       0.00000       0.00000       0.00000       0.00000       0.00000       0.00000       14.8087       19.4810       14.6904       12.3210       9.29065       4.70942       2.84447      0.932548      0.424256      0.109606       0.00000       0.00000       0.00000       0.00000       0.00000       0.00000       0.00000       0.00000       0.00000       0.00000       0.00000       0.00000       0.00000       0.00000       0.00000       0.00000       0.00000       0.00000       0.00000       0.00000       0.00000       0.00000       0.00000       0.00000       0.00000       0.00000
   5  20 3186.1534    4.1007  1.1274  7.2040  0.0000  0.0668   0.2136   0.1436  119.8080   0.0000   435.6847     -0.266188       9.29844      0.917024     -0.875891    -0.0143727       0.00000       0.00000       0.00000       0.00000       0.00000       0.00000       0.00000       0.00000       0.00000       0.00000       0.00000       0.00000       0.00000       0.00000       0.00000       0.00000       0.00000       0.00000       0.00000       0.00000       0.00000       0.00000       0.00000       0.00000       0.00000       0.00000       0.00000       0.00000       0.00000       0.00000       20.2620       25.4894       20.6843       15.5437       9.95806       6.51250       2.63649       1.48570      0.447756      0.118894       0.00000       0.00000       0.00000       0.00000       0.00000       0.00000       0.00000       0.00000       0.00000       0.00000       0.00000       0.00000       0.00000       0.00000       0.00000       0.00000       0.00000       0.00000       0.00000       0.00000       0.00000       0.00000       0.00000       0.00000       0.00000       0.00000
   5  21 3322.3798    4.0486  1.4390  4.5119  0.0000  0.0620   0.1644   0.1658 1000.0000   0.0000   471.8843       18.3783      -18.5889      -9.38335       13.4707      -2.18070       0.00000       0.00000       0.00000       0.00000       0.00000       0.00000       0.00000       0.00000       0.00000       0.00000       0.00000       0.00000       0.00000       0.00000       0.00000       0.00000       0.00000       0.00000       0.00000       0.00000       0.00000       0.00000       0.00000       0.00000       0.00000       0.00000       0.00000       0.00000       0.00000       0.00000       18.3884       19.1350       19.4102       14.2104       9.05987       5.40452       3.23613       1.37809      0.460830     0.0955624       0.00000       0.00000       0.00000       0.00000       0.00000       0.00000       0.00000       0.00000       0.00000       0.00000       0.00000       0.00000       0.00000       0.00000       0.00000       0.00000       0.00000       0.00000       0.00000       0.00000       0.00000       0.00000       0.00000       0.00000       0.00000       0.00000
   5  22 3459.3199    3.2097  2.0639 11.3011  0.0053  0.0788   0.1105   0.2052    0.5569   0.0000   431.9264      -44.5826     -0.586326       31.7165      -3.53277       8.66032      -2.15533      0.889533     -0.804260    -0.0859887       0.00000       0.00000       0.00000       0.00000       0.00000       0.00000       0.00000       0.00000       0.00000       0.00000       0.00000       0.00000       0.00000       0.00000       0.00000       0.00000       0.00000       0.00000       0.00000       0.00000       0.00000       0.00000       0.00000       0.00000       0.00000       0.00000       23.1418       25.6938       21.9876       18.7999       12.1604       7.79150       3.85891       1.66693      0.517625      0.136756       0.00000       0.00000       0.00000       0.00000       0.00000       0.00000       0.00000       0.00000       0.00000       0.00000       0.00000       0.00000       0.00000       0.00000       0.00000       0.00000       0.00000       0.00000       0.00000       0.00000       0.00000       0.00000       0.00000       0.00000       0.00000       0.00000
   5  23 3596.4026    2.8675  3.1771  9.9848  0.0033  0.0933   0.0785   0.2500    0.9231   0.0000   463.1381      -39.2157       53.1974      -3.25211      -4.26381       17.1835       2.41804      -3.19570     -0.129579    -0.0712174       0.00000       0.00000       0.00000       0.00000       0.00000       0.00000       0.00000       0.00000       0.00000       0.00000       0.00000       0.00000       0.00000       0.00000       0.00000       0.00000       0.00000       0.00000       0.00000       0.00000       0.00000       0.00000       0.00000       0.00000       0.00000       0.00000       26.6514       31.5809       27.2082       21.2362       14.9590       8.62295       4.45250       1.90158      0.695141      0.167313       0.00000       0.00000       0.00000       0.00000       0.00000       0.00000       0.00000       0.00000       0.00000       0.00000       0.00000       0.00000       0.00000       0.00000       0.00000       0.00000       0.00000       0.00000       0.00000       0.00000       0.00000       0.00000       0.00000       0.00000       0.00000       0.00000
   5  24 3733.6366    2.1614  4.8906 10.0429 -0.0011  0.1177   0.0467   0.3239    0.3186   0.0000   500.9368       23.2322       55.6383       8.17070       9.96501      -21.7327      -4.50779     -0.192987      0.164084      0.185981       0.00000       0.00000       0.00000       0.00000       0.00000       0.00000       0.00000       0.00000       0.00000       0.00000       0.00000       0.00000       0.00000       0.00000       0.00000       0.00000       0.00000       0.00000       0.00000       0.00000       0.00000       0.00000       0.00000       0.00000       0.00000       0.00000       34.3461       40.2433       34.5913       28.1196       18.5666       11.3284       5.83134       2.51069      0.842941      0.207609       0.00000       0.00000       0.00000       0.00000       0.00000       0.00000       0.00000       0.00000       0.00000       0.00000       0.00000       0.00000       0.00000       0.00000       0.00000       0.00000       0.00000       0.00000       0.00000       0.00000       0.00000       0.00000       0.00000       0.00000       0.00000       0.00000
   5  25 3871.2703    1.8139  6.1116  9.8390 -0.0006  0.1379   0.0362   0.3996    0.2376   0.0000   408.8163       14.7347      -5.31951      -28.0161      -48.1361       5.77684      -7.53153      -2.58357     -0.131476      0.291676       0.00000       0.00000       0.00000       0.00000       0.00000       0.00000       0.00000       0.00000       0.00000       0.00000       0.00000       0.00000       0.00000       0.00000       0.00000       0.00000       0.00000       0.00000       0.00000       0.00000       0.00000       0.00000       0.00000       0.00000       0.00000       0.00000       44.4364       48.5426       42.4541       33.4373       23.5748       13.2673       6.81563       2.73980      0.993229      0.219365       0.00000       0.00000       0.00000       0.00000       0.00000       0.00000       0.00000       0.00000       0.00000       0.00000       0.00000       0.00000       0.00000       0.00000       0.00000       0.00000       0.00000       0.00000       0.00000       0.00000       0.00000       0.00000       0.00000       0.00000       0.00000       0.00000
   5  26 4009.1896    1.5576  8.4448  9.4999 -0.0052  0.1773   0.0284   0.5049    0.2067   0.0000   502.3700      -52.5519       22.8832      -85.8354       2.81526    -0.0252130       7.92579       2.98311       2.13305     -0.319078       0.00000       0.00000       0.00000       0.00000       0.00000       0.00000       0.00000       0.00000       0.00000       0.00000       0.00000       0.00000       0.00000       0.00000       0.00000       0.00000       0.00000       0.00000       0.00000       0.00000       0.00000       0.00000       0.00000       0.00000       0.00000       0.00000       53.0662       63.7217       53.0564       43.0282       26.6247       16.7861       8.23705       3.80108       1.20840      0.322316       0.00000       0.00000       0.00000       0.00000       0.00000       0.00000       0.00000       0.00000       0.00000       0.00000       0.00000       0.00000       0.00000       0.00000       0.00000       0.00000       0.00000       0.00000       0.00000       0.00000       0.00000       0.00000       0.00000       0.00000       0.00000       0.00000
   6  14 2415.4285    1.3694  0.7795 10.5611  0.0023  0.0873   0.0801   0.1208    0.2386   0.0000   447.7245       35.6839       14.6753       5.17806      -19.9353       2.16090      -2.86091       3.66980      -1.67270    -0.0206787     -0.121034   -0.00801361       0.00000       0.00000       0.00000       0.00000       0.00000       0.00000       0.00000       0.00000       0.00000       0.00000       0.00000       0.00000       0.00000       0.00000       0.00000       0.00000       0.00000       0.00000       0.00000       0.00000       0.00000       0.00000       0.00000       0.00000       30.3047       36.2333       32.0515       25.9745       15.6175       8.96795       4.26632       2.34125      0.698952      0.308435     0.0676144     0.0228383       0.00000       0.00000       0.00000       0.00000       0.00000       0.00000       0.00000       0.00000       0.00000       0.00000       0.00000       0.00000       0.00000       0.00000       0.00000       0.00000       0.00000       0.00000       0.00000       0.00000       0.00000       0.00000       0.00000       0.00000
   6  15 2551.0263    1.9037  0.8420 11.4436 -0.0148  0.0716   0.0973   0.1072    0.2105   0.0000   442.1134       3.08582      -2.55697      -6.36240       6.56957      -7.16443      -4.61337       2.64401      0.160310     -0.452389    -0.0680761   -0.00275719       0.00000       0.00000       0.00000       0.00000       0.00000       0.00000       0.00000       0.00000       0.00000       0.00000       0.00000       0.00000       0.00000       0.00000       0.00000       0.00000       0.00000       0.00000       0.00000       0.00000       0.00000       0.00000       0.00000       0.00000       14.7191       19.6480       19.7213       10.7771       13.2583       6.39410       4.37955       3.05625      0.794327      0.469135      0.177990     0.0283615       0.00000       0.00000       0.00000       0.00000       0.00000       0.00000       0.00000       0.00000       0.00000       0.00000       0.00000       0.00000       0.00000       0.00000       0.00000       0.00000       0.00000       0.00000       0.00000       0.00000       0.00000       0.00000       0.00000       0.00000
   6  16 2686.9732    2.4682  1.0112 10.7387 -0.0041  0.0464   0.1031   0.1210    0.5449   0.0000   451.1314       3.40046       12.9167       11.6200       2.96060       4.71792       1.02593      -1.24190     -0.447967      0.193886     0.0305457    0.00273655       0.00000       0.00000       0.00000       0.00000       0.00000       0.00000       0.00000       0.00000       0.00000       0.00000       0.00000       0.00000       0.00000       0.00000       0.00000       0.00000       0.00000       0.00000       0.00000       0.00000       0.00000       0.00000       0.00000       0.00000       11.4698       12.0032       11.7569       10.5347       7.02885       4.98036       2.92452       1.71869      0.719965      0.284918     0.0743451     0.0166993       0.00000       0.00000       0.00000       0.00000       0.00000       0.00000       0.00000       0.00000       0.00000       0.00000       0.00000       0.00000       0.00000       0.00000       0.00000       0.00000       0.00000       0.00000       0.00000       0.00000       0.00000       0.00000       0.00000       0.00000
   6  17 2823.6659    3.1402  0.6352 12.0161 -0.0132  0.0480   0.1650   0.0937    0.2535   0.0000   437.4541      -14.9156       10.7243       8.88554       4.61430      -3.92897     -0.162963      0.927369     -0.734733     -0.240150    -0.0479050   -0.00163218       0.00000       0.00000       0.00000       0.00000       0.00000       0.00000       0.00000       0.00000       0.00000       0.00000       0.00000       0.00000       0.00000       0.00000       0.00000       0.00000       0.00000       0.00000       0.00000       0.00000       0.00000       0.00000       0.00000       0.00000       16.2912       19.0269       16.2928       12.6310       8.60090       5.04440       2.86052       1.18565      0.626191      0.192537     0.0678455     0.0148228       0.00000       0.00000       0.00000       0.00000       0.00000       0.00000       0.00000       0.00000       0.00000       0.00000       0.00000       0.00000       0.00000       0.00000       0.00000       0.00000       0.00000       0.00000       0.00000       0.00000       0.00000       0.00000       0.00000       0.00000
   6  18 2960.6028    4.0708  0.7549 11.7082 -0.0037  0.0385   0.1876   0.0900    0.4695   0.0000   432.2281      -1.05583       15.0071      -8.73326      -4.96887     -0.694438    -0.0151661      0.795844      -1.11970      0.142760     0.0982617     0.0120590       0.00000       0.00000       0.00000       0.00000       0.00000       0.00000       0.00000       0.00000       0.00000       0.00000       0.00000       0.00000       0.00000       0.00000       0.00000       0.00000       0.00000       0.00000       0.00000       0.00000       0.00000       0.00000       0.00000       0.00000       10.7314       11.0304       10.9452       9.41234       6.28665       3.82309       2.57830       1.41581      0.662096      0.214427     0.0624138     0.0124812       0.00000       0.00000       0.00000       0.00000       0.00000       0.00000       0.00000       0.00000       0.00000       0.00000       0.00000       0.00000       0.00000       0.00000       0.00000       0.00000       0.00000       0.00000       0.00000       0.00000       0.00000       0.00000       0.00000       0.00000
   6  19 3097.1216    4.3368  0.8400 12.3545  0.0022  0.0433   0.1807   0.1011    0.3450   0.0000   439.3002       11.5426       27.6245       3.98624       12.1693       8.22633     -0.130247     -0.453376       1.04458     0.0967130     0.0255289     0.0159984       0.00000       0.00000       0.00000       0.00000       0.00000       0.00000       0.00000       0.00000       0.00000       0.00000       0.00000       0.00000       0.00000       0.00000       0.00000       0.00000       0.00000       0.00000       0.00000       0.00000       0.00000       0.00000       0.00000       0.00000       10.0209       12.8178       11.2111       9.55538       7.08892       4.27426       2.93657       1.35755      0.723840      0.235980     0.0871636     0.0195741       0.00000       0.00000       0.00000       0.00000       0.00000       0.00000       0.00000       0.00000       0.00000       0.00000       0.00000       0.00000       0.00000       0.00000       0.00000       0.00000       0.00000       0.00000       0.00000       0.00000       0.00000       0.00000       0.00000       0.00000
   6  20 3233.9333    4.0350  0.9727 12.0512 -0.0152  0.0461   0.1653   0.1202    0.6045   0.0000   418.0701      -11.8707       28.3564      -6.23604      -21.5311      -4.33126      0.253578       2.96819      0.581257     -0.318868     -0.112162     0.0393475       0.00000       0.00000       0.00000       0.00000       0.00000       0.00000       0.00000       0.00000       0.00000       0.00000       0.00000       0.00000       0.00000       0.00000       0.00000       0.00000       0.00000       0.00000       0.00000       0.00000       0.00000       0.00000       0.00000       0.00000       14.0261       15.4551       14.3250       11.4377       7.68777       5.32609       2.88925       1.44261      0.705417      0.282287     0.0783608     0.0154640       0.00000       0.00000       0.00000       0.00000       0.00000       0.00000       0.00000       0.00000       0.00000       0.00000       0.00000       0.00000       0.00000       0.00000       0.00000       0.00000       0.00000       0.00000       0.00000       0.00000       0.00000       0.00000       0.00000       0.00000
   6  21 3370.8799    3.4998  1.5372 11.6159 -0.0223  0.0612   0.1241   0.1590    0.6372   0.0000   443.2538      -8.73910       32.4217       6.76716      -28.8260       5.83730      -3.74851      -3.51190      0.435845      0.302177     -0.177948    -0.0488075       0.00000       0.00000       0.00000       0.00000       0.00000       0.00000       0.00000       0.00000       0.00000       0.00000       0.00000       0.00000       0.00000       0.00000       0.00000       0.00000       0.00000       0.00000       0.00000       0.00000       0.00000       0.00000       0.00000       0.00000       15.8884       17.0868       16.9268       13.0230       10.7472       7.11780       3.94600       2.34744      0.894159      0.395337      0.121248     0.0216666       0.00000       0.00000       0.00000       0.00000       0.00000       0.00000       0.00000       0.00000       0.00000       0.00000       0.00000       0.00000       0.00000       0.00000       0.00000       0.00000       0.00000       0.00000       0.00000       0.00000       0.00000       0.00000       0.00000       0.00000
   6  22 3508.2067    3.0074  2.4142 10.5706 -0.0045  0.0746   0.0804   0.1964    0.6205   0.0000   411.3412      -14.3308      -6.52180       16.1149      -18.4841       5.32757       2.55108      0.759321     -0.198977     -0.411866      0.159766     0.0261220       0.00000       0.00000       0.00000       0.00000       0.00000       0.00000       0.00000       0.00000       0.00000       0.00000       0.00000       0.00000       0.00000       0.00000       0.00000       0.00000       0.00000       0.00000       0.00000       0.00000       0.00000       0.00000       0.00000       0.00000       19.6443       22.9813       21.6655       17.6661       12.5761       8.40067       4.75790       2.76407       1.15113      0.495179      0.143187     0.0301741       0.00000       0.00000       0.00000       0.00000       0.00000       0.00000       0.00000       0.00000       0.00000       0.00000       0.00000       0.00000       0.00000       0.00000       0.00000       0.00000       0.00000       0.00000       0.00000       0.00000       0.00000       0.00000       0.00000       0.00000
   6  23 3645.8551    2.4906  3.7113 10.3225 -0.0053  0.0961   0.0571   0.2698    0.3408   0.0000   452.6480      -31.0506       2.16356       11.4507       2.80790      -6.71901       6.76540       1.54463      -1.66791     -0.461114      0.415732    -0.0712706       0.00000       0.00000       0.00000       0.00000       0.00000       0.00000       0.00000       0.00000       0.00000       0.00000       0.00000       0.00000       0.00000       0.00000       0.00000       0.00000       0.00000       0.00000       0.00000       0.00000       0.00000       0.00000       0.00000       0.00000       23.3953       28.5352       27.4257       20.9716       16.6938       10.2317       6.49355       3.25216       1.59935      0.599669      0.212919     0.0397666       0.00000       0.00000       0.00000       0.00000       0.00000       0.00000       0.00000       0.00000       0.00000       0.00000       0.00000       0.00000       0.00000       0.00000       0.00000       0.00000       0.00000       0.00000       0.00000       0.00000       0.00000       0.00000       0.00000       0.00000
   6  24 3783.8222    2.0386  5.2056 10.1140 -0.0043  0.1180   0.0416   0.3336    0.2278   0.0000   449.0410       37.0469       3.44176      -45.6379       34.5197       24.5449      -7.86010      -9.24071      0.606598      0.855271     -0.333103    -0.0380085       0.00000       0.00000       0.00000       0.00000       0.00000       0.00000       0.00000       0.00000       0.00000       0.00000       0.00000       0.00000       0.00000       0.00000       0.00000       0.00000       0.00000       0.00000       0.00000       0.00000       0.00000       0.00000       0.00000       0.00000       29.9672       35.3502       32.5207       26.9896       20.6988       13.2441       8.13957       4.15053       1.92550      0.717283      0.242363     0.0492650       0.00000       0.00000       0.00000       0.00000       0.00000       0.00000       0.00000       0.00000       0.00000       0.00000       0.00000       0.00000       0.00000       0.00000       0.00000       0.00000       0.00000       0.00000       0.00000       0.00000       0.00000       0.00000       0.00000       0.00000
   6  25 3921.8958    1.6245  6.9589  9.9914  0.0002  0.1495   0.0306   0.4327    0.1394   0.0000   423.9848      -22.1261      0.909934      -23.1519      -2.96609       25.4010      -7.51799      -3.39242      0.454638       1.16553     -0.132249     0.0177518       0.00000       0.00000       0.00000       0.00000       0.00000       0.00000       0.00000       0.00000       0.00000       0.00000       0.00000       0.00000       0.00000       0.00000       0.00000       0.00000       0.00000       0.00000       0.00000       0.00000       0.00000       0.00000       0.00000       0.00000       37.2683       44.6117       40.7045       34.2162       26.6025       17.0037       10.1141       5.49874       2.32890      0.946708      0.309941     0.0638914       0.00000       0.00000       0.00000       0.00000       0.00000       0.00000       0.00000       0.00000       0.00000       0.00000       0.00000       0.00000       0.00000       0.00000       0.00000       0.00000       0.00000       0.00000       0.00000       0.00000       0.00000       0.00000       0.00000       0.00000
   6  28 4338.2773    0.9963 12.9007  9.4225  0.0005  0.2465   0.0173   0.7550    0.0904   0.0000   393.5989       84.4102       88.2953      -13.4605      -24.2484       37.4283       44.5740      -27.3220      -7.26004       4.91641       1.24188     -0.359802       0.00000       0.00000       0.00000       0.00000       0.00000       0.00000       0.00000       0.00000       0.00000       0.00000       0.00000       0.00000       0.00000       0.00000       0.00000       0.00000       0.00000       0.00000       0.00000       0.00000       0.00000       0.00000       0.00000       0.00000       61.7601       73.2542       69.0432       58.2201       42.7018       28.1687       16.7394       9.35678       4.09667       1.65669      0.510561      0.105438       0.00000       0.00000       0.00000       0.00000       0.00000       0.00000       0.00000       0.00000       0.00000       0.00000       0.00000       0.00000       0.00000       0.00000       0.00000       0.00000       0.00000       0.00000       0.00000       0.00000       0.00000       0.00000       0.00000       0.00000
   7  11 2045.8301    0.5642  0.4476  9.5809 -0.0103  0.0449   0.0358   0.0774    0.1046   0.0000   439.7950       14.7369       14.0428       5.08087       5.47969       2.58396       1.40874      0.899646     -0.218458      0.231273    -0.0386981      0.107881     0.0168328   -0.00143206       0.00000       0.00000       0.00000       0.00000       0.00000       0.00000       0.00000       0.00000       0.00000       0.00000       0.00000       0.00000       0.00000       0.00000       0.00000       0.00000       0.00000       0.00000       0.00000       0.00000       0.00000       0.00000       8.57349       10.0699       11.3356       8.30745       7.21044       5.32493       3.18230       2.10628       1.20363      0.514064      0.233100     0.0961760     0.0253196    0.00375987       0.00000       0.00000       0.00000       0.00000       0.00000       0.00000       0.00000       0.00000       0.00000       0.00000       0.00000       0.00000       0.00000       0.00000       0.00000       0.00000       0.00000       0.00000       0.00000       0.00000       0.00000       0.00000
   7  13 2322.1277    1.2147  0.8751  9.7510 -0.0076  0.1070   0.0531   0.0997    0.3366   0.0000   413.0965      -12.5771       20.8672      -3.54701       1.39189      -6.28766      -4.68891       1.52670     -0.372371     -0.702628      0.216544    -0.0402236   -0.00203005    0.00112445       0.00000       0.00000       0.00000       0.00000       0.00000       0.00000       0.00000       0.00000       0.00000       0.00000       0.00000       0.00000       0.00000       0.00000       0.00000       0.00000       0.00000       0.00000       0.00000       0.00000       0.00000       0.00000       38.5921       49.0906       46.8328       34.9021       21.6003       11.4262       5.41806       2.51612       1.20353      0.488080      0.201803     0.0760959     0.0196888    0.00345303       0.00000       0.00000       0.00000       0.00000       0.00000       0.00000       0.00000       0.00000       0.00000       0.00000       0.00000       0.00000       0.00000       0.00000       0.00000       0.00000       0.00000       0.00000       0.00000       0.00000       0.00000       0.00000
   7  14 2458.1256    1.6341  1.0198  9.9952 -0.0013  0.0430   0.0614   0.1127    0.3391   0.0000   433.9582       2.21703       12.7507      -4.94396      -6.20333       1.73798       1.28919     -0.675349      -1.03901      0.561256    -0.0511248     0.0947411    -0.0317463  -0.000458700       0.00000       0.00000       0.00000       0.00000       0.00000       0.00000       0.00000       0.00000       0.00000       0.00000       0.00000       0.00000       0.00000       0.00000       0.00000       0.00000       0.00000       0.00000       0.00000       0.00000       0.00000       0.00000       10.5490       11.5789       11.7798       9.82228       7.66255       5.30571       3.51099       1.94033       1.01758      0.504023      0.212755     0.0719995     0.0192247    0.00331548       0.00000       0.00000       0.00000       0.00000       0.00000       0.00000       0.00000       0.00000       0.00000       0.00000       0.00000       0.00000       0.00000       0.00000       0.00000       0.00000       0.00000       0.00000       0.00000       0.00000       0.00000       0.00000
   7  15 2594.1995    2.0865  0.7980 11.1243 -0.0080  0.0422   0.0905   0.1049    0.2235   0.0000   435.2952       2.85371       12.6933      -6.79260       5.26547       6.97843     -0.295619      -3.06133      -1.62701      0.652049    -0.0137982     0.0105035   -0.00437790    0.00311461       0.00000       0.00000       0.00000       0.00000       0.00000       0.00000       0.00000       0.00000       0.00000       0.00000       0.00000       0.00000       0.00000       0.00000       0.00000       0.00000       0.00000       0.00000       0.00000       0.00000       0.00000       0.00000       9.71343       10.8618       9.00714       8.30167       7.40041       6.09270       3.64278       2.08100       1.02443      0.426457      0.184172     0.0709111     0.0179714    0.00406125       0.00000       0.00000       0.00000       0.00000       0.00000       0.00000       0.00000       0.00000       0.00000       0.00000       0.00000       0.00000       0.00000       0.00000       0.00000       0.00000       0.00000       0.00000       0.00000       0.00000       0.00000       0.00000
   7  16 2731.1005    2.8543  0.7523 11.3774 -0.0163  0.0382   0.1198   0.0877    0.2961   0.0000   450.0654       11.7130      -2.73708      -9.21174      -4.44241      -4.20591      -6.53850      0.182842      -1.12711     -0.178461     -0.156221    -0.0309369     0.0126927    0.00548597       0.00000       0.00000       0.00000       0.00000       0.00000       0.00000       0.00000       0.00000       0.00000       0.00000       0.00000       0.00000       0.00000       0.00000       0.00000       0.00000       0.00000       0.00000       0.00000       0.00000       0.00000       0.00000       9.40855       10.8557       10.9412       8.20707       6.79137       4.78189       2.92627       1.72238      0.910553      0.388457      0.173114     0.0670387     0.0185064    0.00298084       0.00000       0.00000       0.00000       0.00000       0.00000       0.00000       0.00000       0.00000       0.00000       0.00000       0.00000       0.00000       0.00000       0.00000       0.00000       0.00000       0.00000       0.00000       0.00000       0.00000       0.00000       0.00000
   7  17 2868.2958    3.2712  0.8516 12.1746  0.0017  0.0431   0.1270   0.1030    0.2067   0.0000   437.2261      -7.86947       16.7060      -3.22699      -14.6859       1.93579      -1.41729       2.32367      -1.12190    -0.0630928     0.0531765    -0.0477500   -0.00840907   -0.00148595       0.00000       0.00000       0.00000       0.00000       0.00000       0.00000       0.00000       0.00000       0.00000       0.00000       0.00000       0.00000       0.00000       0.00000       0.00000       0.00000       0.00000       0.00000       0.00000       0.00000       0.00000       0.00000       8.74187       11.6404       10.4931       8.73962       7.10519       5.17712       3.24157       2.07214      0.884377      0.544145      0.174319     0.0787820     0.0222927    0.00455957       0.00000       0.00000       0.00000       0.00000       0.00000       0.00000       0.00000       0.00000       0.00000       0.00000       0.00000       0.00000       0.00000       0.00000       0.00000       0.00000       0.00000       0.00000       0.00000       0.00000       0.00000       0.00000
   7  18 3005.5997    4.1067  0.7527 12.2591 -0.0070  0.0384   0.1732   0.0911    0.2536   0.0000   449.5800      -11.1677       12.2277      -14.0045      -3.94478       2.17755      -3.20810      0.647630     -0.195040     -0.761792     0.0586496    -0.0737356    0.00575339    0.00317735       0.00000       0.00000       0.00000       0.00000       0.00000       0.00000       0.00000       0.00000       0.00000       0.00000       0.00000       0.00000       0.00000       0.00000       0.00000       0.00000       0.00000       0.00000       0.00000       0.00000       0.00000       0.00000       9.16132       10.0038       9.04418       8.39830       7.02877       4.48902       3.09311       1.90730       1.00176      0.461110      0.163760     0.0548047     0.0171594    0.00320787       0.00000       0.00000       0.00000       0.00000       0.00000       0.00000       0.00000       0.00000       0.00000       0.00000       0.00000       0.00000       0.00000       0.00000       0.00000       0.00000       0.00000       0.00000       0.00000       0.00000       0.00000       0.00000
   7  19 3142.6710    4.2820  0.7876 12.5743 -0.0062  0.0387   0.1789   0.0866    0.2648   0.0000   439.4888      -9.89211       27.6811      -19.7918       6.53357       2.14821      0.157196      0.447296       1.16625     -0.750339     -0.161294   -0.00595410     0.0110962    0.00286957       0.00000       0.00000       0.00000       0.00000       0.00000       0.00000       0.00000       0.00000       0.00000       0.00000       0.00000       0.00000       0.00000       0.00000       0.00000       0.00000       0.00000       0.00000       0.00000       0.00000       0.00000       0.00000       8.99585       10.6692       10.4195       8.65829       6.46084       4.81524       2.80543       1.78612      0.917514      0.444281      0.179195     0.0690779     0.0174315    0.00353282       0.00000       0.00000       0.00000       0.00000       0.00000       0.00000       0.00000       0.00000       0.00000       0.00000       0.00000       0.00000       0.00000       0.00000       0.00000       0.00000       0.00000       0.00000       0.00000       0.00000       0.00000       0.00000
   7  20 3279.7489    3.8104  1.2812 12.4273 -0.0134  0.0504   0.1335   0.1317    0.2654   0.0000   431.0410       15.9158     -0.239257      -8.16263       9.63566      -4.32195      -1.16842       4.92982     0.0717925      0.601357     -0.161441     0.0131314   -0.00558928   -0.00475879       0.00000       0.00000       0.00000       0.00000       0.00000       0.00000       0.00000       0.00000       0.00000       0.00000       0.00000       0.00000       0.00000       0.00000       0.00000       0.00000       0.00000       0.00000       0.00000       0.00000       0.00000       0.00000       10.8216       13.2991       12.3989       10.5998       8.23118       6.09661       4.03588       2.22484       1.24436      0.536263      0.258640     0.0823715     0.0246143    0.00504844       0.00000       0.00000       0.00000       0.00000       0.00000       0.00000       0.00000       0.00000       0.00000       0.00000       0.00000       0.00000       0.00000       0.00000       0.00000       0.00000       0.00000       0.00000       0.00000       0.00000       0.00000       0.00000
   7  21 3417.4759    3.3083  2.2619 10.8033 -0.0034  0.0618   0.0831   0.1695    0.4038   0.0000   441.0623      -22.8329      -4.29145      -11.1023       4.55506      -2.40104       2.90432       1.40296     -0.137082      0.151341     0.0803555    -0.0241120    -0.0531445   -0.00481590       0.00000       0.00000       0.00000       0.00000       0.00000       0.00000       0.00000       0.00000       0.00000       0.00000       0.00000       0.00000       0.00000       0.00000       0.00000       0.00000       0.00000       0.00000       0.00000       0.00000       0.00000       0.00000       13.2353       15.3048       15.0721       12.9090       10.2303       7.33411       4.87072       2.84333       1.47772      0.744010      0.299640      0.106538     0.0305616    0.00573161       0.00000       0.00000       0.00000       0.00000       0.00000       0.00000       0.00000       0.00000       0.00000       0.00000       0.00000       0.00000       0.00000       0.00000       0.00000       0.00000       0.00000       0.00000       0.00000       0.00000       0.00000       0.00000
   7  22 3555.1951    2.7230  2.5995 11.3473  0.0042  0.0731   0.0711   0.1959    0.2105   0.0000   438.0437       31.3381      -9.07887       10.3613      -7.25593       10.1422     -0.185417       1.57275      -4.30792      0.564639      0.192505    -0.0349232   -0.00644357   -0.00500123       0.00000       0.00000       0.00000       0.00000       0.00000       0.00000       0.00000       0.00000       0.00000       0.00000       0.00000       0.00000       0.00000       0.00000       0.00000       0.00000       0.00000       0.00000       0.00000       0.00000       0.00000       0.00000       16.2051       17.8628       17.4126       15.9599       11.9551       9.13518       5.80346       3.49671       1.89132      0.878824      0.368054      0.127616     0.0322272    0.00674805       0.00000       0.00000       0.00000       0.00000       0.00000       0.00000       0.00000       0.00000       0.00000       0.00000       0.00000       0.00000       0.00000       0.00000       0.00000       0.00000       0.00000       0.00000       0.00000       0.00000       0.00000       0.00000
   7  23 3693.2617    2.2305  4.2268 10.3790 -0.0005  0.0940   0.0434   0.2650    0.1876   0.0000   419.1188      -46.9179      -19.4598       16.9287       14.8054       15.2589       7.46891      -1.85686      -1.72317       2.61648      0.218741    -0.0758408   0.000398492     0.0215113       0.00000       0.00000       0.00000       0.00000       0.00000       0.00000       0.00000       0.00000       0.00000       0.00000       0.00000       0.00000       0.00000       0.00000       0.00000       0.00000       0.00000       0.00000       0.00000       0.00000       0.00000       0.00000       21.7228       25.0228       24.6762       20.6114       16.1692       11.7024       7.26087       4.43171       2.35700       1.07332      0.456172      0.167092     0.0446957    0.00825688       0.00000       0.00000       0.00000       0.00000       0.00000       0.00000       0.00000       0.00000       0.00000       0.00000       0.00000       0.00000       0.00000       0.00000       0.00000       0.00000       0.00000       0.00000       0.00000       0.00000       0.00000       0.00000
   7  24 3831.6559    1.9724  5.4065  9.6720 -0.0041  0.1110   0.0342   0.2951    0.2300   0.0000   420.3759      -4.72046       38.7745       32.0990      -2.56968       6.20703      0.182162      -3.00269       4.74734      -1.20150     -0.638678      0.434078      0.104526    0.00522611       0.00000       0.00000       0.00000       0.00000       0.00000       0.00000       0.00000       0.00000       0.00000       0.00000       0.00000       0.00000       0.00000       0.00000       0.00000       0.00000       0.00000       0.00000       0.00000       0.00000       0.00000       0.00000       25.7817       29.9781       29.2412       25.0202       19.1480       13.8865       8.96561       5.23731       2.69037       1.35900      0.549903      0.199974     0.0542254     0.0103157       0.00000       0.00000       0.00000       0.00000       0.00000       0.00000       0.00000       0.00000       0.00000       0.00000       0.00000       0.00000       0.00000       0.00000       0.00000       0.00000       0.00000       0.00000       0.00000       0.00000       0.00000       0.00000
   7  25 3970.7815    1.5942  6.9071  9.7400 -0.0048  0.1311   0.0261   0.3820    0.1345   0.0000   410.9976       30.7688     -0.773594       12.0082      -26.9331       4.94284      -1.61771      -5.10264      -2.15190       1.14905       1.49289     0.0842847    -0.0508806     0.0282818       0.00000       0.00000       0.00000       0.00000       0.00000       0.00000       0.00000       0.00000       0.00000       0.00000       0.00000       0.00000       0.00000       0.00000       0.00000       0.00000       0.00000       0.00000       0.00000       0.00000       0.00000       0.00000       31.1460       36.3048       35.5003       31.2315       22.5222       16.0605       10.3285       6.10306       3.26070       1.60618      0.662276      0.231281     0.0622121     0.0121942       0.00000       0.00000       0.00000       0.00000       0.00000       0.00000       0.00000       0.00000       0.00000       0.00000       0.00000       0.00000       0.00000       0.00000       0.00000       0.00000       0.00000       0.00000       0.00000       0.00000       0.00000       0.00000
   7  26 4109.1013    1.3892  9.2817  9.2511 -0.0006  0.1642   0.0202   0.4710    0.1305   0.0000   527.0429      -54.6702      -58.9324      -19.0386       25.7638      -23.7779      -4.67191       2.44018       1.89940      -2.39138    -0.0174398     -0.318493    -0.0775655   -0.00392577       0.00000       0.00000       0.00000       0.00000       0.00000       0.00000       0.00000       0.00000       0.00000       0.00000       0.00000       0.00000       0.00000       0.00000       0.00000       0.00000       0.00000       0.00000       0.00000       0.00000       0.00000       0.00000       35.7577       45.4036       42.0055       37.3449       27.8327       20.6967       12.7599       7.64286       3.92523       1.91729      0.803029      0.303120     0.0837451     0.0176015       0.00000       0.00000       0.00000       0.00000       0.00000       0.00000       0.00000       0.00000       0.00000       0.00000       0.00000       0.00000       0.00000       0.00000       0.00000       0.00000       0.00000       0.00000       0.00000       0.00000       0.00000       0.00000
   8  11 2086.1369    0.6611  0.5129  9.4950 -0.0087  0.0594   0.0333   0.0703    0.1176   0.0000   439.1541      0.179935       17.9406      -2.38126       5.52113      -6.44238    -0.0772324      0.129920     -0.535824     0.0847423      0.375996      0.181143     0.0115280    0.00467253   -0.00141668   0.000249521       0.00000       0.00000       0.00000       0.00000       0.00000       0.00000       0.00000       0.00000       0.00000       0.00000       0.00000       0.00000       0.00000       0.00000       0.00000       0.00000       0.00000       0.00000       0.00000       0.00000       8.83968       13.0617       12.2952       10.9909       8.37493       4.74496       4.79195       2.45661       1.45831      0.857842      0.494246      0.254548     0.0761485     0.0200932    0.00798915    0.00155510       0.00000       0.00000       0.00000       0.00000       0.00000       0.00000       0.00000       0.00000       0.00000       0.00000       0.00000       0.00000       0.00000       0.00000       0.00000       0.00000       0.00000       0.00000       0.00000       0.00000
   8  12 2225.1428    0.9716  0.6397 10.0995 -0.0100  0.0501   0.0456   0.0838    0.1362   0.0000   430.3645       18.4720       19.5099       2.36471      -5.68954       2.52853      -5.18904       1.56184       1.04157     -0.172156     -0.159598     0.0461741     -0.101793    -0.0139570   0.000455214  -0.000253742       0.00000       0.00000       0.00000       0.00000       0.00000       0.00000       0.00000       0.00000       0.00000       0.00000       0.00000       0.00000       0.00000       0.00000       0.00000       0.00000       0.00000       0.00000       0.00000       0.00000       7.02233       12.8439       9.38280       10.8885       7.17883       6.27550       4.28051       2.52553       1.81920      0.606544      0.552970      0.119634     0.0935859     0.0236443    0.00704870    0.00172304       0.00000       0.00000       0.00000       0.00000       0.00000       0.00000       0.00000       0.00000       0.00000       0.00000       0.00000       0.00000       0.00000       0.00000       0.00000       0.00000       0.00000       0.00000       0.00000       0.00000
   8  13 2362.8084    1.2196  0.8142 10.4608 -0.0235  0.0439   0.0506   0.0994    0.1844   0.0000   446.8270      -7.65074       15.1464       8.78413       3.92545      0.448198       3.47948      -1.56779       2.08084      -1.01022     -0.627991     -0.107066     0.0202568    -0.0265724    0.00619590  -0.000253455       0.00000       0.00000       0.00000       0.00000       0.00000       0.00000       0.00000       0.00000       0.00000       0.00000       0.00000       0.00000       0.00000       0.00000       0.00000       0.00000       0.00000       0.00000       0.00000       0.00000       7.32405       10.6488       7.98156       9.34170       6.53205       5.77674       3.62889       2.38784       1.58824      0.771848      0.381925      0.152764     0.0638900     0.0209212    0.00507153    0.00138951       0.00000       0.00000       0.00000       0.00000       0.00000       0.00000       0.00000       0.00000       0.00000       0.00000       0.00000       0.00000       0.00000       0.00000       0.00000       0.00000       0.00000       0.00000       0.00000       0.00000
   8  14 2499.4957    1.8382  0.8146 10.8223 -0.0040  0.0416   0.0726   0.0958    0.2013   0.0000   424.3313       7.40553       12.3364      -9.01201       1.92987       5.93331      -3.98014      0.728553     -0.337615      0.477321     -0.366465     -0.146073   -0.00483931     0.0329303   -0.00686987   -0.00109012       0.00000       0.00000       0.00000       0.00000       0.00000       0.00000       0.00000       0.00000       0.00000       0.00000       0.00000       0.00000       0.00000       0.00000       0.00000       0.00000       0.00000       0.00000       0.00000       0.00000       6.86613       9.42570       7.91348       8.57490       5.68323       5.11321       3.41873       2.41839       1.07812      0.740629      0.342418      0.176366     0.0522543     0.0211255    0.00434139    0.00116551       0.00000       0.00000       0.00000       0.00000       0.00000       0.00000       0.00000       0.00000       0.00000       0.00000       0.00000       0.00000       0.00000       0.00000       0.00000       0.00000       0.00000       0.00000       0.00000       0.00000
   8  16 2773.7151    2.7341  0.7649 11.7742 -0.0155  0.0375   0.1135   0.0842    0.2032   0.0000   431.7157      -8.01267       16.6140      -1.55907       2.55073     -0.747253    -0.0260821       2.72220       3.60253      0.880954     -0.360369     0.0614656     0.0642350    -0.0188777    0.00889037   0.000664505       0.00000       0.00000       0.00000       0.00000       0.00000       0.00000       0.00000       0.00000       0.00000       0.00000       0.00000       0.00000       0.00000       0.00000       0.00000       0.00000       0.00000       0.00000       0.00000       0.00000       7.10241       9.06654       8.82880       7.68512       6.20074       4.51289       2.90448       2.14282       1.22717      0.620319      0.345866      0.126877     0.0533790     0.0187101    0.00468140   0.000874835       0.00000       0.00000       0.00000       0.00000       0.00000       0.00000       0.00000       0.00000       0.00000       0.00000       0.00000       0.00000       0.00000       0.00000       0.00000       0.00000       0.00000       0.00000       0.00000       0.00000
   8  17 2911.4988    3.6961  0.7876 12.1581 -0.0032  0.0364   0.1383   0.0799    0.2266   0.0000   431.6859       10.1934       11.8086       9.67432      0.938876       1.75121     -0.715632      0.736048       1.04461      0.396723    -0.0542102     0.0184601     0.0465570     0.0195874    -0.0111760    0.00200223       0.00000       0.00000       0.00000       0.00000       0.00000       0.00000       0.00000       0.00000       0.00000       0.00000       0.00000       0.00000       0.00000       0.00000       0.00000       0.00000       0.00000       0.00000       0.00000       0.00000       6.95920       8.33329       8.68518       7.73660       5.67189       4.61887       3.14235       1.97733       1.13872      0.618928      0.318813      0.144972     0.0573551     0.0184484    0.00438728   0.000849925       0.00000       0.00000       0.00000       0.00000       0.00000       0.00000       0.00000       0.00000       0.00000       0.00000       0.00000       0.00000       0.00000       0.00000       0.00000       0.00000       0.00000       0.00000       0.00000       0.00000
   8  18 3049.0478    4.1213  0.7636 12.7562 -0.0074  0.0359   0.1704   0.0875    0.1916   0.0000   439.7679       13.2254       14.2029       11.1944       7.93744      0.537358      -4.58573     -0.910516      0.620473     -0.485426     -0.327078     0.0726162    -0.0241337   -0.00193927   -0.00477675   0.000184054       0.00000       0.00000       0.00000       0.00000       0.00000       0.00000       0.00000       0.00000       0.00000       0.00000       0.00000       0.00000       0.00000       0.00000       0.00000       0.00000       0.00000       0.00000       0.00000       0.00000       7.09580       8.51423       8.71503       7.72318       5.91085       4.32271       2.98620       1.94077       1.09424      0.614469      0.335132      0.133567     0.0516068     0.0171208    0.00441242   0.000778314       0.00000       0.00000       0.00000       0.00000       0.00000       0.00000       0.00000       0.00000       0.00000       0.00000       0.00000       0.00000       0.00000       0.00000       0.00000       0.00000       0.00000       0.00000       0.00000       0.00000
   8  19 3186.7061    4.1493  1.0798 12.5584 -0.0036  0.0420   0.1497   0.1157    0.2527   0.0000   429.5313       5.41346       13.1386      -3.32761      -8.49375      -2.20525      0.554553      -2.36818      0.777595      -1.21102     -0.605418    -0.0939892      0.118960    -0.0279592    0.00133084   1.59046e-05       0.00000       0.00000       0.00000       0.00000       0.00000       0.00000       0.00000       0.00000       0.00000       0.00000       0.00000       0.00000       0.00000       0.00000       0.00000       0.00000       0.00000       0.00000       0.00000       0.00000       8.81739       11.0292       10.4467       9.80861       7.24848       5.25832       3.39776       2.23544       1.34932      0.762286      0.339198      0.152352     0.0582982     0.0189283    0.00465795   0.000987560       0.00000       0.00000       0.00000       0.00000       0.00000       0.00000       0.00000       0.00000       0.00000       0.00000       0.00000       0.00000       0.00000       0.00000       0.00000       0.00000       0.00000       0.00000       0.00000       0.00000
   8  20 3324.1215    3.5512  1.5971 12.1809 -0.0084  0.0507   0.1047   0.1612    0.2010   0.0000   426.0661       7.46590       3.23206      -10.7187       11.5350      -6.10902     -0.736567     -0.575925      -2.47223      0.568462      0.467060     0.0212906     0.0200103    -0.0176624    0.00113498    0.00152806       0.00000       0.00000       0.00000       0.00000       0.00000       0.00000       0.00000       0.00000       0.00000       0.00000       0.00000       0.00000       0.00000       0.00000       0.00000       0.00000       0.00000       0.00000       0.00000       0.00000       10.6826       13.1047       12.4369       11.5272       8.75780       6.20982       4.31231       2.71426       1.61791      0.859760      0.439808      0.180546     0.0702180     0.0214692    0.00583904    0.00117847       0.00000       0.00000       0.00000       0.00000       0.00000       0.00000       0.00000       0.00000       0.00000       0.00000       0.00000       0.00000       0.00000       0.00000       0.00000       0.00000       0.00000       0.00000       0.00000       0.00000
   8  21 3462.2729    2.9676  2.1128 11.6847 -0.0032  0.0654   0.0761   0.1612    0.1654   0.0000   419.6349       14.2697       22.2262       7.86651       8.07439       3.20528      -6.61724       2.10507      0.105203     -0.531335     -0.177537     -0.215812    -0.0122540     0.0277530   -0.00885863    0.00238277       0.00000       0.00000       0.00000       0.00000       0.00000       0.00000       0.00000       0.00000       0.00000       0.00000       0.00000       0.00000       0.00000       0.00000       0.00000       0.00000       0.00000       0.00000       0.00000       0.00000       12.6687       15.8051       14.3513       13.5714       10.8866       8.63884       5.71920       3.85242       2.10767       1.19113      0.531961      0.246391     0.0873125     0.0321346    0.00802248    0.00166448       0.00000       0.00000       0.00000       0.00000       0.00000       0.00000       0.00000       0.00000       0.00000       0.00000       0.00000       0.00000       0.00000       0.00000       0.00000       0.00000       0.00000       0.00000       0.00000       0.00000
   8  22 3600.8059    2.4962  3.0118 11.3551 -0.0031  0.0789   0.0589   0.2037    0.1365   0.0000   435.6309      -7.51036       46.2402       1.08301       9.90876      -16.4544       8.20448       19.2850       1.16658      -1.44538      0.405691      0.458358     0.0840406    -0.0202501  -0.000959409  -0.000620325       0.00000       0.00000       0.00000       0.00000       0.00000       0.00000       0.00000       0.00000       0.00000       0.00000       0.00000       0.00000       0.00000       0.00000       0.00000       0.00000       0.00000       0.00000       0.00000       0.00000       15.5694       19.2863       18.1683       16.9848       13.0830       10.3603       6.79806       4.60599       2.67036       1.41194      0.702524      0.292121      0.117233     0.0382805    0.00943730    0.00192966       0.00000       0.00000       0.00000       0.00000       0.00000       0.00000       0.00000       0.00000       0.00000       0.00000       0.00000       0.00000       0.00000       0.00000       0.00000       0.00000       0.00000       0.00000       0.00000       0.00000
   8  23 3739.1839    2.1148  4.7527 10.2810  0.0003  0.0952   0.0369   0.2608    0.1490   0.0000   442.7082      -39.2000       5.78951       26.7074       28.9978      -14.7771       4.77120       2.09420      -3.09039     -0.749002      -1.40119    -0.0542678    -0.0859696    -0.0436725    -0.0172231   -0.00116799       0.00000       0.00000       0.00000       0.00000       0.00000       0.00000       0.00000       0.00000       0.00000       0.00000       0.00000       0.00000       0.00000       0.00000       0.00000       0.00000       0.00000       0.00000       0.00000       0.00000       18.4567       22.4070       21.4274       19.4824       16.0669       11.9650       8.51171       5.42218       3.14630       1.69943      0.837624      0.362494      0.136487     0.0450209     0.0122065    0.00224503       0.00000       0.00000       0.00000       0.00000       0.00000       0.00000       0.00000       0.00000       0.00000       0.00000       0.00000       0.00000       0.00000       0.00000       0.00000       0.00000       0.00000       0.00000       0.00000       0.00000
   8  24 3877.9108    1.8456  6.3018  9.8481 -0.0008  0.1137   0.0279   0.3083    0.1318   0.0000   420.6451      -75.3325       20.9493       9.51145      -16.0311       8.42057      -1.81989       6.24310      0.595696       2.09604       1.16753      0.210536      0.117546    -0.0277821     0.0172478   0.000550277       0.00000       0.00000       0.00000       0.00000       0.00000       0.00000       0.00000       0.00000       0.00000       0.00000       0.00000       0.00000       0.00000       0.00000       0.00000       0.00000       0.00000       0.00000       0.00000       0.00000       21.8462       26.1247       26.0001       22.6776       19.3443       14.7223       10.2008       6.71292       3.82759       2.01636       1.06142      0.427760      0.171818     0.0583777     0.0153358    0.00262892       0.00000       0.00000       0.00000       0.00000       0.00000       0.00000       0.00000       0.00000       0.00000       0.00000       0.00000       0.00000       0.00000       0.00000       0.00000       0.00000       0.00000       0.00000       0.00000       0.00000
   8  25 4017.4847    1.5164  7.6855  9.6577 -0.0036  0.1337   0.0223   0.3859    0.1095   0.0000   448.4095      -61.5662      -25.4480       28.3667       38.5442      0.495791       8.91593       14.1361     -0.216033       2.20404      0.886779     0.0799278      0.331867     0.0818739    0.00653498   -0.00749520       0.00000       0.00000       0.00000       0.00000       0.00000       0.00000       0.00000       0.00000       0.00000       0.00000       0.00000       0.00000       0.00000       0.00000       0.00000       0.00000       0.00000       0.00000       0.00000       0.00000       24.7583       30.4056       30.4203       27.2502       22.3731       16.7174       11.7424       7.55048       4.48409       2.48753       1.17304      0.544696      0.203724     0.0683460     0.0184126    0.00326767       0.00000       0.00000       0.00000       0.00000       0.00000       0.00000       0.00000       0.00000       0.00000       0.00000       0.00000       0.00000       0.00000       0.00000       0.00000       0.00000       0.00000       0.00000       0.00000       0.00000
   8  26 4156.4509    1.2341 10.0455  9.4698 -0.0029  0.1680   0.0171   0.4871    0.0855   0.0000   466.7733      -113.095       66.7938      -5.70059      -28.6896      -12.5521       7.05961       9.20465       1.15348       3.46026     0.0333459      0.303584     0.0248293      0.117234    -0.0599462    0.00242748       0.00000       0.00000       0.00000       0.00000       0.00000       0.00000       0.00000       0.00000       0.00000       0.00000       0.00000       0.00000       0.00000       0.00000       0.00000       0.00000       0.00000       0.00000       0.00000       0.00000       32.5191       38.0833       38.0239       35.3827       28.3571       21.5315       15.4187       10.0050       5.81741       3.25809       1.59774      0.715069      0.265875     0.0853916     0.0221381    0.00396771       0.00000       0.00000       0.00000       0.00000       0.00000       0.00000       0.00000       0.00000       0.00000       0.00000       0.00000       0.00000       0.00000       0.00000       0.00000       0.00000       0.00000       0.00000       0.00000       0.00000
   8  28 4436.0187    0.9119 14.5988  9.3741  0.0063  0.2607   0.0139   0.7369    0.0670   0.0000   522.4288       22.9534      -6.44137     -0.583676      -10.8434      -51.9245      -53.1768       4.41834      -14.2836      -10.0150      -5.22912      0.320292     -0.349781     -0.129610    -0.0490856     0.0150832       0.00000       0.00000       0.00000       0.00000       0.00000       0.00000       0.00000       0.00000       0.00000       0.00000       0.00000       0.00000       0.00000       0.00000       0.00000       0.00000       0.00000       0.00000       0.00000       0.00000       51.0637       63.4539       60.9526       55.0320       46.3665       34.1064       24.2891       15.5835       9.26153       5.08070       2.38028       1.08497      0.404987      0.135838     0.0365857    0.00637120       0.00000       0.00000       0.00000       0.00000       0.00000       0.00000       0.00000       0.00000       0.00000       0.00000       0.00000       0.00000       0.00000       0.00000       0.00000       0.00000       0.00000       0.00000       0.00000       0.00000
   8  29 4575.6334    0.7261 15.7937  9.4443 -0.0045  0.3064   0.0121   0.8927    0.0541   0.0000   515.0147       200.237       91.0883       39.0307      -13.9181      -39.5411      -14.2246       7.87534       16.5334      -10.6933      0.220948       4.23958       1.05341     -0.177506    -0.0293115  -0.000389193       0.00000       0.00000       0.00000       0.00000       0.00000       0.00000       0.00000       0.00000       0.00000       0.00000       0.00000       0.00000       0.00000       0.00000       0.00000       0.00000       0.00000       0.00000       0.00000       0.00000       58.4597       70.9541       71.1527       64.4534       52.4838       41.2244       28.5113       18.8212       11.3113       6.14887       3.05134       1.35055      0.526959      0.170617     0.0423802    0.00745874       0.00000       0.00000       0.00000       0.00000       0.00000       0.00000       0.00000       0.00000       0.00000       0.00000       0.00000       0.00000       0.00000       0.00000       0.00000       0.00000       0.00000       0.00000       0.00000       0.00000
   9  12 2264.5646    0.9626  0.7290 10.0706 -0.0220  0.0366   0.0419   0.0896    0.1341   0.0000   449.9259       3.17771       4.29067      -3.61733      -1.95219       2.90513       2.70763       1.31227     -0.590373       1.00627     -0.462600     -0.244435     -0.176560   -0.00406218     0.0397243    0.00153160   0.000453388   0.000152934       0.00000       0.00000       0.00000       0.00000       0.00000       0.00000       0.00000       0.00000       0.00000       0.00000       0.00000       0.00000       0.00000       0.00000       0.00000       0.00000       0.00000       0.00000       6.38080       7.46649       8.22039       7.02388       6.04076       4.52154       3.27865       2.38796       1.36161      0.866702      0.460793      0.235331      0.117777     0.0429265     0.0159515    0.00523007    0.00120770   0.000194556       0.00000       0.00000       0.00000       0.00000       0.00000       0.00000       0.00000       0.00000       0.00000       0.00000       0.00000       0.00000       0.00000       0.00000       0.00000       0.00000       0.00000       0.00000
   9  13 2402.3411    1.4167  0.7475 10.4920  0.0004  0.0394   0.0544   0.0808    0.1569   0.0000   435.4648      -8.94062       14.1196      -7.21058     -0.514330      0.866906      -3.83212      -2.58744     -0.213790      -1.76730    -0.0750138      0.312195     0.0975122     0.0371250    -0.0400136   -0.00274529    0.00247287   0.000215204       0.00000       0.00000       0.00000       0.00000       0.00000       0.00000       0.00000       0.00000       0.00000       0.00000       0.00000       0.00000       0.00000       0.00000       0.00000       0.00000       0.00000       0.00000       7.07280       7.22006       8.37977       8.40795       5.88579       4.51390       3.82318       2.53304       1.54382      0.827658      0.526051      0.284074      0.137555     0.0515771     0.0181155    0.00423595    0.00106670   0.000181725       0.00000       0.00000       0.00000       0.00000       0.00000       0.00000       0.00000       0.00000       0.00000       0.00000       0.00000       0.00000       0.00000       0.00000       0.00000       0.00000       0.00000       0.00000
   9  14 2539.5605    1.8301  0.9364 10.9289 -0.0001  0.0387   0.0637   0.0929    0.1735   0.0000   445.4493      0.476947       2.66137       3.66124       5.08629       3.04801     -0.653431      -3.15862      0.901230     -0.357893      0.490396     -0.246672    -0.0357049     0.0718337    0.00856685    0.00751388  -0.000431040   0.000197924       0.00000       0.00000       0.00000       0.00000       0.00000       0.00000       0.00000       0.00000       0.00000       0.00000       0.00000       0.00000       0.00000       0.00000       0.00000       0.00000       0.00000       0.00000       7.44476       8.59623       9.23798       8.30165       6.50000       4.92417       3.80466       2.45802       1.51473      0.852819      0.474806      0.260495      0.113778     0.0485225     0.0163386    0.00461693    0.00114231   0.000177881       0.00000       0.00000       0.00000       0.00000       0.00000       0.00000       0.00000       0.00000       0.00000       0.00000       0.00000       0.00000       0.00000       0.00000       0.00000       0.00000       0.00000       0.00000
   9  15 2676.9721    2.4904  0.9293 10.9528  0.0006  0.0390   0.0829   0.0854    0.2469   0.0000   433.1782       2.69757       14.9174      -2.11273      -6.56680       5.85828     -0.262180      -1.94278      0.985786      0.367676      0.729987     -0.371701    0.00632777     0.0553573   -0.00234402   -0.00752462    0.00187517   0.000269246       0.00000       0.00000       0.00000       0.00000       0.00000       0.00000       0.00000       0.00000       0.00000       0.00000       0.00000       0.00000       0.00000       0.00000       0.00000       0.00000       0.00000       0.00000       6.26281       7.65720       7.56154       7.42739       6.26727       4.85768       3.46572       2.58589       1.58450      0.938135      0.561019      0.259549      0.128827     0.0455643     0.0171489    0.00546968    0.00134622   0.000235560       0.00000       0.00000       0.00000       0.00000       0.00000       0.00000       0.00000       0.00000       0.00000       0.00000       0.00000       0.00000       0.00000       0.00000       0.00000       0.00000       0.00000       0.00000
   9  16 2815.1482    3.0243  0.7858 12.0789 -0.0103  0.0376   0.1183   0.0852    0.1703   0.0000   437.6312       2.60306       14.5322      -10.1377      -7.29022       1.40168       1.02491       1.84190      0.686974       1.28964     -0.729236     0.0218953     0.0544170     0.0737098     0.0373096    0.00501618    0.00147001  -2.98864e-05       0.00000       0.00000       0.00000       0.00000       0.00000       0.00000       0.00000       0.00000       0.00000       0.00000       0.00000       0.00000       0.00000       0.00000       0.00000       0.00000       0.00000       0.00000       7.62373       9.80561       9.56925       8.50982       6.68137       5.04692       3.76586       2.23890       1.50464      0.784764      0.421232      0.229749     0.0904662     0.0428326     0.0156119    0.00404500    0.00115479   0.000199356       0.00000       0.00000       0.00000       0.00000       0.00000       0.00000       0.00000       0.00000       0.00000       0.00000       0.00000       0.00000       0.00000       0.00000       0.00000       0.00000       0.00000       0.00000
   9  17 2953.4746    3.8502  0.8274 11.7318  0.0041  0.0535   0.1349   0.0801    0.2536   0.0000   431.8208      -3.94602       5.60409       7.99805       2.24839      -1.64538       1.11935     -0.885213       2.08764      0.223613     -0.203166      0.164533    -0.0464200     0.0190738   -0.00722489   -0.00538977   -0.00136766   0.000217976       0.00000       0.00000       0.00000       0.00000       0.00000       0.00000       0.00000       0.00000       0.00000       0.00000       0.00000       0.00000       0.00000       0.00000       0.00000       0.00000       0.00000       0.00000       6.72398       10.8265       9.89666       8.15845       9.07158       4.84112       5.70483       2.46877       2.28841       1.22714      0.580811      0.381897      0.106597     0.0750601     0.0228190    0.00608947    0.00256745   0.000345900       0.00000       0.00000       0.00000       0.00000       0.00000       0.00000       0.00000       0.00000       0.00000       0.00000       0.00000       0.00000       0.00000       0.00000       0.00000       0.00000       0.00000       0.00000
   9  18 3091.3625    3.9551  0.8635 12.5994 -0.0040  0.0391   0.1440   0.0952    0.1867   0.0000   436.6886       15.5150       12.5262      0.340832       8.74999       7.34098      -1.75958     -0.924767     -0.635521     -0.254665     -0.280544      0.214190      0.119539    0.00755220    0.00363381  -0.000148302    0.00147033   0.000127456       0.00000       0.00000       0.00000       0.00000       0.00000       0.00000       0.00000       0.00000       0.00000       0.00000       0.00000       0.00000       0.00000       0.00000       0.00000       0.00000       0.00000       0.00000       6.29178       8.49159       7.96379       7.14595       6.16919       4.99039       3.61737       2.39858       1.66054      0.810468      0.496646      0.255973      0.100154     0.0426232     0.0179282    0.00500312    0.00136253   0.000245582       0.00000       0.00000       0.00000       0.00000       0.00000       0.00000       0.00000       0.00000       0.00000       0.00000       0.00000       0.00000       0.00000       0.00000       0.00000       0.00000       0.00000       0.00000
   9  20 3367.6383    3.4800  1.6198 12.1137  0.0066  0.0535   0.0947   0.1277    0.1630   0.0000   438.6933       13.9263       16.3728      -2.55117       4.75133      -2.13710       8.39463       2.96238       5.63667      -1.68624      -1.20902     -0.145953      0.256272    -0.0939571    -0.0349807   -0.00722859   0.000118645   0.000210890       0.00000       0.00000       0.00000       0.00000       0.00000       0.00000       0.00000       0.00000       0.00000       0.00000       0.00000       0.00000       0.00000       0.00000       0.00000       0.00000       0.00000       0.00000       8.93698       11.2246       11.0993       9.95866       8.33575       6.92042       4.90676       3.40243       2.11721       1.31103      0.648523      0.347239      0.147851     0.0680330     0.0222282    0.00738369    0.00167756   0.000308538       0.00000       0.00000       0.00000       0.00000       0.00000       0.00000       0.00000       0.00000       0.00000       0.00000       0.00000       0.00000       0.00000       0.00000       0.00000       0.00000       0.00000       0.00000
   9  21 3506.0592    2.9307  2.4767 11.3723  0.0001  0.0665   0.0648   0.1545    0.1354   0.0000   435.7715      -1.08847       32.6206      -25.2906       10.7158      -5.89004      -2.58821       3.06978       1.06370     -0.590132      -1.06748     -0.313368      0.292513      0.103150     0.0265781   -0.00702262  -0.000987651   0.000827625       0.00000       0.00000       0.00000       0.00000       0.00000       0.00000       0.00000       0.00000       0.00000       0.00000       0.00000       0.00000       0.00000       0.00000       0.00000       0.00000       0.00000       0.00000       11.8369       14.6829       14.4053       12.6592       11.6193       8.39258       6.29143       4.33168       2.65911       1.61342      0.846345      0.424631      0.187351     0.0763995     0.0259222    0.00882319    0.00229216   0.000353594       0.00000       0.00000       0.00000       0.00000       0.00000       0.00000       0.00000       0.00000       0.00000       0.00000       0.00000       0.00000       0.00000       0.00000       0.00000       0.00000       0.00000       0.00000
   9  22 3644.9835    2.3548  3.8252 10.8652 -0.0016  0.0800   0.0445   0.2132    0.1121   0.0000   436.8204      -13.5331       6.02123       11.2380       4.21924      -2.40264      -9.80922       7.59914       3.18972      0.976349       2.35162     -0.426161      0.248505     -0.126929    -0.0535135   -0.00724399    0.00309548  -0.000488150       0.00000       0.00000       0.00000       0.00000       0.00000       0.00000       0.00000       0.00000       0.00000       0.00000       0.00000       0.00000       0.00000       0.00000       0.00000       0.00000       0.00000       0.00000       13.8824       16.6152       16.8561       15.4187       13.3101       10.2671       7.65684       5.04212       3.37584       1.95313       1.10028      0.511903      0.248147     0.0955005     0.0362046     0.0105290    0.00271835   0.000437352       0.00000       0.00000       0.00000       0.00000       0.00000       0.00000       0.00000       0.00000       0.00000       0.00000       0.00000       0.00000       0.00000       0.00000       0.00000       0.00000       0.00000       0.00000
   9  23 3784.1734    2.0535  5.2965 10.1556 -0.0018  0.0958   0.0328   0.2568    0.1265   0.0000   457.7232      -22.0160       18.1361       24.0319      -14.9084      -2.60377      -6.95545      -3.72455       4.23678      -1.69959      -1.28803     -0.869560      0.212213    -0.0743593     0.0168262     0.0202606    0.00307968  -0.000537206       0.00000       0.00000       0.00000       0.00000       0.00000       0.00000       0.00000       0.00000       0.00000       0.00000       0.00000       0.00000       0.00000       0.00000       0.00000       0.00000       0.00000       0.00000       17.0534       20.4095       20.6090       19.1767       16.2386       12.2428       8.80440       6.08345       3.90395       2.32993       1.28192      0.637225      0.284749      0.113363     0.0404751     0.0125549    0.00310464   0.000515874       0.00000       0.00000       0.00000       0.00000       0.00000       0.00000       0.00000       0.00000       0.00000       0.00000       0.00000       0.00000       0.00000       0.00000       0.00000       0.00000       0.00000       0.00000
   9  24 3923.1526    1.6641  6.1713 10.2624 -0.0045  0.1147   0.0263   0.3185    0.0866   0.0000   438.0283      -9.45462       11.4151      -3.40773       2.59257      -12.7288       2.07799       5.65544       9.87363      0.807462     -0.582324      0.621559      0.422934    -0.0647438    -0.0129191    0.00226629   -0.00549426   0.000322184       0.00000       0.00000       0.00000       0.00000       0.00000       0.00000       0.00000       0.00000       0.00000       0.00000       0.00000       0.00000       0.00000       0.00000       0.00000       0.00000       0.00000       0.00000       19.4604       25.1973       24.5689       22.4912       19.4863       14.7790       10.6886       7.40669       4.65568       2.85361       1.46873      0.776550      0.326409      0.142816     0.0486201     0.0162477    0.00409524   0.000690156       0.00000       0.00000       0.00000       0.00000       0.00000       0.00000       0.00000       0.00000       0.00000       0.00000       0.00000       0.00000       0.00000       0.00000       0.00000       0.00000       0.00000       0.00000
   9  25 4063.0867    1.4271  8.1974  9.6074 -0.0015  0.1355   0.0196   0.3766    0.0887   0.0000   441.6986       3.25142      -13.9963       9.17597       32.7314       7.18709      -5.88497      -20.1585      -1.73953      0.343723       2.31641       1.57429     -0.824665      0.116734     0.0108454     0.0136198   0.000768334  -0.000608522       0.00000       0.00000       0.00000       0.00000       0.00000       0.00000       0.00000       0.00000       0.00000       0.00000       0.00000       0.00000       0.00000       0.00000       0.00000       0.00000       0.00000       0.00000       23.3988       29.1985       27.0479       26.8534       22.3156       18.0462       13.0137       9.25909       5.70452       3.39332       1.81887      0.932523      0.403678      0.166364     0.0574667     0.0185311    0.00446018   0.000830766       0.00000       0.00000       0.00000       0.00000       0.00000       0.00000       0.00000       0.00000       0.00000       0.00000       0.00000       0.00000       0.00000       0.00000       0.00000       0.00000       0.00000       0.00000
   9  27 4342.3942    0.9797 12.6383  9.4528 -0.0075  0.2112   0.0139   0.5957    0.0633   0.0000   416.1504       6.09155      -17.5197      -29.5325       27.4823      0.852669       27.5673      -21.4224       9.39309       3.38071       5.68396     -0.439117      -1.06674   -0.00467167    -0.0271622    -0.0201142   -0.00536624   -0.00149599       0.00000       0.00000       0.00000       0.00000       0.00000       0.00000       0.00000       0.00000       0.00000       0.00000       0.00000       0.00000       0.00000       0.00000       0.00000       0.00000       0.00000       0.00000       35.0841       44.3561       43.7782       41.5561       34.5186       27.9119       20.5303       14.2238       8.90822       5.50468       2.89161       1.48671      0.674901      0.286530     0.0986153     0.0313271    0.00748895    0.00130081       0.00000       0.00000       0.00000       0.00000       0.00000       0.00000       0.00000       0.00000       0.00000       0.00000       0.00000       0.00000       0.00000       0.00000       0.00000       0.00000       0.00000       0.00000
  10  10 2021.4876    0.6283  0.4513  9.2908 -0.0035  0.0344   0.0300   0.0565    0.1026   0.0000   436.3743     -0.564677       14.8998      -4.10298      -3.40986      -3.04862       1.46187    -0.0659868    -0.0723017     -0.587584      -1.17591   -0.00899193     0.0262773     0.0571947    0.00535244     0.0179546   0.000671423   -0.00192243  -0.000280243   3.60662e-05       0.00000       0.00000       0.00000       0.00000       0.00000       0.00000       0.00000       0.00000       0.00000       0.00000       0.00000       0.00000       0.00000       0.00000       0.00000       0.00000       4.67590       7.25453       6.33175       6.34321       5.31727       4.47464       3.45834       2.26625       1.76560      0.874532      0.695945      0.295801      0.152928     0.0804462     0.0310223     0.0119673    0.00516833    0.00122994   0.000349076   6.07243e-05       0.00000       0.00000       0.00000       0.00000       0.00000       0.00000       0.00000       0.00000       0.00000       0.00000       0.00000       0.00000       0.00000       0.00000       0.00000       0.00000
  10  11 2162.9250    0.8471  0.6819  9.5104 -0.0035  0.0313   0.0319   0.0778    0.1445   0.0000   434.5000      -2.96714       10.7174       1.22738       8.76709       4.02197       3.19591      -1.00517       1.11487     -0.178045      0.360552     0.0149902     -0.106769    -0.0347582    -0.0358967    0.00993362   0.000555743  -0.000634569  -6.12125e-05   1.20505e-05       0.00000       0.00000       0.00000       0.00000       0.00000       0.00000       0.00000       0.00000       0.00000       0.00000       0.00000       0.00000       0.00000       0.00000       0.00000       0.00000       4.90753       6.07115       6.04319       5.47850       5.00402       3.82599       3.16420       2.29196       1.44527      0.887942      0.525435      0.272495      0.146499     0.0672832     0.0297303     0.0103042    0.00355084    0.00108570   0.000262587   4.05173e-05       0.00000       0.00000       0.00000       0.00000       0.00000       0.00000       0.00000       0.00000       0.00000       0.00000       0.00000       0.00000       0.00000       0.00000       0.00000       0.00000
  10  12 2302.7938    1.0859  0.7938 10.1413 -0.0079  0.0342   0.0403   0.0830    0.1542   0.0000   434.8111       1.76835       6.60236       10.3764      -4.10227      -2.42658       5.56570       3.30502       2.05147     -0.131260     -0.162835     0.0805748      0.164248     0.0634703     0.0235086    -0.0154969    0.00879889  -0.000200186   0.000279173  -6.35371e-05       0.00000       0.00000       0.00000       0.00000       0.00000       0.00000       0.00000       0.00000       0.00000       0.00000       0.00000       0.00000       0.00000       0.00000       0.00000       0.00000       5.67306       6.42461       6.88400       6.70724       5.38960       4.51604       3.44461       2.47875       1.60492      0.979080      0.616944      0.310888      0.169236     0.0807383     0.0353056     0.0121353    0.00437342    0.00114277   0.000247503   4.08415e-05       0.00000       0.00000       0.00000       0.00000       0.00000       0.00000       0.00000       0.00000       0.00000       0.00000       0.00000       0.00000       0.00000       0.00000       0.00000       0.00000
  10  13 2440.8027    1.5999  0.8455 10.4470 -0.0056  0.0369   0.0552   0.0801    0.1816   0.0000   430.3140       2.33750       30.4503       11.5615      0.862521      -3.65099       2.88200       1.57780     -0.366767      0.310158      0.871613      0.449211     -0.338327    -0.0853754   -0.00329879     0.0174637   -0.00339861  -0.000494620  -0.000203065   7.33490e-05       0.00000       0.00000       0.00000       0.00000       0.00000       0.00000       0.00000       0.00000       0.00000       0.00000       0.00000       0.00000       0.00000       0.00000       0.00000       0.00000       6.84406       7.79609       6.93594       6.19679       5.80770       5.34001       4.42066       3.16558       2.08186       1.17626      0.641550      0.341550      0.170597     0.0712622     0.0305091     0.0115842    0.00392087    0.00105480   0.000250337   4.18824e-05       0.00000       0.00000       0.00000       0.00000       0.00000       0.00000       0.00000       0.00000       0.00000       0.00000       0.00000       0.00000       0.00000       0.00000       0.00000       0.00000
  10  14 2578.5487    2.0034  0.8865 10.9532 -0.0022  0.0397   0.0671   0.0848    0.1808   0.0000   444.0094       1.38576       8.68890      -7.48716       5.12329      -3.75936      0.453076      -6.04319       1.02117      0.101147     -0.344226     -0.604706     0.0429019    -0.0323711     0.0298807    -0.0116075   -0.00254606  -0.000275229   0.000223005  -5.84808e-05       0.00000       0.00000       0.00000       0.00000       0.00000       0.00000       0.00000       0.00000       0.00000       0.00000       0.00000       0.00000       0.00000       0.00000       0.00000       0.00000       5.53809       8.50545       7.14582       8.23395       5.72925       6.03676       3.26757       3.21501       1.57766       1.38399      0.570762      0.479344      0.154341      0.114099     0.0292079     0.0194247    0.00410877    0.00192012   0.000289642   7.80899e-05       0.00000       0.00000       0.00000       0.00000       0.00000       0.00000       0.00000       0.00000       0.00000       0.00000       0.00000       0.00000       0.00000       0.00000       0.00000       0.00000
  10  16 2855.6162    3.3460  0.7160 11.9029 -0.0016  0.0409   0.1298   0.0789    0.1740   0.0000   434.5273       8.67927       8.81503      -1.01301      -4.20815      -9.40175      0.317729      0.883293     0.0127967      -1.09438    -0.0910600    -0.0239188     0.0224203     0.0421675    0.00910629   -0.00941787   -0.00488719   -0.00150112   0.000248416   4.06262e-05       0.00000       0.00000       0.00000       0.00000       0.00000       0.00000       0.00000       0.00000       0.00000       0.00000       0.00000       0.00000       0.00000       0.00000       0.00000       0.00000       5.16684       7.20491       6.55581       7.70291       4.80260       5.22386       3.76304       2.63590       1.87324       1.08563      0.708436      0.329168      0.211090     0.0727425     0.0460417     0.0143943    0.00607327    0.00133222   0.000305074   7.33246e-05       0.00000       0.00000       0.00000       0.00000       0.00000       0.00000       0.00000       0.00000       0.00000       0.00000       0.00000       0.00000       0.00000       0.00000       0.00000       0.00000
  10  17 2994.4845    3.9603  0.7266 12.3771 -0.0148  0.0405   0.1576   0.0732    0.1809   0.0000   431.8675       1.45354       11.4418       3.42156      -7.14461      0.146227      -2.53077      -3.07680      -2.03464      -1.20038     -0.366769      0.716877     -0.103744    -0.0204822    -0.0264805   -0.00558343   -0.00190229   0.000606905   0.000234496   3.70120e-05       0.00000       0.00000       0.00000       0.00000       0.00000       0.00000       0.00000       0.00000       0.00000       0.00000       0.00000       0.00000       0.00000       0.00000       0.00000       0.00000       5.27240       7.25683       8.14431       5.87341       7.52694       4.54919       4.18331       3.20471       1.51917       1.51169      0.618983      0.421788      0.244509     0.0628080     0.0496817     0.0159704    0.00432071    0.00221902   0.000487341   5.79520e-05       0.00000       0.00000       0.00000       0.00000       0.00000       0.00000       0.00000       0.00000       0.00000       0.00000       0.00000       0.00000       0.00000       0.00000       0.00000       0.00000
  10  18 3132.7743    3.9186  0.9104 12.5460  0.0027  0.0560   0.1307   0.0932    0.1676   0.0000   446.3358       1.70343       9.11972      -4.09101       13.4353       1.64234       3.97463       1.42552    -0.0718043     -0.234759      0.313142       1.12615    -0.0171773    -0.0507590    -0.0514735    -0.0113534    0.00235736  -0.000478190   6.20919e-05  -5.96739e-05       0.00000       0.00000       0.00000       0.00000       0.00000       0.00000       0.00000       0.00000       0.00000       0.00000       0.00000       0.00000       0.00000       0.00000       0.00000       0.00000       6.84116       9.16446       10.8198       6.45582       8.60131       6.56289       4.34394       3.94160       2.40183       1.25887       1.04048      0.431109      0.200988      0.139628     0.0418438     0.0158725    0.00830207    0.00249523   0.000540046   6.71468e-05       0.00000       0.00000       0.00000       0.00000       0.00000       0.00000       0.00000       0.00000       0.00000       0.00000       0.00000       0.00000       0.00000       0.00000       0.00000       0.00000
  10  19 3271.1713    3.6018  1.2656 12.5764 -0.0048  0.0535   0.1130   0.1104    0.1792   0.0000   430.1225      -2.69701       25.7789       6.44326      -8.30685      -2.66022      -6.81742      -5.14598      0.330527     -0.180372     -0.227346     -0.818369      0.254457    -0.0675683     0.0270004    -0.0169644  -0.000836936   -0.00102586  -0.000376511  -0.000106880       0.00000       0.00000       0.00000       0.00000       0.00000       0.00000       0.00000       0.00000       0.00000       0.00000       0.00000       0.00000       0.00000       0.00000       0.00000       0.00000       8.07160       9.21110       10.0196       10.9238       6.78905       6.97135       5.63518       3.67781       2.04998       1.78883      0.971089      0.493447      0.210840      0.145350     0.0612664     0.0243536    0.00636785    0.00192213   0.000337019   8.04987e-05       0.00000       0.00000       0.00000       0.00000       0.00000       0.00000       0.00000       0.00000       0.00000       0.00000       0.00000       0.00000       0.00000       0.00000       0.00000       0.00000
  10  20 3409.8947    3.3692  1.6995 11.9775 -0.0066  0.0478   0.0891   0.1285    0.1471   0.0000   432.9444       7.91799       17.8045      -3.91843      -10.4023       1.54206       7.63516       4.27841      0.616156      -1.03425      -1.59162     -0.356882      0.390062     0.0981950     0.0344056    -0.0255144     0.0102839  -0.000501526  -0.000197519  -1.56797e-05       0.00000       0.00000       0.00000       0.00000       0.00000       0.00000       0.00000       0.00000       0.00000       0.00000       0.00000       0.00000       0.00000       0.00000       0.00000       0.00000       7.77977       9.08231       9.30919       8.98980       7.74920       6.18682       4.48516       3.38594       2.21621       1.38263      0.887383      0.457686      0.237903      0.114605     0.0460113     0.0160649    0.00590604    0.00165161   0.000356265   5.96091e-05       0.00000       0.00000       0.00000       0.00000       0.00000       0.00000       0.00000       0.00000       0.00000       0.00000       0.00000       0.00000       0.00000       0.00000       0.00000       0.00000
  10  21 3549.0611    2.6231  2.5712 11.4581 -0.0010  0.0652   0.0557   0.1598    0.1059   0.0000   438.3063       11.5313       20.3754       4.54586      -10.6628       13.0917       5.40486      -2.24217      -1.25689      0.978636      0.183055      0.528372      0.150190     -0.115301     -0.205195     0.0120258   0.000882010   0.000146878   -0.00107470  -0.000142485       0.00000       0.00000       0.00000       0.00000       0.00000       0.00000       0.00000       0.00000       0.00000       0.00000       0.00000       0.00000       0.00000       0.00000       0.00000       0.00000       9.99843       11.9412       12.1783       11.2205       9.83165       8.75029       6.40084       4.54446       3.28918       1.99260       1.12373      0.662419      0.322077      0.143458     0.0601374     0.0258905    0.00861056    0.00235644   0.000534231   8.78925e-05       0.00000       0.00000       0.00000       0.00000       0.00000       0.00000       0.00000       0.00000       0.00000       0.00000       0.00000       0.00000       0.00000       0.00000       0.00000       0.00000
  10  22 3688.1982    2.2293  4.3797 10.7448 -0.0006  0.0812   0.0373   0.2322    0.0884   0.0000   426.3369      -7.11095       40.5675       5.60677       2.13186      -9.00828      0.823306       7.01741      0.276706     -0.276748      0.741527     -0.567948     0.0118316    -0.0488752     0.0860189     0.0468238   -0.00819268   -0.00393267  -0.000331907   6.11133e-05       0.00000       0.00000       0.00000       0.00000       0.00000       0.00000       0.00000       0.00000       0.00000       0.00000       0.00000       0.00000       0.00000       0.00000       0.00000       0.00000       13.1037       16.0876       15.8818       15.0483       13.6802       10.6264       8.18566       5.61343       3.92691       2.52315       1.46156      0.805842      0.392507      0.181480     0.0753778     0.0297834    0.00977879    0.00287534   0.000719574   0.000109670       0.00000       0.00000       0.00000       0.00000       0.00000       0.00000       0.00000       0.00000       0.00000       0.00000       0.00000       0.00000       0.00000       0.00000       0.00000       0.00000
  10  23 3827.7967    1.8854  5.5297 10.2587 -0.0006  0.1003   0.0282   0.2578    0.0889   0.0000   433.6656     -0.472850       5.88857      -8.61139      -1.87667      -12.9760      -5.68997      -2.68691       2.35638       1.60951       2.51628       1.71322     -0.752086     0.0776538     0.0109326    -0.0547719     0.0202719   -0.00436541   0.000349959   0.000184096       0.00000       0.00000       0.00000       0.00000       0.00000       0.00000       0.00000       0.00000       0.00000       0.00000       0.00000       0.00000       0.00000       0.00000       0.00000       0.00000       14.5973       18.7100       19.4370       17.6669       15.4823       13.0105       9.71731       6.91494       4.77073       2.90107       1.75073      0.950224      0.471469      0.232208     0.0952016     0.0386670     0.0136901    0.00387994   0.000911873   0.000145420       0.00000       0.00000       0.00000       0.00000       0.00000       0.00000       0.00000       0.00000       0.00000       0.00000       0.00000       0.00000       0.00000       0.00000       0.00000       0.00000
  10  24 3967.3997    1.5636  6.9784 10.0698  0.0012  0.1155   0.0230   0.3241    0.0792   0.0000   433.0392      -43.7095       53.5880      -35.9683      -5.68140      -5.46099      -9.86488      -3.78212       4.53694      0.959347     -0.396026      0.222337     -0.195568      0.390509      0.170150    -0.0985496   -0.00517007    0.00798152   0.000205089   6.60740e-05       0.00000       0.00000       0.00000       0.00000       0.00000       0.00000       0.00000       0.00000       0.00000       0.00000       0.00000       0.00000       0.00000       0.00000       0.00000       0.00000       18.1017       21.8441       22.4497       21.9261       18.2300       15.3314       11.1621       8.25767       5.51909       3.53901       2.11515       1.15080      0.602609      0.272207      0.120281     0.0446225     0.0152503    0.00434913   0.000950232   0.000161524       0.00000       0.00000       0.00000       0.00000       0.00000       0.00000       0.00000       0.00000       0.00000       0.00000       0.00000       0.00000       0.00000       0.00000       0.00000       0.00000
  10  25 4107.8014    1.3330  8.9582  9.6512 -0.0014  0.1370   0.0175   0.3994    0.0725   0.0000   439.5904      -34.2592       26.6466      -1.24761      -16.0494       19.1852      -10.9462      -4.97113      0.863711       12.2027      0.338894      -1.91106     -0.457017      0.504198    -0.0895407     0.0416087     0.0240049   0.000525259    0.00192709   6.35647e-05       0.00000       0.00000       0.00000       0.00000       0.00000       0.00000       0.00000       0.00000       0.00000       0.00000       0.00000       0.00000       0.00000       0.00000       0.00000       0.00000       20.9834       26.0024       26.7243       25.4213       21.4927       17.9874       13.8259       9.57895       6.65420       4.17697       2.52284       1.33352      0.683609      0.323160      0.141078     0.0539978     0.0186696    0.00510645    0.00121059   0.000194419       0.00000       0.00000       0.00000       0.00000       0.00000       0.00000       0.00000       0.00000       0.00000       0.00000       0.00000       0.00000       0.00000       0.00000       0.00000       0.00000
  10  26 4247.5849    1.0915 10.5454  9.5505 -0.0051  0.1626   0.0145   0.4808    0.0606   0.0000   437.6343      -14.2280       38.1060       15.4736      -11.8013      -35.6872      -34.6459       14.1610       7.09135      -9.46838       1.72991      0.171726       1.05623     -0.214068    -0.0213085     -0.112134   -0.00800419   -0.00473840   -0.00132008   0.000304735       0.00000       0.00000       0.00000       0.00000       0.00000       0.00000       0.00000       0.00000       0.00000       0.00000       0.00000       0.00000       0.00000       0.00000       0.00000       0.00000       25.4505       30.7123       32.5114       29.8438       25.6741       21.4286       16.4973       11.8858       8.19545       4.96114       2.88199       1.67557      0.854552      0.399517      0.168447     0.0677397     0.0226511    0.00629989    0.00141863   0.000216239       0.00000       0.00000       0.00000       0.00000       0.00000       0.00000       0.00000       0.00000       0.00000       0.00000       0.00000       0.00000       0.00000       0.00000       0.00000       0.00000
  11  12 2339.9743    1.2929  0.7553 10.1816 -0.0034  0.0361   0.0477   0.0766    0.1613   0.0000   439.5467      -4.49075       7.70759       3.44532      -2.95555      -5.75821      -5.05479      -2.30151     0.0196928      -1.12740       1.01136      0.246063     0.0144373     -0.127730    -0.0112333   -0.00216320    0.00398897   -0.00464867  -0.000637081  -8.10193e-05   2.92640e-05  -4.80440e-06       0.00000       0.00000       0.00000       0.00000       0.00000       0.00000       0.00000       0.00000       0.00000       0.00000       0.00000       0.00000       0.00000       0.00000       5.74577       6.19214       5.63902       5.44565       6.28706       5.02817       3.83359       2.55629       1.86971       1.53993      0.940733      0.579607      0.284659      0.131734     0.0606337     0.0219876     0.0100106    0.00365414   0.000984262   0.000341001   7.25680e-05   9.77921e-06       0.00000       0.00000       0.00000       0.00000       0.00000       0.00000       0.00000       0.00000       0.00000       0.00000       0.00000       0.00000       0.00000       0.00000
  11  13 2478.4573    1.7002  0.8446 10.3933  0.0020  0.0352   0.0560   0.0811    0.1995   0.0000   441.9523       18.3999       14.6735      -8.98270      -5.10274      0.281764       1.57585      -4.95027      -5.51891      -1.37613       1.32606     -0.194054     -0.703198     0.0119868      0.105892  -0.000645175    0.00245370    0.00304655  -0.000740656  -0.000299740   9.10327e-05   1.45933e-05       0.00000       0.00000       0.00000       0.00000       0.00000       0.00000       0.00000       0.00000       0.00000       0.00000       0.00000       0.00000       0.00000       0.00000       5.32955       6.84688       6.43783       5.94273       4.87269       4.74735       4.01132       2.97967       2.09229       1.35597      0.766755      0.414913      0.251198      0.110590     0.0566360     0.0233875     0.0113236    0.00386954    0.00118776   0.000311974   6.97275e-05   1.23233e-05       0.00000       0.00000       0.00000       0.00000       0.00000       0.00000       0.00000       0.00000       0.00000       0.00000       0.00000       0.00000       0.00000       0.00000
  11  14 2616.8548    2.1017  0.8808 11.3197 -0.0068  0.0364   0.0699   0.0857    0.1725   0.0000   441.6933      -1.82217       10.2267       6.44169       2.78335       1.65888       1.59275      -2.39639      0.726547      -1.11098     -0.573911      0.501678      0.148758     0.0516349     0.0396497    0.00653139   -0.00958472   -0.00327526   5.46594e-05  -0.000459464   3.45981e-05   1.71136e-05       0.00000       0.00000       0.00000       0.00000       0.00000       0.00000       0.00000       0.00000       0.00000       0.00000       0.00000       0.00000       0.00000       0.00000       6.05159       7.09316       7.17780       6.30589       5.39445       5.01283       4.29756       3.30752       2.20258       1.32695      0.830950      0.448843      0.220878      0.112753     0.0621352     0.0255791     0.0103345    0.00362774    0.00119424   0.000303851   6.41812e-05   9.75879e-06       0.00000       0.00000       0.00000       0.00000       0.00000       0.00000       0.00000       0.00000       0.00000       0.00000       0.00000       0.00000       0.00000       0.00000
  11  15 2756.0367    2.7863  0.9379 11.5714  0.0007  0.0355   0.0882   0.0861    0.1702   0.0000   436.5781       8.87538       5.51099      -14.2674       5.39579       3.90223      0.880716      -3.79443      -2.46623     -0.254417     -0.382061     -0.475108      0.189919      0.110464    -0.0424248    -0.0270252   0.000475261  -0.000224976  -0.000146297   2.45426e-05   1.46093e-05  -2.90967e-05       0.00000       0.00000       0.00000       0.00000       0.00000       0.00000       0.00000       0.00000       0.00000       0.00000       0.00000       0.00000       0.00000       0.00000       4.56837       6.31675       5.84408       6.25046       5.04929       4.34309       3.61274       2.62134       1.87414       1.15140      0.784618      0.416225      0.254906      0.111503     0.0681994     0.0242472     0.0121558    0.00360202    0.00133414   0.000325712   8.34821e-05   1.47829e-05       0.00000       0.00000       0.00000       0.00000       0.00000       0.00000       0.00000       0.00000       0.00000       0.00000       0.00000       0.00000       0.00000       0.00000
  11  17 3034.3832    4.1591  0.8056 12.3967 -0.0068  0.0320   0.1371   0.0724    0.1736   0.0000   435.5943      0.263642       16.7200     -0.164000       5.40385       5.76935       2.94170      -1.94971       1.32181       1.96154     -0.255659     -0.412941     0.0309386    -0.0668902     0.0599132    0.00261704   -0.00659824   -0.00387438  -0.000569053   2.71090e-05   7.40395e-05  -1.11524e-05       0.00000       0.00000       0.00000       0.00000       0.00000       0.00000       0.00000       0.00000       0.00000       0.00000       0.00000       0.00000       0.00000       0.00000       4.69517       5.54191       5.17942       5.39912       5.07069       4.31175       3.15138       2.32471       1.53173       1.21163      0.775249      0.456393      0.233750      0.116950     0.0528720     0.0238580    0.00922019    0.00324550   0.000990835   0.000304092   6.28780e-05   1.07564e-05       0.00000       0.00000       0.00000       0.00000       0.00000       0.00000       0.00000       0.00000       0.00000       0.00000       0.00000       0.00000       0.00000       0.00000
  11  18 3173.3697    4.0496  1.0553 12.7242  0.0012  0.0371   0.1200   0.0940    0.1597   0.0000   435.6198       10.4701     -0.318255       4.47068      -12.4410       13.0192      0.256179      -1.73200      0.293737       1.52457      0.226069     0.0312084     0.0945092     0.0316444     0.0266157    -0.0162571    0.00690744    0.00317596    0.00121064  -9.79017e-05   2.12523e-05   2.82235e-06       0.00000       0.00000       0.00000       0.00000       0.00000       0.00000       0.00000       0.00000       0.00000       0.00000       0.00000       0.00000       0.00000       0.00000       5.38344       6.29433       6.82449       6.58435       5.59053       4.65735       3.78120       2.70108       1.82479       1.28660      0.830338      0.463395      0.256716      0.130347     0.0629833     0.0298349     0.0119479    0.00409658    0.00127880   0.000339534   7.41624e-05   1.14806e-05       0.00000       0.00000       0.00000       0.00000       0.00000       0.00000       0.00000       0.00000       0.00000       0.00000       0.00000       0.00000       0.00000       0.00000
  11  19 3312.1887    3.5770  1.3118 12.1101 -0.0059  0.0471   0.0990   0.1052    0.1851   0.0000   438.6307       14.7667       17.0139      -11.2903       10.8066      -10.1628       5.48362       2.59307      -2.93931      0.490263      -1.26689     -0.653242      0.156422      0.201250    -0.0344667     0.0218582   -0.00553093    0.00508683    0.00243926   2.70622e-05  -0.000100047   2.00264e-05       0.00000       0.00000       0.00000       0.00000       0.00000       0.00000       0.00000       0.00000       0.00000       0.00000       0.00000       0.00000       0.00000       0.00000       6.66609       7.58241       9.06381       8.63363       6.07826       6.33254       4.90170       3.01788       2.46004       1.79582      0.875185      0.549975      0.375974      0.173558     0.0691597     0.0355353     0.0181899    0.00645321    0.00176211   0.000404117   8.13848e-05   1.46010e-05       0.00000       0.00000       0.00000       0.00000       0.00000       0.00000       0.00000       0.00000       0.00000       0.00000       0.00000       0.00000       0.00000       0.00000
  11  20 3451.4611    3.0175  2.2832 11.6144 -0.0026  0.0559   0.0623   0.1389    0.1121   0.0000   439.1582      -2.70226      -2.54438      -2.48643       7.97942       1.98014       4.84402     -0.615413      -1.20033     -0.216912       1.27888      0.520955     -0.719745      0.256561    -0.0287841     0.0120706   -0.00522133   -0.00518042    0.00119977  -0.000332725  -6.43558e-05   1.74631e-05       0.00000       0.00000       0.00000       0.00000       0.00000       0.00000       0.00000       0.00000       0.00000       0.00000       0.00000       0.00000       0.00000       0.00000       7.40909       9.88067       9.93169       9.72625       8.19953       7.19835       5.44190       4.01936       2.90009       1.87137       1.19097      0.692032      0.395252      0.204670     0.0941841     0.0435200     0.0174617    0.00644719    0.00212865   0.000558993   0.000124622   2.09538e-05       0.00000       0.00000       0.00000       0.00000       0.00000       0.00000       0.00000       0.00000       0.00000       0.00000       0.00000       0.00000       0.00000       0.00000
  11  21 3590.9805    2.5572  3.1370 11.2345 -0.0013  0.0666   0.0476   0.1715    0.0939   0.0000   430.6238       5.16461      -3.19426       5.37116       21.2390       4.39689       7.31349       4.59961       1.21701      -5.43146   -0.00132493      0.358844      0.289226     0.0271205    -0.0346214   -0.00843578   -0.00534098    0.00252592   -0.00102835   7.49439e-05  -3.61446e-05  -2.82973e-05       0.00000       0.00000       0.00000       0.00000       0.00000       0.00000       0.00000       0.00000       0.00000       0.00000       0.00000       0.00000       0.00000       0.00000       9.09858       11.9895       11.6514       11.5558       10.0183       8.49173       6.71158       4.96994       3.50584       2.30323       1.45245      0.830749      0.470731      0.232074      0.116246     0.0488596     0.0207423    0.00721728    0.00240730   0.000646781   0.000149430   2.46740e-05       0.00000       0.00000       0.00000       0.00000       0.00000       0.00000       0.00000       0.00000       0.00000       0.00000       0.00000       0.00000       0.00000       0.00000
  11  22 3730.7476    2.1683  4.3280 10.7944  0.0001  0.0798   0.0351   0.2098    0.0793   0.0000   460.4520       10.0304      -9.30888       5.60861       6.01371      -2.44051       4.36797       10.4738       2.47844      -5.16713     -0.923908     -0.797787     -0.123613      0.242943      0.120592    -0.0331257    0.00407581    -0.0113527   -0.00172160   0.000384749   0.000153354   6.74748e-06       0.00000       0.00000       0.00000       0.00000       0.00000       0.00000       0.00000       0.00000       0.00000       0.00000       0.00000       0.00000       0.00000       0.00000       11.7727       13.9666       14.7485       14.1165       12.1862       10.5521       8.18747       6.08233       4.33392       2.84644       1.77092       1.02760      0.586123      0.297736      0.140343     0.0625490     0.0255462    0.00911443    0.00290554   0.000753265   0.000162195   2.48910e-05       0.00000       0.00000       0.00000       0.00000       0.00000       0.00000       0.00000       0.00000       0.00000       0.00000       0.00000       0.00000       0.00000       0.00000
  11  23 3870.6808    1.7884  6.0199 10.1931 -0.0023  0.0952   0.0247   0.2775    0.0756   0.0000   428.4638       5.95596       46.0929       1.81155      -10.4513      -17.9613      -18.1433      -2.51861     -0.952011      -3.24191       1.02925      0.301860       1.64170     -0.191712      0.467555     0.0421176    -0.0365938     0.0137973   -0.00105100    0.00176708   1.54777e-05  -1.60295e-05       0.00000       0.00000       0.00000       0.00000       0.00000       0.00000       0.00000       0.00000       0.00000       0.00000       0.00000       0.00000       0.00000       0.00000       13.6752       16.7021       17.2191       16.6363       15.1892       12.1401       9.71582       6.99417       5.01540       3.41304       2.11812       1.26460      0.718825      0.353218      0.176596     0.0717237     0.0312032     0.0106162    0.00337747   0.000941782   0.000214464   3.09085e-05       0.00000       0.00000       0.00000       0.00000       0.00000       0.00000       0.00000       0.00000       0.00000       0.00000       0.00000       0.00000       0.00000       0.00000
  11  24 4010.8240    1.4411  6.9671 10.0687 -0.0022  0.1145   0.0201   0.3160    0.0671   0.0000   423.5376       9.61731       23.0627      -6.86505      -11.6386       14.0258      -6.05594      -10.0363       19.8226       1.98592      -3.99186      -1.28556       1.00967     0.0971322     -0.117584      0.126041     0.0319975    0.00243372    0.00806420   -0.00122964   0.000133211   5.75042e-05       0.00000       0.00000       0.00000       0.00000       0.00000       0.00000       0.00000       0.00000       0.00000       0.00000       0.00000       0.00000       0.00000       0.00000       16.1718       19.6611       20.5165       19.7862       18.0054       14.7372       11.5164       8.54685       6.15900       4.03758       2.62410       1.50808      0.865206      0.438533      0.208646     0.0922940     0.0368666     0.0129967    0.00436337    0.00115741   0.000261537   3.79189e-05       0.00000       0.00000       0.00000       0.00000       0.00000       0.00000       0.00000       0.00000       0.00000       0.00000       0.00000       0.00000       0.00000       0.00000
  11  25 4151.1445    1.2235  9.1191  9.8063 -0.0017  0.1426   0.0163   0.3942    0.0601   0.0000   424.0014       28.8259       30.1356       34.6591       9.61568      -12.6837       2.33841      -2.97135       10.9989      -3.87586      0.673063       2.85824       1.14149     -0.639171     -0.599533    -0.0339283      0.101256   -0.00459195    -0.0112687   -0.00251665   0.000138743   6.03864e-05       0.00000       0.00000       0.00000       0.00000       0.00000       0.00000       0.00000       0.00000       0.00000       0.00000       0.00000       0.00000       0.00000       0.00000       19.5340       24.4024       24.8734       24.3295       21.9933       18.2176       14.2630       11.0917       7.77624       5.12415       3.21002       1.89255       1.09384      0.555434      0.270304      0.114666     0.0469642     0.0164617    0.00547881    0.00151233   0.000331106   5.04343e-05       0.00000       0.00000       0.00000       0.00000       0.00000       0.00000       0.00000       0.00000       0.00000       0.00000       0.00000       0.00000       0.00000       0.00000
  11  27 4432.5872    0.8984 14.0420  9.4570 -0.0023  0.2225   0.0119   0.6107    0.0514   0.0000   400.9774       11.2939      -8.21861       2.34318       14.4658       18.9034      -8.61743      -3.98399      -6.06393      -6.15939      -3.26764     -0.966148      0.882792       1.54733      0.272560      0.193240     0.0320064     0.0382164   -0.00181015   0.000933667   0.000385418   5.78564e-05       0.00000       0.00000       0.00000       0.00000       0.00000       0.00000       0.00000       0.00000       0.00000       0.00000       0.00000       0.00000       0.00000       0.00000       30.5372       38.6931       38.5874       38.6395       33.9781       28.7674       23.0589       16.8071       12.4513       8.20357       5.09499       3.10092       1.71727      0.896388      0.423889      0.186525     0.0753782     0.0279498    0.00867507    0.00231789   0.000525331   7.99358e-05       0.00000       0.00000       0.00000       0.00000       0.00000       0.00000       0.00000       0.00000       0.00000       0.00000       0.00000       0.00000       0.00000       0.00000
  12  11 2235.7935    0.9159  0.7936  9.9476 -0.0073  0.0397   0.0317   0.0757    0.1228   0.0000   438.9025       1.16760       16.5180      -7.06948      -7.03492       3.25483       2.01263      0.597309      -1.14227     -0.266983      -1.53540      0.450256     -0.191210     0.0761810     0.0545828     0.0124610    0.00525490    0.00204008  -0.000315387   0.000773193  -1.35581e-05  -1.81951e-05  -3.38222e-06  -9.68770e-07       0.00000       0.00000       0.00000       0.00000       0.00000       0.00000       0.00000       0.00000       0.00000       0.00000       0.00000       0.00000       5.74356       7.39499       6.56725       6.04068       5.41540       5.01885       4.47402       3.70817       2.65319       1.67113       1.13476      0.629565      0.332684      0.183429     0.0859342     0.0459858     0.0201005    0.00871009    0.00278200    0.00109804   0.000346489   8.75598e-05   1.98884e-05   3.29421e-06       0.00000       0.00000       0.00000       0.00000       0.00000       0.00000       0.00000       0.00000       0.00000       0.00000       0.00000       0.00000
  12  12 2376.2625    1.3194  0.8755 10.2024 -0.0043  0.0351   0.0414   0.0789    0.1694   0.0000   441.9611       7.89363       9.99051     -0.432466       5.05230     -0.743777      -4.47333      -2.96683     0.0856646     -0.944953     -0.982043     0.0491785      0.455299     -0.192262     0.0255717     0.0459212    -0.0209346   -0.00956000    0.00499570   0.000340272  -0.000121963   5.88296e-05  -3.41314e-06   1.01218e-06       0.00000       0.00000       0.00000       0.00000       0.00000       0.00000       0.00000       0.00000       0.00000       0.00000       0.00000       0.00000       4.82849       5.70945       6.00413       6.06248       5.65475       4.47163       3.49746       2.49530       2.07642       1.39326      0.810428      0.551039      0.332155      0.201404      0.102195     0.0466683     0.0204415    0.00801183    0.00319438    0.00116440   0.000308563   8.22042e-05   1.88801e-05   2.55345e-06       0.00000       0.00000       0.00000       0.00000       0.00000       0.00000       0.00000       0.00000       0.00000       0.00000       0.00000       0.00000
  12  14 2654.5960    2.3744  0.8345 11.5054 -0.0071  0.0341   0.0760   0.0761    0.1677   0.0000   433.8984       3.44229       12.7734       2.98161       6.37403     -0.555843      -1.23291      0.619424       1.87562      -1.62031      0.319943      0.336494     0.0494600     -0.197325      0.218179   0.000692042    -0.0465662     0.0125429    0.00237565  -0.000962799  -0.000261969   5.31044e-05   5.29638e-06  -3.33148e-06       0.00000       0.00000       0.00000       0.00000       0.00000       0.00000       0.00000       0.00000       0.00000       0.00000       0.00000       0.00000       3.78072       5.53192       5.29245       5.59441       4.54634       4.09426       3.38154       2.44432       1.94054       1.25551      0.843152      0.497332      0.313887      0.163278     0.0952353     0.0406347     0.0215273    0.00800876    0.00354468    0.00112028   0.000361547   8.71154e-05   2.10963e-05   3.44230e-06       0.00000       0.00000       0.00000       0.00000       0.00000       0.00000       0.00000       0.00000       0.00000       0.00000       0.00000       0.00000
  12  15 2794.4593    2.8794  0.8386 11.8145 -0.0005  0.0338   0.0925   0.0693    0.1692   0.0000   436.1926       6.97345       13.2231       1.88131      -2.59721      -2.48226      -1.14519     -0.709061      -1.09237     -0.678520      0.748530     -0.330137     0.0601138    -0.0683017    0.00367895     0.0366524     0.0166710    -0.0176086    0.00327984  -0.000651621   2.58360e-05   7.20548e-05   3.04122e-06  -4.56853e-06       0.00000       0.00000       0.00000       0.00000       0.00000       0.00000       0.00000       0.00000       0.00000       0.00000       0.00000       0.00000       4.56371       5.18107       5.03906       5.56458       5.27836       4.31155       3.29510       2.43317       1.96024       1.36328      0.925253      0.547960      0.361410      0.204175      0.104514     0.0449627     0.0210387    0.00819685    0.00322938    0.00101938   0.000337172   7.95905e-05   1.79065e-05   2.66893e-06       0.00000       0.00000       0.00000       0.00000       0.00000       0.00000       0.00000       0.00000       0.00000       0.00000       0.00000       0.00000
  12  16 2934.2108    3.6632  0.8933 11.9554 -0.0047  0.0323   0.1073   0.0769    0.1770   0.0000   436.0699      0.775475       15.5037      -2.55190      -7.71673       7.71867     -0.360000      0.175173       2.57313      0.192769      0.454628     -0.275597     -0.573675      0.144861    -0.0331629    -0.0156254    0.00281893   0.000913736    0.00639952  -0.000766997   5.88918e-05   0.000117235   4.76636e-07  -1.60492e-06       0.00000       0.00000       0.00000       0.00000       0.00000       0.00000       0.00000       0.00000       0.00000       0.00000       0.00000       0.00000       4.43881       5.57304       5.48797       5.30587       4.59064       4.31307       3.28948       2.82442       1.96915       1.32216      0.857367      0.502431      0.298217      0.166146     0.0859929     0.0391924     0.0192033    0.00748267    0.00292722   0.000984667   0.000328508   8.49779e-05   1.52734e-05   2.68795e-06       0.00000       0.00000       0.00000       0.00000       0.00000       0.00000       0.00000       0.00000       0.00000       0.00000       0.00000       0.00000
  12  17 3073.7327    3.9439  0.8218 12.6160  0.0029  0.0329   0.1224   0.0727    0.1412   0.0000   435.1690      -5.85653       12.5687       4.84919       8.57467     -0.639401      -2.30763      -2.50004       1.42671      0.261646     -0.293364    -0.0731841     0.0749662     -0.173494   -0.00968488    -0.0219726     0.0137796    0.00545964   5.32476e-05   -0.00110126  -0.000237108   5.36642e-05  -1.37444e-05  -1.44990e-06       0.00000       0.00000       0.00000       0.00000       0.00000       0.00000       0.00000       0.00000       0.00000       0.00000       0.00000       0.00000       4.68471       5.87298       5.71989       5.68761       4.72455       4.16805       3.64788       2.87175       2.05040       1.26951      0.900649      0.522151      0.290054      0.151185     0.0816020     0.0432213     0.0196661    0.00803910    0.00285610   0.000955615   0.000308353   7.05866e-05   1.65617e-05   2.65104e-06       0.00000       0.00000       0.00000       0.00000       0.00000       0.00000       0.00000       0.00000       0.00000       0.00000       0.00000       0.00000
  12  18 3213.1359    3.8478  1.0066 12.6515  0.0019  0.0344   0.1134   0.0899    0.1425   0.0000   439.4311      -3.29948       5.26935       3.78978      -5.36587      0.349344      -3.13388       1.57607       2.25718       1.64909     -0.107097     -0.518634     0.0989274      0.313337     0.0427516     -0.119144     0.0106520    0.00974881    0.00549977   -0.00104889  -0.000305353   9.52659e-05   1.33191e-05   1.82540e-06       0.00000       0.00000       0.00000       0.00000       0.00000       0.00000       0.00000       0.00000       0.00000       0.00000       0.00000       0.00000       4.87407       5.60691       5.22977       5.63630       5.43582       4.47567       3.49481       2.67960       2.04198       1.44418      0.912295      0.583259      0.352089      0.205107     0.0999456     0.0475963     0.0192582    0.00813479    0.00286890    0.00101178   0.000294157   8.11137e-05   1.72942e-05   2.64128e-06       0.00000       0.00000       0.00000       0.00000       0.00000       0.00000       0.00000       0.00000       0.00000       0.00000       0.00000       0.00000
  12  19 3352.4184    3.4490  1.7405 11.8894 -0.0052  0.0466   0.0774   0.1145    0.1286   0.0000   438.3526       17.4250       11.3184      -9.73946      -1.54675      -4.73230      -5.27347       1.67822      -4.19690      0.269183     -0.354435     -0.382834     -0.248672     0.0874524      0.148898     0.0422601  -0.000464598    -0.0147543   0.000442675   0.000566708  -0.000579033  -3.59005e-07   3.68052e-05  -1.83640e-06       0.00000       0.00000       0.00000       0.00000       0.00000       0.00000       0.00000       0.00000       0.00000       0.00000       0.00000       0.00000       6.33550       7.55413       7.95219       7.40933       6.91191       5.88026       4.65176       4.06416       2.94698       1.84716       1.24501      0.740513      0.415577      0.256632      0.127089     0.0624746     0.0290126     0.0115474    0.00386888    0.00153307   0.000489159   0.000123655   2.39886e-05   3.46455e-06       0.00000       0.00000       0.00000       0.00000       0.00000       0.00000       0.00000       0.00000       0.00000       0.00000       0.00000       0.00000
  12  20 3492.2634    2.9969  2.2847 11.5230 -0.0033  0.0529   0.0584   0.1362    0.1060   0.0000   437.5903      -22.7587       12.0773      -5.56979      0.528127       13.8709      -11.0784      -1.39742       1.75684       4.04066      -1.28008     -0.508275      0.258069     0.0512188     0.0919095    0.00881687     0.0117862     0.0109208    0.00383831    0.00157117   0.000286210  -5.27647e-05  -5.35083e-05  -7.76276e-06       0.00000       0.00000       0.00000       0.00000       0.00000       0.00000       0.00000       0.00000       0.00000       0.00000       0.00000       0.00000       6.86558       8.38532       9.03412       8.77883       7.69464       6.67172       5.49478       4.04431       2.97610       2.14179       1.31394      0.869504      0.495743      0.274900      0.147044     0.0695587     0.0325974     0.0132351    0.00540560    0.00185509   0.000518290   0.000139880   2.88112e-05   4.19944e-06       0.00000       0.00000       0.00000       0.00000       0.00000       0.00000       0.00000       0.00000       0.00000       0.00000       0.00000       0.00000
  12  21 3632.0658    2.4277  3.5785 11.0561 -0.0036  0.0688   0.0400   0.1759    0.0800   0.0000   423.3151       2.88872       26.5940      0.337894       8.08539       7.82496       5.56932      -3.16168      -2.16660       3.38041     -0.203461      0.896825     -0.352314    -0.0607222     -0.188776     -0.244657    0.00723325    -0.0126411    0.00372361   0.000312326   0.000394884   0.000296753  -3.32322e-06  -4.59796e-06       0.00000       0.00000       0.00000       0.00000       0.00000       0.00000       0.00000       0.00000       0.00000       0.00000       0.00000       0.00000       8.79584       11.2852       11.4056       11.4377       9.98486       8.86572       7.03017       5.44031       3.89235       2.77112       1.82315       1.09199      0.672249      0.360609      0.189455     0.0894471     0.0417031     0.0174473    0.00692413    0.00225511   0.000725688   0.000186701   3.83886e-05   6.05203e-06       0.00000       0.00000       0.00000       0.00000       0.00000       0.00000       0.00000       0.00000       0.00000       0.00000       0.00000       0.00000
  12  22 3772.4820    2.0132  4.8840 10.5762 -0.0029  0.0846   0.0292   0.2135    0.0724   0.0000   427.1040      -4.39036       8.58251      -22.8657       3.82739       1.73253      -5.01352      -5.34796       9.47929       3.79003      -1.11664      -1.59155     -0.246479     -0.418802    0.00891576    -0.0693311    -0.0221129    0.00583234     0.0111472   -0.00656707   0.000565749  -0.000260184  -7.12791e-05  -1.20716e-05       0.00000       0.00000       0.00000       0.00000       0.00000       0.00000       0.00000       0.00000       0.00000       0.00000       0.00000       0.00000       10.9774       13.4258       14.1420       13.9840       12.3576       10.6602       8.72115       6.77016       4.68679       3.35890       2.20416       1.41536      0.773152      0.444518      0.225745      0.111338     0.0534125     0.0217428    0.00810082    0.00288701   0.000827378   0.000228051   4.57212e-05   6.86984e-06       0.00000       0.00000       0.00000       0.00000       0.00000       0.00000       0.00000       0.00000       0.00000       0.00000       0.00000       0.00000
  12  23 3912.7498    1.6665  6.4761 10.1985 -0.0005  0.0992   0.0219   0.2747    0.0649   0.0000   444.4056      -28.1814      -6.87195       20.0526       24.0052      -18.7050       5.94527       7.35876      -4.40098      -8.04253      -1.14115       2.07250      0.420000      0.413534     -0.134783    -0.0183345     0.0351521     0.0280458    0.00475450   -0.00344370   -0.00131246   0.000723750  -3.35269e-05  -1.30458e-05       0.00000       0.00000       0.00000       0.00000       0.00000       0.00000       0.00000       0.00000       0.00000       0.00000       0.00000       0.00000       12.8798       16.2734       16.8242       16.0348       14.9121       12.8219       10.0838       8.02161       5.63528       3.97061       2.66591       1.65849      0.963865      0.523618      0.275015      0.132340     0.0615166     0.0249324    0.00966229    0.00332152    0.00105744   0.000283009   5.60149e-05   8.15683e-06       0.00000       0.00000       0.00000       0.00000       0.00000       0.00000       0.00000       0.00000       0.00000       0.00000       0.00000       0.00000
  12  26 4335.2116    0.9765 12.6794  9.5624 -0.0068  0.1892   0.0123   0.5261    0.0513   0.0000   442.0136       32.7884       29.4976       3.98712      -11.0277       9.72657       4.40584     0.0372903       9.47605       12.7864      -15.6589      -6.69309       1.45224     -0.460197     -0.713077     -0.213758      0.407702     -0.171958    -0.0157933     0.0130103  -0.000156115  -0.000423672  -0.000133675   2.00581e-05       0.00000       0.00000       0.00000       0.00000       0.00000       0.00000       0.00000       0.00000       0.00000       0.00000       0.00000       0.00000       25.1968       31.3901       33.0790       31.7510       28.8106       24.4849       19.9908       15.6738       10.9119       7.77280       5.19312       3.19809       1.86940       1.04137      0.534501      0.270510      0.121916     0.0528685     0.0193100    0.00664235    0.00204947   0.000541139   0.000107590   1.52131e-05       0.00000       0.00000       0.00000       0.00000       0.00000       0.00000       0.00000       0.00000       0.00000       0.00000       0.00000       0.00000
  12  27 4476.2837    0.7711 14.7349  9.5530 -0.0034  0.2514   0.0105   0.6846    0.0436   0.0000   383.6029      -25.0840      -12.0316       6.63556       28.3741      -38.2716       14.9216      -4.94282       11.9578      -16.1654      -11.6482     -0.304592      -2.56559      0.958604    -0.0522406     -0.664954      0.179629      0.141027    0.00175107    0.00758254  -0.000364307    0.00128278  -1.17302e-05   3.37505e-05       0.00000       0.00000       0.00000       0.00000       0.00000       0.00000       0.00000       0.00000       0.00000       0.00000       0.00000       0.00000       30.8702       40.1906       41.0095       40.9743       36.7330       31.8963       26.2200       19.9486       14.8762       10.3588       6.96560       4.27892       2.58695       1.42941      0.766072      0.354933      0.174686     0.0694733     0.0278633    0.00930400    0.00288901   0.000727626   0.000154727   2.25225e-05       0.00000       0.00000       0.00000       0.00000       0.00000       0.00000       0.00000       0.00000       0.00000       0.00000       0.00000       0.00000
  13  12 2411.8430    1.4332  0.8141 10.5533 -0.0049  0.0367   0.0456   0.0778    0.1266   0.0000   439.6308     -0.560771       17.0952     -0.286358       3.73427      -2.68731      -1.73906       2.62366      -1.62063     0.0584872      0.382137      0.827181    -0.0673005     -0.182803     0.0213912  -0.000260873     0.0116120    0.00230388    0.00622744    0.00106631  -0.000324666   0.000279296   2.13454e-05   4.85853e-06  -7.21834e-06  -1.22638e-07       0.00000       0.00000       0.00000       0.00000       0.00000       0.00000       0.00000       0.00000       0.00000       0.00000       4.41432       4.98196       5.86077       4.91067       5.00602       5.07292       3.40365       2.65753       2.31036       1.39366       1.08560      0.848735      0.408031      0.271417      0.158909     0.0656011     0.0335707     0.0179848    0.00675122    0.00210663    0.00109440   0.000433931   0.000112519   2.41733e-05   4.32328e-06   5.95626e-07       0.00000       0.00000       0.00000       0.00000       0.00000       0.00000       0.00000       0.00000       0.00000       0.00000
  13  13 2551.6454    1.8895  0.9748 10.9959 -0.0092  0.0458   0.0559   0.0836    0.1669   0.0000   431.9318      -1.17482       6.71181      0.313663      -2.75253      -3.76814       5.16144      0.793556       4.30297      -2.83177      -1.11735     -0.161045      0.438098     0.0975879     -0.244558    -0.0465680    -0.0174776     0.0156639   -0.00184775  -0.000192480    0.00182432  -0.000480738  -0.000172686  -3.11528e-05   4.50096e-06  -3.37969e-07       0.00000       0.00000       0.00000       0.00000       0.00000       0.00000       0.00000       0.00000       0.00000       0.00000       5.64973       7.00908       6.33731       7.42008       5.94444       5.03600       4.33448       4.39070       2.92789       2.00987       1.25358      0.967354      0.503057      0.295841      0.135647      0.103622     0.0483841     0.0258044    0.00848862    0.00381218   0.000956217   0.000410914   9.50784e-05   3.06040e-05   4.76978e-06   1.04012e-06       0.00000       0.00000       0.00000       0.00000       0.00000       0.00000       0.00000       0.00000       0.00000       0.00000
  13  14 2691.6275    2.4860  0.8159 11.7684 -0.0045  0.0329   0.0791   0.0741    0.1327   0.0000   433.0688       3.01277       15.6402       1.71642    -0.0316199      0.448286      -1.26159     -0.525443       2.47907     -0.352916      0.807627     0.0242562       1.03066      0.100805     0.0445720     0.0795189     0.0139849    -0.0194023   -0.00177941   0.000595642    0.00127560  -0.000166511  -4.89788e-05   6.43099e-06   5.19174e-06  -6.90708e-08       0.00000       0.00000       0.00000       0.00000       0.00000       0.00000       0.00000       0.00000       0.00000       0.00000       3.67065       4.87875       4.86472       5.05566       4.72403       3.99785       3.15619       2.39455       1.97992       1.28190      0.906782      0.626802      0.363697      0.231379      0.131381     0.0650033     0.0336122     0.0150718    0.00664268    0.00226833   0.000932017   0.000330445   9.04927e-05   2.30073e-05   5.04068e-06   7.23733e-07       0.00000       0.00000       0.00000       0.00000       0.00000       0.00000       0.00000       0.00000       0.00000       0.00000
  13  15 2832.0963    3.0624  0.6898 12.1333 -0.0157  0.0297   0.1178   0.0647    0.1503   0.0000   435.3449      0.986969       6.43050       4.45366     -0.656533       3.14763      -4.72390      -2.30708       3.53501      -2.04391      -2.63027     -0.998200      0.204870     0.0656149    -0.0179712     0.0909274    0.00840214    -0.0131821    0.00327604   -0.00113757   9.87185e-05   0.000428980   0.000161286   2.59927e-06  -1.29601e-05   1.33847e-06       0.00000       0.00000       0.00000       0.00000       0.00000       0.00000       0.00000       0.00000       0.00000       0.00000       3.79227       4.80423       5.02713       4.88358       4.60686       3.81634       3.02791       2.35758       1.81366       1.39745      0.839810      0.552435      0.337053      0.203674      0.120976     0.0606703     0.0276526     0.0137745    0.00518458    0.00224993   0.000833107   0.000273963   7.95593e-05   2.13995e-05   4.38785e-06   5.80799e-07       0.00000       0.00000       0.00000       0.00000       0.00000       0.00000       0.00000       0.00000       0.00000       0.00000
  13  16 2972.5087    3.7111  0.7430 12.4477  0.0010  0.0480   0.1229   0.0679    0.1324   0.0000   438.2992      -13.1554       12.6313      -1.25698      -4.04016      -1.74516      -2.81491       2.75569      0.216318      -1.25036      -1.56560      0.164588     -0.339268    -0.0128050    -0.0736494     0.0112071     0.0411254   -0.00554780   -0.00639274    0.00147780   0.000868009   0.000391159  -4.53694e-05  -6.52143e-06  -4.04831e-06  -1.58701e-07       0.00000       0.00000       0.00000       0.00000       0.00000       0.00000       0.00000       0.00000       0.00000       0.00000       4.51023       7.27774       7.96767       6.14261       7.36253       4.67380       4.35545       3.78726       1.66417       2.18770      0.898791      0.774533      0.540926      0.198230      0.188046     0.0870264     0.0336300     0.0279533    0.00564839    0.00411845    0.00156027   0.000292292   0.000129620   4.86407e-05   7.58200e-06   8.64421e-07       0.00000       0.00000       0.00000       0.00000       0.00000       0.00000       0.00000       0.00000       0.00000       0.00000
  13  17 3112.3913    4.1177  0.9760 12.5250  0.0028  0.0363   0.1150   0.0795    0.1526   0.0000   437.6697       2.70947       10.0508       1.50326     -0.731635       2.40158      -1.15864      -4.15889      0.990906       2.16085       1.56945     -0.120509      0.230647     0.0690759    -0.0580554    -0.0864962     0.0385012     0.0213651    0.00860793   -0.00537742  -0.000664288   0.000305014   2.54367e-05  -2.55007e-05   4.79830e-06   2.78939e-07       0.00000       0.00000       0.00000       0.00000       0.00000       0.00000       0.00000       0.00000       0.00000       0.00000       4.00380       5.47529       5.42603       5.70962       4.33843       4.79890       3.46114       3.12375       2.10491       1.69997       1.03204      0.680746      0.407389      0.258033      0.130013     0.0783164     0.0354436     0.0166911    0.00713684    0.00324442    0.00107516   0.000380135   0.000104390   2.82983e-05   4.22170e-06   8.93211e-07       0.00000       0.00000       0.00000       0.00000       0.00000       0.00000       0.00000       0.00000       0.00000       0.00000
  13  18 3252.2093    3.7377  1.1922 12.8040 -0.0046  0.0424   0.1026   0.0971    0.1447   0.0000   441.7351       5.75248       14.0240       11.2709       2.01296       2.24857     -0.132925     -0.795357       3.09477      -1.21892     -0.479811     -0.465690     0.0864503      0.127983      0.147741     -0.183921   -0.00936514     0.0147134    0.00229272   -0.00474257   0.000161054   0.000146155   3.23218e-05  -2.69499e-05   5.82593e-06   1.52015e-07       0.00000       0.00000       0.00000       0.00000       0.00000       0.00000       0.00000       0.00000       0.00000       0.00000       6.12289       8.10021       8.88932       8.70640       7.62715       6.08233       4.65688       3.38209       2.44809       1.70367       1.08395      0.710990      0.433631      0.272126      0.143938     0.0816833     0.0407383     0.0166770    0.00806614    0.00310258    0.00109270   0.000370753   9.97638e-05   2.60111e-05   5.19223e-06   7.27906e-07       0.00000       0.00000       0.00000       0.00000       0.00000       0.00000       0.00000       0.00000       0.00000       0.00000
  13  19 3392.2235    3.3100  1.7837 12.0814 -0.0021  0.0475   0.0728   0.1135    0.1058   0.0000   426.0665      -15.4017       16.4011      -10.1425      -11.1727       7.01412       7.47313       3.93524       2.47405       4.06400      -1.63990     -0.574331     -0.177785     -0.168332     0.0620877     -0.141825     0.0465092    -0.0237353    0.00312429   -0.00659577  -0.000545760   0.000234985   9.69609e-05  -2.57692e-05  -4.63614e-06   1.12449e-06       0.00000       0.00000       0.00000       0.00000       0.00000       0.00000       0.00000       0.00000       0.00000       0.00000       5.53104       6.68022       7.08323       7.55692       6.51045       5.52030       5.00537       3.79223       2.88992       2.07691       1.49279      0.885278      0.548372      0.353819      0.189974      0.100402     0.0469418     0.0240091     0.0102700    0.00428662    0.00138462   0.000467545   0.000132823   3.23518e-05   7.19658e-06   9.85206e-07       0.00000       0.00000       0.00000       0.00000       0.00000       0.00000       0.00000       0.00000       0.00000       0.00000
  13  20 3532.4799    2.7272  2.6994 11.3627 -0.0025  0.0591   0.0480   0.1402    0.0902   0.0000   424.2501       8.34697       16.2003       14.0643      0.365553    -0.0984508      -5.13345       4.72256       4.76504       3.91088      -1.63606      0.853146      0.619446      0.137936    -0.0452872     0.0686439    -0.0592939   -0.00585382   -0.00535881   8.62333e-06    0.00146421  -0.000481606  -5.31797e-05   3.60111e-05   2.67320e-06  -3.19610e-08       0.00000       0.00000       0.00000       0.00000       0.00000       0.00000       0.00000       0.00000       0.00000       0.00000       7.22774       8.83742       8.74365       9.33492       8.58804       7.36248       6.08858       4.67408       3.43599       2.45034       1.78096       1.21606      0.749095      0.415231      0.228542      0.121217     0.0589685     0.0286109     0.0112062    0.00460697    0.00163246   0.000529588   0.000155832   3.87225e-05   8.15786e-06   1.20476e-06       0.00000       0.00000       0.00000       0.00000       0.00000       0.00000       0.00000       0.00000       0.00000       0.00000
  13  21 3673.0340    2.2594  3.8481 10.8524  0.0005  0.0722   0.0349   0.1757    0.0736   0.0000   437.8958      -5.48603       12.1735      -6.97212      -16.7734       9.65413      -4.55518     -0.225046       3.72577       6.82094      -2.37899      0.640218     -0.425500      0.717435     -0.497173     -0.405414    -0.0208169     0.0659191     0.0113070   -0.00524944   -0.00230382   9.10586e-05  -0.000213825  -0.000110709   5.19033e-06  -1.52756e-06       0.00000       0.00000       0.00000       0.00000       0.00000       0.00000       0.00000       0.00000       0.00000       0.00000       8.26486       10.6702       11.1168       11.3127       10.1238       8.75353       7.33234       5.85620       4.27940       3.11711       2.12874       1.38524      0.834920      0.504819      0.281764      0.146868     0.0726915     0.0349400     0.0150524    0.00594960    0.00214265   0.000712009   0.000206916   5.33619e-05   1.06875e-05   1.55710e-06       0.00000       0.00000       0.00000       0.00000       0.00000       0.00000       0.00000       0.00000       0.00000       0.00000
  13  22 3813.5617    1.8765  5.4309 10.5391 -0.0020  0.0877   0.0253   0.2340    0.0616   0.0000   446.5756       18.5896       31.4189      -1.66618      -6.22632       15.2556       6.33407     -0.776241       14.7540     -0.505192      -3.73461      0.746000      0.749821      -1.21893     0.0532166     0.0469432     0.0167114    -0.0501129  -0.000170308    0.00125027  -0.000260411  -0.000427725  -8.80181e-05   0.000107018   1.56974e-05   9.52043e-07       0.00000       0.00000       0.00000       0.00000       0.00000       0.00000       0.00000       0.00000       0.00000       0.00000       10.4398       12.9323       13.7158       13.4098       12.5628       10.8363       9.09020       6.99516       5.53225       3.84372       2.63633       1.72026       1.06439      0.632242      0.348557      0.184881     0.0924286     0.0410371     0.0182365    0.00715192    0.00266552   0.000883121   0.000253369   6.24619e-05   1.32138e-05   1.74614e-06       0.00000       0.00000       0.00000       0.00000       0.00000       0.00000       0.00000       0.00000       0.00000       0.00000
  13  23 3954.1269    1.5826  7.1336 10.0473 -0.0010  0.1048   0.0193   0.2773    0.0610   0.0000   413.9300       3.74083       4.48067       22.3139       9.24109     -0.252763      -14.3456      -5.25788       8.27023     -0.556752      -2.16441       2.48715     -0.607807       1.10349   -0.00567733      0.363306      0.186200   -0.00442958     0.0154868   -0.00798374    0.00649178    0.00147673   0.000402888  -2.95030e-05   3.94310e-06   3.14358e-06       0.00000       0.00000       0.00000       0.00000       0.00000       0.00000       0.00000       0.00000       0.00000       0.00000       12.4106       15.4941       16.7431       16.1330       14.9047       13.2395       10.9143       8.49438       6.41005       4.59127       3.16833       2.12275       1.23721      0.765105      0.415761      0.214060      0.104827     0.0507650     0.0217794    0.00862178    0.00318252    0.00111470   0.000309520   7.88219e-05   1.55192e-05   2.09359e-06       0.00000       0.00000       0.00000       0.00000       0.00000       0.00000       0.00000       0.00000       0.00000       0.00000
  13  24 4095.1889    1.3353  8.9718  9.8132 -0.0020  0.1220   0.0156   0.3514    0.0567   0.0000   432.3221       26.5547       63.9353      -4.01023       7.95573       19.3164      -2.64104      -21.1511       6.90482       10.9391      -4.27152      -2.30472      0.249595      -1.02215     -0.313914     -0.264243      0.225909     0.0499865    -0.0195856    0.00255883   0.000581261  -0.000110813   0.000397821   0.000186073  -1.14704e-05   3.19300e-06       0.00000       0.00000       0.00000       0.00000       0.00000       0.00000       0.00000       0.00000       0.00000       0.00000       15.0739       18.8750       19.7393       19.3185       17.8510       15.4289       13.0317       10.1937       7.69650       5.57245       3.71655       2.45430       1.49376      0.882061      0.490384      0.256389      0.126391     0.0589370     0.0251249     0.0101345    0.00372289    0.00122528   0.000349479   9.02994e-05   1.80293e-05   2.41358e-06       0.00000       0.00000       0.00000       0.00000       0.00000       0.00000       0.00000       0.00000       0.00000       0.00000
  13  25 4236.5553    1.0653 10.8827  9.7071 -0.0038  0.1560   0.0130   0.4432    0.0488   0.0000   448.0601       9.17759      -25.2760       28.3196       24.1007      -39.2369       43.0826       19.9690       3.89415       5.12158       6.78483     0.0349116      0.345854       1.14557     -0.380467     0.0741805    0.00396075    -0.0318008     0.0842507    -0.0221049    0.00369951  -3.39011e-05   -0.00120875   0.000129367   5.45410e-05  -3.75662e-06       0.00000       0.00000       0.00000       0.00000       0.00000       0.00000       0.00000       0.00000       0.00000       0.00000       18.8043       24.1794       25.2087       24.9217       22.6992       19.9114       16.5169       12.7684       9.81470       6.90338       4.78436       3.14828       1.96900       1.13557      0.630831      0.334823      0.171334     0.0750433     0.0341413     0.0132494    0.00501048    0.00163669   0.000475102   0.000115053   2.36021e-05   3.23825e-06       0.00000       0.00000       0.00000       0.00000       0.00000       0.00000       0.00000       0.00000       0.00000       0.00000
  13  26 4377.4933    0.9424 13.9049  9.4892 -0.0003  0.1987   0.0108   0.5587    0.0467   0.0000   429.5127      -6.90247      -19.7806      -2.82124       31.7632       18.0966      -3.34345       4.54219      0.834019      -6.44550      -8.56597       4.27543       2.97948     -0.435856      -1.26480      0.524387      0.215487     0.0430743   -0.00721767    -0.0238872   -0.00389772   0.000694460   0.000910015   3.36891e-05  -4.10658e-05  -2.85038e-06       0.00000       0.00000       0.00000       0.00000       0.00000       0.00000       0.00000       0.00000       0.00000       0.00000       23.5426       29.8417       32.0239       31.9256       28.7149       25.2374       20.3820       16.2764       12.0967       8.78930       6.00353       4.00762       2.45960       1.46810      0.839506      0.429940      0.221904      0.100606     0.0451550     0.0172043    0.00652966    0.00212133   0.000609436   0.000151733   2.90139e-05   4.10974e-06       0.00000       0.00000       0.00000       0.00000       0.00000       0.00000       0.00000       0.00000       0.00000       0.00000
  14   9 2016.9608    0.5788  0.5490  9.3162 -0.0120  0.0311   0.0222   0.0618    0.0850   0.0000   436.8157      -3.91000       17.6820     0.0416675      -3.91905      -6.67180       1.11892      -1.18343      -1.48261     0.0326711     -0.482538     -0.349578    -0.0482823      0.153089    -0.0307283     -0.108086    -0.0422090    0.00678259    0.00612176   -0.00483589   0.000889436   -0.00151443   0.000167226  -2.27624e-06   9.72781e-06   7.85497e-06   1.87831e-08   1.22656e-07       0.00000       0.00000       0.00000       0.00000       0.00000       0.00000       0.00000       0.00000       3.40868       3.47920       4.71825       4.62245       3.17763       3.59445       3.49092       2.21484       1.85328       1.63650      0.996615      0.575741      0.481898      0.294886      0.124824     0.0823345     0.0555381     0.0245157    0.00961672    0.00465749    0.00266476    0.00106201   0.000325006   8.74971e-05   2.05185e-05   4.52871e-06   9.12524e-07   1.22458e-07       0.00000       0.00000       0.00000       0.00000       0.00000       0.00000       0.00000       0.00000
  14  11 2305.6379    1.1464  0.8159 10.0245  0.0008  0.0318   0.0345   0.0675    0.1261   0.0000   435.2981       1.89612      -1.76594       1.64680       4.19899       1.97488      -5.37875      0.777658     -0.173691     -0.258090      0.634643     -0.274904       1.07441    -0.0726365    -0.0750444     0.0251191    0.00575614     0.0136541    -0.0152800   -0.00143850    0.00182937   0.000778139  -0.000498386   0.000111220  -6.83454e-06   2.99837e-06  -2.75179e-07   1.72782e-07       0.00000       0.00000       0.00000       0.00000       0.00000       0.00000       0.00000       0.00000       3.82878       4.62435       5.04605       4.71055       4.56991       4.03165       3.49590       2.66949       1.94987       1.44889       1.05033      0.746286      0.481763      0.278317      0.169354     0.0841653     0.0455114     0.0234997     0.0101125    0.00531222    0.00188775   0.000757234   0.000277361   8.07850e-05   2.31384e-05   5.79527e-06   1.06316e-06   1.24832e-07       0.00000       0.00000       0.00000       0.00000       0.00000       0.00000       0.00000       0.00000
  14  13 2587.2270    2.0067  0.8561 11.1926 -0.0053  0.0312   0.0593   0.0697    0.1255   0.0000   445.2607      -16.6436       20.0693      -1.48927      0.953720      0.906639       1.49752      -1.49951     -0.217790     0.0701554     -0.648057       1.10731      0.535021      0.166689      0.129294     0.0688435   0.000979330    -0.0123425    0.00887769    0.00566520   -0.00152293  -0.000850491  -0.000125749   0.000137417   1.78573e-05   3.20259e-06   7.52063e-08  -4.52368e-08       0.00000       0.00000       0.00000       0.00000       0.00000       0.00000       0.00000       0.00000       3.90256       4.92381       5.13119       5.10727       4.98187       4.02709       3.45467       2.47975       2.00158       1.48046      0.990837      0.697728      0.407577      0.282938      0.160638     0.0927787     0.0467917     0.0218296     0.0112277    0.00429797    0.00198080   0.000696743   0.000242414   8.26925e-05   1.88092e-05   5.46658e-06   1.14399e-06   1.34299e-07       0.00000       0.00000       0.00000       0.00000       0.00000       0.00000       0.00000       0.00000
  14  14 2728.0805    2.6214  0.9547 11.5598 -0.0039  0.0319   0.0738   0.0759    0.1617   0.0000   435.1473      -1.48996       8.22255       2.17191      -3.10064       1.50173      -2.39826      -3.40133      0.402244     -0.297858      -1.00247     -0.607119      0.295245      0.409500     0.0362992    -0.0559740    0.00133539   -0.00938838    0.00832470   -0.00248819   -0.00268768  -0.000256626  -0.000194530  -0.000107880   2.04693e-05  -9.36379e-06   6.64855e-07  -1.48530e-07       0.00000       0.00000       0.00000       0.00000       0.00000       0.00000       0.00000       0.00000       3.50632       4.64767       4.80289       4.86026       4.55600       3.76860       3.21710       2.59728       2.06056       1.35206       1.01536      0.692900      0.445854      0.277333      0.150738     0.0874530     0.0480686     0.0243565     0.0116160    0.00487417    0.00202711   0.000734727   0.000261582   8.89125e-05   2.44858e-05   5.70107e-06   1.23013e-06   1.61087e-07       0.00000       0.00000       0.00000       0.00000       0.00000       0.00000       0.00000       0.00000
  14  16 3010.0239    4.1750  0.7171 12.2799  0.0041  0.0272   0.1289   0.0602    0.1692   0.0000   445.2153       6.52095       9.80758      -4.51101      -3.00539       5.07023      -2.70794       1.03124       2.36131      0.144227      -1.24834    0.00283225     -0.167298    -0.0585467     0.0407124    -0.0257854    -0.0290964   -0.00243903     0.0172238   -0.00411223  -0.000391226  -0.000368914   0.000241429   5.92284e-05  -1.54061e-05  -2.36680e-06   6.00950e-07   3.46577e-08       0.00000       0.00000       0.00000       0.00000       0.00000       0.00000       0.00000       0.00000       3.09390       3.53848       3.88930       3.87962       3.73109       2.98404       2.78608       2.22078       1.70053       1.39722      0.848231      0.599157      0.382647      0.230743      0.145181     0.0760147     0.0449090     0.0221763    0.00922535    0.00464239    0.00174800   0.000682850   0.000247386   6.42956e-05   1.81263e-05   5.33602e-06   9.54812e-07   1.16257e-07       0.00000       0.00000       0.00000       0.00000       0.00000       0.00000       0.00000       0.00000
  14  17 3150.4749    3.9474  1.0571 12.7416 -0.0086  0.0351   0.1146   0.0822    0.1543   0.0000   434.0852       2.33231       12.8080      -6.27653       1.36953      -3.94184      -1.66126       6.19876      -1.09065      -1.09164      -1.68156     -0.267386      0.120928     -0.317602      0.106778     0.0375429     0.0631559    0.00588060     0.0335768   -0.00688454  -0.000993110   0.000236546  -0.000652134  -0.000107947   2.90233e-05  -3.49728e-06   7.89251e-07   1.97092e-07       0.00000       0.00000       0.00000       0.00000       0.00000       0.00000       0.00000       0.00000       3.67648       5.01031       5.12761       5.00656       4.78480       4.05252       3.48803       2.87460       2.15699       1.68311       1.13160      0.755967      0.499415      0.305175      0.180302      0.101423     0.0550627     0.0258412     0.0133843    0.00524338    0.00243542   0.000879737   0.000321845   9.68902e-05   2.85125e-05   7.17545e-06   1.32798e-06   1.86208e-07       0.00000       0.00000       0.00000       0.00000       0.00000       0.00000       0.00000       0.00000
  14  18 3290.7230    3.7038  1.3988 12.2826 -0.0093  0.0378   0.0877   0.0960    0.1509   0.0000   450.7238     -0.773499       4.65447       13.2114       3.06752      -2.54396      -3.63484     -0.293355     -0.265205      0.466011       1.04234       1.06526     -0.184401      0.138190      0.303639    -0.0677918      0.127361   -0.00857270    -0.0160967   -0.00338004    0.00167681   -0.00104595   6.11797e-05  -2.55891e-05  -3.66728e-05  -7.33722e-06   2.96490e-06   5.61101e-08       0.00000       0.00000       0.00000       0.00000       0.00000       0.00000       0.00000       0.00000       4.22913       5.25868       5.38552       5.56502       5.18143       4.62709       3.86347       3.08235       2.45054       1.70117       1.26733      0.850210      0.561716      0.337985      0.200005      0.110805     0.0596306     0.0293118     0.0142451    0.00595044    0.00248508   0.000917439   0.000326789   0.000103858   2.99083e-05   6.63336e-06   1.43094e-06   1.90539e-07       0.00000       0.00000       0.00000       0.00000       0.00000       0.00000       0.00000       0.00000
  14  19 3431.2602    3.0252  2.0027 12.0012 -0.0030  0.0507   0.0616   0.1226    0.0964   0.0000   437.5247       10.1661       19.9553      -1.44856      -8.76420       4.41227      -4.08100      -7.55859       2.89435       2.32555       2.10825     -0.315963     -0.177867      0.520670     -0.122508    0.00888913    -0.0125758     0.0519497    0.00340237   -0.00250611   -0.00543378  -0.000773450   2.82802e-07  -0.000217960  -6.57884e-05   1.65524e-05   4.16575e-06  -2.52936e-07       0.00000       0.00000       0.00000       0.00000       0.00000       0.00000       0.00000       0.00000       5.55169       7.17831       7.69662       7.43040       7.06211       6.26357       5.39954       4.09595       3.17278       2.36522       1.69959       1.16606      0.713303      0.492850      0.252056      0.152886     0.0772875     0.0388486     0.0178806    0.00813743    0.00353496    0.00136290   0.000439806   0.000159338   3.96236e-05   1.03210e-05   2.01338e-06   2.50719e-07       0.00000       0.00000       0.00000       0.00000       0.00000       0.00000       0.00000       0.00000
  14  20 3571.9792    2.6281  3.1578 11.2808  0.0022  0.0606   0.0424   0.1500    0.0776   0.0000   443.4466      -6.30440       16.8262     -0.916280       2.99579      -4.41705      -7.69392       4.65452      0.474799      -4.92718      -1.06842      0.949860      0.131422     -0.427139     -0.229659      0.321057     0.0667343    -0.0180233   -0.00822791    -0.0160535    0.00665954    0.00152474   0.000369468  -0.000455170  -1.53713e-05   7.11021e-06  -1.77860e-06   3.36203e-07       0.00000       0.00000       0.00000       0.00000       0.00000       0.00000       0.00000       0.00000       6.66580       8.19951       9.01160       8.64661       8.39617       7.23356       6.05296       4.83730       3.92443       2.86122       1.99992       1.32283      0.855690      0.538089      0.324822      0.184482     0.0962566     0.0490676     0.0221230     0.0102404    0.00402989    0.00159541   0.000558354   0.000179498   4.91706e-05   1.14905e-05   2.25669e-06   2.78246e-07       0.00000       0.00000       0.00000       0.00000       0.00000       0.00000       0.00000       0.00000
  14  21 3712.8285    2.1757  4.4676 10.7661  0.0005  0.0735   0.0305   0.1905    0.0687   0.0000   442.4180      -14.9861       18.5346       12.8417      -13.6639       9.02457       9.10705       8.16826      -4.39071       4.65034      0.567196      0.261769      0.259882      0.609430      0.167515      0.155781     0.0592835    -0.0535835    -0.0321054    0.00900419    0.00419825   -0.00240798   -0.00103165   0.000122697   1.24700e-05  -6.28611e-06  -3.34150e-06   8.21663e-07       0.00000       0.00000       0.00000       0.00000       0.00000       0.00000       0.00000       0.00000       8.58732       10.8140       11.3677       10.9494       10.4175       9.24638       7.75734       6.16923       4.95829       3.61171       2.52044       1.64389       1.06673      0.645576      0.387767      0.219040      0.109122     0.0550701     0.0259580     0.0110910    0.00454859    0.00183736   0.000641429   0.000205263   5.82864e-05   1.36589e-05   2.74421e-06   3.49385e-07       0.00000       0.00000       0.00000       0.00000       0.00000       0.00000       0.00000       0.00000
  14  22 3853.9806    1.7766  6.3101 10.2259 -0.0024  0.0915   0.0215   0.2445    0.0618   0.0000   425.6032      -23.9170      -12.6123     -0.193154      -10.8047      0.171351       5.33946       2.04574       1.84208      -4.86986      -7.16254      -1.96944     -0.174093     -0.411068     0.0902890      0.168886    -0.0500152     0.0733306    0.00807886     0.0170367    0.00322927   -0.00130859    0.00100991   8.31056e-05  -9.01435e-05  -2.84917e-05   1.39369e-06  -3.56397e-07       0.00000       0.00000       0.00000       0.00000       0.00000       0.00000       0.00000       0.00000       10.0640       12.7941       13.6365       13.5243       12.4101       11.3238       9.41194       7.48756       5.92256       4.27092       3.13972       2.05804       1.30406      0.827310      0.493594      0.276096      0.139131     0.0714811     0.0332321     0.0155075    0.00615298    0.00243723   0.000835645   0.000276154   7.58925e-05   1.72742e-05   3.44274e-06   4.63196e-07       0.00000       0.00000       0.00000       0.00000       0.00000       0.00000       0.00000       0.00000
  14  23 3995.0150    1.4784  8.1964 10.0281 -0.0046  0.1133   0.0171   0.3092    0.0542   0.0000   422.3442       17.1508       19.1452      -11.3129      -9.21048      -12.0177      -2.42061      -13.0165       9.54564      -4.26065      0.484240      -4.50020      -1.18499       2.80357     -0.861420     -0.408646    -0.0305693     0.0437954     0.0577938    -0.0258235   -0.00288342   0.000874208    0.00239152  -0.000367744  -7.74110e-05   1.17573e-05   3.47158e-06   7.60485e-07       0.00000       0.00000       0.00000       0.00000       0.00000       0.00000       0.00000       0.00000       12.5466       16.4167       16.6581       16.8613       16.1290       13.8140       11.6470       9.52259       7.47906       5.39068       3.90097       2.51151       1.65918       1.02355      0.603744      0.345763      0.178953     0.0905826     0.0427444     0.0185641    0.00764973    0.00293935   0.000993344   0.000322953   9.48012e-05   2.22231e-05   4.50242e-06   5.89394e-07       0.00000       0.00000       0.00000       0.00000       0.00000       0.00000       0.00000       0.00000
  14  24 4136.5277    1.2448  9.8493  9.7252 -0.0005  0.1308   0.0141   0.3691    0.0540   0.0000   437.8193       36.2850       18.5580      -22.0820       5.17716       20.3634      -12.6987      0.834275      -18.3223       1.04662      0.647182       2.00995      0.104913     -0.624752      -1.79785     0.0179756    -0.0116625     -0.109591    -0.0709255   -0.00757747   -0.00191640    0.00163313  -0.000651418  -0.000144233  -0.000138440   6.56207e-05   1.08228e-06  -1.14302e-06       0.00000       0.00000       0.00000       0.00000       0.00000       0.00000       0.00000       0.00000       14.6459       18.1605       19.6400       19.5494       18.2191       15.9671       13.6661       10.7946       8.41760       6.17365       4.46919       2.96215       1.90848       1.19281      0.724405      0.396846      0.210378      0.105501     0.0498413     0.0228943    0.00928256    0.00351657    0.00123024   0.000382642   0.000107391   2.50300e-05   4.92509e-06   6.27938e-07       0.00000       0.00000       0.00000       0.00000       0.00000       0.00000       0.00000       0.00000
  14  27 4561.4265    0.7317 16.5381  9.3891  0.0030  0.2494   0.0082   0.6851    0.0372   0.0000   474.6892      -66.7498      -9.55713       22.0716       36.8000       5.73604      -3.49873      -44.9845      -5.22628      -14.0574     -0.847909       4.68159      -5.15215      -1.21541     -0.818114     -0.295438      0.461380     0.0284048    -0.0566201    -0.0155537    -0.0324938     0.0167298    0.00120077  -1.90822e-06  -5.33093e-05   1.15868e-05  -2.90034e-07  -1.97296e-06       0.00000       0.00000       0.00000       0.00000       0.00000       0.00000       0.00000       0.00000       27.7094       34.5977       37.7022       36.1070       34.6594       30.3862       26.1414       21.1323       16.3332       12.1913       8.65964       5.93374       3.90027       2.37889       1.43120      0.801899      0.426283      0.220083      0.102617     0.0470856     0.0188341    0.00735455    0.00255669   0.000784809   0.000218607   5.11810e-05   9.47870e-06   1.17394e-06       0.00000       0.00000       0.00000       0.00000       0.00000       0.00000       0.00000       0.00000
  15  10 2195.7733    0.9320  0.6922  9.7660 -0.0048  0.0289   0.0302   0.0625    0.1047   0.0000   436.5671      -5.57372       11.3772     0.0857190      -1.41293       3.83712       2.28890      0.727037       1.74252      -2.19068     -0.620818      0.212027     -0.119253      0.201655      0.294725     0.0998117     0.0578626    -0.0116891     0.0121488     0.0134176   -0.00316175  -0.000847111   0.000406440   0.000325565   3.73586e-05  -1.47308e-05   5.44615e-06  -3.14698e-07  -3.56975e-08  -3.70660e-08       0.00000       0.00000       0.00000       0.00000       0.00000       0.00000       2.89478       3.80267       3.73446       4.04569       3.94671       3.39467       2.68987       2.25582       1.85082       1.44954      0.969807      0.694252      0.441200      0.297332      0.186922      0.108916     0.0654355     0.0331498     0.0175346    0.00739869    0.00354192    0.00128182   0.000567673   0.000185637   7.17649e-05   2.10524e-05   5.75784e-06   1.49591e-06   2.69325e-07   3.83455e-08       0.00000       0.00000       0.00000       0.00000       0.00000       0.00000
  15  11 2339.4561    1.2609  0.8492 10.2844  0.0010  0.0319   0.0369   0.0717    0.1138   0.0000   438.1099       7.24504       8.71327      -4.99240      -15.8618      -1.70365      -4.62500     0.0189914       2.64105      0.331225      -1.06898    -0.0617251    -0.0886439      0.197443   -0.00671099      0.117170    -0.0371684     0.0157672     0.0103769   -0.00313208   -0.00133867  -0.000804202  -2.50769e-06   0.000223990   1.43735e-06   1.76087e-05   1.23914e-05   1.05156e-06  -1.45720e-07   7.37553e-09       0.00000       0.00000       0.00000       0.00000       0.00000       0.00000       3.09527       4.14098       3.90739       4.24101       4.07337       3.72774       3.20908       2.40565       1.90148       1.47029       1.10596      0.763807      0.521331      0.343412      0.211387      0.127883     0.0691502     0.0364197     0.0180003    0.00781998    0.00406254    0.00150920   0.000661479   0.000234154   7.72739e-05   2.37140e-05   6.44360e-06   1.52268e-06   3.08488e-07   4.22541e-08       0.00000       0.00000       0.00000       0.00000       0.00000       0.00000
  15  12 2481.0493    1.6039  0.9595 10.7167 -0.0016  0.0397   0.0440   0.0792    0.1315   0.0000   435.6950      0.752419       13.9578       2.26537       1.46318      -8.68831      -1.55211       3.32344       1.12409       1.12345      -2.33504      0.361749      0.476118      0.121595    -0.0725384     -0.125504     0.0717159   -0.00823523    0.00580071     0.0119004    0.00352865    0.00101320   0.000236323  -0.000486163  -0.000116702   1.16823e-05   4.53578e-06  -2.35758e-06  -1.10549e-07   1.61764e-08       0.00000       0.00000       0.00000       0.00000       0.00000       0.00000       4.48083       5.34507       4.64013       5.55957       5.83655       5.08151       3.79038       2.64860       2.65850       2.09316       1.64979      0.843685      0.596136      0.368691      0.301417      0.188069      0.104948     0.0514666     0.0222993     0.0106982    0.00392133    0.00190054   0.000634818   0.000265701   8.65213e-05   2.36448e-05   7.92946e-06   1.35276e-06   3.67834e-07   4.79915e-08       0.00000       0.00000       0.00000       0.00000       0.00000       0.00000
  15  13 2622.2652    2.1092  0.8948 11.3744 -0.0137  0.0324   0.0584   0.0677    0.1179   0.0000   429.3926      -10.2008       11.9299       5.41981       4.10172       1.85847       2.75317      -4.70832      -1.34022      0.656223     -0.836789      -1.01907     -0.691390     -0.673361      0.171345   -0.00862217    0.00105653     0.0230298    0.00290423  -0.000282691    0.00101552   0.000747854   0.000336935  -0.000207455  -7.87809e-05  -1.22938e-06  -5.15586e-06   1.22053e-06   4.19830e-07   8.89406e-09       0.00000       0.00000       0.00000       0.00000       0.00000       0.00000       3.60804       4.25848       5.08254       4.99315       4.55632       4.11294       3.26298       2.73273       2.04588       1.50741       1.08640      0.745174      0.544132      0.358865      0.199816      0.109255     0.0676796     0.0386269     0.0192428    0.00849929    0.00401843    0.00171471   0.000703772   0.000245888   8.31154e-05   2.55461e-05   6.85725e-06   1.42813e-06   2.36650e-07   3.18249e-08       0.00000       0.00000       0.00000       0.00000       0.00000       0.00000
  15  17 3187.8954    4.0090  1.1223 12.4313 -0.0093  0.0410   0.1084   0.0857    0.2040   0.0000   444.6212     0.0281975       18.1056      -8.10358      -4.33566      -10.9047      -2.62748       1.15509      -2.72115       2.00006      0.179124     -0.717282     -0.242459     -0.143104     -0.242391     0.0379511    -0.0791818   0.000125543    0.00842714  -0.000722394    0.00222156  -0.000374988  -0.000769727  -0.000101854   6.33935e-05   2.94923e-06  -9.34713e-06   3.71969e-06   2.90838e-07  -3.14400e-08       0.00000       0.00000       0.00000       0.00000       0.00000       0.00000       4.25953       5.30987       6.03105       5.89364       5.24475       4.98486       4.39297       2.80768       2.79884       2.07047       1.30644       1.02719      0.655994      0.413334      0.246100      0.173818     0.0866782     0.0394896     0.0241312     0.0114170    0.00472912    0.00173961   0.000929940   0.000349350   0.000115648   3.42287e-05   7.17282e-06   1.88595e-06   3.85912e-07   4.50553e-08       0.00000       0.00000       0.00000       0.00000       0.00000       0.00000
  15  18 3328.6845    3.5256  1.4112 12.4327 -0.0091  0.0420   0.0829   0.1001    0.1354   0.0000   436.9015       3.94400      0.514135      -6.00095      -4.93774      -1.70904      0.158973       2.31748       1.54325       3.98497     -0.131200     -0.255647      0.162355     -0.896528     0.0698130     -0.142312    -0.0302097     0.0147982     0.0252389   -0.00166558   -0.00873868   -0.00155806    0.00193481   0.000431375  -1.03035e-05  -4.67198e-06  -1.06208e-05   1.28392e-06  -3.90436e-08   6.41483e-08       0.00000       0.00000       0.00000       0.00000       0.00000       0.00000       4.01316       5.46982       5.47380       5.73735       5.50732       4.65845       4.15456       3.23666       2.67636       2.05769       1.41431       1.00700      0.690148      0.428920      0.270849      0.162367     0.0905884     0.0480877     0.0236950     0.0126558    0.00467992    0.00232214   0.000833280   0.000343200   0.000111021   3.22429e-05   8.84999e-06   2.15093e-06   4.30407e-07   5.54796e-08       0.00000       0.00000       0.00000       0.00000       0.00000       0.00000
  15  19 3469.8801    2.8934  2.2941 11.9364  0.0006  0.0507   0.0564   0.1336    0.0917   0.0000   439.4384      -1.68598       8.67951       3.03548      -2.17697       5.60877    -0.0854864      -1.58665       4.11021     -0.927702      -1.54795     -0.423752     -0.608834      0.441784     0.0428261     0.0422725      0.121980    -0.0566857    -0.0265365    0.00559409    0.00146613    0.00153572   0.000201628   0.000489189   0.000176862  -3.11074e-05  -7.10408e-06  -1.52482e-06   1.09822e-07  -5.47813e-08       0.00000       0.00000       0.00000       0.00000       0.00000       0.00000       5.59149       7.13537       7.77885       7.19822       6.66340       6.19885       5.35558       4.37900       3.59182       2.58887       1.91601       1.28823      0.863697      0.531264      0.321157      0.189857      0.102301     0.0549335     0.0272946     0.0136880    0.00590112    0.00262814    0.00102038   0.000398943   0.000132110   4.13210e-05   1.10156e-05   2.33384e-06   4.48792e-07   5.45574e-08       0.00000       0.00000       0.00000       0.00000       0.00000       0.00000
  15  20 3611.1141    2.4393  3.2267 11.3778 -0.0061  0.0628   0.0396   0.1565    0.0730   0.0000   442.5767       1.46842       19.7153       2.86294      -14.5945      -2.33415      -3.82882   -0.00803484       1.59216      -2.60292       1.56462      -1.93299       1.09044     -0.521047     -0.478117      0.413352    -0.0130372      0.151629    0.00782226   0.000789648    -0.0239293    0.00215145   -0.00200402  -0.000919893   0.000113109   9.48894e-06   1.49558e-05  -1.86699e-07  -4.61708e-07   7.90450e-09       0.00000       0.00000       0.00000       0.00000       0.00000       0.00000       6.50683       8.63074       8.95254       9.17096       8.36295       7.69812       6.49816       5.24788       4.17064       3.04654       2.19292       1.62052       1.05588      0.693148      0.406737      0.237055      0.129767     0.0725032     0.0366916     0.0166808    0.00832208    0.00321388    0.00132774   0.000486551   0.000166620   5.21581e-05   1.31735e-05   3.16877e-06   6.00447e-07   8.19488e-08       0.00000       0.00000       0.00000       0.00000       0.00000       0.00000
  15  21 3752.3723    2.0667  4.8253 10.6752 -0.0043  0.0746   0.0268   0.1961    0.0630   0.0000   442.4577      -8.80164       25.6083       2.98094      -7.03970       2.36345       14.7490      -10.1135     -0.440182     -0.480318       2.32859    -0.0334837      0.695912       1.51473      0.861450    -0.0645645      0.231696     0.0947985     0.0832026    -0.0672899    0.00298361  -3.26176e-05   -0.00103582  -0.000660487   0.000252389   2.78401e-05  -3.37596e-05   7.17621e-07   3.59297e-07  -1.63094e-07       0.00000       0.00000       0.00000       0.00000       0.00000       0.00000       7.77901       9.61364       10.3127       10.4574       9.75401       8.67818       7.54608       6.30567       4.96218       3.77339       2.68076       1.91705       1.28452      0.790358      0.508218      0.297923      0.167394     0.0872834     0.0472132     0.0216894     0.0105757    0.00400434    0.00170783   0.000604061   0.000207273   5.89331e-05   1.62762e-05   3.75471e-06   6.86797e-07   8.93835e-08       0.00000       0.00000       0.00000       0.00000       0.00000       0.00000
  15  22 3893.8397    1.7435  6.3163 10.2899 -0.0020  0.0906   0.0210   0.2450    0.0581   0.0000   416.6081      -16.8991      -7.33538     -0.587896       6.66622      -1.21722      -8.88461      -15.6782      -11.1101       3.07188      -3.09417      -3.15572      0.349409     -0.812054     0.0706527      0.753790     -0.122077      0.138776      0.164024    -0.0558014    -0.0173874     0.0185406   0.000430578  -0.000729186   2.15273e-06   0.000128160  -3.66148e-06  -1.41752e-06  -1.21946e-07   3.46313e-08       0.00000       0.00000       0.00000       0.00000       0.00000       0.00000       9.29966       12.0751       12.8791       12.7616       12.3363       10.7825       9.28866       7.41990       6.08888       4.50518       3.26203       2.25903       1.50653      0.972646      0.590575      0.353343      0.196474      0.106075     0.0526213     0.0256547     0.0110693    0.00487693    0.00188737   0.000719222   0.000239603   7.47643e-05   1.99034e-05   4.67092e-06   9.03172e-07   1.09876e-07       0.00000       0.00000       0.00000       0.00000       0.00000       0.00000
  15  23 4035.2060    1.4574  8.3274  9.9201 -0.0017  0.1100   0.0160   0.2962    0.0544   0.0000   441.5193      -21.8007       31.2264       5.30918      -30.1862      0.884651       6.44862      -1.45249     -0.263398      -10.4961       1.21650      0.354569      -2.21026     -0.957894      0.539891     -0.468568     -0.161716     0.0746029    -0.0653633     0.0256436   -0.00689336   -0.00996222    0.00494316  -8.28183e-05   8.23296e-05   5.50405e-06   2.07919e-05   5.24538e-06   3.34200e-08  -1.18606e-07       0.00000       0.00000       0.00000       0.00000       0.00000       0.00000       11.4684       14.8195       15.5068       15.5989       14.7496       13.3910       11.6610       9.14134       7.26099       5.59440       4.04626       2.84045       1.91543       1.22475      0.754341      0.441057      0.243527      0.127696     0.0642677     0.0301915     0.0139351    0.00584827    0.00239864   0.000889131   0.000301245   9.02738e-05   2.44542e-05   5.76721e-06   1.08817e-06   1.36873e-07       0.00000       0.00000       0.00000       0.00000       0.00000       0.00000
  15  24 4177.1212    1.1749 10.6228  9.7772  0.0005  0.1408   0.0129   0.3918    0.0470   0.0000   458.7853      -20.6851      -35.7273      -14.3019       36.0619      -9.63964      -3.05459      -5.03920       15.9139       8.32879      -4.36555      -4.27059     -0.406564      -1.79535       1.70593      0.555759     -0.367113     -0.219479     0.0864797     0.0215074     0.0384440    -0.0170954   -0.00229582   0.000588968   0.000416451   0.000115357  -3.92484e-05   9.34384e-06   6.16807e-07   1.44874e-07       0.00000       0.00000       0.00000       0.00000       0.00000       0.00000       14.3257       18.4270       19.0976       19.8522       18.7342       16.6631       14.4703       11.7231       9.33288       6.93052       5.23944       3.61368       2.47456       1.53697      0.990027      0.586156      0.320824      0.171317     0.0867931     0.0428886     0.0192779    0.00813500    0.00315911    0.00118716   0.000391433   0.000117350   3.26564e-05   7.24839e-06   1.41192e-06   1.79620e-07       0.00000       0.00000       0.00000       0.00000       0.00000       0.00000
  16  11 2372.4761    1.2818  0.8605 10.3432 -0.0035  0.0293   0.0361   0.0749    0.1105   0.0000   439.3217       2.31758       20.0969      -6.22597       2.26715       2.41695      -4.01684      -1.95380      -2.44585     -0.175527    -0.0685543      0.927855      0.276365    -0.0369952     -0.199088    -0.0496152    -0.0321404    -0.0226041    -0.0303206     0.0115200    0.00931350    0.00233116  -0.000899343   0.000197824   4.76859e-05  -6.36042e-05   2.15400e-05  -1.64792e-07  -5.59014e-07   6.92998e-07   5.00047e-08  -8.05190e-09       0.00000       0.00000       0.00000       0.00000       2.71804       3.53415       3.57319       3.74295       3.59185       3.06656       2.95618       2.30224       1.95824       1.41280       1.10357      0.823040      0.515653      0.378218      0.213815      0.154137     0.0766374     0.0486318     0.0233981     0.0123399    0.00638491    0.00269734    0.00134574   0.000476734   0.000189927   6.91264e-05   1.88693e-05   7.03698e-06   1.40589e-06   3.81665e-07   7.54155e-08   8.96482e-09       0.00000       0.00000       0.00000       0.00000
  16  12 2514.7688    1.8055  1.0712 10.7645 -0.0078  0.0346   0.0457   0.0806    0.1392   0.0000   438.9148      -2.96561       12.2871     -0.221355      -2.09382      -2.19539      -6.93869      -3.92586      0.661439     -0.245386      0.115000      0.987305      0.827299     -0.571404      0.106241      0.156353    -0.0702200    -0.0177120    -0.0241076    -0.0226173    0.00218772   -0.00135183   0.000174590  -0.000571556  -0.000121132   2.45500e-05  -2.80419e-05  -5.80855e-06   1.36252e-06  -2.63681e-07  -1.21087e-08  -1.55183e-08       0.00000       0.00000       0.00000       0.00000       3.20691       4.46225       4.58299       4.73142       4.59881       3.80119       3.68987       2.57943       2.38557       1.66078       1.31860      0.903854      0.606538      0.418679      0.251639      0.171317     0.0883631     0.0565552     0.0286334     0.0146691    0.00707716    0.00333363    0.00148518   0.000571672   0.000224363   8.30415e-05   2.39279e-05   8.03871e-06   1.82391e-06   4.39479e-07   1.00330e-07   1.07105e-08       0.00000       0.00000       0.00000       0.00000
  16  14 2799.4113    2.9254  0.8674 11.8701 -0.0028  0.0311   0.0785   0.0636    0.1296   0.0000   437.3123       3.35093       14.5405       2.47933       3.90926      -1.26670      -1.74731       2.95456       1.85456      0.590460     -0.294629    -0.0426694     -0.700065    -0.0512950      0.539076    -0.0189639     0.0985716   -0.00813211    -0.0235153    0.00741718    0.00757380   -0.00181307   -0.00115838  -0.000711916   9.57442e-05  -4.37362e-05  -1.96847e-05   1.76300e-07  -8.61328e-08   1.76736e-07  -1.18482e-08  -7.96667e-09       0.00000       0.00000       0.00000       0.00000       3.01272       3.53112       4.02377       3.88859       4.08527       3.19570       3.10106       2.59405       1.94987       1.65634       1.14532      0.872883      0.563700      0.379383      0.265360      0.143314     0.0885837     0.0529107     0.0268304     0.0139438    0.00656675    0.00303189    0.00142438   0.000563794   0.000191565   7.27739e-05   2.31336e-05   6.16810e-06   1.77309e-06   4.50881e-07   7.17817e-08   7.39342e-09       0.00000       0.00000       0.00000       0.00000
  16  15 2941.7125    3.6786  0.7364 12.2971 -0.0018  0.0276   0.1139   0.0611    0.1279   0.0000   436.3054     -0.358684       13.1543       7.70142      -5.78696      -2.01222       1.41130      -2.43577      -1.02735      0.487670      0.815568    -0.0163428      0.365957    -0.0588574     -0.237802     0.0721464    -0.0667501     0.0305910     0.0486086    -0.0102004    0.00175501  -0.000372294  -0.000899525   0.000421119   0.000109242   7.90769e-05  -9.78544e-06   1.19486e-06   2.49139e-06   7.13284e-08  -1.19087e-07   4.34338e-09       0.00000       0.00000       0.00000       0.00000       2.81229       3.36094       3.56320       4.21806       3.60351       3.07505       2.89891       2.38150       1.83852       1.22304       1.12785      0.737278      0.532452      0.312642      0.224914      0.138277     0.0829360     0.0436115     0.0222997     0.0129124    0.00608150    0.00316811    0.00124890   0.000546364   0.000174873   6.34267e-05   1.85535e-05   5.22601e-06   1.56738e-06   2.71094e-07   6.74434e-08   8.35816e-09       0.00000       0.00000       0.00000       0.00000
  16  16 3083.3447    4.1334  0.8139 12.7642 -0.0059  0.0297   0.1222   0.0679    0.1367   0.0000   439.6286      -1.51921       5.82438       2.50201      -6.00004      -2.74497    -0.0382921      -1.60355     -0.876830      0.446123     -0.382459      -1.01322     -0.285837     -0.442342      0.208496     0.0876471    -0.0670331    -0.0219534     0.0172724   -0.00229618   -0.00403396    0.00198320   -0.00169749  -0.000386522   0.000141155  -5.71079e-05   7.25254e-06  -4.38013e-06   1.30882e-06   1.54314e-07  -6.28676e-08  -9.34656e-10       0.00000       0.00000       0.00000       0.00000       2.59180       3.62496       3.89351       3.86952       3.79603       3.22738       2.93572       2.29213       1.81263       1.35499       1.03403      0.736704      0.518118      0.332776      0.215121      0.134243     0.0816352     0.0415755     0.0229241     0.0122742    0.00570668    0.00299708    0.00110577   0.000536952   0.000188972   6.70129e-05   2.21510e-05   6.38686e-06   1.77263e-06   3.96962e-07   7.77355e-08   9.25706e-09       0.00000       0.00000       0.00000       0.00000
  16  17 3224.8287    3.8491  1.1263 12.7233 -0.0005  0.0360   0.1020   0.0820    0.1499   0.0000   436.4072      -7.98145       5.02918     -0.849408       2.17535      -1.02294      -1.16508      -1.74275       1.32493       1.69902     -0.866061      -1.71992      0.474418      0.217029     -0.202229     -0.344613     0.0666990    -0.0590393   -0.00594964    -0.0158946    0.00850526    0.00202805   0.000230753  -0.000528015  -7.17370e-05   5.03236e-05  -3.46173e-05  -8.02664e-06  -7.82188e-07   4.34955e-07  -2.39746e-08   1.57138e-08       0.00000       0.00000       0.00000       0.00000       3.51845       4.49174       4.65969       4.71723       4.31717       4.21848       3.67409       3.13271       2.26456       1.89951       1.38104       1.04058      0.687274      0.506171      0.293293      0.188134      0.103083     0.0588319     0.0313335     0.0155823    0.00703656    0.00368024    0.00147202   0.000681575   0.000251096   8.68749e-05   2.69556e-05   8.66009e-06   2.03665e-06   4.92506e-07   7.66703e-08   1.12949e-08       0.00000       0.00000       0.00000       0.00000
  16  18 3366.2391    3.4801  1.5958 12.2189 -0.0051  0.0409   0.0764   0.1012    0.1414   0.0000   441.7253     -0.564398       7.77581       5.50228     -0.644763      -1.33800       1.11917      0.595231       5.42088       1.56858     -0.828281       1.81749       1.46532      0.172632     -0.104707     -0.189865    -0.0140244    -0.0367036     0.0172503    -0.0101764   -0.00127035  -0.000289574    0.00148131   0.000502276   0.000802404  -7.13004e-05  -5.66252e-05   2.21406e-06   1.04959e-06   3.85964e-07   8.83862e-08   4.82664e-09       0.00000       0.00000       0.00000       0.00000       4.50771       5.62291       5.74506       5.59049       5.37868       4.83740       4.40957       3.71652       3.06041       2.33732       1.77303       1.23147      0.824191      0.535351      0.338963      0.207734      0.118565     0.0660805     0.0347897     0.0174288    0.00806617    0.00401767    0.00160091   0.000694876   0.000253664   8.94842e-05   2.85942e-05   8.64890e-06   2.21980e-06   4.86956e-07   9.08087e-08   1.08429e-08       0.00000       0.00000       0.00000       0.00000
  16  19 3507.7776    2.8226  2.4272 11.6409 -0.0061  0.0535   0.0496   0.1245    0.0946   0.0000   432.3923       6.13285       17.7181       1.97495       4.51710       1.34404     -0.204576       1.17223     -0.788270       1.74144     -0.271496     -0.624129      0.841247     -0.218036      0.424828     -0.215936      0.154088     -0.124815    -0.0252215     0.0357075     0.0110400    0.00556564   -0.00424180  -0.000249680   0.000168521   3.60267e-05  -3.33434e-05   7.88623e-06   2.72618e-06  -8.80571e-07  -1.23083e-07  -1.97729e-09       0.00000       0.00000       0.00000       0.00000       4.92933       6.67820       6.74688       7.39585       6.67366       6.30441       4.86958       4.58906       3.54795       2.64731       2.05898       1.44042      0.993669      0.670617      0.414186      0.261363      0.156253     0.0851518     0.0465771     0.0244606     0.0120106    0.00543852    0.00232958   0.000946798   0.000356985   0.000121303   4.12349e-05   1.29030e-05   3.34987e-06   6.97447e-07   1.22790e-07   1.87226e-08       0.00000       0.00000       0.00000       0.00000
  16  20 3649.6470    2.3577  3.8966 10.8479 -0.0022  0.0639   0.0329   0.1678    0.0756   0.0000   431.3703      -14.3731       7.50515      -5.80196      -1.31478      -3.00832       1.89632       6.65652      -1.76989       5.20902       1.53348     -0.111374      0.519052      -1.19489     -0.590555     -0.242976      0.635387     -0.170212    -0.0350886   -0.00830876    0.00464094   -0.00322891    0.00367734    0.00119663  -5.55241e-05  -0.000102379  -7.72660e-05   4.58240e-06  -4.89792e-06  -1.12450e-07   2.63564e-07   6.24180e-09       0.00000       0.00000       0.00000       0.00000       6.21918       7.79761       8.49381       8.07658       8.17817       7.33730       6.34865       5.50552       4.22943       3.33579       2.50287       1.77985       1.22487      0.831318      0.520130      0.314917      0.184330      0.103868     0.0544884     0.0279373     0.0134070    0.00610523    0.00275369    0.00111808   0.000415618   0.000148433   4.83179e-05   1.48089e-05   3.94104e-06   8.83997e-07   1.49649e-07   1.77619e-08       0.00000       0.00000       0.00000       0.00000
  16  21 3791.4320    1.9701  5.2361 10.4868 -0.0028  0.0802   0.0244   0.2028    0.0648   0.0000   445.1465       20.2143       8.06897       11.2130      -1.06960       2.36615       3.75340      -3.68791       3.61300      -5.05478      -5.34424      -1.94183      -3.08665    -0.0922414      0.263148    -0.0793253    -0.0585054     0.0944482     -0.126604   -0.00509098   -0.00245942    0.00515184   -0.00110393   -0.00116913   0.000482148  -0.000221309   2.76566e-05   2.78105e-06   6.05509e-06   1.14854e-06  -2.77971e-07  -2.82371e-08       0.00000       0.00000       0.00000       0.00000       7.68153       10.2228       10.0026       10.8910       9.80149       9.33794       8.13690       6.89591       5.42670       4.13521       3.13376       2.28092       1.58294       1.03756      0.656597      0.402781      0.226017      0.130825     0.0651428     0.0362145     0.0163578    0.00822599    0.00328106    0.00145526   0.000498647   0.000193833   5.84569e-05   1.80533e-05   4.65028e-06   1.05680e-06   1.98912e-07   2.74042e-08       0.00000       0.00000       0.00000       0.00000
  16  22 3933.2006    1.6142  7.0128 10.2177 -0.0037  0.0936   0.0184   0.2671    0.0533   0.0000   440.0889       8.66079       21.3436      -4.67691      -9.65809       8.46159      -7.71099      0.360834       8.98361       3.78295      -3.40790       1.43668      0.406289      0.583700     -0.429059      -1.10023      0.425182      0.246828    -0.0240820     0.0261907     0.0101026    0.00519696  -0.000364935    0.00368747  -0.000102800   0.000156475   4.81314e-05   9.39187e-06  -2.47408e-06  -1.48053e-06  -3.32165e-07   2.84258e-08       0.00000       0.00000       0.00000       0.00000       9.25436       11.9323       12.8570       12.8872       12.3248       11.1098       9.63298       8.07196       6.34170       4.99451       3.66118       2.61586       1.82068       1.18454      0.758674      0.465105      0.272044      0.150193     0.0810568     0.0410199     0.0199892    0.00919946    0.00396567    0.00163079   0.000633853   0.000223224   7.25711e-05   2.12122e-05   5.73676e-06   1.29857e-06   2.27418e-07   2.80127e-08       0.00000       0.00000       0.00000       0.00000
  16  23 4075.3276    1.3264  8.6092  9.9403 -0.0031  0.1172   0.0145   0.3088    0.0488   0.0000   431.4099       6.55262     -0.621311      -22.7787      -33.6658       16.4438       11.5290       6.20667       16.0906       8.14423     -0.805419       4.86230      -1.73451       1.66187       3.41400      0.843005     -0.880623     -0.214386      0.193659    -0.0768311   -0.00884337     0.0211914    0.00509260   0.000624828  -0.000631364   0.000159088   8.87308e-05  -4.64075e-05   4.21324e-07  -1.45585e-06  -2.87904e-07  -3.61057e-08       0.00000       0.00000       0.00000       0.00000       11.2784       14.2400       14.9216       15.4145       14.8199       13.6490       11.4583       9.99789       7.99728       6.14435       4.62293       3.35120       2.24223       1.57015      0.964793      0.600497      0.345369      0.202138      0.104523     0.0554611     0.0258298     0.0121703    0.00517579    0.00217175   0.000775399   0.000285381   9.09867e-05   2.87581e-05   7.08137e-06   1.62388e-06   2.81820e-07   3.64389e-08       0.00000       0.00000       0.00000       0.00000
  16  24 4217.3853    1.1033 10.0853  9.8192 -0.0027  0.1343   0.0125   0.3796    0.0443   0.0000   415.2008       11.8406       3.92284      -7.13953      -36.3168       1.56229       10.2280       20.0930      -7.74614      -6.68745       1.17171       4.98841      -1.86600       3.12494     -0.371044      -1.02445      0.177334     0.0162255    -0.0934208     0.0343516   -0.00625895   -0.00880300   -0.00343403   -0.00192384   -0.00135735   0.000786374   9.58726e-05   3.01456e-05  -3.58384e-06   3.98764e-06   9.33921e-07  -5.35736e-08       0.00000       0.00000       0.00000       0.00000       13.2871       16.8335       18.0740       18.1839       17.7903       15.6692       13.8450       11.3635       9.40353       7.04214       5.25513       3.77830       2.69704       1.76530       1.12813      0.683836      0.390573      0.230182      0.121588     0.0632288     0.0304700     0.0139117    0.00604683    0.00243069   0.000921500   0.000340616   0.000106909   3.18162e-05   8.32138e-06   1.82170e-06   3.37298e-07   3.87883e-08       0.00000       0.00000       0.00000       0.00000
  16  25 4359.5332    0.9422 13.0903  9.6521 -0.0043  0.1790   0.0102   0.4883    0.0403   0.0000   459.5657      -1.26404      -20.8042      -19.1838       47.2256      -11.2829      -27.1111      -8.69344      -3.49264      -25.1667      -7.74060       7.14262      -4.09612     -0.796968       1.06764    -0.0775364      0.367138     -0.829254     -0.224182      0.267308      0.164972    -0.0232591    -0.0157140    0.00800872  -0.000540173  -0.000475059   4.90982e-05   3.30633e-05  -2.10112e-07   1.89114e-06   1.43860e-06  -5.53301e-08       0.00000       0.00000       0.00000       0.00000       17.2026       22.9326       23.8564       24.3664       22.8517       20.8045       18.4164       15.2375       12.6274       9.60330       7.21747       5.14064       3.58419       2.34323       1.51234      0.915428      0.538939      0.306672      0.162205     0.0856353     0.0403627     0.0193454    0.00809675    0.00345072    0.00126816   0.000467757   0.000150060   4.38431e-05   1.13865e-05   2.47697e-06   4.63661e-07   5.70000e-08       0.00000       0.00000       0.00000       0.00000
  16  27 4644.1522    0.6331 18.4885  9.4370 -0.0027  0.3068   0.0069   0.7572    0.0303   0.0000   400.2977       85.4765       60.7678      -59.2510      -16.1288      -16.0835      -4.04764       7.26555     -0.251918      -1.99493      -44.9578       6.12936       8.04561      -4.34660       1.82795      -2.28114       1.46079       1.03916      0.436338     -0.298541    -0.0354521   -0.00982595    0.00978850    -0.0129526   -0.00187283   -0.00218486  -0.000462677   0.000105996   6.96243e-07   1.34033e-06   9.72756e-07   1.34992e-07       0.00000       0.00000       0.00000       0.00000       29.0463       37.2463       41.6470       40.1648       39.5898       35.1273       30.7673       26.4711       21.0128       16.4201       12.2392       8.94584       6.13763       4.04439       2.65476       1.62586      0.967544      0.545002      0.298579      0.152316     0.0766417     0.0352881     0.0156760    0.00624077    0.00240867   0.000844398   0.000275800   7.91487e-05   2.06598e-05   4.51079e-06   7.56931e-07   8.85877e-08       0.00000       0.00000       0.00000       0.00000
  17  11 2404.9228    1.4552  0.9255 10.3560 -0.0044  0.0322   0.0367   0.0679    0.1212   0.0000   437.8147       3.30623       18.5125      -2.63128      -3.73413      0.194326       3.46058      0.276792      0.222551    -0.0832082      0.856465      0.248530      0.281354     -0.283469     0.0585803     0.0418722     -0.190072    -0.0487086     0.0605957    0.00417424   -0.00654042    0.00173180  -0.000305130   0.000525024   0.000230913  -0.000147470  -2.23334e-05  -1.27234e-05   8.29659e-06   2.72565e-06  -1.78768e-07  -1.85179e-07  -1.18569e-08  -8.30974e-10       0.00000       0.00000       2.78255       3.70407       4.41802       3.80917       4.11813       3.69072       3.11295       2.84838       1.94697       1.63473       1.26383      0.862443      0.683148      0.447851      0.303174      0.185495      0.111143     0.0631474     0.0355242     0.0194140    0.00946923    0.00470784    0.00237312   0.000967401   0.000449158   0.000177489   6.60927e-05   2.25533e-05   7.11788e-06   2.21145e-06   6.18926e-07   1.24406e-07   1.84695e-08   2.11369e-09       0.00000       0.00000
  17  13 2690.9788    2.4377  0.8970 11.3775 -0.0076  0.0299   0.0660   0.0708    0.1321   0.0000   441.4692      -8.40732       10.5227      -5.29780       1.74786      -1.13058       4.47396     -0.250737     -0.418100      0.860436     -0.277578     -0.422495      -1.44872      0.704442      0.121346     0.0328003    -0.0337051    -0.0303318    -0.0364604     0.0224041   -0.00313490    0.00191144   -0.00192351    0.00123545  -4.16128e-05   0.000172465   7.32540e-05  -1.59021e-05   6.55705e-06   5.28976e-07  -1.35898e-07   1.23546e-07  -2.79563e-08  -1.54368e-09       0.00000       0.00000       2.69170       3.44113       3.54538       3.60259       3.56073       3.13891       3.03986       2.47239       1.94440       1.45912       1.16852      0.883061      0.644380      0.432651      0.291563      0.176823      0.107952     0.0623379     0.0330331     0.0176185    0.00939041    0.00466939    0.00206996    0.00104079   0.000405661   0.000161628   5.61393e-05   1.93544e-05   6.08859e-06   1.69081e-06   4.40014e-07   9.81048e-08   1.84992e-08   2.08399e-09       0.00000       0.00000
  17  14 2834.2947    3.2030  0.7854 11.9599 -0.0005  0.0260   0.0878   0.0605    0.1176   0.0000   437.2783       5.55341       16.3472       5.79468      -6.29402      -2.11645       5.33988       3.11429       1.75548       1.59724     -0.387882      -1.53002    -0.0441281      0.383599      0.146585    -0.0817928     0.0782525    -0.0587655   -0.00321590     0.0114754   -0.00766322   0.000889424    0.00146730   0.000232952   0.000252745   3.14406e-05  -3.40189e-05  -4.18832e-06  -8.11957e-06  -1.35259e-06  -6.27441e-07  -4.66867e-08   7.37757e-09   7.41413e-10       0.00000       0.00000       2.43652       3.11518       3.30248       3.44941       3.39509       3.03598       2.49412       2.20650       1.76218       1.42995       1.05392      0.743447      0.532018      0.360461      0.252863      0.146492     0.0872983     0.0547861     0.0326561     0.0172708    0.00892231    0.00398710    0.00192867   0.000836025   0.000362087   0.000127682   5.06962e-05   1.70963e-05   5.48012e-06   1.53012e-06   4.30603e-07   8.70158e-08   1.48347e-08   1.91923e-09       0.00000       0.00000
  17  15 2977.1618    3.7487  0.7245 12.3775 -0.0127  0.0249   0.1088   0.0548    0.1184   0.0000   438.9248       2.93424       15.6023     -0.941052      -4.29509       4.11736       3.19115      0.573647      0.964108      -2.14299      0.299448     -0.720658     -0.632248      0.395306     -0.394692     0.0522993    -0.0490792     -0.121734    0.00983602     0.0126884    0.00389060   -0.00843059   -0.00175097   0.000186772   0.000265891  -3.27173e-05  -9.98108e-06   2.10715e-05  -4.02973e-06   1.62997e-06   3.56049e-07   2.25897e-08  -4.00527e-08   1.43330e-09       0.00000       0.00000       2.27288       3.16032       3.27066       3.45908       3.12471       2.86328       2.54802       2.13106       1.71450       1.39797      0.993294      0.782490      0.492989      0.367099      0.214440      0.154910     0.0804293     0.0532670     0.0283555     0.0164481    0.00723405    0.00423350    0.00175519   0.000922247   0.000316935   0.000149468   4.92012e-05   1.87415e-05   4.99092e-06   1.67207e-06   3.49908e-07   9.34795e-08   1.55747e-08   2.05291e-09       0.00000       0.00000
  17  16 3119.3002    4.1753  0.9158 12.5270 -0.0050  0.0442   0.1099   0.0681    0.1488   0.0000   437.8958       2.85905       7.36160       3.61288       1.49886       3.58013      -4.40108      0.742912       3.19415       2.73239      0.154020      0.357102      0.923026      0.149007      0.335720     -0.159341     -0.126724     0.0279032     0.0339977    -0.0164613   0.000472828   -0.00253319  -0.000909661  -5.66170e-05   0.000671669  -0.000108812  -0.000100241   1.26726e-05   3.95780e-06  -3.08062e-07   1.88355e-07  -1.22472e-07  -2.20300e-08   1.14649e-09       0.00000       0.00000       2.89687       5.10285       4.74765       4.76462       5.29621       3.26839       4.57232       2.62384       2.77108       2.04924       1.33175       1.26471      0.620930      0.617625      0.306978      0.214641      0.159070     0.0627253     0.0525959     0.0197558     0.0137698    0.00732887    0.00233424    0.00170582   0.000470128   0.000260246   9.45813e-05   2.11425e-05   1.09283e-05   2.45131e-06   4.63378e-07   1.88096e-07   3.56240e-08   3.34009e-09       0.00000       0.00000
  17  17 3261.1899    3.8483  1.3390 12.2910  0.0009  0.0409   0.0873   0.0903    0.1474   0.0000   438.1949       5.74765       9.57483       6.90390       4.11529       7.07788      0.959610     -0.667393      0.355429      -1.29485      -1.34417       2.69951       1.00634      -1.00356      0.174209     0.0110604     -0.201844    0.00689662    -0.0110018    -0.0180789    0.00709176     0.0156861    0.00607278   0.000101657   0.000138938  -2.71918e-05   4.07407e-05   1.60600e-05  -4.84619e-07  -3.59589e-07   1.54842e-06   8.94496e-08   2.40747e-08  -1.41204e-09       0.00000       0.00000       4.23174       5.61557       5.47999       4.97281       4.38140       3.90487       4.05405       3.84125       3.53467       2.82052       2.11643       1.47852      0.943764      0.620921      0.374729      0.220149      0.125573     0.0778342     0.0437407     0.0233642     0.0122648    0.00600763    0.00249848    0.00132291   0.000492587   0.000200323   7.17473e-05   2.49840e-05   7.81516e-06   2.24731e-06   5.53776e-07   1.26177e-07   2.36297e-08   2.87235e-09       0.00000       0.00000
  17  18 3403.2490    3.1882  2.0776 11.9229 -0.0083  0.0448   0.0620   0.1177    0.1107   0.0000   439.5919      -4.89392       22.1259       1.87108      -4.09135      -3.93814      -7.03801       7.45731      -3.15229       2.34512       3.69691     -0.159002      0.240416      0.933525     -0.177301     -0.399181     -0.273444      0.128081    -0.0868572     0.0371877     0.0155196    0.00242169  -0.000310528    0.00173184  -0.000322909  -0.000120083  -2.52449e-05  -9.73049e-06   1.89001e-05   2.34990e-06  -8.37164e-07   1.80381e-07  -3.15143e-08  -3.27436e-09       0.00000       0.00000       4.35608       5.37604       5.59533       5.65627       5.43936       5.17361       4.57203       3.91738       3.21667       2.32043       1.80700       1.38265       1.01727      0.705524      0.458310      0.283667      0.167104     0.0973237     0.0521805     0.0299874     0.0146286    0.00759709    0.00347750    0.00151592   0.000614391   0.000247514   8.54356e-05   3.17339e-05   9.78382e-06   2.84006e-06   6.82333e-07   1.40942e-07   2.53353e-08   3.12940e-09       0.00000       0.00000
  17  19 3545.3639    2.7120  2.9502 11.1728 -0.0029  0.0551   0.0428   0.1337    0.0987   0.0000   429.4129      -7.06756       14.0539       2.01402       11.4153      -3.28248       2.41631      -2.71069      -1.32978       1.72291       2.51939       1.61340      -2.46809      0.191626     -0.291974      0.463319      0.138186      0.151391     0.0834271    -0.0180488   -0.00796658     0.0126008    0.00411787    0.00152097  -0.000486456   5.13696e-05  -2.03846e-05   2.10019e-05  -2.69448e-05   2.29062e-06   3.34313e-07   7.55740e-08  -1.18907e-08  -4.94504e-09       0.00000       0.00000       4.74786       6.57538       7.01497       7.08518       6.91476       6.14144       5.43155       4.55155       3.71032       2.81990       2.19303       1.59195       1.14909      0.745145      0.502643      0.321528      0.193987      0.115291     0.0625573     0.0343460     0.0175073    0.00895358    0.00409673    0.00187624   0.000757695   0.000303503   0.000109927   3.96618e-05   1.22104e-05   3.55049e-06   9.39519e-07   2.00991e-07   3.61258e-08   4.30937e-09       0.00000       0.00000
  17  20 3687.7880    2.2924  4.3501 10.7262 -0.0056  0.0668   0.0299   0.1711    0.0735   0.0000   425.2797      -8.12277       13.6149      -1.44046      -1.12775       2.50303      -6.30357     -0.283784      -2.44050      -2.07267      0.872759       2.77895       2.86887       2.30225    -0.0337851     -0.252582      0.168063      0.167900      0.135513    -0.0490454     0.0131823    0.00553869   0.000309838   -0.00564974  -0.000233644   0.000647376  -2.47620e-05  -1.02004e-05   2.71042e-05   5.79545e-06  -2.41422e-06  -1.62063e-07   4.61357e-08  -4.30073e-09       0.00000       0.00000       6.08969       7.96008       8.59778       8.62756       8.40645       7.63557       6.60547       5.61138       4.69102       3.65726       2.73099       2.00871       1.41741      0.965195      0.634400      0.395440      0.241748      0.141791     0.0814229     0.0427212     0.0227774     0.0109892    0.00492934    0.00230089   0.000920897   0.000365738   0.000139413   4.75531e-05   1.54024e-05   4.32332e-06   1.10111e-06   2.38801e-07   4.17785e-08   4.99032e-09       0.00000       0.00000
  17  21 3829.7561    1.9115  6.0017 10.2330 -0.0038  0.0805   0.0210   0.2146    0.0608   0.0000   447.7431      -1.12970      -2.41745       7.79350      -7.60305       2.10314      -14.1828       2.61019       4.74085     -0.859568      -1.66860       3.56637      0.297541      0.922492      0.568596      0.423003      0.427708     -0.199060     0.0508456     0.0663358     0.0453423    -0.0167377    0.00683681    0.00216955  -0.000340800   -0.00120895  -0.000126999  -5.85075e-05   1.82075e-05   6.75766e-06   1.03463e-06   1.00359e-07  -2.40595e-08   1.05890e-08       0.00000       0.00000       7.34055       9.69452       9.93846       10.6404       9.96119       9.08397       8.01119       6.88937       5.65958       4.38277       3.35183       2.47388       1.72680       1.16972      0.772170      0.487214      0.297631      0.173421     0.0975549     0.0532215     0.0268787     0.0135956    0.00627396    0.00281782    0.00113809   0.000459219   0.000162861   5.68566e-05   1.78983e-05   5.10936e-06   1.29526e-06   2.83859e-07   5.15200e-08   6.49684e-09       0.00000       0.00000
  17  22 3972.1253    1.5617  7.9318 10.0008 -0.0019  0.0992   0.0161   0.2749    0.0505   0.0000   442.5775       2.99728       11.2790       20.6655       44.0617      -24.1404       10.3746       4.23312       10.3087      -1.10704     -0.457168       1.78830     -0.903429     -0.431248     -0.287310       1.35417      0.198684     -0.185677     -0.168907   -0.00219124     0.0794771    -0.0150394     0.0153244   -0.00200673   -0.00164045  -0.000377813   9.24176e-05   7.13105e-06   1.95438e-05  -1.74968e-05   2.16116e-06   4.24685e-07   8.11693e-08  -2.62048e-09       0.00000       0.00000       9.08736       11.9881       12.8189       13.1174       12.3623       11.1825       10.1871       8.40929       6.96857       5.46910       4.07331       3.00774       2.13967       1.46588      0.946897      0.596907      0.363174      0.214007      0.117348     0.0650764     0.0337590     0.0166886    0.00771859    0.00342323    0.00145987   0.000581513   0.000211681   7.37179e-05   2.26094e-05   6.40561e-06   1.60132e-06   3.57144e-07   6.35661e-08   7.54315e-09       0.00000       0.00000
  17  23 4114.7174    1.3261 10.4774  9.7374  0.0012  0.1271   0.0126   0.3442    0.0458   0.0000   452.2252       30.9005       18.4718      -17.4475      -7.21469       6.09554       11.3682      -10.8264       15.5098       14.7775       1.60389       2.91685      -3.53378     -0.305539     -0.766536      0.633518      0.590176     -0.680933     -0.117126      0.155161    -0.0607206    -0.0200786    0.00979896   -0.00226370   -0.00240548    0.00108623   0.000578799  -0.000119313   2.60522e-05   1.13142e-06  -4.27688e-06  -4.23780e-07   1.17977e-07   1.77582e-08       0.00000       0.00000       11.5497       15.2509       16.3518       16.4960       15.9197       14.6812       12.8686       10.6282       8.97410       6.89860       5.23176       3.93719       2.71381       1.84993       1.24098      0.779139      0.479025      0.279204      0.160591     0.0831745     0.0448635     0.0211929     0.0102834    0.00449301    0.00192161   0.000719813   0.000280818   9.48684e-05   3.08606e-05   8.42000e-06   2.11306e-06   4.63461e-07   8.18948e-08   9.66047e-09       0.00000       0.00000
  17  24 4257.3940    1.0946 11.1285  9.6703 -0.0045  0.1407   0.0112   0.3829    0.0427   0.0000   448.0750       47.5832      -2.26586       1.78092       15.8817      -3.24824      -9.46723       9.28897       14.0235      -25.6597      -5.86612       3.16674      -3.53334      -5.65301       1.91397       1.47728      -1.33210     0.0403202     0.0314361    0.00123092    -0.0159904    -0.0111194    -0.0134057    0.00470972  -0.000230787  -0.000534102  -0.000255953   0.000124593  -1.03667e-05   1.42586e-05  -2.14761e-06   4.33688e-07   6.21138e-08   3.58951e-09       0.00000       0.00000       12.8622       16.6081       18.0006       18.1728       16.9306       15.8017       14.2596       12.1288       9.79466       7.99712       5.93264       4.35448       3.11085       2.09630       1.38859      0.865694      0.528314      0.306446      0.175290     0.0929768     0.0485738     0.0237445     0.0111523    0.00503254    0.00211816   0.000843819   0.000316237   0.000105950   3.31554e-05   9.21870e-06   2.37914e-06   5.13635e-07   8.66879e-08   1.06070e-08       0.00000       0.00000
  17  25 4399.7265    0.8906 14.4211  9.6108 -0.0017  0.1991   0.0091   0.5321    0.0367   0.0000   445.1561      -51.9238       27.3567       17.6792      -41.0320      -6.23381       16.4069       4.18560      -5.80102      -14.1353      -11.7974       3.61437       4.17334       2.17506      -2.95264      -2.23247      0.233430      0.277208     -0.146882     -0.258629     0.0981551     0.0257988     0.0283371     0.0145892   -0.00221537   0.000329310   0.000173195   0.000194936  -2.90870e-05   1.00046e-05  -5.81920e-06  -6.75997e-07   1.75966e-07   8.97819e-09       0.00000       0.00000       17.2912       22.9663       24.4772       24.7773       24.3503       21.8393       19.6984       16.8004       13.6857       11.0078       8.16248       6.25659       4.29567       3.00237       1.98920       1.24717      0.773381      0.441656      0.261397      0.135530     0.0716789     0.0349984     0.0164342    0.00749045    0.00306591    0.00121512   0.000458646   0.000152180   5.03940e-05   1.37442e-05   3.48985e-06   7.85050e-07   1.30387e-07   1.54447e-08       0.00000       0.00000
  18  10 2291.6550    1.1130  0.7555 10.1254 -0.0041  0.0352   0.0337   0.0600    0.1095   0.0000   436.2627       3.97017       15.7365     -0.162205      -4.71818      -6.11618      0.818067       1.84277    -0.0505345      -2.40706      0.223614      0.855642     -0.890285     0.0345284      0.629396      0.185910     0.0517137     0.0276035     0.0569237     0.0155309    0.00868671   -0.00979794   -0.00546283   -0.00136777    0.00103412  -0.000116658  -7.00738e-05  -2.30591e-05   5.20215e-06  -7.19354e-06  -2.48883e-07   5.37261e-07  -4.09240e-08  -1.61948e-08  -4.00995e-09  -4.79108e-10       2.98618       3.47372       3.91646       3.73977       4.25231       3.70305       3.12090       2.62101       2.54418       2.03907       1.43993       1.07565      0.698207      0.621245      0.416564      0.245031      0.159813     0.0828253     0.0568930     0.0361131     0.0190782    0.00920191    0.00478559    0.00230747   0.000817020   0.000392512   0.000158116   6.14202e-05   1.94700e-05   6.94480e-06   2.51452e-06   6.37685e-07   1.40316e-07   3.26172e-08   5.38495e-09   4.98737e-10
  18  11 2436.7942    1.5016  0.9635 10.5122 -0.0100  0.0341   0.0389   0.0713    0.1299   0.0000   435.6849       1.18450       10.0284      -4.27985      -2.30916       1.16127      -4.71009      -4.94020     -0.481695      0.618127     -0.857448      0.657485       1.28652      0.567530      0.183409     0.0867126    -0.0679048      0.114211    -0.0394781   -0.00671250   -0.00787688    0.00381166   -0.00637253   -0.00214163    0.00114571   8.05501e-05  -0.000142807  -3.56318e-05  -2.40345e-06  -2.21671e-06  -3.77328e-07   1.27268e-07  -4.45919e-08   3.23840e-09   3.20421e-09   2.88834e-10       2.94262       3.29561       4.04962       3.98387       3.80762       3.94688       3.23128       2.36424       2.35688       1.92846       1.36805       1.13870      0.769408      0.491057      0.387063      0.236924      0.146274      0.104055     0.0605831     0.0306741     0.0177342    0.00996779    0.00430605    0.00176529    0.00103104   0.000403503   0.000151989   6.01719e-05   2.43427e-05   8.63091e-06   2.39322e-06   5.58740e-07   1.29837e-07   2.68856e-08   4.55390e-09   5.17934e-10
  18  12 2580.7987    2.0045  0.8876 11.1488 -0.0073  0.0286   0.0515   0.0669    0.1125   0.0000   433.1779      -10.7487       11.8857      -4.52910      -5.90512       3.15511       3.53943      -2.97967       1.09092      -2.08426      0.913602      -1.05262     -0.361782      -1.24898      0.332938     -0.112653    -0.0427670     0.0331135    -0.0219036    -0.0208603    0.00961702    0.00619986   -0.00775425   0.000132314   0.000780221  -0.000224488  -8.34113e-05   5.99275e-05  -8.48299e-07   4.11332e-06  -1.66592e-06   7.58752e-07   5.33361e-08   1.09580e-09  -2.00781e-09  -2.22306e-10       2.45148       3.25508       3.54555       3.63214       3.34740       3.39779       2.72084       2.42584       1.96120       1.51360       1.14458      0.940797      0.584917      0.473485      0.304104      0.199797      0.120987     0.0807987     0.0402449     0.0275396     0.0126253    0.00711711    0.00333597    0.00168949   0.000706475   0.000329053   0.000128512   5.06107e-05   1.52472e-05   6.76634e-06   1.84048e-06   5.37902e-07   1.07806e-07   2.54706e-08   3.82377e-09   5.53030e-10
  18  13 2724.6446    2.6052  0.7514 11.7542 -0.0009  0.0274   0.0703   0.0593    0.1003   0.0000   436.5899     -0.970711       14.1054     -0.975360      -2.70517      -2.51762      -1.17660     -0.376354      0.641915     -0.335470      0.191179      -1.53309      0.374125      0.428533      0.123847     -0.151120     0.0591775    0.00743747    -0.0456452     0.0126276    -0.0114517    0.00201379   -0.00114421  -0.000966463   0.000218262   0.000242105   0.000155224  -6.47541e-05  -5.70865e-05   3.49725e-08   8.13347e-07   2.40226e-07  -1.00891e-08  -6.77324e-09   7.17018e-10   7.17459e-10       2.09256       3.07974       2.87522       3.42671       2.83836       3.19945       2.33646       2.22685       1.78533       1.46952       1.09299      0.868996      0.611339      0.404201      0.303977      0.178903      0.127084     0.0688391     0.0488011     0.0207230     0.0148754    0.00634477    0.00377746    0.00134943   0.000846114   0.000273919   0.000140169   3.93495e-05   2.06478e-05   5.23717e-06   2.05510e-06   4.44899e-07   1.26258e-07   2.40084e-08   4.06285e-09   6.70438e-10
  18  14 2868.5991    3.3696  0.6943 12.2806  0.0021  0.0245   0.0973   0.0561    0.1032   0.0000   437.2078      -1.67987       15.6213       2.04872      -1.26296       1.36615      -5.44254      -1.28980       2.02594    -0.0246936     -0.219316      -1.42425     -0.897931      0.337497      0.103463    -0.0976736     -0.166516    -0.0483044     0.0185498     0.0206733    -0.0132469   -0.00452636    0.00188090  -0.000354236  -0.000755311  -4.72348e-05  -8.72043e-06  -0.000129521  -1.59425e-05   5.38882e-07  -8.09861e-07   1.40165e-07   2.75280e-08   8.83773e-11   4.38600e-09  -9.82083e-10       2.14697       2.73472       2.94125       2.76344       2.88585       2.52085       2.36202       1.99798       1.72431       1.48413       1.10166      0.804800      0.616028      0.366494      0.255503      0.171399      0.103563     0.0702217     0.0371672     0.0212970     0.0118371    0.00571782    0.00295453    0.00142036   0.000554527   0.000266200   0.000101684   3.92679e-05   1.56584e-05   5.12892e-06   1.34050e-06   4.15338e-07   1.12121e-07   2.26513e-08   3.72563e-09   3.93701e-10
  18  15 3012.0718    3.9072  0.8406 12.4262 -0.0087  0.0253   0.1025   0.0630    0.1261   0.0000   440.1474      -1.27317       11.3905       1.87649      -5.36815       3.27540     -0.171192      -7.57202      -2.28449      0.345866       1.13794      0.327775     -0.717887      0.664073      0.312680     -0.247999      0.110511      0.106024     0.0182106    0.00970510    0.00652527     0.0108657   -0.00156266   0.000120094   -0.00176072   6.50192e-05   0.000205668   3.03467e-05  -1.55590e-05   2.42382e-06  -2.60620e-06  -2.71819e-07   8.86796e-08   2.18346e-08   3.88242e-09  -3.38934e-10       2.25198       2.93764       3.08852       3.34761       3.10667       2.82067       2.60057       2.17417       1.77409       1.32703       1.09027      0.791012      0.564836      0.414170      0.270262      0.180056      0.111627     0.0691063     0.0393395     0.0220468     0.0120271    0.00620835    0.00309127    0.00144990   0.000674186   0.000290789   0.000119690   4.40377e-05   1.53039e-05   4.97561e-06   1.53330e-06   4.23489e-07   9.45240e-08   2.09806e-08   3.98306e-09   4.63662e-10
  18  17 3297.2794    3.7000  1.4003 12.1722 -0.0022  0.0359   0.0791   0.0821    0.1340   0.0000   438.7392      -4.28482       12.5279       1.77788       4.05203    -0.0140468      -6.43299       1.34747      0.865607      -1.28006     0.0314363      -2.25647     -0.928911     -0.732793     -0.209935    -0.0644224     0.0211327    0.00306598     0.0875215     0.0573252     0.0195127    -0.0107599   -0.00157245    0.00300626   -0.00169585  -0.000445156  -0.000127262   6.53701e-05   3.26219e-05  -1.46787e-05   3.74951e-06  -4.49246e-07   2.51489e-07  -1.10274e-08  -1.61361e-09   4.12392e-10       3.04263       4.03098       4.17922       4.54016       4.12611       3.95695       3.48250       2.97520       2.49214       1.92833       1.55679       1.13954      0.835598      0.551348      0.384824      0.240153      0.164157     0.0983766     0.0556472     0.0316700     0.0172724    0.00853206    0.00465168    0.00207144   0.000976339   0.000393117   0.000177112   6.04149e-05   2.25059e-05   7.47266e-06   2.26914e-06   5.97253e-07   1.56349e-07   2.99206e-08   5.64462e-09   7.14330e-10
  18  18 3439.8945    3.1593  1.9342 12.0671 -0.0015  0.0594   0.0606   0.1120    0.0993   0.0000   434.0622      -5.23691       11.8875      -1.99562      0.360110       7.49918      0.733245       8.27470       3.01622     -0.404960      -3.69316     -0.675160     -0.223547    -0.0184551      0.460620     -0.609291     -0.325639    -0.0550513    -0.0581237    -0.0369498    -0.0224219  -0.000759244    0.00338542   0.000315817  -9.31294e-05  -0.000193856  -0.000119934   4.91874e-05  -4.28077e-06   1.64040e-05   3.44247e-06   6.21331e-08  -4.41144e-08   5.35764e-08   5.54473e-10  -1.70704e-10       3.84847       6.81209       5.85450       6.92194       6.39751       5.46067       5.60702       3.89039       4.05633       2.59839       2.42965       1.60077       1.24761      0.798021      0.591442      0.346650      0.251108      0.130875     0.0893554     0.0438508     0.0257564     0.0138298    0.00581407    0.00360649    0.00110558   0.000735670   0.000203225   0.000105144   3.36963e-05   1.08835e-05   3.89016e-06   9.08048e-07   2.55225e-07   4.99116e-08   1.24731e-08   1.35986e-09
  18  19 3582.3794    2.6258  3.0720 11.2077 -0.0017  0.0563   0.0405   0.1351    0.0934   0.0000   434.1449      -7.60217       9.30294      -1.89192       1.85300       15.1913       3.32706      -3.58565     -0.608212     -0.910763       2.49413       2.51910       1.00627       2.09167      0.270851      0.102719     -0.612980    -0.0108684      0.161755     0.0310442   -0.00287733    0.00179302    0.00200327  -0.000775463    0.00100256  -4.99081e-05   0.000422860   6.84366e-06   3.54870e-05   7.49833e-06  -2.74620e-06  -4.01462e-08  -1.15590e-07   3.22494e-08  -1.57294e-08  -1.30821e-09       5.12351       6.54203       6.53835       7.10799       6.47169       6.14190       5.28464       4.82257       4.24652       3.42421       2.57587       1.87953       1.40622      0.944989      0.658656      0.404630      0.249876      0.152605     0.0911125     0.0517303     0.0289057     0.0151549    0.00722365    0.00350327    0.00145802   0.000668335   0.000245920   9.79712e-05   3.53404e-05   1.17930e-05   3.48045e-06   9.30136e-07   2.39812e-07   4.67647e-08   8.34731e-09   1.08119e-09
  18  20 3725.0874    2.1417  4.2015 10.8500 -0.0014  0.0660   0.0282   0.1761    0.0667   0.0000   434.4597       3.36670       7.35452       10.3119       2.39445       12.3835      -7.21893       1.46713       2.08386       4.99055       8.16857      0.730540      -2.90009     -0.601136       1.21137      0.883306     -0.185896     -0.441326    -0.0861325      0.110159     0.0279826   0.000362534   -0.00368248  -0.000498541   -0.00194007   0.000762749  -8.33080e-05  -0.000155629  -4.78754e-05  -4.45314e-06   1.23097e-06   1.48713e-07   1.06269e-07   2.55192e-08  -2.65038e-09  -9.64140e-10       5.72639       7.92047       8.20774       8.60209       8.20051       7.47965       6.75986       5.63035       4.77978       3.67357       2.90521       2.13080       1.55045       1.09913      0.730484      0.477825      0.296660      0.178542      0.103271     0.0592561     0.0314150     0.0162230    0.00819843    0.00376964    0.00177836   0.000717462   0.000308123   0.000114754   4.11794e-05   1.38278e-05   4.27478e-06   1.20925e-06   2.90091e-07   6.21398e-08   1.11891e-08   1.28639e-09
  18  21 3867.9759    1.8576  6.3012 10.0887 -0.0018  0.0808   0.0192   0.2147    0.0609   0.0000   433.9260      -17.4128       16.4463       5.91581       14.5879       6.61930       1.18512      0.626047       8.49093       6.45215       2.13769      0.755148     -0.131738      0.788188      0.773633      0.657684     -0.607565     -0.304711      0.246965      0.182073     0.0124007   -0.00251021    0.00934909    0.00358227   -0.00612999    0.00139852  -0.000137638  -0.000330628  -2.56335e-06   8.47129e-06  -7.65743e-07   5.05629e-07  -6.95597e-07  -1.25194e-08   5.28284e-09   1.84836e-09       7.40814       9.33045       10.0176       10.2753       9.90768       9.47748       8.08832       6.98969       5.74939       4.56458       3.53710       2.65334       1.92025       1.33830      0.923393      0.605847      0.370680      0.226301      0.132496     0.0767235     0.0400764     0.0202957     0.0101951    0.00478550    0.00221994   0.000901513   0.000376545   0.000140586   5.06394e-05   1.71965e-05   5.13139e-06   1.43021e-06   3.44058e-07   7.01035e-08   1.16944e-08   1.43232e-09
  18  26 4582.5947    0.6823 17.8491  9.5008 -0.0015  0.2694   0.0066   0.6851    0.0289   0.0000   444.0866       3.27379      -30.9783       20.9728       1.03902      0.498145       11.0970      -22.5901       37.1125      -19.2241       22.1121       8.32633       16.5299      -2.66765      -5.91626       3.76546       2.32498      -1.23090     -0.697216    -0.0626146      0.333964     -0.115241     0.0124807   -0.00984846   -0.00397347  -0.000785527    0.00178053  -0.000444634  -0.000233776  -0.000198143   4.65578e-05   5.37412e-06  -2.55183e-07  -4.78552e-07  -5.52813e-08   5.78261e-09       22.1273       29.1251       31.9683       31.9517       31.3703       29.3365       25.8347       22.6818       18.7923       15.0506       11.8897       8.80272       6.44646       4.63144       3.12905       2.04938       1.30707      0.800788      0.469121      0.274193      0.146423     0.0781763     0.0383171     0.0188293    0.00824837    0.00369488    0.00147108   0.000576691   0.000197120   6.66623e-05   2.00617e-05   5.54751e-06   1.31458e-06   2.64949e-07   4.35542e-08   5.00885e-09
  19   8 2021.7061    0.6161  0.7408  9.1419 -0.0037  0.0354   0.0183   0.0642    0.0888   0.0000   441.2801      -5.02416       15.2382       1.67202      -3.27624       6.91969      -1.73197       2.10277      0.434984       1.85923      -1.07070     -0.384594     -0.591082      0.122016      0.214399     -0.136073      0.109707    -0.0772794   -0.00666789   -0.00150189   -0.00860728    -0.0124244   -0.00120478   -0.00220650   -0.00110023   0.000916797  -9.10018e-05   7.86514e-06   5.99146e-06   1.03397e-05  -4.86770e-06   2.17201e-06   1.16160e-07  -2.59261e-08   5.29007e-09   4.90675e-09       2.73114       4.25164       4.47538       4.84046       4.41994       4.06284       3.66994       2.87325       2.61595       1.66670       1.51239       1.02107      0.777619      0.568713      0.367321      0.250319      0.164621     0.0956909     0.0607921     0.0340703     0.0188827     0.0101041    0.00597578    0.00258501    0.00129749   0.000666937   0.000245513   0.000110072   4.36144e-05   1.62863e-05   5.45454e-06   1.79890e-06   6.24682e-07   1.57255e-07   3.34183e-08   6.91278e-09
  19   9 2173.6569    0.8775  0.7190  9.6785 -0.0121  0.0275   0.0246   0.0543    0.0906   0.0000   437.3010      -4.45617       19.2799       3.89448      -7.11695       4.33304       2.17687       2.60436      -1.17094      0.572532     -0.509507       1.07088       1.49342     -0.967913      0.351535      0.271048     0.0218598      0.209372    -0.0327506     0.0644212     0.0219455    0.00899895   -0.00200789   0.000623979  -0.000436327   0.000372246  -9.92570e-05  -0.000147749  -3.24743e-05  -1.16237e-05   5.56831e-06   2.24571e-07   2.25440e-07  -1.96713e-07  -3.29154e-08  -2.30412e-09       2.21776       2.70791       3.17810       3.19357       3.02285       2.98103       2.52466       2.25768       1.73030       1.47731       1.24167      0.915584      0.643941      0.492550      0.295737      0.221264      0.146543     0.0905526     0.0566164     0.0341524     0.0180712    0.00998271    0.00489380    0.00248200    0.00124935   0.000547445   0.000258876   0.000101941   4.32733e-05   1.62209e-05   5.04188e-06   1.59144e-06   5.15010e-07   1.43305e-07   2.95667e-08   5.97731e-09
  19  11 2468.0875    1.6013  0.9931 10.7881 -0.0036  0.0279   0.0387   0.0761    0.1076   0.0000   437.9153      -2.62743       14.5301       5.21954      -2.04336      -1.22284      -1.03278      -1.08999       1.29628       2.53833     -0.660131      -1.11907     -0.144069     -0.777039      0.354876    -0.0515912    -0.0402931      0.193721    -0.0133023    -0.0472214     0.0182295     0.0169478   -0.00742693    0.00343178   -0.00126079  -0.000120768   3.90850e-06  -0.000123997  -3.72858e-05   2.27644e-05   2.72851e-06   4.25117e-07  -2.74205e-07   8.07711e-08   7.68721e-08  -2.31417e-09       2.35145       2.95476       3.14518       3.26319       3.10840       2.84626       2.58788       2.31223       2.04024       1.65799       1.32370      0.967168      0.704529      0.526580      0.339925      0.235137      0.142329     0.0899349     0.0574391     0.0311156     0.0185047     0.0103910    0.00566102    0.00265140    0.00125545   0.000595021   0.000257476   0.000106079   4.20759e-05   1.53492e-05   5.55810e-06   1.52716e-06   5.14702e-07   1.36338e-07   2.97702e-08   6.28605e-09
  19  12 2613.0378    2.1995  0.9272 11.1615 -0.0049  0.0274   0.0519   0.0617    0.1292   0.0000   435.7905     -0.950439       11.1133      -1.03208      0.578213     -0.968984       2.92785      -2.47768      0.860236       1.83689      -1.35546     -0.308687     -0.130527     -0.696407     -0.141571    -0.0735905     -0.173408      0.243112     0.0573643    -0.0336800    -0.0146446    0.00535242    0.00176304    0.00115953   -0.00164117  -0.000583550  -0.000169878   2.83114e-05   3.59467e-05  -1.85100e-05   4.14466e-07  -1.10195e-06  -1.97604e-07   2.33910e-08   4.68086e-08   6.75945e-09       2.30853       3.04065       3.16937       3.18703       3.06714       2.84001       2.78706       2.32708       1.99330       1.53422       1.26579      0.919412      0.705454      0.515571      0.349708      0.250338      0.141008     0.0948317     0.0538183     0.0322264     0.0177300    0.00974752    0.00510075    0.00239135    0.00123207   0.000549261   0.000257886   9.86314e-05   4.06719e-05   1.46804e-05   5.22444e-06   1.60418e-06   4.45500e-07   1.35687e-07   2.93661e-08   6.06542e-09
  19  13 2757.8913    2.7586  0.8457 11.8956 -0.0079  0.0273   0.0717   0.0634    0.1074   0.0000   433.4560       3.99948       12.9967     -0.753386      -1.75867       1.43369      -5.11582       2.90560    -0.0184278      -1.02940      0.799448      0.710066       1.02408     -0.770560    -0.0250926     -0.463493     0.0687443    -0.0156965    -0.0403178     0.0149117     0.0252333   -0.00341586    0.00582956   -0.00131264   -0.00346631  -0.000245244  -0.000183016   3.44169e-06  -1.67477e-06  -8.67099e-06   1.02365e-06  -2.55121e-06   1.40257e-07   6.05083e-08   4.57278e-08   2.53814e-09       2.30293       3.10187       3.18278       3.44217       3.35701       3.20453       2.67454       2.21651       1.92917       1.44019       1.27023      0.939632      0.651195      0.446160      0.305530      0.209269      0.142830     0.0915479     0.0557286     0.0325566     0.0190363    0.00918802    0.00493183    0.00241293    0.00122528   0.000526281   0.000231016   9.69369e-05   3.67696e-05   1.25475e-05   4.76060e-06   1.54687e-06   4.83104e-07   1.27269e-07   2.81723e-08   5.61048e-09
  19  14 2902.4469    3.4502  0.7436 12.3217 -0.0085  0.0286   0.0910   0.0545    0.1050   0.0000   438.0867       3.53448       10.3351       1.95687      -2.54359      -1.41071      -1.34305      -1.26362       2.35157      0.933199      0.323543     0.0791046      0.369234      0.429477      0.227715      0.298860    -0.0995421     0.0274675     -0.111486     -0.108544    -0.0195409    -0.0156390    0.00330647   0.000785440   -0.00122933  -0.000278861  -0.000132033   0.000169999   1.93532e-05   1.95639e-06  -3.08671e-06   4.18056e-07  -3.03375e-07  -2.61924e-08  -1.17390e-08  -2.59388e-09       2.99153       4.26075       4.91758       5.11258       4.85579       4.40979       3.59374       2.99533       2.17003       1.69429       1.27749      0.858405      0.675139      0.421379      0.297126      0.209084      0.132291     0.0799175     0.0529993     0.0299797     0.0172997    0.00894645    0.00463348    0.00223172    0.00124860   0.000458233   0.000260356   8.58992e-05   3.90498e-05   1.41255e-05   4.94384e-06   1.38805e-06   4.34059e-07   1.24866e-07   3.24937e-08   5.95330e-09
  19  15 3046.4275    4.0315  0.7958 12.3549 -0.0055  0.0248   0.1023   0.0549    0.1226   0.0000   438.3893      -2.74329       14.1966     -0.320934      -4.25142       1.78439      -3.13634      -1.69744      -1.34349      -2.12904       1.75636       1.10480      0.351050     -0.226874      0.650321     -0.294822    -0.0729244    -0.0343030     0.0500120     0.0262296     0.0210158     0.0156154  -0.000250625   0.000698367   0.000836628   0.000204197   0.000241777  -6.49424e-06  -3.67072e-05  -1.44544e-06   3.13037e-08   3.91461e-08  -6.96643e-08   5.14045e-09  -2.45076e-08   7.57234e-09       2.14101       2.66823       3.01736       3.22566       3.03047       2.69468       2.56639       2.13492       1.66165       1.40405       1.13922      0.848976      0.570383      0.453494      0.308585      0.205265      0.132055     0.0827883     0.0527888     0.0285712     0.0177317    0.00907914    0.00472442    0.00238030    0.00106816   0.000547838   0.000231862   0.000109623   3.85691e-05   1.39748e-05   4.77091e-06   1.36027e-06   4.50309e-07   1.12853e-07   2.63275e-08   5.77871e-09
  19  16 3189.7623    3.9750  1.0141 12.6024  0.0007  0.0297   0.0946   0.0710    0.1181   0.0000   439.1745      -6.54843       12.7434      -2.36197      -3.44427      -1.21741      -2.73008      -4.09213       1.64971      -1.56508      -1.07041      -2.79932      0.700924      0.183661     -0.265302      0.105426    0.00476353     0.0214208     0.0532952     0.0398687   -0.00433685   -0.00909507    0.00351134   0.000211054   -0.00172539  -0.000438587   9.01632e-05   3.21812e-06   1.31342e-05  -3.62468e-06   6.73785e-06  -2.78948e-06  -2.58987e-07   4.65846e-08   3.64769e-08   7.45099e-09       2.55312       3.06190       3.41366       3.39366       3.50256       3.33620       2.85638       2.38190       1.96840       1.70470       1.35145       1.00418      0.730797      0.491817      0.357197      0.235580      0.159489     0.0987779     0.0643008     0.0365667     0.0209182     0.0112451    0.00555675    0.00274733    0.00129958   0.000580724   0.000260878   0.000106168   4.11618e-05   1.61737e-05   5.37639e-06   1.72473e-06   5.00006e-07   1.30901e-07   3.26394e-08   5.98940e-09
  19  17 3332.7746    3.5710  1.3859 12.3287 -0.0033  0.0373   0.0716   0.0883    0.1094   0.0000   436.4850      -2.04404       10.3751      0.832479      -7.92688      -4.41401      -2.53412       2.01967      -3.10839       1.85919      0.791337     -0.403486      0.900112     0.0299803     -0.483889      0.344241     -0.339581      0.115048    -0.0217813    -0.0139076    -0.0273496   -0.00161605   -0.00302481   -0.00486550  -0.000607124   0.000615646   2.99842e-06   5.02537e-05   3.06623e-05  -1.29314e-05  -5.22924e-06  -2.12592e-06   1.31745e-07  -2.25624e-07  -6.23334e-08  -1.43661e-09       2.79390       4.18456       4.14426       4.44761       4.15493       4.03672       3.53343       3.00741       2.68199       2.04806       1.70462       1.15717      0.979120      0.588792      0.488171      0.276760      0.199927      0.118909     0.0703372     0.0441194     0.0223577     0.0137588    0.00643200    0.00353067    0.00151502   0.000760664   0.000305285   0.000134522   5.08720e-05   1.94122e-05   6.72267e-06   2.25237e-06   6.51390e-07   1.62354e-07   4.50634e-08   8.16057e-09
  19  18 3476.0471    2.9980  2.2920 11.5844 -0.0054  0.0442   0.0495   0.1128    0.0917   0.0000   435.8817       3.48293       11.8816      -2.62199      -2.68861       1.32810       3.04629       2.23119       1.77317       2.85478     -0.429208     -0.411288      -1.22181     -0.367686      0.296598     -0.743165      0.100974    -0.0678931     0.0918688    -0.0304092    -0.0298650     0.0154071   -0.00720652    0.00265399   -0.00347954  -0.000298163   0.000129652   0.000228220   6.14651e-05   2.22052e-05   1.07878e-05   6.32362e-06  -3.13667e-07   1.65709e-07   9.31798e-08  -1.69694e-08       3.54344       4.60595       4.62523       5.07272       5.08584       4.63198       4.12502       3.64640       3.13491       2.49097       1.98134       1.53452       1.14287      0.814777      0.536534      0.379345      0.242029      0.162753     0.0928120     0.0553524     0.0306154     0.0166018    0.00908815    0.00446724    0.00215177   0.000971204   0.000406960   0.000168598   6.63150e-05   2.34083e-05   8.40479e-06   2.74231e-06   7.84615e-07   2.29720e-07   5.14570e-08   1.10893e-08
  19  19 3619.1755    2.4498  3.4835 11.1731 -0.0053  0.0580   0.0349   0.1475    0.0716   0.0000   431.3159      -1.80629       10.7674       1.55419      -8.56652       5.96997      -3.04369      0.510429      -7.92773       6.86034      -1.51961       2.08374      -2.64177      -1.59647     -0.112076     -0.165584      0.398186     -0.430018      0.171744     0.0299434   -0.00548231     0.0426684    0.00715825   -0.00634979    0.00231506   -0.00187056  -0.000939135  -0.000333991   0.000140906  -1.54313e-05  -5.40700e-06   3.69616e-06  -5.00614e-07  -2.12834e-07   7.64693e-08  -1.03551e-08       4.74720       6.19709       6.38152       6.70598       6.48852       6.04159       5.56714       4.87782       4.11242       3.27220       2.62035       1.97909       1.48312       1.08402      0.735897      0.489596      0.326831      0.200531      0.122071     0.0706383     0.0386776     0.0216775     0.0116257    0.00555455    0.00278043    0.00124110   0.000562529   0.000219890   9.23168e-05   3.24278e-05   1.09388e-05   3.53351e-06   1.07270e-06   2.83711e-07   6.67061e-08   1.37022e-08
  19  20 3762.1956    2.0559  5.1465 10.4704 -0.0006  0.0722   0.0232   0.1837    0.0608   0.0000   444.5308      -14.6755       41.2413      -1.04622       2.54143       3.70429      -8.07572       3.53655      -1.04085      -3.61108       3.44961      -3.30376       1.20274     -0.503089      0.737927     -0.370323     -0.119269     -0.382909     0.0766138      0.134817    -0.0518102    0.00526022  -0.000801700     0.0120985   -0.00204278    0.00242796  -0.000174368  -0.000188872  -0.000198019  -1.58084e-05  -4.38614e-07   1.13444e-06  -2.73305e-07  -4.34021e-07  -1.03198e-07  -8.56334e-09       6.02499       7.95821       8.58844       8.55765       8.38249       7.68575       7.22569       6.11075       5.09778       4.38070       3.35753       2.54284       1.90645       1.30412      0.900887      0.600297      0.393657      0.247770      0.144175     0.0885202     0.0478035     0.0260253     0.0131850    0.00678881    0.00327953    0.00144804   0.000647854   0.000267490   0.000110523   4.08880e-05   1.38549e-05   4.57991e-06   1.26277e-06   3.49533e-07   8.71341e-08   1.79825e-08
  19  21 3905.4896    1.7466  7.0713  9.9918 -0.0014  0.0851   0.0168   0.2331    0.0529   0.0000   444.8076      -15.0359       17.5767      -1.36315     -0.525360       8.54884     -0.920689      -9.84912       6.26338      -1.90199       2.48104      -1.70026      -1.19812     -0.910734       1.65754      -1.96917      0.184465     -0.233721     -0.281680     0.0298095     0.0121976     0.0583824    -0.0226790    -0.0152199    0.00236719   0.000652921  -0.000496044  -7.71873e-05   6.19760e-05   4.32252e-05  -1.10924e-05   6.37855e-06   1.37240e-06   5.44096e-08  -2.00976e-07  -1.32333e-08       7.53100       9.18504       9.77057       10.4856       10.5663       9.65753       8.28038       7.03994       6.32598       5.09236       3.93325       2.94613       2.16705       1.56687       1.11994      0.734287      0.470100      0.288906      0.181303      0.109327     0.0623114     0.0344084     0.0175604    0.00863224    0.00396739    0.00184673   0.000759301   0.000316508   0.000120793   4.59491e-05   1.57863e-05   5.21250e-06   1.55028e-06   3.99611e-07   9.46063e-08   1.92502e-08
  19  22 4048.8494    1.4317  9.1017  9.7909 -0.0018  0.1045   0.0130   0.2897    0.0439   0.0000   436.4832      -30.6024       15.3037       17.5823       1.97508       17.0588      -1.49967      -7.68062      -4.28306       12.6729      -1.85388      -6.18518      -5.55039       4.82679       1.39484     -0.767260       1.20571     -0.464681      0.475726    -0.0560390    -0.0527480    -0.0606187    -0.0188291   -0.00216287    0.00385083    0.00415672   -0.00207336  -0.000140799   0.000121834   2.47755e-05  -9.39182e-06   6.59074e-07   2.34453e-06   3.20724e-07  -2.27637e-08   4.98936e-08       8.64919       11.3145       12.2829       12.4715       12.1321       11.1739       10.2210       9.07349       7.40745       6.19935       4.78810       3.62572       2.69632       1.93941       1.34107      0.888432      0.570428      0.354448      0.215051      0.125010     0.0710588     0.0388624     0.0202155     0.0101446    0.00488958    0.00221203   0.000995486   0.000409177   0.000161999   5.99202e-05   2.04652e-05   6.54026e-06   1.93218e-06   5.25372e-07   1.27798e-07   2.60942e-08
  19  24 4335.4797    0.9765 13.7762  9.6639  0.0006  0.1727   0.0089   0.4675    0.0352   0.0000   423.3198       3.55475     -0.825461      -2.78022      -6.30771       1.46573      -29.0668       1.57192       5.23957       22.1866       8.75929      -6.51760      -4.35583      -1.72498      0.697681       3.45386     -0.346113      0.114862      0.239842    -0.0534691    -0.0457120   0.000508922     0.0126148    -0.0243167   -0.00109104    0.00387037  -2.77525e-06    0.00123608   3.24484e-05  -0.000109585  -7.55394e-06  -6.40351e-06   4.61992e-06   1.39820e-06   1.69632e-07  -1.65821e-08       13.7499       18.5528       19.1680       20.2025       19.4984       18.7480       16.5722       14.6045       12.1311       10.0531       7.81342       6.01085       4.49493       3.24966       2.23595       1.53929      0.983121      0.623954      0.376069      0.222132      0.126170     0.0679476     0.0354171     0.0178176    0.00872666    0.00384318    0.00174759   0.000704845   0.000284127   0.000104589   3.67659e-05   1.16696e-05   3.42498e-06   9.27733e-07   2.14398e-07   4.33200e-08
  20  10 2352.4267    1.2600  0.9058 10.1607 -0.0105  0.0327   0.0303   0.0629    0.1108   0.0000   435.7849      -1.69723       17.3847       3.87955      -5.92827      -1.07154       1.30326     0.0652314     -0.165797      0.967165      -1.53289     -0.151543     -0.640919     -0.149094    -0.0905950    -0.0297745      0.102728     -0.210564     0.0906273    -0.0415004     0.0433355     0.0108903    0.00494244   0.000691898   -0.00165419  -0.000622588   0.000116146  -0.000257097   4.61945e-05   2.90287e-06  -1.00683e-05   6.43176e-06  -1.23593e-06  -6.73637e-07  -5.21014e-08  -1.59261e-08       2.71615       3.04676       3.13601       3.90457       4.12101       3.11174       2.75239       2.59989       2.53943       1.92390       1.33358       1.06965      0.905766      0.687295      0.430663      0.249485      0.193895      0.140701     0.0934085     0.0475814     0.0238013     0.0159252     0.0101569    0.00605069    0.00295087    0.00135281   0.000590467   0.000239234   9.93614e-05   3.55123e-05   1.35249e-05   4.83699e-06   1.46992e-06   4.98805e-07   1.36234e-07   3.53290e-08
  20  11 2498.8699    1.7603  0.9707 10.7107 -0.0079  0.0262   0.0412   0.0672    0.1238   0.0000   437.0635       1.68291       13.2120    -0.0656592      -1.52314      -2.51333       1.19280       5.70130       2.08954       2.74174      0.610487      0.892584     -0.760526      0.193693      0.332970    -0.0447238    -0.0364371     0.0140174     0.0511669    -0.0414674    0.00352419   -0.00439965   -0.00401290   -0.00345009  -0.000833168   0.000818438  -0.000191773   0.000427428  -8.16800e-05   1.04525e-05   1.17883e-05  -2.77054e-06  -1.22501e-06  -4.00525e-07   1.01938e-07  -3.21188e-08       2.04778       2.76433       2.88348       3.00178       2.85431       2.66183       2.44032       2.23119       1.89838       1.56322       1.24181      0.917359      0.725264      0.513321      0.363347      0.248902      0.156028      0.104388     0.0642991     0.0385943     0.0207669     0.0126892    0.00687460    0.00384897    0.00177630   0.000883524   0.000403355   0.000185846   7.45661e-05   3.05293e-05   1.13200e-05   4.34102e-06   1.39387e-06   4.41768e-07   1.21586e-07   3.46393e-08
  20  12 2644.7696    2.1949  0.9546 11.6841  0.0080  0.0354   0.0542   0.0690    0.1030   0.0000   442.5827       1.08534       11.4981      -1.60571     -0.216663    -0.0386849       1.49868      -4.52357       3.10456     -0.502008      -1.43448      0.167294     0.0204410      0.427256    -0.0792722    -0.0426956    -0.0903451      0.173661      0.143847    0.00659332    -0.0532224     0.0179233    0.00391113  -0.000367036   -0.00204932  -0.000250054    0.00100358   0.000129082  -0.000188507  -3.01039e-06  -5.04516e-06  -2.83036e-06   1.40225e-07   2.03085e-07  -7.23394e-08  -5.93481e-08       3.06550       3.33865       3.92407       4.62486       3.86214       3.45018       3.65502       2.92253       2.50658       2.24545       1.85209       1.20384      0.971096      0.758535      0.474374      0.337544      0.244047      0.144365     0.0696211     0.0531516     0.0387854     0.0200488    0.00887919    0.00488643    0.00300460    0.00143640   0.000570522   0.000243049   0.000118432   5.33650e-05   2.00833e-05   6.43680e-06   1.91033e-06   5.19204e-07   1.40163e-07   3.68608e-08
  20  13 2790.6370    2.7504  0.9082 12.0114  0.0030  0.0334   0.0677   0.0606    0.1015   0.0000   439.2181       1.03362       11.4218      -1.37477     -0.563316      -1.64526       4.39682      -4.74296     -0.495550     -0.643655     -0.447266       1.19842      0.401703     -0.281036     -0.290036      0.454844     -0.333079    -0.0783089     0.0627501     0.0596302    -0.0351232    0.00696277   -0.00182191    0.00216524  -0.000122445  -0.000562411  -4.29636e-05   2.39258e-05   3.44238e-05  -1.89285e-05  -1.06097e-06   2.07139e-06   2.43695e-07  -1.60738e-07  -2.97603e-08   3.04671e-08       3.00381       3.56449       3.28310       3.51018       3.61024       3.45687       3.42147       3.09365       2.68755       1.81658       1.30780       1.04612      0.957689      0.775779      0.553991      0.386013      0.248892      0.159126     0.0904079     0.0508582     0.0259954     0.0156089    0.00898421    0.00508139    0.00260842    0.00118416   0.000521886   0.000213949   8.76072e-05   3.26159e-05   1.25907e-05   4.53109e-06   1.54773e-06   5.13697e-07   1.34083e-07   3.71740e-08
  20  14 2935.8250    3.6381  0.8205 12.5261  0.0010  0.0315   0.0914   0.0606    0.0981   0.0000   438.4108      -1.05296       9.97282       1.89670     -0.232001      -1.93478       1.10222      0.183747       1.92025      -2.96304     0.0275341     -0.866774      0.385286    -0.0704606      0.266891     -0.494224     -0.173106     0.0531010    -0.0943182    -0.0209528     0.0159724   -0.00509197    0.00394263   -0.00242293    0.00174555  -0.000774186   0.000542893  -1.12331e-05   5.42057e-05  -2.82879e-06   8.98191e-06   1.19004e-06  -3.49461e-07  -2.03825e-07   1.61524e-08   1.80654e-08       2.24381       3.48338       3.52254       3.83884       3.20601       3.66129       2.91653       2.68863       2.73491       1.73222       1.88446       1.12948      0.935332      0.605407      0.455214      0.256710      0.194850      0.112427     0.0700428     0.0450188     0.0275499     0.0148031    0.00842270    0.00518001    0.00193303    0.00124128   0.000558285   0.000213674   9.68393e-05   3.97371e-05   1.49803e-05   4.72827e-06   1.72124e-06   6.99122e-07   2.09901e-07   3.96538e-08
  20  17 3367.9368    3.4199  1.4803 12.4245 -0.0037  0.0358   0.0675   0.0933    0.0955   0.0000   438.8034       6.79515       22.5033      -4.66569       1.40138       2.98682       1.89487       2.95313     -0.414680     -0.953005      -3.17128      -2.16662     -0.579596     -0.650017     -0.479022      0.455902    -0.0889702    -0.0187285     0.0843596    -0.0260459     0.0165156    0.00402854  -0.000574092   -0.00347672  -0.000997378    0.00283537  -5.53086e-05   0.000125567   0.000208016  -1.43291e-06   3.66165e-06   6.12515e-06   5.53425e-07  -5.49461e-07   2.02450e-07   2.39774e-08       2.90237       3.55869       3.86553       4.42036       3.86316       3.57034       3.53899       2.98632       2.47336       2.10640       1.72206       1.26731      0.965474      0.721633      0.466561      0.338997      0.232240      0.142991     0.0861884     0.0519710     0.0354807     0.0179594    0.00941233    0.00484152    0.00282612    0.00136759   0.000588784   0.000270254   0.000116221   4.94834e-05   1.87482e-05   6.16719e-06   2.07843e-06   5.30609e-07   1.66994e-07   4.08915e-08
  20  18 3511.6583    2.8180  2.6970 11.5247 -0.0017  0.0476   0.0414   0.1198    0.0759   0.0000   442.1470      -3.85500       7.14421       2.84975      -6.34152       3.83512      -4.42078      -2.22061      -6.95525       2.35741       1.61036      -1.52179      -2.22762       2.17284      0.244750      0.527510     -0.468129     -0.343821     -0.124017     0.0177208    -0.0279431    -0.0475673    0.00910159    0.00440478   -0.00113976   0.000988685   -0.00104584   0.000109464   0.000333526   2.20922e-05  -7.40490e-06   1.09902e-05  -3.09438e-06   6.87978e-07  -1.75455e-07   7.98636e-08       3.72764       4.77511       5.19676       5.39559       5.27403       4.87841       4.45230       3.99942       3.36785       2.73141       2.19811       1.76058       1.29239      0.931200      0.658876      0.446998      0.312340      0.192406      0.120942     0.0746352     0.0433762     0.0238664     0.0130091    0.00671373    0.00345481    0.00173495   0.000801599   0.000359041   0.000145645   6.04162e-05   2.28035e-05   7.99603e-06   2.68937e-06   8.78136e-07   2.50065e-07   6.30536e-08
  20  19 3655.4714    2.2589  3.9246 11.0938 -0.0011  0.0597   0.0295   0.1620    0.0622   0.0000   422.7227       5.10831       14.6488       6.22776       1.46810       5.45682     0.0348981       1.00902       3.87494      -3.79188       4.32527      -1.47592     -0.257977       1.93348     -0.206679     -0.973728      0.177071      0.182890     0.0313903    -0.0126100    -0.0409528    0.00361855    0.00834076    0.00714545    0.00297683   0.000318890    0.00100834   0.000498732  -0.000219439  -9.29595e-05   6.05717e-06   2.45914e-07   4.12329e-06  -1.92022e-06  -2.65061e-07  -8.11933e-08       4.88851       6.26836       6.98299       7.27033       6.94380       6.72232       5.94489       5.07874       4.41241       3.45034       2.77965       2.18781       1.60352       1.18021      0.823948      0.589426      0.369051      0.249268      0.156317     0.0905645     0.0542318     0.0308042     0.0163000    0.00847259    0.00452881    0.00209822   0.000963851   0.000453984   0.000190030   7.33369e-05   2.77822e-05   1.03320e-05   3.58512e-06   1.06928e-06   3.14364e-07   7.90782e-08
  20  20 3798.9986    1.9574  5.7191 10.3589 -0.0015  0.0753   0.0206   0.1935    0.0585   0.0000   433.5622       12.9736       5.03001       14.4871       4.78629       5.71874       7.28471     -0.941135     -0.946855       2.39728      -11.9111      -4.62353      0.192000      0.552000      0.168735     -0.211962     -0.397450     -0.285023    0.00344586     0.0155210     0.0421055   0.000735859    -0.0234434     0.0138791   -0.00243816   -0.00160448   -0.00102040   4.23520e-05  -6.11336e-05  -3.88056e-05   1.83468e-05   4.22835e-07   5.43055e-06   7.26196e-07  -3.08817e-07  -4.84945e-09       5.95639       7.83379       8.37259       8.91488       8.29434       8.26874       7.23030       6.49467       5.33705       4.48239       3.53499       2.67521       2.04327       1.52232       1.07981      0.728079      0.491588      0.304275      0.197749      0.112093     0.0678323     0.0376531     0.0208544     0.0107996    0.00550184    0.00261034    0.00118774   0.000545092   0.000228924   9.35878e-05   3.56313e-05   1.29954e-05   4.28719e-06   1.30674e-06   3.90579e-07   9.85999e-08
  20  21 3942.9325    1.6400  8.1499  9.9276 -0.0004  0.0918   0.0147   0.2562    0.0481   0.0000   436.0824       4.58200       9.19811     -0.896776      -11.0092      -5.65182      -4.96495      -6.39842       1.90203       2.02582      -11.5279       2.08970       6.67287     -0.451327      -1.89800      -1.36171    -0.0598201      0.719935     -0.378961    -0.0216217     0.0270026    0.00969592     0.0357254   -0.00263077    0.00851759    0.00508346    0.00184050   0.000368421  -9.95804e-05   3.45637e-05  -2.04857e-05   6.93127e-06  -1.44414e-06   1.30662e-06  -7.46649e-07   1.84873e-07       7.18180       9.44196       10.1895       10.6250       10.4858       9.79868       8.94057       7.66017       6.59209       5.33223       4.24588       3.37489       2.47378       1.83378       1.27631      0.890794      0.590484      0.381049      0.240904      0.143515     0.0838118     0.0473763     0.0254198     0.0134292    0.00673461    0.00328698    0.00150635   0.000681201   0.000283701   0.000114186   4.33001e-05   1.59258e-05   5.30898e-06   1.69428e-06   4.81626e-07   1.23596e-07
  20  22 4086.5138    1.3260  8.9319  9.9213 -0.0046  0.1063   0.0123   0.2896    0.0403   0.0000   441.3360      -2.64864       38.7809       7.00242      -18.5619       19.0502       23.2141      -3.55377       6.33511       1.86115      -6.49496       4.27913       1.13751      -3.59151      -2.56534     -0.174601      0.761625     0.0777606     -0.154067      0.351477      0.150482     -0.107898    -0.0316460     0.0159824  -0.000785991   -0.00675421  -0.000109113  -0.000300505   4.04661e-06   0.000173007  -1.82946e-05  -1.84562e-05   9.64070e-06  -8.85375e-07  -2.81634e-07   1.47802e-08       8.32115       10.8159       11.6948       12.2077       11.6657       11.2084       9.98371       9.10143       7.47231       6.33185       4.91965       3.96406       2.85179       2.14988       1.50258       1.02967      0.690778      0.446151      0.268249      0.169487     0.0987782     0.0557640     0.0299115     0.0159151    0.00801229    0.00400779    0.00182725   0.000821256   0.000343228   0.000143326   5.29408e-05   1.88010e-05   6.25368e-06   2.02009e-06   5.54701e-07   1.44131e-07
  20  23 4229.9793    1.0963 12.0428  9.7946 -0.0024  0.1429   0.0099   0.3947    0.0363   0.0000   426.7796       4.83371      -10.9337      -4.66026       30.9887       16.1754      -13.7319      -5.91160      -5.90340      -17.9612      -3.91236       7.23016      -2.23293      -2.80801       2.00929      0.323756      0.983570       1.06085     0.0807680     -0.254079    -0.0668212     0.0398535    0.00905019   -0.00677421   -0.00216791   0.000546272    0.00215059   -0.00182592   9.88939e-06   3.36443e-05   4.76447e-06   2.50101e-05   1.05315e-07  -4.03527e-07  -3.96085e-07   4.65918e-08       10.8992       14.3186       15.3310       15.8666       15.6923       14.8073       13.4666       11.7227       10.0989       8.38205       6.68199       5.16296       3.87745       2.86610       2.04632       1.41269      0.942612      0.594686      0.377213      0.228184      0.137319     0.0772270     0.0420299     0.0218447     0.0111509    0.00540132    0.00248149    0.00112131   0.000469836   0.000191513   7.31498e-05   2.63276e-05   8.81341e-06   2.73460e-06   7.81333e-07   2.00791e-07
  20  24 4373.9508    0.9159 14.1422  9.6842 -0.0009  0.1758   0.0083   0.4830    0.0332   0.0000   410.7054      -20.9244       13.4970       30.6882       6.53125       18.7843      -25.6163      -1.32971       1.60240      -17.6659      -11.3922       4.75174       2.53954       3.21369      -1.41268      -2.31910      0.848325       1.18306     -0.259477    0.00840094      0.415352      0.117298     -0.162157   -0.00441526    0.00917959   -0.00437580    0.00125741   1.00049e-05    0.00146288  -0.000158350  -0.000108326   2.69862e-06  -6.48367e-06   1.57147e-06  -3.67361e-07  -2.19994e-07       13.7126       17.4592       19.5509       20.3664       19.6247       18.6047       16.9717       14.5868       12.5537       10.0357       8.30271       6.30669       4.81384       3.47453       2.52278       1.69164       1.15708      0.755177      0.471203      0.286403      0.168237     0.0954636     0.0523433     0.0272348     0.0142305    0.00681346    0.00314514    0.00143845   0.000608451   0.000244734   9.37135e-05   3.27733e-05   1.11205e-05   3.45797e-06   9.70652e-07   2.45834e-07
  21   8 2077.6855    0.6942  0.7435  9.3305 -0.0083  0.0325   0.0189   0.0554    0.0870   0.0000   438.4056      -3.71055       14.1125       1.96212      -4.85680      -1.39068      -2.66497      -3.33324       1.13997      -1.79010     -0.809645     -0.880838      0.777152     0.0945046     0.0593405      0.120561      0.129308     0.0566953     0.0732039     0.0517531   -0.00169024    0.00195112   -0.00862050    0.00247950    0.00263300   0.000497384  -0.000195947   0.000466336   7.54585e-06   2.07055e-05   2.55726e-05  -4.00060e-06  -1.66179e-06   4.35454e-07   2.83008e-07  -1.46473e-07       2.91066       3.80937       3.58378       3.46040       3.21457       3.73499       3.84059       3.52385       2.66023       1.90110       1.32211      0.991202      0.963010      0.784115      0.666410      0.470433      0.318202      0.196826      0.120951     0.0649851     0.0375250     0.0187572     0.0106090    0.00584869    0.00283129    0.00148457   0.000668124   0.000364741   0.000146951   7.26572e-05   2.69323e-05   1.07666e-05   3.61606e-06   1.36552e-06   4.38243e-07   1.28769e-07
  21  13 2822.8701    3.0434  0.9060 12.0446 -0.0013  0.0267   0.0705   0.0607    0.1063   0.0000   434.6207      -1.96499       13.4710      -3.89695      -5.03737      -1.50045      -2.85089       1.86708       1.17139      0.828771      0.800341       1.03646      0.771755     -0.378569     0.0171036      0.468696    -0.0462912    -0.0256514     -0.101430    -0.0714458     0.0322393    0.00527609  -0.000721726    0.00503168    0.00297992    0.00160859  -0.000879989  -0.000323266  -0.000103274   4.92147e-06  -2.45667e-06   4.02544e-06   7.87191e-08   1.29920e-06  -7.58566e-08   2.17774e-09       2.06032       2.60111       2.97313       3.09669       3.12786       2.67747       2.47170       2.28188       1.94558       1.62316       1.23987       1.05220      0.763421      0.555233      0.405234      0.262200      0.180902      0.129028     0.0812169     0.0502686     0.0299623     0.0165010    0.00961744    0.00554462    0.00293580    0.00150073   0.000725716   0.000358608   0.000147271   6.86574e-05   2.70618e-05   1.08585e-05   3.46647e-06   1.32176e-06   4.51841e-07   1.31217e-07
  21  14 2968.8198    3.8595  0.8351 12.0991 -0.0016  0.0243   0.0890   0.0544    0.1212   0.0000   439.5508     -0.352360       10.6658       4.57147     -0.360129      0.225384      -2.75240     -0.455601       2.76503       1.15999      -1.11897     0.0883855     -0.215658     -0.497006     -0.213802    0.00729832     -0.101420     0.0791336    -0.0514406     0.0390088    -0.0336636    0.00516852     0.0108859     0.0114782   -0.00410203  -0.000818339   5.01933e-05   0.000196530   8.73719e-05  -9.19739e-05   5.74394e-06  -2.01599e-07   8.24047e-07  -4.56158e-07  -4.78824e-07   6.14814e-08       1.76794       2.41421       2.42090       2.64873       2.39938       2.50839       2.11636       2.02849       1.59991       1.45696       1.19254      0.922731      0.722749      0.501200      0.361939      0.247353      0.173444      0.108704     0.0796143     0.0453671     0.0295899     0.0145560    0.00984627    0.00464722    0.00274703    0.00114475   0.000654140   0.000273105   0.000141886   5.35893e-05   2.44675e-05   8.77924e-06   3.61826e-06   1.15281e-06   3.90445e-07   1.09887e-07
  21  15 3113.8289    4.2065  0.9973 12.4061 -0.0047  0.0264   0.0924   0.0628    0.1309   0.0000   438.6329      -1.66443       13.7662       4.76074       3.50123     -0.307823     -0.751278      -1.26781       2.21013     -0.828333      0.151287      0.229484     -0.116768      0.735869     -0.168718     -0.129302      0.243640    -0.0947158     0.0211518      0.102201     0.0120858     0.0137074     0.0109368    0.00205083    0.00263666   -0.00172501   0.000326989  -0.000249439  -9.07329e-06  -0.000118800   3.80152e-05   1.72617e-05   3.82476e-06  -7.24627e-07   1.98774e-07  -2.57929e-08       2.29309       2.80238       2.84445       2.93784       3.08708       2.99203       2.68291       2.31461       2.06309       1.65021       1.26282      0.933214      0.741507      0.593161      0.471598      0.323128      0.215287      0.136951     0.0861244     0.0523155     0.0311482     0.0182078     0.0107828    0.00606233    0.00302383    0.00159341   0.000655388   0.000336115   0.000134261   6.45159e-05   2.25876e-05   1.02196e-05   3.26762e-06   1.27377e-06   4.15871e-07   1.25223e-07
  21  16 3258.3946    3.7568  1.3311 12.2206 -0.0099  0.0314   0.0726   0.0758    0.1072   0.0000   435.6086      -4.44255       19.1389      0.864438      -2.69999     -0.817090       6.27638       1.09189      -2.79870      -2.26388       3.00307     -0.643730      -1.35703     -0.708417       1.34267     0.0454274     -0.303678    -0.0184440     0.0932400    0.00994744    -0.0567964    -0.0292123    0.00639744    -0.0111097    0.00106291   0.000827881    0.00109999   0.000535409  -9.07726e-05  -6.66366e-05  -1.92392e-05  -4.56477e-06   4.85569e-06  -3.48129e-06   6.64274e-07   1.20941e-07       2.42016       2.98869       3.56607       3.65726       3.52254       3.34526       3.18731       2.65102       2.12595       1.85886       1.48371       1.17692      0.877073      0.644553      0.464521      0.315077      0.227771      0.145875     0.0968782     0.0622357     0.0354576     0.0217978     0.0112793    0.00672705    0.00335023    0.00159492   0.000854065   0.000411710   0.000176370   8.18562e-05   3.35766e-05   1.33285e-05   5.03055e-06   1.72510e-06   5.17453e-07   1.66416e-07
  21  17 3402.6663    3.2379  1.7996 12.0784  0.0002  0.0397   0.0551   0.0913    0.0801   0.0000   439.7764      -1.03682       12.5662       3.79046      -3.53081      -1.63630     -0.300665      -3.28961       1.06401       2.11073     -0.745856      -1.10216     -0.639177      0.869176      0.153938      0.109337     -0.483277     -0.201774     0.0347559     0.0572306     0.0393877    -0.0265484    -0.0327168   -0.00273506    0.00971655  -0.000740617  -0.000301620  -0.000347842   0.000115975  -7.42378e-05   4.96159e-05   1.47395e-05  -4.85500e-06  -4.72332e-07  -3.23763e-08   7.93386e-08       3.18697       4.05811       4.07690       4.43404       4.15177       3.99563       3.90097       3.53715       3.07561       2.34997       1.83227       1.46865       1.18258      0.912956      0.662102      0.481664      0.334977      0.204358      0.128557     0.0752381     0.0478852     0.0263781     0.0151725    0.00800075    0.00422684    0.00233373    0.00109938   0.000554529   0.000228302   0.000102338   3.80439e-05   1.62503e-05   5.49848e-06   1.98904e-06   6.20108e-07   1.84994e-07
  21  18 3546.9899    2.6763  2.8072 11.4757 -0.0069  0.0495   0.0379   0.1189    0.0659   0.0000   438.9132       5.06046       3.41883       7.50177       1.24238       1.06656      -2.84269       1.68671      -2.15244       5.92065     -0.283894      -3.33869       3.62120     -0.233231      0.225338     -0.790578      0.195729      0.239577     -0.195555     -0.180276      0.142391     0.0311252    0.00144265    -0.0130400   -0.00387208   -0.00165715   -0.00109081  -0.000952558  -0.000231460   8.07983e-06   5.19248e-05  -3.56596e-05  -1.17158e-05  -1.17648e-06   4.58466e-07  -2.81253e-07       3.51275       4.69777       5.05704       5.36676       5.07542       4.97494       4.59156       3.82264       3.52333       2.84527       2.27976       1.74549       1.43204       1.02639      0.735461      0.531958      0.356091      0.236641      0.152781     0.0973437     0.0558184     0.0331276     0.0189904     0.0103952    0.00557666    0.00284150    0.00139042   0.000651656   0.000297235   0.000125512   5.04032e-05   2.06234e-05   7.88132e-06   2.73557e-06   8.81509e-07   2.61686e-07
  21  19 3691.3357    2.1734  4.4359 10.8715 -0.0020  0.0630   0.0257   0.1669    0.0565   0.0000   442.8844       2.54739       5.38432       3.14869      -13.3896       11.0766       4.41197      -1.38248      -4.98475       4.71095      0.297538      0.400883      -2.02821     -0.850708       1.36826      0.799889      0.278813     -0.631089    -0.0561043     0.0839634    -0.0537171    -0.0444015   -0.00296969    0.00373833   -0.00352880    0.00113096    0.00213243   -0.00128882  -0.000328292   7.58412e-06   2.26255e-05  -1.58956e-06   2.77478e-06  -3.26485e-07   3.30456e-07   1.66154e-07       4.65773       6.10537       6.60086       6.70721       6.82777       6.36045       5.87932       4.98187       4.59073       3.73993       3.00821       2.45755       1.78974       1.34255      0.975931      0.665418      0.465631      0.297930      0.197846      0.117911     0.0754307     0.0425892     0.0240661     0.0136621    0.00689265    0.00351966    0.00171114   0.000833024   0.000349822   0.000156698   6.39952e-05   2.48787e-05   8.95127e-06   3.30832e-06   1.07919e-06   3.38778e-07
  21  20 3835.4472    1.8685  5.9151 10.3751 -0.0038  0.0760   0.0191   0.1943    0.0515   0.0000   430.5223       9.85516       15.6022       4.38543       9.50608       2.31090       8.73129      -7.48587      -5.17148      -6.09762      -1.84170      -2.17998      -1.51256      0.510652      -1.24453       1.74088      0.547005     0.0491004     0.0693680      0.127464    -0.0661559    -0.0297510     0.0258702    -0.0247536   -0.00190363    0.00256413   0.000835416  -0.000318675   0.000799590   0.000141024  -5.57630e-05  -1.72023e-05   1.43682e-05  -5.03868e-06   4.12277e-07  -9.19542e-07       5.64050       7.36908       8.03132       8.32228       8.33902       7.78833       7.23865       6.18415       5.51587       4.48803       3.61795       2.84265       2.16353       1.65366       1.15326      0.835947      0.554424      0.369364      0.239544      0.150816     0.0873384     0.0512012     0.0296328     0.0163668    0.00851959    0.00437953    0.00207225   0.000994754   0.000449296   0.000192288   7.68566e-05   3.13564e-05   1.15990e-05   4.08915e-06   1.29435e-06   4.04471e-07
  21  21 3979.5407    1.5440  8.0290 10.0159 -0.0049  0.0920   0.0140   0.2526    0.0431   0.0000   436.6747      -11.8665      -8.90260       19.7425      0.319369       3.77111      -4.02138      -4.73916       9.03037      -4.47991      -16.0756      0.445976       3.42893       1.92726      0.325316      0.474573      -1.01787     -0.416665     -0.172118      0.267776   -0.00856716     0.0253998     0.0325493    -0.0402454   -0.00206098     0.0128771    0.00214156   7.68096e-05   -0.00133770  -0.000315192   0.000321683  -1.96579e-05  -1.22204e-05   5.88910e-08   2.77935e-06  -7.95303e-07       6.90919       8.75453       9.66468       10.1101       9.85308       9.42770       8.62270       7.58025       6.52627       5.45403       4.44557       3.48456       2.65674       1.97995       1.42043      0.996056      0.677839      0.450710      0.294153      0.179568      0.110233     0.0633761     0.0360117     0.0199789     0.0103050    0.00537028    0.00256970    0.00121651   0.000554042   0.000237146   9.88375e-05   3.87387e-05   1.39864e-05   5.02743e-06   1.59610e-06   4.81434e-07
  21  22 4123.8778    1.2753  9.9637  9.8104 -0.0017  0.1156   0.0111   0.3096    0.0385   0.0000   454.1850     0.0579776      -3.01860       9.94269      -12.0271      -8.79390      -10.6596       1.26229       2.42218       7.78136      -5.41068       4.57434      -1.65559      0.383663      -1.14693     -0.315086      0.711900     -0.869061      0.445152     0.0621828     -0.135926    -0.0352828    -0.0440077    -0.0474048   -0.00153698    0.00228719   -0.00457326   -0.00145891  -0.000707996  -0.000577588  -0.000188703   9.94799e-05   2.57405e-05   3.95498e-07  -2.76583e-06   1.06130e-07       8.53678       11.4494       12.4100       12.7435       12.8010       12.0731       10.7240       9.69277       8.27910       6.92753       5.68724       4.41844       3.35292       2.49077       1.79537       1.23875      0.867747      0.552640      0.365177      0.226695      0.135414     0.0810005     0.0455751     0.0248226     0.0132415    0.00663775    0.00326654    0.00153151   0.000690481   0.000300063   0.000122088   4.78446e-05   1.80818e-05   6.23225e-06   1.97115e-06   6.30588e-07
  21  23 4267.7771    1.0624 12.6212  9.6974 -0.0030  0.1521   0.0090   0.3983    0.0353   0.0000   460.0532       8.42861       10.4689      -31.5887      -13.2724       5.62496       22.2851       14.5182      -33.1555       2.74802      -6.04636       1.25671       9.45607       7.52824      0.301428      -3.86384     -0.191984     -0.644503     -0.325846      0.332733    -0.0640941     -0.256764     -0.107939     0.0284929    0.00530672    0.00547582    0.00141751   -0.00159767  -0.000698352   0.000601221  -0.000311111  -0.000158916  -5.92923e-06   1.14060e-05   9.99116e-08   2.35781e-07       11.2054       14.7661       16.0644       16.3731       16.2474       15.4852       14.2540       12.5876       10.8515       9.11068       7.43533       5.81077       4.55794       3.28806       2.40632       1.65643       1.15416      0.764279      0.488630      0.308953      0.184555      0.107163     0.0613683     0.0325568     0.0175727    0.00881474    0.00434440    0.00204719   0.000918520   0.000397992   0.000164210   6.50594e-05   2.45130e-05   8.37887e-06   2.74948e-06   8.31136e-07
  21  25 4556.1948    0.7147 16.9067  9.5483 -0.0022  0.2323   0.0065   0.6018    0.0278   0.0000   412.9976       23.6045       32.4200       17.0885       25.3387      -29.2894       19.5510      -14.4951       18.8522      -7.63410      -6.43000      -6.96533       2.55517      -3.42033      0.411773     -0.376135       5.04923     -0.629957     -0.557250     0.0281614      0.187464    -0.0999433     0.0446807     0.0459993    -0.0363046   -0.00956984   -0.00388547   -0.00570450    0.00345463   0.000603241  -0.000169549  -8.71307e-05   5.86554e-05  -3.37686e-07  -1.74709e-06   2.48835e-07       16.4819       21.8889       23.6038       24.7410       24.7603       23.2933       21.7894       18.4198       16.2523       13.6890       11.1746       8.76506       6.76381       5.01407       3.64657       2.54974       1.76100       1.19486      0.765548      0.487149      0.295817      0.174809      0.100302     0.0540265     0.0290385     0.0150234    0.00716874    0.00344459    0.00152443   0.000682631   0.000272142   0.000110863   3.99841e-05   1.40133e-05   4.43273e-06   1.32404e-06
  22   8 2104.7110    0.7251  0.6631  9.4912 -0.0041  0.0242   0.0207   0.0564    0.0753   0.0000   440.1686      -4.08776       13.6913      -3.89103      -3.62589      -1.43027      -2.57397      0.481889       1.06124       4.12845       2.23519       1.90053     0.0274821      0.601716      0.376282    -0.0418946     0.0342362    -0.0225206     0.0398937    -0.0401167    -0.0326313   -0.00260402   0.000630864   -0.00303056    0.00356579  -0.000647958    0.00168544  -0.000209338  -0.000168738  -3.48770e-05   3.45698e-06  -2.49823e-05   8.36739e-06  -9.86182e-07  -6.91338e-09   5.95028e-07       1.95509       2.59408       2.80508       2.61023       2.35253       2.39231       2.19282       2.11800       1.90804       1.69891       1.35446       1.05134      0.799400      0.623970      0.440332      0.329772      0.214258      0.136549     0.0850241     0.0512865     0.0304228     0.0187776     0.0105405    0.00591986    0.00345232    0.00160536   0.000885188   0.000419128   0.000208781   8.56294e-05   4.14328e-05   1.60368e-05   7.15965e-06   2.49857e-06   1.11563e-06   3.27828e-07
  22   9 2259.9413    1.0446  0.9330  9.9177 -0.0042  0.0284   0.0238   0.0614    0.0983   0.0000   439.0971      -1.08463       11.1699      -4.21905      -5.03178       4.98288    -0.0362479       1.51301       1.85638       1.46568       2.69046      0.715996      0.587424       1.45504      0.284745     0.0319445      0.171234     0.0793278    0.00666969     0.0484138    -0.0312266   -0.00533256     0.0173074    -0.0153042  -0.000341723   -0.00137130   0.000361427   0.000650184  -5.08558e-05   4.11845e-05   6.22750e-05  -1.44718e-05  -1.78321e-06   6.05186e-07  -1.18172e-06   1.29343e-07       2.12707       2.55468       2.60949       2.87203       2.88827       2.83129       2.66877       2.31854       1.75337       1.60161       1.37738       1.13878      0.836529      0.638825      0.441882      0.314046      0.223859      0.162784      0.104714     0.0695704     0.0435536     0.0272699     0.0153665    0.00826786    0.00432749    0.00227491    0.00116132   0.000568430   0.000260898   0.000123714   5.46339e-05   2.35326e-05   9.27373e-06   3.45437e-06   1.16401e-06   3.78625e-07
  22  10 2410.7674    1.5058  0.9626 10.4040 -0.0000  0.0259   0.0333   0.0615    0.1104   0.0000   439.2421      -3.54972       15.5430      -2.02389      -4.69578      -2.12870     -0.376885       2.20129      -1.78720       1.68107     -0.723346     0.0767764      0.207702      0.172756     -0.156754      0.192389     -0.415663   -0.00714845      0.270732    0.00162778    -0.0678125    0.00242754  -0.000732524   -0.00410994    0.00267806  -0.000275725   -0.00148433   0.000106078   0.000171507  -4.95353e-05  -4.55741e-06  -2.22328e-06  -8.43818e-06   1.68581e-06  -1.25824e-06   5.62212e-09       1.76863       2.36236       2.42686       2.81014       2.66718       2.55550       2.21692       2.09589       1.79245       1.49607       1.24401      0.975649      0.760071      0.551330      0.420376      0.300929      0.216451      0.132457     0.0945662     0.0567151     0.0381201     0.0211017     0.0138463    0.00735098    0.00439357    0.00209912    0.00117256   0.000528323   0.000283397   0.000116576   5.66974e-05   2.04225e-05   8.80590e-06   3.11791e-06   1.17971e-06   3.71697e-07
  22  11 2559.1084    1.9297  1.0232 10.9308  0.0000  0.0295   0.0407   0.0626    0.1157   0.0000   437.3071      -2.30965       11.5397       1.50502       1.49255       2.01576     -0.139572     0.0308322       2.85274      0.319622      0.443314      -1.13815     -0.145718    -0.0468448      0.258841     -0.152637   -0.00213066     0.0840036    -0.0779053     0.0363362    -0.0347627     0.0134785    -0.0100139  -0.000902082    0.00256990    0.00147427   0.000159474  -0.000576145  -0.000124438   9.99566e-05   3.90365e-06   1.54111e-05  -9.67565e-06  -4.46088e-06  -6.66705e-07  -6.35584e-08       2.05701       2.81861       3.11391       3.15406       2.88158       2.73073       2.57966       2.24259       2.17885       1.83312       1.50719       1.25054      0.954286      0.669395      0.489924      0.337412      0.228011      0.147307     0.0994336     0.0607555     0.0382054     0.0231934     0.0130901    0.00749604    0.00420704    0.00208399    0.00113929   0.000543596   0.000282777   0.000123484   5.40848e-05   2.35609e-05   9.69754e-06   3.31549e-06   1.37811e-06   4.94314e-07
  22  12 2707.0225    2.5613  0.8599 11.7159 -0.0065  0.0249   0.0626   0.0577    0.0992   0.0000   439.6442     -0.547026       10.7054       8.15839      -2.63786       3.52728     -0.355484     -0.602124     -0.703796      0.756999     -0.904112      -2.50933      0.699566     -0.188402     -0.769977     -0.638409      0.151842      0.256666     -0.111953     -0.102382   -0.00740688     0.0184142    -0.0282576   -0.00259201   -0.00393741   -0.00226129   0.000179368   0.000987294  -0.000547057  -0.000125264  -1.83485e-05  -1.61804e-05  -3.19183e-06  -1.26072e-06   7.46361e-07  -5.53592e-08       1.99945       2.53021       2.92634       3.01362       3.00372       2.95497       2.55714       2.09832       1.86420       1.54084       1.24719      0.989544      0.692316      0.536205      0.407470      0.299230      0.197573      0.138564     0.0827905     0.0555786     0.0360199     0.0209949     0.0135318    0.00769075    0.00400647    0.00215787    0.00100741   0.000513423   0.000226463   0.000109809   4.41405e-05   1.99601e-05   7.65053e-06   3.33598e-06   1.05727e-06   3.87460e-07
  22  15 3146.8940    4.0456  0.9609 12.7247 -0.0053  0.0303   0.0918   0.0622    0.1140   0.0000   439.4295      0.635938       17.9878       4.12911       1.30532      0.992893      0.119186     -0.861125      0.312813     -0.706284      0.148415      0.436187      0.199023     -0.532962      0.241926     0.0552365      0.292821    -0.0249127      0.130448     0.0281315    -0.0126333     0.0360631   0.000991251   -0.00617760   -0.00545705    0.00126653  -0.000827489  -0.000248004   0.000273589   6.94950e-05  -8.71144e-06   5.60879e-05  -6.64839e-06  -2.13892e-06   1.57063e-06   3.03576e-07       1.98602       3.07855       2.70795       3.37260       2.64476       3.17634       2.51407       2.69991       2.02814       1.87734       1.26191       1.18884      0.831022      0.737906      0.472927      0.398160      0.259242      0.187773      0.107045     0.0744480     0.0426606     0.0277791     0.0150936    0.00892786    0.00438719    0.00258787    0.00123414   0.000665911   0.000291009   0.000141543   5.45058e-05   2.54674e-05   8.67411e-06   3.95457e-06   1.20756e-06   4.30436e-07
  22  16 3292.0979    3.6582  1.4773 12.4340 -0.0053  0.0375   0.0672   0.0841    0.0915   0.0000   436.5866      -1.47627       13.4326       7.49024      0.863169      -6.50086       4.05822       1.48762      0.880715     -0.454688     0.0546571     -0.105353      -1.27285      0.174029      0.139252    -0.0812535      0.181985    -0.0567503    -0.0171743    -0.0678836     0.0767825    -0.0301489    0.00968185   -0.00200686    0.00852077    0.00341661    0.00184560  -1.26683e-05  -0.000349986   0.000327688   2.58243e-05   1.94251e-06   1.46613e-05  -1.51879e-06  -1.56264e-06   8.34866e-08       3.00575       3.94292       3.75386       3.91561       3.46518       3.85050       3.87155       3.68013       2.91428       2.22919       1.73942       1.26723       1.10372      0.885404      0.775132      0.539140      0.387586      0.250114      0.162290     0.0922823     0.0551858     0.0317807     0.0183123    0.00980815    0.00522712    0.00295296    0.00145580   0.000708477   0.000316478   0.000158409   7.12247e-05   3.08140e-05   1.15324e-05   4.45470e-06   1.45121e-06   5.07919e-07
  22  17 3437.1325    3.0338  2.0642 11.9625 -0.0042  0.0395   0.0476   0.0982    0.0691   0.0000   439.1297      -1.94710       18.1112     0.0349618    -0.0879629     -0.534113      -4.81281       6.30255      0.885200       2.83782     -0.721438       1.03492       1.93847     -0.141767     -0.659656     -0.559689     0.0880865      0.461260     0.0511042     -0.249620    0.00947853     0.0358275   -0.00844026    -0.0208707   -0.00602336   -0.00301408  -0.000308774   -0.00104903   0.000196592   3.02332e-05   6.08142e-05   5.45207e-06  -2.06442e-05   8.81035e-07   6.53875e-07  -2.05080e-07       2.77773       3.70649       3.98144       4.15425       3.96745       3.90154       3.57316       3.16620       2.87829       2.36744       1.94338       1.53904       1.22242      0.893335      0.656388      0.494417      0.326826      0.227170      0.139048     0.0943363     0.0547521     0.0353804     0.0196913     0.0113566    0.00622105    0.00310327    0.00171324   0.000784636   0.000401856   0.000174429   7.73949e-05   3.13817e-05   1.31818e-05   4.70713e-06   1.89383e-06   6.26431e-07
  22  18 3581.9910    2.5978  3.2010 11.3380 -0.0025  0.0489   0.0331   0.1281    0.0571   0.0000   437.9191      0.308443       4.20406       1.61658      -2.55010      -5.37240      -9.17994       7.36411      -2.04615      -1.71566      -3.59347      -2.51018      -4.37711      0.570729     -0.392973     -0.567298      0.446451      0.210934    -0.0577593     -0.219445     -0.113058    -0.0352942    -0.0230383    -0.0141100    0.00379507    0.00344565   0.000253411  -0.000515161   2.69118e-05   0.000352012   0.000165517   1.85036e-05   1.65623e-05   2.84212e-07  -1.22232e-06  -8.97385e-08       3.55078       4.59973       5.01736       5.37677       5.18307       5.01933       4.56829       4.01755       3.51654       2.89585       2.41286       1.88785       1.49447       1.11628      0.817974      0.566454      0.401619      0.271617      0.184219      0.114089     0.0732415     0.0423442     0.0248551     0.0140092    0.00783110    0.00408136    0.00208766    0.00104533   0.000486251   0.000221027   9.58374e-05   4.13223e-05   1.64959e-05   6.24414e-06   2.20758e-06   7.59660e-07
  22  19 3726.7988    2.1219  4.6389 10.7853 -0.0031  0.0634   0.0232   0.1627    0.0520   0.0000   440.8868      -10.3762       22.6116      -5.12907       4.38666      -4.19214      -11.0758       2.40025      -4.10639       3.55483       1.37736     -0.476989      0.766557      -2.09995      0.744596     -0.434780     -0.722518     -0.283084     -0.404183     -0.265004     -0.168885    -0.0317692     0.0281309     0.0360293   -0.00650012   -0.00847818    0.00139136   0.000410113  -0.000912404   0.000373158   0.000175700  -2.81420e-05   3.43571e-06   7.25407e-06  -4.20532e-06  -2.72303e-07       4.48599       5.77383       6.26684       6.75151       6.43877       6.21704       5.84955       5.18129       4.31352       3.84136       3.15937       2.48046       1.85713       1.47597       1.05633      0.759679      0.530416      0.359121      0.231897      0.148013     0.0916937     0.0570493     0.0340426     0.0183494     0.0100635    0.00541079    0.00283334    0.00132626   0.000634191   0.000294156   0.000132329   5.53819e-05   2.25892e-05   8.57128e-06   3.05526e-06   9.79938e-07
  22  20 3871.5200    1.7834  6.6116 10.3421 -0.0019  0.0772   0.0171   0.2124    0.0449   0.0000   446.2132     -0.984536       11.8325       17.0614      -3.42843      -3.81975      -8.74212       12.9724      -2.69178       1.93602      -9.52492      -1.62041      0.687029       2.04755      -1.85218      0.106765      0.181766      0.259080     -0.466956     -0.149219     0.0698104     0.0266215    -0.0221228   -0.00239485   -0.00996480    0.00578724    0.00527255   -0.00123578  -0.000112798  -0.000772101  -0.000322426   4.41906e-05  -2.04059e-06  -9.62029e-06   2.95072e-06   1.95655e-06       5.69102       7.28249       7.85061       8.21716       8.03225       7.88217       7.18846       6.29704       5.65542       4.68542       3.87351       3.08122       2.43448       1.79910       1.32426      0.927678      0.645908      0.441948      0.295618      0.185543      0.116151     0.0687868     0.0400978     0.0222634     0.0126591    0.00645451    0.00338058    0.00166658   0.000772600   0.000359056   0.000149714   6.65723e-05   2.54294e-05   9.79506e-06   3.59855e-06   1.22016e-06
  22  22 4160.6372    1.2328 11.6516  9.7904 -0.0042  0.1277   0.0099   0.3467    0.0356   0.0000   428.1341      -21.4036       12.8415      -8.40287       2.81518       14.4302      -16.3673      -34.0891     -0.422864      -6.45184      0.518199      -5.80310      -4.93061      -4.71985      0.896275     -0.752939       1.22439      0.677810      -1.11887     0.0791115    -0.0645312      0.159785      0.122350   -0.00402315     0.0229173     0.0107219   -0.00942489    0.00154224    0.00156801   0.000537506  -0.000198553   6.28194e-05  -1.43578e-05  -3.32334e-05   1.17442e-05   1.48882e-06       9.07461       11.8540       13.1456       13.4655       13.3911       13.0111       11.5367       10.5881       8.99564       7.83128       6.36924       5.05606       3.93976       2.96844       2.14718       1.53369       1.06708      0.721231      0.482201      0.303561      0.189781      0.116423     0.0670691     0.0378426     0.0210887     0.0110879    0.00562163    0.00285697    0.00130634   0.000603255   0.000262613   0.000113984   4.38681e-05   1.73713e-05   6.12121e-06   2.09204e-06
  22  23 4305.3006    1.0348 13.5968  9.6953 -0.0012  0.1528   0.0082   0.4173    0.0325   0.0000   429.3201       29.1458       16.8841      -34.6345       15.7248       16.3101      -5.29216      -11.4034       17.0122       7.68628      -7.81899      0.176321      -5.81632      -1.73009      -1.75869       3.92137     -0.291472     -0.198577    -0.0702371     -0.100845    -0.0102079      0.119657    -0.0754326   0.000324898   -0.00483640    0.00935688    0.00808382    0.00588656   0.000763653  -6.82583e-05   0.000436649   9.63944e-05  -1.66572e-05  -9.40158e-06  -5.14183e-06   7.73371e-07       11.0558       14.4454       15.7404       16.3931       16.1623       15.4420       14.1937       12.7870       10.9509       9.49793       7.46217       6.16206       4.59133       3.65280       2.58586       1.91362       1.29570      0.888472      0.585147      0.370757      0.228463      0.139697     0.0817420     0.0458810     0.0253991     0.0135695    0.00698478    0.00341191    0.00160970   0.000742265   0.000326620   0.000137277   5.44403e-05   2.07380e-05   7.44401e-06   2.49526e-06
  22  25 4594.4004    0.6940 18.0749  9.5228 -0.0013  0.2392   0.0060   0.6222    0.0254   0.0000   442.6004       29.9927       42.9728      -11.5151      -31.7141      -2.28393      -37.9858     -0.489150       9.46505      -12.6550      -10.8386       28.6065      -4.43664     -0.811044       3.96598      -3.74076      -2.68977     -0.932028    -0.0172254       1.16206      0.547890     0.0186629      0.241302      0.104151    -0.0296498    -0.0194473   2.60940e-05     0.0107464   2.62160e-05    0.00240768   -0.00200642  -0.000494793   4.89742e-05   2.82760e-05  -2.29811e-05   7.21557e-06       16.7048       21.4724       23.9674       24.9247       24.7378       23.3342       21.5660       19.4926       16.9854       14.4204       11.8119       9.49311       7.36472       5.62692       4.09929       2.93565       2.05339       1.40308      0.924846      0.595637      0.375365      0.222769      0.132956     0.0763217     0.0412059     0.0226640     0.0115808    0.00571442    0.00276376    0.00125601   0.000559881   0.000227867   9.44693e-05   3.56601e-05   1.21288e-05   4.20493e-06
  23   7 1969.6048    0.5480  0.5282  9.2910 -0.0149  0.0227   0.0170   0.0455    0.0639   0.0000   440.0690     -0.453470       14.5021     -0.504499      -1.56355      -1.99992      -2.36740    -0.0854912      -1.47532      -1.40372     -0.909977      0.570468      0.325929     -0.221120     -0.473614     0.0807524      0.222226      0.140606     0.0473666   -0.00210210     0.0188258    0.00967914    0.00257205    0.00373740   -0.00326153    0.00469855    0.00190677  -0.000311560  -0.000202161   0.000181965   6.51571e-05  -1.41461e-05  -1.94514e-05   1.82815e-07   5.91161e-07   1.66992e-06       1.65313       2.06234       2.29494       2.39215       2.20240       2.24893       2.12201       1.77368       1.75900       1.40719       1.11738      0.881931      0.767442      0.573866      0.419187      0.320644      0.210277      0.157896      0.100203     0.0641746     0.0405325     0.0244647     0.0149729    0.00828520    0.00503398    0.00287931    0.00141298   0.000844682   0.000364174   0.000199241   7.61017e-05   3.69323e-05   1.44607e-05   6.79625e-06   2.17068e-06   1.16194e-06
  23   8 2131.0583    0.7715  0.7344  9.6491 -0.0111  0.0286   0.0201   0.0546    0.0807   0.0000   438.1958      -1.87027       18.6532       1.32482      -3.52159       4.27385      -2.41337      0.666555     -0.603073      -2.33335       1.26608      0.662709      0.669056      0.530125     -0.376015      0.230020     -0.275089    -0.0476678     0.0433610    -0.0647636    -0.0327370    -0.0423596    0.00808943    -0.0132323    0.00245829  -0.000498871    0.00152225  -0.000148280  -0.000299557  -0.000288563   7.41423e-05  -1.39037e-05  -8.99832e-06   1.07463e-06   3.76551e-07  -9.69441e-07       1.82556       2.64273       2.55297       3.09430       2.70120       2.70587       2.58916       2.25714       2.05661       1.46236       1.44165      0.942277      0.846061      0.597326      0.518805      0.358557      0.244728      0.193814      0.108281     0.0840890     0.0408572     0.0325175     0.0176584     0.0101920    0.00601311    0.00285745    0.00199034   0.000780426   0.000545149   0.000177191   0.000113333   4.19359e-05   2.01124e-05   8.11721e-06   2.89703e-06   1.07082e-06
  23   9 2287.4117    1.1823  0.7920 10.0230 -0.0046  0.0238   0.0275   0.0525    0.0919   0.0000   437.2888      -2.09905       16.6932       2.74120      -2.08335      -2.71466      -1.74144     -0.391292       1.05774      0.196047      -1.29369     -0.227957      0.335998     -0.503448      0.583526      0.492130     -0.453425     0.0962430     0.0546532   -0.00687685    -0.0350094     0.0119507    0.00518454    0.00227573    0.00427893    0.00148118    0.00203538   0.000444820  -0.000279771   0.000100865   0.000174143   1.27229e-06  -3.13351e-06   1.27210e-05  -3.12621e-06  -8.19452e-07       1.81479       2.04075       2.43273       2.44116       2.28093       2.48862       2.40835       1.88603       1.58361       1.42042       1.12469      0.981450      0.803165      0.569807      0.401773      0.299627      0.209158      0.146114      0.107398     0.0717744     0.0456242     0.0282015     0.0160645    0.00907371    0.00504861    0.00271160    0.00141988   0.000666776   0.000361970   0.000171488   8.19092e-05   3.40072e-05   1.52520e-05   6.42367e-06   2.69815e-06   8.97136e-07
  23  12 2737.4903    2.7227  0.8570 11.7767 -0.0096  0.0247   0.0625   0.0547    0.1017   0.0000   439.6366       2.22169       13.6859      -1.27502      -2.15636      -3.89692       5.13947      0.659772      -2.79977      0.817831     -0.231066    -0.0959370    0.00807318      0.127365     -0.270243     -0.392488     -0.161308     -0.156199     0.0781999     0.0985002     0.0166574    0.00606126    -0.0201026   -0.00485824   0.000504396   0.000966018  -0.000274712   0.000260344  -0.000854960  -0.000139843  -7.42086e-05  -1.51172e-05  -1.44739e-05  -1.85427e-05  -2.27576e-06  -6.67971e-07       1.88921       2.32558       2.38951       2.66243       2.51313       2.41395       2.27168       1.98695       1.79488       1.54308       1.32199       1.08583      0.816673      0.585647      0.465734      0.346001      0.228455      0.149626      0.102914     0.0703244     0.0440164     0.0262377     0.0156581    0.00972537    0.00571465    0.00305574    0.00155991   0.000754538   0.000376588   0.000185698   8.99576e-05   4.02955e-05   1.60739e-05   6.56366e-06   2.44692e-06   8.95781e-07
  23  13 2885.9820    3.5726  0.7333 12.2629 -0.0080  0.0216   0.0900   0.0529    0.1018   0.0000   439.3221      -2.43766       12.8474       2.23025      -4.85675      -3.12410       1.40814    0.00396981       1.47140     0.0965435      0.489066       1.36171      0.300075      0.116761      0.297703      0.464371   -0.00923327      0.170681    -0.0747410     0.0640085     0.0680774    0.00335348   -0.00929848    -0.0161017   -0.00354993   -0.00160928   -0.00127871  -0.000772448   0.000408987   0.000198145   8.03285e-05  -2.60829e-05   3.77982e-06  -6.14727e-06  -2.65332e-06   7.76351e-07       1.57904       1.77449       1.97371       2.36569       2.18248       2.13446       1.87286       1.64298       1.50950       1.38073       1.04174      0.843004      0.647676      0.535988      0.393917      0.266181      0.183959      0.135265     0.0897838     0.0587142     0.0389803     0.0236014     0.0132357    0.00834146    0.00498064    0.00276972    0.00144280   0.000777190   0.000386660   0.000178379   7.66387e-05   3.27067e-05   1.47328e-05   6.19929e-06   2.40091e-06   8.47267e-07
  23  14 3033.3552    3.8887  0.9103 12.3059 -0.0047  0.0235   0.0839   0.0574    0.1206   0.0000   437.3209      -4.86856       14.9221       2.75795      -4.48207    -0.0337345     -0.753629      -1.02224      -2.23639      0.139700       2.34832     -0.362371     -0.868241     -0.650321    -0.0949734     0.0779743      0.145419    -0.0874537    -0.0832724    -0.0671696    0.00917751    -0.0221726     0.0136897    0.00642185   -0.00710824   -0.00354822   -0.00122642   0.000966731  -0.000516166  -6.98981e-05   5.09435e-05   2.58637e-06  -7.92175e-06   1.18205e-05  -2.19321e-06  -8.65671e-07       1.64340       2.14208       2.27084       2.50093       2.49152       2.23909       2.18541       1.83567       1.67680       1.41933       1.20539      0.960783      0.737118      0.567753      0.408302      0.309901      0.196370      0.146853     0.0972569     0.0636737     0.0386268     0.0250716     0.0160754    0.00895908    0.00490906    0.00268758    0.00157659   0.000776851   0.000362349   0.000169651   8.45745e-05   3.67243e-05   1.60017e-05   6.30398e-06   2.47146e-06   8.80248e-07
  23  15 3179.6058    3.8783  1.0196 12.7078 -0.0109  0.0262   0.0855   0.0656    0.1061   0.0000   438.2971       1.68751       15.7497     -0.409989      -6.41519      -1.74455       4.52558      0.361690      -2.61444     -0.436275      -1.88932      0.270294      -1.62037       1.35242     -0.549521     -0.247520     -0.264827     -0.105198    -0.0522733     0.0570911   -0.00326032    0.00159613     0.0302138   -0.00593648    0.00211935   0.000112458   0.000867426   -0.00169498  -0.000128318   0.000451261  -2.83194e-05   1.74621e-05   1.70287e-05   5.83790e-06   2.85296e-06   7.73317e-07       1.77326       2.39418       2.54762       2.62358       2.61570       2.51750       2.38133       2.11924       1.84306       1.49844       1.32195       1.02118      0.822834      0.619249      0.473618      0.323046      0.237656      0.161464      0.108355     0.0739547     0.0445336     0.0274120     0.0172255    0.00931856    0.00538970    0.00293197    0.00159009   0.000792578   0.000402716   0.000181841   8.81893e-05   4.00651e-05   1.70703e-05   6.65068e-06   2.72950e-06   9.91418e-07
  23  16 3325.3772    3.5254  1.4204 12.2892 -0.0099  0.0309   0.0645   0.0773    0.0945   0.0000   438.8694      0.379911       9.04308       2.59658       3.05548      -4.69415     -0.433638       1.93843      -1.58590      -3.89606       1.73853       1.31822      -2.02917      -1.26964      0.640497      0.888156     -0.396649     -0.156446      0.123688     0.0868213    -0.0477760    -0.0240415   0.000379793    -0.0158198    -0.0132911   -0.00773062    0.00643564    0.00279112  -0.000292587   6.98589e-05   4.02960e-05  -9.05449e-05  -4.49343e-05   1.68407e-06   5.03972e-06  -2.13828e-06       2.22785       2.88258       3.14597       3.11022       3.18667       2.99293       2.81459       2.59032       2.26703       1.93759       1.57206       1.27428      0.996940      0.777542      0.567970      0.421078      0.308718      0.200594      0.136988     0.0860673     0.0541489     0.0348927     0.0204305     0.0117386    0.00693004    0.00356701    0.00193928    0.00104732   0.000486814   0.000249154   0.000107690   4.91000e-05   2.03538e-05   8.90212e-06   3.10487e-06   1.28204e-06
  23  17 3471.0903    2.8814  2.3549 11.8002 -0.0026  0.0432   0.0418   0.1036    0.0613   0.0000   437.7514      -1.46750       18.9702       4.43839      -4.08860       1.25583      -6.60840       5.93098       2.88818      -2.58074      -2.98786      0.609818      0.491422      -1.30419     -0.127199     -0.251907      0.733088      0.496603     -0.191297     -0.165707     0.0937227    -0.0226719    -0.0406076  -0.000603640   -0.00165135    0.00450006   -0.00250484  -0.000572805   6.53967e-05  -0.000157164  -7.72653e-05  -1.76682e-05   2.26875e-05  -7.48294e-06  -4.14568e-06   2.51706e-06       3.07424       3.68322       4.13763       4.69610       4.26029       3.91467       4.13150       3.56033       2.95488       2.58282       2.24922       1.74140       1.37560       1.04125      0.808120      0.541060      0.407606      0.274459      0.188455      0.118607     0.0793049     0.0484036     0.0285412     0.0165695    0.00974265    0.00527441    0.00271028    0.00141335   0.000720259   0.000350991   0.000156516   7.31134e-05   3.10805e-05   1.30996e-05   5.05833e-06   1.84132e-06
  23  18 3616.6214    2.4359  3.4655 11.0792 -0.0020  0.0508   0.0284   0.1261    0.0536   0.0000   440.1149     -0.865171       12.9271       5.18853      -5.93933       3.35970      -7.29976       1.56502     -0.437562       1.15081      0.139399      -3.74503      -1.94682       2.11067       1.70483      0.230657      0.286148   -0.00329913      0.285520     -0.266585      0.105993     0.0627201    -0.0210767     0.0274568    -0.0100721   -0.00123549  -0.000654032   -0.00151682   0.000137137   5.88395e-06  -0.000267020  -7.10640e-06   2.82881e-06   6.11115e-06   4.89412e-07   9.09232e-07       3.50270       4.40452       4.87398       4.93327       5.08375       4.81732       4.51912       4.19893       3.52138       2.93823       2.58796       2.05536       1.64543       1.26615      0.910774      0.666561      0.465377      0.324899      0.226481      0.149400     0.0948286     0.0580404     0.0339329     0.0199283     0.0110841    0.00611215    0.00319967    0.00168491   0.000808270   0.000399277   0.000188416   8.10120e-05   3.57364e-05   1.43574e-05   5.46624e-06   2.02580e-06
  23  19 3761.7512    2.0562  5.2755 10.5280 -0.0006  0.0638   0.0203   0.1718    0.0496   0.0000   431.1651     -0.374074       24.5901       2.09843     -0.806502      -6.04272      -3.77741      -2.36187     -0.312522      0.690087      -3.22028      0.619182     -0.416114       1.47468       1.74425     -0.379317      -1.08166     -0.135078     0.0633641    -0.0851244    -0.0106340     0.0101415    -0.0118143    -0.0271653   -0.00823668   -0.00145426   -0.00303482  -0.000652893   0.000175591   -0.00105752  -0.000371258   9.56169e-05   3.80552e-05   7.64578e-06  -5.96114e-06   2.50855e-06       4.48666       5.85565       6.51713       6.76014       6.74900       6.44446       6.00868       5.29007       4.58959       3.95083       3.20938       2.56732       2.01165       1.56308       1.15291      0.823818      0.600457      0.405034      0.275764      0.177493      0.113132     0.0706779     0.0417930     0.0243416     0.0139185    0.00756499    0.00402357    0.00207410    0.00102896   0.000501732   0.000216567   0.000103406   4.11675e-05   1.81909e-05   6.76430e-06   2.60586e-06
  23  20 3907.0922    1.6882  6.9100 10.2431 -0.0027  0.0802   0.0156   0.2142    0.0433   0.0000   437.2496      -12.9249       25.2088       18.6660       2.71654      -9.01058       18.9292       7.44324       7.73787       10.1040     -0.260223      0.725585      -2.90648      0.820363     -0.566483      -1.06021       1.05249     -0.401456      0.159596      0.394527     -0.175927   -0.00439562   -0.00223168     0.0485784    0.00789468    0.00436847   -0.00794826    0.00425739  -0.000325581  -0.000771777   0.000224968   0.000115270   4.50630e-05  -3.42742e-05  -3.28514e-06   5.89749e-06       5.59954       7.27185       8.18827       8.39949       8.45030       8.01232       7.45363       6.73501       5.73752       4.96249       4.00745       3.24783       2.51079       1.93786       1.47188       1.04561      0.758990      0.515750      0.341681      0.228399      0.139424     0.0886276     0.0525143     0.0310699     0.0173592    0.00960652    0.00515015    0.00267324    0.00129441   0.000634774   0.000290030   0.000132257   5.48828e-05   2.30322e-05   8.78267e-06   3.30360e-06
  23  21 4052.2573    1.4050  9.7492  9.9119 -0.0024  0.1066   0.0114   0.2877    0.0365   0.0000   416.4307      -5.82783       9.27720     -0.457541       3.21743       14.0010      -10.4327      -16.3513       2.72698       8.47172       6.67369      -4.92618      -12.2397      -2.32077       1.01499       1.22363      0.138538      0.282101      0.762439     -0.317254    -0.0371930     0.0574690     0.0204501     0.0409042    -0.0201278   -0.00823867     0.0138220    0.00924811   -0.00280736  -9.42131e-05   0.000551584   0.000417005  -8.70327e-05  -2.53250e-07  -7.78220e-06  -6.17103e-06       7.30947       9.33170       10.2747       10.7855       10.8557       10.1539       9.66401       8.58462       7.62568       6.43791       5.33312       4.23866       3.43587       2.53037       1.97822       1.43153       1.00590      0.689491      0.465595      0.309837      0.193764      0.119028     0.0708535     0.0425714     0.0239591     0.0132537    0.00708675    0.00356929    0.00177679   0.000859197   0.000402157   0.000179339   7.51092e-05   3.05231e-05   1.17205e-05   4.34205e-06
  23  22 4197.3381    1.1634 11.4161  9.8081 -0.0015  0.1279   0.0096   0.3518    0.0342   0.0000   445.7424      0.212579      -11.7703       18.9277       30.6140      -20.3787       5.05050       11.4602       11.5211       11.4246      -2.43647      -7.46068      -4.15491       1.28208      0.174945      0.314770      0.162305      -1.28250      0.620796     -0.227332     -0.255584     0.0642285    -0.0536332   -0.00789060   -0.00470538     0.0227873  -0.000134226    0.00342558  -0.000746779   0.000297597   2.46275e-05   5.92632e-05   5.59417e-05   6.31041e-05   1.34830e-05  -6.62387e-06       8.60139       11.4562       12.4031       12.9214       13.0058       12.3191       11.3241       10.4687       9.05224       7.79390       6.45034       5.23316       4.08887       3.12959       2.36994       1.66548       1.21972      0.831326      0.556322      0.364177      0.231801      0.144145     0.0873319     0.0508266     0.0289213     0.0155514    0.00861354    0.00440972    0.00216398    0.00105071   0.000495189   0.000212398   9.18155e-05   3.79819e-05   1.41281e-05   5.19893e-06
  23  23 4342.3870    0.9544 13.8504  9.7209 -0.0031  0.1663   0.0076   0.4357    0.0300   0.0000   447.2465       33.0330      -3.71368       4.76967       10.4706      -11.0271      -11.0391       9.51696       9.26900      -28.6125       19.4062       2.62369      -12.1971     -0.567324      -1.66200      -1.24785     -0.859538       2.49835      0.962653     -0.360876    0.00492059      0.185298     0.0985701     -0.106539   -0.00382623  -0.000954317   -0.00803408   -0.00322021   0.000460863   0.000781477   0.000938129   6.67705e-06  -0.000246961   3.61185e-06   6.16924e-05  -3.54596e-06       11.0624       14.7585       15.7704       16.7258       16.2988       16.1649       14.8095       13.6049       11.6563       10.0061       8.34426       6.71588       5.23896       4.12582       3.03919       2.23165       1.59710       1.10230      0.748573      0.480125      0.312172      0.193001      0.115705     0.0688034     0.0380801     0.0212500     0.0113687    0.00581760    0.00294380    0.00139049   0.000652429   0.000288028   0.000123517   5.06067e-05   1.94366e-05   7.00615e-06
  24   8 2156.7284    0.8599  0.7714  9.6148 -0.0036  0.0231   0.0202   0.0531    0.0812   0.0000   440.4375      -3.74405       18.0459     -0.942570      -1.51715       2.18223       1.32977      -1.00473      -2.17929      0.482190      0.640585      0.771622   -0.00188528     -0.871761      0.300159     -0.112394      0.126876    -0.0847792     -0.116845     0.0453466     0.0140634    -0.0216615     0.0180020     0.0142504    0.00634677    0.00351118   -0.00165258   -0.00125504  -0.000219358   0.000189970  -1.82247e-06  -1.15479e-05  -3.26804e-05   1.32406e-05   4.72711e-07   1.49672e-07       1.57093       2.13024       2.26680       2.27997       2.18251       2.15950       1.97096       1.89505       1.63696       1.46819       1.24448      0.983471      0.846740      0.605566      0.448913      0.339541      0.227201      0.163115      0.111861     0.0733019     0.0482284     0.0288054     0.0187075     0.0105397    0.00603944    0.00356952    0.00179142    0.00103966   0.000525546   0.000252626   0.000129318   6.16584e-05   2.49324e-05   1.23183e-05   4.54181e-06   1.71335e-06
  24   9 2314.2834    1.1865  0.9158 10.2539 -0.0136  0.0277   0.0265   0.0602    0.0906   0.0000   441.2667       2.94321       14.2666       6.87407      0.306288     -0.381048       1.33712      -1.52915      0.129069       2.28887      0.982852     -0.164806     -0.391906      0.313718    -0.0969597    -0.0119893      0.578268      0.180474     0.0243936     0.0575452    -0.0922865     0.0127056     0.0240118    -0.0203818    0.00380017    0.00573864  -0.000217925    0.00121880   0.000122127   0.000230771   8.75387e-05  -8.97231e-05   8.44281e-05   1.87938e-05   7.90816e-07   1.26445e-07       1.98016       2.47849       2.72248       2.95732       2.71283       2.61941       2.55263       2.49122       2.02011       1.66477       1.39926       1.15538      0.928431      0.713111      0.525416      0.398155      0.296883      0.199689      0.132807     0.0918687     0.0627588     0.0368339     0.0214495     0.0118269    0.00798711    0.00436441    0.00230931    0.00111881   0.000590752   0.000328219   0.000169387   7.77406e-05   3.72749e-05   1.46571e-05   6.42451e-06   2.30830e-06
  24  10 2466.9972    1.6020  0.8568 11.0785 -0.0136  0.0278   0.0387   0.0594    0.0916   0.0000   439.4469     -0.969692       16.6032      0.192264       1.01177       2.73978       2.20153      0.771511       1.78591     -0.964416      0.506642     0.0879688     -0.249065     0.0595516     -0.119028      0.376000     -0.502511     -0.181740    -0.0317448     0.0508750     0.0472639    -0.0339176    -0.0423988    0.00746438    0.00305552    0.00354172   -0.00315943   -0.00260448   0.000972915   0.000176045  -0.000138170  -7.50582e-05   6.64800e-05   1.17544e-05  -8.12778e-06   3.84990e-06       2.02441       2.41838       2.56844       2.87699       3.16120       2.94393       2.42988       1.99507       2.16061       1.77216       1.47298      0.988923      0.820286      0.682020      0.576160      0.382739      0.239903      0.173488      0.128657     0.0984726     0.0621593     0.0368438     0.0184871     0.0123049    0.00784804    0.00514926    0.00304235    0.00156689   0.000781182   0.000358821   0.000165009   7.18391e-05   3.02355e-05   1.31222e-05   5.38001e-06   2.14133e-06
  24  13 2916.8624    3.4229  0.8119 12.3795 -0.0083  0.0244   0.0785   0.0500    0.0931   0.0000   438.7654     -0.850472       16.3585       2.14181      -1.20008      0.499989      0.895113     -0.352168      -2.50169     -0.571028     -0.448119       1.20141     -0.482577    -0.0202779      0.501694      0.216978      0.164714      0.194731     0.0235041     0.0871070     -0.131541    -0.0200302    -0.0145394     0.0130884   -0.00401588    0.00404180   0.000446908  -0.000555833   0.000977590   7.83126e-05   1.42410e-05  -4.76264e-05   1.56117e-05  -1.91764e-05  -7.42810e-06   3.82213e-06       1.71433       2.50881       2.55734       2.78599       2.58066       2.52796       2.24545       2.10011       1.87383       1.57998       1.36251       1.06157      0.864313      0.622526      0.498987      0.340874      0.261251      0.168283      0.115392     0.0726302     0.0474347     0.0291070     0.0189185     0.0109303    0.00673875    0.00358134    0.00208356    0.00106560   0.000534616   0.000304815   0.000118815   6.87681e-05   2.69442e-05   1.30049e-05   4.59833e-06   2.09692e-06
  24  15 3211.8297    3.9432  1.1662 12.6466  0.0063  0.0293   0.0808   0.0684    0.1159   0.0000   436.5381       2.60287       16.7207      -1.50565      -4.63636       3.30694      -2.22093     -0.419151      0.411793       3.73573       1.66501       2.84173      -1.66391     -0.683883       1.25175      0.207413     -0.184363      0.106497     0.0303105    -0.0498138    -0.0952513    -0.0161561    -0.0155664    0.00259066  -0.000648529    0.00457172   -0.00236340  -0.000838694  -0.000564876  -0.000520471   3.65592e-06  -3.23201e-05   1.99244e-05   1.77485e-05   4.32343e-06  -1.01553e-06       2.02797       2.79955       2.71734       2.91262       2.77549       2.89748       2.68696       2.55365       2.10346       1.82983       1.47072       1.22817      0.947008      0.765484      0.581200      0.442088      0.311755      0.227018      0.147891      0.103835     0.0615587     0.0414925     0.0237421     0.0147216    0.00798889    0.00460388    0.00237463    0.00134242   0.000634248   0.000331869   0.000151617   7.34082e-05   3.25527e-05   1.40246e-05   5.78615e-06   2.24229e-06
  24  16 3358.3611    3.3985  1.5672 12.4186 -0.0033  0.0365   0.0609   0.0825    0.0780   0.0000   440.0521      -3.79143       14.4739      0.520778       2.97451       2.40145      0.378034     -0.400819      0.275392      0.165894     -0.267553      -1.04325     -0.271272      0.576587     -0.667392    -0.0290842      0.779117    -0.0506852     -0.128840     -0.286935     -0.120437     0.0200744     0.0380685     0.0228500    0.00420828    0.00347628   -0.00549784  -0.000901286  -0.000841712  -0.000498449  -4.85015e-05  -0.000133940  -5.63824e-05   1.09929e-05  -3.37522e-06   2.42824e-06       2.52050       2.79666       3.30340       3.89085       3.40749       3.15173       3.29300       2.88970       2.45478       2.11836       1.89576       1.50447       1.15373      0.934583      0.722336      0.510549      0.335945      0.252634      0.181161      0.117612     0.0749834     0.0469237     0.0315926     0.0174234     0.0100673    0.00575586    0.00335168    0.00184120   0.000901185   0.000455315   0.000211351   0.000101847   4.66128e-05   2.06872e-05   9.27987e-06   3.42463e-06
  24  17 3504.7879    2.7886  2.8157 11.5864 -0.0019  0.0430   0.0358   0.1136    0.0538   0.0000   439.2700       5.27213       12.0486       5.07306      0.131407      -1.83170      -4.47279       1.22440       3.09950      -2.17890       1.20703       1.71429      0.848195     -0.539099      0.759124     -0.562564     0.0319319     0.0158520    -0.0107949    -0.0700541     0.0545337     0.0862135    -0.0472910   -0.00592409     0.0165052    0.00843623   0.000323093   -0.00161025    0.00239200   8.81246e-05  -4.08640e-05   8.66059e-05  -3.60817e-05   2.78705e-05   3.19368e-06   4.92811e-06       2.90566       3.77863       4.17671       4.32856       4.35860       4.01914       3.74534       3.54842       3.06850       2.66516       2.27193       1.89493       1.47351       1.15341      0.832697      0.618481      0.444002      0.310239      0.207809      0.139169     0.0912418     0.0583428     0.0359627     0.0211758     0.0125818    0.00717836    0.00386891    0.00199998    0.00108444   0.000549656   0.000264426   0.000126351   5.42980e-05   2.47763e-05   9.64615e-06   3.94746e-06
  24  18 3650.7758    2.3579  4.0167 10.9702 -0.0029  0.0538   0.0253   0.1371    0.0477   0.0000   436.6747       4.42212       13.5974       7.23054      -1.99944       3.20110      -6.91386     0.0480534      -2.12008      -4.44554     -0.780349       6.32661       4.34142      -1.26595       2.56483      0.470634      0.580055    -0.0879512    0.00517889     0.0188864     -0.103775    -0.0866299     0.0422117    0.00787594    -0.0118686   -0.00318613   0.000916453   0.000736936    0.00126939  -0.000427618   0.000177176  -0.000108287  -6.99191e-05  -3.06788e-05  -1.27104e-05  -1.15911e-06       3.52799       4.77715       5.10821       5.44735       5.23324       4.96619       4.75860       4.28536       3.89175       3.34248       2.78259       2.28696       1.83164       1.41620       1.06403      0.771183      0.543670      0.393700      0.262110      0.176412      0.111874     0.0712774     0.0441273     0.0262329     0.0150950    0.00833556    0.00480425    0.00252378    0.00135277   0.000662822   0.000323988   0.000146563   6.90030e-05   2.85071e-05   1.20804e-05   4.76400e-06
  24  19 3796.5205    1.9640  5.6428 10.5376 -0.0007  0.0685   0.0185   0.1736    0.0437   0.0000   438.2271      -1.21713       8.12015      -5.62945       13.2036       11.1940      -1.89349      -1.02067      -6.48491     -0.455595      -1.54140      -1.58748       2.30464      0.465559      0.729425     -0.672539      0.383182     -0.701008      0.649647     -0.120647    -0.0115520     0.0829152     0.0485556    -0.0163534   -0.00820186     0.0316281   -0.00944322   1.61491e-05   -0.00107494    0.00189339  -3.23382e-05  -0.000184121  -3.10084e-06  -1.94118e-05   1.66538e-05   2.81175e-06       4.39954       5.94833       6.24191       6.74108       6.84933       6.56356       6.04542       5.44200       4.76266       4.17624       3.44584       2.82583       2.22999       1.77069       1.29564      0.980528      0.677654      0.489345      0.334634      0.227332      0.149569     0.0936431     0.0570333     0.0346471     0.0202444     0.0115035    0.00644310    0.00338649    0.00174871   0.000874024   0.000415817   0.000197815   8.57839e-05   3.77962e-05   1.48736e-05   6.16503e-06
  24  20 3942.3536    1.6019  7.9008 10.1421 -0.0013  0.0854   0.0136   0.2348    0.0387   0.0000   440.8924       4.45579       5.63020       20.8720      -6.12044      -13.4207      -12.7053      -3.98584       2.41807       3.49235      -9.48167      -6.36324      -1.44517       5.85401       2.44676     -0.808784     -0.555871     -0.504778      0.221496      0.355669    0.00656406     -0.162887     -0.130846     0.0396806     0.0106341   -0.00992642   0.000426256    0.00599667   0.000247740   -0.00248700  -0.000450685   8.01564e-05   8.81852e-05  -1.01864e-05   3.09217e-06   1.80919e-05       5.72925       7.25875       8.02498       8.39684       8.40788       8.20721       7.74552       6.95783       6.06128       5.17586       4.28823       3.51690       2.84901       2.21102       1.63964       1.23392      0.891018      0.617324      0.435986      0.291401      0.189300      0.120839     0.0733428     0.0436738     0.0255233     0.0143561    0.00788095    0.00420842    0.00213465    0.00111084   0.000522813   0.000248305   0.000111658   4.80419e-05   1.95630e-05   7.86148e-06
  24  21 4088.0465    1.3314  9.7554  9.9806 -0.0002  0.1064   0.0110   0.2954    0.0344   0.0000   445.9913      -1.56653       8.69014     -0.418660       6.66480       15.7518      -5.07269       1.81630     -0.938206      -3.79321      -5.26530      -3.34332      -3.98582       5.33367       3.24390      0.924013      0.148350     -0.526504     0.0811956     0.0552124    -0.0668041     -0.265920     0.0391474    -0.0130454    -0.0465805    0.00387104   -0.00849180   -0.00408668    0.00664162   -0.00238262   0.000164377  -0.000556652   1.34166e-05  -5.76384e-05  -2.84182e-05   5.60752e-06       6.94826       9.14485       9.87517       10.4598       10.3909       10.1810       9.31521       8.53283       7.43345       6.47808       5.49199       4.51374       3.57122       2.74420       2.05778       1.52213       1.12133      0.773468      0.526822      0.352244      0.230169      0.146210     0.0919817     0.0559024     0.0322450     0.0178346    0.00997095    0.00525105    0.00271836    0.00134535   0.000654432   0.000313341   0.000137095   6.02045e-05   2.37697e-05   9.85565e-06
  24  22 4233.5453    1.0978 12.7329  9.7762 -0.0007  0.1421   0.0083   0.3801    0.0314   0.0000   422.1293      -15.8936       3.41507       2.70420      -5.97845      -6.71544     -0.575638       5.24798      -5.45455       3.01329       6.01129       6.62453      -1.34341       1.37110      -2.88849      -1.90202      -1.13803       1.13823     -0.556292     -0.445112     -0.301111      0.126437     -0.100876     -0.106608     0.0607623    -0.0130301    -0.0138815    -0.0105230    0.00794205    0.00337305   -0.00153117  -0.000269047   0.000168229  -8.84304e-05  -2.04332e-06  -6.51577e-06       8.99375       12.1001       13.2970       13.5332       13.7419       13.3292       12.5051       11.3083       10.0150       8.62858       7.22069       5.78966       4.69574       3.61864       2.78220       2.05834       1.49557       1.04509      0.716699      0.479955      0.309774      0.196666      0.121508     0.0727219     0.0430702     0.0238420     0.0135588    0.00706519    0.00374138    0.00183158   0.000895379   0.000423853   0.000185813   8.30831e-05   3.23936e-05   1.32938e-05
  24  23 4379.0468    0.9122 14.3089  9.6947 -0.0003  0.1652   0.0071   0.4481    0.0286   0.0000   458.1026       2.75512       4.80749       8.43089      -12.5100      -18.3941      -23.7160       7.32358       4.00805       3.86327      -10.5875      -1.25863      -5.59923       3.21053       9.00424       1.63939     -0.829114       1.42767       1.28137     -0.962503     -0.183283      0.263045      0.146811      0.130691    -0.0663398    0.00684162     0.0282565   1.59632e-05   -0.00812285   -0.00236276    0.00187865  -0.000810185  -4.61032e-05   5.60015e-05   2.48824e-05  -2.48802e-05       10.4910       13.7982       15.3991       16.0877       15.9337       15.5762       14.5492       12.9679       11.6300       10.0661       8.24931       6.83514       5.41987       4.18097       3.22731       2.37886       1.72121       1.20750      0.833824      0.559453      0.358699      0.232219      0.143597     0.0860291     0.0507664     0.0287754     0.0160479    0.00851083    0.00445642    0.00223941    0.00107397   0.000506684   0.000227817   0.000100650   3.95546e-05   1.59500e-05
  25   8 2181.7027    0.9133  0.7523  9.7990 -0.0030  0.0259   0.0214   0.0509    0.0764   0.0000   440.1440      0.258691       19.2830     -0.310562      -4.33546      -2.65789      0.111474       1.05439      0.687014     -0.266228      0.153762     -0.663155     0.0158143     -0.187860     -0.135383     0.0539978      0.304400      0.326957     0.0792763    -0.0173124    0.00280943    -0.0573176    -0.0362416    0.00213259    0.00497292  -0.000196954    0.00168856  -0.000317819  -4.98305e-05   0.000479450  -9.38083e-05   2.91416e-05   1.15824e-05  -1.08468e-05   8.75818e-06  -4.76814e-07       1.38369       2.13821       2.04002       2.48832       2.31465       2.21366       2.17334       1.84891       1.78933       1.28708       1.31695      0.962816      0.859814      0.607630      0.480428      0.374078      0.250072      0.195937      0.123541     0.0887817     0.0592139     0.0388889     0.0245968     0.0137852    0.00937488    0.00509458    0.00328509    0.00154263   0.000826543   0.000447254   0.000215756   0.000128247   5.09270e-05   2.48644e-05   1.06894e-05   4.78701e-06
  25   9 2340.4896    1.2663  0.8559 10.4612 -0.0006  0.0228   0.0285   0.0558    0.0819   0.0000   439.8659      0.940350       18.6657       3.80536      -5.14074       3.83019       2.55907       1.25803     -0.600290      -1.98794     -0.619556      0.205938      0.387964       1.18323     0.0486337     -0.153736      0.253368     0.0956268      0.138724     0.0107403     0.0506319  -0.000818253    -0.0100591    0.00292565   0.000282000   -0.00353998    0.00196431    0.00256944    0.00105870  -0.000687600  -3.37561e-05  -2.64850e-05   2.06152e-05  -3.94004e-06   1.01321e-06  -4.74843e-06       1.42365       1.84872       1.99941       2.09218       2.15327       1.96111       1.94417       1.72007       1.55263       1.40059       1.12196      0.966470      0.780458      0.586370      0.460233      0.336311      0.261329      0.169917      0.121892     0.0835778     0.0543206     0.0349696     0.0223455     0.0133948    0.00823379    0.00486659    0.00274482    0.00150542   0.000790390   0.000420484   0.000200709   0.000104253   4.84226e-05   2.15007e-05   9.87818e-06   3.92177e-06
  25  10 2494.3056    1.7411  1.0230 10.6071 -0.0016  0.0254   0.0341   0.0591    0.1125   0.0000   439.2038      -3.07349       15.4229       3.60147      0.625800       6.33461      -2.50643     0.0616355      0.221296     0.0745328      0.383121      -1.43464      -1.11201     -0.338017      0.554648     -0.277835     -0.313415      0.174058      0.129585     0.0890067    -0.0481327     0.0477567     0.0448787    0.00343315    0.00448262    0.00106194   -0.00145807    0.00307424   0.000609011   2.28490e-05  -0.000190539  -9.27121e-05   1.25031e-05  -1.47937e-05  -5.60361e-06   6.41602e-06       1.66793       1.98703       2.29851       2.35719       2.42211       2.30571       2.19546       2.08067       1.81918       1.51468       1.25066       1.03271      0.776984      0.651330      0.525842      0.379390      0.298988      0.206937      0.140839     0.0994270     0.0640193     0.0419468     0.0251447     0.0147287    0.00896924    0.00569607    0.00326433    0.00167988   0.000928589   0.000457184   0.000255524   0.000118588   5.55194e-05   2.53775e-05   1.09434e-05   4.85860e-06
  25  11 2646.1925    2.3117  0.9222 11.5023 -0.0071  0.0237   0.0492   0.0578    0.1013   0.0000   440.4558       1.50489       16.3514      -4.37193      -3.67918       5.00880     -0.135063      0.539943     -0.720368     -0.686670       1.49670      0.418151       1.27415      0.244068     -0.319834      0.374712    -0.0451102    -0.0681911    -0.0384237    0.00316938    -0.0737822     0.0881669    -0.0366305     0.0180172   -0.00673457   -0.00681940    0.00103884    0.00162085   0.000598425  -2.52859e-05   2.39351e-05  -0.000121334   3.32039e-05   3.21914e-05  -9.43511e-06   1.18115e-06       1.66814       1.98972       2.17065       2.38989       2.43274       2.25787       2.10394       1.98825       1.75934       1.43149       1.20657      0.984524      0.829422      0.643450      0.487774      0.350504      0.256579      0.192938      0.135315     0.0888447     0.0585285     0.0381645     0.0250289     0.0156074    0.00876437    0.00499905    0.00270914    0.00153161   0.000877546   0.000461946   0.000236577   0.000113519   5.21171e-05   2.34412e-05   1.00751e-05   4.25882e-06
  25  12 2797.3066    3.0707  0.8823 11.7483  0.0005  0.0221   0.0650   0.0520    0.1059   0.0000   438.0240      -1.14317       15.3025      -3.55550      0.207950       1.54677      -1.57894      -1.99212       1.66130       1.07331    -0.0529092      -1.42017      0.936523       1.22351     -0.842714     0.0753539      0.253370      0.335857     -0.129121     0.0372698     0.0292147     0.0550720    -0.0215430   -0.00170895   -0.00169120   0.000340482   -0.00104235    0.00158145  -0.000454278  -0.000351869   0.000134387  -0.000108665  -7.31625e-06   2.23187e-05   8.92914e-06   1.54644e-06       1.43589       1.96290       2.01759       2.21082       2.16506       2.15349       1.96757       1.74985       1.59626       1.35987       1.16018      0.924414      0.748737      0.570188      0.449871      0.330363      0.252720      0.174505      0.120194     0.0801283     0.0518345     0.0350939     0.0211774     0.0133725    0.00813738    0.00474287    0.00272309    0.00147151   0.000780985   0.000395668   0.000205354   9.74426e-05   4.51356e-05   2.13843e-05   8.38915e-06   3.74466e-06
  25  13 2947.3376    3.8538  0.7737 12.2999 -0.0087  0.0209   0.0891   0.0494    0.0997   0.0000   438.6696      0.174657       16.1668      -1.75579     0.0661248       3.06956      -1.05501      -2.18089      0.587633      -1.49194       1.23624      -1.27919    -0.0239873     -0.699021     -0.481036      0.791232     0.0483883    -0.0604990     -0.217533     -0.126132   -0.00197490     0.0118021     0.0153070   -0.00233858   -0.00189748    0.00291428   0.000393909  -0.000510101    0.00188870   0.000593273  -6.37708e-05   3.99638e-05   6.71231e-05   2.48540e-05  -4.56421e-06   4.06935e-06       1.32961       1.86391       1.79984       2.06034       1.93594       2.01852       1.79821       1.73188       1.49041       1.36245       1.05377      0.849490      0.648519      0.562093      0.441547      0.344007      0.239027      0.173393      0.121183     0.0847408     0.0539602     0.0356166     0.0202711     0.0125044    0.00718508    0.00467706    0.00256662    0.00149307   0.000745532   0.000405793   0.000190646   9.13786e-05   4.06676e-05   1.84242e-05   7.97683e-06   3.46083e-06
  25  14 3096.0614    4.0644  0.8781 12.6504 -0.0013  0.0249   0.0881   0.0551    0.1016   0.0000   437.7440      -1.13083       11.9141      -5.14441      -4.57668      -4.13414      -1.46095     -0.638497     -0.731894      0.598812      -3.57495     -0.787484      0.684448    -0.0633832     0.0780599    -0.0340873      0.271297      0.180233     0.0378150      0.178266    -0.0384183    -0.0413977     0.0165896   -0.00411410   -0.00321804   -0.00204679   0.000374765    0.00116666  -0.000761240  -0.000363585  -2.92203e-05   7.91859e-05  -4.17461e-05   3.11034e-05   4.67134e-07  -5.11973e-06       1.85187       2.28028       2.64215       2.69429       2.33832       2.14954       2.20544       1.87711       1.80120       1.80994       1.58450       1.31064       1.05332      0.812421      0.566958      0.426758      0.305022      0.194991      0.128674     0.0917190     0.0601792     0.0334031     0.0232226     0.0151972    0.00887610    0.00468419    0.00281466    0.00167815   0.000862166   0.000401197   0.000195786   0.000104994   4.96385e-05   2.13171e-05   1.00112e-05   4.28662e-06
  25  16 3390.9041    3.2918  1.7789 12.2308 -0.0085  0.0332   0.0531   0.0849    0.0708   0.0000   438.3130       1.71281       18.8346      -6.44143      -1.90505     -0.382823      -3.62615       1.38348      -3.45669       2.25676       1.75216      0.453997      -1.42671     0.0791881     -0.303331      0.141319     -0.231066     -0.102351     0.0269054     -0.111154      0.169342   -0.00334535    -0.0115155  -0.000784642   -0.00971305    0.00280560  -0.000307918    0.00293910   0.000271487   0.000712744  -0.000231976   0.000105061   1.55349e-06  -6.79005e-05  -4.13552e-05   1.99549e-05       2.17460       2.74412       3.04192       3.23583       3.13873       3.09915       2.92224       2.57929       2.36706       2.09196       1.69585       1.39082       1.15875      0.893441      0.694878      0.505605      0.362777      0.259559      0.188425      0.124153     0.0831850     0.0539095     0.0341440     0.0209630     0.0121222    0.00724029    0.00410208    0.00234450    0.00119753   0.000685141   0.000327706   0.000160395   7.05557e-05   3.53269e-05   1.41554e-05   6.40109e-06
  25  17 3537.9492    2.6720  2.7907 11.5408 -0.0008  0.0437   0.0339   0.1091    0.0539   0.0000   438.4238      -3.06513       11.9213    -0.0961897      -7.22498       4.02411      -4.92278       1.82223       7.32739     -0.520024      -1.12504      0.725278     -0.835885     -0.157064      0.905866     -0.317933     -0.107873      0.420857    -0.0349275     -0.382769    -0.0593706     0.0781338     0.0213250     0.0100726    -0.0285467   -0.00350051  -0.000609140    0.00272868    0.00237959   0.000215063  -0.000657056   0.000305754   0.000133804  -5.52233e-05   2.84519e-05   3.75392e-07       2.64379       3.59443       3.84315       4.22556       4.13583       4.07453       3.73125       3.48756       3.05760       2.57270       2.11657       1.84590       1.42722       1.11428      0.860352      0.652665      0.485278      0.340288      0.236118      0.163667      0.108380     0.0703217     0.0444165     0.0265060     0.0163401    0.00948146    0.00549988    0.00282450    0.00159942   0.000788597   0.000420553   0.000206102   9.63384e-05   4.47597e-05   1.92326e-05   8.16762e-06
  25  18 3684.7159    2.1915  4.5604 10.9166 -0.0013  0.0579   0.0224   0.1512    0.0438   0.0000   438.4475      -14.2423       14.2050      0.474296       1.14357      -2.75607      -3.67829       7.24867      -4.93664      -5.69024       2.51527       4.25010      -1.17162      -3.51904     -0.455494     -0.174455     -0.793288     -0.519648     0.0409538      0.120341     -0.226571     0.0532892    -0.0361907    -0.0366520     0.0147754     0.0187793    0.00728900    0.00187856  -0.000402149   0.000382421   0.000660323   0.000263784   6.06213e-05  -2.55839e-05   1.71059e-05  -1.77600e-05       3.72808       4.83132       5.28092       5.51293       5.69259       5.40547       5.07824       4.73392       4.12024       3.58082       2.89501       2.45996       1.94723       1.53682       1.18663      0.890373      0.660144      0.465924      0.323062      0.225545      0.145755     0.0953531     0.0586579     0.0365947     0.0216485     0.0125570    0.00718521    0.00396855    0.00209677    0.00109974   0.000551395   0.000269322   0.000125630   5.94301e-05   2.44747e-05   1.05037e-05
  25  19 3831.0737    1.8567  6.1238 10.5290 -0.0012  0.0700   0.0167   0.1884    0.0387   0.0000   437.7066      -1.05506       11.4241       1.89403      -2.88801     -0.135551       10.3495      -11.6603      -2.44608       1.59087       2.62465      0.823491     -0.805596     0.0473971      -1.63887       1.24589      -1.31681   -0.00272618      0.180666     0.0444794    -0.0746173     -0.129097     0.0865516     0.0159602   -0.00906515    -0.0113829   -0.00623808   -0.00877307   0.000475310    0.00122375   0.000267426  -0.000898204   0.000181436   2.19710e-05   1.43997e-06   1.41608e-05       4.44289       5.75893       6.21933       6.84758       6.63638       6.50693       6.12400       5.60456       4.79929       4.32122       3.59321       2.93209       2.37193       1.89979       1.43747       1.05258      0.781827      0.558857      0.383850      0.264705      0.180208      0.114807     0.0716766     0.0441544     0.0270008     0.0153383    0.00894519    0.00493660    0.00263414    0.00137276   0.000694034   0.000336121   0.000160556   7.28178e-05   3.02978e-05   1.31082e-05
  25  20 3977.3101    1.5123  8.5646 10.1351 -0.0012  0.0921   0.0124   0.2503    0.0358   0.0000   444.7995     -0.274486       31.3684       6.93989       6.32959      -10.0470      -21.4138      -5.85061      -1.65563      -4.68844     -0.821044      -4.47958       2.11138       1.59153     -0.115312      -1.16647      0.932835      0.313273    0.00137330     -0.748931    -0.0897794      0.223761    -0.0276196    -0.0324556    -0.0474578  -0.000236863     0.0141590    0.00796213    0.00268385  -0.000985088   0.000211949  -0.000140551   0.000196088  -3.38519e-05  -3.20380e-05  -1.43381e-05       5.82658       7.61044       8.48692       8.92020       8.88996       8.55513       8.11282       7.37864       6.59898       5.51880       4.82497       3.93765       3.11869       2.43718       1.89773       1.41573       1.05239      0.744344      0.516136      0.352333      0.228103      0.152086     0.0945145     0.0585760     0.0350387     0.0209186     0.0114862    0.00648685    0.00336684    0.00178023   0.000894369   0.000441987   0.000206232   9.52119e-05   4.12991e-05   1.78468e-05
  25  21 4123.6433    1.2700 10.3430  9.9691 -0.0023  0.1118   0.0102   0.3066    0.0327   0.0000   429.5127      -16.0415       22.5713      -2.56441       7.41640      -6.06045      0.228222      -16.2876       1.23130       4.32833      -11.1020      -4.49715     -0.719741       2.27487       3.95321      0.555749      -3.00483     -0.153435     -0.600866     0.0459053      0.351363   -0.00376932     0.0679647     -0.163229    -0.0478973     0.0296391     0.0284495    0.00568870   -0.00852225    0.00341371    0.00248144  -0.000236228  -0.000155613   9.49171e-06  -3.70726e-05  -2.05583e-05       7.10096       9.06136       10.4855       10.6483       10.9355       10.5344       9.71894       9.01828       7.84192       6.77436       5.79052       4.71737       3.81602       2.98627       2.26282       1.71531       1.23877      0.892364      0.625532      0.415933      0.287550      0.180620      0.116538     0.0717590     0.0425408     0.0254021     0.0141166    0.00786745    0.00419219    0.00220610    0.00110089   0.000545251   0.000258320   0.000115267   5.12786e-05   2.11183e-05
  25  22 4269.1615    1.0463 13.3061  9.7785 -0.0001  0.1477   0.0077   0.3940    0.0297   0.0000   417.8780      -7.31065       10.6590      -2.29356      -9.52132      -6.80865       3.02337       5.07873      -43.3720      -15.4266       7.59186      -6.71121      -3.23337      -2.01615       2.74255      0.709177       2.10720      -1.91027       1.26588       1.47993     -0.452388     -0.150430    0.00404121    -0.0193513     -0.117965    0.00363041     0.0557766    0.00513238   -0.00397716  -0.000998227    0.00215118  -0.000529782   0.000230513   4.77963e-05  -9.49801e-05   9.33502e-06       9.18906       12.0045       13.5064       14.1024       14.0928       13.8846       12.7674       11.7054       10.4302       9.04670       7.54627       6.24148       5.01760       4.00458       3.02501       2.26325       1.66829       1.18703      0.853696      0.557992      0.379898      0.245584      0.157330     0.0951602     0.0578717     0.0334287     0.0191861     0.0104932    0.00563203    0.00298341    0.00152711   0.000728098   0.000339312   0.000158080   6.54530e-05   2.87897e-05
  26   9 2365.9927    1.3798  0.9112 10.3834 -0.0006  0.0228   0.0291   0.0564    0.0975   0.0000   439.3382     -0.602792       16.2485       5.19834      -2.04432       2.59998       3.92614     -0.233296       1.33216      -1.40063      -1.86571      0.216756      -1.17966     -0.215983     -0.406728     -0.354106      0.171237      0.206086     0.0613315     0.0103906   -0.00503255    -0.0182639    0.00225384     0.0113522     0.0146605   -0.00642412    0.00231496  -0.000256608   0.000944628  -0.000348079   0.000239178  -6.69776e-06   0.000135592   1.35262e-05  -2.45517e-05  -7.52494e-07       1.48442       1.83175       1.99018       2.07099       2.06742       2.09537       2.01047       1.81365       1.60727       1.30847       1.16155      0.988843      0.824446      0.658151      0.507607      0.357782      0.253135      0.193641      0.136238     0.0958128     0.0694663     0.0470204     0.0292468     0.0180978     0.0109950    0.00632891    0.00367573    0.00205264    0.00109813   0.000590708   0.000313376   0.000161060   7.64759e-05   3.82066e-05   1.72676e-05   7.15019e-06
  26  10 2521.1421    1.8779  1.0145 11.0905 -0.0095  0.0266   0.0376   0.0596    0.0950   0.0000   439.3610      -1.70723       15.9891     0.0807299      0.579114       2.95743       1.90353      -1.78038     -0.844121      -2.15295     -0.814711     -0.179386     -0.217294      0.457407      0.479913     -0.266132     0.0962411     0.0170345    -0.0192168     0.0681229     0.0694911    -0.0574214     0.0392151   -0.00830940   -0.00508304    0.00165217    0.00148311   -0.00144391  -0.000397455   0.000753142  -0.000470410  -0.000159362   3.50837e-05  -5.41303e-05   5.69684e-06   6.59704e-06       1.51222       2.21406       2.10558       2.58520       2.33797       2.47929       2.19305       2.09189       1.72574       1.65356       1.29264       1.12917      0.843947      0.700112      0.519523      0.416314      0.306777      0.234246      0.162773      0.106674     0.0711677     0.0452635     0.0312131     0.0202922     0.0124559    0.00765493    0.00412871    0.00242243    0.00130463   0.000716282   0.000364147   0.000181386   9.06086e-05   4.11904e-05   1.90210e-05   8.29506e-06
  26  11 2674.2829    2.4708  0.9643 11.4370 -0.0018  0.0240   0.0495   0.0536    0.1077   0.0000   439.6802      -1.77124       14.5986       1.38149     -0.117789       1.03727       2.04422      0.779308      0.746213    -0.0745487       2.38375    -0.0375726     -0.533752       1.26515     -0.465578      0.606349     0.0573711     -0.187975      0.133456     0.0485654     0.0262569    -0.0636480   -0.00190758   -0.00349703    0.00753787   -0.00885966   -0.00197056   -0.00135569   0.000388252  -0.000353875  -0.000561947   0.000369807   1.63269e-05  -1.79130e-05  -4.71653e-06  -1.61547e-05       1.48651       2.03508       2.11804       2.39166       2.34856       2.25762       2.14993       1.94016       1.75158       1.40572       1.28562       1.04992      0.867383      0.651257      0.511230      0.380865      0.296749      0.203212      0.147219      0.100010     0.0678672     0.0445224     0.0295655     0.0186634     0.0108675    0.00686627    0.00391318    0.00225956    0.00111414   0.000647437   0.000317874   0.000176161   8.01919e-05   3.94519e-05   1.85159e-05   8.53923e-06
  26  12 2826.4988    3.3064  0.8499 11.9864  0.0006  0.0203   0.0683   0.0504    0.0974   0.0000   439.1273     -0.471058       14.8740       1.32569      -2.40404     -0.610399      -1.36523      0.283628       1.49633       1.32126      -1.23423      -1.03925       1.02260     -0.240666      0.237634     -0.406565      0.197110     -0.231976      0.243554    -0.0736366  -0.000980725     0.0507030     0.0230391     0.0190241     0.0177184    0.00213277   -0.00236447   0.000995130   0.000644375   0.000349281  -6.51632e-05   0.000216748  -1.62474e-05  -5.03712e-05  -4.38296e-06   2.25438e-06       1.35048       1.63943       1.82643       1.88761       1.81548       1.82621       1.67114       1.55666       1.44418       1.27844       1.13337      0.936251      0.761804      0.608571      0.460371      0.345703      0.261975      0.184941      0.126473     0.0883089     0.0603946     0.0388681     0.0249211     0.0157950    0.00965524    0.00588729    0.00324256    0.00196882    0.00102856   0.000568548   0.000284212   0.000143502   7.33533e-05   3.38414e-05   1.57978e-05   6.79678e-06
  26  14 3126.8347    4.1476  0.9987 12.6740 -0.0035  0.0240   0.0837   0.0591    0.1055   0.0000   441.7071     -0.981731       15.3414       1.02409      -2.87288      -2.61105      0.900936      0.445976      0.933229       1.29312       1.40714      0.381167      -2.22826     -0.717098     -0.103705      0.362433    -0.0121177     -0.270715     -0.167702    -0.0883133     0.0476998     0.0703509    -0.0229449     0.0144061    0.00848143    0.00155247   0.000111620   -0.00336441    0.00145395   3.99650e-05   0.000297981   0.000107087   9.12827e-05   4.65590e-05  -2.50534e-05  -3.45301e-06       1.54885       2.09200       2.09440       2.25854       2.26906       2.21168       2.11764       1.92646       1.69566       1.49345       1.24751       1.06957      0.876805      0.710508      0.533448      0.393218      0.281283      0.205711      0.151408      0.104041     0.0710275     0.0458894     0.0308617     0.0189625     0.0112481    0.00670282    0.00375189    0.00213163    0.00116469   0.000627426   0.000343936   0.000162254   8.15413e-05   3.61023e-05   1.66966e-05   7.57998e-06
  26  15 3275.2146    3.8972  1.2941 12.6119 -0.0032  0.0280   0.0699   0.0713    0.0956   0.0000   440.9361       2.57602       12.7885      0.297885      0.600216      -3.28861      -3.65039     -0.450247     -0.646519      -1.70856      0.332369      -1.36782     -0.765112      0.169079      0.518506      0.239594     -0.520889     -0.105998      0.201880     0.0882466    -0.0217486    -0.0549768     0.0367125     0.0178373     0.0266922    -0.0116143  -5.24281e-05   0.000680061   -0.00181183   0.000707837   0.000487664   5.70299e-05  -8.51760e-05  -7.63801e-06  -1.59616e-05  -7.96409e-06       1.74929       2.28773       2.61459       2.71643       2.74180       2.74286       2.54202       2.23107       2.03335       1.75562       1.45837       1.15609      0.935059      0.754153      0.576938      0.463285      0.331601      0.239770      0.173932      0.117836     0.0783944     0.0541458     0.0341116     0.0196204     0.0133886    0.00766527    0.00465137    0.00258444    0.00148520   0.000764851   0.000396422   0.000203738   0.000100695   4.85754e-05   1.96143e-05   9.87198e-06
  26  16 3423.2289    3.1031  2.0384 12.0318 -0.0072  0.0360   0.0466   0.0928    0.0689   0.0000   442.3775     -0.426428       9.09791      0.740311      -3.76669       5.61572       3.58745      -1.07874      0.995705       2.50038      -1.90619       3.85513       2.51626      -1.83811      0.542193     -0.600311      0.387012      0.185714     -0.114611    -0.0898140      0.199292     -0.188743    -0.0528960    -0.0406049     0.0305325    0.00786512   -0.00278053   -0.00195778    0.00289609   3.62623e-05  -0.000214201   0.000148786  -0.000101090  -6.96607e-05   5.47020e-05  -2.80493e-05       2.24034       2.99677       3.22961       3.47017       3.38678       3.25563       3.03184       2.81166       2.56069       2.23000       1.91945       1.62608       1.32417       1.02493      0.796486      0.583019      0.456842      0.308923      0.223184      0.149357      0.106459     0.0657831     0.0438999     0.0271503     0.0171749     0.0101513    0.00565758    0.00333600    0.00186351   0.000982549   0.000503353   0.000259931   0.000127191   6.26827e-05   2.79642e-05   1.22979e-05
  26  17 3570.8125    2.6030  3.2265 11.3351 -0.0031  0.0449   0.0303   0.1212    0.0504   0.0000   438.0366      -2.94162       10.1725       11.8501       2.88802       1.51540       1.74200      -1.43397      0.182403       5.08417      -4.49775     -0.968755      -2.75569      0.610112     -0.769403     -0.738821      -1.39774      0.352857      0.502210    0.00481973      0.221369     0.0563356     0.0581084     0.0474993   -0.00230131  -0.000607962    0.00999270    0.00254143    0.00112751   0.000349201  -0.000346077  -0.000314165  -0.000170061  -7.85361e-05  -3.96897e-05  -2.58294e-06       2.64160       3.58827       3.79561       4.11299       4.20822       4.03262       3.81359       3.37832       3.21304       2.65334       2.33198       1.85356       1.52473       1.22571      0.937950      0.725768      0.537710      0.390593      0.279678      0.190550      0.125131     0.0851387     0.0538566     0.0343679     0.0210345     0.0125394    0.00739952    0.00422086    0.00229251    0.00125461   0.000662365   0.000337300   0.000159322   7.68340e-05   3.38491e-05   1.50672e-05
  26  18 3718.0927    2.1280  4.9328 10.8181 -0.0019  0.0601   0.0204   0.1533    0.0414   0.0000   429.1736      -5.14578       18.0986      -3.60672      -7.80032       2.79724      -1.54144      0.960996      0.703717       2.72859      -3.46024       1.62728      -1.91170       1.03494       1.25477      -1.88796     -0.612984      0.637810     -0.396309     -0.395247      0.154968      0.126721    -0.0638334    -0.0680866     0.0286140    0.00786687    -0.0177670  -0.000701575   0.000661761    0.00214405   -0.00311576  -0.000588964  -2.08367e-05   5.93793e-05  -2.38479e-05  -3.78013e-06       3.81060       4.92602       5.34369       5.62472       5.57820       5.56034       5.29663       4.82631       4.26333       3.70518       3.17119       2.65012       2.19637       1.71277       1.32802      0.993507      0.743255      0.537895      0.388950      0.264677      0.176423      0.119894     0.0756713     0.0493847     0.0295085     0.0177295    0.00984617    0.00571592    0.00306240    0.00166722   0.000874276   0.000436732   0.000215516   0.000100966   4.68161e-05   2.02458e-05
  26  19 3865.0679    1.7595  6.9226 10.3068 -0.0004  0.0750   0.0146   0.2020    0.0379   0.0000   433.5054      -5.94555       6.00612      -11.0609     -0.372488       12.2143       3.68728      -1.51942       13.3727       1.60756      0.774211       4.71228      -2.27263      -1.71900     -0.529103       1.84462       1.16145     -0.428715     -0.594265      0.268295     0.0534970      0.159030    -0.0192424   -0.00800281   -0.00161076     0.0396042    0.00893104    -0.0113658    0.00106405  -3.07785e-05  -0.000108285   0.000143923  -0.000146324   0.000189443   3.88089e-05   3.75303e-05       4.51392       5.86394       6.38251       6.71975       6.94955       6.53135       6.20168       5.73855       5.20304       4.54705       3.86723       3.25681       2.63860       2.08219       1.60627       1.22913      0.918328      0.657746      0.469306      0.318631      0.217803      0.141833     0.0926594     0.0581409     0.0361682     0.0214271     0.0126846    0.00701655    0.00402397    0.00208786    0.00111616   0.000560489   0.000274581   0.000131587   5.98564e-05   2.64284e-05
  26  20 4011.8762    1.4668  8.5532 10.1207 -0.0015  0.0903   0.0118   0.2479    0.0338   0.0000   440.7828       1.44935       2.56029       16.0756      0.804999     -0.986383       7.00028       2.53584       6.16763       4.99770      0.299124     -0.809295      -3.17574      -1.35838      -1.52611      -2.84590     -0.548883      0.755112      0.742632      0.120795     -0.190270      0.225476   -0.00646326   -0.00762008    -0.0556911     0.0301452   -0.00286828    0.00717337    -0.0117834   -0.00239528   0.000554944  -0.000401411  -0.000417492   0.000229207   5.25029e-05  -4.46599e-05       5.41529       7.11042       7.83887       8.23699       8.28907       7.85350       7.67719       6.99812       6.15792       5.53827       4.75302       3.88626       3.21038       2.52233       1.99032       1.48876       1.10510      0.801110      0.563857      0.392324      0.267280      0.176321      0.112998     0.0706716     0.0432449     0.0261859     0.0151047    0.00870430    0.00471898    0.00259560    0.00130386   0.000675225   0.000330414   0.000156499   7.02068e-05   3.16607e-05
  26  22 4304.8860    1.0068 13.5188  9.7290  0.0007  0.1467   0.0074   0.3992    0.0287   0.0000   443.0484       4.94378       5.10831      -6.49307      -10.1935      0.537740      -2.95897      -19.1854       12.9924     -0.773000      -2.25793       6.32433       2.30484       2.07484      -7.87242       1.36019     -0.878245       1.59230      -1.50189     0.0223799     -0.204691     0.0814016     -0.115995     0.0293201     0.0211577    -0.0509602    -0.0260570     0.0314647   -0.00113327   -0.00499463    0.00322888   0.000319529   0.000472600  -0.000197449   6.88775e-05  -3.33944e-06       8.69561       11.3299       13.0142       13.4895       13.5574       13.4136       12.5290       11.2668       10.2929       8.91575       7.48356       6.27469       5.03096       4.00828       3.14332       2.38771       1.77385       1.28127      0.914347      0.640337      0.427248      0.283528      0.185949      0.114281     0.0723310     0.0425914     0.0252799     0.0144011    0.00799203    0.00434020    0.00225599    0.00114575   0.000563366   0.000265670   0.000120036   5.27630e-05
  27   8 2229.7087    1.0514  0.7913  9.9316 -0.0039  0.0229   0.0236   0.0522    0.0810   0.0000   439.0790      -2.75874       19.4645       1.67509      -2.31530     -0.484545       3.39284     -0.163159       2.61318     -0.736818      0.810532     -0.644459      -1.48934     -0.620104     -0.281226    -0.0784045    -0.0143586      0.463482     0.0410689    -0.0344112    -0.0645403   -0.00355584     0.0347899    -0.0403837   -0.00662221     0.0137195   -0.00266230   -0.00362652  -0.000976174  -0.000700137   0.000197211  -0.000134020   2.89940e-05  -0.000122220   2.00457e-05   1.72699e-05       1.43466       1.75059       1.77305       1.99718       2.06213       2.03907       1.95523       1.66412       1.60426       1.48331       1.32171      0.913558      0.785890      0.660733      0.525407      0.424647      0.321782      0.215492      0.153837      0.112969     0.0849179     0.0566340     0.0338089     0.0215073     0.0126157    0.00792827    0.00489899    0.00320847    0.00182217    0.00102119   0.000534583   0.000257355   0.000130137   5.87181e-05   2.84455e-05   1.37739e-05
  27   9 2390.9235    1.4467  0.9317 10.4387 -0.0026  0.0236   0.0292   0.0564    0.0892   0.0000   439.3199      -4.15037       14.4198     -0.766820      -1.52320       2.88211      -4.14716       1.51560     -0.539270      0.492647      0.319158      0.997611       1.06782      0.350546      -1.01734      0.212358      0.302367     -0.281291     -0.112378  -0.000224770     0.0929293     0.0625110     0.0689512    -0.0115258   -0.00286869   -0.00994734    0.00301722  -0.000989785  -0.000101046   -0.00139072  -0.000469374   0.000112723   0.000122351   9.42593e-05   1.29945e-05  -1.47034e-06       1.31547       1.77924       1.94099       2.16598       2.04304       2.02843       1.96181       1.75309       1.56776       1.42885       1.16814      0.994852      0.789630      0.660484      0.491496      0.386507      0.298588      0.216683      0.147167      0.105394     0.0768694     0.0484063     0.0315990     0.0204904     0.0128244    0.00773309    0.00467200    0.00281652    0.00157263   0.000881482   0.000467435   0.000238870   0.000121826   6.46246e-05   2.92712e-05   1.41073e-05
  27  10 2547.4949    1.9888  0.9577 10.9799 -0.0024  0.0226   0.0397   0.0559    0.0961   0.0000   439.2924     -0.435393       17.0033      0.324610      -4.32058       3.39344       1.50610       2.84311      0.943298      -2.49801      -1.25280       1.07335       1.82872     -0.166953     -0.192427     0.0227050     -0.296912     -0.218989      0.126245     0.0541431    -0.0912578     0.0354863     0.0245648    0.00645479     0.0209509  -0.000306645   -0.00790894   -0.00215271    0.00137242    0.00202926  -0.000115831   0.000134211   6.04316e-05  -0.000107185  -2.20355e-05  -1.17844e-05       1.28593       1.69338       1.83495       1.94424       2.00440       1.97786       1.84635       1.76305       1.47435       1.33365       1.15721      0.903072      0.770231      0.612868      0.492374      0.363561      0.276091      0.211877      0.151910      0.105217     0.0703762     0.0489814     0.0316936     0.0209485     0.0126278    0.00820079    0.00459541    0.00272428    0.00154479   0.000837653   0.000459263   0.000243936   0.000118864   6.18506e-05   2.70518e-05   1.26984e-05
  27  11 2701.9727    2.5017  0.9225 11.5526 -0.0048  0.0220   0.0503   0.0525    0.0967   0.0000   436.1586     -0.234742       12.8301      -1.73887      -1.91860      -1.24954       2.05099      0.175082      -3.37785      0.899431     -0.139307       1.00620      0.494480     -0.184591     -0.432587    -0.0942664    -0.0975867     -0.117257     -0.260942      0.108797    -0.0195555    -0.0107373    -0.0209362   -0.00561205     0.0125320   0.000793556   -0.00288732    0.00234615    0.00250115   -0.00109950  -0.000585590  -0.000115863   0.000100986  -3.68059e-05   2.58163e-06  -1.24370e-05       1.43153       1.74795       1.89954       2.10881       2.14135       2.05842       1.91288       1.76094       1.65666       1.37353       1.15085      0.943797      0.767720      0.620079      0.491710      0.373070      0.280991      0.219235      0.156584      0.101961     0.0731902     0.0490999     0.0320384     0.0202240     0.0124406    0.00775995    0.00479544    0.00273658    0.00154732   0.000860779   0.000463642   0.000246008   0.000128061   6.36650e-05   3.06812e-05   1.30962e-05
  27  12 2855.2656    3.4219  0.8501 12.1777 -0.0049  0.0218   0.0730   0.0529    0.1002   0.0000   440.1516      0.609878       15.3777     -0.466565      -4.50995      -2.31592      0.549753       1.43209     -0.798275       1.62554       1.35028       1.30088      0.647805      -1.04416      0.291561     -0.108545     -0.329623     -0.149854      0.298582     -0.165402    -0.0931212     0.0244281     0.0605911    -0.0324834    0.00463349   -0.00146963   -0.00231899   -0.00286320   -0.00132756  -0.000879687  -0.000411414  -0.000366406   1.75071e-06   1.02140e-05  -4.05421e-05  -2.78795e-06       1.38296       1.89821       2.04943       2.28452       2.19842       2.26131       2.10334       1.94455       1.60377       1.37354       1.14332      0.966135      0.749031      0.640136      0.471823      0.359554      0.257818      0.197698      0.139198      0.100560     0.0710939     0.0479913     0.0326639     0.0195907     0.0124001    0.00748803    0.00440340    0.00257180    0.00141741   0.000749149   0.000401467   0.000218213   0.000106136   5.29318e-05   2.51805e-05   1.16197e-05
  27  13 3006.8749    3.9345  0.8839 12.5180 -0.0031  0.0208   0.0804   0.0530    0.0894   0.0000   439.5579      0.705779       15.1836     -0.761356      -2.51590    -0.0862311       1.03808     -0.407866      -1.31476    -0.0228002      -1.78737       1.87910     0.0335847     -0.516663     -0.330416      0.560081      0.286368      0.203331      0.212847     -0.133203    -0.0483305   -0.00931645     0.0390953    -0.0198650    -0.0122349   -0.00325446  -0.000117582  -0.000757440   -0.00102740  -0.000104999  -0.000233727  -0.000312913  -6.02470e-05  -8.51921e-06  -1.94655e-05  -5.71653e-06       1.24245       1.64175       1.77589       1.88091       1.84469       1.78687       1.74087       1.55974       1.45987       1.24773       1.12348      0.938462      0.781726      0.573905      0.479117      0.359665      0.274411      0.209490      0.141306     0.0987271     0.0643400     0.0448905     0.0281724     0.0190174     0.0116325    0.00718460    0.00447130    0.00253309    0.00140860   0.000750486   0.000409533   0.000211837   0.000110585   5.48499e-05   2.63051e-05   1.20016e-05
  27  14 3157.1321    4.0568  0.9271 12.8259 -0.0100  0.0237   0.0844   0.0556    0.0899   0.0000   439.4704      0.521277       12.2671     -0.657524       1.93051      -5.18522     -0.834572     -0.233997      -1.15936      -1.86579       2.31894      -1.60354       1.81802     -0.992053     -0.406948     0.0873846      0.287647     -0.412391      0.149769      0.136579     0.0332008    -0.0155983    -0.0608810     0.0341456    0.00108271     0.0104220   -0.00328757    0.00258433   -0.00125673  -0.000476659  -0.000729617  -3.12916e-05  -4.46096e-05  -4.40363e-05   2.73545e-07  -2.09059e-05       1.39619       1.89253       1.90486       2.15770       2.25254       2.19928       2.06076       1.80517       1.63858       1.38343       1.25148       1.00379      0.821369      0.640367      0.507426      0.384007      0.305765      0.209916      0.147342      0.105941     0.0787806     0.0520163     0.0345108     0.0207860     0.0135194    0.00822546    0.00526295    0.00297736    0.00180595   0.000920421   0.000502139   0.000246042   0.000128018   5.92136e-05   3.12985e-05   1.37277e-05
  27  15 3306.4150    3.6416  1.4495 12.5018 -0.0058  0.0296   0.0631   0.0727    0.0832   0.0000   438.1847     -0.808775       16.9126       3.67168      -1.25965      -1.53152      -3.14723      -2.58572      -2.84952     -0.666938     -0.104583     0.0273452      0.730960      0.813357      0.643229     -0.893160     -0.486501     0.0872530     -0.196633     -0.161309    -0.0440807      0.145508     0.0232225   -0.00463860     0.0243396   -0.00133134    0.00891984    0.00422357    0.00516107    0.00146438   5.61085e-06  -9.99629e-05  -0.000191761  -0.000106768  -9.32298e-06  -1.57258e-05       1.70911       2.13994       2.38407       2.62834       2.62146       2.50254       2.41943       2.20155       2.05578       1.73808       1.49444       1.24400       1.00672      0.807434      0.646309      0.506182      0.376103      0.275275      0.202615      0.144361     0.0965742     0.0633348     0.0429735     0.0272996     0.0175975     0.0110080    0.00616481    0.00373107    0.00212922    0.00124320   0.000662882   0.000333433   0.000176699   8.45198e-05   4.20894e-05   1.94570e-05
  27  16 3455.0829    3.0371  2.3202 11.7700 -0.0018  0.0378   0.0406   0.0966    0.0638   0.0000   436.1466    0.00703597       16.2145      -4.63542     -0.871966     -0.217628       1.67935      -1.86611      -1.56471     0.0525422      0.549262      -1.42306      0.289778     -0.741575     -0.102889     -0.138909      0.738766     -0.174357     -0.115051      0.104378    -0.0874449     0.0363463      0.128905     0.0135750     0.0111621   -0.00469839   -0.00486715  -0.000724915    0.00110223  -0.000861902  -0.000970472   6.88655e-05   0.000226161   6.61953e-05  -2.66058e-05   3.04912e-05       2.24158       2.80145       2.99635       3.30085       3.36571       3.33623       3.09355       2.78782       2.53471       2.19146       2.01058       1.61791       1.29027       1.04482      0.838835      0.625027      0.483318      0.350274      0.260879      0.178180      0.118311     0.0803034     0.0550683     0.0346508     0.0223448     0.0140094    0.00825374    0.00485274    0.00275960    0.00150582   0.000835368   0.000436762   0.000216291   0.000103346   4.86423e-05   2.22292e-05
  27  17 3603.3319    2.4505  3.5196 11.2392 -0.0021  0.0488   0.0272   0.1227    0.0480   0.0000   438.0677      -3.05801       9.22040       6.59866      -6.16485      -6.13278       7.52661      -3.50168       4.36273       5.99106      -2.94595     -0.611281       5.48107     0.0732602      -1.31109      0.802021       1.60029     -0.689038     -0.869447      0.747946      0.255195    0.00808664    -0.0150588     0.0126171    -0.0396795     0.0120072  -0.000437834   -0.00455759   -0.00277692  -0.000256346  -0.000766249  -0.000207734  -0.000609910   8.12884e-05  -3.53405e-05  -4.49015e-06       2.88703       3.88022       4.09242       4.31319       4.43895       4.19370       4.10606       3.64222       3.37820       2.93628       2.56433       2.25337       1.82375       1.48710       1.11646      0.872455      0.623515      0.460382      0.324883      0.232978      0.163168      0.108821     0.0731597     0.0457454     0.0291446     0.0178592     0.0104976    0.00611399    0.00343545    0.00197228    0.00100500   0.000529961   0.000264783   0.000136319   6.20940e-05   2.90851e-05
  27  18 3751.3976    2.0415  5.1715 10.7374 -0.0017  0.0617   0.0187   0.1571    0.0387   0.0000   437.7722      -9.56349       20.2379      0.687275      -4.63360      -3.28509      -2.53388       6.30658       10.2648      -3.35508       3.10699     -0.697240      -4.20013     -0.206538      0.592544       1.51567     -0.438404     -0.792704     -0.248587     -0.167082     0.0389746      0.124709    -0.0486522     0.0596689     0.0276074     0.0159452    -0.0158227    0.00930459   -0.00679026   -0.00454899    0.00291930  -0.000291842   0.000377254  -1.83857e-05   1.17036e-05   2.40432e-05       3.71532       4.94864       5.37580       5.59454       5.61042       5.53213       5.20871       4.85219       4.33960       3.84907       3.24078       2.86027       2.28836       1.88211       1.47486       1.07789      0.801926      0.580692      0.428570      0.295749      0.208401      0.139415     0.0930706     0.0585085     0.0366329     0.0220603     0.0130438    0.00754272    0.00421135    0.00237674    0.00128730   0.000660090   0.000343907   0.000167579   7.71928e-05   3.54838e-05
[truncated: 1,519,935 more chars]
