# Supplementary material for: Global-Mode Analysis of Full-Disk Data from the Michelson Doppler Imager and the Helioseismic and Magnetic Imager
Source: Sol Phys. 2018 Jan 31;293(2):29. doi: 10.1007/s11207-017-1201-5 (PMC6566312; doi:10.1007/s11207-017-1201-5)
Supplement: Supplementary file 3 — (TAR 230.0 MB) [file 11207_2017_1201_MOESM3_ESM.tar › MDI/mdifdasym.4202]

   0  16 2362.5883    1.3268  0.5332 10.9646  0.0000      -16.8849  0.2155   0.2676   0.2356    0.3720   0.0000       12.9185    -0.0000       0.00000       0.00000       0.00000       0.00000       0.00000       0.00000       0.00000       0.00000       0.00000       0.00000       0.00000
   1  12 1885.1346    0.5692  0.7214  8.8237  0.0000       2.33273  0.2520   0.0513   0.2404    0.5481   0.0000       4.38458   512.8948      -62.6695       0.00000       0.00000       0.00000       0.00000       236.110       106.262       0.00000       0.00000       0.00000       0.00000
   1  14 2156.8158    0.8298  1.4974  9.7834  0.0000       3.31178  0.2303   0.0635   0.3108    0.4073   0.0000       2.17701   434.6733       89.8510       0.00000       0.00000       0.00000       0.00000       222.270       101.501       0.00000       0.00000       0.00000       0.00000
   1  15 2292.1835    1.3708  0.7690  8.7502  0.0000       4.03556  0.1030   0.1468   0.3180    2.1668   0.0000       2.35118   389.3256       38.9236       0.00000       0.00000       0.00000       0.00000       93.7992       48.6769       0.00000       0.00000       0.00000       0.00000
   1  17 2559.1559    2.0994  1.3167 -0.0165  0.0000       2.49744  0.2140   0.1414   0.2826 1000.0000   0.0000       2.50519   286.7921      -116.812       0.00000       0.00000       0.00000       0.00000       112.266       117.118       0.00000       0.00000       0.00000       0.00000
   1  18 2693.4169    2.8472  1.0122  0.6863  0.0000       2.02886  0.1451   0.2600   0.2465 1000.0000   0.0000       2.09905   256.9562      0.432177       0.00000       0.00000       0.00000       0.00000       220.263       59.1732       0.00000       0.00000       0.00000       0.00000
   1  19 2828.2994    3.2844  0.9325  5.7557  0.0000       2.60509  0.1323   0.2670   0.2385  342.1371   0.0000       2.49631   450.4660       19.1210       0.00000       0.00000       0.00000       0.00000       127.300       79.8216       0.00000       0.00000       0.00000       0.00000
   1  23 3368.7668    3.7066  2.1324  5.0447  0.0000       1.12101  0.2416   0.2009   0.4092  453.4099   0.0000      0.903673   435.4140       78.0050       0.00000       0.00000       0.00000       0.00000       250.979       106.886       0.00000       0.00000       0.00000       0.00000
   1  24 3503.9734    3.1539  3.4173  8.1182  0.0000     -0.896109  0.2560   0.1231   0.4992    8.8612   0.0000      0.435405   173.0571       201.644       0.00000       0.00000       0.00000       0.00000       189.371       118.029       0.00000       0.00000       0.00000       0.00000
   2  12 1945.8653    0.5252  0.8226  9.5816  0.0000       3.43687  0.1651   0.0461   0.2147    0.3257   0.0000       3.07654   484.9506       43.2875       32.0802       15.2328       0.00000       0.00000       113.412       79.5447       46.2976       11.5176       0.00000       0.00000
   2  13 2082.0139    0.7356  0.8064  8.2643  0.0000       4.70758  0.1215   0.0467   0.1682    0.9150   0.0000       2.33912   330.3231      -14.2573      -18.7942       3.45132       0.00000       0.00000       76.3899       63.4884       26.0427       7.46493       0.00000       0.00000
   2  15 2352.3144    1.2125  0.8686  9.3858  0.0000       3.65020  0.1001   0.0757   0.1774    0.9473   0.0000       2.28775   547.5020      -25.3092       31.4607      -10.3394       0.00000       0.00000       63.5593       47.9592       24.5871       8.02713       0.00000       0.00000
   2  16 2485.8158    1.5968  1.3222 -0.4559  0.0000      0.791377  0.1429   0.0901   0.2097 1000.0000   0.0000       1.61981   452.1160       91.2823      -73.6761       14.8384       0.00000       0.00000       69.3515       52.5782       36.5197       10.9441       0.00000       0.00000
   2  17 2619.7350    1.9497  1.3339  3.4525  0.0000       2.17526  0.1134   0.1019   0.2132  878.0630   0.0000       1.26843   407.8051       18.2690      -10.2205       10.8489       0.00000       0.00000       61.1835       47.4335       30.5175       9.68391       0.00000       0.00000
   2  18 2754.5375    2.7226  1.1464  1.5200  0.0000       1.14348  0.1050   0.1555   0.2067 1000.0000   0.0000       1.73145   439.3202      -32.9415       3.85788      -5.31370       0.00000       0.00000       50.8191       46.7248       22.4311       9.71588       0.00000       0.00000
   2  19 2889.7968    3.3366  1.0170  4.1221  0.0000       2.34397  0.1171   0.1916   0.1708 1000.0000   0.0000       1.52663   429.4324       139.115       30.3937       9.45012       0.00000       0.00000       66.6550       51.7842       26.5842       8.24104       0.00000       0.00000
   2  21 3159.9921    4.1553  1.2527 -4.9842  0.0000       1.96505  0.2018   0.2474   0.2397 1000.0000   0.0000       2.13678   427.2294       42.3151      -2.26431       4.81308       0.00000       0.00000       55.1174       79.3529       36.0839       21.0957       0.00000       0.00000
   2  22 3295.2756    3.9306  1.6723  4.9817  0.0000       1.26970  0.1355   0.2066   0.2904  754.4666   0.0000       1.09482   421.9149       43.8010       4.29500       3.38300       0.00000       0.00000       77.2575       62.2769       30.4239       10.7161       0.00000       0.00000
   2  24 3566.6271    2.8173  2.9045 -0.6199  0.0000   -0.00647971  0.1827   0.1002   0.3375 1000.0000   0.0000      0.496302   388.0481       32.1158       30.3664      -10.2957       0.00000       0.00000       98.9670       79.8074       40.0698       14.7990       0.00000       0.00000
   3  12 2001.2237    0.6214  0.2978  9.4620  0.0000    -0.0862991  0.0940   0.0602   0.0910    0.2126   0.0000       5.29302   411.8811      -9.53547       31.0491       16.0569      -3.57062      0.238151       29.3475       26.0626       20.7766       13.7366       5.99762       2.89562
   3  13 2137.8249    0.7482  0.6804  8.8897  0.0000       4.84168  0.0730   0.0521   0.1738    0.5178   0.0000       2.09606   442.7374       2.26981      -5.96548      -6.23783      -3.18613       2.03054       30.0995       30.1530       18.3934       12.2963       4.46195       1.89464
   3  14 2273.4469    1.0594  0.8499  9.9697  0.0000       4.83448  0.0827   0.0649   0.1665    0.4490   0.0000       2.14796   445.9518       30.3463      -13.4212      -25.2142      -9.32511      -1.51983       34.1397       31.0353       23.0440       13.1359       6.02123       1.55428
   3  15 2407.7157    1.4155  1.0881  9.5810  0.0000       3.38946  0.1003   0.0749   0.1794    1.0610   0.0000       2.01721   401.0629       23.0994      -5.99883      -25.5563      -1.13781      -1.03659       31.5160       30.3120       22.6071       17.1986       6.01353       2.01643
   3  17 2676.1984    2.2556  0.7892 11.6236  0.0000       2.96469  0.0831   0.1410   0.1495    0.4308   0.0000       1.97824   379.1222      -8.11521      -14.4568       16.2879       3.67653      -1.47514       30.2308       31.5276       23.8978       10.6522       6.74964       1.92860
   3  18 2811.4706    3.1449  0.7984  2.4941  0.0000       2.15840  0.1080   0.1865   0.1571 1000.0000   0.0000       2.08881   382.4135      -4.18236       16.0503      -1.09539      -4.14264      -2.09144       59.4584       51.4464       30.0039       12.7559       4.50359       1.14091
   3  19 2946.9919    3.6424  1.1204  2.9892  0.0000     0.0842256  0.0868   0.1860   0.1619 1000.0000   0.0000       1.65472   419.8188       21.1514      -8.18691       17.7741       6.26302      0.602236       31.2703       30.5782       21.8401       12.4076       5.69015       1.64889
   3  20 3082.2792    4.2963  0.9499  1.2636  0.0000      0.175809  0.0874   0.2257   0.1561 1000.0000   0.0000       1.28321   460.2191       14.0486       48.4507       15.3695      0.633706      -3.33131       37.0701       33.3320       23.5776       12.3457       5.15855       1.29920
   3  21 3217.8134    4.0398  1.4047 -4.9973  0.0000      0.857050  0.1045   0.1863   0.1942 1000.0000   0.0000      0.924892   449.5763       62.5828      -24.3110       20.2069     -0.600868       1.25881       35.3551       31.5089       25.5123       15.5058       7.02821       2.02217
   3  22 3353.7455    3.5135  1.6383 11.5829  0.0000       1.03658  0.1042   0.1533   0.2373    0.7244   0.0000       1.01632   439.2606       68.2998      -10.6510      -11.0367       3.43078       3.56838       36.6951       33.8348       25.6827       16.1752       6.70195       2.03092
   3  23 3489.8444    3.0531  2.5071 10.6263 -0.0005      0.784092  0.1205   0.1070   0.2938    0.7633   0.0000      0.499663   355.6920      -6.50279       33.4394       22.4297       1.00573      -5.00763       43.0442       43.1201       32.0459       17.0153       8.74815       2.64513
   3  24 3626.3260    2.3795  3.7071 11.0395  0.0020      0.550879  0.1773   0.0760   0.3777    0.2774   0.0000      0.472737   520.1872       82.8008       108.316       27.6169       1.76447      0.966090       64.2846       63.1370       44.8000       25.2135       11.3999       3.56789
   4  12 2051.8270    0.7449  0.5172  9.2645  0.0000       8.73592  0.0569   0.0480   0.1010    0.2289   0.0000       2.20500   439.4238      -1.52732     -0.562601      -1.75063     -0.325155      0.506123       22.2080       22.6366       16.7961       11.5575       6.63330       2.75883
   4  13 2188.4206    0.8423  0.6522  9.0832  0.0000       5.89888  0.0653   0.0472   0.1083    0.4477   0.0000       2.03253   445.8688       19.9214      -2.35330      -23.7627     0.0201384      -2.90159       19.7980       20.8503       17.9769       11.4337       6.78671       3.16655
   4  15 2458.6281    1.5981  1.1001 -5.5942  0.0000       3.93739  0.0882   0.0720   0.1536 1000.0000   0.0000       1.50583   422.9117       50.1921      -2.04929       1.89328       8.73576       5.84522       24.6861       26.8627       19.2898       14.1645       8.38929       3.65520
   4  16 2592.9513    2.1439  1.0097  2.3700  0.0000      0.840037  0.0732   0.0976   0.1648 1000.0000   0.0000       1.38532   422.7406       27.6018      -21.7153      -16.6083      -12.7498      -3.58932       19.5682       21.4718       17.7981       12.0702       7.16226       3.50975
   4  17 2728.4892    2.5727  0.8869 10.3382  0.0000       2.64213  0.0693   0.1223   0.1472    1.5904   0.0000       1.36856   436.6274      -7.19244      -8.54091       22.0301     -0.441694      -7.52821       19.5397       20.4782       17.9747       12.8560       6.58463       4.73121
   4  19 3000.1760    3.7687  0.8172 12.1074  0.0000     -0.737433  0.0662   0.1851   0.1227    0.5068   0.0000      0.988444   434.0595       47.9424      -19.5467       3.14737       10.2456       2.68630       22.0500       24.2186       17.0460       12.6749       6.92883       3.18330
   4  22 3408.1589    3.3145  2.2875 10.4988  0.0000      0.533282  0.1107   0.1056   0.2275    0.9375   0.0000      0.419075   433.0574      -37.0379     -0.239444       5.88997      0.690221      -2.83813       29.8748       30.7154       26.3063       17.7860       10.3682       5.27924
   4  23 3544.7975    2.8523  3.5775 10.2823  0.0033      0.747120  0.1548   0.0746   0.2683    0.4965   0.0000      0.299156   417.5939       107.737      -6.57657       2.19315       8.09655      0.208247       40.1870       42.5883       33.5572       24.5619       14.6287       6.70000
   4  24 3681.9369    2.3788  4.3562 10.3295  0.0000      0.602997  0.1759   0.0594   0.3261    0.3374   0.0000      0.263986   548.5654       146.738       34.2751     -0.956777      -4.71066      -4.50441       53.4463       55.3988       44.1174       28.3950       15.6257       7.76727
   5  11 1960.6007    0.4589  0.4638  8.9852  0.0000       8.87672  0.0634   0.0285   0.0836    0.1655   0.0000       2.96495   452.6452       12.8329       6.34876      0.385746       7.23260      -1.38283       17.3316       18.5543       19.3252       11.0348       6.73455       4.18216
   5  12 2098.5966    0.7355  0.4665  9.0116  0.0000       8.88090  0.0469   0.0437   0.0832    0.2299   0.0000       2.31057   452.3681       22.2131       15.1297       2.54024      -4.33711      -2.75589       9.94804       15.7970       11.0373       9.62373       8.17736       3.20388
   5  13 2235.4894    0.9838  0.7307  9.4437  0.0000       4.94799  0.0474   0.0475   0.1172    0.3097   0.0000       1.77115   441.6151      -1.36264       20.6992     -0.234579      -7.20298       2.84576       12.7364       15.0306       12.5531       8.94021       5.55370       3.20421
   5  14 2371.2136    1.3199  0.7148 10.2576  0.0000       4.17291  0.0952   0.0677   0.1027    0.2950   0.0000       1.76192   455.0002       34.2053       12.5124       9.62568     -0.584689      -3.71391       32.3409       34.5442       32.9037       18.1157       9.67893       6.34339
   5  15 2506.0864    1.8159  0.9071 10.3932 -0.0012       1.94963  0.0728   0.0809   0.1259    0.4565   0.0000       1.24792   427.9358      -7.27007       17.7899       14.8306      -13.8121       12.3589       19.5793       21.0113       18.1318       12.0676       7.54021       3.99168
   5  16 2641.2035    2.3306  0.6674 11.4019  0.0000     -0.530596  0.0490   0.1149   0.0951    0.3125   0.0000       1.44949   457.2207      -3.58640       15.0685       4.86402       5.87519       3.19142       12.0134       13.5722       10.6879       9.00578       6.77164       4.21178
   5  17 2777.5152    2.8756  0.9630 11.6173  0.0007       7.63624  0.0668   0.1273   0.1228    0.3920   0.0000       2.40227   446.6323       43.7564      -2.88501      -5.49249       7.61830       2.05649       14.1270       16.0990       13.4404       10.6080       7.63984       4.42182
   5  19 3050.0455    3.8676  1.2554 11.7259  0.0037      0.150538  0.0791   0.1679   0.1639    1.0409   0.0000       1.28616   408.4422       18.9769       14.6963       18.8542     -0.763680      -3.52320       17.0108       19.8436       17.0355       13.6570       9.04617       5.22452
   5  22 3459.4299    3.1731  2.3081 11.0739  0.0000      0.277538  0.1044   0.1004   0.2269    0.6100   0.0000      0.578429   447.7540       24.9021       6.30599      -13.3268       16.4789      0.441177       21.9325       24.6962       21.8248       17.4595       11.7772       6.92807
   5  23 3596.6738    2.6475  3.6903  9.6679  0.0000      0.182434  0.1426   0.0626   0.2579    0.8071   0.0000      0.249421   392.1254       45.2843       6.79062      -3.06080    0.00443002       13.3434       30.0957       35.3868       30.5860       23.9115       14.4160       8.98662
   5  24 3734.4197    2.2546  4.5490 10.1076  0.0000      0.519932  0.1583   0.0529   0.3199    0.3569   0.0000      0.196953   392.7600       32.6478      -16.4250     -0.624711      -20.9384       8.80537       33.9401       39.2009       32.4077       26.5346       17.7787       10.4372
   6  10 1866.2386    0.3946  0.3895  8.8995  0.0000       11.4677  0.0370   0.0231   0.0691    0.1064   0.0000       4.12213   449.7191      -14.3802      0.927778      -3.66877       1.47746      -1.27661       7.43128       9.11226       8.32196       6.64843       4.63137       3.22195
   6  11 2004.1375    0.5744  0.3997  9.1588  0.0000       10.6133  0.0369   0.0327   0.0657    0.1291   0.0000       2.68741   436.8336      -7.62498       14.5087      0.198704       5.83118      0.815866       8.35712       9.73440       9.67070       7.06309       4.96504       3.17800
   6  12 2142.6727    0.6975  0.5740  9.2676  0.0000       8.35380  0.0501   0.0329   0.0815    0.1862   0.0000       2.27610   428.5631      -27.6390       27.0200       15.4527      -1.45527       6.31879       12.6573       15.0974       12.7243       9.89118       6.30486       3.79153
   6  13 2279.9069    0.9336  1.0029  9.6416  0.0000       6.33937  0.0697   0.0399   0.1256    0.2819   0.0000       1.70267   453.2224      -10.9640      0.921404       7.34715       15.8444      -1.07649       12.8757       13.8690       13.1837       11.3139       8.28729       5.72063
   6  14 2415.6701    1.4806  0.8852  9.7156  0.0001       5.39708  0.0556   0.0566   0.0977    0.3652   0.0000       1.47084   437.1532       8.54952       9.38430      -8.72617      -5.95972       5.69172       10.7204       13.0212       11.3165       9.00936       6.84993       4.31186
   6  15 2551.1200    1.9737  0.7798 10.9422  0.0000      0.925186  0.0584   0.0823   0.0862    0.2539   0.0000       1.40617   437.4680       19.5111      0.302712       9.35817      -1.21483      -2.31870       11.3098       14.0477       10.6414       10.0501       7.44475       4.73495
   6  16 2687.2006    2.4734  0.9515 10.6372  0.0000       2.72706  0.0549   0.0950   0.1152    0.5561   0.0000       1.37959   446.4269       1.21022       3.69538      -15.5949       3.02703       3.61363       10.6710       11.1955       11.5268       8.72002       7.09281       4.60285
   6  17 2823.6651    2.9848  0.8258 11.4782  0.0026     -0.196285  0.0525   0.1273   0.1123    0.3335   0.0000       1.32906   433.9488      0.908847      0.439227       12.9389      -5.74748      0.976560       12.5607       12.4890       10.4000       10.5695       7.73698       4.84395
   6  18 2960.8094    3.6730  0.8619 12.4557 -0.0036       2.44794  0.0525   0.1557   0.1073    0.2418   0.0000       1.19479   442.9755       18.0132       34.9843       8.00805       8.00806       7.87488       10.5916       12.2519       11.1477       8.83509       6.25891       4.72941
   6  19 3097.4406    4.0604  0.9302 11.8206  0.0000       2.55620  0.0581   0.1628   0.1078    0.5044   0.0000       1.26196   435.8293       40.3551       14.3546       23.2939      -12.9599      -3.11026       11.5021       12.0479       10.3162       9.22973       7.60910       4.75609
   6  20 3234.1781    4.0631  1.3170 12.3368  0.0000       2.34198  0.0820   0.1562   0.1429    0.3951   0.0000       1.22631   423.8827       36.6798      -11.2477       19.7433      -4.73085       9.18829       17.7891       20.1904       17.3711       13.7925       9.89378       6.50262
   6  21 3371.1476    3.7039  1.9468 11.2926  0.0005       1.34269  0.0922   0.1069   0.1748    0.4574   0.0000      0.671186   419.5782       17.2075      -2.30069       6.33198       5.65110      -5.92706       16.5963       19.1940       16.5917       13.9724       10.5822       6.75354
   6  22 3508.6930    2.9233  2.8376 10.7928 -0.0096       1.25671  0.1127   0.0687   0.2085    0.3531   0.0000      0.374933   461.2007       50.2811       45.4678       22.5504      -12.5214      -2.46907       20.3959       24.5659       22.2952       18.6371       12.4886       8.15716
   6  23 3646.3439    2.4823  3.8448 10.3326  0.0000      0.634632  0.1452   0.0540   0.2535    0.2892   0.0000      0.265773   462.0463      -8.33682       12.1457       12.5740      -7.08348       19.8508       22.8456       28.0092       25.0937       21.6630       15.4672       10.4410
   6  27 4199.6952    1.2763 11.6840  9.4497  0.0000     0.0655313  0.3228   0.0200   0.5990    0.0929   0.0000     0.0997292   453.6936      -23.3572       67.2824      -40.2254      -24.2805       18.9655       49.8760       59.6050       53.8852       45.6813       32.6701       21.6617
   7   8 1627.4901    0.2050  0.2269  9.0126  0.0000       11.6719  0.0337   0.0175   0.0594    0.0705   0.0000       12.0285   424.0328      -14.4151       5.13685     -0.531193      -3.93578      -6.56299       9.93539       11.4943       9.74619       8.05357       6.05169       4.65609
   7   9 1767.7058    0.3190  0.2296  9.1211  0.0000       21.8383  0.0312   0.0246   0.0584    0.0754   0.0000       7.30320   440.7903      0.455657       12.5151      0.395083       4.71051       2.03795       7.10299       8.44185       7.42371       6.54511       4.22321       4.24825
   7  10 1906.9310    0.4349  0.3856  9.0348  0.0000       11.6193  0.0342   0.0252   0.0713    0.1051   0.0000       3.43348   431.1437      -5.24840       12.4889       4.21696      -5.34777      -5.08809       7.93301       9.79753       8.80507       6.76879       4.37938       3.78568
   7  11 2045.9576    0.6165  0.4830  9.1961  0.0000       7.02647  0.0336   0.0298   0.0715    0.1276   0.0000       2.18253   419.2898       3.34937       1.70172      0.810995      -2.56271       3.47809       6.71104       7.91934       8.50002       7.24157       4.95978       3.15589
   7  12 2184.6562    0.8533  0.6428  9.5146  0.0000       7.23434  0.0459   0.0364   0.0813    0.1693   0.0000       1.77961   434.5405      -6.67119       6.27161       7.67817      -4.91821       1.80010       8.96865       8.94032       8.57309       7.47271       6.05900       4.82625
   7  13 2322.3124    1.1782  0.8998 10.0369  0.0000       6.24781  0.0603   0.0442   0.0998    0.2161   0.0000       1.60032   426.6596       2.68852       4.92580      -1.89594      0.800540      -1.90043       8.83889       9.37976       10.4607       8.48994       6.92349       4.67379
   7  14 2458.2523    1.6330  0.9239 10.2879  0.0000       3.15483  0.0486   0.0600   0.1067    0.2586   0.0000       1.33917   410.7623       1.30516       5.29664      -7.22993       5.48597       1.15617       8.66144       10.3909       9.88891       7.41564       6.35345       4.70566
   7  15 2594.3327    2.0612  0.8371 10.8938  0.0000       1.28867  0.0487   0.0787   0.0914    0.2690   0.0000       1.22123   427.1941       18.8988      0.348244       18.0860      -1.17207      -5.90978       8.97920       10.4283       9.83290       8.46423       6.31800       4.38132
   7  16 2731.3109    2.6404  0.8723 10.9082  0.0000       4.87986  0.0573   0.0976   0.0930    0.3772   0.0000       1.48346   452.2778       13.9199       12.0931       6.29484       8.48689       2.94772       10.4625       11.2302       9.87085       8.49120       8.65199       5.65629
   7  17 2868.3715    3.4592  0.7502 11.5687  0.0000    -0.0984331  0.0434   0.1362   0.0888    0.3433   0.0000       1.28781   431.9498       8.63995       3.17797       10.2290      -13.7400       2.09446       7.47977       8.60994       9.08056       7.09914       5.45681       4.07594
   7  18 3005.7912    3.5983  0.9422 12.3178  0.0000      0.767436  0.0574   0.1321   0.1035    0.2410   0.0000       1.16404   429.3585       22.4243       12.1088       20.6446      -13.5357       12.1059       9.22379       10.7015       11.1003       9.65103       6.40381       4.95196
   7  19 3142.8456    3.7001  1.3027 11.9379  0.0000      0.878055  0.0684   0.1186   0.1369    0.3277   0.0000       1.23093   439.8747       31.2762       24.8368      -6.13054       8.23417       7.49297       10.3879       11.9370       11.7629       9.89067       7.69924       5.29310
   7  20 3279.9496    3.5639  1.4789 12.2088  0.0000    0.00781459  0.0789   0.1141   0.1389    0.2411   0.0000      0.996632   442.6993       38.8260     -0.106566       13.6325       15.7437      -3.80354       12.2723       13.7446       13.3352       11.0358       8.90739       6.42618
   7  21 3417.6961    3.1031  2.1326 11.6104  0.0008      0.858237  0.0928   0.0846   0.1728    0.2081   0.0000      0.524595   424.7696       28.2277       11.4354       27.2400      -1.16798      -14.4741       13.5714       15.6671       14.8875       13.3923       10.0272       7.33307
   7  22 3555.5771    2.6947  3.0335 10.8527  0.0000       1.09195  0.1160   0.0609   0.1964    0.2403   0.0000      0.346492   426.6256       45.6486       15.1150       8.68326       7.68505       6.41574       17.8436       21.6302       20.5001       17.6817       13.2160       9.12634
   7  23 3693.7607    2.3361  4.2902 10.0721  0.0000      0.402133  0.1285   0.0423   0.2477    0.2232   0.0000      0.210503   427.0328      -27.1610       58.3983       29.9172      -7.06343       5.65398       19.8284       23.1012       22.6288       18.7235       15.0062       11.3729
   7  24 3832.3279    1.9566  5.9112 10.0149  0.0000      0.526209  0.1713   0.0326   0.3043    0.1365   0.0000      0.149314   475.0278       24.8537       21.2893       19.6200      -31.2295       15.4648       25.3221       30.0683       28.4726       24.7649       19.4660       14.1352
   8   9 1806.2454    0.3532  0.3075  9.1178  0.0000       7.68866  0.0530   0.0221   0.0714    0.0760   0.0000       5.70988   437.2308      0.400779       16.9621      -6.79327       3.85056      -1.75213       7.80538       13.3450       9.94548       12.9262       7.84184       5.62916
   8  10 1946.1254    0.5107  0.4348  8.9558  0.0000       8.53312  0.0367   0.0259   0.0697    0.1179   0.0000       2.29403   431.6418       6.07807       15.0813    -0.0631390      -3.22969      0.811381       5.91420       6.70044       8.41907       6.99657       4.63105       3.74569
   8  11 2086.1735    0.6992  0.5904  9.2969  0.0000       5.64044  0.0445   0.0299   0.0793    0.1408   0.0000       1.89409   434.3537      -7.38539      -5.62658       4.92756      -5.01609      -1.28862       9.17415       10.3274       11.7776       9.06302       6.91516       5.29008
   8  12 2225.2216    0.9170  0.7406  9.2744  0.0000       5.62943  0.0417   0.0340   0.0836    0.1989   0.0000       1.43445   437.4723      -10.7551       17.6451      -3.48042      -5.92763       3.66649       6.41794       7.34694       7.66580       6.68003       5.49808       3.90532
   8  13 2362.9321    1.2845  0.8568  9.8238  0.0000       2.76597  0.0518   0.0453   0.0872    0.2577   0.0000       1.25325   426.1270       16.7351       18.4745      -5.98874       3.51155       4.22199       8.21121       9.52030       8.47028       7.53683       6.51915       4.88506
   8  14 2499.6061    1.6773  0.8709 10.6245  0.0000       2.58520  0.0479   0.0586   0.0908    0.1970   0.0000       1.19722   444.0472       5.78925       11.0302      -1.07430     -0.414262       2.23665       8.14687       9.32253       9.15117       8.06647       6.99113       4.73397
   8  15 2636.2562    2.2671  0.8787 11.1941  0.0000       3.34753  0.0466   0.0804   0.0931    0.2174   0.0000       1.17847   441.1313       14.5536       4.18902      -2.18166       14.6629       6.66616       6.82143       7.80524       8.26158       7.17071       5.74903       4.56830
   8  16 2773.9134    2.7324  0.9157 11.5535  0.0000       4.96458  0.0485   0.0951   0.0959    0.2118   0.0000       1.26004   434.1218       19.3477       16.5091       4.57800      -2.12301     -0.263718       7.01841       8.53923       7.76237       7.57230       5.59438       4.69939
   8  17 2911.6454    3.4472  0.8111 12.0428  0.0000       3.51523  0.0413   0.1241   0.0850    0.2114   0.0000       1.22986   447.7632      0.799987       18.7553       13.3007       4.22513       3.08716       6.50190       7.32936       7.28850       6.69841       5.11367       4.09906
   8  18 3049.2555    3.9615  0.8314 12.2648  0.0000       2.05516  0.0427   0.1396   0.0839    0.2341   0.0000       1.04411   435.9767       11.4014       16.5335       16.4466       6.76500       3.34473       6.38119       8.05391       7.77703       7.68222       5.48016       4.07393
   8  19 3186.8886    3.8522  1.0880 12.7481  0.0000       3.79482  0.0639   0.1298   0.1099    0.1951   0.0000       1.30222   423.5316       7.50661      -2.04164       18.4945       11.5673      -4.96850       9.46196       10.3346       11.0135       9.27820       7.58509       5.71118
   8  20 3324.6249    3.3017  1.2582 12.5421  0.0000       1.45406  0.0728   0.1117   0.1211    0.2002   0.0000       1.31329   439.6721       12.9417       1.80021       29.5855       4.62194      -5.89270       10.0736       12.4249       11.5019       9.49378       8.39484       6.63232
   8  21 3462.7365    3.0054  2.3690 11.1102  0.0000       1.59030  0.0874   0.0681   0.1581    0.1790   0.0000      0.441408   430.6347       43.9164   -0.00437069       13.1918      -7.70291      -3.15925       12.0045       14.3711       13.1806       12.1431       10.4625       7.47383
   8  22 3601.1674    2.6578  3.4074 10.6358  0.0000      0.528625  0.1094   0.0519   0.1913    0.1762   0.0000      0.278122   434.8528       25.6394      -10.8659       13.9249       14.7591       1.45908       14.8706       17.9765       17.2100       15.3730       11.9760       9.45526
   8  23 3740.0998    2.1107  5.0633 10.3223  0.0000      0.760648  0.1395   0.0362   0.2655    0.1257   0.0000      0.180450   432.1402       35.2828      -20.9262       17.9464      -7.16119      -21.2514       18.9534       21.7147       21.6254       19.6654       15.7123       11.8027
   8  24 3878.5800    1.8793  6.7898  9.8954  0.0000     0.0595678  0.1689   0.0273   0.3156    0.1084   0.0000      0.116616   453.5862       15.4148       19.4229       35.4189       36.2963       7.22816       22.4057       27.7518       26.1569       23.1515       19.9956       14.6274
   8  25 4018.1825    1.5432  8.7333  9.7487  0.0000      0.341986  0.2098   0.0219   0.4072    0.0822   0.0000     0.0975338   444.3638      -5.23336       55.2379       46.7834      -25.6149      0.941210       26.8373       30.8743       29.9020       28.3456       23.5007       17.3832
   8  26 4157.0141    1.3152 10.5230  9.5176 -0.0023     0.0266922  0.2561   0.0181   0.4792    0.0756   0.0000     0.0972189   390.7248       42.4941       59.9098       38.4874       40.3341      -18.5022       31.5015       39.8023       37.4877       33.9932       27.3988       20.4385
   9   9 1843.6403    0.3695  0.3944  9.0072  0.0000       8.44548  0.0343   0.0189   0.0586    0.0893   0.0000       3.31045   435.9562       2.12404       9.77017       4.49016      -4.23878       1.03461       5.78572       7.31913       7.27110       6.26905       5.51030       3.80351
   9  10 1984.2451    0.5458  0.4238  9.2278  0.0000       8.13358  0.0331   0.0249   0.0531    0.1026   0.0000       2.37088   436.4069      -3.46747       6.96283       1.67775      -2.10907      -1.09729       4.96356       5.89117       5.34163       5.61133       4.45730       3.50313
   9  11 2125.2455    0.7324  0.6567  9.1753  0.0000       6.33317  0.0374   0.0276   0.0765    0.1676   0.0000       1.56980   443.2103      -9.27850       11.5525       10.6617      -3.01539      -1.48887       4.89385       5.96214       5.91479       5.25695       4.90886       3.60938
   9  13 2402.5572    1.3314  0.9351 10.3767  0.0008       4.33649  0.0575   0.0444   0.0889    0.1799   0.0000       1.29380   438.1217       11.1591      -4.30598       10.0289       6.96484      -1.27802       9.24587       12.5563       12.1918       10.8949       8.31328       5.63156
   9  14 2539.6242    1.8043  1.0284 10.6836  0.0000       2.74114  0.0532   0.0567   0.0970    0.2121   0.0000       1.17612   441.0487       2.67168       14.1744       18.2695       2.31422       4.54251       6.61592       7.71124       7.91858       7.04444       6.27360       4.71339
   9  15 2677.1475    2.3216  0.8726 11.2852  0.0000       3.44111  0.0438   0.0779   0.0906    0.1993   0.0000       1.23703   440.7321       12.3168      -11.1638       1.33583      0.194117     -0.808838       5.74741       7.19107       6.79454       6.24403       5.42759       4.40012
   9  16 2815.2306    3.0825  0.8396 11.9561  0.0000       1.16965  0.0479   0.1049   0.0788    0.1860   0.0000       1.41616   417.6639       18.4626       14.8976      -8.30805      -9.35841       6.81536       6.03296       7.19708       7.20581       6.87225       5.20978       4.71832
   9  17 2953.5573    3.5823  0.9793 11.4814  0.0000      0.219556  0.0460   0.1118   0.0939    0.3235   0.0000      0.958747   437.6991       17.8708       5.50072      -3.21087     -0.225405       4.76976       6.61519       7.86694       8.00077       7.15183       5.80995       4.44585
   9  18 3091.5805    4.0856  0.9007 12.5436  0.0000       1.81594  0.0874   0.1485   0.1010    0.2027   0.0000       1.51878   431.2552       6.99377       6.92741       7.71120      -6.01931       5.39800       15.9343       26.3202       25.3661       20.4259       15.5757       12.0589
   9  19 3229.6542    4.0117  0.9801 12.7951  0.0000    -0.0687450  0.0496   0.1347   0.0988    0.2029   0.0000       1.14963   427.1963       17.3111      -2.38130       14.5129      -9.71157      -4.16716       7.11749       8.98293       8.56979       7.98590       6.26263       4.98771
   9  20 3367.9155    3.3717  1.7807 11.9258  0.0003       1.24011  0.0766   0.0865   0.1355    0.1818   0.0000      0.584844   440.4897       2.75975       10.1113       16.1011       3.47858      -5.85844       8.68493       9.98811       10.6999       10.1454       7.88832       6.41642
   9  21 3506.3998    2.8661  2.5510 11.4405  0.0000      0.935984  0.0932   0.0620   0.1660    0.1237   0.0000      0.485989   436.4605       19.5958       16.9602       13.4633      -15.4060      -4.81369       10.7206       12.1237       12.9574       11.3711       9.75774       8.03231
   9  22 3645.2306    2.4471  3.6464 10.9193  0.0000    -0.0245457  0.1092   0.0450   0.1988    0.1075   0.0000      0.242583   397.6060       20.5104       10.2064      -7.03291      0.386693       28.2006       13.7489       16.8061       16.3041       15.0745       12.1618       9.67058
   9  23 3784.6770    1.9912  5.3867 10.5211  0.0000      0.523979  0.1483   0.0322   0.2520    0.0891   0.0000      0.150848   438.5362       34.3725       55.0413     -0.530058       5.02407      -3.08787       16.7830       21.2178       20.5805       18.9157       16.0511       12.4536
   9  25 4063.9360    1.4505 10.2928  9.6447  0.0000      0.236511  0.2291   0.0182   0.4244    0.0670   0.0000     0.0869964   445.9256      -46.8455      -27.7186       21.9679       33.1494      -9.91248       24.1778       31.3094       29.9288       28.1736       23.3035       18.2344
   9  26 4202.7917    1.2295 11.8052  9.6232 -0.0021    -0.0115861  0.2791   0.0161   0.5099    0.0593   0.0000     0.0960137   454.9367       74.2396      -20.7759       7.38852       3.36889       9.04268       28.2460       35.5256       35.2381       32.7744       27.4859       20.9111
  10   7 1592.8891    0.1857  0.1583  8.9467  0.0000       40.5150  0.0217   0.0165   0.0517    0.0616   0.0000       15.7312   438.0065     -0.828331       15.6095      -4.64457      -5.09843      -2.18604       3.37830       3.44282       4.59252       3.50128       2.88472       2.45484
  10   9 1880.0651    0.3922  0.3707  9.0509  0.0017       13.6149  0.0261   0.0196   0.0638    0.0751   0.0000       3.35266   436.9928      -2.00946       9.06159      -3.60127       2.32525       1.78883       3.60092       4.71483       4.40403       4.80032       4.12200       3.09850
  10  10 2021.5362    0.6337  0.4884  9.3170  0.0000       6.63949  0.0268   0.0281   0.0724    0.1044   0.0000       1.80000   439.1429       3.42555       10.3224       1.14787      -4.48301       5.72943       3.80786       4.85995       4.91707       4.52406       3.57643       3.05121
  10  11 2163.0147    0.8529  0.5744  9.3558  0.0021       6.79156  0.0332   0.0330   0.0677    0.1587   0.0000       1.50904   439.9639      -5.85494       14.3176       1.17167       2.64965      0.441541       4.68759       5.18285       4.95801       4.61770       4.26546       3.74493
  10  12 2302.9335    1.1186  0.7163  9.7611  0.0000       6.03624  0.0404   0.0388   0.0779    0.1881   0.0000       1.47595   425.9723      -4.33562      -1.74415      -3.66478       3.78964       6.49279       5.57522       6.41558       5.91340       6.03227       5.02503       4.05682
  10  13 2440.8637    1.4802  0.9638 10.3074  0.0000       2.60516  0.0456   0.0478   0.0963    0.2058   0.0000       1.09957   439.6167      -4.67649       11.2140       10.6878       6.71759      -5.60625       6.47008       8.07847       8.08333       6.77864       5.79336       4.64191
  10  14 2578.7486    1.9905  0.8666 10.9807  0.0000       3.96832  0.0391   0.0659   0.0905    0.1702   0.0000       1.14062   434.3526     -0.864378       10.0084       1.44056      -6.62202       2.35261       5.31780       6.68971       6.69554       6.18484       5.21934       4.12749
  10  15 2717.0850    2.5292  0.7901 11.5662  0.0000       2.32710  0.0388   0.0860   0.0790    0.1624   0.0000       1.18104   435.7750     -0.377391       12.0328       11.7283      -8.72485     -0.918073       5.14845       6.48888       6.31265       5.99767       4.96838       4.03348
  10  16 2855.7578    3.2925  0.8164 11.8017  0.0013       2.18719  0.0394   0.1044   0.0790    0.1797   0.0000       1.06507   440.2534       6.39354       8.43601       8.02529       6.00147      -3.32508       4.52213       5.63490       6.03115       4.88695       4.61135       3.91093
  10  17 2994.5851    3.7723  0.8755 12.2717  0.0000       2.39595  0.0468   0.1178   0.0792    0.1767   0.0000       1.12984   441.9876       10.7751       5.82092       11.4874       3.14063     -0.876705       5.85496       7.54519       7.93495       7.10944       5.62958       4.47136
  10  18 3132.9916    3.8537  1.0368 12.4742  0.0000       2.96701  0.0528   0.1151   0.0879    0.1873   0.0000       1.19111   443.5818       9.72485       5.44285       4.28534       10.2062       5.65223       5.97716       6.89705       6.78948       6.41787       5.81379       4.85739
  10  19 3271.3727    3.6524  1.4596 12.0592 -0.0001      0.952575  0.0628   0.0938   0.1122    0.1834   0.0000      0.777940   438.1106       10.2003      -1.98966       1.13942      -2.23338       6.92449       7.02435       8.64756       8.48368       8.38283       6.72649       5.65118
  10  20 3410.3628    3.0918  2.0831 11.7521  0.0014       1.97106  0.0799   0.0701   0.1363    0.1286   0.0000      0.508120   453.0260       13.8243       11.7180      -8.17055     0.0998109       7.47361       8.82869       10.7112       11.2032       10.6914       9.18362       6.84929
  10  21 3549.1662    2.6854  2.8256 11.5934  0.0000      0.476813  0.0914   0.0542   0.1828    0.0921   0.0000      0.434327   419.0946       30.2179      -2.68206       2.92361      -12.4660      -6.20522       9.56868       11.7164       11.7824       11.5651       9.28996       7.95274
  10  22 3688.4967    2.2510  4.1958 10.7299  0.0000     0.0778270  0.1155   0.0365   0.2093    0.0874   0.0000      0.200794   439.1211       16.7718       16.5063      -1.48595       5.48062      -5.49472       12.3670       15.5728       15.6688       14.9073       12.0915       9.99538
  10  23 3828.2624    1.9365  6.1378 10.1403  0.0000      0.371096  0.1475   0.0276   0.2624    0.0875   0.0000      0.114809   435.0928      -10.1792       9.72197      -11.8284      -3.18835      -1.84321       15.0784       19.3787       18.5233       18.1237       15.2444       12.4865
  10  24 3968.3054    1.5943  7.8882  9.7933 -0.0009      0.480352  0.1764   0.0206   0.3232    0.0741   0.0000      0.105450   427.1518       20.7053       14.8825       15.2398       19.8024       2.66874       17.9964       22.8807       23.3920       21.3699       18.2295       14.6621
  10  28 4526.0956    0.7973 17.3914  9.4504  0.0002     -0.555612  0.4930   0.0114   0.8202    0.0454   0.0000      0.110784   445.2160       79.8425       32.5833      -24.2249      -8.91751       10.7138       38.0816       49.0951       50.3117       46.3781       40.3279       32.7471
  11   8 1772.2203    0.3311  0.2592  8.9538  0.0000       13.7949  0.0197   0.0181   0.0448    0.0708   0.0000       4.39438   438.4967      -6.20511       14.3511      -5.64354     0.0363214     -0.906538       3.05167       3.61296       3.75354       3.45364       2.56678       2.49780
  11   9 1915.4220    0.4216  0.4584  9.0108  0.0000       6.76450  0.0314   0.0174   0.0576    0.0818   0.0000       2.38133   433.0615       9.21715       18.0705      0.315935      -2.99674      -4.51622       3.80504       4.32228       4.56913       4.08932       3.93166       3.18959
  11  10 2058.0004    0.6510  0.5454  9.2147  0.0000       6.55053  0.0635   0.0260   0.0642    0.1060   0.0000       2.10979   432.7515       2.29574       21.6446      0.745531      -1.51821      -4.98286       12.5113       18.1116       17.3253       14.0534       10.3085       6.42828
  11  11 2199.8870    0.8861  0.6140  9.6331  0.0000       6.10209  0.0327   0.0311   0.0630    0.1251   0.0000       1.35877   437.7634       8.65686       10.5957       2.45395      -2.60778     0.0464983       3.46794       4.46168       4.87318       4.56902       3.73419       3.38158
  11  12 2340.2150    1.2650  0.9331 10.0978  0.0000       6.49466  0.0489   0.0404   0.0831    0.1852   0.0000       1.34715   445.4121       11.0452       9.27828      -2.89448      -2.58401       2.97749       4.95829       6.34882       6.42433       6.14513       5.49867       4.45451
  11  13 2478.6113    1.5449  0.9918 10.2560  0.0000       2.97028  0.0464   0.0455   0.0876    0.2311   0.0000       1.04921   439.6740     0.0185437       17.5312       5.40148      -4.04753      0.712920       5.01016       6.20037       6.48932       6.21899       5.29547       4.16408
  11  14 2617.1143    2.0808  0.8936 11.0024  0.0000       3.24220  0.0465   0.0643   0.0799    0.1985   0.0000       1.14105   425.4938       10.3712       9.44212      -2.44464      -1.28971       6.31392       5.25421       6.82583       6.93764       6.17678       4.99103       4.21102
  11  15 2756.2233    2.6768  0.8542 11.6889  0.0000       2.07357  0.0395   0.0814   0.0785    0.1528   0.0000       1.11259   434.3670       10.7334       8.78828      -1.41329      -6.59686      -2.93386       4.13915       5.56336       5.26695       5.39494       4.15564       3.91927
  11  16 2895.4755    3.3519  0.9148 11.7930  0.0000       2.24233  0.0431   0.0975   0.0779    0.1832   0.0000       1.22538   434.3864       2.75255       8.90282       3.17702      -5.72855      -6.72708       4.94502       6.29054       6.41977       5.75064       4.89978       4.28610
  11  17 3034.5574    3.9256  0.8883 12.4060  0.0000      0.180616  0.0428   0.1156   0.0738    0.1682   0.0000       1.07361   439.0463       7.68596       17.8151       10.3570       6.25022      -3.43623       4.44261       5.67578       5.61968       5.36966       4.91545       4.05160
  11  18 3173.5266    3.9885  1.0908 12.4525  0.0000      0.930583  0.0530   0.1113   0.0890    0.1835   0.0000       1.02706   429.1466       13.1610       13.2733       19.1393      -8.74422     -0.929401       5.17523       6.80021       6.58876       6.23744       5.36665       4.70338
  11  19 3312.3654    3.5453  1.4436 12.4288  0.0000      0.156032  0.0598   0.0907   0.1124    0.1377   0.0000      0.751837   425.0665       22.6284      0.285104       7.91406     0.0435515       1.81956       5.95836       6.99681       7.57800       7.60109       6.36694       5.25921
  11  20 3451.8360    3.0694  2.0284 11.5938  0.0001       1.20505  0.0716   0.0661   0.1293    0.1250   0.0000      0.444528   437.5795       4.50187       18.8792       23.0728      -2.33759       3.68713       6.98697       8.60042       8.52684       8.59263       7.23054       6.03451
  11  21 3591.4345    2.6675  3.2245 10.8594  0.0000      0.617532  0.0925   0.0452   0.1582    0.1046   0.0000      0.261949   444.4461       9.88558       7.90164      0.720084       2.38206       12.1656       8.82140       11.0664       11.2283       10.8597       9.39914       7.85717
  11  22 3731.1263    2.1610  4.9659 10.3928  0.0010      0.483154  0.1164   0.0306   0.2243    0.0791   0.0000      0.151240   450.7289       4.20035       50.2058       55.5822      -15.8998      -12.0452       11.4807       14.3862       14.3998       13.6678       12.2608       10.2627
  11  24 4011.6339    1.5226  8.1157  9.9093  0.0000      0.495186  0.1790   0.0195   0.3230    0.0616   0.0000      0.106383   466.4908       40.5645       48.1569       24.7308       29.7750      -6.20376       15.6412       20.4322       20.2766       19.1702       16.8802       14.2697
  11  25 4151.5004    1.3074 11.4157  9.6387  0.0000     0.0678060  0.2400   0.0153   0.4333    0.0550   0.0000     0.0870953   452.4484      -7.18614       48.3132       18.4157       16.2859       1.18393       20.0137       25.5345       26.4441       24.5041       21.9413       18.5901
  12   9 1950.0301    0.5082  0.4249  9.0348  0.0000       6.39121  0.0301   0.0209   0.0499    0.0879   0.0000       2.06668   437.9600       1.78643       9.76308      -3.90206       4.91939       1.59199       4.03572       5.61676       5.30448       5.06478       4.40558       3.35221
  12  11 2235.9301    0.9768  0.6315  9.7946  0.0000       4.06798  0.0315   0.0324   0.0641    0.1159   0.0000       1.32665   436.3711      0.984100       8.80574      0.204725      -5.80128      -3.86427       3.81610       4.65137       5.00744       4.34177       4.26490       3.69852
  12  12 2376.4539    1.4054  0.7852  9.9538  0.0000       3.51689  0.0327   0.0433   0.0747    0.1885   0.0000       1.01735   440.0581       6.19826       12.3182      -2.38945       1.63615       5.60970       3.71862       4.35805       4.36632       4.25964       3.68522       3.32591
  12  13 2515.5564    1.8671  0.9504 10.1032  0.0000       3.64235  0.0408   0.0532   0.0792    0.3022   0.0000      0.914729   432.3077       12.7607       15.1507       4.01113       3.63721     -0.471551       4.45767       4.98676       5.15554       5.34097       4.77452       3.84557
  12  14 2654.7507    2.3402  0.8106 11.1795 -0.0003       4.43565  0.0351   0.0710   0.0723    0.1739   0.0000       1.08613   431.8640       11.2633       17.5791       10.1810      -1.03208       1.37206       3.55256       4.46030       4.62647       4.46050       3.91844       3.30355
  12  15 2794.6219    2.7954  0.8297 11.6881  0.0000       2.70739  0.0381   0.0850   0.0757    0.1744   0.0000      0.995035   439.5107       12.7333       17.0044     -0.429566       3.41512       2.29298       4.45410       5.64608       5.91017       5.33290       4.87448       3.67832
  12  16 2934.4482    3.7001  0.7363 12.3763  0.0000       1.97463  0.0341   0.1163   0.0652    0.1416   0.0000       1.07513   438.1067       6.78432       8.55322       6.17829     -0.546613      -2.97749       4.04327       5.05172       5.27272       5.22132       4.39223       3.67610
  12  17 3073.9607    3.9749  0.8650 12.5422  0.0000       1.14798  0.0382   0.1170   0.0720    0.1509   0.0000       1.13076   437.9660       11.8671      -2.29074      0.508938     -0.623523       7.40393       3.67622       4.90255       5.07943       5.00738       4.14385       3.69659
  12  18 3213.3379    3.9224  1.1308 12.4919  0.0039      0.397538  0.0531   0.1043   0.0960    0.1722   0.0000       1.03968   433.6881       9.97682       18.5931       15.1868       1.52507       5.13142       6.06832       7.67480       7.66171       7.16505       6.72940       5.34813
  12  19 3352.7519    3.3533  1.8178 11.9873  0.0000      0.569748  0.0658   0.0724   0.1233    0.1249   0.0000      0.509469   437.2597       3.25457       9.96703       1.24716       8.72350      -5.69256       6.22720       8.56265       8.23370       8.05620       6.79887       5.90066
  12  20 3492.6233    2.9296  2.6731 11.2498  0.0000      0.770327  0.0825   0.0511   0.1388    0.1027   0.0000      0.300526   436.2734      -5.67647       23.2738       15.3377      -17.5476      -8.03273       7.34029       9.61262       9.35210       9.44228       8.32457       7.06471
  12  21 3632.7762    2.4885  3.7130 10.7224  0.0014      0.693416  0.0930   0.0373   0.1675    0.0845   0.0000      0.194266   448.9035       12.4307      -1.13008       17.7708       9.90882      -11.2461       8.26490       10.5644       10.5814       10.5846       9.69975       7.97897
  12  22 3773.0604    2.0320  5.4032 10.5391  0.0007      0.688584  0.1259   0.0281   0.2268    0.0645   0.0000      0.149762   435.3533       20.4828       7.02344      -6.64482      -15.7045       21.6504       10.7167       13.8142       13.9047       13.9544       12.0838       10.4357
  12  23 3913.3193    1.7340  6.9943 10.0822  0.0000      0.261300  0.1486   0.0214   0.2704    0.0647   0.0000      0.108787   460.0957       20.1355       4.93330       8.94539       25.7339       21.4579       12.5950       16.2132       16.5505       15.9359       14.6290       12.3584
  12  24 4053.8615    1.4419  8.9558  9.9189  0.0000      0.276212  0.1857   0.0174   0.3474    0.0546   0.0000     0.0949324   414.9222       2.69093       18.4431       13.0169       13.8853      -9.81389       15.4739       20.0409       19.9934       19.3726       17.6233       14.8388
  12  25 4194.0914    1.2366 12.4382  9.6639  0.0000    0.00543249  0.2625   0.0143   0.4580    0.0503   0.0000     0.0855555   444.3332       20.6649       42.1040      -3.81567      -1.39922      -29.8776       19.4648       24.7101       25.1347       25.2002       22.1423       19.2506
  12  26 4335.4212    1.0419 14.5464  9.5752  0.0013     -0.101130  0.3341   0.0125   0.5739    0.0467   0.0000     0.0912488   453.0202       64.6453       35.6611      -31.0710       9.06427       17.3462       23.3690       29.8331       30.6656       30.5347       26.8693       22.7238
  12  27 4476.0791    0.8800 16.8210  9.5007  0.0039     -0.250176  0.4367   0.0106   0.6978    0.0423   0.0000      0.103896   459.1795      -22.8711       29.0824       12.7582       6.89952       35.2437       28.0463       37.2066       37.1726       36.6991       32.7201       27.8955
  13   6 1541.1777    0.1708  0.1215  8.9575  0.0000       51.5255  0.0222   0.0135   0.0309    0.0528   0.0000       19.2769   435.8248      0.353838       11.5763      -1.91254      -1.52027     -0.885656       2.11301       2.52410       3.49259       2.45662       2.39459       1.84884
  13   8 1838.6769    0.3717  0.3667  9.0029  0.0000       13.5126  0.0242   0.0154   0.0462    0.0696   0.0000       3.15908   435.5823      -3.54512       19.8424      -1.63700      -4.44717      0.764300       2.79525       3.85761       3.61917       3.78121       3.13588       2.75331
  13   9 1983.8989    0.5267  0.4441  9.2011  0.0000       8.23025  0.0251   0.0195   0.0490    0.0796   0.0000       2.00132   435.0339       5.65732       9.68064       4.55575      -4.63283      -4.40421       2.55807       3.01249       3.26430       3.36432       2.92605       2.51646
  13  10 2128.6273    0.7292  0.6057  9.2590  0.0000       7.64740  0.0291   0.0236   0.0570    0.1115   0.0000       1.37858   436.8617       6.55804       12.5618     -0.493024      -1.66975      0.631281       2.90513       3.70315       3.64668       3.78643       3.09302       3.04392
  13  11 2271.2380    1.0094  0.9365  9.7229  0.0000       4.07393  0.0426   0.0278   0.0806    0.1419   0.0000       1.14608   441.2355       4.81110       13.3045      -3.58111       2.56865      -2.24832       4.06956       5.18306       5.32695       5.01298       4.73343       3.91707
  13  12 2411.9399    1.4097  0.9406  9.8816 -0.0003       3.38219  0.0375   0.0383   0.0784    0.1885   0.0000      0.963368   437.7969      -1.49585       5.47451      -3.14456      -8.76683   -0.00560508       3.37969       4.28170       4.52887       4.63644       4.13915       3.40373
  13  13 2551.8783    1.8056  0.9342 10.9812  0.0000       4.69351  0.0415   0.0510   0.0806    0.1510   0.0000       1.18141   439.6404       2.89485       20.1689       8.30675       6.76997       11.6796       3.74295       4.86661       4.90350       4.66283       4.33519       3.96719
  13  14 2691.6979    2.3186  0.9861 11.2960  0.0000      0.969012  0.0423   0.0637   0.0837    0.1831   0.0000       1.39947   433.7798       11.7632       7.48525       7.31152       7.03212      -1.83585       3.80884       4.35576       4.86281       4.59732       4.75689       3.70181
  13  15 2832.1674    3.0040  0.8655 11.6355  0.0000     -0.291524  0.0388   0.0865   0.0689    0.1987   0.0000      0.905537   440.2500       8.27521       10.6340     -0.224720       2.12705       5.24053       3.98541       5.25023       5.31928       5.49434       4.74555       4.01987
  13  16 2972.7126    3.5783  0.7442 12.5070  0.0000       2.35358  0.0322   0.1065   0.0633    0.1381   0.0000      0.893434   444.0613       5.09103       11.7991       4.36102    -0.0220582      -7.64822       3.22305       3.93641       4.18117       4.23015       3.96833       3.23432
  13  17 3112.5526    3.7533  0.9332 12.6999  0.0000      0.806192  0.0407   0.1063   0.0796    0.1414   0.0000       1.38187   436.2233       5.23894       14.9860      -9.18000      0.705236       2.31266       3.68870       4.62177       4.58797       4.34290       4.26267       3.66488
  13  18 3252.4004    3.8181  1.2698 12.5422  0.0000     -0.383912  0.0518   0.0951   0.0942    0.1553   0.0000      0.803381   444.7506       12.1280       15.1798       15.0927      -12.9338       3.81325       4.54448       5.90404       5.89082       5.54979       5.24164       4.67143
  13  19 3392.6501    3.1465  2.0796 11.7221  0.0000       1.55396  0.0668   0.0607   0.1241    0.1057   0.0000      0.382248   448.3321       17.2125       1.20178       13.5502      -4.66648      -3.30853       5.32780       6.79110       6.87292       7.18645       6.35555       5.67277
  13  20 3532.8234    2.6465  2.8017 11.2581  0.0009      0.665343  0.0809   0.0450   0.1424    0.0899   0.0000      0.314153   439.6861       1.08704       11.9338       11.0857       3.70376      -8.81495       6.64595       8.33438       8.67990       8.52974       7.73521       6.98403
  13  21 3673.3677    2.2964  3.8751 10.8524  0.0000      0.584472  0.0959   0.0336   0.1726    0.0722   0.0000      0.196769   442.5031       4.90702       32.9398       29.3648      -2.17556      -1.70646       7.81403       10.4024       10.3020       10.4495       9.10026       8.29293
  13  22 3813.9252    1.9046  6.0986 10.3740  0.0000      0.271017  0.1286   0.0231   0.2357    0.0570   0.0000      0.116170   440.1612       31.8784      -12.1898     -0.443485      -16.3490      -18.5517       10.1572       13.1040       13.4324       12.9491       12.1376       10.4834
  13  23 3954.9317    1.6104  7.7208 10.0481  0.0000      0.508705  0.1544   0.0186   0.2909    0.0566   0.0000     0.0996979   444.0839       21.9093      -15.1514      -10.7738      -4.61567       12.5393       11.9727       15.5943       16.3710       15.8010       14.3385       12.4971
  13  24 4095.3299    1.3965 10.4052  9.7919  0.0006      0.167214  0.2023   0.0153   0.3664    0.0527   0.0000     0.0862462   426.6849       65.7611       36.3996       11.0412       8.72820       23.4405       14.8459       18.8246       19.3771       19.4126       17.6697       15.2465
  13  25 4236.6004    1.1722 12.5891  9.7035  0.0000     0.0112802  0.2619   0.0134   0.4643    0.0472   0.0000     0.0821874   412.1382       9.75256       65.3322      -12.7752      -32.0209       13.9647       18.4413       24.0040       24.8934       24.7094       22.2717       19.4084
  13  26 4378.4854    0.9721 15.5005  9.5961  0.0000     0.0728647  0.3627   0.0110   0.5937    0.0427   0.0000     0.0930135   452.1455       17.7843       57.6344       26.5823       54.8922      -15.3167       22.5523       29.1036       30.0764       29.3944       27.4085       23.3856
  13  27 4518.6322    0.8355 19.4174  9.5041  0.0003     -0.227846  0.5178   0.0087   0.7469    0.0355   0.0000      0.105691   490.6097       51.3810       8.71451      -6.79250       38.7791       35.1430       29.3298       37.5994       39.9733       39.3949       35.1048       30.0076
  14   7 1723.5544    0.2783  0.2643  8.8674  0.0000       18.8940  0.0242   0.0144   0.0412    0.0552   0.0000       5.18951   438.1546      -2.56235       9.23990      0.387354      -3.08179      0.736408       2.17249       2.33280       3.52139       3.64898       3.52952       2.77960
  14   9 2017.1120    0.5714  0.5453  9.1012  0.0000       6.75349  0.0286   0.0188   0.0519    0.0907   0.0000       1.65899   433.6539       3.28383       8.85259       3.63965       2.75731      -3.35158       2.48516       3.47677       3.56069       3.06056       3.18916       2.85656
  14  10 2162.6498    0.8163  0.7354  9.2909  0.0000       5.11465  0.0316   0.0233   0.0659    0.1233   0.0000       1.16398   438.3765      -1.58264       8.82514       8.13575       5.03058     -0.381212       2.81272       3.49690       3.52819       3.58642       3.29306       2.94060
  14  11 2305.8119    1.1085  0.8305  9.7093  0.0000       4.18270  0.0340   0.0300   0.0686    0.1459   0.0000       1.01703   433.0095      -4.45014       12.2700      -2.79297      -1.12647      -3.38469       3.07106       3.69316       4.18145       4.13008       3.71561       3.39644
  14  12 2446.8675    1.4841  0.8636 10.4697 -0.0012       3.12792  0.0369   0.0404   0.0736    0.1474   0.0000       1.04368   439.8366       5.94307       3.12654       5.39292      -9.26020       2.38984       3.50384       4.66480       4.68898       4.90007       4.12559       3.84262
  14  13 2587.4545    1.9376  1.1068 10.9053  0.0000       3.08297  0.0471   0.0479   0.0800    0.1603   0.0000      0.935787   441.6402       3.75562       9.49136       10.9910      -3.18410      -3.46455       3.73338       4.93947       4.63207       4.61953       4.49647       4.04716
  14  14 2728.2870    2.5635  0.9174 11.2187  0.0000       2.59566  0.0377   0.0675   0.0713    0.1921   0.0000      0.939861   448.1094       7.85090       10.8350      -3.65072      -3.05195     -0.539818       3.25378       4.26858       4.56751       4.48976       4.26702       3.60709
  14  15 2869.2907    3.1185  0.9886 11.6688  0.0000       1.17304  0.0413   0.0813   0.0752    0.2054   0.0000      0.941603   435.3044       7.25109       15.9041       6.28506      -3.63825      -2.17964       3.15489       3.87468       4.42771       4.37022       3.74500       3.54202
  14  16 3010.2614    3.8249  0.9607 12.0289  0.0007       1.83009  0.0395   0.0998   0.0757    0.2188   0.0000      0.863747   437.5595       11.5606       7.77430       11.5946       2.26682       3.19589       3.70633       4.74482       4.96018       4.49379       4.05138       3.71019
  14  17 3150.6622    3.8052  0.9999 12.5706  0.0000       1.81749  0.0428   0.1008   0.0749    0.1549   0.0000      0.975066   431.7305       17.6476       12.8510       16.8585      -7.09533      -2.29239       3.37143       4.50267       4.55757       4.30737       4.23702       3.80058
  14  18 3291.0636    3.6702  1.4464 12.2066  0.0000       1.98661  0.0543   0.0820   0.0941    0.1462   0.0000      0.682340   436.7016       13.0942       15.1434       4.88616       1.49981     -0.917535       4.09674       5.15602       5.23231       5.41222       4.70578       4.43124
  14  19 3431.7507    3.0325  2.2915 11.5220 -0.0001       2.14123  0.0696   0.0538   0.1195    0.1004   0.0000      0.423520   430.2118       29.1106       16.1201       11.0579      -1.08144     -0.575716       5.16750       6.56903       6.69634       6.95972       6.27355       5.59822
  14  20 3572.3270    2.5664  2.9721 11.2882 -0.0000      0.403081  0.0854   0.0415   0.1442    0.0820   0.0000      0.291115   433.3038       13.3653       18.4735       7.47476       1.41948      0.803211       6.32607       8.18293       8.46362       8.41804       7.76318       6.81204
  14  21 3713.4533    2.1779  4.5030 10.5898  0.0000      0.561064  0.1026   0.0290   0.1840    0.0711   0.0000      0.156850   443.1372       22.0139       18.8870       17.7927      -7.54445       10.1526       8.09110       10.4017       10.9668       10.6039       9.83518       8.43290
  14  22 3854.4584    1.8340  6.5230 10.2477  0.0000      0.288798  0.1325   0.0213   0.2390    0.0576   0.0000      0.108335   443.8823       28.5537      -5.55575       21.9047      -3.33521       6.54245       9.92526       12.6091       12.9845       12.8755       12.0749       10.7171
  14  23 3996.2294    1.5427  8.2218 10.0089  0.0000      0.568283  0.1607   0.0176   0.2949    0.0532   0.0000     0.0916430   444.8996       21.5449       20.2808      -11.7955       26.9407      -5.66569       11.6486       15.2418       15.6851       15.5647       14.0746       12.7559
  14  24 4137.0999    1.2909 11.4310  9.8059  0.0000      0.284625  0.2266   0.0142   0.4009    0.0480   0.0000     0.0880281   396.9968      -14.7618       57.9047      -7.64859      -31.9076       18.1485       15.2097       19.3616       20.7996       20.6163       18.7609       16.5064
  14  25 4278.0056    1.0971 13.7203  9.7173  0.0000     0.0107389  0.2907   0.0122   0.5089    0.0442   0.0000     0.0914675   432.6881       3.83635      -21.6513      -20.2359       37.1907       3.22396       17.8157       23.0633       24.2980       24.1813       22.0701       19.6085
  15   6 1601.0360    0.1850  0.2505  8.9225  0.0000       25.9567  0.0327   0.0105   0.0527    0.0479   0.0000       10.6035   435.7509      0.598016       18.7899      -3.52312      -2.11033       3.02444       3.58158       3.45999       3.45877       4.07231       4.45102       3.09289
  15   7 1753.8419    0.2893  0.3118  8.9851  0.0000       18.1888  0.0234   0.0136   0.0441    0.0556   0.0000       4.53355   434.3642      0.679751       13.8837       2.38763      0.125477      0.600821       2.30170       2.32063       2.59750       2.82004       2.82888       2.26568
  15   8 1902.3707    0.4658  0.4416  8.8837  0.0000       8.80828  0.0229   0.0166   0.0474    0.0776   0.0000       1.86350   436.5512       4.33508       11.9458       4.14621      -4.40352       1.99769       2.24611       2.86572       3.13108       3.09675       2.93993       2.61821
  15   9 2049.6957    0.6650  0.4676  9.2330  0.0000       5.71950  0.0229   0.0220   0.0448    0.0912   0.0000       1.43261   433.2784      0.216867       19.5884       1.84647     0.0280394       5.32833       2.05345       2.77720       2.88226       3.40942       2.87848       2.51101
  15  10 2195.9037    0.9218  0.6213  9.5682  0.0000       5.56325  0.0278   0.0268   0.0512    0.1098   0.0000       1.19865   436.3984       2.40538       13.5193       2.12679      -1.29515     -0.965470       2.47094       3.08960       3.26003       3.10022       2.86722       2.62139
  15  11 2339.5659    1.2767  0.8430 10.0008  0.0000       4.26161  0.0346   0.0333   0.0647    0.1419   0.0000      0.965208   436.7475       2.98789       9.18377       7.36821      -3.82577       1.82184       2.95640       3.85284       4.13006       4.12111       3.57083       3.11114
  15  12 2481.1669    1.7219  0.9131 10.2817  0.0000       4.46014  0.0357   0.0436   0.0677    0.1665   0.0000      0.967627   437.4432       5.54772       15.6255      0.425608      -3.08812       1.46508       3.03930       3.86882       4.13836       3.93433       3.56182       3.01683
  15  13 2622.4469    2.1733  0.8271 11.0973  0.0000       1.11232  0.0336   0.0569   0.0617    0.1415   0.0000      0.945935   438.0145     -0.349015       15.6447       2.54873      -5.51449       2.92591       2.86009       3.53730       3.59830       3.74148       3.45140       3.19010
  15  14 2764.2650    2.6446  1.0054 11.4661  0.0000       1.31317  0.0553   0.0654   0.0735    0.1681   0.0000      0.922111   437.5773      0.194161       12.5569       3.31670     -0.772936     -0.380719       5.78325       7.51129       8.19801       8.10959       6.93217       5.09022
  15  15 2905.8151    3.1939  0.9092 12.3782  0.0000       1.66942  0.0375   0.0855   0.0734    0.1367   0.0000       1.03364   440.8856       4.45846       18.0714       3.23651      -2.08913       2.66072       2.98517       3.54585       3.93598       4.13131       3.74532       3.36491
  15  16 3047.1491    3.9183  0.9598 12.2662 -0.0003      0.970330  0.0376   0.1005   0.0737    0.1805   0.0000      0.879021   434.0725       6.28091       6.25814       7.85197      -7.22154       6.57959       2.93239       3.73583       3.83415       3.94860       3.51431       3.25582
  15  17 3188.1496    3.8199  1.1551 12.4775 -0.0002       2.57832  0.0458   0.0951   0.0863    0.1827   0.0000      0.935863   442.3562       8.62777       13.7918       4.39617       7.66505       1.01374       3.54711       4.62693       4.90206       5.17296       4.67743       4.17886
  15  18 3328.8939    3.5280  1.5446 12.0518  0.0000      0.783232  0.0545   0.0745   0.0980    0.1574   0.0000      0.708141   432.0966       8.70521       12.0006       6.95671      -2.95721       2.59086       4.05242       5.31124       5.55803       5.55661       5.26723       4.61968
  15  19 3470.0451    2.9202  2.5296 11.4896  0.0000      0.255495  0.0716   0.0500   0.1285    0.0993   0.0000      0.309800   448.0748       17.0907       22.4248       3.62188      -12.0753       2.12884       5.20234       6.70898       6.89377       6.88679       6.45170       5.58326
  15  20 3611.5017    2.4717  3.5382 11.0843  0.0000      0.831299  0.0863   0.0364   0.1566    0.0757   0.0000      0.196396   439.4821       10.9552       9.63198      -1.67839      -31.6879       1.70195       6.05873       8.10567       8.06592       8.51505       7.63196       7.00506
  15  21 3752.8361    2.0982  5.1374 10.4468  0.0000      0.480467  0.1073   0.0256   0.1941    0.0657   0.0000      0.137182   437.4377       13.3136       15.6109       22.6808      -5.39068      -2.33263       7.78915       9.56603       10.2149       10.1795       9.53301       8.52032
  15  22 3894.6394    1.7356  7.0711 10.2048  0.0000      0.415811  0.1366   0.0194   0.2555    0.0528   0.0000     0.0982434   446.1254       32.7350       23.2293      -11.8134      -14.4455      -6.61008       9.22940       11.9399       12.6098       12.6645       11.9158       10.6974
  15  23 4036.2997    1.4676  9.1931  9.9222  0.0000      0.506388  0.1690   0.0159   0.3191    0.0492   0.0000     0.0833332   427.4372       14.3155       1.99539       9.19625       22.2536       9.56117       11.1657       14.2144       14.7910       15.0750       14.3487       12.7040
  15  24 4178.2317    1.2309 11.8022  9.7846  0.0000      0.309643  0.2259   0.0133   0.4073    0.0444   0.0000     0.0838630   433.4030      -7.27097       30.2007      -17.0296      -14.1263       14.4996       13.8564       17.3578       18.7776       18.7288       17.2333       15.9371
  16   6 1629.5333    0.2115  0.1893  8.9068  0.0000       15.9634  0.0170   0.0123   0.0362    0.0462   0.0000       8.91158   438.7947     -0.734310       14.5713      0.168278      -2.50332      -3.33346       1.80804       2.17837       2.05963       2.16083       1.98942       1.62794
  16   8 1933.2168    0.4480  0.4778  9.0077  0.0000       7.90640  0.0249   0.0154   0.0509    0.0737   0.0000       1.94424   437.5032       3.34530       15.6793       2.41278     -0.587315     -0.240986       2.07587       2.61268       2.83425       2.71867       2.71391       2.48944
  16   9 2081.7062    0.7082  0.5411  9.1240  0.0000       7.36802  0.0238   0.0222   0.0480    0.0995   0.0000       1.31534   436.6115      -5.38867       14.3196     -0.613196      -2.00892       1.84439       2.10623       2.49818       2.73150       2.61541       2.44494       2.49164
  16  10 2228.5746    0.9344  0.9089  9.2995  0.0000       5.52369  0.0375   0.0233   0.0679    0.1597   0.0000       1.03649   434.1651    0.00270227       14.7721       3.66859       4.26672       4.04606       2.77222       3.76116       3.89861       3.88910       3.71608       3.35505
  16  11 2372.7306    1.2500  0.8429 10.1679  0.0000       4.28941  0.0344   0.0314   0.0652    0.1197   0.0000       1.02241   434.9237       4.58695       13.6674       2.49019      -1.47692       2.89688       2.47920       3.23646       3.44292       3.43421       3.25566       2.92937
  16  12 2514.9901    1.7406  0.9572 10.5128 -0.0005       4.44917  0.0364   0.0409   0.0697    0.1422   0.0000      0.946735   440.4349       6.37765       10.5427      0.821159      -2.99175      -5.15439       2.76441       3.55119       3.75113       3.76602       3.63840       3.25381
  16  13 2657.0702    2.3964  0.8533 11.1890  0.0000       2.56367  0.0332   0.0599   0.0598    0.1429   0.0000      0.918561   434.5593       3.69652       14.1679       5.01301      -4.41327      0.716513       2.54985       3.22112       3.45142       3.58912       3.38918       3.09767
  16  14 2799.5451    2.9311  0.8524 11.5379  0.0000       1.52893  0.0321   0.0731   0.0613    0.1474   0.0000      0.866962   433.5891       7.55656       6.94326       2.67788     -0.949986       1.46614       2.46613       3.00128       3.15352       3.34164       3.04091       2.76958
  16  15 2941.8427    3.5261  0.9028 11.9327  0.0000       1.33895  0.0337   0.0868   0.0658    0.1613   0.0000      0.843069   439.2641       5.44998       13.3974       3.35936      -5.38486      0.805305       2.45284       3.15216       3.16332       3.21480       3.15297       2.83922
  16  16 3083.5747    3.9166  0.8745 12.6373  0.0000       1.02793  0.0376   0.1022   0.0649    0.1438   0.0000      0.922492   442.5191       11.6660       17.4128       4.26873      0.985867      -5.93581       3.13698       3.75662       3.50396       3.60848       3.54261       3.22050
  16  17 3225.0507    3.6812  1.4271 12.1724  0.0000       1.14887  0.0500   0.0792   0.0930    0.1499   0.0000      0.658933   438.8523       13.9218       22.1698       7.81635      -1.03173      -4.07846       3.25379       4.04137       4.69222       4.67940       4.19398       4.13426
  16  18 3366.5476    3.3551  1.7273 12.1044  0.0000      0.869724  0.0560   0.0690   0.1041    0.1272   0.0000      0.537116   436.7137       5.00867       7.15055       8.78949      -10.1387      -1.09597       3.83152       5.23387       5.17499       5.39214       5.09431       4.62428
  16  19 3508.0744    2.9258  2.7548 11.2240  0.0000      0.500219  0.0725   0.0466   0.1276    0.1126   0.0000      0.274890   430.3206       6.36609       22.8994       3.88704      -13.6465       3.78324       4.97124       6.51015       6.97550       6.80085       6.57368       5.97251
  16  20 3649.9987    2.4486  4.0129 10.6788  0.0000      0.381480  0.0900   0.0317   0.1518    0.0807   0.0000      0.147059   440.9126       6.95205       28.5682       17.2903      -18.7055       1.80001       6.00555       7.49660       8.23239       8.20009       7.50812       7.01304
  16  21 3792.0955    1.9581  5.3600 10.4321  0.0000      0.850253  0.1070   0.0234   0.2005    0.0596   0.0000      0.121683   421.9968       12.0488       32.9129       9.22034      -2.12697       14.2668       7.34776       9.22444       9.46610       9.93803       9.35069       8.39208
  16  22 3933.9620    1.6850  7.6497 10.0661  0.0000      0.433269  0.1421   0.0177   0.2528    0.0502   0.0000     0.0949242   445.9639       17.2821       34.8658       21.8681       5.52874       8.82001       8.92479       11.1158       11.7406       12.1273       11.2408       10.3163
  16  23 4076.0272    1.4225 10.3658  9.7744  0.0000      0.335176  0.1813   0.0140   0.3320    0.0462   0.0000     0.0763897   451.5020       40.4977       1.13985      -1.10163      -7.66865      -7.72511       11.0586       14.4974       14.9966       15.5701       14.4602       13.3663
  17   7 1812.0288    0.3775  0.3310  8.9242  0.0000       14.3645  0.0189   0.0149   0.0393    0.0594   0.0000       2.98139   437.4782      0.260381       11.0343      0.215150      -1.98337      -2.18792       1.62384       1.95203       2.10640       2.15941       2.28605       2.13938
  17   8 1963.3944    0.5127  0.5197  9.0751  0.0000       9.83569  0.0263   0.0161   0.0468    0.0773   0.0000       1.79452   437.2652       3.92186       13.4786       3.82585      -1.86358      -3.25106       2.09372       2.51026       2.81456       2.97155       2.56734       2.40554
  17   9 2113.0771    0.7410  0.5487  9.2787 -0.0020       6.91351  0.0239   0.0216   0.0470    0.0939   0.0000       1.28190   440.6673      -3.94990       14.2242      -2.01409     -0.472224       1.87871       2.06742       2.54896       2.60842       2.67888       2.32571       2.37011
  17  10 2260.3871    1.0078  0.7287  9.5754  0.0000       5.25266  0.0280   0.0261   0.0598    0.1258   0.0000       1.06404   436.8631      0.684892       10.0943      0.599442      -3.82940      -3.89412       2.12913       2.71412       2.83214       3.03254       2.98868       2.61592
  17  11 2405.1147    1.3728  0.9021 10.3493  0.0000       3.00986  0.0360   0.0334   0.0663    0.1190   0.0000       1.02927   438.0643       5.12228       11.9022      -4.92643      0.613585       2.97935       2.53421       3.23699       3.43162       3.29762       3.04343       2.94926
  17  12 2548.2011    1.8783  0.9505 10.4269  0.0000       2.48598  0.0338   0.0432   0.0657    0.1596   0.0000      0.847577   441.2570       1.43898       13.8665       1.82620       2.01284      -4.62956       2.53190       3.25597       3.41070       3.46580       3.28598       2.92822
  17  13 2691.1178    2.4740  0.9172 11.0793  0.0000       1.41412  0.0335   0.0576   0.0643    0.1450   0.0000      0.830282   438.2570      -2.13412       20.6782       7.92398       2.93625       1.36255       2.51968       3.16605       3.22206       3.29839       3.07851       2.93960
  17  14 2834.4302    2.9587  0.9045 11.9823  0.0001       2.54215  0.0345   0.0717   0.0651    0.1122   0.0000      0.922941   437.7696       6.25566       8.09932       3.51497      -2.38729       1.20636       2.39406       3.15084       3.19512       3.32261       3.22647       3.02395
  17  15 2977.3448    3.5540  0.9960 12.1303 -0.0010       1.71022  0.0369   0.0820   0.0682    0.1400   0.0000       1.14082   437.5186       5.14789       14.4700       1.87751      0.597575       1.00462       2.48953       3.15682       3.46019       3.48381       3.29514       2.93696
  17  16 3119.4216    3.8222  1.0678 12.4286  0.0000     -0.301658  0.0381   0.0885   0.0742    0.1492   0.0000      0.822497   437.8832       8.68548       15.5926       13.5581     -0.979125      -1.86357       2.51644       3.33298       3.44053       3.61076       3.36927       3.07345
  17  17 3261.5452    3.7248  1.4542 12.2011  0.0000       1.23932  0.0493   0.0762   0.0901    0.1421   0.0000      0.565247   445.0268       5.94255       10.6705       6.48023      -6.17971     -0.208790       3.10935       4.22876       4.20460       4.42130       4.31505       3.91158
  17  18 3403.5634    3.2254  2.1161 11.3553  0.0000      0.450643  0.0592   0.0558   0.1062    0.1577   0.0000      0.356530   435.0166       4.93900       12.0107       4.42803      -4.82579       6.07580       3.76629       4.84350       5.01948       5.14714       5.14036       4.46648
  17  19 3545.7374    2.8082  2.9606 11.1222  0.0000      0.846913  0.0727   0.0419   0.1301    0.1012   0.0000      0.232813   436.1413       1.17961       11.4750       17.5122      -7.17016       2.63807       4.56574       5.67100       6.13208       6.15951       5.95387       5.36833
  17  20 3688.0519    2.2699  4.6119 10.5417  0.0000      0.525515  0.0984   0.0276   0.1651    0.0734   0.0000      0.142231   449.6056       25.2602       22.7085      -3.18619       1.50857       3.33075       6.62369       8.55240       9.11023       8.98111       8.57390       7.75911
  17  21 3830.2708    1.9040  6.3347 10.2010  0.0000      0.342030  0.1173   0.0209   0.2149    0.0586   0.0000     0.0991257   441.1083       5.63476       12.4882       28.4346      -5.21190      -13.7488       7.29773       9.47758       9.99385       10.3095       9.66028       8.85430
  17  22 3972.5815    1.6274  8.5564  9.8103  0.0008      0.307679  0.1466   0.0158   0.2691    0.0522   0.0000     0.0773204   425.6186      -6.36722       18.4302       15.9389       11.1595       7.43838       8.80509       11.1614       11.9697       12.3947       11.8247       10.8066
  17  23 4115.6072    1.3371 10.7364  9.7815  0.0000      0.205923  0.1897   0.0130   0.3499    0.0434   0.0000     0.0757512   442.4237       21.0370       30.1125       17.6621       7.42033      -2.66598       10.9131       13.9280       14.9273       15.0158       14.3129       13.4021
  17  24 4258.1745    1.1810 13.7640  9.5896  0.0000      0.185094  0.2585   0.0107   0.4360    0.0415   0.0000     0.0779120   455.8122      -3.20991      -29.5328      -3.48332      -2.30892      -6.95977       13.2644       17.2574       18.8084       18.8889       17.7998       15.9774
  18   4 1341.5213    0.0974  0.0731  8.9850  0.0000       23.2758  0.0280   0.0108   0.0199    0.0346   0.0000       72.4553   437.9922       3.95167       15.4782     0.0180053      -2.01993       5.23981       1.89410       2.49397       2.88033       3.48356       2.97735       2.68135
  18   5 1518.7639    0.1650  0.1289  8.8704  0.0000       49.2549  0.0171   0.0111   0.0269    0.0436   0.0000       17.4138   436.4465      0.221441       15.5616       3.00266      -1.79076     -0.174335       2.14250       2.21791       2.29445       2.08751       2.01930       2.00158
  18   6 1683.6800    0.2854  0.2644  8.8771  0.0000       20.7378  0.0162   0.0130   0.0417    0.0502   0.0000       5.12046   438.9924     -0.900997       14.3362      0.662645      -4.52078     -0.252311       1.33229       1.61470       1.78328       1.69128       1.84465       1.64537
  18   7 1840.0267    0.3862  0.4065  9.0086  0.0000       13.8196  0.0231   0.0139   0.0477    0.0609   0.0000       2.73103   440.2784      -3.22799       14.6234     0.0623620      -1.84291       2.44799       2.42593       3.02508       3.37926       3.38702       3.26244       2.85301
  18   8 1992.8950    0.5675  0.5552  8.8786  0.0000       7.32303  0.0271   0.0162   0.0457    0.0906   0.0000       1.44001   433.8640    -0.0273470       16.3201       3.56047    -0.0701382      -1.91246       1.99765       2.60787       2.47594       2.63088       2.71081       2.75600
  18   9 2143.7992    0.7806  0.6248  9.4723  0.0000       6.12180  0.0251   0.0211   0.0522    0.0907   0.0000       1.28621   436.6391      -2.24617       15.6655     -0.200609       2.66642       2.13391       1.89544       2.28769       2.49524       2.35646       2.35421       2.18346
  18  10 2291.7512    1.1520  0.7588  9.6747  0.0000       5.99000  0.0282   0.0284   0.0550    0.1228   0.0000      0.954995   439.5330      -1.68508       13.2911       2.96001      -2.89875     -0.711533       2.03666       2.58122       2.69999       2.79200       2.69735       2.29513
  18  11 2436.8959    1.5046  0.9415 10.4327  0.0000       2.10549  0.0353   0.0352   0.0649    0.1299   0.0000      0.932665   444.2602      -2.48854       15.2599      0.424608      0.968107      0.596164       2.26136       2.90996       3.13839       3.38754       3.09750       2.90364
  18  12 2580.9352    2.0537  0.9817 11.0746  0.0000       2.14325  0.0338   0.0482   0.0724    0.1239   0.0000      0.849176   438.4539       3.00477       15.8916       2.13739       5.58288      0.620518       2.40777       3.01453       3.09989       3.12144       3.09430       2.88795
  18  13 2724.8097    2.6294  0.9000 11.3673  0.0000       2.54915  0.0324   0.0597   0.0589    0.1301   0.0000      0.850638   441.2675      0.214460       14.8126       5.09604      0.985762       2.80938       2.11683       2.65400       2.88396       2.96152       2.98562       2.69429
  18  14 2868.7457    3.2941  0.9626 11.6440  0.0001       1.05396  0.0350   0.0732   0.0639    0.1606   0.0000      0.740629   435.5310       11.8035       11.5684       1.89260       3.45599       5.47817       2.35936       3.67896       3.64975       4.09531       3.61141       3.62916
  18  15 3012.2922    3.9086  0.9085 12.4073  0.0000       2.86522  0.0311   0.0938   0.0666    0.1228   0.0000      0.885431   442.5804       5.96425       15.7685       1.72207      -1.39203       1.06080       2.15336       2.69732       2.97971       3.03303       2.79600       2.67539
  18  16 3154.9170    3.9897  1.0316 12.7581  0.0000      0.637805  0.0380   0.0931   0.0741    0.1223   0.0000       1.07507   439.6519       7.24792       8.49999       3.67011     -0.165813       3.29808       2.57102       3.21398       3.45118       3.70085       3.33617       3.14754
  18  17 3297.4040    3.5810  1.3972 12.5004  0.0000      0.222262  0.0488   0.0748   0.0856    0.1188   0.0000      0.650644   433.4657       12.8774       13.6138       8.31816      -5.43692     -0.734416       3.08865       3.89058       4.27744       4.30294       4.22584       3.81861
  18  18 3440.2558    3.0701  2.1633 11.8787  0.0000       1.23572  0.0620   0.0544   0.1139    0.0964   0.0000      0.377028   436.8996     -0.363339       7.14039       11.2088     -0.163939      -4.10876       3.69218       4.75908       5.08486       5.31521       5.12898       4.72033
  18  19 3582.8127    2.6165  3.4478 10.8538  0.0000      0.606030  0.0757   0.0360   0.1394    0.1008   0.0000      0.192907   442.9790       6.27634       11.5080       13.2744      -5.47722       5.65777       4.80820       5.94443       6.32583       6.52419       6.19089       5.91534
  18  20 3725.6235    2.1606  4.9854 10.4501  0.0000      0.389005  0.0996   0.0245   0.1734    0.0668   0.0000      0.126177   436.2985       11.8210      -12.3472       7.92429       5.26234      -3.07719       5.77930       7.67789       7.99702       8.56729       7.88060       7.43768
  18  21 3868.6176    1.8407  6.7157 10.1559  0.0000      0.420722  0.1212   0.0188   0.2162    0.0525   0.0000     0.0915517   427.0070       17.3801       21.3296      -10.2030      -16.5439       10.0557       7.05428       8.85904       9.61489       9.96890       9.63449       8.93475
  18  22 4011.3035    1.5441  9.2359  9.9280  0.0000      0.399074  0.1588   0.0146   0.2867    0.0436   0.0000     0.0768112   457.2784       8.84080       1.18474       7.88812      -2.23221      -5.94147       8.69804       11.6606       12.0850       12.5952       11.8609       11.3183
  18  23 4154.5584    1.2970 11.7871  9.7404  0.0000      0.289780  0.2060   0.0117   0.3696    0.0403   0.0000     0.0774949   430.1074       20.3228       27.2037       12.5962      -4.89028      -11.6175       10.6433       13.8333       14.5993       15.5278       14.8334       13.4484
  18  24 4296.9141    1.0670 14.6737  9.6637  0.0017     0.0566306  0.2895   0.0092   0.4780    0.0354   0.0000     0.0850184   432.2022       14.9674       34.0671       21.1942       22.6979       23.5378       13.3690       17.3349       18.7279       18.8784       18.1880       17.0465
  19   4 1364.3469    0.0963  0.0564  9.0043  0.0000       86.3826  0.0291   0.0112   0.0224    0.0411   0.0000       95.2154   438.8241       1.85245       14.0238      -1.34979      -3.33077      0.637721       2.12418       1.57674       2.58735       2.61851       1.85840       2.25012
  19   6 1709.3812    0.2559  0.2382  8.9031  0.0000       28.3534  0.0166   0.0118   0.0347    0.0484   0.0000       5.83059   439.6234      0.477991       14.5670      -1.04073      0.736531      -1.23926       1.20057       1.61500       1.80953       1.69490       2.04372       1.78241
  19   7 1867.3360    0.4401  0.4036  8.9583  0.0000       11.3668  0.0195   0.0146   0.0398    0.0643   0.0000       2.14652   437.0276      -4.28869       13.4395      -3.13738      -2.48273      -1.15650       1.32691       1.78586       1.82237       1.97955       1.86233       1.74227
  19   8 2021.8628    0.6050  0.5625  8.9513  0.0000       8.27718  0.0242   0.0169   0.0466    0.0910   0.0000       1.39862   438.6630      -3.18840       15.7026       1.36049      -6.14986     -0.136751       1.68122       2.07619       2.09665       2.17850       2.14349       2.10725
  19   9 2173.9291    0.8622  0.6648  9.3719  0.0000       9.76691  0.0265   0.0226   0.0534    0.0948   0.0000       1.28827   438.8877      0.611304       12.6675      -1.55021      -4.50126       1.63988       1.97581       2.87903       3.09448       3.35612       3.39686       2.80038
  19  10 2322.3813    1.1850  0.8672  9.5387  0.0000       1.57497  0.0313   0.0268   0.0589    0.1447   0.0000      0.866001   440.3115      0.587342       16.8212       6.82119      -5.20253       2.46676       1.92673       2.73993       2.82347       3.04712       3.02417       2.71060
  19  11 2468.1967    1.5782  0.9705 10.4037  0.0000       2.06992  0.0336   0.0350   0.0659    0.1311   0.0000      0.865485   436.1799      -2.82040       17.6742       2.06162       2.38822      0.713761       2.01799       2.57849       2.70180       2.87816       2.73435       2.54465
  19  12 2613.1286    2.0822  0.9904 11.0491  0.0000       1.03262  0.0346   0.0460   0.0655    0.1323   0.0000      0.911691   438.7739       4.52792       12.4122      0.537330      0.169561       1.31055       2.10445       2.66833       3.00160       3.02355       2.84757       2.81569
  19  13 2757.9633    2.6568  0.9742 11.7042  0.0000      0.306679  0.0354   0.0591   0.0637    0.1146   0.0000      0.935909   440.5300       3.24572       7.78203       3.37715      -4.10074      0.901389       2.18662       2.78772       3.05650       3.12925       2.81629       2.70164
  19  14 2902.6020    3.2873  0.9380 12.1163  0.0000      0.330018  0.0324   0.0748   0.0651    0.1165   0.0000      0.780232   436.2971       10.6326       11.0434       6.50717      -5.72344       3.10640       2.02301       2.48083       2.75873       2.78937       2.59701       2.47186
  19  15 3046.5644    3.8941  0.9786 12.4346  0.0000       1.50156  0.0349   0.0863   0.0655    0.1235   0.0000      0.775757   438.7778       12.4119       7.47421      0.786961       2.90825      -3.10430       2.31097       3.11825       3.28888       3.48375       3.56847       3.16798
  19  16 3189.9668    3.7785  1.2123 12.4719  0.0000       1.17088  0.0426   0.0790   0.0782    0.1252   0.0000      0.775988   439.4787       9.93255       7.13722       10.1297      0.441586       4.82913       2.52525       3.47807       3.52121       3.79217       3.63233       3.48344
  19  17 3332.9960    3.4598  1.6971 12.0786  0.0000       1.19659  0.0508   0.0609   0.0927    0.0981   0.0000      0.493202   438.4358       8.40925       10.6898       6.02842       3.62011       5.69359       2.85500       3.74228       4.10766       4.03186       4.09943       3.78759
  19  18 3476.3230    2.8800  2.4670 11.5100  0.0012       1.37198  0.0648   0.0439   0.1134    0.0870   0.0000      0.317584   437.1496       12.0622       18.6162       14.6266     -0.956467      -1.19092       3.54143       4.78293       4.95358       5.24008       4.95337       4.68093
  19  19 3619.7277    2.4755  3.6501 10.8678  0.0000      0.896494  0.0776   0.0326   0.1444    0.0784   0.0000      0.188813   438.2728       16.0260       4.84465       7.49180       4.33471      -7.97549       4.47717       5.70644       5.88859       6.42955       6.03769       5.68046
  19  20 3762.8309    2.0618  5.7766 10.2818  0.0000      0.551007  0.1035   0.0216   0.1918    0.0589   0.0000      0.109235   435.6398       6.93075       19.7561      0.381473       4.56079       5.45777       5.81948       7.36956       7.80369       8.25595       7.98396       7.51335
  19  21 3906.1349    1.7549  7.7702  9.9369  0.0000      0.344480  0.1290   0.0162   0.2331    0.0484   0.0000     0.0788193   454.1968       4.08047       17.1178       19.2036       21.0868       8.33957       6.98717       9.15554       9.80450       10.1158       9.89309       8.95792
  19  22 4049.4006    1.5087 10.1258  9.8175  0.0000      0.246083  0.1641   0.0130   0.2984    0.0403   0.0000     0.0688145   439.0339      0.744634       5.07277       18.4116       2.62398       6.26347       8.43531       10.8922       12.0921       12.2621       12.1173       11.1267
  19  23 4192.6741    1.2469 12.4041  9.7390  0.0014      0.216723  0.2167   0.0110   0.3821    0.0375   0.0000     0.0726472   450.8056      0.202064       9.21552       16.5873     -0.659289     -0.708777       10.3307       13.3394       14.5610       14.8750       14.3602       13.7107
  20   5 1566.5589    0.1980  0.1830  8.8744  0.0000       24.7806  0.0139   0.0109   0.0340    0.0407   0.0000       9.72490   437.3156       1.03999       17.7252     -0.540205     -0.334804      0.442052       1.00825       1.40510       1.44240       1.57463       1.80095       1.60639
  20   6 1734.2298    0.3139  0.3157  8.8637  0.0000       12.0134  0.0176   0.0122   0.0396    0.0501   0.0000       3.67037   437.5609      0.740406       14.4010       1.27943     -0.230783       1.99351       1.24455       1.69414       1.61585       1.83205       1.68040       1.56440
  20   7 1893.9638    0.4643  0.4755  8.9278  0.0000       9.46068  0.0220   0.0139   0.0431    0.0726   0.0000       1.77269   438.9114       1.69291       12.7664       2.43134      -3.53705       2.32353       1.54547       1.81314       2.12553       2.25185       2.06485       1.97686
  20   8 2050.1518    0.6732  0.5062  9.2773  0.0000       10.4696  0.0212   0.0189   0.0415    0.0741   0.0000       1.53855   438.9094      -1.25258       13.7257      0.235862       1.43379      -4.89755       1.43526       1.85330       1.91698       2.09232       1.84247       1.80936
  20   9 2203.2022    0.9439  0.7585  9.4559  0.0000       4.95812  0.0278   0.0224   0.0533    0.1086   0.0000       1.01968   436.3907       3.21979       13.5035      0.306041      -5.57515      -5.05442       1.69247       2.23415       2.35162       2.33787       2.35934       2.22311
  20  10 2352.5182    1.3143  0.9209  9.9243  0.0000       3.57882  0.0307   0.0287   0.0628    0.1265   0.0000      0.826087   438.1067       1.64937       11.8312       1.19823     -0.400404       3.72573       1.96788       2.64975       2.86490       3.01831       2.95227       2.75046
  20  11 2499.0587    1.7125  0.9135 10.5969  0.0000       3.27061  0.0303   0.0391   0.0624    0.1318   0.0000      0.911134   438.8605       3.44542       11.6705       1.66957     -0.744977       4.10146       1.88476       2.43331       2.63390       2.92532       2.77947       2.60927
  20  12 2644.8427    2.2513  0.9778 11.1520  0.0000      0.750147  0.0321   0.0494   0.0664    0.1266   0.0000      0.858371   437.1722       7.84154       12.8646       7.46514      -3.59585     -0.164878       1.89979       2.42460       2.55334       2.72320       2.80065       2.63517
  20  13 2790.8271    2.9347  0.8189 11.6548  0.0003       2.07378  0.0292   0.0669   0.0532    0.1172   0.0000      0.724352   436.7830       4.85559       7.07972       2.20920     -0.500505      -3.02093       1.71561       2.26360       2.46023       2.55433       2.66017       2.28969
  20  14 2936.0303    3.6643  0.8692 12.0336  0.0000       2.66541  0.0294   0.0813   0.0562    0.1260   0.0000      0.814972   439.6510       1.60378       10.7794       2.28265      -1.47624       1.65722       1.78151       2.34193       2.39925       2.74074       2.62689       2.36651
  20  15 3080.5170    3.8751  0.9842 12.0795  0.0000      0.947075  0.0325   0.0820   0.0633    0.1489   0.0000       1.01461   441.9482       7.83833       21.0017       6.94537      0.349920      0.307287       2.10623       2.78025       3.01209       3.10892       2.94983       2.59020
  20  16 3224.4101    3.7093  1.2554 12.5513  0.0000     -0.443735  0.0422   0.0751   0.0789    0.1115   0.0000      0.833183   442.0082       10.0344       10.3773      0.493463       2.50535       4.40225       2.34824       2.91173       3.36185       3.28168       3.22882       2.99232
  20  17 3368.1133    3.2714  1.9735 12.0232  0.0000      0.311385  0.0536   0.0539   0.1011    0.0786   0.0000      0.333166   437.0545       15.5480       12.2354      -4.77768       1.70645       1.24328       2.89835       3.89108       4.02603       4.35760       4.12778       3.92792
  20  18 3512.0373    2.8028  2.7143 11.5574  0.0000       1.29625  0.0686   0.0409   0.1139    0.0719   0.0000      0.246757   435.8369       17.4935       8.73951       4.21918       2.30141       1.47386       3.81153       5.08430       5.44855       5.64825       5.37463       4.95119
  20  19 3655.9139    2.3373  4.0539 10.8458 -0.0000      0.754845  0.0836   0.0282   0.1475    0.0650   0.0000      0.168377   437.5253       8.50960       7.64704       1.66295      -13.0401       2.15408       4.51874       5.99809       6.46787       6.65936       6.32197       6.04718
  20  20 3799.5209    1.9804  5.8686 10.3201  0.0000      0.371902  0.1061   0.0204   0.1868    0.0541   0.0000      0.104443   434.9035       8.40329       19.2168       3.89964      0.955046       1.46904       5.52315       7.11395       7.84733       7.95658       7.89086       7.24985
  20  21 3943.4731    1.6633  8.1765  9.9442  0.0000      0.318183  0.1333   0.0149   0.2465    0.0452   0.0000     0.0763009   442.9801       8.43105       4.87156       10.4371      -1.76702       2.20784       6.84638       9.02584       9.45985       9.88255       9.69583       9.15434
  20  22 4087.1038    1.3773 10.5232  9.8107  0.0002      0.252989  0.1788   0.0118   0.3147    0.0386   0.0000     0.0753889   444.6712       17.1316       15.2243      -6.80782       9.80594      -5.10050       8.46016       11.1350       12.0396       12.3421       12.1441       11.1930
  20  23 4230.7536    1.1925 13.5703  9.6973  0.0000     0.0753449  0.2413   0.0097   0.3981    0.0350   0.0000     0.0727093   436.5106       48.3435       7.58647      -13.1074       29.6979       13.0710       10.5276       13.4841       14.8848       15.3368       14.6469       13.9930
  20  24 4374.4818    0.9788 15.5418  9.6208 -0.0016      0.115438  0.3155   0.0079   0.4878    0.0319   0.0000     0.0886276   450.2070       31.5270       26.9829      -5.48377       1.86358     -0.876907       12.6585       16.5729       18.1217       18.4773       18.0083       16.7604
  21   4 1408.0688    0.1266  0.1219  8.8799  0.0000       12.2382  0.0190   0.0091   0.0307    0.0361   0.0000       29.8147   439.1008      -3.24180       18.5295       2.62649     -0.822018       1.39510       1.51378       1.88561       1.86385       2.23873       1.80025       1.91896
  21   6 1758.2728    0.3224  0.2611  8.9940  0.0000       18.6548  0.0162   0.0125   0.0281    0.0453   0.0000       4.03130   438.4281      -2.01648       14.1360       1.00950      -1.45403      0.997628       1.10247       1.37418       1.47265       1.55589       1.46592       1.49405
  21   7 1919.9073    0.4804  0.4942  8.9929  0.0000       12.4088  0.0239   0.0139   0.0414    0.0656   0.0000       1.86422   439.7000     -0.337725       15.6369      -1.10868      -2.27223      -1.91752       1.47336       1.69888       2.13825       2.12310       1.98034       1.83501
  21   8 2077.8624    0.7194  0.6225  9.1317  0.0000       7.63609  0.0237   0.0181   0.0470    0.0889   0.0000       1.23778   438.5061     -0.789245       12.1192      -1.62809       1.34639      0.460016       1.45045       1.68218       2.02848       1.92819       1.95248       1.89252
  21   9 2232.0124    0.9887  0.7655  9.5218  0.0000       5.45972  0.0260   0.0235   0.0556    0.1146   0.0000       1.01654   438.8544       2.27902       14.8046       6.59494      -1.87395      -2.59245       1.68394       2.18715       2.35530       2.57986       2.37797       2.31317
  21  10 2381.9430    1.3581  0.9119 10.3647  0.0000       2.45635  0.0348   0.0297   0.0586    0.1023   0.0000      0.947173   438.5045     -0.395107       15.3076       2.43335      0.238598       3.31778       2.26801       3.19801       3.27864       3.27297       3.08316       2.91738
  21  11 2529.4203    1.8716  0.9602 10.3963  0.0000       2.91346  0.0313   0.0384   0.0590    0.1418   0.0000      0.733228   438.3572     -0.969547       13.2235       7.92093      -3.18352      -2.51886       1.83141       2.33760       2.39181       2.50834       2.41932       2.34384
  21  12 2676.3193    2.4081  0.9566 11.0295  0.0000       1.85475  0.0372   0.0509   0.0594    0.1476   0.0000      0.941335   440.3359      0.415999       12.1541       5.88226       2.27680       2.08547       2.46066       3.31325       3.67994       3.91370       3.56282       3.30150
  21  13 2822.9690    3.0096  0.8298 11.7147  0.0000      0.454791  0.0289   0.0666   0.0535    0.1284   0.0000      0.811887   443.5417       3.51317       15.4859       1.16033      -4.90554       2.16689       1.95753       2.58008       2.81614       3.01717       2.84987       2.70688
  21  14 2968.9604    3.6443  0.7427 12.3813  0.0000      0.896960  0.0249   0.0856   0.0510    0.0994   0.0000      0.724633   442.1129       10.1922       17.1753       3.06316       3.41172    -0.0533735       1.46838       2.01468       2.05500       2.17369       2.05821       1.99539
  21  15 3114.0644    4.0143  1.0466 12.3708  0.0000       2.16056  0.0331   0.0826   0.0655    0.1222   0.0000      0.717506   437.8337       10.8548       12.7421       1.74224      -4.13676       3.97057       1.83270       2.32893       2.53272       2.62073       2.57911       2.46052
  21  16 3258.6315    3.8824  1.3711 12.1105  0.0000       1.75866  0.0424   0.0702   0.0760    0.1246   0.0000      0.778158   440.4650       11.2914       9.26517       1.70750       1.73610       2.63762       2.19201       2.84818       3.02454       3.27158       3.09373       2.96580
  21  17 3402.8644    3.1766  1.8618 11.9294  0.0000     -0.241003  0.0517   0.0508   0.0920    0.0812   0.0000      0.454978   439.2253       10.4078       18.4772       9.18737      -2.17295      -3.69690       2.70021       3.57343       3.87623       4.03460       3.83269       3.75838
  21  18 3547.4033    2.6657  3.0727 11.2291  0.0000      0.525306  0.0672   0.0343   0.1224    0.0629   0.0000      0.186870   438.2164       9.41746       17.1779       5.71633      -8.09176       1.33309       3.39979       4.47652       4.73078       5.03516       4.79158       4.60968
  21  19 3691.9557    2.2146  4.6504 10.7960  0.0000      0.593615  0.0884   0.0249   0.1591    0.0541   0.0000      0.126936   439.9874       12.5611       22.9914      -3.70328      -17.0808       5.67275       4.65710       6.06574       6.41945       6.87120       6.83827       6.20684
  21  20 3836.1928    1.8506  6.0967 10.3536  0.0000      0.554326  0.1060   0.0187   0.2017    0.0483   0.0000      0.102155   441.3035       12.4174       17.8529      -9.24582       5.12811      -2.30585       5.34190       7.05922       7.55164       7.71571       7.64608       7.27843
  21  21 3980.2465    1.5915  8.9470  9.9555  0.0000      0.400697  0.1438   0.0137   0.2636    0.0399   0.0000     0.0747850   444.3353       46.4301       17.4378       22.4246       3.57142       2.33470       6.71377       9.12351       9.50608       10.1358       9.59487       9.22303
  21  22 4124.4637    1.3758 11.9369  9.7536 -0.0002      0.226207  0.1985   0.0109   0.3340    0.0363   0.0000     0.0694956   430.9522       25.5258       51.7248       6.35101      -15.6216       8.27765       8.65597       11.3287       12.3095       12.6686       12.5313       11.6773
  21  23 4268.8809    1.1093 14.6051  9.7406 -0.0010      0.165121  0.2739   0.0085   0.4412    0.0306   0.0000     0.0772049   440.9354      -23.2643       68.0156       25.1779       20.8013       27.8099       10.6920       13.9175       15.0458       15.5379       15.5642       14.5424
  21  24 4413.2386    0.9704 17.9156  9.5370  0.0008      0.274469  0.3589   0.0071   0.5246    0.0292   0.0000     0.0829455   411.7823       36.4351       1.42801       12.1714       20.9521       18.7470       12.8442       17.0076       18.3696       19.1590       18.8196       17.6080
  22   3 1233.0716    0.0858  0.1088  9.0105  0.0000       8.74632  0.0240   0.0090   0.0346    0.0296   0.0000       69.7474   439.3359       5.60431       22.0343      -1.77871      -4.21362       1.15909       1.48957       2.16272       2.13739       2.32782       2.49599       2.11499
  22   4 1429.1504    0.1209  0.1334  8.9183  0.0000       68.2253  0.0184   0.0088   0.0361    0.0405   0.0000       29.1180   438.3015     0.0939411       17.6821      -1.72369     -0.566063       1.52766       1.28952       1.68401       2.18986       1.92627       1.81874       1.79009
  22   5 1611.3646    0.2098  0.2077  8.9588  0.0000       28.5555  0.0143   0.0102   0.0332    0.0391   0.0000       8.47221   438.4322      0.522088       18.2040      0.610864      0.524776       1.03311      0.889915       1.19921       1.30827       1.23178       1.31460       1.22700
  22   6 1781.5731    0.3393  0.3687  8.9149  0.0000       11.3534  0.0199   0.0113   0.0389    0.0517   0.0000       2.88534   437.8466      0.298429       16.0208       1.31482      -2.26632     -0.780701       1.45484       2.15092       2.58288       2.83178       2.76939       2.84202
  22   7 1945.1383    0.4921  0.5410  9.0514  0.0000       9.42186  0.0228   0.0135   0.0468    0.0694   0.0000       1.72564   438.2488       3.05547       17.3834      -3.82726      -1.53919    -0.0498004       1.36606       1.81825       1.88034       2.00494       1.95514       1.83922
  22   8 2104.8476    0.7392  0.5611  9.3367  0.0000       7.31073  0.0205   0.0191   0.0444    0.0808   0.0000       1.23877   435.4477      -1.56346       12.9333       3.76171      -2.93592     -0.613628       1.27172       1.71534       1.73831       1.80155       1.78702       1.61255
  22   9 2260.1362    1.0944  0.8644  9.5876  0.0000       5.32441  0.0282   0.0237   0.0571    0.1193   0.0000      0.879440   441.0122      -1.22950       16.1460       3.02434      -3.90679     0.0382907       1.57043       2.10118       2.17015       2.32427       2.30108       2.17680
  22  10 2410.9146    1.4621  0.9661 10.2682  0.0000       3.53459  0.0326   0.0304   0.0592    0.1226   0.0000      0.858412   438.1678      0.555806       17.9744       2.63528      -2.43893       2.37165       1.67608       2.20907       2.41031       2.48652       2.34388       2.30481
  22  11 2559.2841    1.8996  1.0408 10.8508  0.0000       2.30820  0.0341   0.0386   0.0629    0.1224   0.0000      0.774879   439.1274       2.73696       11.3012       3.67580      0.250128    -0.0258385       1.79587       2.31761       2.44998       2.64260       2.58850       2.42919
  22  12 2707.1902    2.5223  0.9934 11.1870  0.0000       2.91961  0.0322   0.0517   0.0604    0.1405   0.0000      0.756357   439.1423       4.63027       13.6835       4.26338      -1.60868       2.66438       1.78654       2.28214       2.33906       2.53633       2.43543       2.33443
  22  13 2854.8593    3.1979  0.9486 11.8140  0.0000       2.80373  0.0317   0.0654   0.0575    0.1254   0.0000      0.818406   435.5779       2.19602       13.6267       4.37914      -3.18404      -1.79254       1.57527       2.14015       2.13850       2.43905       2.19933       2.17519
  22  14 3001.4794    3.7851  0.9399 12.2572  0.0000       1.32105  0.0304   0.0785   0.0583    0.1210   0.0000      0.864512   440.2324       6.90487       13.7319       5.60187      -1.43550       1.20237       1.75684       2.12460       2.30570       2.46664       2.45405       2.30145
  22  15 3147.0561    3.9676  1.1201 12.4231  0.0000      0.405896  0.0353   0.0778   0.0664    0.1227   0.0000      0.750968   437.1783       4.16789       12.0151       3.26259      -1.34916       4.20841       1.83837       2.33427       2.61856       2.90469       2.77279       2.61491
  22  16 3292.3295    3.6113  1.4473 12.2815  0.0000       1.00554  0.0439   0.0649   0.0768    0.1013   0.0000      0.546957   441.8042       9.11517       14.3857       4.10498      0.115704     -0.352944       2.24422       2.92059       2.97578       3.27571       3.26749       3.08692
  22  17 3437.3671    3.0176  2.1024 12.0059  0.0000      0.813161  0.0564   0.0459   0.1008    0.0674   0.0000      0.406167   439.6165       4.20848       3.47103       5.96451       3.53024       1.72318       2.84962       3.70878       3.94821       4.09627       4.08862       3.95349
  22  18 3582.2542    2.5684  3.3887 11.1578  0.0000      0.500775  0.0704   0.0305   0.1270    0.0565   0.0000      0.196156   438.6323       5.31666       13.4816      0.995671      -7.68947       3.29339       3.41199       4.50852       4.75355       5.06645       4.86467       4.64914
  22  19 3727.2793    2.1363  5.1345 10.6324  0.0000      0.410403  0.0910   0.0219   0.1711    0.0497   0.0000      0.115775   445.4667      -4.36707       7.88374       10.0967      -5.41801       1.70530       4.36310       5.73150       6.23865       6.57370       6.31417       6.16825
  22  20 3872.0936    1.8313  7.1452 10.1236  0.0000      0.551868  0.1134   0.0161   0.2099    0.0441   0.0000     0.0807887   426.4940       22.6592       6.63310       11.8937      0.143390      -2.70116       5.38837       7.02382       7.67634       7.96116       7.98956       7.57030
  22  21 4016.8631    1.5257  9.5387  9.9106  0.0000      0.328410  0.1494   0.0124   0.2720    0.0376   0.0000     0.0746612   449.1571       17.6136       7.65429       10.1443      -8.12070       1.44775       6.71808       8.84041       9.50099       9.84656       9.75185       9.28959
  22  22 4161.1168    1.2941 12.8755  9.7484  0.0000     0.0910801  0.2178   0.0096   0.3587    0.0338   0.0000     0.0714999   447.3875       12.2558       17.6086       12.0451       14.2776      -3.51964       8.52738       11.4427       12.4328       12.5525       12.7134       11.8151
  22  23 4306.0055    1.0788 14.7828  9.7266 -0.0006      0.105470  0.2745   0.0082   0.4339    0.0295   0.0000     0.0786344   435.2475       31.7491       18.4517      -11.4241       18.6104      -23.4743       10.3814       13.3882       14.7223       15.4985       14.8408       14.3762
  23   4 1449.6999    0.1414  0.1022  8.8866  0.0000       61.6902  0.0154   0.0100   0.0251    0.0387   0.0000       25.9826   441.2768      0.371676       19.7033       2.29732      0.420068       1.23289      0.960020       1.32446       1.58937       1.67990       1.42334       1.42014
  23   5 1632.8233    0.2316  0.2538  8.8811  0.0000       20.3861  0.0174   0.0098   0.0336    0.0392   0.0000       6.02112   439.5045      -2.86925       18.7539      -2.14613     -0.197777     -0.507157       1.08361       1.56983       1.67854       1.59988       1.61736       1.54427
  23   6 1804.2408    0.3817  0.4343  8.9108  0.0000       11.2441  0.0208   0.0117   0.0419    0.0550   0.0000       2.34584   440.8462      0.408409       18.1527     -0.444088     -0.181166      0.809800       1.43012       1.89398       2.12206       2.08180       1.94353       1.78374
  23   7 1969.7059    0.5631  0.5040  9.0105  0.0000       9.94552  0.0196   0.0148   0.0398    0.0676   0.0000       1.51842   439.6836      -2.19163       12.0046      -1.65852      -6.74537      -4.04710       1.11896       1.54027       1.55125       1.78787       1.69879       1.65411
  23   8 2131.2404    0.7538  0.7077  9.3628  0.0000       7.96990  0.0258   0.0180   0.0490    0.0874   0.0000       1.19948   440.1998      0.727804       15.1628     -0.491012      0.604691       1.14471       1.45043       1.99778       2.14634       2.24470       2.08989       2.08490
  23   9 2287.5290    1.1041  0.8268  9.8123  0.0000       3.42423  0.0261   0.0240   0.0577    0.1046   0.0000      0.908974   438.7687     -0.622622       15.8520     -0.867868      0.160121      -3.44389       1.48316       1.81798       2.07590       2.15921       2.03529       2.02825
  23  10 2439.2944    1.5384  0.9659 10.4247  0.0000       3.80690  0.0318   0.0309   0.0583    0.1105   0.0000      0.823453   439.8293       6.21580       14.8471      0.968250      0.996725       1.40283       1.61834       1.99735       2.32970       2.52855       2.39433       2.30243
  23  11 2588.7262    1.9950  0.9855 10.9554  0.0000       2.60442  0.0312   0.0401   0.0602    0.1117   0.0000      0.825524   437.5677     -0.361882       18.8614       1.23251      -5.34537      -1.92381       1.56933       1.99689       2.13126       2.33626       2.18719       2.13624
  23  12 2737.6537    2.6883  0.9196 11.3799  0.0000       1.36912  0.0284   0.0543   0.0567    0.1163   0.0000      0.770630   437.1699       4.03532       13.4778       1.66849      -1.03678       3.62746       1.51305       2.04110       2.15140       2.24078       2.31651       2.19570
  23  13 2886.1618    3.3986  0.9632 11.8015  0.0000       1.91044  0.0318   0.0672   0.0546    0.1333   0.0000      0.717909   438.6108       3.06036       13.9930       1.56202      -3.14492      -1.91120       1.66770       2.04201       2.21916       2.28649       2.28330       2.15820
  23  14 3033.5816    3.8328  0.9161 12.4155  0.0002       2.07068  0.0295   0.0788   0.0572    0.1128   0.0000       1.00053   440.6947       4.79609       12.0031       6.29183      -1.71222       2.54000       1.58821       2.01296       2.28071       2.31323       2.34964       2.15047
  23  15 3179.7324    3.9089  1.0882 12.5405  0.0000     -0.443636  0.0341   0.0769   0.0655    0.1136   0.0000      0.826077   441.6501       4.55909       13.4046       3.95368       3.19359      -1.45459       1.71008       2.06958       2.16489       2.38186       2.39458       2.30164
  23  16 3325.6359    3.4698  1.6124 12.0955  0.0000      0.581383  0.0447   0.0568   0.0811    0.0904   0.0000      0.413091   436.2994       9.61591       16.1142       12.3406      -1.82832       3.24635       2.22368       3.09123       3.21868       3.45288       3.38127       3.30154
  23  17 3471.4140    2.9262  2.5847 11.5557  0.0000      0.826823  0.0587   0.0383   0.1062    0.0605   0.0000      0.254232   437.3809       10.0246       13.7035       6.41291       5.40194       6.43857       2.75830       3.72150       3.90518       4.10800       4.06128       3.96280
  23  18 3616.9858    2.4029  3.9430 10.9243  0.0000      0.806846  0.0754   0.0261   0.1328    0.0501   0.0000      0.149658   440.9732       10.6123       17.7438       9.01651      0.306713       9.44838       3.55424       4.50621       4.84398       5.13983       5.20059       4.94028
  23  19 3762.5492    2.0412  5.7263 10.4012  0.0000      0.780244  0.0970   0.0189   0.1709    0.0457   0.0000      0.105416   431.4258       17.3367       5.50998       16.5164      -3.76350      -9.13886       4.38758       5.64739       6.24089       6.62686       6.31806       6.16683
  23  20 3907.9736    1.7099  8.1530 10.0729  0.0000      0.508899  0.1270   0.0142   0.2266    0.0385   0.0000     0.0770106   441.8850       8.49331       15.2398       16.7072       15.3191      -3.36559       5.51878       7.43812       7.96009       8.57323       8.29995       7.94233
  23  21 4053.1054    1.4504 10.6132  9.8838  0.0000      0.375778  0.1649   0.0114   0.2907    0.0348   0.0000     0.0705854   441.8460       14.7683       11.1449       22.3967      -15.8600       1.61931       6.98510       9.07130       9.99052       10.3830       10.2325       9.72875
  23  22 4198.0109    1.2130 12.8370  9.7795 -0.0007      0.104911  0.2193   0.0090   0.3705    0.0314   0.0000     0.0752209   438.3311       6.71142       11.9226       18.1236       1.07916      -5.71055       8.41986       11.1524       12.1245       12.7466       12.4653       12.1970
  23  23 4343.5740    0.9956 15.6511  9.7210  0.0000      0.235153  0.3051   0.0075   0.4679    0.0282   0.0000     0.0834084   455.7673       4.81843      -3.17474       22.5431       12.0991       3.90222       10.6175       13.8203       15.3431       15.8870       15.7951       15.1386
  24   3 1270.9505    0.0735  0.0603  9.0005  0.0000       93.3280  0.0374   0.0090   0.0214    0.0329   0.0000       169.190   437.6382      -1.90775       25.2774      0.841237      -4.96008      -2.54790       2.33855       1.41748       3.35536       4.70504       2.34814       3.15340
  24   4 1469.7835    0.1493  0.1604  9.0151  0.0004     -0.438119  0.0162   0.0088   0.0313    0.0330   0.0000       17.8941   439.4579   -0.00569721       21.7707      0.108575      -3.70616      -2.23229      0.915800       1.22581       1.47140       1.45477       1.20124       1.39383
  24   5 1653.6902    0.2652  0.2876  8.9257  0.0000       8.87823  0.0161   0.0101   0.0339    0.0406   0.0000       3.70512   440.4037     -0.205200       20.1884     -0.915179      -2.19061     -0.471398      0.923979       1.23127       1.29356       1.31520       1.27640       1.39196
  24   6 1826.3520    0.4235  0.3727  8.8663  0.0000       13.9975  0.0188   0.0129   0.0320    0.0566   0.0000       2.09577   439.7808      -1.15973       17.9730     -0.650080      -2.27497      0.630421       1.00756       1.30297       1.51256       1.63997       1.59350       1.43886
  24   7 1993.6473    0.5793  0.5378  9.1025  0.0000       9.71466  0.0202   0.0149   0.0419    0.0685   0.0000       1.52210   439.5355     -0.716130       18.1706      0.103140    -0.0286749      -3.08412       1.18491       1.52521       1.71953       1.88952       1.82228       1.67533
  24   8 2156.9003    0.8495  0.7299  9.1316  0.0000       6.64682  0.0244   0.0184   0.0476    0.1026   0.0000      0.991195   440.1596      -2.96539       16.6550       4.01429      -1.28660       1.15542       1.25881       1.76661       1.80274       2.03013       1.76613       1.86464
  24   9 2314.4347    1.2186  0.8860  9.9097  0.0000       5.15254  0.0293   0.0250   0.0534    0.1073   0.0000      0.873450   439.9375      0.821536       13.1040       4.18295      0.759708      -2.23170       1.48677       1.83529       2.05094       2.18211       2.04860       2.06654
  24  10 2467.1227    1.5937  1.0765 10.4494  0.0000       3.17803  0.0341   0.0309   0.0632    0.1182   0.0000      0.857002   438.3097     -0.811765       13.5901       2.68612      -2.43002      -1.81208       1.56820       2.17700       2.25352       2.53402       2.60621       2.41828
  24  11 2617.7485    2.0968  1.0039 11.0432  0.0000       1.72982  0.0308   0.0412   0.0596    0.1207   0.0000      0.756510   439.2038       4.63455       15.7389       5.33898      -1.66971       2.34263       1.53105       1.96993       2.13572       2.32785       2.37914       2.12140
  24  12 2767.7870    2.7747  0.9857 11.4873  0.0000       2.85021  0.0295   0.0543   0.0588    0.1207   0.0000      0.749597   434.6610       5.34874       12.9442       4.21129      0.194912       1.96035       1.48161       2.01606       2.21203       2.33887       2.25763       2.26760
  24  13 2916.9906    3.4635  0.8430 12.0085  0.0000      0.814900  0.0260   0.0723   0.0521    0.1178   0.0000      0.813172   438.8701       3.41045       14.9411       2.01411      -4.38907     -0.117118       1.36280       1.80335       1.90344       2.09460       2.08919       2.00727
  24  14 3065.0895    3.9545  1.0035 12.3616  0.0000      0.685217  0.0328   0.0760   0.0566    0.1199   0.0000      0.747806   437.3674       7.91932       14.4310       8.55848       1.81202       4.20509       1.57522       2.14128       2.32056       2.52267       2.52164       2.50472
  24  15 3212.0114    3.9509  1.1886 12.6006  0.0000      0.810330  0.0366   0.0762   0.0704    0.1192   0.0000      0.715091   441.5528       8.67332       15.2474       6.24381      -6.32690       3.51303       1.79923       2.37260       2.56253       2.74825       2.64481       2.43586
  24  16 3358.6373    3.3674  1.8773 12.0572  0.0000       1.08061  0.0483   0.0501   0.0841    0.0742   0.0000      0.421861   440.7484       8.24023       14.8358       11.3281     -0.607248       3.64745       2.16898       2.94808       3.07469       3.33112       3.18949       3.04779
  24  17 3504.7917    2.7849  2.7627 11.4178  0.0000     0.0707946  0.0597   0.0341   0.1063    0.0581   0.0000      0.249865   445.2166       1.95493       21.0987       10.0789      -2.30986      -3.06698       2.73535       3.51562       3.86931       3.92071       4.05905       3.75683
  24  18 3651.1745    2.3287  4.0512 10.9910  0.0000      0.551867  0.0740   0.0249   0.1369    0.0461   0.0000      0.131544   437.7704       16.2632       18.7525       7.41347      -7.52517     -0.935780       3.47723       4.34051       4.92745       5.23136       5.19328       4.93070
  24  19 3797.2558    1.9393  5.7440 10.5849  0.0000      0.691349  0.0974   0.0183   0.1769    0.0402   0.0000      0.109076   443.5553       9.73853       8.19059       4.32572       4.90831       1.94769       4.23632       5.66190       6.17494       6.42652       6.35184       6.11496
  24  20 3943.1316    1.6468  8.3435 10.0024  0.0000      0.383711  0.1281   0.0132   0.2270    0.0388   0.0000     0.0788114   438.5722      -3.25967       25.2271      -8.39829      -2.07255       9.05122       5.41139       7.05030       7.76754       8.31434       8.01312       7.80193
  24  21 4088.6112    1.3953 11.3232  9.8268  0.0000     0.0744285  0.1772   0.0102   0.3055    0.0337   0.0000     0.0669447   440.0576      -2.72521       15.3496       3.10898      -8.93454      -1.27691       7.03395       9.40917       10.0714       10.8062       10.6421       10.1341
  24  22 4234.6356    1.1585 14.0251  9.8203 -0.0002      0.286132  0.2453   0.0083   0.4056    0.0290   0.0000     0.0755151   445.6478       9.05251       11.0013      -10.7339      -8.92243      -4.45966       8.70108       11.5858       12.3815       13.2661       12.9525       12.6269
  25   3 1289.4130    0.0859  0.1205  8.9688  0.0000       98.4896  0.0322   0.0083   0.0332    0.0394   0.0000       66.8741   440.6803       2.35575       21.6026      0.322865      -3.23180     -0.558271       2.98126       2.06871       3.51226       4.13389       2.04857       3.51484
  25   6 1847.9437    0.4212  0.4616  8.9567  0.0000       13.2759  0.0204   0.0118   0.0378    0.0549   0.0000       2.02600   439.8236       1.39823       16.4647      -1.13085      -1.39429     -0.214890       1.03680       1.42469       1.44697       1.56139       1.55995       1.52074
  25   7 2017.0045    0.6114  0.5950  9.2324  0.0000       8.16410  0.0219   0.0146   0.0427    0.0670   0.0000       1.42998   441.2607      0.496158       17.7686       2.92254      -3.23920     -0.265579       1.15414       1.46326       1.56493       1.75209       1.69624       1.62396
  25   8 2181.8888    0.8913  0.7265  9.4614  0.0000       6.57282  0.0241   0.0191   0.0475    0.0883   0.0000       1.07376   440.5631      -1.15442       16.8994      -1.22565     -0.821827       2.58076       1.24366       1.54736       1.73208       1.80847       1.81417       1.75496
  25   9 2340.6349    1.3114  0.8569 10.1597  0.0000       4.98864  0.0266   0.0267   0.0537    0.0962   0.0000      0.903705   441.0643      0.566044       17.1761       3.52174      0.652849     -0.882002       1.23147       1.65769       1.68419       1.78090       1.82402       1.81830
  25  10 2494.4628    1.7469  1.0163 10.7871  0.0000       2.08211  0.0319   0.0335   0.0584    0.1026   0.0000      0.798192   437.8405       3.02062       14.3469       3.14638     -0.565666      0.682535       1.45660       1.94336       2.18337       2.32500       2.19758       2.23327
  25  11 2646.3715    2.3023  1.0120 11.3198  0.0000       3.46763  0.0331   0.0442   0.0552    0.1055   0.0000      0.812584   439.3637      0.551929       12.3365       7.47505      -4.61138      -1.33745       1.46036       2.04301       2.15344       2.37295       2.29694       2.25824
  25  12 2797.4440    2.9911  0.9172 11.5097  0.0000       1.25920  0.0288   0.0574   0.0494    0.1198   0.0000      0.707514   440.3816       1.50838       16.0149      -2.36496      -2.06359      -1.76647       1.34448       1.79279       1.93585       2.01315       1.99006       1.95960
  25  13 2947.5317    3.5968  0.9224 12.0848  0.0000       3.17446  0.0269   0.0712   0.0554    0.1191   0.0000      0.715075   437.7013       5.97704       16.0162       6.59696      0.249171       3.07476       1.31591       1.71133       1.95505       2.06880       1.92864       1.95901
  25  14 3096.2001    4.0598  1.0957 12.2562  0.0000      0.934998  0.0329   0.0751   0.0606    0.1308   0.0000      0.861816   441.2857       6.87384       16.4918       3.75853       1.11943     0.0682403       1.59543       1.93496       2.09466       2.30864       2.37791       2.31156
  25  15 3243.9299    3.6551  1.3681 12.4254  0.0000      0.193138  0.0405   0.0633   0.0715    0.0956   0.0000      0.601519   439.5488       4.34390       14.5875      0.388809      -3.92868      -3.63125       1.79995       2.47744       2.56189       2.85395       2.79590       2.75038
  25  16 3391.1474    3.2506  1.9568 12.1246  0.0000      0.853046  0.0486   0.0482   0.0910    0.0681   0.0000      0.368206   438.8478       6.07867       11.7648       2.70996       4.86804       4.78809       2.11357       2.77212       2.99605       3.19034       3.18610       3.12047
  25  17 3538.1816    2.7344  2.7808 11.4582  0.0000      0.672535  0.0599   0.0333   0.1028    0.0551   0.0000      0.238803   434.3526       2.93455       12.6201       5.16299      -2.79262      -4.78296       2.62747       3.32254       3.64093       3.85703       3.84267       3.82958
  25  18 3685.0429    2.2177  4.6906 10.8938  0.0000      0.453756  0.0830   0.0217   0.1453    0.0403   0.0000      0.128085   434.5873       14.6957       16.4309      -1.76673      -2.81132       4.31932       3.51127       4.52714       4.92189       5.29912       5.29939       5.00434
  25  19 3831.6869    1.9055  6.8474 10.4075  0.0000      0.561984  0.1051   0.0163   0.1937    0.0377   0.0000     0.0831359   443.8474       15.2340       6.18884       11.2471       1.14897       4.96445       4.39311       5.67233       6.38679       6.56214       6.72647       6.31846
  25  20 3978.0826    1.5818  9.3127 10.0414  0.0000      0.396772  0.1407   0.0122   0.2510    0.0348   0.0000     0.0743265   450.9530      -5.60109       12.8936      -4.30211      0.674950      0.809190       5.61651       7.40042       8.13658       8.67291       8.56964       8.25779
  25  21 4124.0903    1.3496 11.5093  9.8477  0.0005      0.193147  0.1813   0.0096   0.3087    0.0315   0.0000     0.0690845   438.8594      0.681295       30.6676       14.9416       17.1853       1.78155       6.67898       8.99806       9.62642       10.3229       10.1701       9.68154
  25  22 4270.7019    1.1206 13.9913  9.8287  0.0000      0.352635  0.2431   0.0082   0.3958    0.0277   0.0000     0.0787473   440.4979       3.01260      -2.55134      -1.34646      -8.06100      -13.2854       8.19199       10.9729       11.9159       12.6877       12.4641       12.0591
  26   3 1307.4892    0.0889  0.1020  8.9975  0.0000       66.3030  0.0207   0.0076   0.0304    0.0328   0.0000       66.3656   440.2392       1.86448       19.1814      -1.09271     -0.928677    -0.0271359       1.10924       1.27400       1.44260       1.77919       2.09937       1.72628
  26   4 1508.7305    0.1681  0.1303  8.9673  0.0000       39.7606  0.0147   0.0092   0.0201    0.0332   0.0000       15.2468   440.1209     -0.653373       17.7440      0.999962     -0.973810     -0.195275      0.776040      0.959183       1.17383       1.25792       1.40500       1.45693
  26   5 1694.0643    0.3086  0.2775  8.9527  0.0000       10.7532  0.0145   0.0109   0.0289    0.0400   0.0000       3.64102   439.5843      -1.11723       20.2936       1.85350      -1.63341      -1.11898      0.742581       1.02191       1.13500       1.19650       1.08445       1.15343
  26   6 1869.0483    0.4733  0.4244  8.9907  0.0000       8.15201  0.0216   0.0135   0.0360    0.0591   0.0000       1.71256   439.6291     -0.371830       16.4427      0.548838      -2.06267      -1.56029       1.78234       2.47227       3.13146       3.49234       4.00582       2.97234
  26   7 2039.8509    0.6417  0.6515  9.2790  0.0000       8.99481  0.0238   0.0147   0.0447    0.0714   0.0000       1.32611   439.1161       1.76230       19.9870      0.418243      -4.10775      -1.41277       1.21252       1.52745       1.64072       1.66489       1.75438       1.66073
  26   8 2206.2023    0.9387  0.8107  9.7385  0.0000       7.54989  0.0261   0.0194   0.0512    0.0818   0.0000       1.03387   438.7435       1.41428       19.3145      0.667561     -0.308683      0.399061       1.18959       1.53148       1.65912       1.78934       1.73690       1.72304
  26   9 2366.1852    1.3335  0.9619 10.0518  0.0000       4.69250  0.0292   0.0252   0.0563    0.1057   0.0000      0.881789   439.4497      -2.19120       18.3003       4.29447      -4.35121       1.72446       1.31558       1.62896       1.79773       1.95309       1.97309       1.95622
  26  10 2521.2804    1.7796  0.9886 10.8192  0.0000       1.65752  0.0301   0.0339   0.0578    0.1060   0.0000      0.867110   439.3888       1.90538       13.4671       5.36782      -4.91118       2.03334       1.46408       1.92448       2.03910       2.16402       2.15297       2.00809
  26  11 2674.4235    2.5428  0.9004 11.2709  0.0000      0.709788  0.0271   0.0494   0.0501    0.1259   0.0000      0.677443   436.4530      0.547710       17.6568       1.05344     -0.441115       1.49825       1.31720       1.67598       1.90477       2.08706       2.12692       2.11053
  26  12 2826.6565    3.1149  0.9492 11.5066  0.0000       2.71830  0.0273   0.0592   0.0535    0.1270   0.0000      0.610366   440.9498       5.23643       17.0131       6.07944       1.35436      0.828255       1.37135       1.77456       1.90173       2.02392       1.97974       2.01452
  26  13 2977.5192    3.6446  0.9086 12.3068  0.0000       2.64421  0.0270   0.0715   0.0526    0.1044   0.0000      0.844533   438.6518       4.11982       12.6048       4.57003      -2.35247      0.219945       1.25175       1.71091       1.81467       1.93419       1.89705       1.91241
  26  14 3126.9618    3.8821  1.1324 12.4718  0.0000      0.226390  0.0344   0.0709   0.0625    0.1146   0.0000      0.923972   439.2379       5.23914       12.8160       6.75721      0.176726       1.28643       1.46153       1.84776       2.04535       2.23856       2.26328       2.13555
  26  15 3275.3659    3.7785  1.4346 12.2041  0.0000    -0.0237101  0.0387   0.0604   0.0704    0.0978   0.0000      0.480411   438.1133       7.64392       20.2630       6.61170     -0.152785      -4.13943       1.64558       2.10762       2.33872       2.51114       2.56362       2.40760
  26  16 3423.5158    3.0918  2.2381 11.7375  0.0000       1.04699  0.0509   0.0408   0.0919    0.0677   0.0000      0.277307   439.8523       5.51200       12.9721       6.51505      -4.63054       3.59767       2.10540       2.84363       2.98905       3.20927       3.27104       3.14943
  26  17 3571.1152    2.5215  3.2530 11.3272  0.0000      0.441445  0.0651   0.0286   0.1140    0.0502   0.0000      0.208000   438.7525       4.08971       21.4769       8.89856      0.124846      -1.60010       2.70308       3.62830       4.00194       4.05533       4.12081       3.89582
  26  18 3718.5956    2.1277  5.1279 10.8034  0.0000      0.317924  0.0865   0.0199   0.1577    0.0393   0.0000      0.114910   442.6359       7.00919       18.1545     -0.145198      0.421666      -3.66016       3.44029       4.70871       5.03316       5.35926       5.28137       5.21352
  26  19 3865.5995    1.7828  6.6652 10.4538  0.0000      0.402723  0.1060   0.0154   0.1910    0.0358   0.0000     0.0898664   441.5419       28.2938       15.8489      -8.28705      -2.47678       5.70747       4.16769       5.53537       6.06084       6.51300       6.46094       6.27316
  26  20 4012.6004    1.5407  9.7547 10.0370  0.0000      0.350851  0.1463   0.0115   0.2576    0.0333   0.0000     0.0713608   436.9739       10.7792       24.6480       11.3869      0.688104       4.12090       5.52031       7.49500       7.96042       8.65743       8.38570       8.27336
  26  22 4305.3642    1.0508 14.7218  9.8086  0.0003      0.139062  0.2647   0.0073   0.4058    0.0264   0.0000     0.0817825   430.4130       28.1375       15.9876     -0.929133       16.0500       2.50850       8.33757       11.1343       12.2488       12.8857       12.8770       12.4384
  27   4 1527.5846    0.1716  0.1560  8.9315 -0.0013       19.9084  0.0134   0.0088   0.0245    0.0314   0.0000       12.8928   439.8044     -0.344319       18.1763      0.848890      -1.40737      -1.38212      0.737030       1.04709       1.11709      0.999485       1.05283       1.20095
  27   5 1713.6123    0.3022  0.2720  8.9947  0.0000       12.9250  0.0140   0.0108   0.0302    0.0392   0.0000       3.89502   439.9135     -0.502381       19.1808     -0.505128      -3.41034      0.676019      0.836692       1.20974       1.42944       1.77412       1.70305       1.58816
  27   6 1889.8395    0.4286  0.5029  9.1286  0.0000       11.4166  0.0192   0.0116   0.0440    0.0533   0.0000       1.97112   439.7041     -0.935298       20.6382      0.574997      -1.26378      0.656012       1.03277       1.33631       1.52531       1.61264       1.49073       1.46678
  27   7 2062.1524    0.7065  0.7017  9.2170  0.0005       6.46420  0.0226   0.0152   0.0478    0.0790   0.0000       1.13899   440.9928     -0.174296       19.8881       1.93271      -2.17729     -0.295614       1.12765       1.50419       1.71009       1.81450       1.75166       1.73011
  27   8 2229.8146    1.0235  0.8336  9.7137  0.0000       4.51401  0.0270   0.0202   0.0497    0.0981   0.0000      0.909374   440.5709      -2.34168       15.3268       3.32558      -1.20535      -3.26091       1.27975       1.73176       1.82480       1.97846       1.98039       1.99871
  27   9 2391.1008    1.4242  0.9547 10.2879  0.0000       4.38855  0.0287   0.0268   0.0552    0.1029   0.0000      0.877732   441.4416     -0.818515       14.1758       1.93092      -1.80644      -1.34176       1.29283       1.64128       1.82597       1.95333       1.91461       1.84169
  27  10 2547.5914    1.9572  1.0347 10.6672  0.0000       1.48410  0.0306   0.0351   0.0548    0.1263   0.0000      0.711786   440.9742       2.38233       14.8088      0.337252      0.817690      -1.39831       1.29946       1.68650       1.91149       2.01289       2.01363       1.91600
  27  11 2702.2042    2.5528  1.0111 11.4707  0.0000       2.84678  0.0300   0.0471   0.0559    0.1059   0.0000      0.751036   438.3216       1.31691       12.0610       3.68058      -3.04723     -0.159510       1.32429       1.70588       1.85640       1.91696       1.93923       1.91014
  27  12 2855.4717    3.3290  0.8723 11.8591  0.0000       2.13638  0.0259   0.0635   0.0487    0.1168   0.0000      0.813893   440.2800       2.19806       17.0071       2.35428      -2.65826       1.38074       1.17810       1.56452       1.59247       1.74970       1.70436       1.62677
  27  13 3007.0776    3.8686  0.8834 12.2505  0.0000      0.487848  0.0260   0.0740   0.0495    0.1053   0.0000      0.802720   443.3423       2.10389       15.9055       4.44161      -2.34738      -1.69353       1.22515       1.62929       1.72885       2.00072       1.93847       1.88236
  27  14 3157.2992    4.0277  1.1250 12.4958  0.0000      0.570427  0.0325   0.0724   0.0607    0.1134   0.0000      0.674708   438.7839       9.24012       10.7648       2.57689      -1.85343      -1.12251       1.38364       1.81811       1.95509       2.11135       2.09443       2.02279
  27  15 3306.5829    3.5590  1.4812 12.4031  0.0000      0.946147  0.0402   0.0580   0.0765    0.0871   0.0000      0.605206   439.5469       9.90557       13.3631       2.31037      -3.58685       1.91524       1.57141       2.11232       2.24866       2.46886       2.48485       2.43245
  27  16 3455.1884    3.0016  2.4137 11.7395  0.0000      0.244554  0.0528   0.0383   0.0968    0.0637   0.0000      0.295239   440.1890       11.5844       10.4100       5.26041      -2.30701       4.62378       2.18559       2.95566       3.20590       3.44817       3.37594       3.41651
  27  17 3603.6610    2.4840  3.6788 11.0219  0.0000      0.347964  0.0657   0.0253   0.1215    0.0485   0.0000      0.150989   434.6712       2.49865       10.2429       3.40104       7.01333      -1.87903       2.58398       3.45782       3.82523       4.01874       4.10964       4.01665
  27  18 3751.8290    2.0863  5.5051 10.6472  0.0000      0.429041  0.0865   0.0181   0.1599    0.0375   0.0000     0.0995996   442.4030       6.92921       19.4506     -0.917145       2.67153      -3.40380       3.36449       4.48375       4.83650       5.19099       5.06141       5.06577
  27  19 3899.6949    1.6962  7.8404 10.3272 -0.0003      0.527816  0.1192   0.0135   0.2143    0.0326   0.0000     0.0824942   431.8378       4.68788       19.2304       2.23232     -0.866863       6.77485       4.53133       6.06013       6.58806       6.91584       6.95603       6.72549
  27  20 4046.9178    1.4525 10.6017 10.0265  0.0000      0.244588  0.1616   0.0104   0.2809    0.0312   0.0000     0.0724358   443.6941       15.0901       4.17578      0.684396       19.6429       3.06423       5.81711       7.87588       8.50506       9.15987       9.34253       8.91240
  27  21 4194.4959    1.2042 13.6270  9.9161  0.0000      0.330533  0.2332   0.0083   0.3709    0.0282   0.0000     0.0790508   454.0408       12.5634      0.486612       30.1007       11.3816      -6.44361       7.41435       9.84812       10.8858       11.5647       11.6657       11.3128
  28   4 1546.0789    0.1880  0.1644  8.9539  0.0000       20.7601  0.0138   0.0090   0.0248    0.0313   0.0000       11.0182   440.0736      -1.64359       18.8186       1.47891      -3.19737       1.74254      0.747955      0.949799       1.06090       1.05353       1.27782       1.08618
  28   5 1732.7794    0.3334  0.2804  8.9726  0.0000       15.2461  0.0132   0.0113   0.0295    0.0404   0.0000       3.26270   441.0179     -0.950430       18.9167       1.40024      -3.39989       1.25566      0.696712      0.907873      0.935058      0.998001       1.01389       1.13560
  28   6 1910.1982    0.4718  0.5160  8.9815  0.0000       8.76714  0.0191   0.0117   0.0394    0.0598   0.0000       1.64935   440.9021      0.119621       17.8901      -1.14582      0.284873      0.755510      0.931153       1.18117       1.29340       1.45462       1.37649       1.38169
  28   7 2084.0358    0.7132  0.7669  9.2583  0.0000       7.92436  0.0249   0.0149   0.0495    0.0839   0.0000       1.11211   440.3215     -0.920036       19.0669      -1.04731      -1.53099     -0.254325       1.13702       1.51738       1.61649       1.76512       1.77845       1.77360
  28   8 2252.9523    1.0436  0.9778  9.6096  0.0000       4.78557  0.0300   0.0192   0.0540    0.1077   0.0000      0.851540   440.6067      0.539393       18.4810       1.48468      0.397973       4.57054       1.28722       1.63314       1.72767       1.84694       1.91003       1.83531
  28   9 2415.4086    1.5019  0.9710 10.5182  0.0000       4.35712  0.0300   0.0281   0.0537    0.0973   0.0000      0.867800   440.9959       1.40049       17.6623     -0.878338      -6.19706       1.56862       1.26642       1.66424       1.72918       1.94312       1.92569       1.86072
  28  10 2573.4787    2.0251  1.0303 11.0230  0.0000       2.92494  0.0298   0.0364   0.0561    0.1031   0.0000      0.787420   440.4304       2.37126       15.5340       3.98240      -5.49284      0.844476       1.22199       1.62015       1.73876       1.88467       1.81055       1.90768
  28  11 2729.3910    2.5935  1.0057 11.5636  0.0000       1.71391  0.0288   0.0470   0.0559    0.1000   0.0000      0.768327   441.1922       5.22049       14.1065     -0.408703      -2.04029       1.84982       1.19563       1.54228       1.70529       1.80730       1.71204       1.71694
  28  12 2883.8334    3.2798  1.0987 11.7942  0.0000       2.87321  0.0318   0.0568   0.0571    0.1254   0.0000      0.702370   439.5611       5.54974       11.3743       4.16100      -1.26555      0.988485       1.19972       1.67820       1.72292       1.90376       1.97023       1.84285
  28  13 3036.3359    3.7785  0.9841 12.6663  0.0000       2.05220  0.0285   0.0702   0.0566    0.0894   0.0000      0.788329   436.6528       3.63616       15.6159       1.59894       1.93845      0.742088       1.24404       1.56809       1.71638       1.87976       1.90676       1.97665
  28  14 3187.2917    4.0167  1.2030 12.5966  0.0000       1.67428  0.0349   0.0701   0.0629    0.1148   0.0000      0.705231   439.3845       5.86365       13.7245       8.04111      0.888667      -1.12512       1.42284       1.83513       2.01301       2.15311       2.20495       2.13159
  28  15 3337.4111    3.4592  1.8743 11.9886  0.0002       1.76948  0.0444   0.0479   0.0795    0.0749   0.0000      0.396899   437.2766       9.72575       12.6647       2.39813      -1.15098       1.44445       1.68528       2.23651       2.51705       2.60555       2.63716       2.60785
  28  16 3486.9235    2.9330  2.5307 11.6166  0.0000      0.741981  0.0532   0.0357   0.0963    0.0610   0.0000      0.274933   436.3100       7.40250       14.4312       4.61282      -4.93742       1.15502       2.03742       2.71199       2.95641       3.23078       3.31463       3.22161
  28  17 3635.9999    2.3596  4.0419 11.0788  0.0000      0.663946  0.0708   0.0235   0.1310    0.0439   0.0000      0.153650   439.5111       6.30396       9.74608       7.84035      -1.92431      -3.21577       2.65296       3.61892       3.92651       4.24980       4.10999       4.12559
  28  18 3784.5671    1.9961  6.2937 10.5013  0.0000      0.298391  0.0945   0.0160   0.1708    0.0356   0.0000     0.0894769   439.5198       11.8338       14.7991       11.0739      -12.3593       5.28107       3.58249       4.74374       5.10666       5.47513       5.60897       5.45975
  28  19 3933.2082    1.6651  8.3795 10.2678 -0.0003      0.463789  0.1228   0.0126   0.2212    0.0320   0.0000     0.0733562   444.4062       14.0659       16.3323       19.4762       7.26770       3.40966       4.56709       6.02534       6.65568       7.21567       6.99601       6.88619
  28  20 4081.0974    1.3957 11.2965 10.0083  0.0000      0.369900  0.1745   0.0095   0.2928    0.0297   0.0000     0.0725756   440.8954       19.4153       16.8383      -4.44941       3.32146       8.00370       5.78155       7.59714       8.37529       8.87326       9.05799       8.76351
  28  21 4228.8331    1.1475 14.1530  9.9236  0.0004      0.326178  0.2428   0.0075   0.3856    0.0261   0.0000     0.0846554   444.6174       25.2166       15.3704       18.2996       10.0316       6.84187       7.30598       9.69744       10.4732       11.2860       11.2645       10.9046
  29   3 1359.7508    0.0981  0.1028  8.9833  0.0000       6.05131  0.0216   0.0076   0.0296    0.0271   0.0000       48.2788   442.6373     -0.477022       20.9915      -2.69587      -1.74400      -1.28534       1.17289       1.26836       1.22152       1.39577       1.53390       1.22899
  29   4 1564.1537    0.1966  0.1922  8.9259  0.0000       20.4733  0.0140   0.0085   0.0271    0.0328   0.0000       8.95055   441.2768     -0.513576       21.2813     0.0352015      -2.54130      0.803482      0.724447      0.818744       1.18544       1.28669      0.915246       1.06952
  29   5 1751.5954    0.3366  0.3615  8.9710  0.0000       12.1997  0.0154   0.0103   0.0351    0.0418   0.0000       2.86349   441.6573       1.14839       18.4722       1.18325      -1.84804      0.684376      0.717050      0.966168       1.03774       1.15432       1.15916       1.09041
  29   6 1930.2756    0.5464  0.4984  9.0124  0.0000       11.5141  0.0173   0.0133   0.0356    0.0613   0.0000       1.45105   440.7846     -0.373248       19.5438     -0.142374     -0.189476      -1.07999      0.850143       1.03259       1.17928       1.27472       1.26197       1.33049
  29   7 2105.4006    0.7440  0.7582  9.3080  0.0000       6.19454  0.0248   0.0147   0.0458    0.0799   0.0000       1.01058   439.5654       2.91223       19.2182       1.08033      -4.18992       1.08906       1.01873       1.32083       1.39490       1.56467       1.52694       1.40777
  29   8 2275.4289    1.1223  0.9275  9.9837  0.0000       4.51211  0.0281   0.0210   0.0522    0.0912   0.0000      0.885252   439.5145       1.07603       19.1407      -1.31153      -1.98737     -0.539915       1.12249       1.39435       1.60588       1.77593       1.69329       1.86278
  29   9 2439.1418    1.6307  0.9974 10.5651  0.0003       3.81697  0.0279   0.0295   0.0558    0.1017   0.0000      0.802143   439.9541      0.406721       15.9704       2.00299      -2.17078     -0.931430       1.15957       1.53217       1.64931       1.88468       1.84598       1.83316
  29  10 2598.8124    2.1305  1.0276 11.4219  0.0000       4.08341  0.0313   0.0391   0.0561    0.0886   0.0000      0.881052   439.4507       2.68598       18.0051     -0.521074     -0.201550      -3.52861       1.32607       1.83036       1.99569       2.10378       2.09178       2.00782
  29  11 2756.1957    2.8380  0.9599 11.5628  0.0000       1.55600  0.0266   0.0501   0.0510    0.1040   0.0000      0.714691   439.5091       5.15767       18.0652       1.05890      -4.50810     -0.558732       1.10025       1.41762       1.61985       1.76808       1.67617       1.68292
  29  12 2911.7006    3.3943  0.9597 12.0316  0.0000       1.90054  0.0270   0.0608   0.0521    0.1084   0.0000      0.747289   440.2930       2.81490       16.7262      0.218134      -3.46014     -0.188096       1.14232       1.45826       1.71114       1.81819       1.80094       1.71190
  29  13 3065.0478    3.9984  0.9720 12.6589  0.0000      0.858239  0.0282   0.0728   0.0521    0.0958   0.0000      0.741122   438.8815       3.76249       17.2600       3.00109      -2.55793       1.67784       1.17539       1.55713       1.72882       1.80502       1.79314       1.78508
  29  14 3216.8706    3.7998  1.3019 12.6201  0.0000       1.34117  0.0355   0.0630   0.0669    0.0868   0.0000      0.670135   441.1468       4.71095       11.4651       5.43697      -1.11386       1.67960       1.32528       1.77733       1.85789       1.98992       1.97845       1.99335
  29  15 3367.7173    3.3825  1.8464 11.9938  0.0002      0.441682  0.0431   0.0455   0.0777    0.0707   0.0000      0.385655   438.8252       5.68400       15.3318       2.56644       5.46184      -2.31847       1.57714       2.11838       2.26225       2.45519       2.42349       2.39498
  29  16 3518.1015    2.7519  2.9427 11.4454  0.0000      0.930279  0.0563   0.0308   0.1039    0.0523   0.0000      0.197868   440.8583       5.76078       13.4151       6.45652      -4.27463       4.70404       2.13970       2.80210       3.07928       3.22214       3.22209       3.16732
  29  17 3668.0524    2.3125  4.5618 10.7324  0.0003      0.736707  0.0717   0.0207   0.1321    0.0444   0.0000      0.118618   435.7436       11.2754       16.3390      -1.15324      0.716405      -3.16351       2.67920       3.51308       3.92310       4.15545       4.20272       4.18675
  29  18 3817.2134    1.9063  6.5877 10.4225  0.0000      0.441503  0.0976   0.0148   0.1729    0.0349   0.0000     0.0869492   438.8815       8.32502       17.4885       13.0631      -2.78486       6.09164       3.54044       4.67538       5.12990       5.50426       5.64801       5.66797
  29  19 3966.1873    1.6427  8.9239 10.1733 -0.0003      0.378454  0.1280   0.0116   0.2241    0.0313   0.0000     0.0700387   441.1245       5.53429       16.3088       18.1806       1.07579       5.57430       4.36741       5.81703       6.38851       6.87076       6.86317       6.75750
  29  20 4114.8807    1.3434 12.4080 10.0006  0.0000      0.357863  0.1928   0.0085   0.3093    0.0276   0.0000     0.0703171   440.2445       19.4037       9.64633       23.1906      -7.42552       6.87843       5.82845       7.93935       8.61287       9.22784       9.37372       9.10763
  29  21 4263.1707    1.1167 14.6781  9.8992  0.0000      0.395895  0.2516   0.0071   0.3828    0.0249   0.0000     0.0809308   439.5759       16.2128       17.4002       14.9121       6.05477       14.9080       7.13807       9.42772       10.5650       11.2804       11.3055       11.0680
  30   3 1376.5888    0.1125  0.1333  8.9804  0.0000       59.1313  0.0169   0.0073   0.0282    0.0315   0.0000       33.0479   439.3743      -1.90755       18.7228     -0.133880     -0.193429       2.04419       1.03113       1.23333       1.27476       1.04253       1.22336       1.43643
  30   4 1581.9410    0.2117  0.2169  8.9129  0.0000       33.8574  0.0127   0.0085   0.0270    0.0336   0.0000       7.73724   441.7826       2.15209       19.6773      0.859509      -3.31198     -0.736568      0.684080      0.877321      0.975121       1.10115       1.07477       1.13567
  30   5 1770.0943    0.3627  0.3199  8.9519  0.0000       13.0596  0.0149   0.0109   0.0280    0.0438   0.0000       2.64368   440.4687      0.119153       19.0185       1.02215      -2.13349      0.748986      0.681632      0.959795       1.10015       1.06692       1.08902       1.10436
  30   6 1950.0277    0.5397  0.5350  9.1617  0.0000       9.29553  0.0187   0.0127   0.0377    0.0578   0.0000       1.51535   441.5686      -2.11468       19.8506      0.951405      -2.84068      0.503820      0.842401       1.02087       1.24153       1.36574       1.30631       1.27676
  30   7 2126.4911    0.8236  0.7004  9.5678  0.0000       5.87549  0.0210   0.0167   0.0449    0.0740   0.0000       1.04099   441.2239      -1.04376       15.6914       2.27490     -0.837329       2.55954      0.927646       1.17909       1.31678       1.42244       1.44781       1.40538
  30   8 2297.4633    1.1936  0.8820 10.0459  0.0000       4.43079  0.0254   0.0222   0.0515    0.0908   0.0000      0.862234   440.6845      0.504071       21.3609       1.75564     -0.636686       2.48633       1.05681       1.35321       1.35954       1.51571       1.55348       1.50833
  30   9 2462.4220    1.6785  1.0461 10.7536  0.0000       3.87546  0.0291   0.0293   0.0572    0.0949   0.0000      0.796618   441.0652      -1.39069       18.6947      0.531125      -6.02493       1.77384       1.16788       1.53343       1.66380       1.80033       1.85369       1.89332
  30  10 2623.6449    2.1473  1.0401 11.4844  0.0000       3.12229  0.0307   0.0386   0.0574    0.0879   0.0000      0.845592   441.3385      -1.05269       18.1892       1.74094     -0.884513      -3.62992       1.22020       1.64645       1.77913       1.85251       1.83402       1.80431
  30  11 2782.5575    2.8715  1.0476 11.8209  0.0000       1.72734  0.0290   0.0499   0.0569    0.0998   0.0000      0.749600   439.5155     -0.286004       17.6945       3.75037      -4.06606      0.904897       1.17179       1.65152       1.73632       1.89727       1.85180       1.80692
  30  12 2939.1745    3.5188  1.0262 12.4272  0.0001       2.20986  0.0304   0.0619   0.0536    0.0883   0.0000      0.895025   441.0145       4.64067       12.2900       3.51227       1.05259    -0.0545678       1.23869       1.63650       1.72818       1.84860       1.83335       1.84373
  30  13 3093.4269    4.0832  1.0324 12.5265  0.0000      0.173158  0.0282   0.0710   0.0543    0.1113   0.0000      0.692776   438.2750       2.97720       17.2444       3.80092      -2.52829      -1.39894       1.10088       1.49957       1.60256       1.74937       1.73334       1.74555
  30  14 3246.0353    3.8850  1.4380 12.5349  0.0000       1.04848  0.0380   0.0593   0.0671    0.0792   0.0000      0.494187   439.5412       5.31912       16.0261      0.599156      -3.42009      -1.35941       1.42232       2.00503       2.17273       2.34735       2.23516       2.24622
  30  15 3397.8018    3.2127  2.2008 11.8020 -0.0000      0.849039  0.0472   0.0394   0.0849    0.0616   0.0000      0.311698   436.9851       7.74918       17.6611       6.77926      0.697987      0.115523       1.70714       2.24658       2.45895       2.64203       2.63487       2.60909
  30  16 3548.9319    2.6701  3.1383 11.3983 -0.0001      0.734518  0.0575   0.0283   0.1051    0.0484   0.0000      0.190464   437.0275       6.57001       12.9984       7.25928       1.68302      -3.30563       2.13625       2.74059       3.01996       3.27231       3.33721       3.30169
  30  17 3699.5363    2.2463  4.7411 10.7726  0.0000      0.608798  0.0742   0.0196   0.1334    0.0403   0.0000      0.115631   440.4461       11.7125       22.9271       5.26437       2.53728       1.90344       2.62882       3.51363       3.89292       4.22719       4.19643       4.11234
  30  18 3849.2918    1.8167  7.0108 10.3858  0.0000      0.373536  0.1036   0.0138   0.1798    0.0334   0.0000     0.0831385   441.0980       10.5322       13.7978       13.2944       4.50573       8.19442       3.58776       4.87892       5.25859       5.73990       5.76727       5.58705
  30  19 3998.7254    1.5465  9.8208 10.1281  0.0000      0.274258  0.1408   0.0104   0.2487    0.0299   0.0000     0.0742982   437.7579       8.60272      0.255820       17.6264      -4.83249       5.01157       4.66132       6.21355       6.73640       7.31787       7.45554       7.36480
  31   3 1393.1579    0.1196  0.1288  8.9620  0.0000       45.8257  0.0190   0.0074   0.0263    0.0293   0.0000       30.9139   440.2602     -0.918534       19.4896     -0.444383      -3.02730     -0.117274       1.22062       1.67147       1.84871       1.67569       1.46577       1.18778
  31   4 1599.3367    0.2155  0.2366  8.9858  0.0000       11.0868  0.0142   0.0081   0.0280    0.0345   0.0000       7.10129   440.9767     -0.540542       18.1100     -0.603519      -2.28465      0.605203      0.675176      0.790144      0.912257      0.917616      0.981890       1.00828
  31   6 1969.5042    0.5827  0.6328  9.1409  0.0000       8.91616  0.0205   0.0124   0.0409    0.0622   0.0000       1.33791   440.2036       2.66224       19.6100     -0.121101      -1.45461       1.33850      0.900893       1.13409       1.21789       1.34139       1.39783       1.36038
  31   7 2147.1681    0.8518  0.8278  9.3335  0.0000       5.26936  0.0242   0.0160   0.0471    0.0913   0.0000      0.944442   440.4217     -0.769561       20.2788      0.518122      -2.97444     -0.690847      0.965018       1.28969       1.35396       1.46956       1.47106       1.47713
  31   8 2319.0047    1.2150  0.9518 10.1544  0.0000       4.19077  0.0275   0.0219   0.0541    0.0952   0.0000      0.910915   443.6065       1.46620       17.7690      -1.40464     -0.731127       2.56363       1.09322       1.44468       1.58349       1.65859       1.71872       1.66161
  31   9 2485.0723    1.7568  1.0369 10.7485  0.0000       2.61568  0.0281   0.0305   0.0560    0.1006   0.0000      0.808067   437.6673       1.59071       15.7211      0.316408      -3.29399       1.50532       1.09042       1.43412       1.56196       1.73409       1.75506       1.79673
  31  10 2647.8543    2.3396  1.0587 11.3227  0.0000       1.83722  0.0298   0.0393   0.0529    0.0996   0.0000      0.728879   440.1156       2.35468       17.8083       3.43810      -1.08980      -1.62281       1.10882       1.38319       1.60644       1.70884       1.71273       1.70206
  31  11 2808.4037    3.0767  0.9801 11.8258 -0.0007       2.35251  0.0278   0.0525   0.0492    0.1012   0.0000      0.737888   440.2679       4.61443       14.1483      0.425885     -0.289814       1.12921       1.08047       1.40237       1.52970       1.65975       1.64428       1.68315
  31  12 2966.1608    3.7414  0.9752 12.3398  0.0000       1.05786  0.0274   0.0642   0.0494    0.0955   0.0000      0.683607   436.5147       4.29863       14.8816       1.39302      -2.34389      0.587836       1.06067       1.41598       1.46748       1.63241       1.62487       1.62507
  31  13 3121.4255    3.9876  1.2220 12.4621  0.0000       2.74109  0.0318   0.0648   0.0615    0.1053   0.0000      0.764070   440.7006       7.01511       14.9028       1.80795      -2.70625      -1.12706       1.13459       1.49840       1.62802       1.75225       1.80251       1.74599
  31  14 3274.8547    3.6507  1.5531 12.4002  0.0000     -0.232794  0.0405   0.0531   0.0687    0.0784   0.0000      0.550341   440.2947      0.609979       11.8699      -1.61592      -5.56124       5.98939       1.40441       1.90289       1.98724       2.24363       2.25088       2.22668
  31  15 3427.5285    3.2374  2.2735 11.8416  0.0000      0.824799  0.0461   0.0384   0.0872    0.0574   0.0000      0.248496   436.6665       3.36675       10.1870       6.86176      -1.76967       1.37993       1.59217       2.14755       2.30279       2.50139       2.53837       2.48995
  31  16 3579.5370    2.5808  3.5494 11.2178  0.0000      0.846204  0.0618   0.0252   0.1104    0.0455   0.0000      0.172115   436.6747       6.33938       16.3886      0.573675    -0.0609600       5.44292       2.11911       2.80399       3.09730       3.30829       3.33524       3.37059
  31  17 3730.5516    2.1664  5.2134 10.7024  0.0003      0.358961  0.0775   0.0179   0.1424    0.0380   0.0000      0.105129   439.9281       3.97859       8.11624       8.63697      -3.25779       3.82699       2.73320       3.62659       3.92301       4.13391       4.28895       4.25715
  31  18 3881.0861    1.7846  7.4442 10.3581  0.0000      0.340143  0.1045   0.0130   0.1925    0.0321   0.0000     0.0773232   435.3731       7.91072       14.1917       7.97451      -5.21045       1.91400       3.57807       4.58716       5.21248       5.47540       5.47651       5.47435
  31  19 4031.1598    1.4684 10.4125 10.1052 -0.0004      0.331781  0.1527   0.0096   0.2618    0.0290   0.0000     0.0760966   439.7326      -3.93267       22.6870       6.54190       2.30497      -6.50396       4.75324       6.18088       6.99132       7.30886       7.49358       7.42043
  31  20 4180.2685    1.2095 12.5766 10.0045  0.0005    -0.0944895  0.2106   0.0076   0.3281    0.0260   0.0000     0.0853538   430.8111       11.9082       20.1508      -9.37165      -9.60077       4.95648       5.91826       7.81207       8.65037       9.27403       9.48954       9.37804
  32   2 1179.5578    0.0739  0.0682  9.0770  0.0000       135.445  0.0170   0.0082   0.0317    0.0315   0.0000       135.880   440.3840      -1.96228       19.4437       2.85696      -1.56659      -2.19684      0.863203       1.60003       1.44622       1.44808       2.09401       2.03523
  32   3 1409.4355    0.1148  0.1643  8.9511  0.0000       54.5392  0.0179   0.0070   0.0319    0.0307   0.0000       26.2218   441.3850     -0.512645       19.0549      -2.79380      -1.73393      0.732796      0.728490      0.995205       1.25485       1.49803       1.82626       1.68308
  32   4 1616.4754    0.2322  0.2442  8.8623  0.0000       34.2707  0.0137   0.0084   0.0257    0.0349   0.0000       6.27751   440.1457      0.471150       18.5624       1.40539      -2.82825      0.423355      0.595062      0.752833      0.910528      0.896095      0.888993      0.894417
  32   5 1806.2059    0.4092  0.3709  8.9794  0.0000       13.0116  0.0143   0.0111   0.0312    0.0445   0.0000       2.20486   439.8198      -1.10952       19.7154      0.798448      -1.44574     -0.162134      0.630586      0.818093       1.00900       1.01079      0.978001      0.967319
  32   6 1988.7266    0.6135  0.5652  9.0954  0.0000       7.25653  0.0188   0.0134   0.0368    0.0671   0.0000       1.22537   441.0193     -0.575951       20.3782       1.58464     -0.658250     -0.155155      0.868343       1.19363       1.30704       1.47451       1.45706       1.49750
  32   7 2167.4469    0.8876  0.8291  9.6058  0.0000       5.99670  0.0246   0.0164   0.0472    0.0781   0.0000      0.959413   440.7978       2.75349       17.4467      -1.14057      -3.20906     -0.220114      0.981890       1.26271       1.44423       1.59548       1.65818       1.67677
  32   8 2340.2355    1.2886  1.0608 10.3357  0.0000       6.25110  0.0297   0.0224   0.0584    0.0860   0.0000      0.891307   439.9899      0.296187       22.7021     -0.796274      -3.50506      0.818264       1.06985       1.42150       1.59541       1.67456       1.61222       1.57654
  32   9 2507.3449    1.8446  1.0898 10.8690  0.0000       3.73055  0.0302   0.0308   0.0554    0.0992   0.0000      0.862225   441.9840       5.96066       15.7303       1.08242      -4.29491     -0.202128       1.06403       1.39669       1.49239       1.69900       1.69889       1.72792
  32  10 2671.6642    2.4278  1.0998 11.3298  0.0000      0.760553  0.0304   0.0398   0.0555    0.1047   0.0000      0.763267   439.8088       2.38174       17.1503       1.98434      -4.49744      -1.76751       1.02721       1.43100       1.59044       1.70822       1.74313       1.65120
  32  11 2833.7598    3.0890  0.9822 12.2048 -0.0003       1.61140  0.0274   0.0546   0.0528    0.0873   0.0000      0.557055   440.6631       3.20307       15.0861       3.04214      -2.31023       2.11407       1.04827       1.32695       1.37602       1.50867       1.52868       1.54641
  32  12 2992.7177    3.7920  1.0373 12.3990  0.0001     -0.608812  0.0274   0.0643   0.0547    0.0962   0.0000      0.486067   439.2563       3.73146       14.7332       1.72828     -0.703751      -1.01327      0.982504       1.30182       1.41293       1.55333       1.54740       1.55940
  32  13 3148.9289    3.9759  1.2444 12.3682  0.0000      0.586893  0.0325   0.0627   0.0578    0.1080   0.0000      0.504716   438.9785       4.22118       14.5739       5.87299      -1.46755      -1.60608       1.13903       1.54286       1.66134       1.84918       1.85396       1.89127
  32  14 3303.3796    3.7301  1.6131 12.2687 -0.0001      0.578702  0.0388   0.0518   0.0691    0.0795   0.0000      0.450306   441.6366       4.74725       16.4853       1.03395      -1.22380      -1.40600       1.33512       1.80806       1.92400       2.11739       2.09095       2.11846
  32  15 3456.8626    2.9900  2.5738 11.6915  0.0000      0.619864  0.0499   0.0333   0.0889    0.0502   0.0000      0.228432   441.5741       4.40270       13.9141       9.09882       1.11553      -4.15734       1.74248       2.27868       2.50378       2.70660       2.75357       2.78884
  32  16 3609.6584    2.4313  3.8496 11.1454  0.0000      0.813619  0.0638   0.0227   0.1155    0.0396   0.0000      0.149135   440.7520       9.62745       11.6701       7.81250     -0.480649      -2.50809       2.17285       2.85997       3.09568       3.41263       3.49307       3.50344
  32  17 3761.4833    2.1070  5.5370 10.5341  0.0000      0.428231  0.0800   0.0164   0.1440    0.0374   0.0000     0.0955131   437.2773       11.6645       16.4832       13.2389     -0.440826     -0.696746       2.71318       3.53219       3.95833       4.17495       4.38416       4.30747
  32  18 3912.9886    1.7416  8.1590 10.2589  0.0000      0.502609  0.1143   0.0119   0.1991    0.0303   0.0000     0.0735060   438.6347      -1.23850       12.9495       10.6012      -23.3567     -0.611330       3.65948       4.86162       5.38305       5.61538       5.85931       5.72868
  32  19 4063.5652    1.4429 10.6495 10.0336 -0.0001      0.330112  0.1560   0.0091   0.2620    0.0281   0.0000     0.0727159   444.4666      -5.14789       19.7474       7.20455       5.71546       7.15389       4.57899       6.14577       6.74649       7.30014       7.40037       7.41931
  32  20 4213.9341    1.1236 13.8397  9.9781 -0.0011      0.320063  0.2403   0.0069   0.3799    0.0245   0.0000     0.0880519   450.3172       2.81680       2.72583      -4.09160       1.40826       2.37775       6.34810       8.39324       9.54086       10.0712       10.2247       10.1097
  33   2 1193.8602    0.0711  0.0429  9.1158  0.0000       14.8868  0.0185   0.0081   0.0148    0.0228   0.0000       193.972   440.0700      0.695392       20.7590    -0.0798790      -1.99234       2.20552      0.801475       1.03221       1.21964       1.33345       1.35055       1.30391
  33   3 1425.4149    0.1359  0.1367  8.9110  0.0000       5.44212  0.0128   0.0071   0.0247    0.0262   0.0000       22.1397   440.2114      -1.47213       21.0655      0.364892      -2.70760     -0.908986      0.572890      0.736293      0.714600      0.807670      0.945615       1.04244
  33   4 1633.2458    0.2490  0.2530  8.8995  0.0000       21.9966  0.0139   0.0086   0.0268    0.0358   0.0000       5.14676   440.5032      -1.41455       20.3654     -0.661630      -2.97570     -0.357590      0.639332      0.935635       1.05495       1.22198       1.31004       1.41714
  33   5 1823.8819    0.4054  0.4422  9.0408  0.0000       12.4367  0.0172   0.0104   0.0335    0.0466   0.0000       2.04134   440.1331      -1.35721       21.2540      0.151454      -2.81309    -0.0264368      0.779099       1.02596       1.12794       1.17398       1.24869       1.20851
  33   6 2007.7320    0.6253  0.6271  9.1358  0.0000       10.0057  0.0200   0.0127   0.0382    0.0648   0.0000       1.23402   441.3925     -0.670138       19.5625       1.82914      -1.21028      -1.87297      0.793698       1.06971       1.18779       1.27383       1.27391       1.25374
  33   7 2187.4616    0.9685  0.8043  9.6406  0.0000       6.13078  0.0228   0.0178   0.0455    0.0813   0.0000      0.958003   439.4664     -0.977766       22.6536     -0.829706      -3.75227       4.35230      0.882866       1.14296       1.26401       1.39349       1.40215       1.39722
  33   8 2360.9023    1.4021  1.0756 10.1254  0.0000       3.20200  0.0293   0.0231   0.0533    0.1087   0.0000      0.793369   439.3474     -0.280001       16.1536      0.919638      -2.87287       2.31543       1.02330       1.36381       1.45495       1.64638       1.59751       1.57532
  33   9 2529.2548    1.8798  1.1835 10.9938  0.0000       2.63242  0.0329   0.0302   0.0576    0.0938   0.0000      0.764140   441.8450       3.38050       20.3228      -1.93745      -4.93021      0.806274       1.11287       1.43112       1.54585       1.78779       1.72009       1.71769
  33  10 2695.1628    2.6064  1.0541 11.6498  0.0008       3.06792  0.0286   0.0435   0.0527    0.0901   0.0000      0.759674   439.9523       2.11674       22.3152       1.63287      -3.92947      -1.19899      0.993656       1.34489       1.45163       1.62822       1.58477       1.58718
  33  11 2858.6287    3.3547  1.0304 11.9243  0.0000       1.87203  0.0263   0.0548   0.0505    0.1033   0.0000      0.702737   439.7428       3.67013       17.5018       3.34106      -3.21672       2.83510      0.947572       1.27927       1.37156       1.43769       1.54459       1.49180
  33  12 3018.8872    3.9710  1.0459 12.3779  0.0000      0.952527  0.0276   0.0646   0.0526    0.1009   0.0000      0.746523   439.9400       3.74167       15.9799       4.24951      -1.12722     -0.412866      0.966369       1.31843       1.42268       1.59479       1.66447       1.73658
  33  13 3176.0974    4.0206  1.2119 12.5976  0.0000      0.705266  0.0309   0.0633   0.0591    0.0897   0.0000      0.714242   438.9025       4.92782       13.8192     -0.225064      -1.94400     -0.691983       1.09052       1.45920       1.62362       1.83885       1.82812       1.74150
  33  14 3331.4470    3.5328  1.7694 12.1718  0.0000    -0.0571740  0.0403   0.0466   0.0725    0.0694   0.0000      0.411761   438.5285       6.49896       16.8011      0.965005    -0.0178228       1.07514       1.27999       1.73288       1.85140       2.06739       2.05741       2.06859
  33  15 3485.8979    2.9419  2.6766 11.6331  0.0000      0.475144  0.0523   0.0320   0.0892    0.0519   0.0000      0.204787   439.0524       2.50057       14.3592       8.24660      -5.52336       1.69871       1.72433       2.32302       2.49791       2.77618       2.84422       2.77741
  33  16 3639.4098    2.3975  4.1833 10.9953  0.0000      0.637454  0.0656   0.0208   0.1190    0.0383   0.0000      0.130756   440.0225       6.10999       15.4429       3.53999      -11.1634      -1.79984       2.20367       2.89725       3.17918       3.42870       3.50286       3.48373
  33  17 3792.0110    1.9725  6.3782 10.5209  0.0000      0.396085  0.0896   0.0145   0.1644    0.0328   0.0000     0.0878930   435.9399       3.40278       18.3872       1.89079      0.872739       5.50342       2.87815       3.83908       4.26371       4.61174       4.63955       4.54188
  33  18 3944.1261    1.6728  8.9224 10.2082 -0.0000      0.457706  0.1224   0.0108   0.2166    0.0290   0.0000     0.0705161   440.9719       17.9252       6.25477       3.87522      -1.61601       2.13845       3.70487       4.91298       5.48687       6.03665       6.10302       6.08896
  33  19 4095.5618    1.3834 12.3119 10.0244  0.0005      0.408675  0.1850   0.0079   0.2987    0.0262   0.0000     0.0720653   443.5625      -2.31494       3.65199       13.1781      -15.0007      -8.99130       4.94562       6.55288       7.35971       7.93568       8.04541       8.05323
  34   4 1649.7741    0.2487  0.3044  8.8830  0.0003       24.2620  0.0164   0.0079   0.0285    0.0346   0.0000       4.83163   440.2540      -1.32277       18.8230      0.375685      -1.35422       1.59209      0.619900      0.740747      0.969274       1.02595      0.945764      0.917534
  34   5 1841.3260    0.4214  0.4818  9.0113  0.0000       10.5344  0.0177   0.0100   0.0350    0.0498   0.0000       1.84863   440.2306      0.351121       19.2396     0.0133408      -2.22339     -0.175959      0.681051      0.893526      0.956721       1.07631       1.02562       1.12917
  34   6 2026.4560    0.6433  0.6522  9.2919  0.0000       8.62103  0.0194   0.0131   0.0417    0.0624   0.0000       1.27570   441.4792      0.271860       21.5422      0.931915     -0.917506      -2.29025      0.806009       1.02689       1.16667       1.30821       1.32688       1.30333
  34   7 2207.1305    0.9655  0.9789  9.6485  0.0000       5.46107  0.0270   0.0163   0.0525    0.0849   0.0000      0.914460   440.1318     -0.620716       19.9750    -0.0584521      -1.91153      0.310037      0.900556       1.24079       1.36204       1.53796       1.52573       1.60645
  34   8 2381.3478    1.4041  1.1150 10.4310  0.0000       4.02494  0.0323   0.0229   0.0548    0.0920   0.0000      0.853808   442.1977      0.732994       21.2591       2.60201      -2.46353     -0.930821       1.05770       1.43451       1.49007       1.65699       1.66448       1.69099
  34   9 2550.7428    2.0128  1.2330 10.7929  0.0000       2.28828  0.0320   0.0306   0.0568    0.1023   0.0000      0.724228   439.3533      0.993591       19.3272      -1.25902     -0.374503       1.88453       1.05938       1.37302       1.52935       1.67771       1.70666       1.74793
  34  10 2718.0374    2.6962  1.1125 11.3864  0.0000       1.12442  0.0285   0.0423   0.0542    0.1047   0.0000      0.744241   442.0661       3.39362       20.7754       3.18897      -3.12365       1.50353      0.931888       1.16721       1.37315       1.43689       1.43177       1.49611
  34  11 2882.9893    3.3384  0.9944 12.2830  0.0002       1.20007  0.0268   0.0556   0.0496    0.0843   0.0000      0.709821   442.2164       4.93012       15.9788       2.15993      -1.71757       1.97293      0.946413       1.20571       1.31610       1.43425       1.50786       1.47183
  34  12 3044.5824    4.1027  1.1032 12.5344  0.0000       2.24678  0.0285   0.0658   0.0532    0.0979   0.0000      0.660480   439.5706       2.86894       14.7496       5.05536      -3.73091     -0.779704      0.951364       1.27052       1.39315       1.50993       1.52530       1.50359
  34  13 3202.9174    3.9077  1.2556 12.6337  0.0000       1.56338  0.0337   0.0603   0.0591    0.0873   0.0000      0.727560   438.6215       3.99788       14.6974       6.28228      -2.88710       2.30968       1.02661       1.41863       1.49410       1.64006       1.68269       1.63553
  34  14 3359.2687    3.5268  1.8683 11.9404  0.0006      0.552155  0.0397   0.0432   0.0707    0.0676   0.0000      0.369294   437.2661       6.38211       14.3205       2.39301      -1.92218      0.577234       1.27515       1.66647       1.90223       1.99557       2.00591       2.02010
  34  15 3514.5281    2.8818  3.0226 11.3049  0.0001      0.505687  0.0520   0.0282   0.0938    0.0501   0.0000      0.179254   438.6735       5.01944       17.0362       5.25251       2.18383       1.80581       1.65391       2.19364       2.40733       2.65727       2.64072       2.63407
  34  16 3668.8664    2.3638  4.5615 10.7922  0.0000      0.520062  0.0674   0.0190   0.1202    0.0378   0.0000      0.107045   437.4260       6.59197       15.4065       2.94216     -0.405090      0.210098       2.09976       2.75590       3.05615       3.37352       3.31744       3.34842
  34  17 3822.5801    1.9019  6.7570 10.5161  0.0002      0.573516  0.0939   0.0138   0.1687    0.0315   0.0000     0.0836494   437.5508       3.22952       22.7827       9.12202      -8.92058       6.24261       2.87762       3.84340       4.27260       4.54129       4.68139       4.72512
  34  18 3975.1175    1.6177 10.1032 10.1090  0.0000      0.407680  0.1389   0.0098   0.2387    0.0288   0.0000     0.0713866   439.9171       8.71695       10.0597       5.32187       2.81424      -3.74055       3.87571       5.19530       5.78336       6.25026       6.33592       6.28223
  34  19 4126.4877    1.3394 12.6610 10.0018  0.0004      0.129564  0.1911   0.0074   0.3056    0.0253   0.0000     0.0767726   441.7436      -6.21846       16.7923       18.9212       11.1009      -7.96169       4.86199       6.39336       7.26433       7.67103       7.79637       7.70517
  35   3 1456.6603    0.1463  0.1569  8.9473  0.0000       39.6857  0.0122   0.0072   0.0255    0.0277   0.0000       17.5295   441.0280     -0.979772       19.6262     -0.216326      -3.99949      -1.26212      0.462577      0.650926      0.674399      0.858156       1.00418       1.05236
  35   4 1665.9873    0.2730  0.2611  8.9127  0.0000       19.2328  0.0124   0.0090   0.0263    0.0338   0.0000       4.54270   441.0743      0.992311       21.3191       1.26654      -2.21521      0.575874      0.511737      0.608222      0.710893      0.791800      0.754619      0.840182
  35   5 1858.5052    0.4451  0.4884  9.0121  0.0000       12.9784  0.0161   0.0105   0.0359    0.0487   0.0000       1.77393   440.3743      0.507766       20.7226      -1.00148      -1.64681      0.867758      0.640172      0.830405      0.918926      0.954367      0.996947      0.992849
  35   6 2044.8885    0.7060  0.6762  9.2359  0.0000       7.36960  0.0199   0.0135   0.0400    0.0673   0.0000       1.14973   440.3288      0.770639       19.2786   -0.00378750      -2.57702       1.26933      0.778478       1.04329       1.16152       1.26320       1.33918       1.27046
  35   7 2226.5275    1.0286  0.9636  9.6713  0.0000       4.70289  0.0267   0.0172   0.0480    0.0929   0.0000      0.833994   440.8499      0.332284       21.3377       4.71063      -4.67115      -1.79091      0.917729       1.25783       1.33607       1.45488       1.45384       1.53583
  35   8 2401.4032    1.4560  1.0632 10.3882  0.0000       3.06717  0.0288   0.0234   0.0532    0.0982   0.0000      0.850082   439.7175      0.647636       19.7540       1.23885      -3.46506      -2.86281      0.962088       1.29846       1.39676       1.60349       1.67254       1.57678
  35   9 2571.8766    2.1182  1.1308 10.9374  0.0000       1.41580  0.0290   0.0325   0.0545    0.1036   0.0000      0.728394   440.9507       1.23108       17.8421     -0.481595     0.0327599       1.65524      0.922688       1.23557       1.33701       1.51615       1.50938       1.52121
  35  10 2740.6161    2.8267  1.0281 11.6222  0.0000       2.31121  0.0266   0.0452   0.0496    0.0954   0.0000      0.710433   442.0227       3.79367       16.6402       3.53789      -2.94075      0.260976      0.922450       1.15660       1.25259       1.35263       1.45993       1.47494
  35  11 2906.8896    3.6267  0.9648 12.2277  0.0000       1.38622  0.0248   0.0599   0.0484    0.0876   0.0000      0.821889   440.2185       4.41848       18.3458       2.06247      -1.78884       1.46437      0.853172       1.10061       1.30174       1.36607       1.40395       1.37378
  35  12 3069.6428    3.9077  1.1329 12.5119  0.0001      0.471134  0.0300   0.0609   0.0537    0.0969   0.0000      0.722664   439.7588       5.27200       16.3414       4.40022      -2.22215       2.44371      0.961413       1.29189       1.44230       1.60395       1.64652       1.65765
  35  13 3229.1925    3.9517  1.4330 12.4306  0.0002      0.651171  0.0332   0.0557   0.0627    0.0795   0.0000      0.467265   439.2324       6.31020       12.5040       5.09974      -4.62485     0.0479880       1.05969       1.41183       1.57419       1.70101       1.78655       1.74934
  35  14 3386.7252    3.3522  2.1192 11.8818 -0.0000      0.978903  0.0422   0.0387   0.0770    0.0597   0.0000      0.297770   440.8654       5.38606       14.8529      0.744921     -0.704881       1.93282       1.29335       1.75695       1.92611       2.16924       2.12006       2.14289
  35  15 3542.9444    2.7282  3.2717 11.4258  0.0007      0.690431  0.0566   0.0262   0.0988    0.0430   0.0000      0.181708   440.8847       4.24140       18.6373       7.13585      0.239873      -2.58966       1.76975       2.32474       2.56650       2.72813       2.75719       2.75282
  35  16 3698.0199    2.2240  5.1960 10.7240  0.0000      0.516391  0.0726   0.0171   0.1346    0.0352   0.0000      0.102233   437.7808       8.04135       18.2444       4.77531      -5.42690       3.80049       2.23794       2.92050       3.29888       3.58535       3.62901       3.62522
  35  17 3852.0960    1.8771  7.5024 10.4229  0.0004      0.299189  0.1000   0.0128   0.1783    0.0304   0.0000     0.0740627   441.5467       3.24249       14.5403       6.32543       2.75122       1.92167       2.97900       3.91348       4.38688       4.71658       4.77413       4.77528
  35  18 4005.7312    1.5143  9.7538 10.1796 -0.0007      0.379054  0.1390   0.0093   0.2355    0.0274   0.0000     0.0746845   441.3854       14.5153       4.36176       7.04332      -6.30599     -0.840121       3.77139       4.97829       5.59429       6.07737       6.11063       6.15107
  35  19 4158.5566    1.2595 12.6073 10.0220 -0.0014      0.388217  0.1940   0.0071   0.3093    0.0243   0.0000     0.0815567   445.8184       11.2648     -0.804843       3.35636      -14.1990      -1.96625       4.93537       6.47604       7.36668       7.78691       8.25927       8.15206
  36   2 1235.6766    0.0749  0.0750  9.0645  0.0000       78.7571  0.0210   0.0068   0.0220    0.0268   0.0000       118.769   440.9374      0.498652       20.5077      0.111475      -2.37437      -1.03630      0.734910      0.882711      0.948279       1.25531       1.09559       1.09059
  36   3 1471.8408    0.1359  0.1585  8.9932  0.0003       23.8402  0.0189   0.0071   0.0250    0.0272   0.0000       19.2975   440.8442     -0.672036       20.0978      -2.26562     -0.863324     -0.542569      0.976272       1.27303       1.38505       1.44758       1.30690       1.07019
  36   4 1681.9488    0.3022  0.2756  8.9474  0.0000       16.1988  0.0128   0.0092   0.0259    0.0353   0.0000       3.56857   441.7670      -1.34483       20.0472      0.645261     -0.989451      -1.27276      0.576178      0.836589      0.934219      0.993320      0.998765      0.986249
  36   5 1875.4952    0.4829  0.5022  8.9558  0.0000       11.2180  0.0175   0.0107   0.0318    0.0528   0.0000       1.51370   440.8345    -0.0315919       21.4741     -0.351056      -2.54055     -0.606161      0.651783      0.912505      0.955493       1.08232       1.04354       1.04149
  36   6 2063.1806    0.7197  0.7657  9.1788  0.0000       8.78159  0.0210   0.0131   0.0431    0.0740   0.0000       1.00937   441.5743      0.233017       22.6175      -1.06694      -3.18757      0.867359      0.734370      0.978452       1.04889       1.15294       1.16834       1.18640
  36   7 2245.6237    1.0640  0.9220  9.8196  0.0000       5.19152  0.0237   0.0179   0.0491    0.0826   0.0000      0.839831   440.9352       2.75143       21.6991       2.62325      -3.09652       1.68686      0.820445       1.05459       1.18600       1.24361       1.33161       1.33326
  36   8 2421.3356    1.5896  1.0479 10.6063  0.0000       5.40021  0.0281   0.0253   0.0504    0.0883   0.0000      0.817566   441.7647       1.04892       19.5420      -2.27376      -1.41571       2.56185      0.889087       1.16727       1.33298       1.46630       1.49614       1.45727
  36   9 2592.8353    2.1577  1.2103 11.0679  0.0000       3.65764  0.0321   0.0328   0.0556    0.1049   0.0000      0.877568   440.0698      0.956535       20.8321       5.11241      -3.66516       1.60737      0.954722       1.26407       1.38140       1.53851       1.56659       1.56345
  36  10 2762.7434    2.9227  1.0483 11.6342  0.0004      0.458173  0.0261   0.0453   0.0500    0.1012   0.0000      0.822628   440.0344       2.25579       18.2723       1.99105     -0.157712      0.913936      0.828927       1.06138       1.17069       1.31562       1.29105       1.33175
  36  11 2930.2749    3.6785  1.0179 12.3730  0.0000      0.236505  0.0258   0.0589   0.0491    0.0895   0.0000      0.619617   440.4251       1.76318       15.1433       5.98206      -2.52801     -0.813690      0.863583       1.11577       1.27249       1.37726       1.36864       1.39641
  36  12 3094.4007    4.1230  1.2152 12.4763 -0.0000       1.73558  0.0310   0.0611   0.0529    0.0925   0.0000      0.594647   438.8843       6.02025       16.4316       2.57406     -0.356972     -0.441441      0.913013       1.24194       1.36751       1.42461       1.52434       1.48589
  36  13 3255.1774    3.8318  1.4594 12.4873  0.0000      0.625587  0.0347   0.0530   0.0616    0.0768   0.0000      0.524377   441.2474       3.96953       15.3043       4.16353      -4.34131      -2.57532       1.06348       1.41250       1.52736       1.68806       1.73024       1.70669
  36  14 3413.8312    3.2369  2.2100 11.9988  0.0000      0.883922  0.0429   0.0368   0.0782    0.0519   0.0000      0.286683   440.3793       1.66975       13.1654       3.36631      -1.78929       2.59723       1.32621       1.73707       1.94025       2.10746       2.16899       2.18281
  36  15 3570.8554    2.6291  3.5203 11.3174  0.0000      0.327851  0.0586   0.0237   0.0999    0.0409   0.0000      0.164176   438.7458       3.42736       18.3768       8.70885      -7.10101     -0.904524       1.76397       2.37218       2.58228       2.82907       2.84619       2.98527
  36  16 3726.8317    2.1759  5.4247 10.7170  0.0000      0.387633  0.0758   0.0162   0.1364    0.0345   0.0000     0.0904443   441.9395       4.55493       14.3455       6.29570     -0.890355       5.85902       2.27405       3.10402       3.43929       3.65453       3.67790       3.73094
  36  17 3881.8192    1.7334  7.7656 10.4585  0.0000      0.427013  0.1076   0.0115   0.1882    0.0281   0.0000     0.0787817   443.0043       4.99508       15.8873      -2.47309      -11.1077    -0.0910367       3.03150       4.09764       4.46939       4.90219       4.94843       5.02518
  36  18 4035.9085    1.5105 10.6969 10.1458  0.0000      0.400326  0.1483   0.0087   0.2492    0.0266   0.0000     0.0728314   442.4441       11.8516       19.3627       9.50200      -3.97667      -12.3498       3.87795       5.18597       5.74509       6.13832       6.38036       6.38986
  37   3 1486.8454    0.1501  0.1814  8.9370  0.0000       47.3417  0.0123   0.0067   0.0261    0.0279   0.0000       14.6784   441.2324      0.414644       20.6139      -1.11511      -2.16614     -0.727149      0.425473      0.607951      0.642517      0.749854      0.708333      0.811448
  37   4 1697.6282    0.3006  0.2693  9.0201  0.0002       16.6991  0.0124   0.0092   0.0251    0.0343   0.0000       3.81769   441.3111     -0.648917       20.6630     -0.682210      -3.68456      0.599072      0.435506      0.610877      0.646326      0.706239      0.675613      0.673825
  37   5 1892.2559    0.5038  0.4622  9.1275  0.0000       9.07677  0.0158   0.0112   0.0302    0.0520   0.0000       1.55584   440.9525     -0.950163       20.1920       1.36570      -1.78549     -0.566423      0.592838      0.770576      0.814499      0.884151      0.918783      0.930334
  37   6 2081.1606    0.7305  0.7551  9.2506  0.0000       5.92663  0.0220   0.0129   0.0409    0.0752   0.0000       1.04743   441.5850       1.05167       21.6999       1.99890      -1.85560     -0.624371      0.823063       1.08294       1.20810       1.27478       1.33860       1.36880
  37   7 2264.4292    1.1634  0.9650  9.9893  0.0000       3.55907  0.0251   0.0191   0.0492    0.0868   0.0000      0.830750   441.3097       1.01811       19.6730      0.612280      -2.58091       1.18276      0.850647       1.10933       1.21677       1.30069       1.38889       1.37934
  37   8 2440.7987    1.6535  1.1495 10.6053  0.0000       4.20760  0.0294   0.0253   0.0555    0.0970   0.0000      0.787647   439.4219      0.190107       18.9080       4.97618      -2.29757      0.487370      0.858198       1.17051       1.28905       1.42653       1.42095       1.49988
  37   9 2613.4186    2.3145  1.1735 11.2924  0.0000       2.12840  0.0311   0.0346   0.0535    0.0935   0.0000      0.748026   440.5791     -0.461748       17.5824       1.81583     0.0524075      0.594646      0.862213       1.19903       1.25501       1.42503       1.42827       1.43911
  37  10 2784.6808    3.0636  1.1655 11.9027  0.0000       4.00426  0.0296   0.0462   0.0535    0.0961   0.0000      0.706046   441.5421       4.14946       18.0052      0.799639      -4.15308      0.661761      0.867646       1.18412       1.28140       1.40942       1.42651       1.47732
  37  11 2953.3698    3.7871  0.9924 12.4771  0.0000       1.87530  0.0251   0.0604   0.0475    0.0836   0.0000      0.924853   440.2331      0.731097       17.2564       1.97902      -1.09916      0.414019      0.809905       1.06438       1.15400       1.27817       1.30913       1.31384
  37  12 3118.5925    4.1460  1.1434 12.7958  0.0000    -0.0298110  0.0286   0.0636   0.0541    0.0871   0.0000      0.730524   440.5613       3.23128       17.3401       2.10842      0.138069       1.96627      0.868486       1.16423       1.26928       1.43252       1.44740       1.43409
  37  13 3280.6470    3.7227  1.6832 12.3809 -0.0002      0.654687  0.0361   0.0472   0.0690    0.0621   0.0000      0.394970   442.6865       4.59267       18.2306       3.46376      -1.40500       1.11148       1.08259       1.37260       1.55547       1.65750       1.71668       1.76115
  37  14 3440.4415    3.1036  2.6043 11.7111  0.0000      0.489834  0.0458   0.0312   0.0837    0.0462   0.0000      0.220938   442.5068       2.87001       16.3559       3.12996     -0.566418      -2.71864       1.36467       1.85314       2.01776       2.20119       2.31662       2.31224
  37  15 3598.6450    2.5638  3.9718 11.1436  0.0000      0.530660  0.0597   0.0216   0.1101    0.0397   0.0000      0.133686   439.9034       9.18201       11.9062       1.38310      -1.97805      -3.41907       1.78424       2.29886       2.58183       2.79481       2.91614       2.92083
  37  16 3755.4389    2.0982  5.8352 10.6066  0.0000      0.520823  0.0785   0.0148   0.1440    0.0334   0.0000     0.0908289   439.5081       8.19429       14.1268       4.66242       5.75261      -4.60715       2.27877       3.04413       3.36908       3.59959       3.67985       3.76210
  37  17 3911.0834    1.7541  8.2196 10.3583  0.0000      0.360263  0.1077   0.0110   0.1924    0.0284   0.0000     0.0760373   443.1692       12.4864       12.5239       1.49244      -7.43641     0.0535286       2.98948       3.97557       4.48688       4.72291       4.84105       4.94538
  37  18 4065.6940    1.4326 11.0807 10.1538  0.0000      0.223591  0.1603   0.0079   0.2622    0.0252   0.0000     0.0748085   438.3400       8.71387       10.5821       14.5616       3.37336     -0.636452       3.94343       5.32581       5.88550       6.33335       6.59604       6.52905
  37  19 4220.1455    1.1976 13.9064  9.9306 -0.0017      0.411741  0.2147   0.0063   0.3300    0.0238   0.0000     0.0846974   428.7226       9.59606       26.8608       8.08720       10.5131      -4.41340       4.82893       6.46839       7.14996       7.70900       7.95578       7.97036
  38   3 1501.5495    0.1715  0.1567  8.9550  0.0000       14.6465  0.0121   0.0075   0.0199    0.0262   0.0000       12.4723   441.2800     -0.937869       21.8299      0.188453      -1.81782     -0.747511      0.641769      0.655295      0.871491       1.11506       1.13449       1.36250
  38   4 1713.0593    0.3192  0.3383  8.9843  0.0000       17.3828  0.0136   0.0088   0.0293    0.0364   0.0000       3.15357   441.4420     -0.198335       19.7562      -1.06328      -2.26089    -0.0651951      0.508773      0.633761      0.773140      0.807478      0.883478      0.814218
  38   5 1908.8764    0.5481  0.5509  9.0277  0.0000       11.6398  0.0177   0.0110   0.0319    0.0529   0.0000       1.37289   441.2497      -1.03765       20.6626     -0.345569      -4.18634       1.56411      0.623102      0.786102      0.910171       1.00890       1.01825       1.02293
  38   6 2099.0390    0.7984  0.8072  9.1913  0.0000       7.80834  0.0216   0.0136   0.0421    0.0805   0.0000      0.957467   440.9959     -0.332956       20.4112      -2.27347      -2.82807      0.831725      0.740493      0.967322       1.09754       1.16072       1.20094       1.24381
  38   7 2283.0063    1.1711  0.9834 10.0281  0.0000       3.96026  0.0255   0.0187   0.0479    0.0833   0.0000      0.814426   441.0170      0.877143       20.1152      0.561561     -0.571846     -0.287053      0.802207       1.07424       1.17317       1.33559       1.34091       1.36654
  38   8 2460.1083    1.7375  1.1911 10.7005  0.0001       4.26095  0.0297   0.0259   0.0551    0.0915   0.0000      0.763593   440.8387       1.64916       20.3806      0.879486      -1.70861       1.46409      0.886295       1.18122       1.34338       1.40377       1.47312       1.44011
  38   9 2633.7604    2.3324  1.1009 11.3391  0.0000       1.90348  0.0273   0.0354   0.0518    0.0892   0.0000      0.869073   441.3829       1.47058       20.0137       4.06800     -0.955743    -0.0297399      0.800955       1.06877       1.21102       1.30252       1.32326       1.35524
  38  10 2806.1012    3.2018  1.0522 11.8805  0.0000      0.297334  0.0250   0.0488   0.0499    0.0968   0.0000      0.656141   441.7073       2.97592       19.0057      0.675106      -1.46874       1.06189      0.833804       1.11144       1.20256       1.30948       1.32251       1.29172
  38  11 2975.9657    3.8604  0.9893 12.3999  0.0000       1.93525  0.0240   0.0599   0.0464    0.0870   0.0000      0.602035   441.1072       2.80509       18.4272       2.28226      -1.27515       1.42546      0.722890      0.969718       1.09811       1.15463       1.22280       1.23603
  38  12 3142.3708    4.0373  1.1998 12.9319  0.0000       1.38403  0.0306   0.0621   0.0571    0.0814   0.0000      0.744724   441.4190       4.72040       16.8906       5.06794      -3.85761      0.507735      0.896187       1.21489       1.31550       1.38445       1.48249       1.50446
  38  13 3305.7990    3.7057  1.7481 12.3869  0.0000       1.14481  0.0371   0.0458   0.0687    0.0583   0.0000      0.452913   441.0916       5.70777       15.7529       4.06543      -4.40607       2.74407       1.07094       1.43888       1.58042       1.68795       1.76987       1.76592
  38  14 3466.7492    3.0028  2.7941 11.7430  0.0005      0.334289  0.0496   0.0291   0.0863    0.0418   0.0000      0.221439   440.1788       3.98697       15.3075       4.73046      -6.84674      -1.27277       1.39351       1.86197       2.06146       2.20182       2.37219       2.36734
  38  15 3625.9716    2.4675  4.1732 11.1387 -0.0001      0.719647  0.0620   0.0200   0.1115    0.0349   0.0000      0.127359   441.3361       8.93624       15.4892       5.97367      -3.36112     -0.892117       1.71028       2.31502       2.53129       2.71784       2.80271       2.82882
  38  16 3783.6314    2.0676  6.6936 10.4748 -0.0001      0.442997  0.0850   0.0134   0.1539    0.0310   0.0000     0.0796145   441.9970       2.39632       20.9554       9.02581     -0.643899       4.21266       2.37732       3.12516       3.47253       3.87701       3.99511       3.92520
  38  17 3940.0322    1.6719  8.8156 10.3155  0.0000      0.385327  0.1193   0.0101   0.2069    0.0280   0.0000     0.0752479   436.2549       9.28732       11.6221       9.60307      -13.1061       2.52236       3.14038       4.28207       4.69982       5.13708       5.32898       5.32058
  38  18 4095.7804    1.3850 12.4810 10.1327 -0.0000      0.373749  0.1857   0.0072   0.2895    0.0241   0.0000     0.0799084   443.5150      -1.36887       10.4475       1.36715      -6.84347     -0.391421       4.18471       5.64110       6.24601       6.80631       6.96516       7.02951
  39   2 1275.7558    0.0948  0.1093  8.9818  0.0000       1.13463  0.0152   0.0063   0.0250    0.0225   0.0000       55.3826   441.6473      0.179510       21.3353     -0.557099      -3.57463      -1.52248      0.570322      0.652890      0.741484      0.741581      0.934082      0.860931
  39   3 1516.0415    0.1664  0.2126  8.9829  0.0000       14.8543  0.0132   0.0067   0.0280    0.0266   0.0000       10.0137   441.7388      0.454930       20.1277     -0.483113      -1.38519    -0.0600026      0.481406      0.648336      0.721458      0.776398      0.897715      0.851235
  39   4 1728.3099    0.3232  0.3415  8.9382  0.0000       17.8275  0.0133   0.0086   0.0283    0.0376   0.0000       3.08441   441.5180      0.863569       20.9794      0.177050      -3.61876     -0.295013      0.486784      0.645531      0.696736      0.758100      0.772090      0.744398
  39   5 1925.2451    0.5356  0.5508  9.1570  0.0000       9.30221  0.0166   0.0109   0.0349    0.0516   0.0000       1.42437   440.8881     -0.265792       19.6491     -0.654007      -2.96931     -0.740008      0.569590      0.781274      0.864745      0.941231      0.950298      0.920360
  39   6 2116.6921    0.8166  0.7366  9.4831  0.0000       7.64305  0.0190   0.0144   0.0414    0.0651   0.0000       1.02081   441.4541     -0.765852       19.3089       1.95880      -1.33104      0.411472      0.628183      0.783519      0.896924      0.971411       1.04112       1.03937
  39   7 2301.3464    1.2081  1.0649  9.9821  0.0000       4.60114  0.0265   0.0187   0.0515    0.0894   0.0000      0.877395   440.0772     -0.740158       20.0321      -1.24525      -1.55816      0.194833      0.807558       1.05912       1.15875       1.24990       1.23862       1.30830
  39   8 2479.0995    1.7606  1.1779 10.6882  0.0000       1.16381  0.0289   0.0259   0.0546    0.0972   0.0000      0.737267   442.8726      0.626521       16.8654      -1.00968      -1.26257      0.611734      0.843898       1.11955       1.23051       1.32377       1.37194       1.37566
  39   9 2653.9576    2.4189  1.1272 11.4575  0.0000       2.07957  0.0280   0.0363   0.0525    0.0927   0.0000      0.704385   441.6466       1.21740       21.4763     -0.404763      -2.91739     -0.495859      0.817724       1.09179       1.24316       1.34079       1.28552       1.35003
  39  10 2827.3668    3.3557  0.9972 12.1197  0.0000       1.54452  0.0244   0.0517   0.0470    0.0858   0.0000      0.720337   440.9009       3.13666       20.5279       1.00065      -3.87088      -1.03357      0.731029      0.947221       1.07224       1.18073       1.20749       1.21173
  39  11 2998.2034    3.9749  1.0276 12.4597  0.0000       1.29805  0.0247   0.0603   0.0483    0.0871   0.0000      0.896731   440.9080       3.15603       18.4591       1.22213      -3.29714      0.365008      0.762848       1.00377       1.07536       1.19369       1.18611       1.22426
  39  12 3165.7238    4.1468  1.2159 12.7497  0.0000     -0.575961  0.0301   0.0600   0.0538    0.0793   0.0000      0.716220   441.3517       2.86281       17.8029       2.89378      -5.22687      -1.11585      0.845962       1.15651       1.22887       1.35851       1.36557       1.40257
  39  13 3330.4579    3.6334  1.8433 12.3119  0.0000      0.218606  0.0383   0.0433   0.0688    0.0585   0.0000      0.307839   441.2935       1.14008       19.2388       1.81252      -2.37948       3.04881       1.10413       1.51592       1.66373       1.83783       1.90616       1.90165
  39  14 3492.8299    2.9360  2.9921 11.6264 -0.0002      0.928468  0.0505   0.0273   0.0891    0.0411   0.0000      0.185244   440.8973       9.78138       16.4992       3.89518      -2.26803       2.91211       1.35873       1.82015       2.02299       2.23086       2.33740       2.27347
  39  15 3652.9049    2.4281  4.8517 10.8973  0.0000      0.454911  0.0660   0.0179   0.1188    0.0337   0.0000      0.108170   441.3681       7.76701       19.2039       10.3427     -0.488033       3.42376       1.83526       2.53950       2.75017       3.08898       3.24797       3.21922
  39  16 3811.4180    1.9485  6.8408 10.5665  0.0000      0.327946  0.0888   0.0127   0.1619    0.0288   0.0000     0.0810056   444.1386       8.13189       14.3691      -1.31774      -2.33739       3.16419       2.40575       3.13792       3.53028       3.86977       3.92771       4.02257
  39  17 3968.7677    1.6428  9.7316 10.2542  0.0000      0.427370  0.1302   0.0092   0.2189    0.0268   0.0000     0.0737330   449.0032       8.38778       7.88108      -3.04838      -3.40526     -0.548352       3.18248       4.20328       4.77449       5.10641       5.27096       5.32779
  39  18 4124.8608    1.3293 12.9097 10.1142 -0.0014      0.237838  0.1987   0.0067   0.3045    0.0232   0.0000     0.0822501   433.0579       8.69822       20.5032       6.47753      -4.39754     0.0342493       4.30245       5.80418       6.60722       7.08032       7.30369       7.28785
  40   2 1288.7684    0.0900  0.1061  9.0089  0.0000       76.3372  0.0163   0.0063   0.0242    0.0257   0.0000       60.0832   440.1705     -0.174948       20.5019     -0.147979      -1.42539      0.118101      0.634211      0.671745      0.751074      0.847085      0.894724      0.908784
  40   3 1530.3306    0.1801  0.2210  9.0016  0.0000       25.5251  0.0133   0.0068   0.0257    0.0267   0.0000       9.59089   441.2800      -1.65065       20.3201      0.767994      -2.11474      -1.45455      0.443318      0.586589      0.691932      0.732181      0.740232      0.759743
  40   4 1743.2900    0.3552  0.3842  8.9135  0.0000       19.3732  0.0139   0.0088   0.0290    0.0391   0.0000       2.51639   441.1678      -1.12623       21.2374     0.0470651      -2.45136      0.704184      0.486860      0.671792      0.735453      0.835600      0.908546       1.00642
  40   5 1941.5021    0.5822  0.6181  8.9861  0.0003       9.48398  0.0181   0.0109   0.0348    0.0625   0.0000       1.22051   441.0276     0.0620931       20.4366      0.246563      -4.17516       1.30765      0.586161      0.783264      0.874217      0.938885       1.04624       1.06135
  40   6 2134.0287    0.8754  0.8156  9.4443  0.0000       5.40707  0.0208   0.0144   0.0415    0.0770   0.0000      0.900205   440.1683     0.0364645       20.0625      0.442511     -0.358933      0.546521      0.659664      0.837933      0.954854       1.08423       1.06212       1.07107
  40   7 2319.4171    1.2977  0.9824 10.1147  0.0000       4.17817  0.0244   0.0200   0.0459    0.0843   0.0000      0.823483   441.3676       1.46327       20.6020       2.48659      -3.10731      0.588929      0.695485      0.928319      0.991488       1.15718       1.13104       1.18877
  40   8 2497.9622    1.8763  1.1664 10.8674  0.0000       2.09031  0.0284   0.0273   0.0534    0.0952   0.0000      0.734549   441.3441       1.63225       19.8423       1.61963      -3.55944      0.987045      0.815147       1.06864       1.15082       1.27591       1.35255       1.36528
  40   9 2673.8775    2.6140  1.0637 11.3656  0.0010       2.03537  0.0251   0.0383   0.0485    0.1029   0.0000      0.667949   440.8165      -1.22993       20.3874       2.05341      -2.50851       2.38184      0.747920       1.03299       1.10798       1.24990       1.25793       1.22021
  40  10 2848.3315    3.2374  1.1116 12.2839  0.0000       1.78833  0.0274   0.0484   0.0518    0.0776   0.0000      0.739449   440.6786       1.73849       19.6418       1.61810      -4.74553     0.0472308      0.778614       1.04045       1.16417       1.23065       1.30755       1.30916
  40  11 3020.1165    4.0411  1.1362 12.4970 -0.0002       1.74330  0.0274   0.0588   0.0514    0.0898   0.0000      0.701322   441.3823       3.20469       17.5244       2.93593      0.484408      0.257600      0.737981       1.03254       1.13475       1.24655       1.22065       1.27341
  40  12 3188.7854    4.1823  1.4015 12.5791  0.0000       1.15191  0.0318   0.0556   0.0578    0.0767   0.0000      0.611521   440.8971       2.95598       18.2862       3.31441     -0.790433       1.41313      0.866049       1.16326       1.30259       1.46507       1.57631       1.56751
  40  13 3354.6959    3.5086  1.9899 12.1566 -0.0003      0.339527  0.0385   0.0397   0.0720    0.0554   0.0000      0.334793   440.2696       7.70267       18.2754       7.72797      0.963230      -2.21701       1.05819       1.41001       1.57731       1.74119       1.78933       1.79510
  40  14 3518.2921    2.8727  3.1927 11.5380  0.0000      0.708069  0.0510   0.0255   0.0932    0.0393   0.0000      0.174058   439.7586       3.97262       17.4193       12.1091     -0.882531       5.91039       1.36363       1.80770       1.98185       2.19306       2.23831       2.30118
  40  15 3679.5710    2.3407  4.8855 10.8825  0.0000      0.398556  0.0670   0.0169   0.1200    0.0333   0.0000      0.112140   438.9520       8.53693       14.5919       3.85986      -2.68550       4.42597       1.83551       2.39434       2.68614       2.87365       3.02076       3.05825
  40  16 3839.0344    1.8952  7.4603 10.5276  0.0003      0.324731  0.0981   0.0118   0.1675    0.0280   0.0000     0.0784675   439.6911       5.50281       13.4313       7.48530      -7.85902       1.92923       2.50847       3.32779       3.75045       3.99845       4.19296       4.19137
  40  17 3997.2536    1.5705 10.2018 10.2232  0.0000      0.357835  0.1410   0.0084   0.2320    0.0263   0.0000     0.0739323   434.8498       2.01980       13.7739       3.48767      -1.89621      -13.1783       3.32047       4.44287       4.96981       5.38642       5.64762       5.64890
  40  18 4154.4822    1.3021 13.4241 10.0887  0.0000      0.465244  0.2003   0.0065   0.3064    0.0225   0.0000     0.0814125   433.4080      -3.11440       20.2029       16.9593      -5.15350      -6.66495       4.17414       5.55505       6.25906       6.80505       7.01826       7.11497
  41   2 1301.5731    0.0969  0.1252  9.0551  0.0000       9.21024  0.0177   0.0062   0.0267    0.0220   0.0000       49.7617   441.0775     -0.585019       19.7482     -0.869500      -2.37813      -1.40060      0.642593      0.769742      0.812288      0.871338       1.00052      0.973311
  41   3 1544.3684    0.1977  0.2270  9.0167  0.0000       18.1543  0.0130   0.0070   0.0269    0.0269   0.0000       8.24196   440.9831      0.158504       20.9046     0.0321273      -3.06025      -1.03799      0.521870      0.655348      0.723089      0.823294      0.909741      0.765456
  41   4 1758.0888    0.3723  0.3602  8.9618 -0.0006       12.2030  0.0128   0.0091   0.0275    0.0399   0.0000       2.39926   441.2376    -0.0711925       20.5607       1.05657      -4.18003      0.278284      0.479144      0.613298      0.717811      0.716023      0.775536      0.776183
  41   5 1957.5649    0.6014  0.6046  9.0635  0.0000       10.4391  0.0166   0.0114   0.0352    0.0596   0.0000       1.18140   440.8982     -0.229767       19.2794      0.541030      -1.66497    -0.0590853      0.552346      0.705244      0.801477      0.849658      0.873944      0.907952
  41   6 2151.2736    0.9101  0.8335  9.6042  0.0000       6.88534  0.0212   0.0150   0.0417    0.0736   0.0000      0.906164   440.6503     -0.548441       19.7350     -0.322366      -2.09634     -0.778109      0.663593      0.884239      0.964863       1.08015       1.10831       1.12548
  41   7 2337.2961    1.3198  1.1750 10.1485  0.0000       3.71307  0.0290   0.0189   0.0534    0.0925   0.0000      0.797172   441.6067      0.633550       19.3765      0.101996      -4.16913       3.17290      0.788796       1.05468       1.16911       1.25124       1.32922       1.36770
  41   8 2516.6673    1.9335  1.1653 11.0103  0.0000       2.47933  0.0291   0.0282   0.0517    0.0897   0.0000      0.748343   440.2983       2.23752       18.0399       2.34532      -2.03848       3.35962      0.809990       1.07179       1.21602       1.33082       1.36914       1.36370
  41   9 2693.6205    2.6177  1.0960 11.7361  0.0058       4.63597  0.0262   0.0391   0.0510    0.0838   0.0000      0.941372   441.5649       1.39954       20.4046       4.54448      -1.02889       1.28105      0.703762      0.970869       1.05226       1.16043       1.20872       1.25344
  41  10 2868.9712    3.4270  1.0445 12.3165 -0.0008     -0.203801  0.0256   0.0516   0.0472    0.0809   0.0000      0.851817   441.2691       3.85016       18.9525       2.10787      -1.87372      0.938658      0.743963      0.981082       1.12018       1.20628       1.19668       1.23208
  41  11 3041.7185    4.1297  1.1471 12.6803  0.0000      0.351824  0.0277   0.0598   0.0514    0.0853   0.0000      0.640669   441.9381       2.64173       19.4643       4.53693      -4.03190      -1.25534      0.739568      0.988323       1.04245       1.20542       1.22459       1.28638
  41  12 3211.3830    4.0403  1.5213 12.4653  0.0000      0.325935  0.0327   0.0498   0.0589    0.0660   0.0000      0.447117   440.8749       3.16579       17.1742       2.92341      -2.21479      -1.69638      0.879131       1.17469       1.28825       1.40900       1.50068       1.46489
  41  13 3378.6169    3.4724  2.2743 12.0542  0.0000      0.653475  0.0414   0.0359   0.0755    0.0498   0.0000      0.260816   441.3012       5.96934       17.1104      0.562188      -2.04700       4.12988       1.10985       1.43372       1.56931       1.73472       1.79170       1.81406
  41  14 3543.5770    2.8037  3.5207 11.3510  0.0001      0.801298  0.0535   0.0231   0.0949    0.0379   0.0000      0.154428   442.0332       5.95764       19.3429       3.70166     -0.286517      0.146896       1.41042       1.86049       2.07530       2.24274       2.35734       2.33291
  41  15 3705.9796    2.2349  5.4119 10.9073  0.0000      0.619373  0.0723   0.0155   0.1316    0.0299   0.0000      0.109619   440.0084       7.30267       16.8278       5.09793       3.32251      -1.48687       1.88676       2.50570       2.79141       3.03998       3.19569       3.25564
  41  16 3866.1847    1.8732  7.9266 10.5089  0.0003      0.247695  0.1005   0.0112   0.1796    0.0276   0.0000     0.0768716   438.9808       4.67190       10.3729       4.97080       1.79279       4.25765       2.56811       3.39914       3.83163       4.13366       4.28106       4.31947
  41  17 4025.3722    1.5398 10.8977 10.2222 -0.0007      0.440343  0.1498   0.0078   0.2436    0.0252   0.0000     0.0794630   444.0371       10.6293       13.8296       2.30462      -4.47268       3.17727       3.33870       4.42542       4.98118       5.41443       5.58927       5.65646
  42   3 1558.2131    0.2004  0.2155  8.9197  0.0000       29.1134  0.0122   0.0070   0.0228    0.0268   0.0000       7.83773   441.7573     -0.228543       21.9756     -0.149362      -3.46995      0.327902      0.393453      0.472781      0.584773      0.688173      0.663270      0.704506
  42   4 1772.7089    0.3881  0.4257  8.9624  0.0000       17.7706  0.0149   0.0090   0.0306    0.0392   0.0000       2.24297   442.4256      0.596076       20.7286    -0.0983825      -1.97559     -0.594394      0.478719      0.636233      0.744966      0.745998      0.927710      0.909801
  42   5 1973.4050    0.6187  0.6706  9.1002  0.0000       8.91042  0.0181   0.0111   0.0376    0.0597   0.0000       1.18914   441.2565    -0.0732668       19.8076       1.05569      -1.82601      -1.03431      0.608853      0.790841      0.911166       1.01924       1.05404       1.03569
  42   6 2168.2004    0.9526  0.9191  9.3429  0.0000       5.00470  0.0222   0.0147   0.0434    0.0881   0.0000      0.801425   440.4858      0.412797       20.7228      0.860524      -1.90116     -0.205510      0.650174      0.896022      0.952325       1.07782       1.14411       1.18624
  42   7 2354.8575    1.3903  1.1193 10.2739  0.0000       2.95149  0.0278   0.0201   0.0496    0.0865   0.0000      0.759231   440.5640       1.40413       20.8296       1.72153      -2.56603       1.44938      0.724950      0.987883       1.12087       1.17821       1.18791       1.25698
  42   8 2535.1608    2.0023  1.2433 10.8589  0.0000       2.98806  0.0294   0.0275   0.0533    0.0911   0.0000      0.658827   440.7974       1.45471       21.0171     -0.533430      -3.90065      0.943008      0.765343       1.06422       1.15770       1.26475       1.31022       1.38468
  42   9 2713.1333    2.7090  1.1814 11.6835 -0.0006       3.33202  0.0286   0.0385   0.0532    0.0888   0.0000      0.974017   441.0681       1.39715       17.6963      0.673229      -3.86363     -0.340734      0.744614      0.993890       1.03299       1.15766       1.19170       1.24544
  42  10 2889.4465    3.5375  1.0433 12.4073 -0.0007     -0.334759  0.0249   0.0529   0.0481    0.0776   0.0000      0.791028   441.3401       2.17520       18.1682       2.31403      -4.10449      0.287123      0.679097      0.923779       1.00238       1.13343       1.16349       1.15210
  42  11 3063.0349    4.2686  1.1109 12.7593  0.0000      0.821898  0.0259   0.0633   0.0500    0.0896   0.0000      0.546957   440.4340       2.69924       17.5836       2.64446      -1.92644       1.11931      0.726152      0.956699       1.04870       1.15760       1.15766       1.20524
  42  12 3233.7223    3.9855  1.6533 12.3298  0.0015       1.58362  0.0333   0.0470   0.0622    0.0665   0.0000      0.423006   440.8236       5.23348       19.2733     0.0117876    -0.0345714       1.14500      0.844305       1.16457       1.26478       1.41869       1.49604       1.52803
  42  13 3402.1299    3.3830  2.2751 11.9924  0.0000      0.680552  0.0424   0.0344   0.0730    0.0483   0.0000      0.291410   442.3505       3.87401       19.6291       1.20489      -2.05459     -0.650148       1.06046       1.43185       1.52688       1.71427       1.75652       1.73090
  42  14 3568.3420    2.6737  3.8148 11.3998  0.0000      0.870224  0.0575   0.0217   0.1010    0.0343   0.0000      0.149491   441.0346       2.14967       12.8137      0.240055     -0.166877      -3.61871       1.47555       1.93545       2.21033       2.36730       2.50940       2.47846
  42  15 3731.7790    2.2208  6.0153 10.6958  0.0002      0.458969  0.0760   0.0141   0.1388    0.0295   0.0000     0.0970572   440.6240       4.62259       12.1375       7.58508      -1.31773       4.87376       1.93480       2.59516       2.85925       3.16550       3.27059       3.26957
  42  16 3893.0841    1.8023  8.5651 10.3403  0.0000     0.0974850  0.1122   0.0098   0.1898    0.0273   0.0000     0.0781214   445.8314       5.59963       14.1189       7.37073      -5.48496       2.61785       2.64910       3.50003       4.02395       4.29429       4.59707       4.61669
  42  17 4053.2709    1.4822 11.6828 10.1669  0.0003      0.379458  0.1658   0.0072   0.2596    0.0243   0.0000     0.0821220   440.9495       3.12851       20.4784       11.8770      -5.64218       5.26768       3.48055       4.68699       5.17894       5.63935       5.86313       5.89162
  43   2 1326.7374    0.1145  0.1032  8.9918  0.0000       45.0954  0.0120   0.0064   0.0186    0.0229   0.0000       41.2191   441.9651     -0.824182       20.6768    -0.0160317      -2.12574     0.0391843      0.442200      0.548618      0.612039      0.664173      0.680209      0.669646
  43   3 1571.8116    0.2099  0.2428  8.9263  0.0000       8.27468  0.0121   0.0068   0.0243    0.0280   0.0000       6.73710   441.9511     -0.311873       20.6202     -0.826570      -2.27238     -0.336309      0.412725      0.503646      0.610439      0.664886      0.658471      0.637410
  43   4 1787.0577    0.3860  0.4078  9.0139  0.0000       12.0155  0.0141   0.0088   0.0280    0.0392   0.0000       2.12876   441.2340     -0.296883       20.0494      0.296206      -2.08978      0.301151      0.448156      0.618771      0.682312      0.766141      0.819119      0.847188
  43   5 1989.1389    0.6349  0.7000  9.1105  0.0000       8.53543  0.0184   0.0111   0.0377    0.0616   0.0000       1.12775   440.1918      0.149913       20.6843      0.146355      -2.91576     -0.741367      0.574092      0.735429      0.803844      0.854923      0.894809      0.889633
  43   6 2184.9887    0.9485  0.9625  9.5831  0.0000       4.46528  0.0236   0.0142   0.0454    0.0788   0.0000      0.838622   441.3401      -1.94255       21.6771       2.91405      -1.84896      -2.84773      0.657450      0.860744      0.968899       1.06597       1.06758       1.09412
  43   7 2372.2937    1.4551  1.0953 10.4253  0.0001       3.68020  0.0268   0.0212   0.0486    0.0859   0.0000      0.758396   441.3804      0.935706       21.6405      -1.83953      -1.27806     -0.643016      0.760619       1.05235       1.13689       1.24862       1.23208       1.29661
  43   8 2553.4657    2.0814  1.2780 10.8144  0.0000       2.62988  0.0283   0.0276   0.0537    0.0968   0.0000      0.608514   441.5371       2.38451       20.7057      0.921774     -0.923368       1.40286      0.734825      0.968474       1.09708       1.16874       1.26068       1.26937
  43   9 2732.5630    2.8113  1.2084 11.5422  0.0013       4.28636  0.0280   0.0383   0.0504    0.0975   0.0000      0.697806   441.5106       1.64228       21.6849       2.23573     -0.857850       1.08084      0.708105      0.956172       1.06764       1.13396       1.19332       1.21276
  43  10 2909.6947    3.6952  1.0302 12.2959  0.0000       1.05142  0.0239   0.0532   0.0456    0.0833   0.0000      0.712657   439.9473       4.54729       19.3240       1.71857      -3.00015      -1.18104      0.684386      0.899763       1.06043       1.15214       1.14838       1.19005
  43  11 3084.0696    4.2480  1.2972 12.4996  0.0000       1.36150  0.0285   0.0556   0.0530    0.0804   0.0000      0.620605   441.0195       3.44821       18.6413       1.56353      -3.31608       2.91143      0.730318      0.979885       1.11512       1.20965       1.26072       1.30453
  43  12 3255.7029    4.0348  1.6692 12.3494  0.0000      0.306470  0.0337   0.0468   0.0598    0.0641   0.0000      0.403657   441.7103       4.09968       20.1994       2.79428      -4.82827      0.620331      0.865836       1.18135       1.26459       1.40622       1.50058       1.48211
  43  13 3425.3573    3.2224  2.6236 11.9552  0.0000      0.890818  0.0448   0.0307   0.0814    0.0420   0.0000      0.222818   441.2654       7.60815       16.6315       4.01176      -3.34569       3.07653       1.12565       1.44390       1.65277       1.83444       1.94011       1.99653
  43  14 3592.7258    2.6095  4.0740 11.2922  0.0000      0.841648  0.0581   0.0201   0.1046    0.0333   0.0000      0.134651   440.8702       3.42147       20.8077       1.62990       3.82250       9.34465       1.46291       1.96149       2.16600       2.36654       2.40332       2.49111
  43  15 3757.6393    2.0928  6.3907 10.7188  0.0000      0.689051  0.0819   0.0130   0.1493    0.0281   0.0000     0.0926450   439.0848       5.63408       16.0026       7.67232      -9.22697       1.01726       1.99302       2.67564       2.98081       3.28655       3.35419       3.43759
  43  16 3920.1542    1.7077  9.4973 10.3568 -0.0010      0.569290  0.1260   0.0087   0.2133    0.0257   0.0000     0.0857273   443.0818       7.56332       12.8853      -5.06379       3.57950       3.10377       2.79350       3.62994       4.12441       4.47250       4.62072       4.70220
  43  17 4080.5050    1.4399 11.8187 10.1464 -0.0010      0.296937  0.1702   0.0068   0.2591    0.0237   0.0000     0.0829605   439.1311       10.6571       20.6963       2.76180      -2.17943     -0.581523       3.37594       4.58492       5.13253       5.48107       5.70588       5.76399
  44   2 1339.0710    0.1175  0.1194  8.9659  0.0000       43.8451  0.0131   0.0062   0.0224    0.0236   0.0000       34.1949   441.8574     0.0805580       20.8974      0.603724      -2.83571      0.312101      0.492553      0.534166      0.489601      0.600516      0.664264      0.689217
  44   3 1585.2432    0.2224  0.2284  8.8686  0.0000       27.5831  0.0116   0.0071   0.0217    0.0287   0.0000       6.57718   441.9552      -1.11729       20.6335     -0.145781      -3.33775      0.428328      0.390794      0.474660      0.578426      0.647622      0.659642      0.681993
  44   4 1801.2911    0.4226  0.4462  9.0129  0.0000       12.3391  0.0143   0.0093   0.0299    0.0417   0.0000       1.87532   442.1437     -0.635085       20.7768      -1.15631      -3.38891       1.17158      0.466912      0.597279      0.643114      0.721026      0.753361      0.775646
  44   5 2004.6656    0.6827  0.7192  9.0108  0.0000       8.36844  0.0180   0.0114   0.0373    0.0676   0.0000      0.981223   441.9808      0.201571       19.5880     -0.274363      -2.61332       1.13010      0.563982      0.733191      0.833326      0.904467      0.882103      0.933995
  44   6 2201.5116    1.0165  0.8905  9.8134  0.0000       5.03153  0.0213   0.0157   0.0428    0.0742   0.0000      0.829934   441.9602      0.876716       21.5774     -0.258306      -1.80785     -0.610318      0.607839      0.799780      0.878611      0.962077       1.00156       1.05398
  44   7 2389.5448    1.4963  1.1483 10.4725  0.0000       3.95048  0.0273   0.0210   0.0514    0.0839   0.0000      0.783101   441.1649      0.841645       19.8535       1.94677      -1.54322      -1.34544      0.685023      0.924658       1.01748       1.13544       1.13637       1.13555
  44   8 2571.5687    2.1587  1.2706 11.0629  0.0000       2.86763  0.0289   0.0287   0.0523    0.0857   0.0000      0.673880   441.5999      0.996296       20.0158       2.54133      -4.83000       1.07042      0.719180      0.948512       1.05385       1.20201       1.18994       1.20643
  44   9 2751.6331    2.9779  1.1709 11.6867  0.0009       1.37076  0.0269   0.0406   0.0491    0.0965   0.0000      0.671778   440.4151       2.01905       19.1959       3.66848      -3.71208    -0.0824875      0.697547      0.944283       1.03248       1.14583       1.18549       1.20961
  44  10 2929.7233    3.8171  1.0797 12.2960  0.0000       1.50778  0.0243   0.0540   0.0473    0.0882   0.0000      0.660822   441.5859       2.12263       20.7323      0.827064      -1.91573       2.50978      0.634075      0.819137      0.893043       1.00925       1.00833       1.03847
  44  11 3104.8991    4.1786  1.3043 12.5518  0.0000       1.52544  0.0287   0.0545   0.0530    0.0768   0.0000      0.592837   440.6631       3.02614       19.0702       1.85185      0.928863       1.98724      0.732366      0.965799       1.06481       1.16610       1.20786       1.22397
  44  12 3277.5301    3.8607  1.7624 12.3704  0.0001      0.891346  0.0356   0.0439   0.0618    0.0590   0.0000      0.398515   441.3888       2.73161       19.2512       4.81478      -4.48187     -0.269387      0.876306       1.13274       1.28712       1.42424       1.51763       1.52790
  44  13 3448.0846    3.1750  2.6698 11.9098  0.0000       1.05694  0.0449   0.0296   0.0802    0.0403   0.0000      0.237158   439.5802       4.02309       19.9493       3.53174      0.489837       1.02187       1.09279       1.48653       1.67059       1.77655       1.85747       1.86469
  44  14 3616.5579    2.5866  4.3022 11.2746  0.0001      0.534824  0.0590   0.0194   0.1085    0.0322   0.0000      0.131178   443.5374       5.49528       16.8705       4.00007       1.98438     -0.124863       1.47567       1.94316       2.18026       2.39831       2.51627       2.50757
  44  15 3782.5761    2.0940  6.7746 10.6872  0.0000      0.487508  0.0849   0.0125   0.1526    0.0277   0.0000     0.0873023   438.1719       8.53227       15.6012       5.04534      -2.49213       3.76773       2.00690       2.66905       2.96862       3.26909       3.40123       3.46546
  44  16 3946.2438    1.7187  9.9830 10.3367 -0.0003      0.367655  0.1310   0.0083   0.2135    0.0251   0.0000     0.0807740   441.2294       2.42220       21.2822       9.83898      -10.9877      0.766194       2.75654       3.63266       4.13131       4.46506       4.71995       4.80093
  44  17 4107.4768    1.3945 12.8912 10.1467  0.0003      0.181522  0.1871   0.0063   0.2807    0.0222   0.0000     0.0868243   452.8268       2.39956       16.6580       14.6281      -7.53073      -14.9445       3.56899       4.79232       5.43286       5.89173       6.15095       6.27084
  45   2 1351.2967    0.1078  0.1073  8.9834  0.0000       80.5118  0.0126   0.0061   0.0212    0.0252   0.0000       41.9087   442.1010     -0.482031       20.5847      0.262737      -2.25146    -0.0375516      0.408051      0.525538      0.564232      0.607868      0.658751      0.696740
  45   3 1598.4471    0.2467  0.2547  8.9042  0.0000       29.8282  0.0117   0.0073   0.0230    0.0294   0.0000       5.25778   442.0727      0.523428       20.0842      0.261874      -2.56267    -0.0612218      0.357521      0.484612      0.520946      0.611193      0.643190      0.649451
  45   4 1815.3411    0.4304  0.4154  9.0477  0.0005       13.1138  0.0129   0.0094   0.0277    0.0398   0.0000       1.96421   441.5852      0.599201       20.7276      0.193256      -3.48820     -0.909969      0.434594      0.552580      0.627682      0.664111      0.686406      0.732529
  45   5 2020.0840    0.6923  0.7085  9.1643  0.0000       7.01211  0.0181   0.0115   0.0361    0.0656   0.0000       1.01575   442.2387      0.152466       20.4141     -0.304302      -1.41154     -0.239880      0.511517      0.682720      0.763748      0.870708      0.893511      0.906196
  45   6 2217.8818    1.0175  1.0715  9.7632  0.0000       4.33275  0.0259   0.0149   0.0486    0.0820   0.0000      0.828536   442.0440     -0.126649       20.1455    0.00364275      -1.70018      0.164052      0.671023      0.886334      0.975920       1.07502       1.11688       1.13172
  45   7 2406.5886    1.5915  1.2000 10.4724  0.0000       4.16342  0.0282   0.0218   0.0512    0.0883   0.0000      0.749352   440.2898       1.08442       19.3966       2.77492      -2.13154       1.65327      0.701656      0.916156      0.989245       1.11065       1.11596       1.14477
  45   8 2589.5419    2.1256  1.1839 11.2586  0.0000       3.37669  0.0281   0.0289   0.0503    0.0793   0.0000      0.745218   440.4833       3.61984       20.8015     -0.251556      -2.40737       1.21838      0.680032      0.921796      0.999151       1.12880       1.18487       1.25998
  45   9 2770.6532    3.0163  1.1197 11.8738  0.0000       2.52981  0.0256   0.0420   0.0484    0.0837   0.0000      0.727868   441.2949      0.961215       19.2382       2.34750     -0.861204       1.21392      0.642107      0.854235      0.930927       1.01617       1.05908       1.06375
  45  10 2949.5064    3.9858  1.1046 12.3650  0.0000       1.41626  0.0253   0.0548   0.0460    0.0900   0.0000      0.696722   440.6763       3.28175       20.4206       2.69812      -3.17544      0.224449      0.635370      0.830893      0.888898      0.999996       1.01702       1.07197
  45  11 3125.4205    4.3467  1.3105 12.4800  0.0000      0.962027  0.0278   0.0551   0.0519    0.0821   0.0000      0.573036   440.6496       2.22467       20.8452       3.03776      -2.62940     -0.783832      0.700987      0.918181       1.03434       1.10415       1.18204       1.16478
  45  12 3298.9091    3.8018  1.8261 12.4281  0.0000      0.655794  0.0353   0.0419   0.0651    0.0514   0.0000      0.389691   440.6452       3.57627       19.2321       3.70611      -3.85761      -1.17606      0.842215       1.14439       1.22808       1.37000       1.44970       1.47635
  45  13 3470.5741    3.1294  3.0666 11.7186  0.0006      0.727431  0.0470   0.0265   0.0859    0.0371   0.0000      0.191660   440.1448       7.43122       17.1236       1.76768      0.366164       4.19872       1.13345       1.50279       1.67185       1.83454       1.83482       1.90033
  45  14 3640.2696    2.5248  4.7523 11.1336  0.0001      0.442599  0.0625   0.0174   0.1159    0.0305   0.0000      0.115505   440.9676       6.85222       16.5853       5.06895      0.224788       2.29491       1.45427       1.98687       2.21199       2.47138       2.51812       2.56770
  45  15 3807.3643    2.0156  7.4356 10.6435  0.0000      0.542608  0.0952   0.0114   0.1634    0.0272   0.0000     0.0898752   440.7322       10.7066       12.7762       1.02489     -0.505554       6.12971       2.10504       2.85851       3.18247       3.38979       3.66833       3.62440
  45  16 3971.8132    1.6536 10.1376 10.3332  0.0001     0.0719477  0.1399   0.0079   0.2190    0.0251   0.0000     0.0882837   440.5362     -0.241342       16.2973       7.43843      -3.19569      -4.33740       2.81426       3.81817       4.25211       4.62240       4.86099       4.92408
  45  17 4134.2033    1.3308 12.6831 10.1781  0.0000     0.0610619  0.1907   0.0062   0.2840    0.0216   0.0000     0.0859419   439.2800      -12.2788       24.4802       18.4005      -7.81021      -12.2031       3.58347       4.78345       5.42326       5.86211       6.13124       6.15738
  46   2 1363.3245    0.1141  0.1044  8.9459  0.0000       58.5651  0.0148   0.0063   0.0189    0.0236   0.0000       38.2046   441.9210     -0.387534       20.8501     0.0370881      -2.38875     -0.426367      0.466044      0.688399      0.805533      0.726382      0.757198      0.906704
  46   3 1611.4744    0.2322  0.3011  8.9578  0.0000       19.3518  0.0138   0.0065   0.0256    0.0292   0.0000       5.27969   442.3288     -0.974618       20.8854       1.65175      -3.43996      -1.00536      0.410179      0.540592      0.603660      0.642107      0.689363      0.707968
  46   4 1829.2633    0.4620  0.5378  8.9896  0.0000       10.8369  0.0161   0.0090   0.0313    0.0454   0.0000       1.52547   441.6834     -0.829447       19.5664       1.15150      -2.75953      0.695071      0.464366      0.615839      0.665562      0.783426      0.835754      0.838910
  46   5 2035.3564    0.7108  0.7736  9.2715  0.0000       7.63263  0.0191   0.0114   0.0395    0.0640   0.0000       1.03431   442.4263     -0.321783       19.9845     -0.353841      -1.56548     -0.257493      0.518362      0.685957      0.788703      0.841138      0.880013      0.902532
  46   6 2234.0429    1.0703  0.9539 10.0616  0.0000       5.21692  0.0234   0.0160   0.0443    0.0708   0.0000      0.934829   442.1567      0.317622       20.5875      0.720764      -3.51245      0.759659      0.607075      0.799496      0.895763      0.997877       1.05418       1.08169
  46   7 2423.3324    1.6018  1.1997 10.6965  0.0000       2.15071  0.0286   0.0223   0.0517    0.0864   0.0000      0.772623   441.4895       2.05682       19.9011      0.292109      -1.58808       2.51728      0.672458      0.920856       1.03831       1.15569       1.17544       1.19103
  46   8 2607.3398    2.2972  1.2183 11.1802 -0.0005       2.12052  0.0270   0.0302   0.0492    0.0837   0.0000      0.646604   440.3466      0.865895       19.1504     -0.525714      -1.32502       1.26924      0.654869      0.886528      0.976194       1.08801       1.12548       1.14201
  46   9 2789.4202    3.1265  1.0536 12.0844  0.0000       1.53336  0.0240   0.0441   0.0456    0.0765   0.0000      0.706090   441.3416       1.83452       20.4338      0.620116      -3.09182     -0.475992      0.600011      0.798673      0.891508      0.963031      0.996126       1.04416
  46  10 2969.1428    3.9077  1.1740 12.4057  0.0000       1.93253  0.0263   0.0529   0.0487    0.0883   0.0000      0.669383   441.9452       2.35315       18.8819       1.92820      -2.73487     -0.289261      0.654724      0.893013      0.972982       1.10844       1.13428       1.15937
  46  11 3145.7992    4.1826  1.3360 12.8368  0.0000       1.15282  0.0297   0.0541   0.0546    0.0678   0.0000      0.673763   441.4171       3.71967       19.7570       2.25664      -3.52939     -0.856065      0.724146      0.997586       1.07069       1.21552       1.24473       1.26342
  46  12 3320.1330    3.7916  1.8979 12.2552  0.0000      0.354423  0.0362   0.0399   0.0627    0.0535   0.0000      0.358813   441.3401       5.73339       17.2741      0.970438      -2.59332    -0.0541770      0.822615       1.12660       1.21156       1.36575       1.40099       1.39807
  46  13 3492.8862    3.0407  3.2084 11.6063  0.0006      0.868864  0.0479   0.0249   0.0864    0.0379   0.0000      0.165739   439.8510       7.21613       18.0113       5.47493      -1.86672       2.11971       1.12077       1.54334       1.66319       1.84639       1.88435       1.93952
  46  14 3663.6192    2.4045  5.0720 11.0096 -0.0001      0.667739  0.0663   0.0159   0.1203    0.0310   0.0000      0.114996   441.5563       5.78514       19.9965       3.92326      -3.11459      0.809728       1.55103       2.08781       2.33465       2.55126       2.66947       2.70405
  46  15 3831.8111    1.9479  7.6983 10.6788  0.0000      0.452817  0.1004   0.0108   0.1734    0.0267   0.0000     0.0913571   442.1692       7.20296       14.1271      -2.58534      -10.5971       9.37450       2.19006       2.95205       3.27692       3.59032       3.70045       3.74156
  46  16 3997.7179    1.5560 10.1942 10.3847 -0.0015      0.449308  0.1445   0.0075   0.2341    0.0240   0.0000     0.0927354   440.0957       4.49385       16.2866      -1.21331      -7.32019      0.923979       2.82794       3.80692       4.28419       4.64658       4.90574       4.95746
  47   2 1375.2138    0.1249  0.1543  8.9168  0.0000       56.9299  0.0119   0.0057   0.0241    0.0240   0.0000       24.8295   441.3120     -0.870856       21.2413     -0.973098      -2.92677      0.824324      0.344274      0.401707      0.550376      0.533532      0.591526      0.726944
  47   3 1624.2923    0.2680  0.2695  8.9615  0.0000       25.1533  0.0109   0.0076   0.0237    0.0283   0.0000       4.51614   442.1044     -0.719945       20.3132      0.317805      -3.23185     -0.903153      0.331974      0.441491      0.470998      0.543674      0.624009      0.586722
  47   4 1842.9908    0.4438  0.5035  8.9637  0.0000       10.9218  0.0145   0.0087   0.0311    0.0445   0.0000       1.66422   441.1354      0.855353       21.8283      0.281828      -3.14082      0.555063      0.413949      0.549836      0.616895      0.676227      0.708812      0.751770
  47   5 2050.4743    0.7525  0.7568  9.3152  0.0000       9.16956  0.0188   0.0118   0.0370    0.0606   0.0000       1.04712   441.2262     -0.999563       21.1307     -0.231816      -4.39201     -0.224869      0.481245      0.668844      0.722708      0.825819      0.852413      0.884872
  47   6 2250.0769    1.0979  1.0316 10.1455  0.0000       6.83559  0.0254   0.0159   0.0474    0.0685   0.0000      0.916926   441.2807      0.177555       19.5780    -0.0658033      -2.49615      0.459043      0.586785      0.812185      0.877139      0.991007      0.957239      0.996892
  47   7 2440.0807    1.6590  1.2894 10.6669  0.0000       3.77651  0.0286   0.0215   0.0529    0.0726   0.0000      0.674913   440.1192      0.316815       19.8673       1.63704      -2.07612     -0.184462      0.681066      0.898754      0.976936       1.10878       1.13965       1.13542
  47   8 2625.0141    2.3738  1.2287 11.2760  0.0000       2.21981  0.0280   0.0307   0.0480    0.0831   0.0000      0.669511   440.9157      0.565490       20.1728       3.13083      -3.51196       1.30534      0.642701      0.873211      0.957323       1.08338       1.10348       1.14658
  47   9 2808.0597    3.1493  1.1675 12.1494  0.0000       1.53225  0.0271   0.0430   0.0486    0.0768   0.0000      0.799785   440.9641       3.34339       21.1575       2.59895      -4.00993     -0.571671      0.680033      0.916456       1.00475       1.12406       1.13448       1.17725
  47  10 2988.5309    4.1271  1.1339 12.4938  0.0000      0.350910  0.0256   0.0556   0.0454    0.0890   0.0000      0.764142   441.2429       1.55577       19.4026       2.49906      -2.66754      0.101243      0.609214      0.828689      0.910646       1.01189       1.05219       1.05087
  47  11 3165.9057    4.1720  1.3626 12.6716  0.0000    -0.0729765  0.0282   0.0517   0.0535    0.0650   0.0000      0.509064   440.6174       3.44221       20.2667       4.14077      -1.70605     0.0260918      0.663452      0.894846      0.976267       1.11152       1.14170       1.23465
  47  12 3341.2049    3.6923  2.1417 12.0981  0.0001      0.675097  0.0370   0.0358   0.0675    0.0477   0.0000      0.257780   441.0148       5.53942       17.2615       3.33978      -1.09124       1.63066      0.868047       1.15433       1.29439       1.39967       1.46271       1.48962
  47  13 3514.8136    2.9237  3.5160 11.5254  0.0000      0.675625  0.0497   0.0229   0.0915    0.0356   0.0000      0.155475   441.1966       5.66050       18.0389       5.40800     -0.743913       1.89778       1.18128       1.53014       1.72231       1.90111       1.98805       1.97106
  47  14 3686.4915    2.3856  5.5460 10.8925  0.0002      0.550944  0.0702   0.0148   0.1253    0.0308   0.0000      0.100290   441.2070       1.66869       16.3586       4.94330      -4.03173       2.63494       1.62238       2.12225       2.38985       2.64321       2.73135       2.77967
  47  15 3856.0783    1.8676  8.1477 10.6757 -0.0007      0.649727  0.1098   0.0102   0.1846    0.0263   0.0000     0.0936139   440.7283       6.73999       17.9941       9.26971      -1.74165      -5.36750       2.27280       3.03801       3.42199       3.76437       3.90117       3.94383
  47  16 4023.1996    1.5515 11.2298 10.3473 -0.0005      0.572219  0.1583   0.0072   0.2457    0.0232   0.0000     0.0910888   442.0109      -7.60814       13.7264       13.7150      -8.51424      -3.93515       2.96108       3.95451       4.51242       4.86672       5.16199       5.21260
  48   2 1386.9145    0.1231  0.1682  9.0053  0.0000       37.2824  0.0120   0.0056   0.0286    0.0221   0.0000       25.7660   441.6144     -0.223618       21.4250     -0.727167      -2.42502     -0.657064      0.299193      0.430538      0.484424      0.561110      0.575971      0.578857
  48   3 1636.9110    0.2637  0.2620  9.0006 -0.0001       20.7643  0.0109   0.0075   0.0241    0.0277   0.0000       4.86222   441.5827     -0.511278       20.5707    -0.0426234      -3.11720     0.0565835      0.344448      0.402848      0.468244      0.525639      0.552544      0.602916
  48   4 1856.6122    0.4839  0.5435  9.0365  0.0003       13.2327  0.0156   0.0090   0.0313    0.0450   0.0000       1.56852   441.5748     0.0836299       20.5478      0.385019      -2.47926    -0.0703230      0.448221      0.642848      0.678910      0.762348      0.786385      0.784555
  48   5 2065.4081    0.7511  0.7815  9.3796  0.0000       8.38107  0.0199   0.0117   0.0372    0.0659   0.0000       1.03031   441.1288      0.766851       19.7610      0.280720      -1.57344      -1.96974      0.516045      0.684594      0.753814      0.817973      0.883153      0.882747
  48   6 2265.8712    1.1708  1.0911  9.9695  0.0000       5.37136  0.0253   0.0162   0.0465    0.0820   0.0000      0.800229   442.9269      0.504380       21.8697       2.00877      -2.70097       2.37504      0.610221      0.795056      0.904266      0.938283       1.02175       1.07556
  48   7 2456.6049    1.7406  1.2379 10.7142  0.0000       3.14812  0.0272   0.0225   0.0513    0.0791   0.0000      0.710786   441.8856       1.10729       18.5842       1.81252      -2.39522      0.448459      0.633560      0.842437      0.935778       1.03021       1.07849       1.15282
  48   8 2642.5111    2.4221  1.2102 11.5719 -0.0002       1.96666  0.0280   0.0325   0.0504    0.0806   0.0000      0.841256   442.4733       1.38749       19.1647       1.71183     -0.733762      0.624922      0.634149      0.837024      0.917342       1.05496       1.03636       1.09141
  48   9 2826.5377    3.2738  1.1657 12.2079  0.0000      0.453993  0.0261   0.0443   0.0490    0.0800   0.0000      0.844750   440.1012       2.83543       21.7913       3.20871      -1.85526       2.54705      0.629566      0.870113      0.943030       1.09080       1.11788       1.16986
  48  10 3007.7648    3.9225  1.1531 12.6832  0.0000    -0.0365679  0.0263   0.0530   0.0482    0.0776   0.0000      0.663347   441.2132       2.18744       19.0154       3.40240      -1.81432      -1.74293      0.599646      0.834320      0.920210       1.02081       1.02558       1.04331
  48  11 3185.9291    4.1882  1.3420 12.8605  0.0000      0.784289  0.0296   0.0538   0.0529    0.0710   0.0000      0.504455   441.7452       3.45510       19.8711       2.83162      -1.51220       2.94112      0.661839      0.922449      0.998210       1.11727       1.14841       1.14984
  48  12 3362.0372    3.5964  2.2208 12.1474  0.0000       1.11073  0.0372   0.0346   0.0707    0.0453   0.0000      0.289603   442.3426       3.09515       20.3365       4.10838      -4.36874    -0.0806341      0.830222       1.12202       1.25666       1.36813       1.42828       1.44227
  48  13 3536.4319    2.8797  3.7482 11.3078  0.0000      0.444696  0.0513   0.0211   0.0935    0.0368   0.0000      0.148615   440.7873       6.26009       20.5941       4.60907      -3.47302       1.75192       1.15356       1.58179       1.73654       1.90979       2.01035       2.06287
  48  14 3709.2049    2.3397  6.0472 10.8724  0.0000      0.577040  0.0758   0.0138   0.1339    0.0295   0.0000     0.0942756   441.0802       6.59342       19.2823       3.75016      -1.22814       10.0274       1.64337       2.21965       2.47566       2.69728       2.87703       2.91034
  48  15 3879.6654    1.8653  8.7684 10.6115  0.0000      0.579311  0.1156   0.0093   0.1918    0.0258   0.0000     0.0956996   441.4126       6.51696       19.8925       1.13875      0.393859       1.12298       2.29051       3.09347       3.50783       3.72800       3.96039       4.01006
  49   2 1398.5184    0.1369  0.1388  8.9663  0.0000       23.2373  0.0111   0.0060   0.0206    0.0211   0.0000       22.6797   442.0147     -0.540096       21.3432     -0.562321      -2.64043   -0.00347164      0.314699      0.436757      0.518105      0.525478      0.607700      0.666538
  49   3 1649.3640    0.2685  0.2950  8.9121  0.0000       13.9936  0.0120   0.0070   0.0229    0.0289   0.0000       4.06602   440.8793     -0.667050       20.4053      0.766057      -2.66247     -0.121712      0.340755      0.409115      0.504072      0.547105      0.531427      0.571489
  49   4 1870.0527    0.5033  0.5469  8.9425  0.0000       11.9535  0.0152   0.0093   0.0305    0.0492   0.0000       1.41373   441.7048     -0.575464       20.2978      0.805339      -1.16625      0.384570      0.420797      0.546387      0.618562      0.701305      0.731482      0.716930
  49   5 2080.1931    0.7811  0.8472  9.3975  0.0000       8.52718  0.0207   0.0117   0.0394    0.0641   0.0000       1.00294   440.8439      0.752001       20.8791       1.41601      -2.98515      -1.28247      0.512061      0.679885      0.766620      0.834770      0.859797      0.877049
  49   6 2281.4496    1.2087  1.1105 10.0876  0.0008       4.57050  0.0253   0.0166   0.0473    0.0773   0.0000      0.789321   441.6558     -0.132337       18.2425     0.0646402      -2.75773     -0.653649      0.575204      0.778590      0.852519      0.966300       1.02789       1.06809
  49   7 2473.0169    1.7368  1.3070 10.8088  0.0000       4.33052  0.0287   0.0221   0.0520    0.0677   0.0000      0.678969   442.4463       1.30177       21.8256      0.350201      0.872450      -2.42441      0.649392      0.864603      0.944364       1.08700       1.10753       1.14593
  49   8 2659.8761    2.4972  1.2477 11.5613  0.0000       2.13958  0.0276   0.0327   0.0502    0.0791   0.0000      0.668782   441.2654      0.602996       20.4735       1.66840      -3.18499       1.56904      0.629081      0.835606      0.938776       1.03349       1.04417       1.08714
  49   9 2844.8827    3.4705  1.0616 12.2046  0.0000       1.71124  0.0235   0.0469   0.0443    0.0793   0.0000      0.668592   442.4409       1.11991       20.4160       1.71226      -2.42648      -1.06618      0.573510      0.771187      0.859764      0.919704      0.989073       1.01413
  49  10 3026.8465    4.2009  1.1585 12.6844 -0.0001       1.95265  0.0264   0.0555   0.0462    0.0787   0.0000      0.709782   441.5684       3.04637       19.7834       3.27542      -3.00890      0.293131      0.606331      0.791371      0.866681      0.956736       1.02650       1.05783
  49  11 3205.7170    4.1967  1.5555 12.3444 -0.0018      0.728712  0.0297   0.0468   0.0550    0.0631   0.0000      0.439729   441.8558       3.77747       19.5081       3.39201      -2.16315      0.749430      0.654020      0.917741      0.993609       1.09728       1.10674       1.16555
  49  12 3382.6236    3.4949  2.4415 11.8817  0.0000      0.996183  0.0387   0.0313   0.0712    0.0445   0.0000      0.235325   441.1612       4.06985       21.8952       2.93338      -3.74509      0.683837      0.860351       1.16241       1.32968       1.41878       1.48238       1.53589
  49  13 3558.0700    2.8431  3.8776 11.3568  0.0000      0.842540  0.0524   0.0206   0.0959    0.0348   0.0000      0.142125   441.2183       6.18346       21.6007       7.66104     -0.230715       4.83002       1.19032       1.58847       1.78923       1.94065       2.05486       2.08473
  49  14 3731.7844    2.2380  6.1363 10.8675  0.0000      0.690516  0.0775   0.0131   0.1381    0.0285   0.0000      0.104919   441.7504       4.27070       18.4297       2.85760     -0.745311       3.92977       1.64479       2.19328       2.42385       2.66502       2.79033       2.86083
  49  15 3903.1576    1.8527  9.1176 10.5250  0.0010      0.554403  0.1214   0.0089   0.1957    0.0260   0.0000     0.0961640   441.9489      0.114579       16.6897       10.7637      -5.46877      -2.15495       2.30795       3.14207       3.51241       3.81314       3.95797       4.09627
  50   1 1110.7664    0.0412  0.0144  9.1167 -0.0950      -35.7767  0.0279   0.0071   0.0069    0.0178   0.0000       883.722   440.4495       1.95257       20.3885     -0.247607      -4.22991      0.547485      0.565404      0.928965       1.05069       1.03954      0.897735      0.861244
  50   2 1409.9731    0.1357  0.1597  8.9677  0.0000       17.6452  0.0119   0.0058   0.0207    0.0209   0.0000       19.9566   441.9637     -0.353475       19.6796      0.349353      -3.24531      0.148453      0.340554      0.446604      0.502440      0.744016      0.885634      0.853497
  50   3 1661.6611    0.2907  0.3107  8.9665  0.0000       19.1175  0.0122   0.0074   0.0235    0.0298   0.0000       3.64233   441.8986      0.155063       20.4952     -0.341614      -3.27783     0.0646557      0.347758      0.447748      0.494295      0.558754      0.568791      0.572186
  50   4 1883.3154    0.5130  0.5447  9.0199  0.0000       10.4986  0.0156   0.0093   0.0295    0.0478   0.0000       1.43301   441.9096      0.437386       21.1274    -0.0409584      -1.86542      0.238215      0.411808      0.605201      0.662054      0.785795      0.812880      0.820222
  50   5 2094.7819    0.8166  0.8024  9.4763  0.0000       7.79393  0.0190   0.0123   0.0377    0.0626   0.0000       1.01296   441.1881      0.487116       20.9509     -0.599735      -2.93508     -0.386464      0.475569      0.616116      0.670524      0.748179      0.788619      0.814611
  50   6 2296.8616    1.2569  1.1419  9.9783  0.0000       3.67722  0.0255   0.0166   0.0468    0.0878   0.0000      0.759223   442.1640      0.188226       20.1728       1.08195      -2.12137     0.0594574      0.576377      0.779638      0.842002      0.914910      0.979379       1.02622
  50   7 2489.0817    1.9013  1.2801 11.0549  0.0000       2.64020  0.0279   0.0245   0.0521    0.0731   0.0000      0.692407   442.6624       1.40526       20.5142      0.647213      -3.77829     -0.857018      0.614851      0.836315      0.908639       1.01276       1.05392       1.08773
  50   8 2677.0882    2.6104  1.2957 11.3322  0.0000       1.90353  0.0266   0.0316   0.0480    0.0778   0.0000      0.653820   440.9742       1.90711       19.2856     -0.302663      -2.18379       1.56975      0.600478      0.815291      0.897535      0.998367       1.02355       1.04744
  50   9 2862.9832    3.3935  1.1346 12.2399 -0.0001      0.277015  0.0258   0.0442   0.0452    0.0776   0.0000      0.702975   441.3117      0.854443       20.0825       1.05118      -1.55832       2.35695      0.589891      0.783761      0.851364      0.971995       1.01087       1.05440
  50  10 3045.7294    4.2211  1.1479 12.5355  0.0000       1.17150  0.0254   0.0539   0.0450    0.0844   0.0000      0.649657   441.1035       2.49018       20.4331       1.47521      -3.37886      0.922870      0.566268      0.755225      0.878852      0.933099       1.00155       1.01253
  50  11 3225.2466    4.1152  1.5580 12.4594 -0.0049      0.263206  0.0304   0.0457   0.0537    0.0618   0.0000      0.440597   441.8781       3.07259       19.0999       2.28186      -3.52333      0.464537      0.677239      0.914581       1.01213       1.10492       1.15000       1.16912
  50  12 3402.9960    3.4497  2.5987 11.9114 -0.0002      0.626192  0.0401   0.0299   0.0733    0.0423   0.0000      0.204623   440.5435       7.41146       20.4135       4.85568      -2.47765       1.67806      0.889016       1.22000       1.33464       1.49723       1.55669       1.59429
  50  13 3579.3804    2.7320  4.2468 11.3709 -0.0001      0.694544  0.0564   0.0191   0.1020    0.0320   0.0000      0.130780   441.3836       4.28000       21.7566       5.19339       1.60304      -1.11152       1.22551       1.62016       1.84440       1.99383       2.11822       2.16368
  50  14 3753.8832    2.2399  6.9822 10.7541  0.0006      0.614197  0.0860   0.0119   0.1500    0.0289   0.0000     0.0955473   442.2732       4.68035       19.1823       5.13086      -5.34169      -1.19090       1.77085       2.35050       2.61606       2.89886       3.01782       3.09931
  50  15 3926.0029    1.7496  9.5396 10.5992 -0.0012      0.336819  0.1330   0.0081   0.2124    0.0246   0.0000      0.111220   440.0246       3.88421       17.9582       13.1447      -5.05957      -4.06749       2.41034       3.24943       3.66740       3.97955       4.21802       4.27023
  51   1 1120.2386    0.0554  0.0677  9.0557  0.0000       33.4272  0.0248   0.0065   0.0269    0.0184   0.0000       262.384   439.8603      0.266132       21.8645     -0.524768      -3.79990     0.0448889      0.724160      0.860482      0.813734      0.899301       1.09687       1.37812
  51   2 1421.2733    0.1467  0.1164  8.9731  0.0000       10.4873  0.0097   0.0064   0.0158    0.0200   0.0000       22.0870   442.0992      0.295611       21.0245    -0.0811426      -2.90927      0.303824      0.251230      0.340939      0.375876      0.431079      0.414195      0.445010
  51   3 1673.7702    0.2996  0.3516  8.9391  0.0000       17.9684  0.0122   0.0071   0.0263    0.0294   0.0000       3.35128   441.5599     -0.215796       20.6265     -0.323566      -3.07637     -0.454717      0.324640      0.416840      0.493412      0.515006      0.543379      0.580094
  51   4 1896.5637    0.5191  0.6336  8.9939  0.0000       11.0299  0.0170   0.0088   0.0335    0.0491   0.0000       1.37246   442.4016     0.0288056       20.2069      0.400142      -2.63016       1.63774      0.424987      0.591438      0.636605      0.736535      0.786528      0.827374
  51   5 2109.3039    0.8252  0.8385  9.4062  0.0000       8.31833  0.0200   0.0120   0.0380    0.0664   0.0000      0.975113   441.4933      0.311204       20.9691      0.239690      -2.24032      0.666330      0.505690      0.670898      0.755524      0.871461      0.913640      0.905473
  51   6 2312.1357    1.2851  1.1972 10.1900  0.0000       3.80591  0.0270   0.0168   0.0503    0.0773   0.0000      0.866181   441.8355      0.171247       21.9453      0.631879      -2.57265       1.46830      0.565804      0.764610      0.836109      0.907990      0.962158      0.982958
  51   7 2505.1017    1.9682  1.2949 10.8595  0.0000       1.41496  0.0282   0.0239   0.0482    0.0734   0.0000      0.685927   441.4746       1.09760       21.7320      0.720936      -4.44981     -0.957615      0.603757      0.856116      0.926388       1.05164       1.09280       1.10095
  51   8 2694.1520    2.7269  1.3039 11.3014  0.0000      0.626592  0.0268   0.0320   0.0480    0.0806   0.0000      0.550524   442.6334       1.92893       20.8989      0.369298      -3.24650       1.38252      0.567865      0.778322      0.838494      0.936393      0.979600       1.01568
  51   9 2881.0338    3.6408  1.1692 12.0732  0.0000       1.63515  0.0251   0.0463   0.0463    0.0865   0.0000      0.613274   440.2408       2.97531       20.2848       1.58565      -2.16503       1.30347      0.545481      0.732896      0.807832      0.904401      0.956205      0.958489
  51  10 3064.4364    4.2733  1.2248 12.5161  0.0055       1.56233  0.0260   0.0543   0.0485    0.0858   0.0000      0.674898   441.2159       3.53536       21.1336       2.71205      -2.45768      0.152543      0.542080      0.763668      0.816317      0.877128      0.949837      0.957728
  51  11 3244.8122    4.0190  1.5528 12.6902  0.0000       1.04955  0.0313   0.0464   0.0557    0.0571   0.0000      0.514180   442.0536       3.36739       19.6718       3.92246      -3.31298      0.324700      0.652832      0.911264      0.981340       1.13590       1.16188       1.18310
  51  12 3423.2974    3.3602  2.6840 11.7958  0.0000      0.607198  0.0418   0.0281   0.0726    0.0418   0.0000      0.221820   442.8393       4.16218       19.1179       1.79466      -2.13504       3.27979      0.884510       1.19408       1.34733       1.46143       1.54925       1.58094
  51  13 3600.3731    2.6861  4.5472 11.1991 -0.0005      0.583719  0.0585   0.0177   0.1063    0.0315   0.0000      0.125798   442.0385       5.30576       21.9048       4.77335      -5.71764      -1.18650       1.24246       1.64412       1.85725       2.05912       2.12186       2.15386
  51  14 3775.6121    2.1499  7.3882 10.7306  0.0000      0.367864  0.0949   0.0109   0.1591    0.0277   0.0000     0.0967213   443.4060       3.52626       20.2844       10.2687       1.36869       1.38313       1.84035       2.42993       2.72008       3.05688       3.14818       3.21075
  51  15 3949.2531    1.6907 10.1974 10.5202 -0.0022      0.699515  0.1460   0.0077   0.2257    0.0236   0.0000      0.103164   439.6651       4.25360       18.1259       9.73587      -6.29353       4.16786       2.51802       3.40638       3.86797       4.21924       4.36210       4.61939
  52   1 1129.5262    0.0600  0.0565  9.0832  0.0000       53.6096  0.0158   0.0059   0.0206    0.0185   0.0000       259.099   440.2022     -0.980526       21.4410      0.332419      -4.25666    -0.0594723      0.357099      0.492375      0.587981      0.611244      0.613801      0.794154
  52   2 1432.4421    0.1465  0.1215  8.9805  0.0000       4.02862  0.0118   0.0062   0.0158    0.0201   0.0000       20.7395   441.8216     -0.273029       20.9609      0.283935      -1.73132      0.917198      0.266822      0.648539      0.575064      0.727540      0.969799       1.07448
  52   3 1685.7030    0.3148  0.3506  8.9889  0.0000       15.2942  0.0116   0.0073   0.0259    0.0303   0.0000       2.96882   442.4552     -0.283112       21.0671      0.179366      -2.64228      0.331978      0.313941      0.403377      0.442138      0.504392      0.531088      0.539660
  52   4 1909.6073    0.5486  0.6124  8.9346  0.0000       11.1069  0.0157   0.0091   0.0316    0.0547   0.0000       1.26671   441.6988     0.0476378       21.1162      0.523540      -3.18426      0.781652      0.415008      0.542277      0.594095      0.648463      0.701415      0.728852
  52   5 2123.6515    0.8518  0.9137  9.4655  0.0000       8.22501  0.0215   0.0119   0.0401    0.0681   0.0000      0.947712   441.7881      0.181937       20.2444       1.50622      -3.31459       1.90693      0.488683      0.681556      0.734465      0.830961      0.865498      0.887212
  52   6 2327.2375    1.3215  1.1093 10.3649  0.0000       4.69533  0.0249   0.0177   0.0470    0.0757   0.0000      0.837578   441.4131      0.908922       20.2014      0.932178      -2.20103      -1.14311      0.550441      0.727466      0.812662      0.911066      0.961684      0.955172
  52   7 2521.0822    2.0071  1.2875 10.8988  0.0000       2.62068  0.0272   0.0239   0.0472    0.0727   0.0000      0.619391   440.7997      0.449127       20.8012       2.32979      -1.00230     -0.332236      0.571638      0.787548      0.865596      0.955540      0.994310       1.02970
  52   8 2711.2093    2.7325  1.2566 11.7173  0.0017       2.23675  0.0270   0.0339   0.0484    0.0737   0.0000      0.693594   441.8790       1.01166       20.3808      0.586648      -2.20051      -1.32700      0.590592      0.795564      0.872239      0.984759       1.02674       1.05352
  52   9 2898.8710    3.6736  1.1532 12.3058  0.0000      0.948031  0.0245   0.0467   0.0452    0.0784   0.0000      0.670539   440.6719       3.51912       19.7202       4.57605      -3.44299       2.12987      0.531130      0.735598      0.824654      0.916092      0.940309      0.942858
  52  10 3083.0231    4.2863  1.2347 12.7102  0.0000       1.45369  0.0258   0.0534   0.0473    0.0748   0.0000      0.636531   441.1592       3.68135       20.4509       2.13363      -3.38695      0.191043      0.560984      0.741859      0.818870      0.920021      0.986869       1.00417
  52  11 3264.0798    4.0229  1.7023 12.5463  0.0000      0.396410  0.0320   0.0432   0.0572    0.0556   0.0000      0.422973   441.6642       4.63289       20.6732      0.907542      -4.64292       2.58852      0.680286      0.934328       1.03393       1.17372       1.23761       1.29180
  52  12 3443.4894    3.2855  2.9624 11.7722  0.0000      0.768679  0.0428   0.0261   0.0778    0.0384   0.0000      0.178103   440.4593       3.25867       19.8180       5.92831     -0.739129      -1.63871      0.913099       1.22426       1.36944       1.48451       1.54588       1.60750
  52  13 3621.2495    2.5927  4.8405 11.1674  0.0000      0.811151  0.0611   0.0163   0.1102    0.0304   0.0000      0.122727   441.8425       4.83754       24.6797       2.60845      -1.43101      -2.35360       1.25138       1.68516       1.86850       2.08204       2.13417       2.19444
  52  14 3797.2436    2.1121  7.6605 10.7349  0.0000      0.450290  0.0986   0.0103   0.1630    0.0277   0.0000      0.101315   440.7030       2.91351       27.6406       8.21454      -2.89336       4.69973       1.87487       2.49965       2.83182       3.05640       3.21693       3.31159
  52  15 3971.6920    1.6905 10.6096 10.5408  0.0012      0.497562  0.1493   0.0074   0.2258    0.0230   0.0000      0.102297   438.8596       7.02223       25.5078       1.05541      0.693938       1.39664       2.53939       3.35354       3.87152       4.21672       4.40038       4.54677
  53   2 1443.5157    0.1573  0.1750  8.9226  0.0000       26.8495  0.0094   0.0057   0.0214    0.0213   0.0000       14.2079   441.6966     -0.253011       21.0383     -0.248592      -3.07697     -0.471958      0.264958      0.331200      0.422013      0.384908      0.442903      0.459294
  53   3 1697.5019    0.3274  0.3752  8.9093  0.0000       12.3356  0.0121   0.0074   0.0267    0.0324   0.0000       2.62977   442.2996      0.635541       19.8298    -0.0352009      -4.16204      0.519870      0.324571      0.450597      0.504705      0.572893      0.603246      0.569881
  53   4 1922.5979    0.5538  0.6583  9.0338  0.0000       13.0472  0.0166   0.0090   0.0339    0.0516   0.0000       1.33838   442.4221      0.161046       21.8776      0.820392      -2.65479     -0.454108      0.394286      0.515736      0.614216      0.678344      0.716852      0.699323
  53   5 2137.8508    0.8998  0.8865  9.6668  0.0000       7.74355  0.0201   0.0128   0.0393    0.0628   0.0000      0.941666   442.2479       1.04608       20.4767      0.523336      -3.60922     -0.336605      0.458860      0.612292      0.685888      0.728250      0.772432      0.776566
  53   6 2342.1581    1.3889  1.1885 10.4073  0.0001       5.68298  0.0271   0.0183   0.0483    0.0790   0.0000      0.841749   441.9655      0.234958       20.5506       2.18810      -4.28580      0.342347      0.568393      0.805989      0.873801      0.988865       1.05656       1.00289
  53   7 2536.7579    2.0349  1.3664 10.8925  0.0000       1.46028  0.0278   0.0234   0.0494    0.0699   0.0000      0.583833   441.8681       1.01583       19.8894       1.82254      -3.57617     -0.413074      0.565690      0.758757      0.848048      0.955130      0.964305       1.01132
  53   9 2916.5204    3.7319  1.1504 12.3832  0.0000      0.681161  0.0240   0.0472   0.0453    0.0766   0.0000      0.692680   441.6560       2.39511       20.9952       1.45499      -3.19303     -0.440598      0.502063      0.667451      0.748437      0.828118      0.885304      0.896841
  53  10 3101.3855    4.3155  1.2932 12.6729  0.0000      0.987823  0.0257   0.0517   0.0493    0.0691   0.0000      0.537489   442.3063       3.02658       20.8311       5.08909      -2.22547     -0.533963      0.552570      0.722731      0.807797      0.899693      0.912490      0.946271
  53  11 3283.2876    3.8853  1.7684 12.4709  0.0000      0.996982  0.0323   0.0403   0.0587    0.0530   0.0000      0.396990   441.1354       2.62466       19.0439       4.05239      -2.19166     -0.113631      0.640889      0.913663      0.984914       1.11631       1.11909       1.16961
  53  12 3463.3558    3.1812  3.0861 11.7780 -0.0001      0.620997  0.0444   0.0248   0.0797    0.0352   0.0000      0.195346   440.3072       3.50046       20.7848       6.57558      -3.03342      0.755229      0.899625       1.20859       1.35816       1.48398       1.56897       1.59296
  53  13 3641.8332    2.5555  5.3827 11.0294  0.0005      0.415220  0.0660   0.0150   0.1147    0.0301   0.0000      0.107969   439.5280       3.89566       15.3918       3.50518      -1.08078      0.362107       1.31925       1.76629       2.02394       2.19495       2.28276       2.38545
  53  14 3818.6261    2.0489  8.1408 10.7354  0.0000      0.319797  0.1065   0.0097   0.1731    0.0269   0.0000     0.0998115   441.4497       2.29076       16.6629       5.32059      -3.40150     -0.120810       1.90725       2.57532       2.90137       3.14483       3.29462       3.32505
  54   1 1147.9203    0.0708  0.1108  9.0811  0.0000       23.0394  0.0207   0.0059   0.0271    0.0183   0.0000       127.251   439.6858   -0.00456829       21.2855      0.201627      -3.58732     -0.833507      0.460649      0.667695      0.730782      0.956009       1.06856       1.19097
  54   2 1454.4018    0.1542  0.1893  8.9953  0.0000       8.49221  0.0102   0.0056   0.0234    0.0212   0.0000       14.2824   441.9290     -0.287966       21.2697     -0.172838      -3.35885     -0.582552      0.267075      0.350542      0.362044      0.413745      0.427685      0.425675
  54   3 1709.1468    0.3324  0.3921  8.9506  0.0000       17.0885  0.0131   0.0072   0.0258    0.0321   0.0000       2.64416   442.0132    -0.0304867       20.0809      0.184270      -2.92119      0.394018      0.341305      0.472677      0.531872      0.590065      0.639623      0.659657
  54   4 1935.4217    0.5860  0.6647  9.0918  0.0000       12.1854  0.0164   0.0094   0.0333    0.0523   0.0000       1.27106   442.1694     -0.323521       21.0867     -0.203136      -3.32962      -1.06157      0.389462      0.523589      0.576272      0.663233      0.693129      0.678327
  54   5 2151.9064    0.9218  0.9547  9.5858  0.0000       6.78846  0.0217   0.0127   0.0400    0.0720   0.0000      0.869217   441.0282      0.102176       21.5350      0.264392      -3.14747      0.644131      0.465481      0.626178      0.689001      0.776401      0.813350      0.853261
  54   6 2356.8836    1.4519  1.2069 10.3937 -0.0002       4.09158  0.0268   0.0183   0.0475    0.0813   0.0000      0.774400   441.8571       1.19826       21.5175       1.00066      -3.45270      0.880433      0.537388      0.745877      0.827371      0.931488      0.969662      0.982829
  54   7 2552.4669    2.0735  1.2868 11.2663  0.0000       3.52718  0.0266   0.0253   0.0491    0.0636   0.0000      0.704144   441.9130       1.48219       20.9485       2.36924      -3.70947       1.83346      0.538234      0.724337      0.830222      0.934626      0.933156      0.994408
  54   8 2744.6478    2.9331  1.1743 11.9693  0.0001      0.732024  0.0255   0.0369   0.0458    0.0756   0.0000      0.779746   440.9798       3.03095       21.0350       3.01198      -2.44272    -0.0819744      0.515423      0.725224      0.783197      0.865502      0.866673      0.927617
  54   9 2934.0973    3.8798  1.1687 12.4268  0.0000      0.466244  0.0245   0.0480   0.0450    0.0787   0.0000      0.615543   441.2176       2.56227       19.1215       3.26044      -2.66986      0.458652      0.499063      0.678608      0.745607      0.837961      0.866815      0.887433
  54  10 3119.7229    4.3875  1.3675 12.5626  0.0004       1.58326  0.0265   0.0504   0.0478    0.0702   0.0000      0.450709   441.1352       3.16425       22.1643       1.44850      -2.89525      0.180892      0.553074      0.731347      0.825280      0.915819      0.936389      0.975132
  54  11 3302.3452    3.9168  1.9387 12.2430  0.0000       1.50754  0.0325   0.0378   0.0590    0.0514   0.0000      0.343702   441.4131       3.60416       21.9511       2.45237      -1.10302      -1.55082      0.663935      0.902235       1.01615       1.11157       1.16160       1.19099
  54  12 3483.1574    3.1219  3.1995 11.6759  0.0000      0.445130  0.0448   0.0237   0.0801    0.0366   0.0000      0.190917   439.0930       3.21307       19.9626       4.91397      -4.87802       1.47968      0.917242       1.24204       1.38913       1.56614       1.63354       1.66573
  54  13 3662.3747    2.5025  5.4553 11.0484  0.0000      0.320306  0.0679   0.0146   0.1196    0.0307   0.0000      0.109158   440.8439       4.96309       21.7461       4.81243      -4.63878     -0.208723       1.34630       1.79975       2.05017       2.20870       2.34686       2.40174
  54  14 3839.9454    1.9661  8.3691 10.7584 -0.0000      0.344789  0.1131   0.0092   0.1787    0.0260   0.0000      0.107511   440.3836       10.9665       19.6189       9.21949      -4.57632      -1.00106       1.94362       2.62337       2.92035       3.25396       3.39974       3.44861
  55   2 1465.1639    0.1604  0.2014  8.9490  0.0000       34.1805  0.0119   0.0056   0.0219    0.0217   0.0000       13.2787   442.5917     -0.159419       21.0912      0.301475      -3.85065      0.760346      0.356038      0.440780      0.476715      0.492938      0.494925      0.517384
  55   3 1720.6548    0.3416  0.3540  8.9205 -0.0001       14.9288  0.0110   0.0074   0.0242    0.0326   0.0000       2.65871   441.8389      -1.14813       20.1593     -0.119547      -2.93104      0.158516      0.285639      0.379949      0.417351      0.473465      0.503577      0.510128
  55   4 1948.1278    0.6068  0.6238  9.0710  0.0000       11.5178  0.0151   0.0095   0.0305    0.0516   0.0000       1.25236   441.5109     -0.461798       21.2030       1.02314      -3.04416      0.905545      0.357645      0.468450      0.549442      0.607483      0.638976      0.660815
  55   5 2165.7430    0.9586  0.9588  9.7542  0.0000       5.55756  0.0211   0.0129   0.0411    0.0640   0.0000      0.911884   441.8957     0.0710119       21.0472       1.06871      -3.16027    -0.0916554      0.455079      0.624716      0.688827      0.788546      0.815777      0.848967
  55   6 2371.4873    1.5159  1.2947 10.2557  0.0000       4.22390  0.0266   0.0177   0.0473    0.0739   0.0000      0.632919   441.2513      0.278204       20.7942     -0.403069      -4.16788     -0.876004      0.526452      0.735511      0.802535      0.890308      0.933630      0.944920
  55   7 2568.0392    2.1893  1.3022 11.1457  0.0000       2.86416  0.0251   0.0260   0.0504    0.0687   0.0000      0.633981   441.2162       1.87545       20.2590       1.64710      -3.04839      0.102486      0.521635      0.680884      0.769284      0.843532      0.852019      0.902445
  55   8 2761.2924    2.9933  1.2914 11.8712  0.0000       1.64709  0.0265   0.0353   0.0473    0.0655   0.0000      0.616340   441.6879       2.21927       20.8309       2.52285      -2.53623       1.00703      0.523788      0.740141      0.792578      0.912369      0.927803      0.970692
  55   9 2951.4809    3.8747  1.2830 12.3741  0.0015       1.87264  0.0259   0.0453   0.0471    0.0734   0.0000      0.676068   441.6190       3.08493       20.5067       2.06548      -3.86951       1.40940      0.509122      0.677883      0.745571      0.846542      0.879407      0.926278
  55  10 3137.7612    4.2958  1.3969 12.5930  0.0013      0.470712  0.0280   0.0490   0.0481    0.0677   0.0000      0.560170   441.8619       2.93025       20.9374       4.27423      -2.31043      -1.38721      0.574027      0.799617      0.859368      0.984762      0.991145       1.02764
  55  11 3321.1552    3.7996  2.1739 12.1726  0.0000      0.526456  0.0351   0.0340   0.0626    0.0450   0.0000      0.294135   441.2059       3.83518       20.1132       3.16627      -2.05804      -1.02031      0.703287      0.953691       1.06332       1.18097       1.26432       1.28025
  55  12 3502.6751    3.0410  3.6797 11.5153  0.0000     0.0779457  0.0478   0.0210   0.0885    0.0333   0.0000      0.147978   441.3182       2.13284       20.8324       1.64403      0.699396      0.988012      0.951087       1.27298       1.42584       1.54813       1.63274       1.67358
  55  13 3682.7992    2.4046  5.7427 11.0881 -0.0008      0.557807  0.0717   0.0135   0.1256    0.0282   0.0000      0.110021   441.4425       1.54810       20.8365       5.79103      -5.62074      -6.32402       1.34696       1.81429       2.02556       2.22693       2.31979       2.42750
  55  14 3860.9054    1.9401  8.5522 10.7343 -0.0007      0.208881  0.1171   0.0089   0.1830    0.0259   0.0000      0.110530   443.1890       5.83435       16.2869       4.52238      -1.01723     -0.613059       1.99504       2.67703       3.03983       3.37082       3.52256       3.57012
  56   1 1165.8835    0.0666  0.0673  9.0755  0.0000       36.5686  0.0186   0.0059   0.0188    0.0179   0.0000       169.621   439.6952      -1.12468       20.7728     -0.902217      -4.45483      -2.24334      0.448319      0.551573      0.608476      0.732865      0.861109      0.842581
  56   2 1475.7995    0.1661  0.1614  8.9523  0.0000       15.2234  0.0093   0.0059   0.0184    0.0214   0.0000       13.3645   442.3243   -0.00302460       20.4296      0.269991      -2.66991     -0.117650      0.248703      0.318308      0.360291      0.354512      0.451296      0.430033
  56   3 1732.0364    0.3629  0.4087  8.9472  0.0000       18.2809  0.0124   0.0075   0.0256    0.0341   0.0000       2.39619   442.0624    -0.0607846       20.4639     -0.170256      -3.13305     -0.459105      0.310338      0.418522      0.463941      0.538832      0.555723      0.597206
  56   4 1960.7342    0.6333  0.6527  9.1252  0.0000       11.7554  0.0159   0.0099   0.0315    0.0545   0.0000       1.18819   441.4995     -0.540111       20.0361    -0.0690932      -3.17299     -0.239590      0.376369      0.530267      0.562900      0.624358      0.647542      0.659165
  56   5 2179.5541    1.0035  1.0069  9.5609  0.0000       6.43837  0.0221   0.0131   0.0402    0.0789   0.0000      0.833183   441.8587     -0.998803       21.7924    -0.0360412      -2.81450       1.31594      0.469706      0.613587      0.714472      0.768953      0.811021      0.821165
  56   6 2385.9665    1.5193  1.1941 10.6316  0.0000       4.45544  0.0256   0.0193   0.0488    0.0758   0.0000      0.781318   442.1696       1.22122       21.6249      0.167687      -2.52042       1.68187      0.512665      0.701031      0.752017      0.850966      0.908388      0.925083
  56   7 2583.3591    2.2145  1.3531 11.3572  0.0000       2.32746  0.0277   0.0262   0.0507    0.0668   0.0000      0.677172   441.0022       1.74356       21.1938      0.612209      -1.77482     -0.270515      0.571796      0.781237      0.881926       1.01292       1.06095       1.08102
  56   8 2777.6860    3.1984  1.2895 11.7067  0.0000       1.12644  0.0245   0.0367   0.0458    0.0772   0.0000      0.530552   442.2105       1.05714       21.1262       2.91453      -4.01493      0.652536      0.492888      0.666376      0.746979      0.828508      0.869002      0.918425
  56   9 2968.7785    4.0235  1.2560 12.3051  0.0000       3.11842  0.0247   0.0468   0.0457    0.0788   0.0000      0.673639   441.7265       2.89593       21.9558       2.52663      -2.69631       1.07964      0.477571      0.658460      0.729197      0.808937      0.870227      0.883917
  56  11 3339.9579    3.7921  2.1811 12.1636  0.0003      0.726910  0.0342   0.0336   0.0637    0.0449   0.0000      0.252979   441.2899       5.01137       20.6769       4.66013      -1.95821       3.21302      0.673096      0.882119      0.998170       1.10194       1.17021       1.18873
  56  12 3522.3528    3.0061  3.6424 11.4704  0.0001      0.578911  0.0472   0.0204   0.0868    0.0337   0.0000      0.155299   442.7203       3.94748       22.1884       5.60543      -2.21438       2.01154      0.926471       1.26641       1.40928       1.55437       1.67988       1.70296
  56  13 3702.9831    2.4367  6.4604 10.9341  0.0019      0.410131  0.0784   0.0125   0.1347    0.0293   0.0000     0.0998466   441.7422       4.61850       16.9547       3.29646      -1.33940       1.82143       1.42805       1.95253       2.18666       2.36830       2.48300       2.56002
  56  14 3882.1669    1.8515  9.1689 10.7440 -0.0033      0.605537  0.1289   0.0082   0.2017    0.0246   0.0000      0.110244   437.8289       12.0286       19.5400       4.62194       1.50591      -2.45740       2.06689       2.75250       3.09284       3.35840       3.55609       3.66535
  57   2 1486.3238    0.1782  0.2173  8.9298  0.0000       18.8393  0.0105   0.0055   0.0216    0.0230   0.0000       10.1024   441.8524     0.0391614       21.0118     -0.374908      -3.37121      0.430370      0.244339      0.329904      0.384822      0.485234      0.478118      0.481581
  57   3 1743.2533    0.3721  0.4183  8.9200  0.0000       16.8633  0.0126   0.0073   0.0247    0.0347   0.0000       2.25645   441.9616      0.116669       21.0942    -0.0761783      -3.04012     -0.455849      0.289131      0.385156      0.429711      0.491103      0.504074      0.520335
  57   4 1973.2657    0.6416  0.6984  9.2139  0.0000       11.1995  0.0165   0.0098   0.0328    0.0535   0.0000       1.16229   441.9584     -0.312446       20.5283      0.610041      -2.48426      0.803711      0.375394      0.507034      0.572662      0.643093      0.660898      0.674849
  57   5 2193.1703    1.0386  1.0899  9.7078  0.0000       5.55335  0.0228   0.0131   0.0442    0.0740   0.0000      0.816244   441.6931      0.235998       20.2270       1.00367      -1.79380       1.57246      0.456425      0.592029      0.676402      0.727324      0.784932      0.806201
  57   6 2400.2609    1.5526  1.2853 10.6308  0.0000       4.66760  0.0267   0.0185   0.0484    0.0644   0.0000      0.703339   442.2511      0.404774       20.8969       3.97846     -0.769145     0.0445813      0.516497      0.687271      0.733696      0.860387      0.867340      0.917608
  57   7 2598.6598    2.3064  1.4046 11.1785  0.0000       2.33533  0.0268   0.0256   0.0505    0.0681   0.0000      0.654654   442.3720       1.60001       20.4065       1.58898      -2.79641     -0.452871      0.523127      0.704328      0.801668      0.893403      0.943371      0.978580
  57   8 2793.9969    3.1696  1.2060 12.1682  0.0000      0.433543  0.0255   0.0395   0.0457    0.0761   0.0000      0.737912   442.3222       2.74397       20.7936       3.15457      -2.97785       1.70202      0.494638      0.665795      0.740199      0.833826      0.859970      0.893121
  57   9 2985.8332    4.0893  1.1746 12.7614  0.0000      0.840049  0.0238   0.0508   0.0470    0.0707   0.0000      0.623265   442.0036       2.53594       21.0255       2.42540      -1.67962     -0.208313      0.473386      0.625136      0.678471      0.772061      0.783689      0.812227
  57  10 3173.5988    4.3602  1.4415 12.5020 -0.0012       1.35716  0.0272   0.0467   0.0479    0.0651   0.0000      0.489402   441.9844       2.65763       20.8655       1.86297      -1.46152     -0.269680      0.517840      0.695912      0.779778      0.877515      0.902659      0.915388
  57  11 3358.4764    3.6912  2.2301 12.1593  0.0005      0.606001  0.0348   0.0329   0.0644    0.0463   0.0000      0.297371   443.1028       4.56935       19.7073       2.52103      -1.70758     -0.699470      0.693515      0.941230       1.04414       1.16236       1.20538       1.24867
  57  12 3541.5979    2.9563  4.0737 11.3139  0.0003      0.265611  0.0508   0.0189   0.0910    0.0340   0.0000      0.133724   441.1145       2.95546       19.2073      -1.06966      -4.17634      0.390301      0.980047       1.30716       1.49152       1.65999       1.78153       1.83416
  57  13 3722.9393    2.3179  6.4734 10.9628 -0.0008      0.338143  0.0819   0.0118   0.1374    0.0283   0.0000      0.108174   441.9933       5.58255       20.6829       4.67041       1.67868      -2.24889       1.44367       1.95167       2.19575       2.42977       2.54947       2.63759
  57  14 3902.8901    1.9063  9.9894 10.7099  0.0024      0.363479  0.1342   0.0079   0.2040    0.0233   0.0000     0.0970928   440.5417     -0.904923       21.5281       8.59482      -5.85611       6.00662       2.08824       2.77423       3.16334       3.42417       3.66978       3.76254
  58   1 1183.5367    0.0756  0.1033  9.0425  0.0000       51.3755  0.0165   0.0054   0.0241    0.0183   0.0000       108.734   440.6024    -0.0394295       20.9968     -0.507194      -3.00110    -0.0853343      0.359215      0.470554      0.554991      0.608143      0.611224      0.583396
  58   2 1496.7230    0.1819  0.2154  8.9691  0.0000       51.9349  0.0100   0.0058   0.0219    0.0231   0.0000       10.5960   441.3932      0.341362       21.2831      0.406667      -2.29354      0.117349      0.242488      0.300527      0.331360      0.393536      0.408439      0.414050
  58   3 1754.3575    0.4069  0.4199  8.9234  0.0000       16.0193  0.0122   0.0078   0.0246    0.0362   0.0000       2.05041   442.0531     -0.808931       20.5384      0.762923      -2.54887     -0.349699      0.287452      0.372945      0.435864      0.459082      0.531181      0.522601
  58   4 1985.6778    0.6670  0.7162  9.2517  0.0000       9.96833  0.0165   0.0098   0.0329    0.0519   0.0000       1.11232   442.4066     0.0140317       20.7138       1.97174      -1.80489     -0.808198      0.346677      0.464290      0.515955      0.595829      0.569016      0.608778
  58   5 2206.6603    1.0564  1.0333  9.9040  0.0000       5.86125  0.0220   0.0137   0.0428    0.0668   0.0000      0.892924   441.4067      0.440206       22.1087      0.504110      -3.28870     -0.669259      0.440112      0.589511      0.656603      0.727667      0.764382      0.776672
  58   6 2414.3951    1.6196  1.3350 10.6743  0.0000       3.06783  0.0271   0.0189   0.0493    0.0671   0.0000      0.658622   441.7340       1.09998       22.7939       1.55596      -2.41530     -0.498225      0.522785      0.714980      0.785468      0.884039      0.935692      0.931715
  58   7 2613.8679    2.3431  1.4184 11.1524  0.0000       2.43679  0.0270   0.0256   0.0496    0.0710   0.0000      0.571019   442.1192       1.08370       20.7510      0.267249      -2.10117     -0.757636      0.516936      0.704396      0.792415      0.882004      0.915645      0.915200
  58   8 2810.2179    3.3832  1.2350 11.9963  0.0000       1.65124  0.0236   0.0395   0.0460    0.0746   0.0000      0.605175   442.0216       2.40014       20.4408       3.04246      -2.62903      0.503922      0.468591      0.636441      0.719265      0.779663      0.804784      0.827040
  58   9 3002.8281    4.0974  1.2122 12.5898  0.0000       1.70277  0.0241   0.0484   0.0451    0.0699   0.0000      0.618670   441.6348       2.18012       21.4683      0.513668      -1.18607      0.813433      0.464271      0.622451      0.678571      0.738009      0.799714      0.825401
  58  10 3191.3336    4.2375  1.5676 12.4457  0.0000       1.44515  0.0282   0.0433   0.0496    0.0581   0.0000      0.433399   441.6261       3.05373       19.7266       3.45361      -3.20296      -1.07718      0.539183      0.711569      0.796230      0.907291      0.936052      0.983579
  58  11 3377.0251    3.5406  2.5004 12.0109  0.0000      0.808324  0.0368   0.0290   0.0682    0.0405   0.0000      0.245318   442.4345       3.45861       20.4806       3.79132      -1.46375      -1.78535      0.723999      0.975387       1.07571       1.21659       1.24750       1.31956
  58  12 3561.0518    2.8221  4.1153 11.4124  0.0000      0.731942  0.0522   0.0182   0.0951    0.0319   0.0000      0.141789   439.8239       3.56841       20.8005       4.43442      -3.42692      0.449712      0.976416       1.27750       1.44342       1.57076       1.66214       1.71490
  58  13 3743.1322    2.2691  6.9701 10.8762 -0.0003      0.637981  0.0876   0.0109   0.1453    0.0282   0.0000      0.119722   443.1462       5.73440       19.4965     -0.388015     -0.775413      -3.59162       1.51334       2.00012       2.28446       2.52714       2.63006       2.71822
  59   2 1506.9742    0.1930  0.2285  8.9019  0.0000       19.2510  0.0100   0.0057   0.0214    0.0223   0.0000       8.37974   442.1121     -0.359141       21.1580      0.511749      -2.83721      0.392570      0.239550      0.309607      0.365868      0.405428      0.445881      0.446205
  59   3 1765.3591    0.3959  0.4422  8.9761  0.0000       17.6988  0.0131   0.0076   0.0255    0.0352   0.0000       2.08880   442.3929     0.0601905       21.3834     -0.727827      -3.09455     -0.338618      0.329899      0.470325      0.531867      0.596428      0.622817      0.601329
  59   4 1997.9278    0.7039  0.7364  9.3192  0.0000       7.62943  0.0164   0.0102   0.0333    0.0530   0.0000       1.02884   442.3273       1.06554       20.4655     -0.479675      -2.54288     -0.791149      0.357645      0.470154      0.542474      0.604803      0.653157      0.649615
  59   5 2219.9902    1.0640  1.1037  9.9355  0.0000       5.68701  0.0243   0.0134   0.0445    0.0683   0.0000      0.885685   441.6986      0.564717       21.6136     0.0338121      -2.46095      0.263777      0.450367      0.619216      0.654785      0.764774      0.782880      0.792348
  59   6 2428.5117    1.6474  1.2777 10.8319  0.0000       3.62480  0.0264   0.0196   0.0492    0.0648   0.0000      0.731734   441.7778       1.37991       21.1902       1.25502      -2.65520      0.823499      0.481285      0.663326      0.744296      0.850173      0.873434      0.927692
  59   7 2628.9210    2.4411  1.4290 11.1800  0.0025       3.06876  0.0265   0.0260   0.0489    0.0692   0.0000      0.626597   442.0960       1.05160       19.2579       3.23739      -1.79138    -0.0891935      0.504938      0.669133      0.738577      0.815720      0.832070      0.863148
  59   8 2826.2399    3.3389  1.2131 12.2121  0.0000      0.284847  0.0244   0.0395   0.0454    0.0677   0.0000      0.654756   441.9240      0.694587       21.8491       1.09893      -2.62983     -0.839270      0.469638      0.645274      0.723109      0.805851      0.855236      0.850274
  59   9 3019.6672    4.2299  1.2432 12.5503  0.0000       1.56427  0.0245   0.0492   0.0446    0.0730   0.0000      0.568989   441.3606       2.18325       21.5102       1.38103      -3.39851      0.874982      0.463755      0.618467      0.685615      0.774099      0.793374      0.833864
  59  10 3208.8696    4.2260  1.7074 12.3767  0.0000      0.784919  0.0295   0.0416   0.0524    0.0593   0.0000      0.379477   442.1480       1.59463       20.9555       2.00858      -3.19491     -0.313978      0.559857      0.758158      0.850453      0.925255      0.962215       1.00003
  59  11 3395.4231    3.5570  2.6273 11.9620 -0.0000       1.06515  0.0384   0.0281   0.0679    0.0393   0.0000      0.219828   442.1662       3.52441       20.7423       3.71673      -2.54965      -1.75143      0.699608      0.947181       1.04880       1.19488       1.21843       1.28349
  59  12 3580.0975    2.8005  4.4739 11.2592 -0.0002      0.777732  0.0547   0.0170   0.0980    0.0322   0.0000      0.135100   441.4356       5.87971       18.6491       3.42034      0.638075       2.43673       1.00675       1.36025       1.51666       1.67986       1.75727       1.79485
  59  13 3762.7873    2.2348  7.2327 10.8664  0.0005      0.369284  0.0907   0.0105   0.1505    0.0281   0.0000      0.124136   442.5723       2.43670       19.9314     0.0903575       4.50173      -6.50409       1.49388       2.00819       2.26544       2.47481       2.61745       2.68879
  60   1 1200.8630    0.0749  0.1213  9.0492  0.0000       7.40038  0.0187   0.0052   0.0310    0.0181   0.0000       99.1493   440.2705     -0.760943       21.3512      0.129977      -3.71187      0.160745      0.370728      0.467488      0.609000      0.624442      0.657240      0.712148
  60   2 1517.1213    0.2081  0.2312  8.9383  0.0000       11.5188  0.0100   0.0059   0.0203    0.0229   0.0000       7.24284   441.6121     -0.523331       21.2606      0.226959      -2.58544     -0.133181      0.237723      0.317073      0.356289      0.389697      0.417791      0.423657
  60   3 1776.1761    0.4125  0.4462  9.0096  0.0000       14.2741  0.0125   0.0077   0.0254    0.0351   0.0000       1.97405   441.7112    -0.0716110       20.4753     -0.965196      -2.79715     -0.236496      0.297114      0.393588      0.447016      0.513577      0.551857      0.567201
  60   4 2010.1290    0.7111  0.8304  9.1492  0.0000       7.15470  0.0179   0.0097   0.0355    0.0602   0.0000      0.967966   442.5939     -0.258600       21.1052     0.0184069      -1.23155      -1.54669      0.368422      0.506060      0.556117      0.638088      0.665320      0.709990
  60   5 2233.1835    1.1312  1.1284  9.8536  0.0000       5.71072  0.0234   0.0137   0.0443    0.0748   0.0000      0.822814   442.9805       1.25688       21.0260      -1.09975      -3.03875      0.372406      0.444866      0.587505      0.652737      0.732553      0.774985      0.794969
  60   6 2442.4190    1.6905  1.3142 10.8070  0.0000       4.50128  0.0265   0.0194   0.0482    0.0627   0.0000      0.680585   441.6642       1.43819       20.4825      0.158357      -2.92843      0.364027      0.499021      0.683514      0.773465      0.878889      0.875028      0.925173
  60   7 2643.8523    2.5008  1.3715 11.3999  0.0003       2.45802  0.0258   0.0274   0.0476    0.0644   0.0000      0.567226   441.8376       1.80957       20.9937       1.47603     -0.992163     -0.950780      0.484800      0.660613      0.712617      0.804854      0.846840      0.878779
  60   8 2842.2958    3.4354  1.2426 12.2166  0.0000       2.10619  0.0250   0.0393   0.0449    0.0677   0.0000      0.652064   442.1056       1.61302       20.8999      0.867274      -4.01799       1.09170      0.450288      0.603468      0.678367      0.754825      0.779382      0.810539
  60   9 3036.3578    4.2264  1.3494 12.5035  0.0000       1.68454  0.0254   0.0468   0.0463    0.0673   0.0000      0.581923   441.7387       1.50741       20.8615       3.41007      -2.68446       1.23689      0.476823      0.662254      0.732657      0.819853      0.851204      0.873535
  60  10 3226.2356    4.2162  1.7661 12.3793  0.0000      0.697636  0.0301   0.0402   0.0528    0.0536   0.0000      0.395605   442.6208       4.25880       21.2161       3.22363      0.182193      0.431715      0.548605      0.740802      0.842310      0.930953      0.992845       1.01446
  60  11 3413.5912    3.4439  2.8226 11.8280  0.0008      0.558714  0.0381   0.0258   0.0719    0.0381   0.0000      0.198702   440.7119       4.43521       19.9353       1.67767      -1.06083      -1.93900      0.710913      0.938191       1.07742       1.17573       1.21707       1.26367
  60  12 3598.9927    2.7745  5.1107 11.1528  0.0005      0.515917  0.0602   0.0153   0.1059    0.0307   0.0000      0.117125   441.3676       2.64083       18.7196       2.90277      -2.12067       4.37403       1.06897       1.44008       1.61565       1.79311       1.89403       1.93353
  60  13 3782.4341    2.1759  7.5406 10.9514  0.0015      0.202161  0.0982   0.0101   0.1597    0.0272   0.0000      0.117214   442.6608       4.27692       19.1419       7.41515       2.90961       3.06713       1.54711       2.07784       2.38655       2.60844       2.73997       2.85267
  61   2 1527.1330    0.1978  0.2438  8.9069  0.0000       25.4157  0.0106   0.0055   0.0217    0.0231   0.0000       8.03819   442.1014     -0.660088       21.0244     -0.404018      -2.97292      0.167672      0.254129      0.328207      0.394424      0.383797      0.427401      0.457840
  61   3 1786.9438    0.4201  0.5399  8.9229  0.0000       13.5465  0.0142   0.0073   0.0287    0.0381   0.0000       1.70631   441.9181      0.265216       20.6756       1.03553      -3.92551     -0.182993      0.328026      0.422053      0.470604      0.512812      0.544349      0.562598
  61   4 2022.2380    0.7221  0.7457  9.3800  0.0000       7.46595  0.0171   0.0102   0.0319    0.0540   0.0000       1.07913   441.8378      0.169316       21.9166      0.465703      -3.70922     -0.310239      0.349078      0.470008      0.528634      0.580520      0.617397      0.637738
  61   5 2246.3254    1.1833  1.1289  9.8658  0.0000       6.75683  0.0229   0.0142   0.0434    0.0764   0.0000      0.794381   442.2298      0.430181       21.0343       1.14358      -3.36512     0.0993718      0.425747      0.550460      0.617435      0.694858      0.745705      0.804831
  61   6 2456.2206    1.8103  1.3703 10.7189  0.0000       4.42428  0.0259   0.0196   0.0478    0.0614   0.0000      0.616547   442.1541      0.776974       19.4585       1.55036      -1.81949     -0.607915      0.475383      0.638197      0.711470      0.789358      0.847767      0.882792
  61   7 2658.7260    2.6021  1.3789 11.4342  0.0000       2.26771  0.0262   0.0281   0.0460    0.0641   0.0000      0.539027   441.6699       2.68501       20.6982      0.428727      -3.37415      0.514709      0.475214      0.666463      0.725057      0.841675      0.855017      0.873662
  61   8 2858.0766    3.5134  1.2525 12.2113  0.0000       3.70461  0.0245   0.0406   0.0444    0.0698   0.0000      0.760833   441.3863       2.49457       20.3235       2.72566      -3.62239      0.393729      0.445349      0.616058      0.668837      0.755010      0.778238      0.791002
  61   9 3052.9096    4.1771  1.3389 12.6970  0.0000    -0.0816578  0.0262   0.0465   0.0462    0.0626   0.0000      0.637234   441.9096       3.24036       20.4394       1.12476      -3.30115      0.707714      0.472216      0.630285      0.714246      0.794023      0.845298      0.869250
  61  10 3243.5661    4.1777  1.6440 12.5978  0.0000      0.598884  0.0284   0.0416   0.0522    0.0502   0.0000      0.363955   442.0091       3.33210       21.6524       3.12048      -2.48113      0.576546      0.524865      0.696423      0.774325      0.850285      0.924452      0.934362
  61  11 3431.7407    3.4101  3.0493 11.7118  0.0001      0.673511  0.0402   0.0241   0.0746    0.0368   0.0000      0.185449   442.3715       4.13757       22.6170       2.43897      -3.31232       1.02345      0.710489      0.961585       1.08101       1.20791       1.27929       1.31410
  61  12 3617.8551    2.6920  5.0204 11.1172  0.0001      0.417817  0.0600   0.0148   0.1065    0.0316   0.0000      0.120313   441.0264       2.87909       20.3851       4.33757      -1.53470       1.68039       1.05140       1.39715       1.60251       1.71609       1.85981       1.89503
  61  13 3801.9459    2.0458  7.9599 10.9531 -0.0020      0.465765  0.1103   0.0092   0.1727    0.0256   0.0000      0.124675   440.2606       5.85909       23.5341       1.11721      -4.08805      -5.87718       1.65373       2.22256       2.51563       2.78161       2.92757       3.00793
  62   1 1217.8706    0.0784  0.0793  9.0602  0.0000       54.4878  0.0136   0.0054   0.0173    0.0174   0.0000       109.239   440.5768      0.639138       20.8372     -0.636495      -2.27980     -0.161294      0.260512      0.384931      0.435172      0.499115      0.547739      0.551685
  62   2 1537.0419    0.2107  0.2581  8.9499  0.0000       38.6024  0.0107   0.0057   0.0215    0.0232   0.0000       7.10952   441.5574      0.209712       21.6486     -0.138100      -3.46394    -0.0874854      0.249729      0.330664      0.384323      0.432464      0.450481      0.477573
  62   3 1797.5639    0.4410  0.5349  8.9374  0.0002       11.4424  0.0132   0.0074   0.0286    0.0385   0.0000       1.59218   442.2415     -0.134718       20.9109      0.463061      -2.90135      0.108475      0.289029      0.385330      0.429112      0.483492      0.533434      0.540671
  62   4 2034.2625    0.7343  0.8733  9.2319  0.0000       9.75757  0.0187   0.0098   0.0371    0.0629   0.0000       1.00896   442.1867     -0.257472       22.5935     -0.607920      -3.29902     -0.225800      0.374893      0.478578      0.561034      0.607881      0.636648      0.652834
  62   5 2259.1947    1.2251  1.1604  9.9809  0.0000       5.32406  0.0232   0.0147   0.0436    0.0766   0.0000      0.789303   442.0408      0.976809       20.5343      0.337666      -4.25124      0.862254      0.418671      0.553750      0.608652      0.703313      0.741155      0.777385
  62   6 2469.8954    1.8608  1.4268 10.6413  0.0000       3.20013  0.0265   0.0191   0.0462    0.0617   0.0000      0.535376   441.6867       1.06842       22.1555      0.692485      -1.93238     -0.134439      0.471794      0.643812      0.711163      0.819873      0.805102      0.846004
  62   7 2673.4987    2.5891  1.3605 11.5689  0.0002       2.36633  0.0253   0.0278   0.0472    0.0589   0.0000      0.580584   440.6261       2.51805       20.6384       3.15198      -2.65008       1.73873      0.466315      0.638877      0.738736      0.818358      0.872493      0.873317
  62   8 2873.7565    3.6564  1.2754 12.3220  0.0000       1.68095  0.0250   0.0413   0.0453    0.0699   0.0000      0.676036   442.2810       2.35532       20.3967       2.71919      -2.38540    -0.0828915      0.450341      0.620328      0.667811      0.768467      0.765246      0.814520
  62   9 3069.3574    4.3722  1.2926 12.5927  0.0000      0.588841  0.0243   0.0478   0.0433    0.0686   0.0000      0.555882   442.1587       2.12664       21.0807       2.97347      -3.11757     -0.469473      0.447359      0.598283      0.667528      0.733159      0.778647      0.793566
  62  10 3260.8194    4.0856  1.9211 12.3589  0.0000      0.802455  0.0300   0.0369   0.0573    0.0479   0.0000      0.315896   442.2301       2.39209       22.1728       2.59191      -2.17699      -1.21500      0.527196      0.727793      0.791151      0.915287      0.915323      0.963758
  62  11 3449.7100    3.2983  3.1367 11.7953  0.0003      0.871019  0.0410   0.0233   0.0760    0.0342   0.0000      0.178021   442.1377       5.27640       21.6581       3.45328       1.64938      0.925818      0.733865      0.952981       1.10279       1.22896       1.28065       1.31132
  62  12 3636.7636    2.6171  5.3047 11.1607  0.0000      0.803181  0.0642   0.0141   0.1111    0.0300   0.0000      0.118237   442.3678       6.29517       22.0417       3.32326      -4.96719     -0.145817       1.07744       1.48617       1.65821       1.84092       1.95910       2.00145
  62  13 3821.7718    2.0544  8.3872 10.8949  0.0001      0.812170  0.1126   0.0088   0.1730    0.0247   0.0000      0.121147   442.3784       1.84705       18.8820       3.32384      -6.81895      -1.93055       1.65821       2.22446       2.54440       2.79456       2.95742       3.06023
  63   1 1226.2285    0.0915  0.1150  8.9985  0.0000       10.9541  0.0135   0.0052   0.0206    0.0173   0.0000       66.5845   440.4115      0.173544       21.8144     0.0197565      -4.27727     -0.689375      0.293529      0.369955      0.422989      0.535132      0.596516      0.639455
  63   2 1546.8053    0.2165  0.2314  8.9330  0.0000       17.0677  0.0096   0.0059   0.0190    0.0225   0.0000       6.96385   441.8806     -0.595214       20.6780    -0.0838330      -2.67213     -0.414092      0.217634      0.273093      0.322295      0.364728      0.399873      0.402723
  63   3 1808.0862    0.4701  0.5718  8.9461  0.0000       11.1108  0.0143   0.0077   0.0289    0.0409   0.0000       1.43864   442.0278     0.0940864       21.3981      0.182896      -3.60663     -0.377987      0.303788      0.405243      0.448445      0.496129      0.562434      0.548798
  63   4 2046.1730    0.7530  0.8595  9.2972 -0.0000       9.64945  0.0183   0.0098   0.0364    0.0584   0.0000       1.05350   441.6368      0.319115       21.8226     0.0413073      -2.16878      0.139642      0.347720      0.470358      0.535510      0.602987      0.625452      0.657693
  63   5 2271.9680    1.2388  1.2323  9.8754  0.0000       3.96877  0.0240   0.0140   0.0444    0.0746   0.0000      0.716042   442.0930       1.22218       21.0883       1.00459      -2.11209       1.60348      0.432245      0.575358      0.646979      0.728221      0.791225      0.799420
  63   6 2483.4186    1.8964  1.3784 10.7905  0.0000       2.59416  0.0257   0.0202   0.0477    0.0646   0.0000      0.576821   442.2365      0.283560       21.3423       1.70241      -2.83943       1.13541      0.446448      0.625815      0.667676      0.765106      0.794599      0.832643
  63   7 2688.1310    2.7153  1.3914 11.5331  0.0000       2.44157  0.0262   0.0288   0.0462    0.0645   0.0000      0.583599   442.2857       1.61745       20.1692       2.88943      -3.27728       1.56929      0.461329      0.658712      0.707491      0.796799      0.833774      0.883065
  63   8 2889.3182    3.7309  1.2924 12.2196  0.0000       1.00350  0.0243   0.0405   0.0436    0.0653   0.0000      0.613421   441.4279       2.02641       21.2670       2.01696      -2.07291       1.01100      0.422113      0.583412      0.635175      0.711942      0.755087      0.789255
  63   9 3085.6464    4.3806  1.3994 12.6106  0.0000      0.647365  0.0256   0.0463   0.0460    0.0616   0.0000      0.536192   441.7016       3.54385       21.7100       2.08201      -3.88410     -0.261836      0.446019      0.615050      0.670902      0.774129      0.784124      0.808537
  63  10 3277.8929    4.0521  1.9704 12.3092  0.0001      0.415514  0.0308   0.0357   0.0558    0.0461   0.0000      0.305716   440.7609       2.60141       20.5773       4.05246      -2.05883      0.788718      0.535444      0.723034      0.817423      0.901126      0.964001      0.975354
  63  11 3467.5422    3.2536  3.3108 11.6232  0.0000      0.677866  0.0421   0.0218   0.0766    0.0343   0.0000      0.161579   442.3254       5.58218       20.6102       6.32142      -2.16408     -0.838647      0.733788      0.968183       1.08621       1.20482       1.29231       1.32239
  63  12 3655.2727    2.5471  5.5873 11.1481  0.0000      0.576520  0.0676   0.0133   0.1180    0.0292   0.0000      0.121521   443.7502       3.52135       17.1061       7.47391     -0.655244      0.449665       1.10247       1.51043       1.69383       1.86899       2.02689       2.09007
  63  13 3840.7961    2.0093  9.0746 10.8745  0.0005      0.505140  0.1216   0.0083   0.1867    0.0235   0.0000      0.117616   445.2020       1.81814       18.9141       3.99823       3.21266       5.27966       1.72449       2.33360       2.61190       2.89145       3.06805       3.15805
  64   1 1234.5184    0.0704  0.0957  9.0633  0.0007       74.6426  0.0157   0.0053   0.0236    0.0180   0.0000       119.603   440.8122      0.112701       21.5680  -3.96187e-05      -3.11835      0.259136      0.343830      0.450778      0.536101      0.540535      0.541965      0.549233
  64   2 1556.4693    0.2279  0.2620  8.9146  0.0000       23.5699  0.0096   0.0058   0.0218    0.0234   0.0000       5.92136   441.8724      0.350565       21.2234      0.235411      -2.54312     -0.104462      0.227538      0.305066      0.362249      0.364344      0.416330      0.427900
  64   3 1818.5145    0.4684  0.5354  9.0075  0.0000       9.48222  0.0138   0.0077   0.0267    0.0394   0.0000       1.50447   441.8519    -0.0672410       20.9479     -0.124467      -3.14963     -0.505657      0.277153      0.397123      0.433462      0.488620      0.509276      0.531924
  64   4 2057.9763    0.7658  0.8597  9.3977  0.0000       10.5488  0.0189   0.0101   0.0352    0.0583   0.0000       1.04831   441.9493     -0.628332       20.0844    -0.0907326      -2.64825      0.408588      0.361071      0.485693      0.544075      0.598934      0.617451      0.662149
  64   5 2284.6598    1.2369  1.1864 10.3059  0.0000       4.66421  0.0254   0.0148   0.0452    0.0668   0.0000      0.883022   442.4726       1.59600       21.0796       1.40005      -3.15850      -1.17289      0.432667      0.566809      0.626702      0.713109      0.749247      0.787783
  64   6 2496.9566    1.9724  1.4034 10.8431  0.0000       3.61869  0.0260   0.0206   0.0475    0.0639   0.0000      0.593086   441.9908       1.29569       21.3095       1.85915      -2.04960      0.501220      0.448798      0.612941      0.669725      0.768099      0.798435      0.864637
  64   7 2702.7010    2.7865  1.3259 11.6761  0.0000       2.61612  0.0251   0.0303   0.0452    0.0670   0.0000      0.645782   441.9187       2.89745       20.1073       2.56554      -3.54721       1.72839      0.429923      0.595459      0.663180      0.740144      0.785591      0.808977
  64   8 2904.7636    3.7771  1.2336 12.2471  0.0000      0.845671  0.0226   0.0417   0.0430    0.0728   0.0000      0.642319   442.0052       2.34646       20.9926      0.913299      -1.55326      0.338348      0.397005      0.534856      0.604850      0.668571      0.715895      0.718935
  64   9 3101.8828    4.3193  1.4784 12.6528  0.0000      0.535609  0.0266   0.0445   0.0484    0.0584   0.0000      0.540722   441.9498       2.61537       19.8702       2.64408      -3.06827      -1.13319      0.456397      0.620684      0.664914      0.774732      0.844731      0.870992
  64  10 3294.8454    3.9298  2.0113 12.3697  0.0000     0.0861995  0.0315   0.0342   0.0568    0.0437   0.0000      0.297606   441.9655       3.18734       19.6971       3.11662      -3.30555     -0.153677      0.539322      0.729903      0.812206      0.913964      0.953660      0.969430
  64  11 3485.3357    3.1606  3.4429 11.7161  0.0000      0.718070  0.0438   0.0209   0.0795    0.0315   0.0000      0.149605   440.8368       4.96771       21.6752       4.05438      -1.98212       1.64226      0.741626      0.996361       1.12685       1.23996       1.30779       1.36012
  64  12 3673.7000    2.5136  6.0560 11.0961 -0.0003      0.773828  0.0733   0.0123   0.1247    0.0288   0.0000      0.123586   439.7648       7.66390       19.6887       3.76150      0.134238     -0.333410       1.13967       1.56520       1.74194       1.94096       2.05008       2.12227
  65   1 1242.7784    0.0925  0.1077  8.9753  0.0000       32.8547  0.0114   0.0050   0.0201    0.0173   0.0000       61.8063   440.4157      0.142628       21.3575      0.360643      -3.14218    -0.0601900      0.262072      0.339882      0.403326      0.446234      0.458459      0.504077
  65   2 1566.0343    0.2332  0.2727  8.9193  0.0000       22.0738  0.0107   0.0058   0.0206    0.0241   0.0000       5.72692   442.0976    -0.0335366       20.8200     0.0879548      -3.30250    -0.0305551      0.247385      0.313298      0.337736      0.379336      0.401111      0.403194
  65   3 1828.8312    0.4725  0.5796  9.0109  0.0000       11.6236  0.0143   0.0075   0.0280    0.0398   0.0000       1.50052   441.5554     -0.767076       21.2226    -0.0598639      -3.18556      0.772111      0.291952      0.384594      0.425981      0.491089      0.509211      0.535612
  65   4 2069.6808    0.7801  0.8841  9.4798 -0.0003       9.40682  0.0186   0.0101   0.0375    0.0582   0.0000       1.03718   442.2894      0.616961       21.1575      0.562854      -4.01166     0.0193953      0.344041      0.454658      0.510589      0.573996      0.600163      0.632856
  65   5 2297.2687    1.2922  1.2256 10.3455  0.0000       6.11637  0.0249   0.0150   0.0447    0.0621   0.0000      0.788475   442.2785       1.38805       20.6150       1.99523      -3.52752       2.59053      0.413680      0.566582      0.625849      0.695253      0.734238      0.756686
  65   6 2510.3167    1.9814  1.5051 10.7426  0.0000       3.25739  0.0264   0.0196   0.0475    0.0586   0.0000      0.500034   441.9114      0.720439       21.1256       2.49473      -2.90981      0.315581      0.445678      0.592200      0.659183      0.757240      0.779805      0.815116
  65   7 2717.1083    2.8508  1.3361 11.8689  0.0000       3.35210  0.0256   0.0307   0.0451    0.0579   0.0000      0.686704   442.3852      0.811959       20.9722      0.651604      -1.79682     -0.266496      0.426327      0.589404      0.652197      0.741260      0.742731      0.791022
  65   8 2920.1371    3.7853  1.3317 12.4446  0.0000      0.606914  0.0247   0.0407   0.0454    0.0600   0.0000      0.618868   441.8916       2.57631       21.8864      0.706942      -2.76380      0.593502      0.421200      0.574647      0.635600      0.708213      0.746840      0.757310
  65   9 3117.9985    4.3818  1.4116 12.6392  0.0000      0.901379  0.0251   0.0456   0.0462    0.0632   0.0000      0.474729   442.0894       3.28374       20.8851       2.42270      -2.42898       1.11653      0.418814      0.577003      0.632214      0.729154      0.739745      0.766412
  65  10 3311.7714    3.9023  2.1062 12.2818  0.0000      0.894026  0.0322   0.0326   0.0580    0.0423   0.0000      0.310609   441.9671       4.31351       20.8650       2.68581      -3.50978       1.39572      0.533359      0.716094      0.816115      0.891558      0.937415      0.968242
  65  11 3502.9351    3.1362  3.7376 11.5021 -0.0004      0.512680  0.0450   0.0195   0.0823    0.0334   0.0000      0.150810   441.3838       2.72760       19.3330       2.24081      -1.73490      0.659256      0.775135       1.03902       1.16183       1.28766       1.36152       1.41761
  65  12 3691.9796    2.4834  6.2991 11.0809  0.0011      0.428550  0.0760   0.0118   0.1271    0.0285   0.0000      0.121731   443.0364       4.90114       22.3311       4.87924      0.106233      -4.76118       1.16605       1.56840       1.76768       1.94516       2.06057       2.14016
  66   1 1250.9480    0.0831  0.0961  9.0269  0.0000       33.1041  0.0128   0.0049   0.0186    0.0169   0.0000       84.5526   440.8036     -0.343662       20.9180      0.161658      -3.54797      0.157131      0.247869      0.327556      0.386057      0.394412      0.407406      0.456689
  66   2 1575.4897    0.2434  0.2840  8.9100  0.0000       32.3294  0.0106   0.0058   0.0207    0.0241   0.0000       5.28670   441.5937      0.204950       20.8081    -0.0356456      -2.52011      0.227993      0.224554      0.278977      0.319867      0.386488      0.432081      0.427377
  66   3 1839.0875    0.4869  0.6075  9.0581  0.0000       11.8482  0.0137   0.0076   0.0305    0.0394   0.0000       1.46661   441.9393     -0.819540       21.5479      -1.25918      -3.40216      0.554302      0.281742      0.366049      0.428982      0.451335      0.487288      0.510034
  66   4 2081.3400    0.8144  1.0048  9.2785  0.0000       9.46964  0.0205   0.0099   0.0387    0.0668   0.0000      0.924940   442.0615      0.466268       21.3653      0.813468      -3.32602      0.964482      0.356603      0.480711      0.543334      0.602707      0.650612      0.698498
  66   5 2309.7295    1.3067  1.2450 10.4174  0.0004       5.23416  0.0246   0.0148   0.0468    0.0594   0.0000      0.834027   442.5820       1.03948       21.2834       1.33150      -2.45356     -0.230296      0.404881      0.547158      0.614347      0.665661      0.715511      0.729361
  66   6 2523.5009    2.0472  1.4213 10.9825  0.0004       1.88450  0.0253   0.0211   0.0473    0.0588   0.0000      0.549670   442.2794      0.831859       21.7316       1.37386      -3.42220      0.211435      0.425242      0.573955      0.645617      0.711693      0.733884      0.755940
  66   7 2731.5199    2.9048  1.4151 11.6014  0.0000       2.34258  0.0254   0.0298   0.0454    0.0672   0.0000      0.613497   442.7584      0.817061       19.8781       1.66704      -3.41023     -0.205837      0.427204      0.557895      0.608942      0.703794      0.738207      0.760827
  66   8 2935.2992    3.9482  1.2869 12.2896  0.0000      0.107673  0.0232   0.0419   0.0419    0.0687   0.0000      0.573775   442.1893       2.43699       23.1306       1.61541      -2.79654      0.484166      0.390044      0.530250      0.588323      0.672419      0.687892      0.717910
  66   9 3133.9184    4.3455  1.4260 12.7376  0.0000      0.617020  0.0257   0.0445   0.0454    0.0547   0.0000      0.448719   441.8706       2.57192       20.8214       2.24411      -3.42632     -0.495897      0.429709      0.590938      0.654347      0.747282      0.781061      0.812899
  66  10 3328.5023    3.8769  2.3466 12.0624  0.0001      0.616820  0.0336   0.0299   0.0597    0.0427   0.0000      0.246326   443.3508       4.46596       22.1781       4.22969      -2.70384      0.337606      0.566091      0.756882      0.854243      0.939810       1.00891       1.05295
  66  11 3520.4649    3.0662  3.9444 11.5801 -0.0001      0.600649  0.0475   0.0188   0.0866    0.0313   0.0000      0.145446   442.8385       4.73637       18.4625       2.65301      -2.97091     -0.292421      0.781514       1.04241       1.19187       1.30776       1.40796       1.41578
  66  12 3710.2639    2.3818  6.7196 11.0791 -0.0005      0.421494  0.0845   0.0108   0.1372    0.0277   0.0000      0.122398   443.7971       3.50829       20.0525       4.79318      -4.18386       2.30479       1.21822       1.65166       1.86902       2.08840       2.19311       2.27292
  67   1 1259.0318    0.0950  0.1021  9.0236  0.0000       54.5420  0.0115   0.0050   0.0184    0.0175   0.0000       65.6692   440.6381     0.0416745       21.0611     -0.494620      -3.02533     -0.283219      0.268616      0.375155      0.505709      0.603918      0.609787      0.513701
  67   2 1584.8187    0.2503  0.3120  8.9196  0.0000       22.4418  0.0105   0.0058   0.0225    0.0241   0.0000       4.60003   441.7164     -0.518692       20.7636      0.255991      -3.06466     -0.700743      0.217181      0.275589      0.338472      0.359559      0.355608      0.387110
  67   3 1849.2193    0.5140  0.5705  9.0720  0.0000       10.4058  0.0130   0.0079   0.0282    0.0398   0.0000       1.37569   442.0125      0.219143       20.7238      0.493067      -3.41867       1.03902      0.275073      0.363461      0.427082      0.463444      0.500252      0.525037
  67   4 2092.8077    0.8463  0.9985  9.5023  0.0000       7.28343  0.0206   0.0104   0.0388    0.0635   0.0000      0.900149   442.8175    -0.0935550       20.4129      0.669208      -2.83085      -1.42618      0.354322      0.472988      0.533681      0.608002      0.622340      0.628446
  67   5 2322.0324    1.3740  1.3648 10.2745  0.0034       5.40270  0.0253   0.0146   0.0481    0.0637   0.0000      0.708768   442.1981      0.474117       21.0155      0.703161      -2.31028      0.966445      0.410523      0.562129      0.605479      0.698997      0.710878      0.764108
  67   6 2536.6183    2.0760  1.5430 10.9291  0.0000       1.87586  0.0267   0.0202   0.0483    0.0587   0.0000      0.516917   442.7351      0.246810       20.2733       2.38998      -1.75916      -1.63152      0.446655      0.620956      0.691691      0.793908      0.834786      0.866747
  67   7 2745.6813    3.0427  1.4211 11.7076  0.0000       1.48936  0.0250   0.0307   0.0444    0.0637   0.0000      0.582996   442.0496       2.40748       21.4778      0.847010      -3.11366      0.523563      0.421474      0.549642      0.624611      0.716040      0.765600      0.769224
  67   8 2950.4443    3.9764  1.2528 12.4978  0.0000      0.215571  0.0238   0.0430   0.0424    0.0679   0.0000      0.633396   442.9625       2.26159       20.4876       2.77866      -3.60671     0.0529987      0.392454      0.539009      0.586336      0.677857      0.705564      0.746978
  67   9 3149.8016    4.4044  1.4903 12.7628  0.0007      0.808093  0.0262   0.0448   0.0474    0.0567   0.0000      0.431880   441.8490       3.08345       21.3212       3.15587      -3.15949     -0.446477      0.434229      0.587317      0.653376      0.739703      0.756491      0.798953
  67  10 3345.2260    3.8007  2.4007 12.2167  0.0000       1.24848  0.0340   0.0298   0.0619    0.0387   0.0000      0.256227   442.5369       1.70128       21.7371       4.78850      -3.45197    -0.0886839      0.555827      0.748766      0.834954      0.935317      0.997850       1.04677
  67  11 3537.9211    3.0156  3.9402 11.6246  0.0000      0.475426  0.0487   0.0182   0.0859    0.0301   0.0000      0.157720   439.9566       3.03438       20.8516       4.45441      -3.61435     -0.194015      0.787392       1.04659       1.18446       1.29626       1.38165       1.43670
  67  12 3728.5166    2.3259  6.8035 11.0721 -0.0005      0.613257  0.0857   0.0106   0.1402    0.0278   0.0000      0.123056   440.2066       4.07801       22.5636       5.39964      -1.71598      -4.17285       1.25131       1.70156       1.93121       2.12737       2.29686       2.36216
  68   2 1594.0413    0.2443  0.3310  8.9289  0.0000       17.8912  0.0115   0.0055   0.0231    0.0244   0.0000       4.46282   441.7912     -0.230130       21.1192     -0.425352      -2.84388     -0.915610      0.257304      0.370422      0.416459      0.469875      0.507543      0.518359
  68   3 1859.2717    0.5234  0.6250  9.0281  0.0000       9.49610  0.0137   0.0077   0.0294    0.0431   0.0000       1.30932   442.0832     -0.355451       21.2630      0.368258      -3.32447      0.786923      0.267302      0.353240      0.401386      0.436749      0.479402      0.516367
  68   4 2104.2416    0.8488  1.0151  9.5532  0.0000       7.18133  0.0212   0.0103   0.0385    0.0611   0.0000      0.925093   441.9899      0.517192       22.2992       1.21543      -2.83612       1.32360      0.371046      0.492610      0.548364      0.625979      0.680231      0.705851
  68   5 2334.2096    1.4167  1.3458 10.3102  0.0000       4.96362  0.0255   0.0151   0.0459    0.0643   0.0000      0.686440   441.5303      0.781333       20.3717      0.978529      -3.07487     -0.821905      0.405730      0.546390      0.623123      0.685237      0.704938      0.732001
  68   6 2549.7593    2.1828  1.4379 11.0473  0.0000       3.08422  0.0247   0.0218   0.0471    0.0602   0.0000      0.586402   441.9805       1.05911       21.6045     0.0874290      -2.54132     -0.486385      0.408708      0.553092      0.613772      0.682122      0.733502      0.788729
  68   7 2759.8421    3.0425  1.3062 11.9890  0.0000      0.772278  0.0243   0.0323   0.0435    0.0604   0.0000      0.586975   443.3387       1.10702       21.9722      0.288333      -2.76823     -0.189329      0.384592      0.532519      0.588564      0.653921      0.701327      0.734573
  68   8 2965.5700    4.0107  1.3511 12.4935  0.0004       2.61504  0.0242   0.0414   0.0448    0.0622   0.0000      0.556908   441.8852       2.48896       21.1622       1.79115      -2.33058     -0.603590      0.384218      0.515884      0.572509      0.644381      0.683767      0.705067
  68   9 3165.5712    4.3781  1.6528 12.4272  0.0000      0.666181  0.0265   0.0401   0.0478    0.0538   0.0000      0.442748   441.2841       2.48589       20.4314       2.28286      -2.24220      0.107299      0.435699      0.584443      0.658449      0.741115      0.779966      0.828454
  68  10 3361.6662    3.6768  2.4729 12.1761  0.0000      0.275999  0.0349   0.0280   0.0624    0.0373   0.0000      0.236888   441.5661       4.59415       20.7556       2.81137      -2.31938     -0.800643      0.557254      0.746733      0.834765      0.924378      0.992823       1.01060
  68  11 3555.3042    2.9275  4.5128 11.4623  0.0001      0.761632  0.0531   0.0163   0.0953    0.0301   0.0000      0.128463   441.9192       2.72702       21.6124       5.28866      -5.02665      -1.94702      0.828153       1.11136       1.25518       1.39196       1.47120       1.53526
  68  12 3746.4356    2.2837  7.3993 11.0531  0.0000      0.581959  0.0954   0.0099   0.1481    0.0270   0.0000      0.127747   442.3198       2.22555       20.9373       1.51201      0.129797       2.49345       1.26935       1.74932       1.97434       2.16865       2.30694       2.37400
  69   1 1275.0268    0.1047  0.1666  9.0074  0.0000       50.1877  0.0131   0.0048   0.0252    0.0185   0.0000       38.6200   440.4792     -0.202585       20.2893    -0.0455632      -2.65569     -0.118163      0.309098      0.431189      0.489045      0.457716      0.453814      0.469862
  69   2 1603.1717    0.2580  0.3389  8.9504  0.0000       18.6198  0.0113   0.0056   0.0226    0.0253   0.0000       4.13236   441.8272      0.121948       21.4361      0.487125      -2.73457     -0.852382      0.228019      0.297026      0.333202      0.369664      0.379391      0.426807
  69   3 1869.2667    0.5280  0.7165  9.0104  0.0000       11.2454  0.0163   0.0075   0.0311    0.0479   0.0000       1.26925   441.9481     -0.277150       21.3300      0.921433      -2.52770      0.476067      0.297194      0.391718      0.441129      0.495093      0.519555      0.576556
  69   4 2115.5663    0.8939  1.0773  9.4987  0.0000       6.76505  0.0211   0.0105   0.0405    0.0686   0.0000      0.855470   442.6610     -0.244161       20.7401       1.73429      -1.85963      0.763801      0.349087      0.468173      0.521948      0.603548      0.621921      0.639510
  69   5 2346.2914    1.4538  1.3478 10.4495  0.0000       4.57059  0.0254   0.0153   0.0460    0.0603   0.0000      0.702100   440.8891       2.26719       21.9408       1.08666      -3.12946      0.330918      0.407429      0.534240      0.614307      0.694441      0.724505      0.728270
  69   6 2562.7462    2.1731  1.4896 11.2120  0.0000       3.01273  0.0266   0.0215   0.0473    0.0549   0.0000      0.568999   441.6441       1.54701       21.2766      0.985405      -1.83019      0.825962      0.421094      0.581369      0.627598      0.708979      0.759424      0.778742
  69   7 2773.9520    3.1364  1.3672 11.9538  0.0000       1.63138  0.0244   0.0318   0.0445    0.0588   0.0000      0.575956   441.5237       1.54456       20.3029       1.15449      -2.80228      -2.05319      0.377894      0.526027      0.575218      0.654855      0.682005      0.697228
  69   8 2980.4125    4.1287  1.3408 12.5793  0.0004       1.42752  0.0238   0.0430   0.0435    0.0623   0.0000      0.594650   442.0615       2.31138       20.4205      0.220871      -2.37899      -1.32157      0.382102      0.517923      0.584765      0.651319      0.714354      0.731829
  69   9 3181.1815    4.3870  1.6295 12.5943  0.0000      0.480813  0.0266   0.0409   0.0491    0.0535   0.0000      0.441733   442.3596       2.51788       20.6128       1.50298      -2.46483      0.128594      0.427653      0.572868      0.628176      0.704500      0.751051      0.797792
  69  10 3378.1304    3.6717  2.7069 11.9364 -0.0016      0.559045  0.0357   0.0258   0.0649    0.0379   0.0000      0.204528   441.9142       3.32974       21.5020       1.37693      -2.20695     -0.673260      0.579175      0.789034      0.885978       1.00004       1.08102       1.13500
  69  11 3572.5041    2.8746  4.9847 11.4088  0.0003      0.562431  0.0590   0.0151   0.1002    0.0298   0.0000      0.134438   441.2216       4.46922       21.7340      0.294658      -3.00945      -1.66511      0.889721       1.21085       1.35393       1.50275       1.61054       1.66209
  69  12 3764.1941    2.2410  7.8943 11.0576  0.0005      0.108882  0.1017   0.0091   0.1598    0.0257   0.0000      0.123786   441.6614       4.10882       21.1437     0.0116924     -0.559965      -1.10570       1.34646       1.83603       2.07179       2.31455       2.41716       2.52083
  70   1 1282.9156    0.1058  0.1141  8.9718  0.0000       83.1861  0.0105   0.0048   0.0173    0.0188   0.0000       46.4263   440.6153      0.205656       20.2743      0.201128      -2.67076    -0.0774500      0.197893      0.261985      0.320967      0.326407      0.370161      0.391398
  70   2 1612.2064    0.2738  0.3129  8.9127  0.0000       20.0460  0.0103   0.0060   0.0210    0.0258   0.0000       4.01905   441.9213   -0.00306671       20.8224      0.349288      -2.79493     -0.315470      0.213761      0.266995      0.339267      0.364321      0.386750      0.399182
  70   3 1879.1369    0.5699  0.6579  8.9785  0.0003       10.7870  0.0141   0.0080   0.0286    0.0457   0.0000       1.17447   441.7647     0.0849740       20.7628     -0.382227      -3.58155     -0.486014      0.259352      0.343277      0.382589      0.433286      0.440045      0.465405
  70   4 2126.7890    0.9316  0.9844  9.5144  0.0000       6.82069  0.0191   0.0110   0.0366    0.0649   0.0000      0.858965   442.6849      0.303240       21.1959      0.842322      -2.96874     -0.287514      0.323503      0.437185      0.483143      0.535114      0.590523      0.595611
  70   5 2358.3164    1.4903  1.3946 10.4606  0.0000       4.80157  0.0260   0.0152   0.0462    0.0571   0.0000      0.676903   441.9538       1.23536       20.7423    0.00463506      -4.20522     -0.903106      0.396668      0.544764      0.589679      0.684139      0.707405      0.734802
  70   6 2575.6198    2.2378  1.5222 11.1955  0.0000       2.14348  0.0262   0.0216   0.0471    0.0538   0.0000      0.496763   442.1578      0.664644       20.2956      0.729513      -3.16701      0.586191      0.415311      0.550527      0.634855      0.710191      0.755924      0.770073
  70   7 2787.9808    3.2120  1.2958 12.0946  0.0004       2.91902  0.0232   0.0337   0.0433    0.0575   0.0000      0.681398   441.8215       1.40530       21.2434       1.17440      -1.41225     0.0264672      0.366872      0.484831      0.552375      0.599284      0.639465      0.667867
  70   8 2995.1596    4.1912  1.2680 12.5587  0.0000      0.309826  0.0233   0.0444   0.0418    0.0674   0.0000      0.621391   441.3487       2.45945       21.5045       1.53952      -3.16726       1.05146      0.359203      0.489916      0.539061      0.618156      0.645667      0.664693
  70   9 3196.8100    4.2219  1.7002 12.6527  0.0000       1.47128  0.0280   0.0388   0.0506    0.0472   0.0000      0.388948   442.7007       2.52771       20.3747       3.00583      -1.47513      0.503217      0.426653      0.590297      0.663427      0.742253      0.778713      0.818838
  70  10 3394.5038    3.6408  2.8963 11.8770  0.0000      0.806104  0.0372   0.0246   0.0670    0.0365   0.0000      0.211362   443.3334       4.26190       19.5308       3.22698      0.140056       1.99460      0.583440      0.791010      0.885865      0.979898       1.04394       1.08492
  70  11 3589.5467    2.7873  4.9387 11.3964 -0.0003      0.480727  0.0587   0.0147   0.1029    0.0294   0.0000      0.138722   442.7141       4.94179       20.2448       4.93598      -1.15152       2.25900      0.875554       1.16866       1.32273       1.47528       1.54796       1.62629
  70  12 3782.1453    2.1647  7.7663 11.0575  0.0006      0.441915  0.1031   0.0090   0.1577    0.0254   0.0000      0.128143   442.6437       4.03742       24.4829       8.34953     -0.965641      0.666576       1.33529       1.82245       2.03095       2.27397       2.40499       2.51899
  71   1 1290.7544    0.1053  0.1533  8.9927  0.0000       39.6342  0.0120   0.0046   0.0229    0.0180   0.0000       39.7638   440.7326      0.417322       20.6426     -0.294492      -3.08505     -0.150387      0.219709      0.311761      0.328664      0.350327      0.393411      0.396197
  71   2 1621.1085    0.2727  0.3136  8.9380  0.0000       27.8492  0.0105   0.0058   0.0200    0.0255   0.0000       4.26691   441.2048      0.281645       21.2141      0.160328      -2.99734      0.386953      0.213249      0.274732      0.313703      0.340723      0.350686      0.371133
  71   3 1888.9433    0.5505  0.6635  9.1747  0.0000       9.24320  0.0147   0.0079   0.0292    0.0431   0.0000       1.29006   441.9407      0.203940       21.0677     -0.551136      -2.52118      0.663752      0.272854      0.357352      0.405450      0.448087      0.483408      0.491235
  71   4 2137.9483    0.9489  1.0979  9.6813  0.0000       6.29411  0.0218   0.0111   0.0400    0.0672   0.0000      0.855186   442.2645      0.336822       21.0803      0.188170      -3.07977     -0.206862      0.343759      0.487863      0.528600      0.610261      0.619429      0.671603
  71   5 2370.1690    1.5306  1.4269 10.4202  0.0000       4.24427  0.0250   0.0154   0.0462    0.0599   0.0000      0.588665   442.4876       1.03397       20.5832      0.471792      -1.84042       1.09256      0.394657      0.538311      0.593938      0.677286      0.717146      0.747394
  71   6 2588.4810    2.3329  1.5398 11.0931  0.0000       2.64934  0.0258   0.0220   0.0466    0.0612   0.0000      0.499283   442.5718      0.744426       21.2695       1.77287      -2.38003     -0.809955      0.413988      0.561115      0.622656      0.692816      0.735826      0.760558
  71   7 2801.7804    3.2588  1.3222 12.1855  0.0000       1.47592  0.0236   0.0339   0.0443    0.0585   0.0000      0.620413   442.7055       2.36651       20.5200       1.93439      -2.53064      0.459705      0.372547      0.513781      0.573456      0.655792      0.662571      0.695775
  71   8 3009.9211    4.3258  1.3120 12.6434  0.0000       1.37471  0.0233   0.0443   0.0422    0.0620   0.0000      0.549614   442.2721       2.24272       22.3264       2.99953      -2.29817      0.319358      0.364425      0.491096      0.543974      0.607321      0.644466      0.680926
  71   9 3212.2465    4.3102  1.7705 12.6194  0.0000       1.61921  0.0277   0.0383   0.0509    0.0476   0.0000      0.393541   442.4838       2.72655       21.1322       3.09944     -0.839105      0.614750      0.425842      0.574562      0.646066      0.736134      0.778416      0.819808
  71  10 3410.7671    3.5570  3.0511 11.8471  0.0000      0.616950  0.0383   0.0235   0.0689    0.0365   0.0000      0.195407   441.8001       2.46472       20.8136       2.06751      -3.36879       1.87880      0.591257      0.798178      0.916534       1.00386       1.09234       1.13783
  71  11 3606.5909    2.7436  5.3037 11.3297 -0.0004      0.556671  0.0626   0.0137   0.1081    0.0302   0.0000      0.139760   440.5004       2.93887       21.7618       3.43799      -4.12652     -0.435810      0.901282       1.21559       1.39602       1.52811       1.61976       1.67453
  71  12 3799.6305    2.1081  8.1002 11.0947  0.0006     0.0828480  0.1101   0.0086   0.1671    0.0246   0.0000      0.130250   441.6649       4.44575       19.4474       1.23105      -2.08897      -1.90368       1.40556       1.91936       2.13929       2.39545       2.51657       2.61918
  72   1 1298.5313    0.1048  0.1230  9.0011  0.0000       93.1526  0.0106   0.0048   0.0173    0.0188   0.0000       44.7250   440.1197     -0.395344       21.0858      0.738470      -2.76786      0.626458      0.215174      0.266979      0.307083      0.351624      0.435189      0.485557
  72   2 1629.9551    0.2918  0.3540  8.8983  0.0000       23.7079  0.0104   0.0059   0.0224    0.0265   0.0000       3.61816   441.9139     -0.353382       21.3173      0.110219      -2.81869      0.672484      0.207523      0.268861      0.303800      0.345718      0.371051      0.376643
  72   3 1898.7052    0.5769  0.7226  9.1557 -0.0004       8.87499  0.0157   0.0079   0.0314    0.0480   0.0000       1.20989   441.8674      0.452877       21.4568   -0.00586155      -2.95554      0.766323      0.278113      0.379978      0.424098      0.466734      0.502149      0.534740
  72   4 2148.9877    0.9607  1.1090  9.7165  0.0000       5.98424  0.0216   0.0110   0.0404    0.0633   0.0000      0.872966   441.6480     -0.126884       20.7374     -0.151805      -2.36503     -0.120309      0.338049      0.449944      0.493380      0.566443      0.624731      0.627859
  72   5 2381.8803    1.5842  1.4013 10.5931  0.0000       4.00895  0.0253   0.0161   0.0454    0.0582   0.0000      0.637616   441.9075      0.844285       21.2748      0.959316      -3.04456     -0.944370      0.378256      0.522597      0.582933      0.652314      0.678185      0.747203
  72   6 2601.1359    2.3514  1.5149 11.3514 -0.0000       2.25577  0.0255   0.0226   0.0473    0.0535   0.0000      0.497554   441.8763      0.917540       20.7416       2.29150      -3.41960      0.679801      0.409734      0.558865      0.627181      0.696807      0.744373      0.782893
  72   7 2815.6269    3.3269  1.3160 12.1620  0.0006       2.92227  0.0232   0.0343   0.0432    0.0601   0.0000      0.612136   442.2105       2.32675       22.0548       1.37723      -2.72254      0.801287      0.362466      0.498466      0.563946      0.622728      0.672546      0.680611
  72   8 3024.4638    4.2331  1.3666 12.5856  0.0000      0.991120  0.0238   0.0420   0.0423    0.0584   0.0000      0.547860   441.6945       2.67749       21.8587       2.41466      -1.62596      0.205906      0.367937      0.496688      0.554598      0.627013      0.663357      0.692761
  72   9 3227.5652    4.2911  1.8725 12.5151  0.0000       1.16154  0.0281   0.0365   0.0514    0.0443   0.0000      0.339588   442.7789       3.47794       20.8305       2.88701      -3.03388       1.80689      0.430364      0.594042      0.646317      0.726884      0.772784      0.793907
  72  10 3426.8453    3.4675  3.0175 12.0095  0.0003      0.641632  0.0391   0.0231   0.0692    0.0328   0.0000      0.204081   440.9067       3.81447       22.0490       2.97247      -4.31208     -0.556097      0.576010      0.794550      0.896490      0.986228       1.04387       1.09067
  72  11 3623.5212    2.7180  5.5579 11.2789  0.0010      0.582330  0.0654   0.0129   0.1123    0.0298   0.0000      0.121643   441.3364       4.31401       18.4706       1.76503      -2.32578    -0.0744476      0.917016       1.25807       1.41537       1.56329       1.64203       1.71772
  72  12 3818.0032    1.9657  7.8093 11.0787 -0.0016       1.23359  0.1089   0.0085   0.1679    0.0251   0.0000      0.146347   440.1452       1.14466       22.9561       5.19978      -4.20226      -4.40095       1.34562       1.81916       2.06616       2.31722       2.45248       2.55062
  73   1 1306.2009    0.1035  0.1394  9.0008  0.0000       35.4609  0.0116   0.0046   0.0196    0.0172   0.0000       41.2706   440.8718     -0.188587       21.8622      0.167864      -2.83596      0.729803      0.245229      0.293091      0.364809      0.361500      0.405086      0.471605
  73   2 1638.6451    0.2842  0.3699  8.9750  0.0000       24.0051  0.0109   0.0057   0.0242    0.0266   0.0000       3.68367   441.6372      0.379920       21.2693     0.0402603      -2.93071    -0.0276096      0.202835      0.258957      0.301668      0.348791      0.342131      0.357266
  73   3 1908.4252    0.5766  0.7253  9.1392 -0.0007       12.4538  0.0155   0.0077   0.0304    0.0452   0.0000       1.30054   442.1316     -0.545145       21.0129      0.724797      -3.43052   -0.00132524      0.263306      0.354519      0.412464      0.453128      0.487976      0.501011
  73   4 2159.9298    0.9987  1.0920  9.7036  0.0002       5.51516  0.0210   0.0112   0.0387    0.0674   0.0000      0.846440   442.2467      0.380997       21.5849      0.219876      -2.61007      0.608106      0.335876      0.454242      0.510698      0.570001      0.605822      0.620544
  73   5 2393.5236    1.6114  1.5219 10.3641  0.0000       3.26179  0.0258   0.0151   0.0460    0.0599   0.0000      0.526731   442.4776      0.641665       20.6690       2.16344      -3.19915     -0.965685      0.392111      0.532037      0.606060      0.667388      0.707151      0.742495
  73   6 2613.8466    2.4618  1.5230 11.3269 -0.0011       2.63430  0.0253   0.0229   0.0459    0.0532   0.0000      0.493690   442.7935       1.76369       21.3085       1.02260      -3.28091      0.441282      0.380518      0.533326      0.583114      0.652094      0.690765      0.705099
  73   7 2829.2958    3.3936  1.4021 12.1907  0.0000       2.34590  0.0242   0.0336   0.0445    0.0565   0.0000      0.569297   442.8763       2.21249       21.4080      0.896489      -1.62231      0.322436      0.360793      0.487046      0.539222      0.618420      0.643707      0.674441
  73   8 3038.9563    4.3683  1.4220 12.6079  0.0016       1.41937  0.0236   0.0426   0.0435    0.0564   0.0000      0.530470   443.1863       2.86724       20.1587       1.68671      -2.63029     -0.436095      0.369805      0.484561      0.552623      0.612696      0.635801      0.669746
  73   9 3242.7771    4.2306  1.9111 12.5799  0.0000      0.535799  0.0286   0.0355   0.0527    0.0424   0.0000      0.356277   441.8042       2.92691       21.0033       3.99666      -2.56235       1.88992      0.424162      0.575276      0.655033      0.727702      0.765517      0.793776
  73  10 3442.9918    3.4328  3.2824 11.7632  0.0003      0.669879  0.0393   0.0214   0.0718    0.0346   0.0000      0.166536   442.5992       3.52214       20.4380       1.10641      -2.74539      -1.09657      0.599045      0.801079      0.898756      0.996254       1.07077       1.10530
  73  11 3640.3367    2.6778  5.6518 11.3272  0.0000      0.509893  0.0662   0.0127   0.1158    0.0291   0.0000      0.130129   442.3186       2.69906       19.6997      0.921550      -4.75619  -0.000870052      0.919390       1.24875       1.40574       1.54716       1.66264       1.71813
  74   1 1313.8520    0.1053  0.1570  8.9721  0.0000       39.1183  0.0111   0.0045   0.0220    0.0170   0.0000       36.0845   440.8564     0.0104681       21.2498     -0.900487      -2.83657      0.301486      0.192358      0.262281      0.306418      0.358384      0.356427      0.389142
  74   2 1647.2669    0.3069  0.3417  8.9304  0.0000       25.4917  0.0100   0.0060   0.0209    0.0257   0.0000       3.50266   441.5122     -0.278434       20.9764      0.310402      -3.47820     -0.144106      0.200927      0.267415      0.306333      0.351762      0.376152      0.389271
  74   3 1918.0235    0.6040  0.7640  9.0612  0.0000       11.6197  0.0157   0.0078   0.0315    0.0493   0.0000       1.18332   441.8592     -0.412529       21.2501      0.739163      -3.17164      0.172356      0.267783      0.348462      0.395568      0.455798      0.482048      0.503949
  74   4 2170.7851    1.0085  1.1660  9.8478  0.0000       5.47884  0.0231   0.0111   0.0420    0.0619   0.0000      0.919675   441.8827     -0.145604       21.9694     -0.112469      -2.81278     -0.822971      0.334239      0.457779      0.505552      0.568987      0.595282      0.632073
  74   5 2405.1271    1.6628  1.4629 10.6656  0.0000       3.49829  0.0257   0.0161   0.0463    0.0541   0.0000      0.625292   441.2616      0.469151       20.9826       1.36511      -2.57174       1.01416      0.388311      0.518789      0.586566      0.652319      0.709958      0.749692
  74   6 2626.3666    2.5185  1.5564 11.2625 -0.0019       1.54227  0.0246   0.0227   0.0468    0.0526   0.0000      0.453268   441.5031       1.03083       21.3441       1.48615      -3.14382      0.816213      0.370679      0.506811      0.561464      0.615229      0.656583      0.666919
  74   7 2842.8891    3.5084  1.4239 12.1285  0.0000       2.45180  0.0244   0.0339   0.0436    0.0586   0.0000      0.642653   442.2228       1.03546       21.0261       1.18452      -2.78791      0.299170      0.362622      0.484649      0.540428      0.622024      0.665124      0.674212
  74   8 3053.2602    4.3710  1.4674 12.5540  0.0000    -0.0434586  0.0248   0.0414   0.0436    0.0581   0.0000      0.519906   440.6891       1.59276       21.1039       1.48328      -3.28206      0.193696      0.371926      0.520955      0.561322      0.642859      0.674873      0.725780
  74   9 3257.9026    4.2241  1.9664 12.3161  0.0000      0.492650  0.0282   0.0339   0.0521    0.0466   0.0000      0.273009   441.9281       2.16526       20.6497       2.77845      -1.13444     0.0774651      0.425709      0.572872      0.641425      0.712986      0.762813      0.783163
  74  10 3458.8835    3.2782  3.3723 11.8676  0.0000      0.743409  0.0423   0.0204   0.0742    0.0310   0.0000      0.177680   441.3343       3.47216       19.8062       2.20757      -2.25465     -0.168931      0.602591      0.847786      0.943557       1.07103       1.12314       1.16673
  74  11 3657.0470    2.5352  6.0840 11.3035 -0.0026      0.492794  0.0756   0.0115   0.1265    0.0282   0.0000      0.142550   442.1259       3.86148       20.8844       3.57991     -0.184522      -4.13756      0.978517       1.35114       1.50749       1.68941       1.80459       1.88933
  75   1 1321.4210    0.1029  0.1744  8.9375  0.0000       3.63402  0.0114   0.0043   0.0259    0.0167   0.0000       34.3079   440.5985     -0.118316       21.0111      0.415147      -3.64977      0.251371      0.207279      0.279384      0.313336      0.345412      0.426373      0.422686
  75   2 1655.7871    0.3145  0.4004  8.9140  0.0000       19.2976  0.0111   0.0058   0.0229    0.0270   0.0000       2.83182   441.4278      0.452185       21.0313      0.735659      -2.74950      0.125509      0.203344      0.270874      0.319387      0.353808      0.374147      0.395391
  75   3 1927.5455    0.6167  0.7922  9.0910 -0.0004       10.3039  0.0165   0.0079   0.0317    0.0512   0.0000       1.15018   442.2618      0.808084       21.5850      0.873170      -2.36334      0.161403      0.274759      0.380914      0.427374      0.493346      0.516102      0.520551
  75   4 2181.5622    1.0791  1.1999  9.7132  0.0000       5.39655  0.0221   0.0116   0.0415    0.0714   0.0000      0.817519   442.6708     -0.147191       21.1177      0.548439      -3.09666     -0.329365      0.332528      0.451232      0.509252      0.579119      0.623748      0.644302
  75   5 2416.5856    1.6901  1.4267 10.7522  0.0003       3.43544  0.0250   0.0162   0.0456    0.0513   0.0000      0.615957   442.0780      0.800446       22.6451      0.636628      -3.05731      0.289675      0.370549      0.510512      0.554989      0.616252      0.660769      0.697516
  75   6 2638.9008    2.5286  1.5032 11.4754  0.0037       1.89799  0.0251   0.0236   0.0454    0.0532   0.0000      0.534290   441.9787       1.82542       21.9928      0.762192      -3.05010       1.10132      0.363463      0.495650      0.552263      0.616898      0.651049      0.685352
  75   7 2856.4011    3.5731  1.3668 12.2797  0.0001       2.09766  0.0233   0.0351   0.0434    0.0555   0.0000      0.586229   442.9625       2.21644       20.7150       1.55490      -2.63407      0.500718      0.351222      0.481767      0.534425      0.592540      0.613576      0.655827
  75   8 3067.5654    4.3083  1.4233 12.7151  0.0000      0.758094  0.0244   0.0420   0.0436    0.0565   0.0000      0.556532   442.6651       2.36343       21.3611       1.01598      -2.53198    -0.0301389      0.360748      0.480777      0.545250      0.614531      0.633216      0.670280
  75   9 3273.0219    4.1546  2.0517 12.3639  0.0000      0.740423  0.0297   0.0328   0.0528    0.0434   0.0000      0.298955   442.6266       3.39207       20.6142       1.21974      -3.39139      -2.00928      0.435234      0.596349      0.664805      0.737434      0.791594      0.835582
  75  10 3474.7618    3.2440  3.7255 11.7801  0.0000      0.685733  0.0438   0.0191   0.0802    0.0300   0.0000      0.163040   442.5200       3.48222       19.7134       3.44466      -2.64080       2.43351      0.632058      0.839772      0.952785       1.07938       1.13349       1.17288
  75  11 3673.7851    2.6092  6.6520 11.1975  0.0019      0.607770  0.0801   0.0108   0.1287    0.0278   0.0000      0.127871   442.2338       5.90540       19.6666       4.35833      -4.25652       3.93483       1.02576       1.40741       1.58966       1.77124       1.89336       1.96566
  76   1 1328.9615    0.1307  0.1629  8.9394  0.0000       23.6759  0.0094   0.0046   0.0187    0.0171   0.0000       24.2052   440.5768      0.194877       21.2758     -0.363880      -3.32396    -0.0500785      0.160824      0.223376      0.256034      0.292917      0.301164      0.304263
  76   2 1664.2230    0.3154  0.3874  9.0015  0.0000       16.3110  0.0109   0.0060   0.0231    0.0267   0.0000       3.04518   441.4342      0.279332       20.9355      0.228204      -2.82920     0.0521266      0.203306      0.257798      0.312884      0.348982      0.385209      0.396313
  76   3 1937.0043    0.6222  0.8116  9.1124 -0.0005       10.6956  0.0165   0.0078   0.0324    0.0511   0.0000       1.15032   441.7636    -0.0337995       21.0741      0.242737      -3.32473     -0.244847      0.271328      0.366720      0.404089      0.460202      0.469345      0.492704
  76   4 2192.2326    1.0856  1.2071  9.9150  0.0000       5.12449  0.0235   0.0118   0.0417    0.0653   0.0000      0.873363   442.5462      0.478262       22.0633      0.444036      -2.19822     -0.775647      0.335970      0.461773      0.509896      0.579958      0.587559      0.627442
  76   5 2428.0018    1.7413  1.6083 10.4760  0.0000       4.10475  0.0260   0.0157   0.0478    0.0576   0.0000      0.514055   442.6213       1.63328       22.1900      0.753283      -2.13992      0.425028      0.381775      0.523285      0.575860      0.670508      0.709874      0.739970
  76   6 2651.2653    2.6051  1.5268 11.4224  0.0000       1.85020  0.0249   0.0239   0.0455    0.0554   0.0000      0.483746   442.7928       1.47633       20.8866       1.54418      -1.82991     -0.189227      0.371237      0.504965      0.571724      0.644272      0.677976      0.709716
  76   7 2869.8704    3.7534  1.3444 12.2225  0.0000       3.36428  0.0229   0.0368   0.0411    0.0620   0.0000      0.562095   443.3749       2.65451       20.7809       1.40442      -3.08230      0.152410      0.335049      0.456248      0.502478      0.569599      0.581984      0.625232
  76   8 3081.7934    4.4518  1.4616 12.6669  0.0000       1.43173  0.0239   0.0417   0.0439    0.0537   0.0000      0.536535   442.3485       2.60379       21.3779       1.81731      -2.39889      0.414792      0.345836      0.473094      0.526532      0.596313      0.624663      0.645988
  76   9 3287.9454    4.0821  2.2208 12.2541  0.0000      0.683720  0.0301   0.0306   0.0547    0.0412   0.0000      0.274462   443.7046       3.45208       20.6689       3.51048      -2.06239      0.557422      0.452419      0.605504      0.697746      0.766410      0.804363      0.829230
  76  10 3490.5333    3.2354  3.8964 11.6884  0.0002      0.601359  0.0448   0.0184   0.0813    0.0311   0.0000      0.163378   442.1446       1.75465       20.6272       1.05071      -4.26476      -1.83713      0.638808      0.857654      0.974424       1.08818       1.15683       1.19180
  76  11 3690.0476    2.4592  6.5293 11.2969 -0.0011     0.0997982  0.0833   0.0105   0.1324    0.0269   0.0000      0.141584   441.5218       3.80590       24.7590       3.48953      -2.73418       2.78622       1.02458       1.38186       1.58745       1.74168       1.84414       1.91733
  77   2 1672.5782    0.3183  0.4231  8.9092  0.0000       15.6985  0.0120   0.0056   0.0230    0.0288   0.0000       2.79583   441.5202     -0.185326       21.1760      0.505111      -2.80224      0.112677      0.213165      0.292237      0.317106      0.352252      0.380865      0.395425
  77   3 1946.4210    0.6550  0.8553  9.0904  0.0000       10.1484  0.0171   0.0080   0.0328    0.0561   0.0000       1.06217   442.4545     -0.258661       21.0373     -0.317058      -3.53847     -0.217317      0.278401      0.372857      0.419649      0.468123      0.498133      0.527569
  77   4 2202.8322    1.0721  1.1828 10.1310  0.0000       6.18637  0.0233   0.0121   0.0419    0.0602   0.0000      0.912905   441.6644      0.939887       21.7925      0.364582      -3.45246     0.0953227      0.328310      0.467607      0.508172      0.589284      0.610240      0.641132
  77   5 2439.2621    1.7363  1.5482 10.8364 -0.0002       3.84251  0.0265   0.0161   0.0477    0.0498   0.0000      0.582138   441.7910      0.802222       21.3505       1.12748      -2.95326     0.0932838      0.365776      0.498859      0.562475      0.640854      0.672051      0.691192
  77   6 2663.7017    2.6568  1.5601 11.5473  0.0000       2.73613  0.0254   0.0242   0.0461    0.0530   0.0000      0.567498   442.0401      0.541086       21.2816       1.33848      -1.88066     -0.587360      0.367998      0.495314      0.566477      0.633704      0.658928      0.682928
  77   7 2883.0854    3.7396  1.4217 12.2380  0.0005      0.416066  0.0234   0.0353   0.0432    0.0546   0.0000      0.526143   442.4311       1.29605       21.6326       1.46920      -2.62261     -0.187076      0.338862      0.470572      0.525885      0.590461      0.612737      0.662738
  77   8 3095.9099    4.4124  1.5562 12.4993 -0.0044       1.03217  0.0238   0.0388   0.0447    0.0506   0.0000      0.391411   442.4233       3.00887       20.5518       2.50650      -4.29064      0.608417      0.346707      0.467473      0.538161      0.584064      0.626251      0.664103
  77   9 3302.8968    3.9989  2.2401 12.3143 -0.0001      0.781748  0.0310   0.0298   0.0554    0.0399   0.0000      0.287421   441.6012       3.48494       20.0856       2.83600      -5.26171     -0.350547      0.441164      0.602255      0.681867      0.765805      0.818759      0.840202
  77  10 3506.2260    3.1964  3.9490 11.6620 -0.0001      0.351196  0.0455   0.0177   0.0823    0.0315   0.0000      0.156991   442.0816       3.33860       20.7011       3.29600     -0.814853       1.67807      0.637326      0.868164      0.981451       1.09399       1.14246       1.19198
  77  11 3706.5804    2.4290  7.1652 11.3031  0.0007      0.415757  0.0916   0.0100   0.1447    0.0264   0.0000      0.133280   443.3070       2.84856       20.4050       3.05934      -5.36151      -4.02877       1.10032       1.46685       1.64376       1.83906       1.96681       2.05371
  78   1 1343.8227    0.1298  0.1470  8.9633  0.0000       38.0114  0.0088   0.0046   0.0175    0.0177   0.0000       25.2694   440.5859     -0.370530       20.9105      0.308794      -3.36874     -0.159900      0.161061      0.212705      0.239953      0.267258      0.289414      0.313542
  78   2 1680.8352    0.3326  0.4431  8.9265  0.0000       21.0959  0.0120   0.0057   0.0236    0.0292   0.0000       2.71924   441.5570     -0.324175       20.8694    -0.0125132      -3.57262      0.294666      0.198128      0.284448      0.302689      0.349172      0.353821      0.386974
  78   3 1955.7792    0.6524  0.7936  9.3153 -0.0004       11.3262  0.0165   0.0081   0.0306    0.0464   0.0000       1.21440   441.7591     -0.513516       21.8450      0.295009      -3.10567     -0.148412      0.262351      0.354788      0.405058      0.453104      0.465524      0.495380
  78   4 2213.3422    1.0972  1.2809 10.1114  0.0000       5.53010  0.0241   0.0117   0.0441    0.0561   0.0000      0.850213   441.8553      0.396502       21.5462    -0.0801487      -3.17491      0.759276      0.337887      0.455297      0.517136      0.587969      0.624626      0.660713
  78   5 2450.4508    1.8238  1.7117 10.5149  0.0062       3.46156  0.0265   0.0154   0.0487    0.0549   0.0000      0.472898   442.0430      0.990077       21.7909      0.645439      -2.23509     -0.267379      0.374337      0.504298      0.567704      0.637715      0.680132      0.700590
  78   6 2675.9369    2.7895  1.4728 11.5459  0.0000       2.22320  0.0240   0.0257   0.0432    0.0575   0.0000      0.540883   442.5009       2.61496       20.6089       1.28589      -2.62443     0.0290135      0.343126      0.482592      0.515743      0.598690      0.635988      0.652897
  78   7 2896.3722    3.7696  1.3935 12.5534  0.0000      0.938775  0.0238   0.0366   0.0433    0.0507   0.0000      0.592747   442.6608       2.23169       20.5446       2.64563      -2.33990       1.14280      0.338591      0.455722      0.515821      0.564677      0.598433      0.628719
  78   8 3109.8688    4.4963  1.4706 12.7247  0.0000       1.06556  0.0236   0.0420   0.0443    0.0542   0.0000      0.481461   442.0467       1.43897       21.1266       2.25664      -2.62479      0.376529      0.334461      0.452291      0.519680      0.574532      0.615746      0.635172
  78   9 3317.6708    4.0488  2.3749 12.1585 -0.0008      0.826645  0.0310   0.0286   0.0564    0.0403   0.0000      0.248498   441.9420       3.00875       20.5854       1.65495      -3.05299    -0.0265419      0.445787      0.590018      0.662466      0.738333      0.788332      0.820196
  78  10 3521.8586    3.1282  4.1532 11.6021  0.0000      0.600275  0.0481   0.0167   0.0847    0.0313   0.0000      0.158026   442.2625       4.84406       21.1975       1.22671      -4.58416     -0.784793      0.666875      0.889185       1.00423       1.13641       1.22163       1.26011
  78  11 3722.9240    2.3423  7.1416 11.3257  0.0000      0.346150  0.0942   0.0096   0.1460    0.0253   0.0000      0.144556   443.4461       3.20948       21.5132       2.27518      -4.22972      -3.26380       1.10749       1.49033       1.69339       1.86419       2.01251       2.07161
  79   1 1351.1859    0.1288  0.1619  8.9878  0.0000       69.5706  0.0114   0.0046   0.0179    0.0181   0.0000       25.9162   440.3702     0.0232113       21.1587      0.204093      -4.10063     0.0782241      0.250282      0.368949      0.382099      0.421214      0.430443      0.425185
  79   2 1688.9930    0.3388  0.4599  8.9724  0.0000       22.0198  0.0119   0.0058   0.0252    0.0288   0.0000       2.68923   441.2981      0.220765       21.0941     -0.179424      -2.73990      0.339290      0.201228      0.271371      0.313766      0.332341      0.350026      0.389560
  79   3 1965.0620    0.6664  0.8126  9.3686  0.0000       11.4796  0.0168   0.0083   0.0307    0.0471   0.0000       1.15410   441.7353     -0.449282       21.4930      0.164795      -3.71888      0.629935      0.256717      0.342369      0.391988      0.430073      0.457621      0.499190
  79   4 2223.7316    1.1285  1.2441 10.0282  0.0000       5.63922  0.0227   0.0118   0.0428    0.0611   0.0000      0.817099   441.2134     0.0313914       20.9978      0.726363      -2.60932     -0.104306      0.317042      0.432900      0.477590      0.530545      0.578854      0.612918
  79   5 2461.6083    1.8742  1.5771 10.7787  0.0004       3.60295  0.0252   0.0164   0.0462    0.0507   0.0000      0.527199   441.8617      0.387308       21.4900       2.47785      -4.55821     -0.514594      0.359025      0.478985      0.535036      0.606505      0.644306      0.669431
  79   6 2688.1566    2.7758  1.5648 11.6866  0.0000       1.66034  0.0254   0.0248   0.0458    0.0498   0.0000      0.516402   442.3980      0.986314       20.5298       1.74816      -2.08139      0.884314      0.354340      0.499100      0.553638      0.615684      0.656209      0.691008
  79   7 2909.4991    3.8433  1.4297 12.3003  0.0000       1.46270  0.0231   0.0351   0.0415    0.0526   0.0000      0.487231   441.7087       2.59575       21.4186       1.29580      -3.23575       1.09793      0.327105      0.446801      0.490052      0.554156      0.587181      0.610185
  79   8 3123.7873    4.3940  1.6335 12.5929  0.0000       1.60732  0.0251   0.0383   0.0459    0.0508   0.0000      0.427565   442.2223       1.85381       21.5298       1.19180      -2.31481       1.01884      0.354056      0.472745      0.544572      0.597220      0.642538      0.666156
  79   9 3332.3665    3.8892  2.4280 12.2883  0.0000      0.924621  0.0320   0.0276   0.0581    0.0364   0.0000      0.262206   442.7226       3.13730       21.8114       3.38854      -2.32795      0.903680      0.448743      0.610028      0.680566      0.767711      0.814589      0.853956
  79  10 3537.4534    3.0328  4.4280 11.6251 -0.0001      0.699896  0.0506   0.0156   0.0910    0.0295   0.0000      0.151268   443.3864       2.00341       23.6344       1.84906      -3.50292       1.34476      0.670426      0.902931       1.02946       1.13740       1.22126       1.28372
  79  11 3739.2624    2.2744  7.2909 11.3330 -0.0006      0.731623  0.0979   0.0094   0.1505    0.0248   0.0000      0.150452   442.1311       5.16385       21.4944       3.75034      -3.17726      0.524917       1.11797       1.54357       1.74002       1.91832       2.08555       2.18036
  80   2 1697.0963    0.3503  0.4525  8.9662  0.0000       18.4104  0.0117   0.0058   0.0232    0.0299   0.0000       2.45576   441.0113     -0.618489       21.6800     -0.617281      -3.14506     -0.166348      0.198454      0.267845      0.304076      0.329000      0.371352      0.379013
  80   3 1974.2357    0.6811  0.8958  9.3687  0.0000       8.63268  0.0172   0.0082   0.0352    0.0505   0.0000       1.07505   442.0200      0.764688       21.0355      0.721030      -3.80358      0.352575      0.263332      0.349821      0.392944      0.431487      0.465387      0.476835
  80   4 2234.0810    1.1837  1.3599  9.9222 -0.0000       5.57691  0.0233   0.0115   0.0427    0.0594   0.0000      0.681120   442.4233      0.481739       21.4624       1.69970      -2.76111     -0.976807      0.324260      0.441585      0.488154      0.554457      0.588817      0.608630
  80   5 2472.6456    1.8920  1.6867 10.8464 -0.0006       3.48071  0.0269   0.0161   0.0484    0.0482   0.0000      0.509982   441.9007       1.08910       21.7725       1.09682      -2.79542      0.817247      0.372135      0.520648      0.574551      0.653217      0.693335      0.713023
  80   6 2700.2782    2.8326  1.5673 11.6196  0.0000       1.89540  0.0241   0.0247   0.0458    0.0491   0.0000      0.511753   442.2721      0.458647       21.9906       1.29388      -2.07709     -0.686176      0.332691      0.459597      0.514718      0.574667      0.616184      0.644007
  80   7 2922.5671    3.9285  1.3751 12.5023  0.0000      0.844813  0.0224   0.0372   0.0417    0.0545   0.0000      0.545099   442.8006       1.73895       20.8301       1.75219      -1.69399      0.184715      0.316802      0.425263      0.475538      0.537150      0.559920      0.603406
  80   8 3137.6024    4.4928  1.7026 12.5175  0.0000      0.964283  0.0252   0.0377   0.0456    0.0513   0.0000      0.378100   443.0442       2.75870       21.2193       1.57015      -1.55401      0.247888      0.348729      0.472483      0.536423      0.604655      0.644066      0.674162
  80   9 3346.9864    3.8269  2.6828 12.1958  0.0006      0.648729  0.0342   0.0256   0.0609    0.0355   0.0000      0.229312   442.5957       2.52610       21.4414       1.74810      -3.62631      0.436445      0.470109      0.638375      0.724577      0.807583      0.845468      0.891178
  80  10 3552.8221    2.9715  4.6983 11.5874  0.0008      0.452172  0.0548   0.0147   0.0946    0.0297   0.0000      0.146978   442.1938       2.86953       21.5052       3.33741      -1.46253     -0.252692      0.702967      0.947922       1.07413       1.20932       1.27667       1.34409
  81   1 1365.7113    0.1330  0.1777  8.9245  0.0000       2.75224  0.0089   0.0044   0.0194    0.0167   0.0000       21.3150   440.3980     -0.342932       21.1728      0.174801      -2.86284    -0.0347843      0.153932      0.204988      0.231465      0.238399      0.264981      0.277264
  81   2 1705.0957    0.3728  0.4532  8.9289  0.0000       16.2452  0.0109   0.0061   0.0233    0.0303   0.0000       2.21311   441.2411     0.0637625       20.8763     0.0125607      -3.66443     -0.449671      0.190793      0.252938      0.296301      0.326740      0.348994      0.364199
  81   3 1983.4042    0.7033  0.8602  9.3109  0.0000       7.89124  0.0169   0.0083   0.0326    0.0512   0.0000       1.07423   441.7290      0.220376       20.7717      0.575058      -2.53921       1.04991      0.247193      0.355544      0.387361      0.440141      0.458083      0.484080
  81   4 2244.3178    1.2031  1.3419  9.9834  0.0000       5.40375  0.0237   0.0117   0.0429    0.0597   0.0000      0.747759   442.1201       1.07736       21.4557       1.16715      -2.91327      0.234475      0.326950      0.436927      0.497358      0.542415      0.591082      0.624035
  81   5 2483.6114    1.9988  1.7297 10.6530  0.0000       3.14327  0.0260   0.0164   0.0471    0.0529   0.0000      0.443884   442.7785      0.800188       20.6907      0.508326      -2.93477     -0.695914      0.359422      0.473911      0.537113      0.608484      0.640674      0.650838
  81   6 2712.3609    2.8310  1.5691 11.6772  0.0000       1.85445  0.0243   0.0248   0.0452    0.0490   0.0000      0.486490   442.7994       1.18031       20.9066       1.45721      -2.57606      0.307185      0.344255      0.462869      0.513421      0.579252      0.616869      0.634003
  81   7 2935.5754    4.0133  1.4531 12.3546  0.0000       1.38724  0.0230   0.0364   0.0419    0.0555   0.0000      0.511867   442.5280       2.02587       20.2218       2.12490      -2.80835      0.827135      0.321275      0.436970      0.496237      0.550837      0.582305      0.634223
  81   8 3151.3112    4.3678  1.7406 12.6779  0.0000      0.700255  0.0262   0.0366   0.0477    0.0434   0.0000      0.415391   441.6963       2.58974       21.5220      0.870353      -2.78295       2.13702      0.361001      0.482206      0.554206      0.618399      0.657564      0.692768
  81   9 3361.5291    3.8031  2.7978 12.1492  0.0000      0.537618  0.0343   0.0248   0.0636    0.0340   0.0000      0.205947   443.4441       2.57875       20.8272       1.88963      -4.08228     -0.486431      0.465783      0.635706      0.712200      0.792310      0.837965      0.869559
  81  10 3568.2516    2.9681  4.9578 11.5012 -0.0016      0.796238  0.0570   0.0141   0.0999    0.0302   0.0000      0.154290   442.7810       3.49414       21.8660       2.50348      -2.63031      0.781661      0.719488      0.976787       1.10627       1.23629       1.31819       1.37077
  82   1 1372.9065    0.1439  0.2072  8.9351  0.0003       34.0255  0.0097   0.0044   0.0207    0.0171   0.0000       16.7082   440.2383     -0.193872       20.8852     -0.230222      -3.17776     0.0958639      0.166960      0.203905      0.265144      0.312865      0.309955      0.331638
  82   2 1713.0163    0.3750  0.4764  8.9108  0.0000       17.4133  0.0110   0.0059   0.0245    0.0305   0.0000       2.20403   441.5104      0.158630       20.7912      0.179237      -2.86544      0.106008      0.178706      0.238847      0.278793      0.296557      0.317228      0.333713
  82   3 1992.5175    0.7100  0.9506  9.1991  0.0000       9.71926  0.0181   0.0080   0.0352    0.0575   0.0000       1.05090   441.8270     -0.175323       20.8524     0.0330474      -3.13416     -0.358131      0.262700      0.355517      0.398110      0.446039      0.474105      0.492687
  82   4 2254.4533    1.2067  1.3996  9.9562  0.0000       5.87127  0.0244   0.0114   0.0436    0.0593   0.0000      0.703075   442.2545      0.172349       22.5914      0.648922      -3.29353      0.638448      0.323215      0.442634      0.496381      0.556420      0.590691      0.628239
  82   5 2494.5089    1.9982  1.6013 10.9413  0.0000       2.70871  0.0253   0.0173   0.0465    0.0497   0.0000      0.531299   441.9851      0.679083       20.8156       1.60007      -3.67635    -0.0715523      0.334122      0.459051      0.508245      0.565443      0.617205      0.634696
  82   6 2724.3503    2.9701  1.6064 11.7003  0.0000       1.74904  0.0244   0.0253   0.0449    0.0482   0.0000      0.465884   443.0807       1.88418       21.1808      0.874432      -1.34568      0.505722      0.328278      0.444225      0.499765      0.569292      0.603164      0.632149
  82   7 2948.4487    3.9869  1.4373 12.5741 -0.0001       1.43225  0.0229   0.0369   0.0434    0.0492   0.0000      0.559390   442.2331       1.86536       21.1965       1.70584      -2.99782     -0.433498      0.320093      0.438661      0.474701      0.536802      0.585740      0.617752
  82   8 3164.9479    4.3821  1.8856 12.4375  0.0000      0.516377  0.0265   0.0342   0.0489    0.0432   0.0000      0.351166   442.1350       1.89430       21.3721       1.14428      -2.31441      0.281666      0.359501      0.492157      0.549592      0.611898      0.633843      0.671365
  82   9 3376.0541    3.7756  2.7334 12.1358 -0.0001      0.693546  0.0341   0.0246   0.0613    0.0344   0.0000      0.209027   442.7570       2.86470       20.4179       1.19427      -3.40495     -0.894680      0.462960      0.631003      0.707209      0.800855      0.854011      0.889466
  82  10 3583.5058    2.9122  5.3156 11.5449  0.0016      0.731411  0.0623   0.0134   0.1043    0.0291   0.0000      0.146210   441.3067       2.25625       20.8080       3.70063      -3.09406      -2.63391      0.749789       1.02330       1.15736       1.30462       1.35625       1.41828
  83   1 1380.0285    0.1338  0.1762  8.9960  0.0000       12.9269  0.0090   0.0044   0.0187    0.0163   0.0000       21.3625   440.0396     -0.494097       21.2933      0.446767      -3.23598    -0.0173982      0.144512      0.198009      0.216111      0.252553      0.282835      0.295518
  83   2 1720.8586    0.3624  0.4897  8.9954  0.0000       16.9550  0.0121   0.0057   0.0250    0.0315   0.0000       2.42929   441.1158     -0.125010       21.0663      0.418772      -2.93924      0.263173      0.188829      0.257640      0.282772      0.323596      0.329252      0.361029
  83   3 2001.5638    0.7233  0.9153  9.4608 -0.0000       11.6593  0.0177   0.0084   0.0343    0.0499   0.0000       1.12538   441.8198      0.212626       21.0718      0.683630      -3.61551      0.676612      0.260729      0.346966      0.406744      0.444685      0.465680      0.486026
  83   4 2264.5356    1.2201  1.4899 10.1381  0.0000       5.94339  0.0249   0.0115   0.0469    0.0521   0.0000      0.664555   441.9908      0.224263       21.0186       1.21367      -1.62268     -0.253749      0.324466      0.452879      0.509782      0.572799      0.605328      0.623541
  83   5 2505.3309    2.0548  1.6616 10.9596  0.0000       3.01733  0.0256   0.0171   0.0460    0.0469   0.0000      0.505567   442.3670       1.41117       22.1939       1.02753      -3.24172      0.630612      0.332346      0.459978      0.508069      0.590386      0.624405      0.646287
  83   6 2736.2361    3.0347  1.5575 11.7255  0.0004       1.14456  0.0244   0.0262   0.0429    0.0539   0.0000      0.481923   442.6436       1.74253       21.0533       1.47307      -2.27053     0.0369352      0.323599      0.448346      0.502638      0.560177      0.587059      0.623709
  83   7 2961.2731    4.1129  1.4650 12.5869  0.0000       1.37035  0.0230   0.0372   0.0426    0.0505   0.0000      0.536671   442.6728       1.42368       21.7186      0.895870      -2.84647       1.36802      0.312189      0.425191      0.469447      0.536540      0.566153      0.600879
  83   8 3178.5346    4.3300  1.8020 12.6686  0.0000      0.310945  0.0260   0.0350   0.0483    0.0414   0.0000      0.397144   442.8332       2.69761       20.4438       2.55985      -2.89333      -1.30603      0.351318      0.489267      0.531823      0.611582      0.640043      0.667128
  83   9 3390.3725    3.7087  3.2175 11.9442  0.0000      0.311916  0.0370   0.0217   0.0675    0.0337   0.0000      0.183488   442.1868       2.26762       21.7208       3.97599      -2.90226      0.162934      0.499277      0.676937      0.765033      0.856087      0.902205      0.960799
  83  10 3598.4942    2.8346  5.6390 11.5476  0.0008   -0.00947407  0.0679   0.0125   0.1111    0.0293   0.0000      0.140574   442.8168       2.75124       19.5319       3.23279      -1.26002      -3.38249      0.806896       1.08801       1.24659       1.38405       1.46754       1.57095
  84   1 1387.1036    0.1337  0.1966  8.9400  0.0000       15.7081  0.0107   0.0043   0.0200    0.0167   0.0000       19.4445   440.2123     0.0607772       21.1241      0.251378      -3.42530      0.413024      0.169280      0.233772      0.277822      0.291340      0.353350      0.360239
  84   2 1728.6584    0.3828  0.4960  8.9361  0.0000       24.1896  0.0118   0.0060   0.0241    0.0319   0.0000       2.29152   441.1480     0.0601112       21.5127    -0.0888846      -3.42601      0.296267      0.196157      0.262272      0.296270      0.329800      0.352442      0.377444
  84   3 2010.5471    0.7194  0.9291  9.4586  0.0000       9.70217  0.0182   0.0083   0.0347    0.0514   0.0000       1.13342   442.2228    -0.0876316       21.6925     -0.588495      -2.24339      0.315516      0.258689      0.339027      0.398654      0.438364      0.473546      0.485571
  84   4 2274.4766    1.2771  1.4097 10.2190 -0.0005       4.21011  0.0239   0.0119   0.0444    0.0517   0.0000      0.721658   442.3316     0.0471933       21.8040       1.46347      -2.32550     -0.178188      0.314301      0.438171      0.487779      0.543408      0.580082      0.616499
  84   5 2516.0253    2.0620  1.7236 11.0960  0.0000       2.04288  0.0260   0.0171   0.0485    0.0426   0.0000      0.485703   442.3202      0.864391       20.7322       1.74412      -2.59718      -1.02095      0.339523      0.474521      0.528715      0.601773      0.635367      0.668313
  84   6 2748.1311    3.0654  1.6186 11.7315  0.0002       1.35401  0.0248   0.0258   0.0443    0.0503   0.0000      0.447488   442.1608       1.63106       22.6813       1.16535      -2.99347      0.741214      0.335388      0.463954      0.519151      0.571921      0.611621      0.657463
  84   7 2974.0174    4.1484  1.4316 12.6412  0.0000       1.73284  0.0229   0.0378   0.0413    0.0490   0.0000      0.530906   442.4828       1.68864       20.9234       1.79488      -2.96488    -0.0238886      0.307291      0.417350      0.454802      0.519439      0.535749      0.577132
  84   8 3192.0114    4.3368  1.8264 12.6285  0.0000      0.566080  0.0264   0.0349   0.0483    0.0427   0.0000      0.391644   442.6112       2.80801       21.3081       1.31276      -2.25232      0.150521      0.344308      0.469261      0.513146      0.584457      0.608204      0.652581
  84   9 3404.7205    3.6159  3.0193 12.0901 -0.0001      0.605719  0.0366   0.0221   0.0665    0.0321   0.0000      0.205013   442.2627       4.68409       20.6216       3.36456      -1.02670     -0.610814      0.476189      0.646878      0.733300      0.820297      0.870012      0.908035
  84  10 3613.6835    2.7389  5.4641 11.5397 -0.0018      0.491484  0.0682   0.0124   0.1114    0.0291   0.0000      0.159887   442.6701       3.37481       19.3928       3.01155      -2.29677    0.00697146      0.789837       1.08411       1.22790       1.32672       1.44399       1.50950
  85   1 1394.1378    0.1444  0.2181  8.9327  0.0001       31.3549  0.0103   0.0043   0.0204    0.0172   0.0000       15.9670   440.2812     -0.112920       21.2065      0.396205      -3.24880    -0.0412933      0.173405      0.237875      0.289531      0.348615      0.370213      0.365170
  85   2 1736.3252    0.3991  0.5293  8.8910  0.0000       17.7583  0.0121   0.0059   0.0248    0.0334   0.0000       1.98602   441.2654      0.161422       21.4536    -0.0438722      -3.01765      0.428633      0.182186      0.250994      0.284884      0.305192      0.333279      0.340726
  85   3 2019.4859    0.7597  0.9674  9.3781  0.0000       10.2174  0.0184   0.0084   0.0347    0.0539   0.0000       1.07329   441.7397      0.300938       21.7891      0.298672      -2.05968     -0.215374      0.245632      0.336582      0.386310      0.427548      0.446334      0.475502
  85   4 2284.4167    1.2827  1.4860 10.1839  0.0000       4.73476  0.0247   0.0117   0.0451    0.0521   0.0000      0.683285   442.7650       1.05551       21.0133       1.07402      -2.03171      0.335484      0.328092      0.435710      0.497879      0.559779      0.611036      0.635991
  85   5 2526.6981    2.0970  1.7443 10.9180  0.0000       1.79242  0.0259   0.0168   0.0472    0.0479   0.0000      0.469713   442.3019       1.19904       21.4672       1.52047      -3.72803      0.663075      0.338389      0.453895      0.512976      0.573218      0.599665      0.625319
  85   6 2759.8844    3.0901  1.5940 11.8820  0.0000       1.23645  0.0246   0.0262   0.0440    0.0463   0.0000      0.535933   442.3799      0.520286       21.0834       1.72516      -2.71718     -0.547548      0.319241      0.434081      0.482237      0.554811      0.588754      0.618369
  85   7 2986.5837    4.1488  1.4874 12.6381  0.0000      0.261561  0.0236   0.0372   0.0423    0.0500   0.0000      0.503169   442.5992       2.28426       20.8886       2.89714      -2.85047     -0.122444      0.305988      0.415137      0.467585      0.530327      0.575191      0.590555
  85   8 3205.4280    4.3919  1.8629 12.6065  0.0000      0.765976  0.0264   0.0342   0.0479    0.0408   0.0000      0.323193   442.6343       2.96990       22.1981       2.15058      -2.94494      0.397992      0.333250      0.465698      0.517358      0.593437      0.634880      0.653221
  85   9 3419.0559    3.5545  3.4362 11.8874  0.0000      0.762002  0.0394   0.0199   0.0709    0.0321   0.0000      0.175121   442.7203       2.56462       19.9643       1.05147      -1.79684       1.17499      0.497508      0.681756      0.775813      0.871376      0.903075      0.953426
  85  10 3628.7611    2.7446  6.0867 11.4817  0.0003      0.768204  0.0739   0.0114   0.1201    0.0277   0.0000      0.152894   442.4089       2.80909       21.5454       1.17793      -3.51115    -0.0363522      0.830829       1.11267       1.27972       1.42095       1.50023       1.56733
  86   0  943.6918    0.0371  0.0294  9.2594  0.0000       45.3439  0.0200   0.0066   0.0153    0.0137   0.0000       1488.66   437.5141     0.0959505       20.3822      0.135618      -2.92926      0.422353      0.279808      0.398919      0.429712      0.561988      0.498879      0.589786
  86   1 1401.1075    0.1421  0.2102  8.9507  0.0000       12.7846  0.0092   0.0042   0.0214    0.0167   0.0000       16.9885   440.4703    -0.0906370       21.0937     0.0219651      -3.54973      0.184386      0.141919      0.188866      0.211895      0.236560      0.247614      0.268187
  86   2 1743.9571    0.4123  0.5212  8.9822 -0.0000       17.6662  0.0117   0.0061   0.0236    0.0319   0.0000       1.94605   440.7687     -0.137076       21.5570      0.411956      -3.34559      0.423848      0.183373      0.251178      0.283184      0.318833      0.342307      0.363810
  86   3 2028.3636    0.7682  1.0052  9.4643  0.0000       10.0495  0.0188   0.0085   0.0362    0.0545   0.0000       1.08585   442.3051     -0.520591       21.6878      0.307550      -2.92552      0.456766      0.256123      0.348640      0.387404      0.439440      0.475286      0.504226
  86   4 2294.1691    1.3102  1.4687 10.3426  0.0000       4.23511  0.0249   0.0121   0.0444    0.0506   0.0000      0.664552   442.5574      0.357424       21.5096      0.472259      -2.72795       1.19312      0.319229      0.435784      0.496466      0.554034      0.596061      0.631557
  86   5 2537.3507    2.1344  1.6350 11.2353 -0.0003       2.70723  0.0257   0.0180   0.0471    0.0457   0.0000      0.559070   442.3086       1.73522       22.3840      0.403460      -3.56073      0.449891      0.330148      0.441584      0.506696      0.554733      0.578473      0.616395
  86   6 2771.6400    3.2266  1.5496 11.8455  0.0000       1.40323  0.0235   0.0272   0.0430    0.0522   0.0000      0.506844   442.5371       1.13200       20.9789      0.641143      -3.19085      0.801951      0.299693      0.407792      0.454993      0.510189      0.544945      0.576814
  86   7 2999.1848    4.2141  1.5506 12.5467  0.0000      0.851267  0.0239   0.0361   0.0430    0.0501   0.0000      0.475861   442.8469       1.83913       21.4319       1.38518      -3.14804      0.742544      0.309612      0.432586      0.468872      0.529166      0.564737      0.585764
  86   8 3218.8015    4.3259  1.9080 12.6019  0.0000      0.844245  0.0270   0.0333   0.0485    0.0420   0.0000      0.353802   442.2636       2.44131       21.5770       1.67976      -3.79757     -0.138222      0.334160      0.458451      0.517699      0.570450      0.595382      0.630596
  86   9 3433.1210    3.5698  3.5273 11.8724  0.0002      0.472880  0.0397   0.0197   0.0717    0.0326   0.0000      0.180517   441.9573       2.78245       21.3270       5.05262      -3.45011     -0.456216      0.506484      0.675233      0.762618      0.845212      0.908103      0.938739
  86  10 3643.6935    2.6842  6.4001 11.5108  0.0006      0.379748  0.0803   0.0108   0.1251    0.0269   0.0000      0.150260   441.4928       3.67863       20.2934       1.01336      -3.21346       1.05993      0.859683       1.16320       1.33725       1.47215       1.59334       1.66431
  87   1 1408.0447    0.1516  0.1937  8.9644  0.0001       35.5155  0.0086   0.0043   0.0184    0.0174   0.0000       16.0231   440.3136     -0.126034       21.1883      0.262208      -3.54194     -0.255480      0.128426      0.181441      0.208977      0.225217      0.243963      0.243918
  87   2 1751.4746    0.4193  0.5645  9.0288  0.0000       10.7657  0.0124   0.0060   0.0255    0.0337   0.0000       1.80300   440.9566    -0.0151399       21.5043      0.136861      -3.24932    -0.0879453      0.191384      0.250711      0.281319      0.320187      0.346203      0.367821
  87   3 2037.1850    0.7845  1.0273  9.5040  0.0000       9.67836  0.0186   0.0085   0.0373    0.0554   0.0000       1.04692   441.7645     -0.152470       21.1508       1.29091      -2.32270      0.209956      0.244609      0.322795      0.379193      0.416799      0.447078      0.449873
  87   4 2303.8986    1.3681  1.5369 10.2614  0.0000       3.88681  0.0248   0.0119   0.0450    0.0518   0.0000      0.619385   441.9194      0.378962       21.9577      0.938886      -3.92549       1.22589      0.316943      0.427728      0.488053      0.537755      0.559890      0.587658
  87   5 2547.9206    2.2499  1.7207 10.9838  0.0000       2.38446  0.0253   0.0177   0.0455    0.0512   0.0000      0.440568   441.7406      0.462176       21.4494       1.59370      -3.50033    -0.0565989      0.325493      0.445283      0.501160      0.569360      0.603424      0.632411
  87   6 2783.3483    3.2701  1.4882 12.0362  0.0000       2.09293  0.0231   0.0286   0.0430    0.0520   0.0000      0.544151   442.2748       1.60162       21.6460      0.817941      -2.79356      0.104186      0.292276      0.400363      0.448379      0.509778      0.551173      0.585837
  87   7 3011.7080    4.2296  1.5112 12.5537  0.0000       1.39460  0.0225   0.0360   0.0422    0.0485   0.0000      0.480586   442.4265       1.49807       21.1741       2.01893      -3.73895      0.344405      0.295294      0.394875      0.457575      0.502003      0.525408      0.540443
  87   8 3232.0249    4.3058  2.0802 12.4246 -0.0000      0.881611  0.0277   0.0309   0.0497    0.0406   0.0000      0.322315   442.9787       2.22147       20.7345       1.83061      -2.00411      0.250825      0.350381      0.485806      0.542906      0.613781      0.642238      0.667253
  87   9 3447.1739    3.4627  3.6450 11.7894  0.0004      0.277132  0.0413   0.0184   0.0732    0.0333   0.0000      0.180669   442.1519       2.71106       21.3537       3.05123      -5.25405      -2.07207      0.512301      0.701209      0.786117      0.867056      0.927770      0.967616
  87  10 3658.3406    2.6201  6.4950 11.5556 -0.0007      0.272472  0.0828   0.0105   0.1287    0.0259   0.0000      0.150765   441.7458       4.63017       20.7174       3.81110      -2.04050     -0.340721      0.885528       1.19581       1.36877       1.49813       1.65039       1.70509
  88   1 1414.9252    0.1554  0.2121  8.9155  0.0000       29.0415  0.0093   0.0043   0.0186    0.0183   0.0000       13.7349   440.1160      0.137499       21.2231      0.693096      -3.43906      0.619333      0.160399      0.207389      0.246605      0.268314      0.304881      0.300509
  88   2 1758.9675    0.4303  0.6201  8.9723  0.0000       13.9083  0.0132   0.0060   0.0269    0.0349   0.0000       1.69404   441.1582    -0.0549983       20.8976      0.332148      -2.80567     -0.292974      0.195459      0.262070      0.299491      0.340313      0.360097      0.371325
  88   3 2045.9596    0.8094  1.1085  9.4191  0.0000       9.30748  0.0201   0.0085   0.0374    0.0591   0.0000      0.963678   442.2066      0.665581       21.3939      0.570054      -3.63057     -0.392688      0.259639      0.350101      0.389509      0.447161      0.482663      0.507904
  88   4 2313.5729    1.3899  1.5293 10.3407  0.0000       5.09713  0.0244   0.0121   0.0456    0.0492   0.0000      0.628950   441.8961      0.620062       21.5963      0.901627      -2.47566     -0.444298      0.307433      0.414770      0.473713      0.519156      0.559844      0.592115
  88   5 2558.4352    2.2381  1.8205 11.1386  0.0000       3.10400  0.0267   0.0175   0.0477    0.0441   0.0000      0.444701   442.6008      0.693273       20.7014       1.01940      -1.99782       1.38077      0.330060      0.453759      0.512150      0.579638      0.611134      0.648592
  88   6 2794.9076    3.3327  1.4864 12.1584  0.0000       2.23309  0.0236   0.0293   0.0421    0.0503   0.0000      0.566436   442.2253       1.95810       21.3638       1.45761      -3.13339     -0.470625      0.297986      0.401985      0.446776      0.509292      0.539062      0.567091
  88   7 3024.0949    4.2916  1.5801 12.6126  0.0000       1.01350  0.0232   0.0357   0.0425    0.0453   0.0000      0.450708   442.6961       2.59734       20.5970      0.966026      -2.92396      0.954539      0.292338      0.389182      0.446978      0.503233      0.535331      0.560793
  88   8 3245.2375    4.2846  2.1960 12.3646  0.0000      0.927144  0.0282   0.0300   0.0519    0.0407   0.0000      0.303024   443.1071       2.40125       20.5003       2.56879      -2.55152      0.352483      0.356050      0.476250      0.532422      0.618514      0.649622      0.678668
  88   9 3461.1891    3.3801  3.7810 11.8610 -0.0002      0.312199  0.0437   0.0177   0.0766    0.0312   0.0000      0.187672   443.1669       2.66706       21.1032       2.83379      -3.01216     0.0717123      0.527070      0.715386      0.806384      0.893874      0.946422      0.989492
  88  10 3673.1966    2.5597  6.5627 11.5486  0.0003      0.316277  0.0847   0.0102   0.1308    0.0254   0.0000      0.153867   442.9806       6.86636       19.2018       1.60871      0.126425       1.71898      0.887768       1.17883       1.38947       1.51865       1.62588       1.71720
  89   0  959.5720    0.0367  0.0200  9.2276 -0.0042       143.616  0.0192   0.0073   0.0119    0.0138   0.0000       1758.54   436.0218     -0.902680       22.7777       2.21098      -3.58871    -0.0194933      0.239148      0.332949      0.377254      0.476716      0.405420      0.550670
  89   1 1421.7721    0.1594  0.2072  8.8748  0.0000       56.3738  0.0087   0.0044   0.0176    0.0183   0.0000       14.0291   440.0631     0.0642118       21.2523    -0.0430895      -3.13028     -0.404847      0.140319      0.181012      0.204924      0.219649      0.255210      0.243573
  89   2 1766.3698    0.4348  0.5760  8.9999  0.0000       13.0225  0.0126   0.0062   0.0255    0.0352   0.0000       1.76955   441.1525      0.340194       21.3084      0.320939      -3.26447     -0.232120      0.186788      0.246737      0.292925      0.315334      0.348130      0.373398
  89   3 2054.6364    0.8121  1.0129  9.6398  0.0000       7.81187  0.0186   0.0088   0.0357    0.0498   0.0000       1.04438   441.8455     0.0926766       21.4182      0.222070      -3.44046      0.382353      0.242839      0.333323      0.364782      0.418489      0.449260      0.466907
  89   4 2323.1149    1.4218  1.6206 10.3922  0.0000       4.26207  0.0257   0.0120   0.0474    0.0460   0.0000      0.624962   441.7883      0.740039       21.4157      0.958266      -2.88286      0.182139      0.305682      0.417621      0.474389      0.529130      0.557454      0.590698
  89   5 2568.7910    2.2462  1.7030 11.3330 -0.0003       1.91460  0.0258   0.0187   0.0482    0.0458   0.0000      0.499308   442.0257       1.10290       21.1222      0.455252      -2.95561      0.331010      0.320106      0.441872      0.489032      0.553820      0.602461      0.621867
  89   6 2806.4474    3.3586  1.5694 12.0388  0.0000       2.44296  0.0233   0.0280   0.0430    0.0465   0.0000      0.494565   442.1535       1.89880       21.4545       1.90114      -2.96666      0.263678      0.288967      0.400014      0.440699      0.496626      0.526203      0.564113
  89   7 3036.3909    4.4022  1.5357 12.6033  0.0000      0.700170  0.0231   0.0371   0.0418    0.0502   0.0000      0.519150   443.2631       1.32955       21.8340       1.31358      -2.92774       1.05079      0.291128      0.397257      0.439619      0.488285      0.512874      0.534343
  89   8 3258.2580    4.3416  2.3479 12.3247  0.0000      0.282510  0.0292   0.0291   0.0541    0.0386   0.0000      0.258522   443.0629       3.35204       21.2501       1.76523     -0.736846      0.504168      0.354218      0.490297      0.543495      0.621123      0.651123      0.682170
  89   9 3475.1460    3.2909  3.9673 11.8482 -0.0009      0.580950  0.0465   0.0170   0.0808    0.0310   0.0000      0.173985   443.3409       4.32981       22.1307       2.71392      -2.79676       1.18559      0.549701      0.735873      0.836375      0.937626      0.998416       1.05126
  89  10 3688.0749    2.4968  7.0494 11.5525  0.0000      0.534875  0.0928   0.0099   0.1405    0.0241   0.0000      0.159200   442.9650       2.23556       20.4566       5.15143     -0.532308       2.61658      0.932066       1.27196       1.43829       1.62917       1.70176       1.79798
  90   1 1428.5436    0.1605  0.2383  8.9263  0.0003       41.1907  0.0101   0.0043   0.0196    0.0184   0.0000       12.6165   439.7748      0.161370       21.0413   -0.00612400      -3.54981     0.0257146      0.155007      0.203888      0.248084      0.261302      0.289068      0.297447
  90   2 1773.7528    0.4373  0.5823  9.0721  0.0000       15.2080  0.0125   0.0061   0.0258    0.0340   0.0000       1.85961   440.8425     -0.539972       20.8052      0.551245      -3.25135     -0.181530      0.186216      0.255094      0.286074      0.325908      0.348892      0.362633
  90   3 2063.2580    0.8413  1.1342  9.5858  0.0000       6.00934  0.0208   0.0086   0.0381    0.0543   0.0000      0.978942   442.2134      0.584265       21.4282      0.298166      -2.52756      0.596424      0.255657      0.353495      0.396246      0.450627      0.484988      0.523485
  90   4 2332.6310    1.4627  1.6453 10.3906  0.0000       4.32020  0.0252   0.0120   0.0462    0.0456   0.0000      0.546233   442.0259      0.224679       21.7098      0.971090      -3.39521      0.642801      0.300634      0.413054      0.461789      0.522098      0.539643      0.566867
  90   5 2579.1955    2.3346  1.7272 11.3095  0.0000       2.85442  0.0251   0.0185   0.0474    0.0442   0.0000      0.466188   442.2379       1.34258       21.3000      0.261322      -3.01715     -0.444155      0.306313      0.416270      0.466757      0.518393      0.555415      0.585826
  90   6 2817.9152    3.4051  1.5369 12.1996 -0.0004       2.63348  0.0234   0.0294   0.0425    0.0474   0.0000      0.535455   442.8300       2.11184       20.5936       1.57028      -3.47957      0.413971      0.294261      0.405068      0.453941      0.508154      0.558419      0.573469
  90   7 3048.6716    4.3981  1.6377 12.5627  0.0000      0.691788  0.0242   0.0355   0.0429    0.0475   0.0000      0.474428   442.5066       2.25061       22.2306      0.110396      -3.62230     -0.351695      0.297675      0.395002      0.446107      0.498096      0.529480      0.559329
  90   8 3271.4114    4.1450  2.2444 12.4066 -0.0005      0.605710  0.0290   0.0283   0.0531    0.0375   0.0000      0.279713   442.9527       2.87316       21.9076       3.54309      -3.01190     -0.986594      0.350216      0.479992      0.538835      0.605361      0.645509      0.675672
  90   9 3489.1028    3.3066  4.2929 11.7604  0.0010      0.851605  0.0478   0.0160   0.0854    0.0313   0.0000      0.169394   441.7846       3.92313       21.9724       1.42594      -3.07573       1.21159      0.550044      0.743011      0.841658      0.939727       1.01071       1.05397
  91   1 1435.2747    0.1619  0.2132  8.9300  0.0004       49.8658  0.0095   0.0043   0.0178    0.0180   0.0000       13.5836   440.4931     -0.441715       21.3114    -0.0823717      -2.98615     -0.417318      0.164401      0.194758      0.237051      0.266135      0.300762      0.313463
  91   2 1781.0361    0.4628  0.6628  8.9988  0.0000       12.7266  0.0138   0.0061   0.0276    0.0378   0.0000       1.60589   440.5990      0.116010       21.9743     -0.210319      -2.72098     -0.414107      0.195088      0.267010      0.309702      0.341160      0.373061      0.396301
  91   3 2071.9025    0.8675  1.1630  9.5519  0.0000       6.24020  0.0212   0.0088   0.0380    0.0580   0.0000      0.955076   441.7983      0.233924       21.5236     0.0464392      -3.50284     -0.462912      0.250251      0.357451      0.384816      0.452568      0.466998      0.489271
  91   4 2342.0207    1.4948  1.6101 10.4294  0.0000       3.30920  0.0248   0.0125   0.0456    0.0482   0.0000      0.574612   441.8143       1.30235       21.1759       1.03302      -3.57183     -0.325623      0.300514      0.408998      0.457215      0.516675      0.550497      0.575487
  91   5 2589.5440    2.3901  1.7431 11.2352  0.0000       2.60879  0.0257   0.0187   0.0456    0.0476   0.0000      0.478384   442.1240      0.388440       21.2623       1.13286      -3.27012       1.13435      0.307808      0.420626      0.478182      0.534630      0.569688      0.603724
  91   6 2829.2554    3.5349  1.5584 12.2282  0.0000       1.19076  0.0239   0.0295   0.0421    0.0468   0.0000      0.511671   442.5925      0.905879       21.7105       1.87501      -2.98468      0.477578      0.281774      0.394499      0.440695      0.495726      0.523539      0.543686
  91   7 3060.8908    4.3965  1.6248 12.6248 -0.0002       1.04694  0.0233   0.0357   0.0443    0.0470   0.0000      0.431841   442.8766       2.36986       20.9546       2.54328      -2.71933     -0.159477      0.283165      0.380934      0.429271      0.484709      0.516890      0.550550
  91   8 3284.4005    4.1207  2.4318 12.3494  0.0000       1.15139  0.0300   0.0269   0.0551    0.0356   0.0000      0.289026   443.0171       3.00977       21.1462       2.07927      -1.85655     0.0241192      0.360057      0.487170      0.549658      0.616345      0.660651      0.685714
  91   9 3502.7805    3.2828  4.7130 11.7419  0.0004    0.00826998  0.0537   0.0148   0.0911    0.0301   0.0000      0.193638   442.7851       2.58085       21.5538      0.369253      -2.89514     0.0760583      0.592491      0.800648      0.909714       1.01296       1.08924       1.13453
  92   1 1441.9510    0.1649  0.2265  8.9286  0.0000       42.8199  0.0090   0.0042   0.0185    0.0179   0.0000       12.0675   440.0131      0.140703       21.4275   -0.00243674      -3.06348    -0.0858620      0.127262      0.176765      0.203933      0.232574      0.248453      0.263330
  92   2 1788.2635    0.4525  0.6436  9.0227  0.0000       15.5351  0.0137   0.0060   0.0271    0.0371   0.0000       1.68473   441.1655      0.197856       21.1179     -0.245280      -3.40813      0.262182      0.197145      0.265943      0.290477      0.327087      0.350498      0.380858
  92   3 2080.4221    0.8641  1.1022  9.8027  0.0000       6.37594  0.0203   0.0091   0.0376    0.0512   0.0000       1.05303   442.0045     0.0937452       22.4572      0.343879      -3.71622      0.438453      0.241629      0.333983      0.370557      0.423393      0.459947      0.472856
  92   4 2351.3083    1.5357  1.6356 10.4031  0.0000       2.81738  0.0254   0.0125   0.0448    0.0501   0.0000      0.564443   442.2971      0.593632       22.0396      0.110850      -1.60991     -0.955357      0.298491      0.414322      0.458082      0.521820      0.551581      0.581106
  92   5 2599.7893    2.4154  1.7869 11.3598  0.0000       2.78640  0.0261   0.0186   0.0461    0.0429   0.0000      0.456668   442.4717       1.82410       22.0239      0.919633      -3.44541       1.93386      0.305509      0.417068      0.471420      0.524325      0.564604      0.583122
  92   6 2840.5995    3.5046  1.5015 12.3497  0.0000       1.39596  0.0229   0.0299   0.0417    0.0446   0.0000      0.519616   442.8239       1.89844       21.5472       1.24387      -2.99696      0.720821      0.272848      0.370589      0.418640      0.470117      0.506811      0.530107
  92   7 3073.0019    4.4765  1.6487 12.6325  0.0000       1.47436  0.0230   0.0355   0.0436    0.0445   0.0000      0.431849   442.8920       2.96539       22.7610       2.54354      -2.49210      0.682382      0.289520      0.391001      0.439649      0.484262      0.523908      0.546395
  92   8 3297.2534    4.1098  2.5561 12.3382  0.0000      0.564335  0.0310   0.0260   0.0568    0.0349   0.0000      0.270471   442.9092       1.97570       21.4990       1.99691      -3.36792       1.41253      0.371320      0.503466      0.570247      0.630845      0.675835      0.698382
  92   9 3516.5778    3.0965  4.4718 11.8629 -0.0006      0.305027  0.0538   0.0147   0.0922    0.0297   0.0000      0.180766   442.3572       2.24244       22.0337       4.30023      -3.33622       1.17966      0.598510      0.795353      0.919195       1.01902       1.09067       1.13844
  93   1 1448.5814    0.1713  0.2389  8.9339  0.0000       35.9976  0.0093   0.0042   0.0189    0.0175   0.0000       11.0436   440.1879     -0.170649       21.4765      0.189445      -3.36936     -0.126414      0.135373      0.179035      0.227628      0.255120      0.263910      0.275723
  93   2 1795.4121    0.4645  0.6732  9.0334  0.0000       11.7477  0.0135   0.0059   0.0282    0.0380   0.0000       1.59406   441.0170      0.199734       20.7338   0.000283843      -2.63668     -0.162825      0.191714      0.261909      0.304979      0.337434      0.352593      0.374962
  93   3 2088.9724    0.8785  1.1320  9.7476  0.0004       7.90829  0.0208   0.0091   0.0377    0.0567   0.0000       1.00295   441.3961    -0.0209409       20.6449      0.224259      -3.75569     -0.297584      0.251911      0.350903      0.392767      0.440622      0.470647      0.486463
  93   4 2360.6642    1.5541  1.6711 10.5493  0.0000       4.18174  0.0255   0.0127   0.0459    0.0462   0.0000      0.560293   442.2075       1.30917       21.4094       1.65605      -2.91954     0.0547672      0.296695      0.411771      0.456615      0.520344      0.555802      0.589435
  93   5 2610.0013    2.4235  1.9087 11.3097  0.0000       2.05628  0.0272   0.0180   0.0483    0.0441   0.0000      0.456010   442.7022      0.441812       21.4227      0.971292      -4.80698      0.663289      0.316114      0.434133      0.486745      0.553130      0.589208      0.617938
  93   6 2851.8216    3.6606  1.5737 12.1055 -0.0003      0.808469  0.0226   0.0293   0.0413    0.0502   0.0000      0.468901   442.5686       2.08000       21.4616       1.25885      -2.58281      0.807742      0.275453      0.372982      0.414340      0.470186      0.492777      0.536190
  93   7 3085.0137    4.4596  1.6762 12.7178  0.0001      0.743113  0.0242   0.0354   0.0435    0.0437   0.0000      0.412360   442.7641       2.79564       20.6001       1.74007      -3.30385      0.491361      0.279027      0.386231      0.437290      0.484823      0.512307      0.547875
  93   8 3310.1518    4.0098  2.6604 12.3580  0.0000      0.800706  0.0325   0.0249   0.0584    0.0337   0.0000      0.228682   442.6617       2.22154       21.3177       2.99712      -3.80850     -0.588187      0.377113      0.518323      0.579717      0.638557      0.685816      0.714384
  93   9 3530.4492    3.0930  4.5773 11.8520 -0.0028       1.26320  0.0543   0.0147   0.0928    0.0303   0.0000      0.181515   443.3692       2.01071       20.7368       1.02552      -2.40993     -0.387349      0.594407      0.803660      0.905923       1.01087       1.09547       1.14502
  94   1 1455.1692    0.1900  0.2172  8.8922  0.0000       21.6889  0.0080   0.0045   0.0158    0.0177   0.0000       8.59516   439.8884     0.0850379       20.9661      0.407023      -3.13960     -0.143718      0.124928      0.156763      0.186460      0.215339      0.229150      0.225962
  94   2 1802.5539    0.4765  0.7152  8.9481  0.0000       14.1087  0.0144   0.0059   0.0287    0.0391   0.0000       1.55418   440.7093     -0.215728       20.8243      0.177984      -3.45496     -0.529866      0.181772      0.255274      0.293020      0.325919      0.340011      0.365997
  94   3 2097.4220    0.8869  1.2356  9.6506  0.0000       7.30511  0.0219   0.0087   0.0401    0.0541   0.0000      0.976575   442.0698       1.00096       21.2648     -0.296298      -2.49640      0.295630      0.251988      0.352973      0.390488      0.442421      0.478328      0.497526
  94   4 2369.7877    1.5864  1.7211 10.4326  0.0000       2.28163  0.0256   0.0124   0.0459    0.0465   0.0000      0.520131   442.2620      0.139709       21.0159       1.58103      -3.12309      0.827640      0.299057      0.407807      0.455945      0.515737      0.552716      0.576306
  94   5 2620.1327    2.5202  1.7475 11.3587  0.0000       2.34498  0.0253   0.0192   0.0459    0.0450   0.0000      0.453779   442.1302      0.908291       21.4519       1.88092      -2.83891      0.837800      0.290552      0.401891      0.441406      0.505867      0.526909      0.566641
  94   6 2863.0651    3.6701  1.6507 12.1684  0.0000       2.02145  0.0234   0.0289   0.0434    0.0442   0.0000      0.470888   442.2221       1.17399       20.9688       1.25284      -2.40940      0.473616      0.282478      0.392324      0.437407      0.497184      0.526579      0.546578
  94   7 3096.9784    4.4788  1.7626 12.6433  0.0000      0.823950  0.0244   0.0344   0.0449    0.0416   0.0000      0.418218   442.6062       2.47294       21.7909       1.95924      -3.38880      0.652097      0.293901      0.393561      0.439227      0.486715      0.526858      0.548459
  94   8 3322.9467    4.0296  2.7593 12.3176 -0.0001      0.664672  0.0323   0.0246   0.0602    0.0327   0.0000      0.242560   443.6742       3.55059       21.8350       2.55811      -1.92897      0.884157      0.374401      0.494906      0.566270      0.628740      0.692502      0.719461
  94   9 3543.8049    3.1441  5.3519 11.7597  0.0037      0.319257  0.0629   0.0133   0.1022    0.0286   0.0000      0.163756   442.0255       3.52874       21.3212       3.27100      -4.82352      0.847691      0.649140      0.872017      0.981983       1.10238       1.18874       1.25017
  95   0  990.5301    0.0450  0.0610  9.1685  0.0000       189.526  0.0206   0.0056   0.0247    0.0146   0.0000       610.756   437.5396      -1.08976       20.0004      0.973638      -3.21948     -0.134191      0.253350      0.356825      0.394301      0.487622      0.411724      0.475225
  95   1 1461.7037    0.1764  0.2719  8.9069  0.0000       28.0858  0.0099   0.0042   0.0208    0.0183   0.0000       10.0932   440.1891     -0.135369       20.9194     0.0523929      -3.30199     -0.166251      0.144746      0.199437      0.220866      0.248585      0.260420      0.272415
  95   2 1809.6042    0.4894  0.7082  8.9816  0.0000       13.1157  0.0141   0.0060   0.0280    0.0396   0.0000       1.51395   440.8341     -0.376751       21.2849      0.498613      -2.68585      0.210767      0.181539      0.254599      0.288696      0.314568      0.336409      0.370311
  95   3 2105.7899    0.9037  1.2349  9.6984  0.0000       7.30971  0.0219   0.0088   0.0405    0.0546   0.0000      0.989309   441.6121      0.282508       21.3297     -0.327182      -2.31939      0.502560      0.256162      0.349336      0.390782      0.440614      0.473844      0.496169
  95   4 2378.9996    1.5819  1.7358 10.5038  0.0000       3.42428  0.0259   0.0124   0.0474    0.0467   0.0000      0.541789   442.3841      0.421653       21.5865    -0.0253426      -3.07114      0.193816      0.298792      0.402683      0.453780      0.511413      0.549573      0.576261
  95   5 2630.2723    2.5397  1.8094 11.4465  0.0000       2.83652  0.0261   0.0193   0.0463    0.0424   0.0000      0.481939   442.0599       1.10328       20.6058       2.16213      -2.34376     -0.884379      0.306098      0.413070      0.458590      0.527120      0.563506      0.590916
  95   6 2874.1337    3.7542  1.6675 12.1372  0.0000      0.940921  0.0232   0.0291   0.0431    0.0461   0.0000      0.493873   442.7994       1.84986       21.9628       1.04423      -3.13327      0.862372      0.270386      0.374510      0.415934      0.464410      0.501321      0.528589
  95   7 3108.8471    4.5374  1.6892 12.6574  0.0000      0.239825  0.0242   0.0353   0.0424    0.0443   0.0000      0.414155   442.7203       2.25853       21.6478       2.41248      -2.73666      0.496180      0.279039      0.395073      0.436760      0.495775      0.527396      0.552630
  95   8 3335.6085    3.9325  2.7545 12.2507 -0.0001      0.543415  0.0330   0.0240   0.0588    0.0341   0.0000      0.233075   442.5070       3.24699       21.6256       2.10678      -1.97788       1.22420      0.382321      0.510310      0.579950      0.649027      0.701883      0.728739
  95   9 3557.3454    2.9348  4.8426 11.8488 -0.0021      0.110844  0.0603   0.0133   0.0997    0.0280   0.0000      0.187588   443.0807       2.77717       20.9959       3.06720      -2.92460       1.80008      0.619319      0.838845      0.961940       1.06155       1.14300       1.19030
  96   1 1468.2186    0.1767  0.2616  8.9224  0.0000       39.7525  0.0099   0.0042   0.0198    0.0186   0.0000       10.4319   439.8433     0.0462120       21.0299      0.437867      -3.09410    -0.0865211      0.137115      0.176201      0.217699      0.223886      0.243831      0.249643
  96   2 1816.6120    0.4809  0.6768  9.0169  0.0000       14.1763  0.0139   0.0060   0.0272    0.0402   0.0000       1.59894   440.6906      0.214825       21.0338    -0.0279716      -3.47364      0.196481      0.191024      0.261609      0.296126      0.320168      0.342850      0.369085
  96   4 2388.0485    1.6169  1.8183 10.6317  0.0000       3.63723  0.0270   0.0125   0.0489    0.0433   0.0000      0.529694   442.3745      0.756269       20.8939       1.24183      -2.44433    0.00408617      0.296197      0.424189      0.465101      0.531500      0.562599      0.602127
  96   5 2640.2689    2.6131  1.9128 11.3761  0.0000       1.92975  0.0264   0.0189   0.0476    0.0433   0.0000      0.416224   442.3220       1.72196       21.3944       1.29837      -3.05219      -1.17147      0.302813      0.419169      0.474055      0.529067      0.568141      0.590512
  96   6 2885.2585    3.7691  1.5457 12.5169 -0.0000       1.86287  0.0229   0.0315   0.0425    0.0432   0.0000      0.579726   442.0572       1.70251       21.3127       1.63853      -2.97993      0.869228      0.259325      0.363230      0.405358      0.460650      0.493282      0.513634
  96   7 3120.6816    4.5734  1.8799 12.4051  0.0001      0.298280  0.0247   0.0324   0.0438    0.0439   0.0000      0.376345   442.8393       3.01110       21.5562       1.98088      -2.74999      0.426174      0.286731      0.386883      0.442864      0.491856      0.523254      0.551440
  96   8 3348.2287    3.8810  3.0375 12.2244  0.0000      0.189637  0.0352   0.0220   0.0632    0.0316   0.0000      0.196570   443.0209       3.52208       21.0131       3.87746      -2.74637     -0.715570      0.386103      0.528917      0.604601      0.667823      0.723270      0.752600
  96   9 3570.9685    2.9652  5.4364 11.7863 -0.0015      0.979003  0.0673   0.0125   0.1085    0.0281   0.0000      0.170404   443.2417       3.96319       19.8410       2.88802      -1.44420      0.124797      0.669668      0.924365       1.05432       1.17657       1.26284       1.31958
  97   1 1474.6761    0.1846  0.3037  8.9236  0.0000       36.9681  0.0105   0.0041   0.0214    0.0190   0.0000       8.47863   439.8293   -0.00172137       21.2571      0.327144      -3.40652     -0.345873      0.150388      0.211054      0.238414      0.270667      0.291472      0.315082
  97   2 1823.5514    0.5163  0.6893  9.0823  0.0000       14.4440  0.0132   0.0063   0.0274    0.0402   0.0000       1.51122   440.8382      0.342844       21.6329      0.458853      -3.70833     -0.958729      0.179288      0.235034      0.271832      0.310982      0.331071      0.342009
  97   3 2122.4663    0.9472  1.2667  9.8255  0.0000       8.79942  0.0221   0.0090   0.0400    0.0525   0.0000      0.988649   441.7338      0.553572       21.0354       1.09910      -3.95020     -0.501043      0.241488      0.332626      0.372345      0.427959      0.447117      0.474811
  97   4 2396.9935    1.6736  1.8277 10.6699  0.0004       2.23734  0.0264   0.0127   0.0487    0.0442   0.0000      0.515408   441.6769      0.756278       22.1420      0.965765      -4.13113     -0.479096      0.299386      0.408903      0.457392      0.514425      0.556146      0.589813
  97   5 2650.3166    2.6476  1.7384 11.7186  0.0002       2.13694  0.0249   0.0205   0.0455    0.0410   0.0000      0.476794   442.3008       1.53263       21.6205       1.24655      -2.73424      0.861673      0.281713      0.380697      0.430224      0.480965      0.509495      0.530849
  97   6 2896.2108    3.8274  1.5910 12.3785  0.0000       1.13998  0.0230   0.0306   0.0418    0.0464   0.0000      0.612779   442.5622       2.03748       21.3647       1.73876      -4.34607      0.484081      0.265098      0.363522      0.398881      0.454535      0.473387      0.499092
  97   7 3132.3865    4.4942  1.8883 12.6407  0.0000     -0.465459  0.0252   0.0327   0.0460    0.0412   0.0000      0.372161   442.6961       1.81723       21.7293       1.10860      -3.55292      0.938134      0.287984      0.392352      0.442809      0.497554      0.530745      0.556731
  97   8 3360.9071    3.8951  3.0950 12.1505 -0.0001      0.386272  0.0352   0.0217   0.0632    0.0339   0.0000      0.182549   442.7052       2.30594       19.7015       2.32400      -3.66789       1.78590      0.388675      0.529417      0.600167      0.679364      0.727240      0.756765
  97   9 3584.2276    3.0006  6.0223 11.7200  0.0025      0.358594  0.0739   0.0114   0.1143    0.0270   0.0000      0.164546   443.1097       3.43701       21.6884       3.33129      -1.23331       1.09781      0.694255      0.958277       1.07151       1.21008       1.28084       1.34633
  98   0 1005.6351    0.0359  0.0204  9.2011  0.0013       30.3335  0.0205   0.0053   0.0093    0.0127   0.0000       1922.26   436.7470      0.329583       21.3199     -0.307301      -2.82877      0.390243      0.268145      0.287590      0.461584      0.426493      0.663537      0.637704
  98   1 1481.0888    0.1896  0.3072  8.9505  0.0000       37.2564  0.0101   0.0042   0.0224    0.0187   0.0000       8.42272   439.9993      0.151469       20.7678     -0.156432      -3.09380      0.309979      0.138985      0.192844      0.223857      0.265768      0.281530      0.295216
  98   2 1830.4508    0.5009  0.7181  9.1276  0.0000       16.1184  0.0139   0.0061   0.0284    0.0383   0.0000       1.61308   440.1608    -0.0138149       20.9092     -0.250561      -2.94738    -0.0785373      0.178176      0.241987      0.272979      0.309120      0.330276      0.355686
  98   3 2130.7196    0.9641  1.3462  9.8433  0.0000       7.61160  0.0226   0.0091   0.0414    0.0515   0.0000      0.850776   441.7647      0.179675       21.5129       1.05264      -3.47287      0.678621      0.254802      0.344441      0.382809      0.444603      0.471256      0.503259
  98   4 2405.9437    1.6686  1.7554 10.7682 -0.0004       3.37548  0.0267   0.0129   0.0469    0.0434   0.0000      0.595980   441.8761      0.806749       21.0384       1.62099      -3.30945      0.508020      0.294809      0.407687      0.453490      0.514377      0.551551      0.574498
  98   5 2660.1349    2.7400  1.8145 11.6874  0.0000       1.05201  0.0251   0.0205   0.0460    0.0405   0.0000      0.436519   441.9089       1.66157       21.5514       1.78607      -3.06506      0.137377      0.280905      0.384517      0.425870      0.490541      0.522405      0.554410
  98   6 2907.1791    3.8770  1.6756 12.3456  0.0000       1.64036  0.0234   0.0299   0.0427    0.0447   0.0000      0.470490   442.8450       1.67640       21.6973       2.29293      -3.11518     -0.400016      0.267085      0.357991      0.407363      0.457716      0.492571      0.510083
  98   7 3144.1560    4.4512  1.8983 12.6562  0.0000      0.256966  0.0252   0.0316   0.0466    0.0389   0.0000      0.413176   442.8072       2.28872       20.7476       1.80186      -3.33616    -0.0957784      0.280698      0.383249      0.434263      0.485530      0.517273      0.547979
  98   8 3373.3851    3.7785  3.2186 12.2088 -0.0002      0.183705  0.0369   0.0206   0.0673    0.0314   0.0000      0.208688   442.9997       3.11605       21.6454       2.17716      -2.20750       2.18756      0.405643      0.561582      0.624689      0.702648      0.753681      0.784032
  98   9 3597.6089    2.8441  5.7777 11.7581 -0.0012      0.323643  0.0721   0.0113   0.1152    0.0267   0.0000      0.173466   443.1357       3.39926       20.9598       2.71694      -2.05668      0.547197      0.684783      0.930616       1.06122       1.18991       1.26060       1.33291
  99   0 1010.6252    0.0323  0.0113  9.1711 -0.0437       68.9603  0.0153   0.0051   0.0054    0.0126   0.0000       2329.34   436.6327     -0.462153       21.5877      0.422278      -3.33109    -0.0757365      0.197086      0.295024      0.337340      0.342548      0.358807      0.404281
[truncated: 181,876 more chars]
