# Supplementary material for: Global-Mode Analysis of Full-Disk Data from the Michelson Doppler Imager and the Helioseismic and Magnetic Imager
Source: Sol Phys. 2018 Jan 31;293(2):29. doi: 10.1007/s11207-017-1201-5 (PMC6566312; doi:10.1007/s11207-017-1201-5)
Supplement: Supplementary file 3 — (TAR 230.0 MB) [file 11207_2017_1201_MOESM3_ESM.tar › MDI/mdifd.1563.36]

   0  14 2093.4788    0.7516  0.9322 10.3539  0.0000  0.1517   0.1189   0.4302    0.6238   0.0000    27.4970      0.860000       1.86900      0.490000      -2.31400     -0.510000       0.00000       0.00000       0.00000       0.00000       0.00000       0.00000       0.00000       0.00000       0.00000       0.00000       0.00000       0.00000       0.00000       0.00000       0.00000       0.00000       0.00000       0.00000       0.00000       0.00000       0.00000       0.00000       0.00000       0.00000       0.00000       0.00000       0.00000       0.00000       0.00000       0.00000       0.00000       0.00000       0.00000       0.00000       0.00000       0.00000       0.00000       0.00000       0.00000       0.00000       0.00000       0.00000       0.00000       0.00000       0.00000       0.00000       0.00000       0.00000       0.00000       0.00000       0.00000       0.00000       0.00000       0.00000       0.00000       0.00000       0.00000       0.00000       0.00000       0.00000       0.00000       0.00000       0.00000       0.00000       0.00000       0.00000
   0  21 3033.7600    3.5356  0.5805 13.3385  0.0000  0.2215   0.5459   0.5481    0.9667   0.0000     1.2961     -0.247222       1.63928      0.338128      -1.75961     -0.980973       0.00000       0.00000       0.00000       0.00000       0.00000       0.00000       0.00000       0.00000       0.00000       0.00000       0.00000       0.00000       0.00000       0.00000       0.00000       0.00000       0.00000       0.00000       0.00000       0.00000       0.00000       0.00000       0.00000       0.00000       0.00000       0.00000       0.00000       0.00000       0.00000       0.00000       0.00000       0.00000       0.00000       0.00000       0.00000       0.00000       0.00000       0.00000       0.00000       0.00000       0.00000       0.00000       0.00000       0.00000       0.00000       0.00000       0.00000       0.00000       0.00000       0.00000       0.00000       0.00000       0.00000       0.00000       0.00000       0.00000       0.00000       0.00000       0.00000       0.00000       0.00000       0.00000       0.00000       0.00000       0.00000       0.00000
   0  25 3574.7987    2.8819  2.8471 10.7523 -0.0049  0.2803   0.2230   0.7295    3.1268   0.0000     6.9370       6.11500       1.84900       1.96100      -2.33000      -1.18400       0.00000       0.00000       0.00000       0.00000       0.00000       0.00000       0.00000       0.00000       0.00000       0.00000       0.00000       0.00000       0.00000       0.00000       0.00000       0.00000       0.00000       0.00000       0.00000       0.00000       0.00000       0.00000       0.00000       0.00000       0.00000       0.00000       0.00000       0.00000       0.00000       0.00000       0.00000       0.00000       0.00000       0.00000       0.00000       0.00000       0.00000       0.00000       0.00000       0.00000       0.00000       0.00000       0.00000       0.00000       0.00000       0.00000       0.00000       0.00000       0.00000       0.00000       0.00000       0.00000       0.00000       0.00000       0.00000       0.00000       0.00000       0.00000       0.00000       0.00000       0.00000       0.00000       0.00000       0.00000       0.00000       0.00000
   1  13 2020.6796    0.7302  2.5055  9.9864 -0.0041  0.2070   0.0358   0.3069    0.1661   0.0000   514.5108       15.5515       2.30500      0.467000     -0.621000     -0.362000       0.00000       0.00000       0.00000       0.00000       0.00000       0.00000       0.00000       0.00000       0.00000       0.00000       0.00000       0.00000       0.00000       0.00000       0.00000       0.00000       0.00000       0.00000       0.00000       0.00000       0.00000       0.00000       0.00000       0.00000       0.00000       0.00000       0.00000       0.00000       0.00000       0.00000       286.548       122.468       0.00000       0.00000       0.00000       0.00000       0.00000       0.00000       0.00000       0.00000       0.00000       0.00000       0.00000       0.00000       0.00000       0.00000       0.00000       0.00000       0.00000       0.00000       0.00000       0.00000       0.00000       0.00000       0.00000       0.00000       0.00000       0.00000       0.00000       0.00000       0.00000       0.00000       0.00000       0.00000       0.00000       0.00000
   1  14 2156.7949    0.7264  0.9255 10.7602  0.0000  0.0900   0.0552   0.1941    0.2281   0.0000   419.6891       9.13641      0.790000      0.540000     -0.763000     -0.332000       0.00000       0.00000       0.00000       0.00000       0.00000       0.00000       0.00000       0.00000       0.00000       0.00000       0.00000       0.00000       0.00000       0.00000       0.00000       0.00000       0.00000       0.00000       0.00000       0.00000       0.00000       0.00000       0.00000       0.00000       0.00000       0.00000       0.00000       0.00000       0.00000       0.00000       119.670       56.5800       0.00000       0.00000       0.00000       0.00000       0.00000       0.00000       0.00000       0.00000       0.00000       0.00000       0.00000       0.00000       0.00000       0.00000       0.00000       0.00000       0.00000       0.00000       0.00000       0.00000       0.00000       0.00000       0.00000       0.00000       0.00000       0.00000       0.00000       0.00000       0.00000       0.00000       0.00000       0.00000       0.00000       0.00000
   1  15 2291.9911    1.3245  0.8167  9.9241  0.0000  0.0715   0.0893   0.1536    0.7339   0.0000   491.3757       59.1981       2.07800      0.695000      -1.19700     -0.450000       0.00000       0.00000       0.00000       0.00000       0.00000       0.00000       0.00000       0.00000       0.00000       0.00000       0.00000       0.00000       0.00000       0.00000       0.00000       0.00000       0.00000       0.00000       0.00000       0.00000       0.00000       0.00000       0.00000       0.00000       0.00000       0.00000       0.00000       0.00000       0.00000       0.00000       86.4085       51.1247       0.00000       0.00000       0.00000       0.00000       0.00000       0.00000       0.00000       0.00000       0.00000       0.00000       0.00000       0.00000       0.00000       0.00000       0.00000       0.00000       0.00000       0.00000       0.00000       0.00000       0.00000       0.00000       0.00000       0.00000       0.00000       0.00000       0.00000       0.00000       0.00000       0.00000       0.00000       0.00000       0.00000       0.00000
   1  19 2828.0521    3.2886  1.2332 -2.0886  0.0000  0.0781   0.1909   0.2384 1000.0000   0.0000   516.8059      -13.8972       1.24549      0.263160      -1.40965     -0.764835       0.00000       0.00000       0.00000       0.00000       0.00000       0.00000       0.00000       0.00000       0.00000       0.00000       0.00000       0.00000       0.00000       0.00000       0.00000       0.00000       0.00000       0.00000       0.00000       0.00000       0.00000       0.00000       0.00000       0.00000       0.00000       0.00000       0.00000       0.00000       0.00000       0.00000       98.3455       53.1988       0.00000       0.00000       0.00000       0.00000       0.00000       0.00000       0.00000       0.00000       0.00000       0.00000       0.00000       0.00000       0.00000       0.00000       0.00000       0.00000       0.00000       0.00000       0.00000       0.00000       0.00000       0.00000       0.00000       0.00000       0.00000       0.00000       0.00000       0.00000       0.00000       0.00000       0.00000       0.00000       0.00000       0.00000
   1  20 2963.3340    4.0799  0.6343 10.6258  0.0000  0.0683   0.3024   0.1333    2.9137   0.0000   513.4487       36.9973      0.614000       1.13700     -0.941000     -0.833000       0.00000       0.00000       0.00000       0.00000       0.00000       0.00000       0.00000       0.00000       0.00000       0.00000       0.00000       0.00000       0.00000       0.00000       0.00000       0.00000       0.00000       0.00000       0.00000       0.00000       0.00000       0.00000       0.00000       0.00000       0.00000       0.00000       0.00000       0.00000       0.00000       0.00000       92.8456       42.9954       0.00000       0.00000       0.00000       0.00000       0.00000       0.00000       0.00000       0.00000       0.00000       0.00000       0.00000       0.00000       0.00000       0.00000       0.00000       0.00000       0.00000       0.00000       0.00000       0.00000       0.00000       0.00000       0.00000       0.00000       0.00000       0.00000       0.00000       0.00000       0.00000       0.00000       0.00000       0.00000       0.00000       0.00000
   1  24 3504.2428    3.1887  3.1910  4.9939  0.0000  0.1450   0.1094   0.3629  341.7509   0.0000   456.9600       12.5590       1.36100       1.82400      -1.41000      -1.29000       0.00000       0.00000       0.00000       0.00000       0.00000       0.00000       0.00000       0.00000       0.00000       0.00000       0.00000       0.00000       0.00000       0.00000       0.00000       0.00000       0.00000       0.00000       0.00000       0.00000       0.00000       0.00000       0.00000       0.00000       0.00000       0.00000       0.00000       0.00000       0.00000       0.00000       173.140       103.806       0.00000       0.00000       0.00000       0.00000       0.00000       0.00000       0.00000       0.00000       0.00000       0.00000       0.00000       0.00000       0.00000       0.00000       0.00000       0.00000       0.00000       0.00000       0.00000       0.00000       0.00000       0.00000       0.00000       0.00000       0.00000       0.00000       0.00000       0.00000       0.00000       0.00000       0.00000       0.00000       0.00000       0.00000
   1  25 3640.1711    2.5574  4.1601  6.8386  0.0000  0.1646   0.0764   0.5542   22.0424   0.0000   300.7042       90.9476       1.31800       2.04900      -1.31200     -0.884000       0.00000       0.00000       0.00000       0.00000       0.00000       0.00000       0.00000       0.00000       0.00000       0.00000       0.00000       0.00000       0.00000       0.00000       0.00000       0.00000       0.00000       0.00000       0.00000       0.00000       0.00000       0.00000       0.00000       0.00000       0.00000       0.00000       0.00000       0.00000       0.00000       0.00000       183.479       122.776       0.00000       0.00000       0.00000       0.00000       0.00000       0.00000       0.00000       0.00000       0.00000       0.00000       0.00000       0.00000       0.00000       0.00000       0.00000       0.00000       0.00000       0.00000       0.00000       0.00000       0.00000       0.00000       0.00000       0.00000       0.00000       0.00000       0.00000       0.00000       0.00000       0.00000       0.00000       0.00000       0.00000       0.00000
   2  11 1810.3152    0.4966  1.0311  9.2586  0.0000  0.0942   0.0280   0.1394    0.3399   0.0000   420.7359      -3.71290       15.9022       7.34543     -0.572000     -0.321000       0.00000       0.00000       0.00000       0.00000       0.00000       0.00000       0.00000       0.00000       0.00000       0.00000       0.00000       0.00000       0.00000       0.00000       0.00000       0.00000       0.00000       0.00000       0.00000       0.00000       0.00000       0.00000       0.00000       0.00000       0.00000       0.00000       0.00000       0.00000       0.00000       0.00000       74.1792       63.8851       27.6604       12.4049       0.00000       0.00000       0.00000       0.00000       0.00000       0.00000       0.00000       0.00000       0.00000       0.00000       0.00000       0.00000       0.00000       0.00000       0.00000       0.00000       0.00000       0.00000       0.00000       0.00000       0.00000       0.00000       0.00000       0.00000       0.00000       0.00000       0.00000       0.00000       0.00000       0.00000       0.00000       0.00000
   2  12 1945.7591    0.5595  1.0097  8.9691  0.0000  0.0721   0.0295   0.1495    0.4686   0.0000   401.9118      -84.5196      0.984231      -1.52763     -0.436000     -0.351000       0.00000       0.00000       0.00000       0.00000       0.00000       0.00000       0.00000       0.00000       0.00000       0.00000       0.00000       0.00000       0.00000       0.00000       0.00000       0.00000       0.00000       0.00000       0.00000       0.00000       0.00000       0.00000       0.00000       0.00000       0.00000       0.00000       0.00000       0.00000       0.00000       0.00000       48.4271       42.0745       22.8200       9.09633       0.00000       0.00000       0.00000       0.00000       0.00000       0.00000       0.00000       0.00000       0.00000       0.00000       0.00000       0.00000       0.00000       0.00000       0.00000       0.00000       0.00000       0.00000       0.00000       0.00000       0.00000       0.00000       0.00000       0.00000       0.00000       0.00000       0.00000       0.00000       0.00000       0.00000       0.00000       0.00000
   2  13 2081.9874    0.7948  0.8505  9.5493  0.0000  0.0600   0.0445   0.1346    0.4996   0.0000   391.8237       20.5459       63.9923       4.77617     -0.876000     -0.722000       0.00000       0.00000       0.00000       0.00000       0.00000       0.00000       0.00000       0.00000       0.00000       0.00000       0.00000       0.00000       0.00000       0.00000       0.00000       0.00000       0.00000       0.00000       0.00000       0.00000       0.00000       0.00000       0.00000       0.00000       0.00000       0.00000       0.00000       0.00000       0.00000       0.00000       41.4350       34.7491       18.5678       7.49887       0.00000       0.00000       0.00000       0.00000       0.00000       0.00000       0.00000       0.00000       0.00000       0.00000       0.00000       0.00000       0.00000       0.00000       0.00000       0.00000       0.00000       0.00000       0.00000       0.00000       0.00000       0.00000       0.00000       0.00000       0.00000       0.00000       0.00000       0.00000       0.00000       0.00000       0.00000       0.00000
   2  14 2217.5530    1.0507  0.9445  8.0847  0.0000  0.0549   0.0539   0.1545    2.5027   0.0000   482.3586       36.1071      -1.31354      -14.3785      -1.06700     -0.668000       0.00000       0.00000       0.00000       0.00000       0.00000       0.00000       0.00000       0.00000       0.00000       0.00000       0.00000       0.00000       0.00000       0.00000       0.00000       0.00000       0.00000       0.00000       0.00000       0.00000       0.00000       0.00000       0.00000       0.00000       0.00000       0.00000       0.00000       0.00000       0.00000       0.00000       38.8642       31.2698       17.0416       6.04882       0.00000       0.00000       0.00000       0.00000       0.00000       0.00000       0.00000       0.00000       0.00000       0.00000       0.00000       0.00000       0.00000       0.00000       0.00000       0.00000       0.00000       0.00000       0.00000       0.00000       0.00000       0.00000       0.00000       0.00000       0.00000       0.00000       0.00000       0.00000       0.00000       0.00000       0.00000       0.00000
   2  19 2889.5308    3.5620  0.9729 -1.0056  0.0000  0.0525   0.1700   0.1415 1000.0000   0.0000   402.3307      -4.80385      -8.75923       9.08393      -1.27034     -0.827736       0.00000       0.00000       0.00000       0.00000       0.00000       0.00000       0.00000       0.00000       0.00000       0.00000       0.00000       0.00000       0.00000       0.00000       0.00000       0.00000       0.00000       0.00000       0.00000       0.00000       0.00000       0.00000       0.00000       0.00000       0.00000       0.00000       0.00000       0.00000       0.00000       0.00000       38.4233       31.1469       18.8770       6.46198       0.00000       0.00000       0.00000       0.00000       0.00000       0.00000       0.00000       0.00000       0.00000       0.00000       0.00000       0.00000       0.00000       0.00000       0.00000       0.00000       0.00000       0.00000       0.00000       0.00000       0.00000       0.00000       0.00000       0.00000       0.00000       0.00000       0.00000       0.00000       0.00000       0.00000       0.00000       0.00000
   2  21 3159.7625    3.9989  1.1013  6.3165  0.0000  0.0707   0.1846   0.1443  385.4011   0.0000   422.5120       26.9108       4.70685       5.99009      -1.29547      -1.11451       0.00000       0.00000       0.00000       0.00000       0.00000       0.00000       0.00000       0.00000       0.00000       0.00000       0.00000       0.00000       0.00000       0.00000       0.00000       0.00000       0.00000       0.00000       0.00000       0.00000       0.00000       0.00000       0.00000       0.00000       0.00000       0.00000       0.00000       0.00000       0.00000       0.00000       53.4166       40.3871       25.3425       7.69984       0.00000       0.00000       0.00000       0.00000       0.00000       0.00000       0.00000       0.00000       0.00000       0.00000       0.00000       0.00000       0.00000       0.00000       0.00000       0.00000       0.00000       0.00000       0.00000       0.00000       0.00000       0.00000       0.00000       0.00000       0.00000       0.00000       0.00000       0.00000       0.00000       0.00000       0.00000       0.00000
   2  24 3566.6066    2.8307  3.5785  9.0458  0.0000  0.1097   0.0720   0.3128    3.3943   0.0000   546.5366      -175.101      -17.1337       19.8377      -1.32977      -1.56734       0.00000       0.00000       0.00000       0.00000       0.00000       0.00000       0.00000       0.00000       0.00000       0.00000       0.00000       0.00000       0.00000       0.00000       0.00000       0.00000       0.00000       0.00000       0.00000       0.00000       0.00000       0.00000       0.00000       0.00000       0.00000       0.00000       0.00000       0.00000       0.00000       0.00000       80.8403       66.1335       38.8771       14.1682       0.00000       0.00000       0.00000       0.00000       0.00000       0.00000       0.00000       0.00000       0.00000       0.00000       0.00000       0.00000       0.00000       0.00000       0.00000       0.00000       0.00000       0.00000       0.00000       0.00000       0.00000       0.00000       0.00000       0.00000       0.00000       0.00000       0.00000       0.00000       0.00000       0.00000       0.00000       0.00000
   3  11 1865.2518    0.4161  0.4045 10.0090  0.0000  0.0538   0.0397   0.1801    0.1430   0.0000   445.5213       16.2321       1.75004       2.53683       4.46990      -2.05185       0.00000       0.00000       0.00000       0.00000       0.00000       0.00000       0.00000       0.00000       0.00000       0.00000       0.00000       0.00000       0.00000       0.00000       0.00000       0.00000       0.00000       0.00000       0.00000       0.00000       0.00000       0.00000       0.00000       0.00000       0.00000       0.00000       0.00000       0.00000       0.00000       0.00000       26.6802       23.2872       20.4886       10.0910       4.34246       1.39850       0.00000       0.00000       0.00000       0.00000       0.00000       0.00000       0.00000       0.00000       0.00000       0.00000       0.00000       0.00000       0.00000       0.00000       0.00000       0.00000       0.00000       0.00000       0.00000       0.00000       0.00000       0.00000       0.00000       0.00000       0.00000       0.00000       0.00000       0.00000       0.00000       0.00000
   3  12 2001.1261    0.6174  0.4824 10.0983  0.0000  0.1554   0.0764   0.1599    0.1997   0.0000   408.6073      -29.7958      -9.67604      0.642985     -0.907075     -0.117206       0.00000       0.00000       0.00000       0.00000       0.00000       0.00000       0.00000       0.00000       0.00000       0.00000       0.00000       0.00000       0.00000       0.00000       0.00000       0.00000       0.00000       0.00000       0.00000       0.00000       0.00000       0.00000       0.00000       0.00000       0.00000       0.00000       0.00000       0.00000       0.00000       0.00000       44.9631       56.0141       50.5299       9.15481       18.3402       4.61611       0.00000       0.00000       0.00000       0.00000       0.00000       0.00000       0.00000       0.00000       0.00000       0.00000       0.00000       0.00000       0.00000       0.00000       0.00000       0.00000       0.00000       0.00000       0.00000       0.00000       0.00000       0.00000       0.00000       0.00000       0.00000       0.00000       0.00000       0.00000       0.00000       0.00000
   3  13 2137.6660    0.7856  0.6767 10.0090  0.0000  0.0424   0.0411   0.1143    0.2622   0.0000   424.4444      -15.2673      -15.0880       6.91380      -1.99843       1.79476       0.00000       0.00000       0.00000       0.00000       0.00000       0.00000       0.00000       0.00000       0.00000       0.00000       0.00000       0.00000       0.00000       0.00000       0.00000       0.00000       0.00000       0.00000       0.00000       0.00000       0.00000       0.00000       0.00000       0.00000       0.00000       0.00000       0.00000       0.00000       0.00000       0.00000       23.3708       22.4483       15.6163       8.41249       3.80789       1.11159       0.00000       0.00000       0.00000       0.00000       0.00000       0.00000       0.00000       0.00000       0.00000       0.00000       0.00000       0.00000       0.00000       0.00000       0.00000       0.00000       0.00000       0.00000       0.00000       0.00000       0.00000       0.00000       0.00000       0.00000       0.00000       0.00000       0.00000       0.00000       0.00000       0.00000
   3  14 2273.3658    1.1382  1.0578  2.6164  0.0000  0.0511   0.0482   0.1278  716.2875   0.0000   474.2132     -0.572802       6.04533       3.43966      -2.18816      0.536469       0.00000       0.00000       0.00000       0.00000       0.00000       0.00000       0.00000       0.00000       0.00000       0.00000       0.00000       0.00000       0.00000       0.00000       0.00000       0.00000       0.00000       0.00000       0.00000       0.00000       0.00000       0.00000       0.00000       0.00000       0.00000       0.00000       0.00000       0.00000       0.00000       0.00000       24.9074       22.4880       17.8821       11.6853       4.69845       1.33715       0.00000       0.00000       0.00000       0.00000       0.00000       0.00000       0.00000       0.00000       0.00000       0.00000       0.00000       0.00000       0.00000       0.00000       0.00000       0.00000       0.00000       0.00000       0.00000       0.00000       0.00000       0.00000       0.00000       0.00000       0.00000       0.00000       0.00000       0.00000       0.00000       0.00000
   3  15 2407.4807    1.4221  0.9976 10.2816  0.0000  0.0499   0.0644   0.1460    0.6887   0.0000   415.3203      -63.9135       4.21361      -8.52666      -1.26109      -1.87382       0.00000       0.00000       0.00000       0.00000       0.00000       0.00000       0.00000       0.00000       0.00000       0.00000       0.00000       0.00000       0.00000       0.00000       0.00000       0.00000       0.00000       0.00000       0.00000       0.00000       0.00000       0.00000       0.00000       0.00000       0.00000       0.00000       0.00000       0.00000       0.00000       0.00000       24.8018       22.8485       17.8060       11.1616       4.73520       1.35302       0.00000       0.00000       0.00000       0.00000       0.00000       0.00000       0.00000       0.00000       0.00000       0.00000       0.00000       0.00000       0.00000       0.00000       0.00000       0.00000       0.00000       0.00000       0.00000       0.00000       0.00000       0.00000       0.00000       0.00000       0.00000       0.00000       0.00000       0.00000       0.00000       0.00000
   3  16 2541.4968    1.9779  1.0792 10.0297  0.0000  0.0482   0.0842   0.1448    1.4733   0.0000   429.5372      -33.0984       27.7273       11.1215       4.04902      -1.80824       0.00000       0.00000       0.00000       0.00000       0.00000       0.00000       0.00000       0.00000       0.00000       0.00000       0.00000       0.00000       0.00000       0.00000       0.00000       0.00000       0.00000       0.00000       0.00000       0.00000       0.00000       0.00000       0.00000       0.00000       0.00000       0.00000       0.00000       0.00000       0.00000       0.00000       24.8811       24.2458       17.4407       9.53218       4.48532       1.32779       0.00000       0.00000       0.00000       0.00000       0.00000       0.00000       0.00000       0.00000       0.00000       0.00000       0.00000       0.00000       0.00000       0.00000       0.00000       0.00000       0.00000       0.00000       0.00000       0.00000       0.00000       0.00000       0.00000       0.00000       0.00000       0.00000       0.00000       0.00000       0.00000       0.00000
   3  18 2811.3263    3.0183  0.9200  2.5522  0.0000  0.0438   0.1315   0.1272 1000.0000   0.0000   468.7686       8.61393       21.7950      -15.0976    -0.0686123       1.39658       0.00000       0.00000       0.00000       0.00000       0.00000       0.00000       0.00000       0.00000       0.00000       0.00000       0.00000       0.00000       0.00000       0.00000       0.00000       0.00000       0.00000       0.00000       0.00000       0.00000       0.00000       0.00000       0.00000       0.00000       0.00000       0.00000       0.00000       0.00000       0.00000       0.00000       22.1534       18.9968       16.4767       10.0183       4.60396       1.15775       0.00000       0.00000       0.00000       0.00000       0.00000       0.00000       0.00000       0.00000       0.00000       0.00000       0.00000       0.00000       0.00000       0.00000       0.00000       0.00000       0.00000       0.00000       0.00000       0.00000       0.00000       0.00000       0.00000       0.00000       0.00000       0.00000       0.00000       0.00000       0.00000       0.00000
   3  19 2946.9386    3.7307  0.9964  6.5527  0.0000  0.0457   0.1583   0.1226  177.4065   0.0000   470.1629       22.4671       28.2595      -8.96076       2.52706      0.296354       0.00000       0.00000       0.00000       0.00000       0.00000       0.00000       0.00000       0.00000       0.00000       0.00000       0.00000       0.00000       0.00000       0.00000       0.00000       0.00000       0.00000       0.00000       0.00000       0.00000       0.00000       0.00000       0.00000       0.00000       0.00000       0.00000       0.00000       0.00000       0.00000       0.00000       22.6424       21.1527       16.8050       9.62954       4.72120       1.30963       0.00000       0.00000       0.00000       0.00000       0.00000       0.00000       0.00000       0.00000       0.00000       0.00000       0.00000       0.00000       0.00000       0.00000       0.00000       0.00000       0.00000       0.00000       0.00000       0.00000       0.00000       0.00000       0.00000       0.00000       0.00000       0.00000       0.00000       0.00000       0.00000       0.00000
   3  20 3082.2916    4.1895  0.8670  2.1175  0.0000  0.0413   0.1892   0.1325 1000.0000   0.0000   447.3014       22.4292      -4.61515       12.7483    -0.0107231      -1.61645       0.00000       0.00000       0.00000       0.00000       0.00000       0.00000       0.00000       0.00000       0.00000       0.00000       0.00000       0.00000       0.00000       0.00000       0.00000       0.00000       0.00000       0.00000       0.00000       0.00000       0.00000       0.00000       0.00000       0.00000       0.00000       0.00000       0.00000       0.00000       0.00000       0.00000       21.8339       20.8395       15.6531       7.46708       3.85223       1.10290       0.00000       0.00000       0.00000       0.00000       0.00000       0.00000       0.00000       0.00000       0.00000       0.00000       0.00000       0.00000       0.00000       0.00000       0.00000       0.00000       0.00000       0.00000       0.00000       0.00000       0.00000       0.00000       0.00000       0.00000       0.00000       0.00000       0.00000       0.00000       0.00000       0.00000
   3  21 3217.6474    4.0113  1.0814 12.6090  0.0000  0.0555   0.1790   0.1506    0.7986   0.0000   444.0914      -1.10820      -35.1212       3.48287      -6.42939     0.0651133       0.00000       0.00000       0.00000       0.00000       0.00000       0.00000       0.00000       0.00000       0.00000       0.00000       0.00000       0.00000       0.00000       0.00000       0.00000       0.00000       0.00000       0.00000       0.00000       0.00000       0.00000       0.00000       0.00000       0.00000       0.00000       0.00000       0.00000       0.00000       0.00000       0.00000       24.5514       24.8290       18.9038       13.9411       5.28293       1.82785       0.00000       0.00000       0.00000       0.00000       0.00000       0.00000       0.00000       0.00000       0.00000       0.00000       0.00000       0.00000       0.00000       0.00000       0.00000       0.00000       0.00000       0.00000       0.00000       0.00000       0.00000       0.00000       0.00000       0.00000       0.00000       0.00000       0.00000       0.00000       0.00000       0.00000
   3  22 3353.4225    3.4892  1.8854 10.4689  0.0000  0.0636   0.1140   0.1896    2.1162   0.0000   416.1212       34.0201       9.24020     -0.972287      -3.86402      -1.34339       0.00000       0.00000       0.00000       0.00000       0.00000       0.00000       0.00000       0.00000       0.00000       0.00000       0.00000       0.00000       0.00000       0.00000       0.00000       0.00000       0.00000       0.00000       0.00000       0.00000       0.00000       0.00000       0.00000       0.00000       0.00000       0.00000       0.00000       0.00000       0.00000       0.00000       31.9339       30.5266       22.8334       13.3711       6.04554       1.79822       0.00000       0.00000       0.00000       0.00000       0.00000       0.00000       0.00000       0.00000       0.00000       0.00000       0.00000       0.00000       0.00000       0.00000       0.00000       0.00000       0.00000       0.00000       0.00000       0.00000       0.00000       0.00000       0.00000       0.00000       0.00000       0.00000       0.00000       0.00000       0.00000       0.00000
   3  23 3489.4269    2.9228  2.7487 10.7954  0.0000  0.0842   0.0830   0.2206    0.7275   0.0000   378.0262       76.6591       6.67401       36.8699       2.86333      -2.21406       0.00000       0.00000       0.00000       0.00000       0.00000       0.00000       0.00000       0.00000       0.00000       0.00000       0.00000       0.00000       0.00000       0.00000       0.00000       0.00000       0.00000       0.00000       0.00000       0.00000       0.00000       0.00000       0.00000       0.00000       0.00000       0.00000       0.00000       0.00000       0.00000       0.00000       43.7874       40.9139       29.9418       18.9039       7.57579       2.36248       0.00000       0.00000       0.00000       0.00000       0.00000       0.00000       0.00000       0.00000       0.00000       0.00000       0.00000       0.00000       0.00000       0.00000       0.00000       0.00000       0.00000       0.00000       0.00000       0.00000       0.00000       0.00000       0.00000       0.00000       0.00000       0.00000       0.00000       0.00000       0.00000       0.00000
   3  24 3625.9935    2.5752  4.1993 10.3315  0.0000  0.1016   0.0596   0.3152    0.5568   0.0000   408.2913      -17.8283      -26.6819       29.1031      -2.14123      -1.35464       0.00000       0.00000       0.00000       0.00000       0.00000       0.00000       0.00000       0.00000       0.00000       0.00000       0.00000       0.00000       0.00000       0.00000       0.00000       0.00000       0.00000       0.00000       0.00000       0.00000       0.00000       0.00000       0.00000       0.00000       0.00000       0.00000       0.00000       0.00000       0.00000       0.00000       53.8508       51.4649       36.2267       20.6772       8.97464       2.74703       0.00000       0.00000       0.00000       0.00000       0.00000       0.00000       0.00000       0.00000       0.00000       0.00000       0.00000       0.00000       0.00000       0.00000       0.00000       0.00000       0.00000       0.00000       0.00000       0.00000       0.00000       0.00000       0.00000       0.00000       0.00000       0.00000       0.00000       0.00000       0.00000       0.00000
   3  25 3762.4598    2.0129  5.4155 10.6847 -0.0029  0.1299   0.0479   0.3923    0.2955   0.0000   599.3286      -65.7327      -6.27805      -32.6131       15.8652      -1.41310       0.00000       0.00000       0.00000       0.00000       0.00000       0.00000       0.00000       0.00000       0.00000       0.00000       0.00000       0.00000       0.00000       0.00000       0.00000       0.00000       0.00000       0.00000       0.00000       0.00000       0.00000       0.00000       0.00000       0.00000       0.00000       0.00000       0.00000       0.00000       0.00000       0.00000       66.5472       65.3044       46.5977       27.3755       12.1105       3.85657       0.00000       0.00000       0.00000       0.00000       0.00000       0.00000       0.00000       0.00000       0.00000       0.00000       0.00000       0.00000       0.00000       0.00000       0.00000       0.00000       0.00000       0.00000       0.00000       0.00000       0.00000       0.00000       0.00000       0.00000       0.00000       0.00000       0.00000       0.00000       0.00000       0.00000
   4  11 1914.7554    0.4898  0.5450  9.6666  0.0015  0.0409   0.0257   0.0864    0.1310   0.0000   427.1285      -5.42411       23.9915       1.54337      -2.36516       1.70733       1.42532      0.287846       0.00000       0.00000       0.00000       0.00000       0.00000       0.00000       0.00000       0.00000       0.00000       0.00000       0.00000       0.00000       0.00000       0.00000       0.00000       0.00000       0.00000       0.00000       0.00000       0.00000       0.00000       0.00000       0.00000       0.00000       0.00000       0.00000       0.00000       0.00000       13.2032       14.3797       13.4589       8.50771       5.44525       2.77270       1.22473      0.288864       0.00000       0.00000       0.00000       0.00000       0.00000       0.00000       0.00000       0.00000       0.00000       0.00000       0.00000       0.00000       0.00000       0.00000       0.00000       0.00000       0.00000       0.00000       0.00000       0.00000       0.00000       0.00000       0.00000       0.00000       0.00000       0.00000       0.00000       0.00000
   4  12 2051.5888    0.6776  0.7033  9.5419 -0.0020  0.0419   0.0307   0.0935    0.2094   0.0000   465.6011       32.6684      -18.2655      -8.44543       3.10107      0.846676      0.385906      0.356767       0.00000       0.00000       0.00000       0.00000       0.00000       0.00000       0.00000       0.00000       0.00000       0.00000       0.00000       0.00000       0.00000       0.00000       0.00000       0.00000       0.00000       0.00000       0.00000       0.00000       0.00000       0.00000       0.00000       0.00000       0.00000       0.00000       0.00000       0.00000       15.3266       16.3397       13.5175       9.27395       5.65831       2.58143       1.05143      0.275733       0.00000       0.00000       0.00000       0.00000       0.00000       0.00000       0.00000       0.00000       0.00000       0.00000       0.00000       0.00000       0.00000       0.00000       0.00000       0.00000       0.00000       0.00000       0.00000       0.00000       0.00000       0.00000       0.00000       0.00000       0.00000       0.00000       0.00000       0.00000
   4  13 2188.3318    0.9559  0.8040  8.8151 -0.0011  0.0422   0.0390   0.1006    0.7378   0.0000   434.6340       3.43871       29.2354       1.65985     -0.944007      -2.76913     -0.239881      0.462245       0.00000       0.00000       0.00000       0.00000       0.00000       0.00000       0.00000       0.00000       0.00000       0.00000       0.00000       0.00000       0.00000       0.00000       0.00000       0.00000       0.00000       0.00000       0.00000       0.00000       0.00000       0.00000       0.00000       0.00000       0.00000       0.00000       0.00000       0.00000       16.9806       17.6287       15.5313       9.21126       5.07893       2.91234       1.13578      0.253711       0.00000       0.00000       0.00000       0.00000       0.00000       0.00000       0.00000       0.00000       0.00000       0.00000       0.00000       0.00000       0.00000       0.00000       0.00000       0.00000       0.00000       0.00000       0.00000       0.00000       0.00000       0.00000       0.00000       0.00000       0.00000       0.00000       0.00000       0.00000
   4  16 2592.9863    2.3000  0.8163 10.4235 -0.0026  0.0406   0.0924   0.0986    1.1578   0.0000   444.4705      -20.9418       23.3257      0.758667     -0.132793      -2.24624     -0.185376      0.320025       0.00000       0.00000       0.00000       0.00000       0.00000       0.00000       0.00000       0.00000       0.00000       0.00000       0.00000       0.00000       0.00000       0.00000       0.00000       0.00000       0.00000       0.00000       0.00000       0.00000       0.00000       0.00000       0.00000       0.00000       0.00000       0.00000       0.00000       0.00000       15.7938       18.0227       14.2580       9.44438       5.37978       2.73883       1.05135      0.280981       0.00000       0.00000       0.00000       0.00000       0.00000       0.00000       0.00000       0.00000       0.00000       0.00000       0.00000       0.00000       0.00000       0.00000       0.00000       0.00000       0.00000       0.00000       0.00000       0.00000       0.00000       0.00000       0.00000       0.00000       0.00000       0.00000       0.00000       0.00000
   4  17 2728.3779    3.0587  0.6849 10.7285 -0.0006  0.0412   0.1346   0.0870    1.0172   0.0000   428.8081       7.71035      -4.92726      -22.7531      -7.01377      -1.36592     -0.847437    -0.0571916       0.00000       0.00000       0.00000       0.00000       0.00000       0.00000       0.00000       0.00000       0.00000       0.00000       0.00000       0.00000       0.00000       0.00000       0.00000       0.00000       0.00000       0.00000       0.00000       0.00000       0.00000       0.00000       0.00000       0.00000       0.00000       0.00000       0.00000       0.00000       16.6744       14.0010       12.4408       10.5681       6.12077       2.66511      0.861278      0.182806       0.00000       0.00000       0.00000       0.00000       0.00000       0.00000       0.00000       0.00000       0.00000       0.00000       0.00000       0.00000       0.00000       0.00000       0.00000       0.00000       0.00000       0.00000       0.00000       0.00000       0.00000       0.00000       0.00000       0.00000       0.00000       0.00000       0.00000       0.00000
   4  18 2864.1013    3.2907  0.9093 11.9109  0.0008  0.0420   0.1277   0.1128    0.5872   0.0000   452.7370       17.5306      -3.82795      0.432093      -9.52998      -3.38640      0.692643      0.148022       0.00000       0.00000       0.00000       0.00000       0.00000       0.00000       0.00000       0.00000       0.00000       0.00000       0.00000       0.00000       0.00000       0.00000       0.00000       0.00000       0.00000       0.00000       0.00000       0.00000       0.00000       0.00000       0.00000       0.00000       0.00000       0.00000       0.00000       0.00000       16.8287       16.2219       13.5362       10.2882       6.14680       2.89447      0.991879      0.248858       0.00000       0.00000       0.00000       0.00000       0.00000       0.00000       0.00000       0.00000       0.00000       0.00000       0.00000       0.00000       0.00000       0.00000       0.00000       0.00000       0.00000       0.00000       0.00000       0.00000       0.00000       0.00000       0.00000       0.00000       0.00000       0.00000       0.00000       0.00000
   4  19 3000.0623    3.9827  0.9532 10.1457  0.0036  0.0402   0.1499   0.1040    4.1920   0.0000   436.7184      -24.7511       14.4137       3.02566       7.17934     -0.398773     -0.678087     -0.315912       0.00000       0.00000       0.00000       0.00000       0.00000       0.00000       0.00000       0.00000       0.00000       0.00000       0.00000       0.00000       0.00000       0.00000       0.00000       0.00000       0.00000       0.00000       0.00000       0.00000       0.00000       0.00000       0.00000       0.00000       0.00000       0.00000       0.00000       0.00000       14.7969       16.0738       13.2458       9.36908       5.43896       2.76392       1.05782      0.288275       0.00000       0.00000       0.00000       0.00000       0.00000       0.00000       0.00000       0.00000       0.00000       0.00000       0.00000       0.00000       0.00000       0.00000       0.00000       0.00000       0.00000       0.00000       0.00000       0.00000       0.00000       0.00000       0.00000       0.00000       0.00000       0.00000       0.00000       0.00000
   4  21 3271.5997    3.7335  1.3232 11.6957  0.0035  0.0512   0.1337   0.1329    0.8243   0.0000   432.3981       48.7398       14.4783       18.0081      -2.32206       2.86332      -1.02673     -0.563078       0.00000       0.00000       0.00000       0.00000       0.00000       0.00000       0.00000       0.00000       0.00000       0.00000       0.00000       0.00000       0.00000       0.00000       0.00000       0.00000       0.00000       0.00000       0.00000       0.00000       0.00000       0.00000       0.00000       0.00000       0.00000       0.00000       0.00000       0.00000       18.7505       20.0119       16.3496       12.0008       6.92039       3.54250       1.30553      0.362322       0.00000       0.00000       0.00000       0.00000       0.00000       0.00000       0.00000       0.00000       0.00000       0.00000       0.00000       0.00000       0.00000       0.00000       0.00000       0.00000       0.00000       0.00000       0.00000       0.00000       0.00000       0.00000       0.00000       0.00000       0.00000       0.00000       0.00000       0.00000
   4  22 3407.9959    3.3008  2.3233 11.0412 -0.0005  0.0667   0.0854   0.1792    0.6294   0.0000   412.9000       22.0014       37.4733      -15.2786       1.81903      -4.54082       1.98067      0.454830       0.00000       0.00000       0.00000       0.00000       0.00000       0.00000       0.00000       0.00000       0.00000       0.00000       0.00000       0.00000       0.00000       0.00000       0.00000       0.00000       0.00000       0.00000       0.00000       0.00000       0.00000       0.00000       0.00000       0.00000       0.00000       0.00000       0.00000       0.00000       24.1860       25.3132       22.1640       14.9724       9.07308       4.59623       1.83692      0.458557       0.00000       0.00000       0.00000       0.00000       0.00000       0.00000       0.00000       0.00000       0.00000       0.00000       0.00000       0.00000       0.00000       0.00000       0.00000       0.00000       0.00000       0.00000       0.00000       0.00000       0.00000       0.00000       0.00000       0.00000       0.00000       0.00000       0.00000       0.00000
   4  23 3544.4287    2.9145  3.0585 10.2807 -0.0019  0.0778   0.0649   0.1990    0.6779   0.0000   474.5348       46.7841      -30.5100      -18.4878     -0.768188      -13.2172       2.30301       1.40897       0.00000       0.00000       0.00000       0.00000       0.00000       0.00000       0.00000       0.00000       0.00000       0.00000       0.00000       0.00000       0.00000       0.00000       0.00000       0.00000       0.00000       0.00000       0.00000       0.00000       0.00000       0.00000       0.00000       0.00000       0.00000       0.00000       0.00000       0.00000       28.4723       29.7798       24.4577       18.3864       11.3374       5.11119       2.01033      0.546452       0.00000       0.00000       0.00000       0.00000       0.00000       0.00000       0.00000       0.00000       0.00000       0.00000       0.00000       0.00000       0.00000       0.00000       0.00000       0.00000       0.00000       0.00000       0.00000       0.00000       0.00000       0.00000       0.00000       0.00000       0.00000       0.00000       0.00000       0.00000
   4  24 3681.5121    2.4343  4.3577  9.9024  0.0019  0.0957   0.0455   0.2537    0.4901   0.0000   504.4601       14.3469       36.9828      -13.3727      -28.4623       10.4142      -2.05120     -0.616647       0.00000       0.00000       0.00000       0.00000       0.00000       0.00000       0.00000       0.00000       0.00000       0.00000       0.00000       0.00000       0.00000       0.00000       0.00000       0.00000       0.00000       0.00000       0.00000       0.00000       0.00000       0.00000       0.00000       0.00000       0.00000       0.00000       0.00000       0.00000       37.0686       39.8941       31.7664       22.2104       12.8767       6.26913       2.39693      0.655577       0.00000       0.00000       0.00000       0.00000       0.00000       0.00000       0.00000       0.00000       0.00000       0.00000       0.00000       0.00000       0.00000       0.00000       0.00000       0.00000       0.00000       0.00000       0.00000       0.00000       0.00000       0.00000       0.00000       0.00000       0.00000       0.00000       0.00000       0.00000
   4  25 3818.7553    2.0025  6.4321  7.7996  0.0011  0.1218   0.0296   0.3192    1.5497   0.0000   433.6405       96.4282       65.1499       39.8030     -0.100161       3.22173       5.66049      -1.13584       0.00000       0.00000       0.00000       0.00000       0.00000       0.00000       0.00000       0.00000       0.00000       0.00000       0.00000       0.00000       0.00000       0.00000       0.00000       0.00000       0.00000       0.00000       0.00000       0.00000       0.00000       0.00000       0.00000       0.00000       0.00000       0.00000       0.00000       0.00000       49.1342       50.5387       41.4092       28.3242       16.3928       7.96017       2.99695      0.763598       0.00000       0.00000       0.00000       0.00000       0.00000       0.00000       0.00000       0.00000       0.00000       0.00000       0.00000       0.00000       0.00000       0.00000       0.00000       0.00000       0.00000       0.00000       0.00000       0.00000       0.00000       0.00000       0.00000       0.00000       0.00000       0.00000       0.00000       0.00000
   5  10 1823.3343    0.3688  0.2815  9.8589 -0.0046  0.0288   0.0253   0.0525    0.0723   0.0000   434.8411     -0.766205      -7.29421      -7.28562      -2.13739       4.43109     -0.119397     -0.207720      0.123845     0.0407468       0.00000       0.00000       0.00000       0.00000       0.00000       0.00000       0.00000       0.00000       0.00000       0.00000       0.00000       0.00000       0.00000       0.00000       0.00000       0.00000       0.00000       0.00000       0.00000       0.00000       0.00000       0.00000       0.00000       0.00000       0.00000       0.00000       9.97995       10.3988       9.02928       7.18751       4.32459       2.59494       1.39773      0.542610      0.157590     0.0405835       0.00000       0.00000       0.00000       0.00000       0.00000       0.00000       0.00000       0.00000       0.00000       0.00000       0.00000       0.00000       0.00000       0.00000       0.00000       0.00000       0.00000       0.00000       0.00000       0.00000       0.00000       0.00000       0.00000       0.00000       0.00000       0.00000
   5  11 1960.5780    0.5894  0.3503  9.7962 -0.0040  0.0316   0.0361   0.0624    0.1026   0.0000   441.5361      -2.60109       9.55959      -1.45060      0.517393       2.26592      0.817887      0.482955    -0.0575240     0.0428058       0.00000       0.00000       0.00000       0.00000       0.00000       0.00000       0.00000       0.00000       0.00000       0.00000       0.00000       0.00000       0.00000       0.00000       0.00000       0.00000       0.00000       0.00000       0.00000       0.00000       0.00000       0.00000       0.00000       0.00000       0.00000       0.00000       8.51709       9.16105       9.02853       6.60168       5.43934       2.86920       1.72412      0.626151      0.264846     0.0567783       0.00000       0.00000       0.00000       0.00000       0.00000       0.00000       0.00000       0.00000       0.00000       0.00000       0.00000       0.00000       0.00000       0.00000       0.00000       0.00000       0.00000       0.00000       0.00000       0.00000       0.00000       0.00000       0.00000       0.00000       0.00000       0.00000
   5  12 2098.4269    0.7137  0.5778  9.9733 -0.0076  0.0443   0.0324   0.0811    0.1471   0.0000   449.4685       3.77320       16.0209       8.20944      -3.16897      -1.04586      0.404984     -0.499254     -0.181649  -0.000952555       0.00000       0.00000       0.00000       0.00000       0.00000       0.00000       0.00000       0.00000       0.00000       0.00000       0.00000       0.00000       0.00000       0.00000       0.00000       0.00000       0.00000       0.00000       0.00000       0.00000       0.00000       0.00000       0.00000       0.00000       0.00000       0.00000       19.7205       21.7259       17.9383       11.8682       6.25959       3.24704       1.35687      0.630989      0.204576     0.0453582       0.00000       0.00000       0.00000       0.00000       0.00000       0.00000       0.00000       0.00000       0.00000       0.00000       0.00000       0.00000       0.00000       0.00000       0.00000       0.00000       0.00000       0.00000       0.00000       0.00000       0.00000       0.00000       0.00000       0.00000       0.00000       0.00000
   5  13 2235.3371    0.9963  0.6579 10.3402  0.0023  0.0313   0.0415   0.0806    0.1645   0.0000   437.8922      -22.0328       6.06551       3.09201      -1.19532      -1.70629     -0.166464     0.0173258      0.265928    -0.0100258       0.00000       0.00000       0.00000       0.00000       0.00000       0.00000       0.00000       0.00000       0.00000       0.00000       0.00000       0.00000       0.00000       0.00000       0.00000       0.00000       0.00000       0.00000       0.00000       0.00000       0.00000       0.00000       0.00000       0.00000       0.00000       0.00000       10.0837       11.6400       9.70587       7.53251       4.83116       2.94677       1.31375      0.630815      0.198635     0.0514606       0.00000       0.00000       0.00000       0.00000       0.00000       0.00000       0.00000       0.00000       0.00000       0.00000       0.00000       0.00000       0.00000       0.00000       0.00000       0.00000       0.00000       0.00000       0.00000       0.00000       0.00000       0.00000       0.00000       0.00000       0.00000       0.00000
   5  14 2371.0516    1.4163  0.7479 10.4761 -0.0008  0.0358   0.0561   0.0881    0.3155   0.0000   436.6334       6.87602       12.6555      -2.41465      -6.76815       1.42870     -0.141384   -0.00162822    -0.0574710     0.0102275       0.00000       0.00000       0.00000       0.00000       0.00000       0.00000       0.00000       0.00000       0.00000       0.00000       0.00000       0.00000       0.00000       0.00000       0.00000       0.00000       0.00000       0.00000       0.00000       0.00000       0.00000       0.00000       0.00000       0.00000       0.00000       0.00000       11.3188       10.9485       10.5153       8.85583       5.39385       3.42463       1.89841      0.771880      0.228922     0.0525695       0.00000       0.00000       0.00000       0.00000       0.00000       0.00000       0.00000       0.00000       0.00000       0.00000       0.00000       0.00000       0.00000       0.00000       0.00000       0.00000       0.00000       0.00000       0.00000       0.00000       0.00000       0.00000       0.00000       0.00000       0.00000       0.00000
   5  15 2506.0478    1.7676  1.0850  9.9620 -0.0035  0.0394   0.0600   0.1084    0.8719   0.0000   453.0012       9.36962       6.89754       5.15221       11.1815      -1.57630      -2.30697       1.07030      0.341362     0.0603907       0.00000       0.00000       0.00000       0.00000       0.00000       0.00000       0.00000       0.00000       0.00000       0.00000       0.00000       0.00000       0.00000       0.00000       0.00000       0.00000       0.00000       0.00000       0.00000       0.00000       0.00000       0.00000       0.00000       0.00000       0.00000       0.00000       12.1625       12.7371       12.4708       9.30690       6.01409       3.70783       1.97634      0.878617      0.279000     0.0601082       0.00000       0.00000       0.00000       0.00000       0.00000       0.00000       0.00000       0.00000       0.00000       0.00000       0.00000       0.00000       0.00000       0.00000       0.00000       0.00000       0.00000       0.00000       0.00000       0.00000       0.00000       0.00000       0.00000       0.00000       0.00000       0.00000
   5  16 2641.1585    2.4496  0.8691 10.9211 -0.0023  0.0362   0.0907   0.0922    0.7079   0.0000   447.4978       17.8176       23.4393      -1.87037      -7.66206      0.258093      0.640416   -0.00722414     -0.129697     0.0262818       0.00000       0.00000       0.00000       0.00000       0.00000       0.00000       0.00000       0.00000       0.00000       0.00000       0.00000       0.00000       0.00000       0.00000       0.00000       0.00000       0.00000       0.00000       0.00000       0.00000       0.00000       0.00000       0.00000       0.00000       0.00000       0.00000       11.9596       13.7252       11.6180       8.58962       5.84972       3.25741       1.60326      0.640653      0.234508     0.0580889       0.00000       0.00000       0.00000       0.00000       0.00000       0.00000       0.00000       0.00000       0.00000       0.00000       0.00000       0.00000       0.00000       0.00000       0.00000       0.00000       0.00000       0.00000       0.00000       0.00000       0.00000       0.00000       0.00000       0.00000       0.00000       0.00000
   5  17 2777.2864    2.9125  0.9397  0.4515  0.0000  0.0390   0.1041   0.0920 1000.0000   0.0000   418.6352      -16.4020       15.5077       8.09902      -3.95585      -1.98854       0.00000       0.00000       0.00000       0.00000       0.00000       0.00000       0.00000       0.00000       0.00000       0.00000       0.00000       0.00000       0.00000       0.00000       0.00000       0.00000       0.00000       0.00000       0.00000       0.00000       0.00000       0.00000       0.00000       0.00000       0.00000       0.00000       0.00000       0.00000       0.00000       0.00000       11.8590       12.5421       12.1245       9.42985       5.60874       3.44928       2.16197      0.850899      0.269948     0.0627741       0.00000       0.00000       0.00000       0.00000       0.00000       0.00000       0.00000       0.00000       0.00000       0.00000       0.00000       0.00000       0.00000       0.00000       0.00000       0.00000       0.00000       0.00000       0.00000       0.00000       0.00000       0.00000       0.00000       0.00000       0.00000       0.00000
   5  21 3322.5117    3.6805  1.5682 11.1419  0.0060  0.0544   0.1140   0.1458    1.2093   0.0000   452.0754       6.19911       10.6717       5.84299      -2.23134       2.94197      -2.05145     0.0797583      0.380624     0.0773753       0.00000       0.00000       0.00000       0.00000       0.00000       0.00000       0.00000       0.00000       0.00000       0.00000       0.00000       0.00000       0.00000       0.00000       0.00000       0.00000       0.00000       0.00000       0.00000       0.00000       0.00000       0.00000       0.00000       0.00000       0.00000       0.00000       17.5222       18.3611       16.5378       13.2030       8.35930       5.12327       2.73343       1.12128      0.346525     0.0795217       0.00000       0.00000       0.00000       0.00000       0.00000       0.00000       0.00000       0.00000       0.00000       0.00000       0.00000       0.00000       0.00000       0.00000       0.00000       0.00000       0.00000       0.00000       0.00000       0.00000       0.00000       0.00000       0.00000       0.00000       0.00000       0.00000
   5  22 3459.3335    3.1849  2.0283 11.5854 -0.0007  0.0598   0.0881   0.1658    0.5589   0.0000   428.2768       26.1245       9.98847       31.5113      0.942842      0.822828      0.355836      0.791780      0.416834     -0.112670       0.00000       0.00000       0.00000       0.00000       0.00000       0.00000       0.00000       0.00000       0.00000       0.00000       0.00000       0.00000       0.00000       0.00000       0.00000       0.00000       0.00000       0.00000       0.00000       0.00000       0.00000       0.00000       0.00000       0.00000       0.00000       0.00000       17.9498       20.7652       17.7616       14.3020       9.21636       5.59159       2.82317       1.25683      0.407580      0.102649       0.00000       0.00000       0.00000       0.00000       0.00000       0.00000       0.00000       0.00000       0.00000       0.00000       0.00000       0.00000       0.00000       0.00000       0.00000       0.00000       0.00000       0.00000       0.00000       0.00000       0.00000       0.00000       0.00000       0.00000       0.00000       0.00000
   5  23 3596.5760    2.5944  3.4028 10.8607 -0.0062  0.0772   0.0554   0.2242    0.4235   0.0000   433.4414      -16.1147       25.0662       1.20674       28.3241       3.04635      -3.10760      -4.15702      0.848154      0.239577       0.00000       0.00000       0.00000       0.00000       0.00000       0.00000       0.00000       0.00000       0.00000       0.00000       0.00000       0.00000       0.00000       0.00000       0.00000       0.00000       0.00000       0.00000       0.00000       0.00000       0.00000       0.00000       0.00000       0.00000       0.00000       0.00000       22.7981       25.9214       23.2559       17.7703       12.5007       7.14603       3.78868       1.58771      0.577723      0.130173       0.00000       0.00000       0.00000       0.00000       0.00000       0.00000       0.00000       0.00000       0.00000       0.00000       0.00000       0.00000       0.00000       0.00000       0.00000       0.00000       0.00000       0.00000       0.00000       0.00000       0.00000       0.00000       0.00000       0.00000       0.00000       0.00000
   5  24 3733.6479    2.1592  5.0595  9.9379 -0.0000  0.0975   0.0371   0.2672    0.3864   0.0000   415.8239       17.0859      -4.02296      -8.98292      -14.9142       4.19999      -2.14144      0.466814    -0.0666917      0.147029       0.00000       0.00000       0.00000       0.00000       0.00000       0.00000       0.00000       0.00000       0.00000       0.00000       0.00000       0.00000       0.00000       0.00000       0.00000       0.00000       0.00000       0.00000       0.00000       0.00000       0.00000       0.00000       0.00000       0.00000       0.00000       0.00000       28.8536       33.2204       29.3578       22.6897       15.6469       9.20724       4.73172       2.05992      0.724813      0.168366       0.00000       0.00000       0.00000       0.00000       0.00000       0.00000       0.00000       0.00000       0.00000       0.00000       0.00000       0.00000       0.00000       0.00000       0.00000       0.00000       0.00000       0.00000       0.00000       0.00000       0.00000       0.00000       0.00000       0.00000       0.00000       0.00000
   5  25 3871.3597    1.7879  6.9080  9.9162 -0.0013  0.1189   0.0271   0.3385    0.2167   0.0000   393.4752      -6.52963       87.5961       24.2590      -15.3401       16.9842       7.43570      -1.31462      0.681311     -0.117979       0.00000       0.00000       0.00000       0.00000       0.00000       0.00000       0.00000       0.00000       0.00000       0.00000       0.00000       0.00000       0.00000       0.00000       0.00000       0.00000       0.00000       0.00000       0.00000       0.00000       0.00000       0.00000       0.00000       0.00000       0.00000       0.00000       34.6794       39.9357       36.1348       27.9136       19.4919       11.2954       6.19390       2.55348      0.939082      0.208827       0.00000       0.00000       0.00000       0.00000       0.00000       0.00000       0.00000       0.00000       0.00000       0.00000       0.00000       0.00000       0.00000       0.00000       0.00000       0.00000       0.00000       0.00000       0.00000       0.00000       0.00000       0.00000       0.00000       0.00000       0.00000       0.00000
   5  28 4286.0767    1.0399 11.8822  9.9314 -0.0043  0.2096   0.0172   0.5998    0.1068   0.0000   560.7415       228.774       92.9736       11.7822       16.5653       17.2155       26.6276      -3.87409      -2.69624      0.416216       0.00000       0.00000       0.00000       0.00000       0.00000       0.00000       0.00000       0.00000       0.00000       0.00000       0.00000       0.00000       0.00000       0.00000       0.00000       0.00000       0.00000       0.00000       0.00000       0.00000       0.00000       0.00000       0.00000       0.00000       0.00000       0.00000       63.5008       75.4743       64.0015       51.3010       33.2428       19.8696       10.3182       4.43139       1.51508      0.379900       0.00000       0.00000       0.00000       0.00000       0.00000       0.00000       0.00000       0.00000       0.00000       0.00000       0.00000       0.00000       0.00000       0.00000       0.00000       0.00000       0.00000       0.00000       0.00000       0.00000       0.00000       0.00000       0.00000       0.00000       0.00000       0.00000
   6  10 1866.0950    0.4031  0.4317  9.5685 -0.0126  0.0342   0.0212   0.0673    0.0849   0.0000   439.6702      -2.69673       7.93611       1.07369     -0.136904       2.97878      -2.73385     -0.138736    -0.0881629     0.0910555    -0.0147620   -0.00571742       0.00000       0.00000       0.00000       0.00000       0.00000       0.00000       0.00000       0.00000       0.00000       0.00000       0.00000       0.00000       0.00000       0.00000       0.00000       0.00000       0.00000       0.00000       0.00000       0.00000       0.00000       0.00000       0.00000       0.00000       9.14259       10.0429       9.51418       6.91159       6.41516       3.96618       2.15618       1.18626      0.391979      0.202529     0.0663581     0.0108390       0.00000       0.00000       0.00000       0.00000       0.00000       0.00000       0.00000       0.00000       0.00000       0.00000       0.00000       0.00000       0.00000       0.00000       0.00000       0.00000       0.00000       0.00000       0.00000       0.00000       0.00000       0.00000       0.00000       0.00000
   6  11 2004.0137    0.5987  0.4343  9.8455 -0.0026  0.0287   0.0299   0.0626    0.0949   0.0000   440.8260      -13.8369       15.4901       4.89645       6.35431       3.22386      0.484413       1.13190     -0.225397     0.0318124    -0.0120522     0.0120114       0.00000       0.00000       0.00000       0.00000       0.00000       0.00000       0.00000       0.00000       0.00000       0.00000       0.00000       0.00000       0.00000       0.00000       0.00000       0.00000       0.00000       0.00000       0.00000       0.00000       0.00000       0.00000       0.00000       0.00000       8.12663       9.09523       7.05128       6.85584       5.07654       3.62753       1.84940       1.01516      0.347567      0.153888     0.0386955     0.0111382       0.00000       0.00000       0.00000       0.00000       0.00000       0.00000       0.00000       0.00000       0.00000       0.00000       0.00000       0.00000       0.00000       0.00000       0.00000       0.00000       0.00000       0.00000       0.00000       0.00000       0.00000       0.00000       0.00000       0.00000
   6  12 2142.4070    0.7329  0.8615  9.6043 -0.0023  0.0385   0.0261   0.0914    0.1813   0.0000   421.5118      -20.7441       20.1056       7.95296      -6.71709      -3.95499       1.06213     -0.125501     0.0102415     -0.262766     0.0121476    -0.0162337       0.00000       0.00000       0.00000       0.00000       0.00000       0.00000       0.00000       0.00000       0.00000       0.00000       0.00000       0.00000       0.00000       0.00000       0.00000       0.00000       0.00000       0.00000       0.00000       0.00000       0.00000       0.00000       0.00000       0.00000       9.51945       11.1225       10.8819       8.44886       6.41377       3.79887       2.43267       1.36362      0.576579      0.223000     0.0761478     0.0149064       0.00000       0.00000       0.00000       0.00000       0.00000       0.00000       0.00000       0.00000       0.00000       0.00000       0.00000       0.00000       0.00000       0.00000       0.00000       0.00000       0.00000       0.00000       0.00000       0.00000       0.00000       0.00000       0.00000       0.00000
   6  13 2279.7812    1.1019  0.7352  9.9892 -0.0058  0.0345   0.0406   0.0766    0.2483   0.0000   424.3998      -1.83961       14.0884       2.61929      -7.29283      -8.44115       2.46024       1.92098      0.108760     0.0941747    -0.0313715   -0.00452423       0.00000       0.00000       0.00000       0.00000       0.00000       0.00000       0.00000       0.00000       0.00000       0.00000       0.00000       0.00000       0.00000       0.00000       0.00000       0.00000       0.00000       0.00000       0.00000       0.00000       0.00000       0.00000       0.00000       0.00000       9.61463       11.7665       10.5838       8.17966       5.50638       3.33797       2.11795      0.991459      0.515491      0.177127     0.0598906     0.0129450       0.00000       0.00000       0.00000       0.00000       0.00000       0.00000       0.00000       0.00000       0.00000       0.00000       0.00000       0.00000       0.00000       0.00000       0.00000       0.00000       0.00000       0.00000       0.00000       0.00000       0.00000       0.00000       0.00000       0.00000
   6  14 2415.4384    1.5457  0.9941  9.8603 -0.0050  0.0372   0.0503   0.0965    0.5500   0.0000   447.4228       5.05330       13.2209      -1.33071       5.84717     -0.453901       1.48202      0.634621      0.422561     -0.117840     0.0253500    0.00239747       0.00000       0.00000       0.00000       0.00000       0.00000       0.00000       0.00000       0.00000       0.00000       0.00000       0.00000       0.00000       0.00000       0.00000       0.00000       0.00000       0.00000       0.00000       0.00000       0.00000       0.00000       0.00000       0.00000       0.00000       9.76680       10.1580       9.75588       8.68632       6.10663       3.85497       2.51599       1.30483      0.603581      0.198289     0.0612192     0.0128081       0.00000       0.00000       0.00000       0.00000       0.00000       0.00000       0.00000       0.00000       0.00000       0.00000       0.00000       0.00000       0.00000       0.00000       0.00000       0.00000       0.00000       0.00000       0.00000       0.00000       0.00000       0.00000       0.00000       0.00000
   6  15 2550.9678    2.0094  0.9032 10.5129 -0.0055  0.0327   0.0665   0.0891    0.4810   0.0000   439.2315      -16.6972       25.3280      -7.43278     -0.828386       1.97723      0.910146      0.867149     -0.638634     -0.218064     0.0969385    0.00129194       0.00000       0.00000       0.00000       0.00000       0.00000       0.00000       0.00000       0.00000       0.00000       0.00000       0.00000       0.00000       0.00000       0.00000       0.00000       0.00000       0.00000       0.00000       0.00000       0.00000       0.00000       0.00000       0.00000       0.00000       8.61586       9.78563       8.80231       7.44314       5.54709       3.63809       2.18336       1.05617      0.518054      0.182869     0.0597862     0.0126269       0.00000       0.00000       0.00000       0.00000       0.00000       0.00000       0.00000       0.00000       0.00000       0.00000       0.00000       0.00000       0.00000       0.00000       0.00000       0.00000       0.00000       0.00000       0.00000       0.00000       0.00000       0.00000       0.00000       0.00000
   6  16 2687.0176    2.6720  0.8608 10.3286 -0.0022  0.0316   0.0868   0.0784    0.7659   0.0000   427.3132       14.1491       1.46145      -3.70915      0.337194       3.77185     -0.713187     -0.910824     -0.323573      0.273105   -0.00710724    -0.0286082       0.00000       0.00000       0.00000       0.00000       0.00000       0.00000       0.00000       0.00000       0.00000       0.00000       0.00000       0.00000       0.00000       0.00000       0.00000       0.00000       0.00000       0.00000       0.00000       0.00000       0.00000       0.00000       0.00000       0.00000       8.00661       9.12144       8.65943       7.10596       5.11173       3.65006       2.04660       1.04776      0.504007      0.200442     0.0572116     0.0127657       0.00000       0.00000       0.00000       0.00000       0.00000       0.00000       0.00000       0.00000       0.00000       0.00000       0.00000       0.00000       0.00000       0.00000       0.00000       0.00000       0.00000       0.00000       0.00000       0.00000       0.00000       0.00000       0.00000       0.00000
   6  18 2960.6348    4.0139  0.7886 11.6384 -0.0079  0.0308   0.1430   0.0756    0.6183   0.0000   434.8034      -2.18524       7.31338       7.15596       2.99102       4.32014       3.96404      0.807935      0.388749     -0.454577    -0.0449285    -0.0122966       0.00000       0.00000       0.00000       0.00000       0.00000       0.00000       0.00000       0.00000       0.00000       0.00000       0.00000       0.00000       0.00000       0.00000       0.00000       0.00000       0.00000       0.00000       0.00000       0.00000       0.00000       0.00000       0.00000       0.00000       8.02831       8.88496       8.29588       6.78702       5.39897       3.63664       2.10698       1.01571      0.470707      0.188763     0.0579452     0.0116304       0.00000       0.00000       0.00000       0.00000       0.00000       0.00000       0.00000       0.00000       0.00000       0.00000       0.00000       0.00000       0.00000       0.00000       0.00000       0.00000       0.00000       0.00000       0.00000       0.00000       0.00000       0.00000       0.00000       0.00000
   6  19 3097.2490    4.1609  1.0198 11.2101  0.0066  0.0447   0.1355   0.0852    0.9477   0.0000   442.4427      -4.66986       10.9571      -3.16712       19.4982       3.86317      -4.72446      -1.30704      0.390102     -0.313207     0.0371342    -0.0203940       0.00000       0.00000       0.00000       0.00000       0.00000       0.00000       0.00000       0.00000       0.00000       0.00000       0.00000       0.00000       0.00000       0.00000       0.00000       0.00000       0.00000       0.00000       0.00000       0.00000       0.00000       0.00000       0.00000       0.00000       10.3418       12.0881       12.4221       8.10121       8.31449       4.78197       2.82444       1.79972      0.538705      0.302659      0.105206     0.0168781       0.00000       0.00000       0.00000       0.00000       0.00000       0.00000       0.00000       0.00000       0.00000       0.00000       0.00000       0.00000       0.00000       0.00000       0.00000       0.00000       0.00000       0.00000       0.00000       0.00000       0.00000       0.00000       0.00000       0.00000
   6  20 3233.9241    4.0791  1.1947 12.2501 -0.0027  0.0413   0.1290   0.1167    0.6075   0.0000   422.2929      -19.2258      -4.30550      -11.1134      -5.49841      -3.53531      0.734276      -1.17504     -0.270916      0.288924    -0.0958135    0.00682455       0.00000       0.00000       0.00000       0.00000       0.00000       0.00000       0.00000       0.00000       0.00000       0.00000       0.00000       0.00000       0.00000       0.00000       0.00000       0.00000       0.00000       0.00000       0.00000       0.00000       0.00000       0.00000       0.00000       0.00000       11.8975       13.3222       12.6850       9.98889       6.68323       4.59832       2.53173       1.33620      0.623450      0.251401     0.0674063     0.0141414       0.00000       0.00000       0.00000       0.00000       0.00000       0.00000       0.00000       0.00000       0.00000       0.00000       0.00000       0.00000       0.00000       0.00000       0.00000       0.00000       0.00000       0.00000       0.00000       0.00000       0.00000       0.00000       0.00000       0.00000
   6  21 3370.9051    3.5350  1.8705 11.1354 -0.0030  0.0512   0.0865   0.1338    0.7346   0.0000   437.2639       2.76669       9.62329      -5.19260      -14.2034      -2.34533      -2.80756       3.04513      0.264974     -0.240331     0.0658556     0.0265335       0.00000       0.00000       0.00000       0.00000       0.00000       0.00000       0.00000       0.00000       0.00000       0.00000       0.00000       0.00000       0.00000       0.00000       0.00000       0.00000       0.00000       0.00000       0.00000       0.00000       0.00000       0.00000       0.00000       0.00000       13.0931       15.1500       14.0535       11.7617       8.63422       5.65796       3.34473       1.81584      0.787367      0.312496     0.0965104     0.0204142       0.00000       0.00000       0.00000       0.00000       0.00000       0.00000       0.00000       0.00000       0.00000       0.00000       0.00000       0.00000       0.00000       0.00000       0.00000       0.00000       0.00000       0.00000       0.00000       0.00000       0.00000       0.00000       0.00000       0.00000
   6  22 3508.2710    2.9900  2.6964 11.0050 -0.0041  0.0651   0.0633   0.1732    0.4447   0.0000   445.2465      -42.5228       35.9294       16.0731       15.5977       5.20580      -2.48801      -1.15507       1.65596     0.0912938     -0.122155     0.0585542       0.00000       0.00000       0.00000       0.00000       0.00000       0.00000       0.00000       0.00000       0.00000       0.00000       0.00000       0.00000       0.00000       0.00000       0.00000       0.00000       0.00000       0.00000       0.00000       0.00000       0.00000       0.00000       0.00000       0.00000       15.4887       19.4154       17.4075       14.9631       10.8988       7.26968       4.22908       2.39725       1.02275      0.423248      0.130624     0.0294110       0.00000       0.00000       0.00000       0.00000       0.00000       0.00000       0.00000       0.00000       0.00000       0.00000       0.00000       0.00000       0.00000       0.00000       0.00000       0.00000       0.00000       0.00000       0.00000       0.00000       0.00000       0.00000       0.00000       0.00000
   6  23 3645.8306    2.5134  4.0831  9.6726  0.0014  0.0777   0.0425   0.2142    0.5339   0.0000   456.6429      -21.2490       14.7987      -37.4100      -6.03439       11.9470       7.65798      -2.85701     -0.930981      0.263980      0.387215    -0.0340000       0.00000       0.00000       0.00000       0.00000       0.00000       0.00000       0.00000       0.00000       0.00000       0.00000       0.00000       0.00000       0.00000       0.00000       0.00000       0.00000       0.00000       0.00000       0.00000       0.00000       0.00000       0.00000       0.00000       0.00000       19.1898       23.4024       21.7768       17.4527       13.3418       8.81617       5.21684       2.62643       1.26286      0.493859      0.164747     0.0332380       0.00000       0.00000       0.00000       0.00000       0.00000       0.00000       0.00000       0.00000       0.00000       0.00000       0.00000       0.00000       0.00000       0.00000       0.00000       0.00000       0.00000       0.00000       0.00000       0.00000       0.00000       0.00000       0.00000       0.00000
   6  24 3783.7543    2.0958  5.4061  9.7082  0.0004  0.0909   0.0318   0.2584    0.3051   0.0000   459.7899       18.1733       18.5246       23.2090       25.0616      0.720232      -7.54143       6.08469      0.766942      0.705450    -0.0549090    -0.0260264       0.00000       0.00000       0.00000       0.00000       0.00000       0.00000       0.00000       0.00000       0.00000       0.00000       0.00000       0.00000       0.00000       0.00000       0.00000       0.00000       0.00000       0.00000       0.00000       0.00000       0.00000       0.00000       0.00000       0.00000       23.4901       27.0018       25.7736       20.9282       15.8863       10.6694       6.34766       3.22183       1.52840      0.592515      0.185402     0.0363851       0.00000       0.00000       0.00000       0.00000       0.00000       0.00000       0.00000       0.00000       0.00000       0.00000       0.00000       0.00000       0.00000       0.00000       0.00000       0.00000       0.00000       0.00000       0.00000       0.00000       0.00000       0.00000       0.00000       0.00000
   6  25 3921.7911    1.7334  7.2315  9.7223 -0.0013  0.1161   0.0243   0.3216    0.1905   0.0000   465.3278      -2.22493      -8.44107       10.0584      -30.6430       17.6538      -5.69351      -5.71080       1.02595      0.389320    -0.0699441     0.0368446       0.00000       0.00000       0.00000       0.00000       0.00000       0.00000       0.00000       0.00000       0.00000       0.00000       0.00000       0.00000       0.00000       0.00000       0.00000       0.00000       0.00000       0.00000       0.00000       0.00000       0.00000       0.00000       0.00000       0.00000       29.0390       34.9013       32.5581       26.7998       19.5543       13.4147       7.78172       4.01388       1.92393      0.761829      0.234879     0.0495531       0.00000       0.00000       0.00000       0.00000       0.00000       0.00000       0.00000       0.00000       0.00000       0.00000       0.00000       0.00000       0.00000       0.00000       0.00000       0.00000       0.00000       0.00000       0.00000       0.00000       0.00000       0.00000       0.00000       0.00000
   7   9 1767.6782    0.2838  0.2794  9.6048 -0.0217  0.0314   0.0198   0.0718    0.0615   0.0000   445.3823       8.20215       3.92480     -0.674706       1.03180      -4.06382     -0.153532     -0.908899     -0.687592     -0.269532   -0.00298806     0.0250563   -0.00958032    0.00210089       0.00000       0.00000       0.00000       0.00000       0.00000       0.00000       0.00000       0.00000       0.00000       0.00000       0.00000       0.00000       0.00000       0.00000       0.00000       0.00000       0.00000       0.00000       0.00000       0.00000       0.00000       0.00000       6.58926       7.08250       7.70750       6.85763       3.86972       3.85564       2.39580       1.29718      0.633345      0.378133      0.172578     0.0629323     0.0117723    0.00241999       0.00000       0.00000       0.00000       0.00000       0.00000       0.00000       0.00000       0.00000       0.00000       0.00000       0.00000       0.00000       0.00000       0.00000       0.00000       0.00000       0.00000       0.00000       0.00000       0.00000       0.00000       0.00000
   7  10 1906.8098    0.4670  0.4011  9.6854 -0.0101  0.0324   0.0246   0.0644    0.0800   0.0000   444.0051      -2.65742       1.63272      -4.36144      0.532796       1.29422       1.98265     0.0985562     -0.241662    -0.0662335    -0.0245200    0.00248123    -0.0125771   0.000772852       0.00000       0.00000       0.00000       0.00000       0.00000       0.00000       0.00000       0.00000       0.00000       0.00000       0.00000       0.00000       0.00000       0.00000       0.00000       0.00000       0.00000       0.00000       0.00000       0.00000       0.00000       0.00000       8.05186       10.6364       9.48668       8.08839       4.98675       3.72754       2.13681       1.26403      0.514684      0.358066      0.113473     0.0510888     0.0108517    0.00314895       0.00000       0.00000       0.00000       0.00000       0.00000       0.00000       0.00000       0.00000       0.00000       0.00000       0.00000       0.00000       0.00000       0.00000       0.00000       0.00000       0.00000       0.00000       0.00000       0.00000       0.00000       0.00000
   7  12 2184.5259    0.9255  0.6935  9.8511  0.0021  0.0284   0.0333   0.0752    0.1685   0.0000   438.2257      -6.38791       8.00476      -3.92329      0.414365     -0.128869      -2.06803     -0.329993     0.0956847     -0.177518    -0.0326664    0.00292503   -0.00237230   -0.00458782       0.00000       0.00000       0.00000       0.00000       0.00000       0.00000       0.00000       0.00000       0.00000       0.00000       0.00000       0.00000       0.00000       0.00000       0.00000       0.00000       0.00000       0.00000       0.00000       0.00000       0.00000       0.00000       6.72587       7.41212       6.41692       5.90387       4.96136       3.78638       2.45621       1.35151      0.675482      0.303328      0.126256     0.0431480     0.0122807    0.00258583       0.00000       0.00000       0.00000       0.00000       0.00000       0.00000       0.00000       0.00000       0.00000       0.00000       0.00000       0.00000       0.00000       0.00000       0.00000       0.00000       0.00000       0.00000       0.00000       0.00000       0.00000       0.00000
   7  13 2322.0466    1.3109  0.8424  9.6307 -0.0055  0.0302   0.0414   0.0763    0.3661   0.0000   433.6692       4.68102     -0.198898       4.15799       3.13818      -2.05135      -3.04869       1.07604      0.991235   -0.00993043      0.129117   -0.00912226   -0.00293964    0.00322680       0.00000       0.00000       0.00000       0.00000       0.00000       0.00000       0.00000       0.00000       0.00000       0.00000       0.00000       0.00000       0.00000       0.00000       0.00000       0.00000       0.00000       0.00000       0.00000       0.00000       0.00000       0.00000       6.87724       7.73878       7.14990       6.55179       5.18822       3.75190       2.48260       1.40459      0.794274      0.330248      0.149734     0.0486391     0.0136651    0.00282582       0.00000       0.00000       0.00000       0.00000       0.00000       0.00000       0.00000       0.00000       0.00000       0.00000       0.00000       0.00000       0.00000       0.00000       0.00000       0.00000       0.00000       0.00000       0.00000       0.00000       0.00000       0.00000
   7  14 2458.1923    1.6151  0.8490 10.6452  0.0009  0.0321   0.0516   0.0817    0.2420   0.0000   424.9816      -14.0025       7.56075      -7.20338      -1.87877       2.68307      -1.43865     -0.172473    -0.0792679      0.544801      0.101539    -0.0208505     0.0400126    0.00623590       0.00000       0.00000       0.00000       0.00000       0.00000       0.00000       0.00000       0.00000       0.00000       0.00000       0.00000       0.00000       0.00000       0.00000       0.00000       0.00000       0.00000       0.00000       0.00000       0.00000       0.00000       0.00000       7.00422       8.24909       8.22067       6.28776       5.49753       3.82375       2.38568       1.45771      0.779015      0.341747      0.149430     0.0565690     0.0166811    0.00278140       0.00000       0.00000       0.00000       0.00000       0.00000       0.00000       0.00000       0.00000       0.00000       0.00000       0.00000       0.00000       0.00000       0.00000       0.00000       0.00000       0.00000       0.00000       0.00000       0.00000       0.00000       0.00000
   7  15 2594.2350    2.0993  0.9219 10.8880  0.0010  0.0341   0.0644   0.0800    0.3191   0.0000   427.0650      -13.7622      -2.71786       4.28899      -3.71694      -1.50235     -0.278033      0.995686      0.184579     -0.309348     0.0616203     0.0488980    -0.0148650    0.00398189       0.00000       0.00000       0.00000       0.00000       0.00000       0.00000       0.00000       0.00000       0.00000       0.00000       0.00000       0.00000       0.00000       0.00000       0.00000       0.00000       0.00000       0.00000       0.00000       0.00000       0.00000       0.00000       8.04584       9.69048       8.84046       8.06448       5.89688       3.85167       2.58659       1.50833      0.883477      0.372033      0.161241     0.0499408     0.0154282    0.00323206       0.00000       0.00000       0.00000       0.00000       0.00000       0.00000       0.00000       0.00000       0.00000       0.00000       0.00000       0.00000       0.00000       0.00000       0.00000       0.00000       0.00000       0.00000       0.00000       0.00000       0.00000       0.00000
   7  16 2731.1194    2.7086  0.8272 11.2441 -0.0002  0.0322   0.0865   0.0768    0.3172   0.0000   435.6765       12.4767       8.56830      -10.8867     -0.318041      -1.07274      0.165371      -1.67228       1.25996     0.0833131     0.0573795     0.0443545    -0.0155521   -0.00203652       0.00000       0.00000       0.00000       0.00000       0.00000       0.00000       0.00000       0.00000       0.00000       0.00000       0.00000       0.00000       0.00000       0.00000       0.00000       0.00000       0.00000       0.00000       0.00000       0.00000       0.00000       0.00000       6.74242       8.05388       7.40569       7.12571       5.19531       3.65619       2.64979       1.39905      0.861210      0.375213      0.176185     0.0494981     0.0154213    0.00328270       0.00000       0.00000       0.00000       0.00000       0.00000       0.00000       0.00000       0.00000       0.00000       0.00000       0.00000       0.00000       0.00000       0.00000       0.00000       0.00000       0.00000       0.00000       0.00000       0.00000       0.00000       0.00000
   7  17 2868.2942    3.5131  0.7529 11.5058 -0.0056  0.0297   0.1124   0.0654    0.4405   0.0000   445.3286      -5.98198       6.40452       6.78572      -3.99972       4.59276       2.19999      0.834932      0.828157      0.420552     0.0569582     0.0339378     0.0249223   -0.00350309       0.00000       0.00000       0.00000       0.00000       0.00000       0.00000       0.00000       0.00000       0.00000       0.00000       0.00000       0.00000       0.00000       0.00000       0.00000       0.00000       0.00000       0.00000       0.00000       0.00000       0.00000       0.00000       7.35047       7.66561       6.51223       6.07627       5.48091       4.16373       2.69516       1.49052      0.730573      0.324779      0.126327     0.0433509     0.0124080    0.00245430       0.00000       0.00000       0.00000       0.00000       0.00000       0.00000       0.00000       0.00000       0.00000       0.00000       0.00000       0.00000       0.00000       0.00000       0.00000       0.00000       0.00000       0.00000       0.00000       0.00000       0.00000       0.00000
   7  18 3005.6182    4.1355  0.8478 11.7256 -0.0021  0.0305   0.1275   0.0739    0.4541   0.0000   435.7310       5.17166       25.6491       1.73233       6.10819       1.16570      -1.65991     -0.488054      0.658310     -0.201009   -0.00688769     0.0347170    -0.0136429   -0.00148881       0.00000       0.00000       0.00000       0.00000       0.00000       0.00000       0.00000       0.00000       0.00000       0.00000       0.00000       0.00000       0.00000       0.00000       0.00000       0.00000       0.00000       0.00000       0.00000       0.00000       0.00000       0.00000       7.65111       8.98216       8.65980       7.04699       5.26561       3.69008       2.41419       1.25860      0.667675      0.323886      0.140907     0.0459093     0.0133585    0.00246058       0.00000       0.00000       0.00000       0.00000       0.00000       0.00000       0.00000       0.00000       0.00000       0.00000       0.00000       0.00000       0.00000       0.00000       0.00000       0.00000       0.00000       0.00000       0.00000       0.00000       0.00000       0.00000
   7  19 3142.7502    4.3500  0.9623 11.3807 -0.0009  0.0321   0.1294   0.0770    0.7974   0.0000   439.3947      -10.5437       13.8408       14.1526      -4.75258      -4.91263       2.77851      -1.02825     0.0929024     -0.211782     0.0884149    -0.0603784    0.00761495    0.00341732       0.00000       0.00000       0.00000       0.00000       0.00000       0.00000       0.00000       0.00000       0.00000       0.00000       0.00000       0.00000       0.00000       0.00000       0.00000       0.00000       0.00000       0.00000       0.00000       0.00000       0.00000       0.00000       7.17650       8.63800       7.95945       7.01158       5.41108       3.77212       2.39538       1.48250      0.788370      0.360537      0.148079     0.0534439     0.0147713    0.00304611       0.00000       0.00000       0.00000       0.00000       0.00000       0.00000       0.00000       0.00000       0.00000       0.00000       0.00000       0.00000       0.00000       0.00000       0.00000       0.00000       0.00000       0.00000       0.00000       0.00000       0.00000       0.00000
   7  20 3279.8263    3.7308  1.3699 12.0102  0.0042  0.0411   0.1007   0.1030    0.3323   0.0000   427.2901      -28.7569       1.39309      -13.9930      -11.4242      -5.44655      -2.42237      -2.74330      0.956900     0.0603162     -0.267344    0.00454802    -0.0215009    -0.0136739       0.00000       0.00000       0.00000       0.00000       0.00000       0.00000       0.00000       0.00000       0.00000       0.00000       0.00000       0.00000       0.00000       0.00000       0.00000       0.00000       0.00000       0.00000       0.00000       0.00000       0.00000       0.00000       8.74197       10.1717       10.0456       8.12763       6.93175       5.15098       3.18545       1.93951       1.03354      0.454530      0.201771     0.0754112     0.0209302    0.00391307       0.00000       0.00000       0.00000       0.00000       0.00000       0.00000       0.00000       0.00000       0.00000       0.00000       0.00000       0.00000       0.00000       0.00000       0.00000       0.00000       0.00000       0.00000       0.00000       0.00000       0.00000       0.00000
   7  21 3417.3776    3.2264  1.9419 11.6043 -0.0036  0.0487   0.0744   0.1251    0.2973   0.0000   443.0544      -19.1889       31.3233       8.54947      -7.75960      -3.98057      0.176204       2.23447       1.31911      0.330834     -0.144966     0.0119807   -0.00317743    0.00311848       0.00000       0.00000       0.00000       0.00000       0.00000       0.00000       0.00000       0.00000       0.00000       0.00000       0.00000       0.00000       0.00000       0.00000       0.00000       0.00000       0.00000       0.00000       0.00000       0.00000       0.00000       0.00000       10.8583       12.7227       12.2475       10.3986       8.35981       5.91182       3.90009       2.26382       1.14415      0.585414      0.228383     0.0832915     0.0239867    0.00453618       0.00000       0.00000       0.00000       0.00000       0.00000       0.00000       0.00000       0.00000       0.00000       0.00000       0.00000       0.00000       0.00000       0.00000       0.00000       0.00000       0.00000       0.00000       0.00000       0.00000       0.00000       0.00000
   7  22 3555.0823    2.7517  3.0330 10.7622 -0.0003  0.0607   0.0489   0.1668    0.2913   0.0000   472.3402       19.8475       9.04653       11.9433      -6.50628     -0.644483       1.16814      -4.07332      -1.12834      0.144892      0.298353      0.105904    -0.0300069   -0.00652317       0.00000       0.00000       0.00000       0.00000       0.00000       0.00000       0.00000       0.00000       0.00000       0.00000       0.00000       0.00000       0.00000       0.00000       0.00000       0.00000       0.00000       0.00000       0.00000       0.00000       0.00000       0.00000       13.8466       16.8414       15.9674       13.4802       10.5055       7.29280       4.71263       2.74543       1.48428      0.676135      0.290899      0.102313     0.0303130    0.00579401       0.00000       0.00000       0.00000       0.00000       0.00000       0.00000       0.00000       0.00000       0.00000       0.00000       0.00000       0.00000       0.00000       0.00000       0.00000       0.00000       0.00000       0.00000       0.00000       0.00000       0.00000       0.00000
   7  23 3693.3637    2.3047  4.4414  9.8405 -0.0024  0.0751   0.0334   0.2011    0.3103   0.0000   469.2675      -34.0750       30.2152       9.92908       16.6072       7.74226      -6.52155      -4.85570     -0.354332     -0.232614     -0.438796    -0.0739318    -0.0190901    0.00891431       0.00000       0.00000       0.00000       0.00000       0.00000       0.00000       0.00000       0.00000       0.00000       0.00000       0.00000       0.00000       0.00000       0.00000       0.00000       0.00000       0.00000       0.00000       0.00000       0.00000       0.00000       0.00000       17.4637       19.1678       18.5061       16.9033       13.0999       9.37140       6.10211       3.68437       1.98086      0.906139      0.371429      0.128275     0.0348145    0.00665607       0.00000       0.00000       0.00000       0.00000       0.00000       0.00000       0.00000       0.00000       0.00000       0.00000       0.00000       0.00000       0.00000       0.00000       0.00000       0.00000       0.00000       0.00000       0.00000       0.00000       0.00000       0.00000
   7  24 3831.8497    1.9379  5.9204  9.6809 -0.0016  0.0966   0.0256   0.2460    0.2158   0.0000   463.9876      -33.7499       3.80754      -12.3240       11.7197      -13.3456      -9.27708      -2.36008       4.88587     -0.986251      0.492662     0.0179433     0.0756018  -0.000125256       0.00000       0.00000       0.00000       0.00000       0.00000       0.00000       0.00000       0.00000       0.00000       0.00000       0.00000       0.00000       0.00000       0.00000       0.00000       0.00000       0.00000       0.00000       0.00000       0.00000       0.00000       0.00000       19.5627       25.1683       22.4209       21.1991       15.7119       11.9791       7.49331       4.58455       2.44771       1.15146      0.487349      0.178038     0.0478883     0.0106739       0.00000       0.00000       0.00000       0.00000       0.00000       0.00000       0.00000       0.00000       0.00000       0.00000       0.00000       0.00000       0.00000       0.00000       0.00000       0.00000       0.00000       0.00000       0.00000       0.00000       0.00000       0.00000
   7  25 3970.3272    1.6394  8.4322  9.2279 -0.0004  0.1155   0.0186   0.3209    0.1779   0.0000   421.6529      -18.0847      -39.5322       15.5038      -5.12479      -17.6867       7.82082       5.14377      -2.91665      0.495394     -0.163600     -0.194678     0.0632404   -0.00853802       0.00000       0.00000       0.00000       0.00000       0.00000       0.00000       0.00000       0.00000       0.00000       0.00000       0.00000       0.00000       0.00000       0.00000       0.00000       0.00000       0.00000       0.00000       0.00000       0.00000       0.00000       0.00000       26.0535       31.0866       29.5431       25.5031       20.0538       14.5077       9.24729       5.51700       2.99640       1.34194      0.588239      0.207035     0.0579134     0.0111744       0.00000       0.00000       0.00000       0.00000       0.00000       0.00000       0.00000       0.00000       0.00000       0.00000       0.00000       0.00000       0.00000       0.00000       0.00000       0.00000       0.00000       0.00000       0.00000       0.00000       0.00000       0.00000
   8  10 1945.9721    0.5213  0.4989  9.5822 -0.0019  0.0335   0.0216   0.0614    0.0891   0.0000   451.5063       2.98031       12.4400      -4.84417      -1.79995       2.57400       1.56830      -1.58278      -2.14753      0.868462      0.629081     -0.138699    -0.0302254    0.00422734    0.00399042  -0.000664737       0.00000       0.00000       0.00000       0.00000       0.00000       0.00000       0.00000       0.00000       0.00000       0.00000       0.00000       0.00000       0.00000       0.00000       0.00000       0.00000       0.00000       0.00000       0.00000       0.00000       4.65919       7.71017       5.54881       6.36168       4.58638       3.83925       2.78518       1.66083       1.08634      0.463579      0.311381     0.0978985     0.0501719     0.0134123    0.00434965    0.00104554       0.00000       0.00000       0.00000       0.00000       0.00000       0.00000       0.00000       0.00000       0.00000       0.00000       0.00000       0.00000       0.00000       0.00000       0.00000       0.00000       0.00000       0.00000       0.00000       0.00000
   8  12 2225.0952    1.0006  0.6790  9.9098 -0.0013  0.0364   0.0343   0.0612    0.1612   0.0000   425.7439       2.77912       12.0841      -7.22041     -0.435223       2.62053       1.30668      -1.24631      -1.27815      0.227952      0.300285     0.0332106     0.0662602    -0.0134832   -0.00368025    0.00226497       0.00000       0.00000       0.00000       0.00000       0.00000       0.00000       0.00000       0.00000       0.00000       0.00000       0.00000       0.00000       0.00000       0.00000       0.00000       0.00000       0.00000       0.00000       0.00000       0.00000       5.79970       8.58668       6.39071       7.13255       5.50401       4.34325       3.23341       1.80566       1.29386      0.533498      0.349238      0.105352     0.0585490     0.0138779    0.00476364    0.00109404       0.00000       0.00000       0.00000       0.00000       0.00000       0.00000       0.00000       0.00000       0.00000       0.00000       0.00000       0.00000       0.00000       0.00000       0.00000       0.00000       0.00000       0.00000       0.00000       0.00000
   8  13 2362.8400    1.3896  0.8136 10.0829 -0.0031  0.0296   0.0432   0.0701    0.2565   0.0000   433.4436     -0.399125       23.7010      -10.6543      -3.25917       5.56447      0.881250      -2.39103    -0.0975006      -1.01269     -0.214684    -0.0921378    -0.0310211   -0.00158458   -0.00547494  -0.000185754       0.00000       0.00000       0.00000       0.00000       0.00000       0.00000       0.00000       0.00000       0.00000       0.00000       0.00000       0.00000       0.00000       0.00000       0.00000       0.00000       0.00000       0.00000       0.00000       0.00000       6.06992       7.61368       7.22046       6.67904       4.87950       3.76926       2.37685       1.62610      0.909115      0.517496      0.238631      0.108834     0.0401702     0.0135514    0.00317301   0.000708776       0.00000       0.00000       0.00000       0.00000       0.00000       0.00000       0.00000       0.00000       0.00000       0.00000       0.00000       0.00000       0.00000       0.00000       0.00000       0.00000       0.00000       0.00000       0.00000       0.00000
   8  14 2499.3763    1.7256  0.9177 10.4191 -0.0033  0.0332   0.0489   0.0730    0.2688   0.0000   421.5974       2.90067       14.4533      -4.98398     -0.856951     -0.834440       2.76378       1.78345      0.421567   -0.00620410    -0.0993939    -0.0581684    -0.0693994  -0.000974859   -0.00187071   0.000110832       0.00000       0.00000       0.00000       0.00000       0.00000       0.00000       0.00000       0.00000       0.00000       0.00000       0.00000       0.00000       0.00000       0.00000       0.00000       0.00000       0.00000       0.00000       0.00000       0.00000       6.40546       7.76315       7.06827       5.89420       5.72476       4.39408       3.19568       2.00461       1.08702      0.572729      0.267011      0.117775     0.0440928     0.0156985    0.00440895   0.000744938       0.00000       0.00000       0.00000       0.00000       0.00000       0.00000       0.00000       0.00000       0.00000       0.00000       0.00000       0.00000       0.00000       0.00000       0.00000       0.00000       0.00000       0.00000       0.00000       0.00000
   8  15 2636.0799    2.3179  0.9557 10.7732 -0.0039  0.0318   0.0645   0.0747    0.3341   0.0000   442.3240      -10.2166       9.41884       13.4105       3.65973     -0.727429      -1.70437      -1.96271      -1.32706     -0.893986     -0.114029    -0.0715665     0.0505949    0.00971002    0.00127295  -6.01185e-05       0.00000       0.00000       0.00000       0.00000       0.00000       0.00000       0.00000       0.00000       0.00000       0.00000       0.00000       0.00000       0.00000       0.00000       0.00000       0.00000       0.00000       0.00000       0.00000       0.00000       5.99336       6.80471       7.28847       6.25980       5.23302       3.65139       2.84532       1.80329      0.977884      0.561648      0.297021      0.131506     0.0462134     0.0151246    0.00415995   0.000653432       0.00000       0.00000       0.00000       0.00000       0.00000       0.00000       0.00000       0.00000       0.00000       0.00000       0.00000       0.00000       0.00000       0.00000       0.00000       0.00000       0.00000       0.00000       0.00000       0.00000
   8  16 2773.7532    2.8170  0.8573 11.6255 -0.0032  0.0301   0.0855   0.0750    0.2532   0.0000   450.3523      -1.55619       9.64744      -2.96916      -9.37275       1.02589      0.961089       1.59057      0.304653      0.243202      0.371816      0.122747    -0.0224966    -0.0194928   -0.00158646  -0.000112811       0.00000       0.00000       0.00000       0.00000       0.00000       0.00000       0.00000       0.00000       0.00000       0.00000       0.00000       0.00000       0.00000       0.00000       0.00000       0.00000       0.00000       0.00000       0.00000       0.00000       6.18190       6.39320       6.29997       6.53647       5.30867       3.50795       2.37402       1.72185       1.12729      0.604636      0.291614      0.112277     0.0407986     0.0120854    0.00324876   0.000597229       0.00000       0.00000       0.00000       0.00000       0.00000       0.00000       0.00000       0.00000       0.00000       0.00000       0.00000       0.00000       0.00000       0.00000       0.00000       0.00000       0.00000       0.00000       0.00000       0.00000
   8  17 2911.5009    3.7376  0.7898 11.4551 -0.0031  0.0261   0.1121   0.0687    0.4143   0.0000   438.5063     -0.473336       16.4661       6.32858       1.99202      -2.28106       2.24432     -0.174075     -0.101986      0.221735     0.0578893     0.0306438    -0.0128150    -0.0151979    0.00541785   0.000661078       0.00000       0.00000       0.00000       0.00000       0.00000       0.00000       0.00000       0.00000       0.00000       0.00000       0.00000       0.00000       0.00000       0.00000       0.00000       0.00000       0.00000       0.00000       0.00000       0.00000       5.30296       6.27610       6.59740       5.37991       4.50868       3.20410       2.19700       1.43220      0.808618      0.439492      0.226557     0.0943491     0.0373712     0.0130293    0.00330547   0.000523312       0.00000       0.00000       0.00000       0.00000       0.00000       0.00000       0.00000       0.00000       0.00000       0.00000       0.00000       0.00000       0.00000       0.00000       0.00000       0.00000       0.00000       0.00000       0.00000       0.00000
   8  18 3049.1431    4.1463  0.7906 12.1283 -0.0056  0.0282   0.1247   0.0698    0.3050   0.0000   438.5801      0.834873       2.24824      -6.53775      -3.86894       7.41546      -2.12879     -0.223925    -0.0391699       1.13044     0.0164373    -0.0172544   -0.00485114   -0.00842203   0.000521821  -0.000686913       0.00000       0.00000       0.00000       0.00000       0.00000       0.00000       0.00000       0.00000       0.00000       0.00000       0.00000       0.00000       0.00000       0.00000       0.00000       0.00000       0.00000       0.00000       0.00000       0.00000       5.74240       6.30882       6.03686       5.94218       5.10793       3.51310       2.26436       1.58599       1.08006      0.557986      0.261974     0.0964356     0.0402566     0.0121282    0.00322163   0.000602877       0.00000       0.00000       0.00000       0.00000       0.00000       0.00000       0.00000       0.00000       0.00000       0.00000       0.00000       0.00000       0.00000       0.00000       0.00000       0.00000       0.00000       0.00000       0.00000       0.00000
   8  19 3186.6700    4.2488  1.1844 11.6673 -0.0033  0.0350   0.1079   0.0940    0.5582   0.0000   440.0523       2.72274       9.87831       16.0936      -5.52804     0.0507483      -4.85269      -2.14307     -0.526755     -0.496325     -0.600198      0.153638    -0.0416194    -0.0220723  -0.000421879   0.000296951       0.00000       0.00000       0.00000       0.00000       0.00000       0.00000       0.00000       0.00000       0.00000       0.00000       0.00000       0.00000       0.00000       0.00000       0.00000       0.00000       0.00000       0.00000       0.00000       0.00000       7.45789       7.98772       8.28060       7.61700       5.83813       4.45837       3.37343       2.06514       1.14546      0.611562      0.334993      0.139621     0.0504505     0.0148620    0.00386264   0.000670098       0.00000       0.00000       0.00000       0.00000       0.00000       0.00000       0.00000       0.00000       0.00000       0.00000       0.00000       0.00000       0.00000       0.00000       0.00000       0.00000       0.00000       0.00000       0.00000       0.00000
   8  20 3324.2649    3.8416  1.4855 11.6959 -0.0016  0.0408   0.0876   0.0964    0.3347   0.0000   441.5883       9.86769       2.35161      -2.08856      -9.09344     -0.776307      -1.59809      0.347291     -0.286686     -0.825185     -0.683490      0.164994     0.0532857     0.0468828   -0.00157958   0.000544990       0.00000       0.00000       0.00000       0.00000       0.00000       0.00000       0.00000       0.00000       0.00000       0.00000       0.00000       0.00000       0.00000       0.00000       0.00000       0.00000       0.00000       0.00000       0.00000       0.00000       8.50918       10.4429       10.2057       8.95793       6.86790       5.23080       3.63969       2.15101       1.31751      0.662951      0.349735      0.146756     0.0609779     0.0182272    0.00489928   0.000911893       0.00000       0.00000       0.00000       0.00000       0.00000       0.00000       0.00000       0.00000       0.00000       0.00000       0.00000       0.00000       0.00000       0.00000       0.00000       0.00000       0.00000       0.00000       0.00000       0.00000
   8  21 3462.3648    3.2303  2.1867 10.9101 -0.0007  0.0497   0.0617   0.1161    0.3160   0.0000   446.7084      -26.9187      -19.1910       2.83836      -2.78329     -0.436726     -0.364670    -0.0679928      -1.24732      0.291898      0.291574     -0.110153    -0.0422745    -0.0265759   -0.00533189   0.000307834       0.00000       0.00000       0.00000       0.00000       0.00000       0.00000       0.00000       0.00000       0.00000       0.00000       0.00000       0.00000       0.00000       0.00000       0.00000       0.00000       0.00000       0.00000       0.00000       0.00000       10.0351       11.0933       10.5467       10.4957       8.81298       5.88133       4.15674       2.75733       1.82656      0.985348      0.439556      0.185478     0.0670713     0.0204513    0.00597691    0.00106468       0.00000       0.00000       0.00000       0.00000       0.00000       0.00000       0.00000       0.00000       0.00000       0.00000       0.00000       0.00000       0.00000       0.00000       0.00000       0.00000       0.00000       0.00000       0.00000       0.00000
   8  22 3600.7026    2.5667  3.4388 10.4642  0.0001  0.0604   0.0401   0.1642    0.2246   0.0000   418.2896      -7.97098       20.8029       7.14670      -4.16181      -11.4076      -2.55629       2.84727      0.596003     -0.767944      0.565253     0.0151978     -0.161760    -0.0108844   -0.00205586   3.94865e-05       0.00000       0.00000       0.00000       0.00000       0.00000       0.00000       0.00000       0.00000       0.00000       0.00000       0.00000       0.00000       0.00000       0.00000       0.00000       0.00000       0.00000       0.00000       0.00000       0.00000       11.2777       13.7132       13.1957       12.3492       9.92498       7.56119       5.16200       3.47057       1.95080       1.10951      0.522951      0.236471     0.0849709     0.0298227    0.00764967    0.00147433       0.00000       0.00000       0.00000       0.00000       0.00000       0.00000       0.00000       0.00000       0.00000       0.00000       0.00000       0.00000       0.00000       0.00000       0.00000       0.00000       0.00000       0.00000       0.00000       0.00000
   8  23 3739.3247    2.1341  4.7441 10.3163 -0.0013  0.0762   0.0297   0.1991    0.1658   0.0000   456.7122      -9.74414       14.2440      -9.24741       12.1208       12.1553      -5.26548      -1.17681     -0.497537      -1.15913     -0.196629      0.246827      0.101100     0.0438555   -0.00551783  -0.000705807       0.00000       0.00000       0.00000       0.00000       0.00000       0.00000       0.00000       0.00000       0.00000       0.00000       0.00000       0.00000       0.00000       0.00000       0.00000       0.00000       0.00000       0.00000       0.00000       0.00000       15.2769       18.1266       17.9652       15.5736       13.2551       9.76553       6.92343       4.35065       2.56809       1.34687      0.672007      0.282734      0.112031     0.0365295     0.0100463    0.00165537       0.00000       0.00000       0.00000       0.00000       0.00000       0.00000       0.00000       0.00000       0.00000       0.00000       0.00000       0.00000       0.00000       0.00000       0.00000       0.00000       0.00000       0.00000       0.00000       0.00000
   8  24 3878.1451    1.8210  6.4950  9.7340 -0.0004  0.0921   0.0217   0.2490    0.1538   0.0000   386.6983      -48.2619       26.5772      -8.37959       19.4276      -1.13286      -7.36674      -7.29596      -2.87174       1.48036    -0.0440658      0.463470     0.0182763    -0.0137228     0.0120179    0.00292774       0.00000       0.00000       0.00000       0.00000       0.00000       0.00000       0.00000       0.00000       0.00000       0.00000       0.00000       0.00000       0.00000       0.00000       0.00000       0.00000       0.00000       0.00000       0.00000       0.00000       17.9134       22.3992       20.8946       19.2134       15.7360       11.8745       8.35020       5.22341       3.17154       1.66894      0.801807      0.351121      0.138029     0.0441376     0.0120782    0.00225835       0.00000       0.00000       0.00000       0.00000       0.00000       0.00000       0.00000       0.00000       0.00000       0.00000       0.00000       0.00000       0.00000       0.00000       0.00000       0.00000       0.00000       0.00000       0.00000       0.00000
   8  25 4017.2218    1.5284  8.3696  9.6290 -0.0015  0.1096   0.0167   0.3085    0.1106   0.0000   435.1193      -3.93811       11.5809       9.44047      -27.7182       29.7008       5.02430       3.17967      -10.4656      0.645615     -0.246869    -0.0957541    -0.0497523     0.0258436   -0.00212024   -0.00358465       0.00000       0.00000       0.00000       0.00000       0.00000       0.00000       0.00000       0.00000       0.00000       0.00000       0.00000       0.00000       0.00000       0.00000       0.00000       0.00000       0.00000       0.00000       0.00000       0.00000       20.9731       25.6673       25.0546       22.6571       18.7203       14.0474       10.0300       6.35432       3.82725       2.02511       1.02545      0.437609      0.172600     0.0553205     0.0149770    0.00264047       0.00000       0.00000       0.00000       0.00000       0.00000       0.00000       0.00000       0.00000       0.00000       0.00000       0.00000       0.00000       0.00000       0.00000       0.00000       0.00000       0.00000       0.00000       0.00000       0.00000
   8  27 4296.2412    1.0705 13.4433  9.5786 -0.0008  0.1771   0.0120   0.5104    0.0716   0.0000   417.4409      -69.3817       13.8324      -16.4783      -23.3447       18.9217       41.3016     -0.150563      -5.75516     -0.847640       1.75522     -0.613177     -0.781011     -0.110309    -0.0105570   -0.00256346       0.00000       0.00000       0.00000       0.00000       0.00000       0.00000       0.00000       0.00000       0.00000       0.00000       0.00000       0.00000       0.00000       0.00000       0.00000       0.00000       0.00000       0.00000       0.00000       0.00000       33.5883       41.4986       39.5224       36.8756       30.1790       23.0324       16.8773       10.5496       6.21778       3.33923       1.69258      0.732452      0.284318     0.0899407     0.0244685    0.00441897       0.00000       0.00000       0.00000       0.00000       0.00000       0.00000       0.00000       0.00000       0.00000       0.00000       0.00000       0.00000       0.00000       0.00000       0.00000       0.00000       0.00000       0.00000       0.00000       0.00000
   8  28 4435.9421    0.8849 15.1154  9.6361 -0.0037  0.2138   0.0104   0.6094    0.0590   0.0000   363.6433       77.1629       26.5655      -28.5120      -41.6092      -5.75334       51.1130     -0.120450      -10.5696      -3.85892       2.45720      0.803437     -0.752975    0.00194318     0.0156770     0.0122556       0.00000       0.00000       0.00000       0.00000       0.00000       0.00000       0.00000       0.00000       0.00000       0.00000       0.00000       0.00000       0.00000       0.00000       0.00000       0.00000       0.00000       0.00000       0.00000       0.00000       41.1049       49.8651       49.3639       44.8102       37.4312       28.0955       19.7297       13.0996       7.73078       4.21000       2.12063      0.901005      0.348687      0.116116     0.0298150    0.00514418       0.00000       0.00000       0.00000       0.00000       0.00000       0.00000       0.00000       0.00000       0.00000       0.00000       0.00000       0.00000       0.00000       0.00000       0.00000       0.00000       0.00000       0.00000       0.00000       0.00000
   9  10 1984.1986    0.5653  0.4959  9.6087 -0.0009  0.0268   0.0223   0.0642    0.0893   0.0000   435.2923      -6.85248       5.74377       2.70126     -0.792107      -3.03890       1.10320      0.293468       1.14931      0.252402     0.0940439     0.0357812    0.00245877   -0.00752580     0.0112484    0.00305653   0.000568640  -0.000108187       0.00000       0.00000       0.00000       0.00000       0.00000       0.00000       0.00000       0.00000       0.00000       0.00000       0.00000       0.00000       0.00000       0.00000       0.00000       0.00000       0.00000       0.00000       3.91924       5.68922       4.95594       5.08972       4.12722       3.22016       2.55007       1.53909       1.05680      0.614275      0.345356      0.139380     0.0813250     0.0289682     0.0118527    0.00328951    0.00100959   0.000189284       0.00000       0.00000       0.00000       0.00000       0.00000       0.00000       0.00000       0.00000       0.00000       0.00000       0.00000       0.00000       0.00000       0.00000       0.00000       0.00000       0.00000       0.00000
   9  12 2264.4824    1.0237  0.8612  9.7331  0.0042  0.0312   0.0298   0.0709    0.1765   0.0000   432.1447       13.3571       24.5670       4.92991      -9.50310     -0.425600      -3.57693     0.0385976      0.100769       1.62633      0.705240     -0.391677     -0.129127    0.00459538    0.00437949  -0.000675098   -0.00161146   0.000185886       0.00000       0.00000       0.00000       0.00000       0.00000       0.00000       0.00000       0.00000       0.00000       0.00000       0.00000       0.00000       0.00000       0.00000       0.00000       0.00000       0.00000       0.00000       5.10825       6.28735       6.42978       5.68251       4.66073       4.03775       2.87691       1.83406       1.28016      0.707282      0.390876      0.192998     0.0851366     0.0368239     0.0144456    0.00396578   0.000965187   0.000165917       0.00000       0.00000       0.00000       0.00000       0.00000       0.00000       0.00000       0.00000       0.00000       0.00000       0.00000       0.00000       0.00000       0.00000       0.00000       0.00000       0.00000       0.00000
   9  13 2402.2605    1.4425  0.9923 10.4474 -0.0086  0.0349   0.0395   0.0754    0.1990   0.0000   439.4626      -7.57366       16.9756      -7.72609       6.61492     -0.397470       2.87463      -1.63381      0.652439      0.637367      0.302400   -0.00153521      0.131470    -0.0439471    0.00589145    0.00362514   0.000502822   7.37540e-05       0.00000       0.00000       0.00000       0.00000       0.00000       0.00000       0.00000       0.00000       0.00000       0.00000       0.00000       0.00000       0.00000       0.00000       0.00000       0.00000       0.00000       0.00000       6.40944       7.96978       7.92993       7.34144       5.88969       4.17652       3.26470       2.08030       1.34063      0.731414      0.432497      0.222500      0.100578     0.0393728     0.0139891    0.00395113    0.00108003   0.000184663       0.00000       0.00000       0.00000       0.00000       0.00000       0.00000       0.00000       0.00000       0.00000       0.00000       0.00000       0.00000       0.00000       0.00000       0.00000       0.00000       0.00000       0.00000
   9  14 2539.4853    1.9325  0.9419 10.8162 -0.0061  0.0298   0.0542   0.0730    0.2338   0.0000   441.6924      -10.0349       11.6120       1.13985      -1.99903      -2.41051       3.51793      -2.95866      -1.95741      -1.14131     -0.143315      0.208124    -0.0563366     0.0248234     0.0107245    0.00271676   0.000886502  -4.38016e-05       0.00000       0.00000       0.00000       0.00000       0.00000       0.00000       0.00000       0.00000       0.00000       0.00000       0.00000       0.00000       0.00000       0.00000       0.00000       0.00000       0.00000       0.00000       5.69694       6.41434       6.28493       5.96399       4.98611       4.06973       2.92614       2.00336       1.27245      0.737758      0.397407      0.190991     0.0868899     0.0338283     0.0120282    0.00353624   0.000827297   0.000148175       0.00000       0.00000       0.00000       0.00000       0.00000       0.00000       0.00000       0.00000       0.00000       0.00000       0.00000       0.00000       0.00000       0.00000       0.00000       0.00000       0.00000       0.00000
   9  15 2676.9689    2.4599  0.9667 10.6296 -0.0074  0.0297   0.0667   0.0737    0.3991   0.0000   444.7561      -5.48698       12.3777      -4.39368       5.13729       4.61868      -4.82430      0.927463      -2.47642     -0.191546     -0.146043    -0.0343779     -0.260284    -0.0408780    -0.0124395    0.00846263  -0.000296474   1.81737e-05       0.00000       0.00000       0.00000       0.00000       0.00000       0.00000       0.00000       0.00000       0.00000       0.00000       0.00000       0.00000       0.00000       0.00000       0.00000       0.00000       0.00000       0.00000       4.96759       6.19765       6.18138       5.42542       4.84635       3.57550       2.76203       1.90239       1.13848      0.662022      0.366393      0.184499     0.0875181     0.0336347     0.0120345    0.00393429   0.000999173   0.000159403       0.00000       0.00000       0.00000       0.00000       0.00000       0.00000       0.00000       0.00000       0.00000       0.00000       0.00000       0.00000       0.00000       0.00000       0.00000       0.00000       0.00000       0.00000
   9  16 2815.1500    3.3423  0.7957 11.2622 -0.0013  0.0259   0.0965   0.0616    0.3392   0.0000   437.4716      -8.15183       5.63626      -6.35081       2.96281      -1.22381     0.0647544      -1.90928      -1.20057      0.523927      0.383991    -0.0213971     0.0123916   -0.00284469     0.0132468    0.00133475   0.000174601   2.25976e-05       0.00000       0.00000       0.00000       0.00000       0.00000       0.00000       0.00000       0.00000       0.00000       0.00000       0.00000       0.00000       0.00000       0.00000       0.00000       0.00000       0.00000       0.00000       4.33094       5.37016       5.32934       5.04922       4.13585       3.25212       2.29297       1.65976       1.00500      0.598860      0.336644      0.164684     0.0764441     0.0294910     0.0108608    0.00346429   0.000811188   0.000149651       0.00000       0.00000       0.00000       0.00000       0.00000       0.00000       0.00000       0.00000       0.00000       0.00000       0.00000       0.00000       0.00000       0.00000       0.00000       0.00000       0.00000       0.00000
   9  17 2953.4997    3.7181  0.9121 11.5920 -0.0009  0.0278   0.1022   0.0690    0.3436   0.0000   436.8110       5.00379       7.49716      -3.28750       2.01835      0.403594       1.30869       1.17431       2.42845     -0.491285      0.236622      0.214518    -0.0717561    -0.0499131    0.00777396   -0.00104669  -0.000731785  -0.000222366       0.00000       0.00000       0.00000       0.00000       0.00000       0.00000       0.00000       0.00000       0.00000       0.00000       0.00000       0.00000       0.00000       0.00000       0.00000       0.00000       0.00000       0.00000       4.78920       5.85864       5.48142       5.39584       4.40344       3.60574       2.72847       1.75887       1.19874      0.643423      0.366905      0.179517     0.0810729     0.0329218     0.0120656    0.00322790   0.000891581   0.000166058       0.00000       0.00000       0.00000       0.00000       0.00000       0.00000       0.00000       0.00000       0.00000       0.00000       0.00000       0.00000       0.00000       0.00000       0.00000       0.00000       0.00000       0.00000
   9  18 3091.4566    4.2133  0.9168 12.0459 -0.0042  0.0280   0.1146   0.0719    0.3210   0.0000   441.9356      -4.31392       10.7085     -0.634242      -3.13224      -9.76286      0.832164      -2.50381       1.21659     -0.294325      0.110748     0.0730928    -0.0434803    0.00162131   0.000372183    0.00122972  -0.000699249   2.39145e-05       0.00000       0.00000       0.00000       0.00000       0.00000       0.00000       0.00000       0.00000       0.00000       0.00000       0.00000       0.00000       0.00000       0.00000       0.00000       0.00000       0.00000       0.00000       4.99984       5.71179       5.89937       5.43316       4.43082       3.76609       2.72776       1.72589       1.18134      0.704906      0.377394      0.162181     0.0867131     0.0341750     0.0128703    0.00347466   0.000834137   0.000145430       0.00000       0.00000       0.00000       0.00000       0.00000       0.00000       0.00000       0.00000       0.00000       0.00000       0.00000       0.00000       0.00000       0.00000       0.00000       0.00000       0.00000       0.00000
   9  19 3229.4492    3.9345  1.2732 12.4693 -0.0030  0.0380   0.0983   0.0880    0.2419   0.0000   439.0673      -10.2084       9.07177       20.5141      -9.56062     0.0658263       2.10634      -1.73197     -0.255200     -0.364332      0.530120      0.222124      0.177174    -0.0257990    0.00337631    0.00687269  -0.000270892   0.000204153       0.00000       0.00000       0.00000       0.00000       0.00000       0.00000       0.00000       0.00000       0.00000       0.00000       0.00000       0.00000       0.00000       0.00000       0.00000       0.00000       0.00000       0.00000       6.29925       8.02207       7.57708       7.23030       6.00763       4.81539       3.54088       2.24515       1.54882      0.915304      0.483437      0.230908      0.106188     0.0448233     0.0162391    0.00465378    0.00124459   0.000229521       0.00000       0.00000       0.00000       0.00000       0.00000       0.00000       0.00000       0.00000       0.00000       0.00000       0.00000       0.00000       0.00000       0.00000       0.00000       0.00000       0.00000       0.00000
   9  20 3367.6602    3.3249  1.8299 11.8239 -0.0034  0.0431   0.0672   0.1081    0.1703   0.0000   432.9800      -25.2436       4.37961       14.4790       3.63228      -1.30807       1.91399     -0.715031       1.12934      -1.38500      -1.25645      0.132011      0.334542     0.0369957   -0.00702348   0.000753594    0.00112178  -0.000176798       0.00000       0.00000       0.00000       0.00000       0.00000       0.00000       0.00000       0.00000       0.00000       0.00000       0.00000       0.00000       0.00000       0.00000       0.00000       0.00000       0.00000       0.00000       7.43322       9.65337       9.26449       8.80731       6.95074       5.68939       3.80632       2.66511       1.72262      0.999078      0.558764      0.269508      0.124217     0.0494316     0.0188203    0.00565227    0.00133147   0.000264384       0.00000       0.00000       0.00000       0.00000       0.00000       0.00000       0.00000       0.00000       0.00000       0.00000       0.00000       0.00000       0.00000       0.00000       0.00000       0.00000       0.00000       0.00000
   9  21 3506.1411    2.8851  2.6320 11.2831 -0.0002  0.0519   0.0488   0.1289    0.1407   0.0000   434.6818       5.87491       23.9345      -2.33605       1.63441      -4.72003      -6.06189      0.793353     -0.626218      0.482813     -0.870561      0.163452      0.376234    -0.0505958    0.00274274   -0.00150150   0.000171968  -0.000281861       0.00000       0.00000       0.00000       0.00000       0.00000       0.00000       0.00000       0.00000       0.00000       0.00000       0.00000       0.00000       0.00000       0.00000       0.00000       0.00000       0.00000       0.00000       9.37939       11.1651       11.3064       10.1399       8.89649       6.69162       4.84605       3.28265       2.08061       1.28956      0.672643      0.322133      0.151690     0.0605594     0.0209342    0.00677700    0.00168846   0.000268588       0.00000       0.00000       0.00000       0.00000       0.00000       0.00000       0.00000       0.00000       0.00000       0.00000       0.00000       0.00000       0.00000       0.00000       0.00000       0.00000       0.00000       0.00000
   9  22 3645.1082    2.4432  3.9786 10.5842 -0.0012  0.0614   0.0344   0.1681    0.1326   0.0000   435.1365     -0.235298      -6.21534      0.442911       14.2209       5.98230       5.65977       2.88954      -5.21357       1.20799      0.837796     -0.559032     -0.263862     0.0923506   -0.00278750   -0.00209110    0.00169832   8.35429e-05       0.00000       0.00000       0.00000       0.00000       0.00000       0.00000       0.00000       0.00000       0.00000       0.00000       0.00000       0.00000       0.00000       0.00000       0.00000       0.00000       0.00000       0.00000       11.1214       13.3905       13.2035       12.1358       10.2548       7.96905       5.95153       4.12920       2.46555       1.47302      0.794973      0.395632      0.185912     0.0725749     0.0249890    0.00801078    0.00194697   0.000331502       0.00000       0.00000       0.00000       0.00000       0.00000       0.00000       0.00000       0.00000       0.00000       0.00000       0.00000       0.00000       0.00000       0.00000       0.00000       0.00000       0.00000       0.00000
   9  23 3784.0666    2.0705  5.4102 10.2057  0.0003  0.0777   0.0256   0.2070    0.1234   0.0000   418.9475      -4.69299      -4.67289       18.5293      -9.63688      -6.32149      -2.68827      -2.65120       5.04363      -1.42089      0.196823     -0.485643     -0.239619   -0.00530279    -0.0226891    0.00740009   -0.00210500  -0.000548978       0.00000       0.00000       0.00000       0.00000       0.00000       0.00000       0.00000       0.00000       0.00000       0.00000       0.00000       0.00000       0.00000       0.00000       0.00000       0.00000       0.00000       0.00000       13.2281       16.4133       16.5000       15.0045       12.9248       9.80848       7.24835       5.14317       3.10413       1.85045       1.01554      0.521845      0.234886     0.0945917     0.0333316     0.0108907    0.00266834   0.000440781       0.00000       0.00000       0.00000       0.00000       0.00000       0.00000       0.00000       0.00000       0.00000       0.00000       0.00000       0.00000       0.00000       0.00000       0.00000       0.00000       0.00000       0.00000
   9  24 3923.3863    1.7227  7.1460  9.8930 -0.0003  0.0948   0.0191   0.2525    0.1009   0.0000   405.2955       2.94533       8.25528       7.31786      -8.53917      -9.36338       8.43540       4.49285     -0.214986     -0.493995      0.660170     -0.416579     -0.109082    -0.0494361     0.0164945     0.0162575   -0.00188036  -0.000389440       0.00000       0.00000       0.00000       0.00000       0.00000       0.00000       0.00000       0.00000       0.00000       0.00000       0.00000       0.00000       0.00000       0.00000       0.00000       0.00000       0.00000       0.00000       16.3041       19.8965       20.5050       18.4996       15.7162       12.0274       9.20664       5.90379       3.95180       2.28942       1.26529      0.620864      0.292049      0.119500     0.0436047     0.0125833    0.00331858   0.000521324       0.00000       0.00000       0.00000       0.00000       0.00000       0.00000       0.00000       0.00000       0.00000       0.00000       0.00000       0.00000       0.00000       0.00000       0.00000       0.00000       0.00000       0.00000
   9  27 4342.3937    1.0061 13.1198  9.5529 -0.0014  0.1659   0.0111   0.4851    0.0636   0.0000   454.7121      -36.0789       20.5184      -66.9069       20.1988       11.1440       25.4020      -13.1251      -9.28373       7.39600      0.661734      0.969418     -0.129573      0.173583    -0.0383402    0.00461026     0.0134535   0.000817220       0.00000       0.00000       0.00000       0.00000       0.00000       0.00000       0.00000       0.00000       0.00000       0.00000       0.00000       0.00000       0.00000       0.00000       0.00000       0.00000       0.00000       0.00000       28.4751       34.3827       35.6880       32.5534       27.0514       22.3492       16.3884       11.0915       7.07763       4.22651       2.23059       1.15365      0.515243      0.224453     0.0794303     0.0244509    0.00574492   0.000937792       0.00000       0.00000       0.00000       0.00000       0.00000       0.00000       0.00000       0.00000       0.00000       0.00000       0.00000       0.00000       0.00000       0.00000       0.00000       0.00000       0.00000       0.00000
  10  10 2021.4877    0.6512  0.4748  9.6236 -0.0041  0.0289   0.0265   0.0515    0.0956   0.0000   438.0490      -4.67461       13.0699       3.10837      -5.44093      0.989685      0.115717     -0.618420      0.692255     -0.768104     -0.545293      0.222878    -0.0382397     0.0397816    -0.0118686  -0.000618021    0.00187328    0.00101861   0.000255971  -5.44839e-06       0.00000       0.00000       0.00000       0.00000       0.00000       0.00000       0.00000       0.00000       0.00000       0.00000       0.00000       0.00000       0.00000       0.00000       0.00000       0.00000       4.04657       5.16766       4.68189       4.87121       3.51404       3.59863       2.81570       2.16217       1.13683      0.928590      0.479108      0.263902      0.105364     0.0744457     0.0271780     0.0115259    0.00289604    0.00106664   0.000190537   4.26024e-05       0.00000       0.00000       0.00000       0.00000       0.00000       0.00000       0.00000       0.00000       0.00000       0.00000       0.00000       0.00000       0.00000       0.00000       0.00000       0.00000
  10  11 2162.9524    0.8528  0.7055  9.6547 -0.0023  0.0270   0.0268   0.0656    0.1508   0.0000   441.2878      -8.75845       6.11733       9.21966      -2.80797     -0.818447     0.0833174       2.49054      0.402295      0.610427     -0.547707     -0.414311      0.132837      0.137180     0.0149668   -0.00505305   -0.00208717   0.000250620  -0.000400094   1.53473e-05       0.00000       0.00000       0.00000       0.00000       0.00000       0.00000       0.00000       0.00000       0.00000       0.00000       0.00000       0.00000       0.00000       0.00000       0.00000       0.00000       4.43454       4.81103       5.38098       4.80247       4.19270       3.54467       2.53767       1.86446       1.29716      0.800107      0.437653      0.270028      0.135976     0.0570484     0.0246092     0.0101643    0.00331870   0.000921417   0.000194414   2.79888e-05       0.00000       0.00000       0.00000       0.00000       0.00000       0.00000       0.00000       0.00000       0.00000       0.00000       0.00000       0.00000       0.00000       0.00000       0.00000       0.00000
  10  12 2302.7461    1.1805  0.9387  9.7459 -0.0059  0.0338   0.0306   0.0715    0.2431   0.0000   443.6918      -5.33183       14.7856      -1.45225     -0.357236     -0.678593      0.143121      0.438280      -1.33483       1.13283     -0.337290     -0.122043     0.0558635    -0.0238114     0.0202479    -0.0159041   -0.00428422    0.00182405  -0.000149050  -9.67972e-06       0.00000       0.00000       0.00000       0.00000       0.00000       0.00000       0.00000       0.00000       0.00000       0.00000       0.00000       0.00000       0.00000       0.00000       0.00000       0.00000       5.02415       5.85993       6.14969       5.18499       5.51361       3.97138       3.32394       2.46701       1.49787       1.08517      0.546115      0.332921      0.179783     0.0644574     0.0345475     0.0121656    0.00359325    0.00137584   0.000305520   3.85427e-05       0.00000       0.00000       0.00000       0.00000       0.00000       0.00000       0.00000       0.00000       0.00000       0.00000       0.00000       0.00000       0.00000       0.00000       0.00000       0.00000
  10  13 2440.7685    1.6022  0.9125 10.3421 -0.0003  0.0329   0.0424   0.0680    0.2317   0.0000   449.0884       3.52956       10.2836       3.85907      -3.77014      -4.99589       1.40166      -1.82763      0.801559      0.138051      0.253765   -0.00650016      0.170253    -0.0717386   -0.00711181   -0.00320922    0.00163893  -0.000152851  -0.000360980  -1.62090e-05       0.00000       0.00000       0.00000       0.00000       0.00000       0.00000       0.00000       0.00000       0.00000       0.00000       0.00000       0.00000       0.00000       0.00000       0.00000       0.00000       4.71290       6.70463       5.57753       6.00073       4.77453       4.39792       3.24697       2.36271       1.59349      0.912375      0.630835      0.256630      0.162827     0.0608127     0.0338595    0.00933355    0.00443638    0.00111571   0.000284217   5.72992e-05       0.00000       0.00000       0.00000       0.00000       0.00000       0.00000       0.00000       0.00000       0.00000       0.00000       0.00000       0.00000       0.00000       0.00000       0.00000       0.00000
  10  14 2578.5453    2.0321  1.0279 10.6265 -0.0040  0.0285   0.0517   0.0780    0.2683   0.0000   438.8036       5.26348       6.10623       9.15383       2.55584       3.08010      -1.94991     0.0860982     -0.828171    -0.0583063      0.906291     -0.299291     0.0919846     0.0800799    -0.0162050   -0.00518764   0.000683676   -0.00121634   0.000382659  -2.18881e-05       0.00000       0.00000       0.00000       0.00000       0.00000       0.00000       0.00000       0.00000       0.00000       0.00000       0.00000       0.00000       0.00000       0.00000       0.00000       0.00000       4.31484       5.57550       5.31963       5.29210       4.54253       3.70245       2.60768       1.92713       1.27690      0.836901      0.497726      0.268277      0.137432     0.0606120     0.0266806    0.00984576    0.00340163    0.00103092   0.000233360   4.17090e-05       0.00000       0.00000       0.00000       0.00000       0.00000       0.00000       0.00000       0.00000       0.00000       0.00000       0.00000       0.00000       0.00000       0.00000       0.00000       0.00000
  10  15 2716.9818    2.6465  0.9818 10.8620  0.0000  0.0294   0.0644   0.0720    0.3077   0.0000   433.6852      -10.6096       22.6815     -0.359285      -2.13357      -3.01361       3.19051      -1.81296     -0.304336      0.259750     0.0657305     0.0766554     -0.135003    0.00276020  -0.000208530    0.00277946   -0.00493503   0.000297428   0.000262388   3.14725e-05       0.00000       0.00000       0.00000       0.00000       0.00000       0.00000       0.00000       0.00000       0.00000       0.00000       0.00000       0.00000       0.00000       0.00000       0.00000       0.00000       4.56734       5.73276       5.16869       5.36939       4.74045       3.92005       2.68348       1.86163       1.39314      0.897185      0.567331      0.276591      0.149529     0.0553737     0.0276342    0.00909408    0.00366357   0.000954449   0.000236468   4.34321e-05       0.00000       0.00000       0.00000       0.00000       0.00000       0.00000       0.00000       0.00000       0.00000       0.00000       0.00000       0.00000       0.00000       0.00000       0.00000       0.00000
  10  16 2855.6540    3.2801  0.8558 11.6396 -0.0006  0.0250   0.0866   0.0617    0.2257   0.0000   439.7164      0.254781       15.7514      -1.80687       8.08394      -1.90032     -0.651923     -0.717031       1.60533      0.467523     -0.506491     -0.122865     0.0277445     -0.101527    -0.0308232   -0.00164973    0.00577111   0.000890355   0.000222984   2.49102e-05       0.00000       0.00000       0.00000       0.00000       0.00000       0.00000       0.00000       0.00000       0.00000       0.00000       0.00000       0.00000       0.00000       0.00000       0.00000       0.00000       4.18107       4.82072       5.00735       4.61786       4.06248       3.32418       2.46258       1.71664       1.21768      0.751711      0.433815      0.246986      0.120775     0.0540108     0.0226538    0.00910255    0.00305342   0.000835569   0.000191953   2.91585e-05       0.00000       0.00000       0.00000       0.00000       0.00000       0.00000       0.00000       0.00000       0.00000       0.00000       0.00000       0.00000       0.00000       0.00000       0.00000       0.00000
  10  17 2994.4131    4.0144  0.8825 11.9970 -0.0009  0.0268   0.1056   0.0637    0.2622   0.0000   433.3525      0.670560       6.27512       4.07267       4.04068       9.14274       3.26465      0.891361      -1.36265       1.12712      0.124636      0.122946    -0.0844677     0.0752166     0.0152343    0.00249857    0.00180635  -0.000159757   0.000234298   3.93391e-06       0.00000       0.00000       0.00000       0.00000       0.00000       0.00000       0.00000       0.00000       0.00000       0.00000       0.00000       0.00000       0.00000       0.00000       0.00000       0.00000       4.15232       4.66305       5.00237       4.81046       3.96090       3.37818       2.65132       1.87596       1.21955      0.813071      0.466249      0.252440      0.123867     0.0640611     0.0264374     0.0103505    0.00320888   0.000925258   0.000200297   3.36851e-05       0.00000       0.00000       0.00000       0.00000       0.00000       0.00000       0.00000       0.00000       0.00000       0.00000       0.00000       0.00000       0.00000       0.00000       0.00000       0.00000
  10  18 3132.8739    4.2621  0.8960 12.4495 -0.0016  0.0272   0.1103   0.0653    0.2348   0.0000   435.9989       3.04060       12.4530       4.60135      0.279147     -0.905167      -1.56325      0.417743     -0.412235     -0.216319     -0.319448      0.124455      0.148094     0.0936525    0.00328560    0.00510015   -0.00286901  -0.000350489   1.64377e-05   1.92021e-05       0.00000       0.00000       0.00000       0.00000       0.00000       0.00000       0.00000       0.00000       0.00000       0.00000       0.00000       0.00000       0.00000       0.00000       0.00000       0.00000       4.47969       5.39858       5.20248       5.04860       4.30172       3.69457       2.73848       1.99608       1.30104      0.832544      0.494258      0.253700      0.126044     0.0602195     0.0250584    0.00947996    0.00323976   0.000943330   0.000210865   3.76487e-05       0.00000       0.00000       0.00000       0.00000       0.00000       0.00000       0.00000       0.00000       0.00000       0.00000       0.00000       0.00000       0.00000       0.00000       0.00000       0.00000
  10  19 3271.2418    3.8881  1.4347 11.2506  0.0039  0.0374   0.0792   0.0838    0.3720   0.0000   438.7316      -12.6675       14.3763      -9.40811      -3.02676      -2.21723       3.39847      0.696407     -0.401900      0.341324     -0.155956      0.319006      0.111262    -0.0780456     0.0235312   -0.00594922   -0.00121026   -0.00104927   0.000545965   5.64833e-08       0.00000       0.00000       0.00000       0.00000       0.00000       0.00000       0.00000       0.00000       0.00000       0.00000       0.00000       0.00000       0.00000       0.00000       0.00000       0.00000       5.54266       6.85379       6.84305       6.83927       5.34300       4.89820       3.66630       2.57110       1.71329       1.14288      0.642275      0.355773      0.176238     0.0844769     0.0372801     0.0149353    0.00468919    0.00134266   0.000295273   5.59325e-05       0.00000       0.00000       0.00000       0.00000       0.00000       0.00000       0.00000       0.00000       0.00000       0.00000       0.00000       0.00000       0.00000       0.00000       0.00000       0.00000
  10  20 3409.9522    3.3412  2.1347 11.4327 -0.0070  0.0424   0.0588   0.1108    0.1718   0.0000   440.2286       3.43282       20.3459      -9.09974      -4.49541      -8.92705       15.2449       1.61128      -1.59964      -2.21226    0.00183245     -0.377845      0.293368    -0.0484427    -0.0336022    0.00459462    0.00605494  -0.000956248  -0.000548849   4.59369e-05       0.00000       0.00000       0.00000       0.00000       0.00000       0.00000       0.00000       0.00000       0.00000       0.00000       0.00000       0.00000       0.00000       0.00000       0.00000       0.00000       6.81251       7.87468       7.93878       7.41280       7.00020       5.63971       4.15379       2.80815       2.03586       1.36442      0.795341      0.429880      0.205988     0.0908949     0.0389537     0.0152907    0.00513954    0.00148350   0.000350170   5.27083e-05       0.00000       0.00000       0.00000       0.00000       0.00000       0.00000       0.00000       0.00000       0.00000       0.00000       0.00000       0.00000       0.00000       0.00000       0.00000       0.00000
  10  21 3549.0180    2.7929  2.8876 11.1547 -0.0020  0.0512   0.0428   0.1310    0.1282   0.0000   439.5904      -16.2387       3.10713       3.93879      -4.24620       5.52963       4.26557       3.33543     -0.711776      0.597128      -1.01300      0.183304      0.156405    -0.0187637     0.0641373     0.0263733     0.0109167  -0.000857928  -0.000411457   2.95320e-05       0.00000       0.00000       0.00000       0.00000       0.00000       0.00000       0.00000       0.00000       0.00000       0.00000       0.00000       0.00000       0.00000       0.00000       0.00000       0.00000       8.19439       9.97411       10.0360       9.16002       8.31337       6.63524       5.14951       3.64004       2.53412       1.48696      0.908176      0.494690      0.241809      0.119196     0.0459931     0.0186326    0.00648842    0.00179488   0.000440839   6.62882e-05       0.00000       0.00000       0.00000       0.00000       0.00000       0.00000       0.00000       0.00000       0.00000       0.00000       0.00000       0.00000       0.00000       0.00000       0.00000       0.00000
  10  22 3688.1734    2.3086  4.2516 10.5974 -0.0005  0.0632   0.0299   0.1661    0.1073   0.0000   431.5405      -7.76063       6.32780      -13.4070      -9.51441      -11.8305      -1.53198       4.42705       2.72359       2.60047     -0.664884     -0.449870      0.129128     -0.125473   -0.00673610    0.00112348    0.00860668   -0.00181556   0.000172133   0.000121819       0.00000       0.00000       0.00000       0.00000       0.00000       0.00000       0.00000       0.00000       0.00000       0.00000       0.00000       0.00000       0.00000       0.00000       0.00000       0.00000       9.87587       12.4823       12.4677       11.4339       10.0986       8.27556       6.25605       4.54450       2.96533       1.87176       1.11119      0.580001      0.305930      0.138049     0.0619071     0.0225157    0.00796239    0.00234037   0.000540902   8.72019e-05       0.00000       0.00000       0.00000       0.00000       0.00000       0.00000       0.00000       0.00000       0.00000       0.00000       0.00000       0.00000       0.00000       0.00000       0.00000       0.00000
  10  23 3827.7399    1.9010  5.7987 10.1141  0.0003  0.0775   0.0219   0.2048    0.1039   0.0000   437.7316      -18.5930     -0.398497      -7.17402      -2.13448       11.4976      -16.2387       1.23627       2.87754      0.400613      -1.67732     -0.820298      0.316698      0.106719     0.0828564    -0.0296954   -0.00385160    0.00164303  -0.000412009  -0.000120733       0.00000       0.00000       0.00000       0.00000       0.00000       0.00000       0.00000       0.00000       0.00000       0.00000       0.00000       0.00000       0.00000       0.00000       0.00000       0.00000       12.2396       14.6102       15.2781       14.0205       12.5480       9.97383       7.70425       5.54235       3.60709       2.37299       1.37243      0.746855      0.383015      0.177072     0.0776456     0.0288728    0.00955472    0.00290228   0.000664033   9.97282e-05       0.00000       0.00000       0.00000       0.00000       0.00000       0.00000       0.00000       0.00000       0.00000       0.00000       0.00000       0.00000       0.00000       0.00000       0.00000       0.00000
  10  24 3967.5862    1.5572  7.5972  9.8523 -0.0015  0.0943   0.0164   0.2599    0.0880   0.0000   446.2244       24.0724       35.8379       6.03950      -16.4682       6.88730      -9.36153      -3.07448       4.68901      -1.33171      -4.26471      0.298721      0.412587      0.420461     -0.122099     0.0538945   -0.00952223    0.00152179   0.000443619   7.57040e-05       0.00000       0.00000       0.00000       0.00000       0.00000       0.00000       0.00000       0.00000       0.00000       0.00000       0.00000       0.00000       0.00000       0.00000       0.00000       0.00000       14.4158       18.0040       18.9345       17.4136       15.3304       12.1332       9.24933       6.64217       4.44134       2.80829       1.70625      0.911405      0.458443      0.227147     0.0938009     0.0361293     0.0125864    0.00369336   0.000857849   0.000129390       0.00000       0.00000       0.00000       0.00000       0.00000       0.00000       0.00000       0.00000       0.00000       0.00000       0.00000       0.00000       0.00000       0.00000       0.00000       0.00000
  10  25 4107.5609    1.3557  9.4827  9.8113 -0.0029  0.1127   0.0140   0.3184    0.0709   0.0000   457.6354       3.79350       12.9265      -62.2002      -7.52296      0.587284       15.2316       7.53957      -8.06741      -12.3128       1.87664       1.91473     -0.463476     -0.217527     0.0697601    -0.0184820  -0.000957326  -8.06332e-05  -0.000761187  -1.98270e-05       0.00000       0.00000       0.00000       0.00000       0.00000       0.00000       0.00000       0.00000       0.00000       0.00000       0.00000       0.00000       0.00000       0.00000       0.00000       0.00000       17.8078       21.8971       22.2364       20.7156       18.5829       14.7109       11.6786       8.02574       5.56001       3.50544       2.05564       1.11541      0.567036      0.260867      0.113509     0.0434207     0.0146801    0.00420308    0.00103222   0.000152177       0.00000       0.00000       0.00000       0.00000       0.00000       0.00000       0.00000       0.00000       0.00000       0.00000       0.00000       0.00000       0.00000       0.00000       0.00000       0.00000
  10  26 4247.7388    1.1209 11.7205  9.6353 -0.0018  0.1394   0.0116   0.4028    0.0644   0.0000   458.6526      -20.4680       48.1348       27.8130       59.0705      -3.28767      0.793932      0.477037       1.46651       4.10613       1.54333      -1.28218      -1.03042      0.104167     -0.131961    -0.0995918    -0.0186795    0.00416363   -0.00157074   0.000223961       0.00000       0.00000       0.00000       0.00000       0.00000       0.00000       0.00000       0.00000       0.00000       0.00000       0.00000       0.00000       0.00000       0.00000       0.00000       0.00000       21.3645       26.1827       26.2850       25.8266       22.0349       18.3056       14.0133       10.1734       6.87377       4.33588       2.60143       1.42292      0.718656      0.348951      0.144270     0.0558667     0.0188642    0.00534286    0.00122233   0.000200733       0.00000       0.00000       0.00000       0.00000       0.00000       0.00000       0.00000       0.00000       0.00000       0.00000       0.00000       0.00000       0.00000       0.00000       0.00000       0.00000
  10  27 4388.1154    0.9466 13.7043  9.6182 -0.0036  0.1726   0.0103   0.4834    0.0571   0.0000   446.9107      -23.7437       46.3844       22.1869       58.7180      -19.4180      -8.86973       8.94978       6.54776       2.31643      0.312101      -3.22465     -0.128806     0.0236829     0.0982985     -0.120095    -0.0635490    0.00217451  -0.000370397  -9.05413e-05       0.00000       0.00000       0.00000       0.00000       0.00000       0.00000       0.00000       0.00000       0.00000       0.00000       0.00000       0.00000       0.00000       0.00000       0.00000       0.00000       25.8128       32.8985       33.0726       31.2360       27.9765       22.6376       17.4966       12.4377       8.50468       5.50391       3.24673       1.77899      0.892787      0.424017      0.180511     0.0702498     0.0237851    0.00697064    0.00163450   0.000252197       0.00000       0.00000       0.00000       0.00000       0.00000       0.00000       0.00000       0.00000       0.00000       0.00000       0.00000       0.00000       0.00000       0.00000       0.00000       0.00000
  11   9 1915.4179    0.5580  0.3735  9.6094 -0.0176  0.0228   0.0243   0.0400    0.0756   0.0000   437.4484      -5.69872       6.88833       4.48604       1.56012      -2.30683     -0.673172     -0.187285       1.36992      0.294855     -0.279000      0.340545     -0.114489     0.0914412    -0.0283512    0.00665885   -0.00292284    0.00466365  -0.000275186  -0.000202511  -5.61407e-05   5.31412e-06       0.00000       0.00000       0.00000       0.00000       0.00000       0.00000       0.00000       0.00000       0.00000       0.00000       0.00000       0.00000       0.00000       0.00000       3.16482       4.02854       4.09714       3.79370       3.71949       2.75524       2.17881       1.49790       1.08662      0.754113      0.450174      0.299327      0.138937     0.0706516     0.0383064     0.0130219    0.00594195    0.00234064   0.000670430   0.000207974   4.98755e-05   6.67793e-06       0.00000       0.00000       0.00000       0.00000       0.00000       0.00000       0.00000       0.00000       0.00000       0.00000       0.00000       0.00000       0.00000       0.00000
  11  10 2057.9251    0.6501  0.6491  9.5096 -0.0033  0.0257   0.0201   0.0627    0.0993   0.0000   436.0445       4.36039       8.17985      0.523667      -4.89019      -4.82360       4.60581      -1.36080       1.06201     -0.141499     -0.328845     -0.223244    -0.0627426     -0.124523    0.00224612   -0.00329725   -0.00514890   -0.00380276   3.80926e-05  -0.000121825   1.55583e-05   4.95355e-06       0.00000       0.00000       0.00000       0.00000       0.00000       0.00000       0.00000       0.00000       0.00000       0.00000       0.00000       0.00000       0.00000       0.00000       3.21930       3.90921       4.29841       4.24411       3.56234       2.95447       2.43852       1.81706       1.21905      0.779799      0.579510      0.301206      0.168482     0.0899886     0.0455475     0.0213795    0.00812101    0.00274501   0.000968294   0.000245634   5.50610e-05   8.58907e-06       0.00000       0.00000       0.00000       0.00000       0.00000       0.00000       0.00000       0.00000       0.00000       0.00000       0.00000       0.00000       0.00000       0.00000
  11  12 2339.9759    1.2745  0.8794 10.2421 -0.0052  0.0286   0.0346   0.0724    0.1857   0.0000   439.8010      -3.48410       13.0221       3.66322      -4.30559      -2.21891     -0.924585       1.25373       1.25379     -0.785389      0.981400      0.201108      0.188019    -0.0568235    -0.0161319    -0.0128451   -0.00228796  -0.000332098   0.000498142  -0.000866419  -6.51611e-05  -1.53595e-05       0.00000       0.00000       0.00000       0.00000       0.00000       0.00000       0.00000       0.00000       0.00000       0.00000       0.00000       0.00000       0.00000       0.00000       4.12585       5.02818       4.74405       4.45079       3.92054       3.64014       2.92540       2.42544       1.59571       1.03460      0.590110      0.347616      0.183296     0.0971050     0.0462602     0.0198831    0.00777909    0.00289206   0.000891277   0.000277771   5.18260e-05   9.25340e-06       0.00000       0.00000       0.00000       0.00000       0.00000       0.00000       0.00000       0.00000       0.00000       0.00000       0.00000       0.00000       0.00000       0.00000
  11  13 2478.4858    1.7390  1.0088  9.9481 -0.0022  0.0305   0.0429   0.0699    0.4026   0.0000   434.4177      -2.90060       12.4921      -2.39069       9.89916      -1.75939      -1.23089       1.67313      0.330568      0.401401      0.323123    0.00337425      0.121306     -0.196275   -0.00347647    0.00687582    -0.0107639    0.00156101   5.94602e-05   1.27524e-05  -2.00121e-05   1.04376e-05       0.00000       0.00000       0.00000       0.00000       0.00000       0.00000       0.00000       0.00000       0.00000       0.00000       0.00000       0.00000       0.00000       0.00000       4.32257       4.83817       5.23030       5.33593       4.41035       3.43592       3.02500       2.28615       1.49088       1.00910      0.629266      0.374148      0.201645      0.109431     0.0560831     0.0244061    0.00958129    0.00316510   0.000917486   0.000257998   5.68235e-05   8.66431e-06       0.00000       0.00000       0.00000       0.00000       0.00000       0.00000       0.00000       0.00000       0.00000       0.00000       0.00000       0.00000       0.00000       0.00000
  11  14 2616.8689    2.2088  1.0130 10.7616  0.0043  0.0275   0.0538   0.0714    0.2564   0.0000   439.9699      0.686494       17.0942      -1.59324      -2.42184      -5.56093     -0.125375      -2.84329     -0.136068      -1.07120     0.0330825      0.815831    -0.0715287     -0.279027     0.0347077     0.0498936    0.00951062   -0.00185247  -0.000828561  -0.000139096   4.52330e-05  -1.00174e-05       0.00000       0.00000       0.00000       0.00000       0.00000       0.00000       0.00000       0.00000       0.00000       0.00000       0.00000       0.00000       0.00000       0.00000       3.86393       4.71396       4.50924       4.72854       4.09702       3.54420       2.71679       1.99101       1.45724      0.986221      0.596324      0.362923      0.203800      0.101637     0.0469424     0.0199218    0.00837878    0.00300441   0.000921356   0.000246478   5.67742e-05   9.70727e-06       0.00000       0.00000       0.00000       0.00000       0.00000       0.00000       0.00000       0.00000       0.00000       0.00000       0.00000       0.00000       0.00000       0.00000
  11  15 2756.0625    2.8325  0.8238 11.6438 -0.0039  0.0255   0.0726   0.0604    0.1894   0.0000   445.0843      -3.71390       15.6280      -7.03727      -7.24586      -4.99823       1.55062      0.168332      0.948272     -0.127088     -0.225999     -0.124359      0.124141    -0.0482710    -0.0382060    -0.0192065   -0.00236227   -0.00332712  -0.000290941  -0.000180876  -1.79879e-05   6.50878e-06       0.00000       0.00000       0.00000       0.00000       0.00000       0.00000       0.00000       0.00000       0.00000       0.00000       0.00000       0.00000       0.00000       0.00000       3.63939       4.36602       4.36748       4.47664       3.93753       3.14750       2.67951       1.76186       1.36624      0.864190      0.598093      0.339452      0.180321     0.0940373     0.0453795     0.0202532    0.00775021    0.00282875   0.000894401   0.000211403   5.73839e-05   8.45150e-06       0.00000       0.00000       0.00000       0.00000       0.00000       0.00000       0.00000       0.00000       0.00000       0.00000       0.00000       0.00000       0.00000       0.00000
  11  16 2895.3362    3.5291  0.8336 12.1050 -0.0075  0.0270   0.0956   0.0607    0.2024   0.0000   435.9186       2.31134       9.77490     -0.973637      -2.12574       5.16683      -2.21213     -0.476963     -0.240600      -1.45158      0.908144      0.120182    -0.0873910     0.0294293    -0.0809144    -0.0638278   -0.00398873  -0.000429657    0.00106689  -0.000300726   0.000118618   9.93762e-07       0.00000       0.00000       0.00000       0.00000       0.00000       0.00000       0.00000       0.00000       0.00000       0.00000       0.00000       0.00000       0.00000       0.00000       3.94094       4.79159       4.87826       4.99186       4.24469       3.24591       2.76870       1.99597       1.42539      0.921770      0.550018      0.322038      0.197058      0.101984     0.0475745     0.0210284    0.00838216    0.00279322   0.000884689   0.000236933   5.85723e-05   8.71782e-06       0.00000       0.00000       0.00000       0.00000       0.00000       0.00000       0.00000       0.00000       0.00000       0.00000       0.00000       0.00000       0.00000       0.00000
  11  17 3034.5006    4.2665  0.7466 12.3330 -0.0026  0.0251   0.1158   0.0519    0.1964   0.0000   435.3301      -2.84542       7.09057     -0.394751       2.11248      -1.59993      0.726711      -3.58806     -0.271560      0.917990     -0.240908    -0.0463472     -0.223661     0.0623841    -0.0295938     0.0202887    0.00571696   -0.00204878   0.000609472  -0.000129171   5.76962e-05  -4.81036e-06       0.00000       0.00000       0.00000       0.00000       0.00000       0.00000       0.00000       0.00000       0.00000       0.00000       0.00000       0.00000       0.00000       0.00000       3.73414       4.32800       4.40229       4.15314       4.14870       3.29390       2.55076       1.75422       1.22858      0.965544      0.587517      0.359263      0.188144     0.0879953     0.0440457     0.0169950    0.00771167    0.00266340   0.000784203   0.000243084   5.39642e-05   7.12386e-06       0.00000       0.00000       0.00000       0.00000       0.00000       0.00000       0.00000       0.00000       0.00000       0.00000       0.00000       0.00000       0.00000       0.00000
  11  18 3173.3940    4.0484  1.1280 12.1580 -0.0022  0.0308   0.0923   0.0718    0.2567   0.0000   441.4241       2.74299       9.69137      0.448277      -2.79909     -0.905977      -3.69551       2.80859       1.43084      0.993342      0.589994     -0.379722     -0.261577      0.101927     0.0354415     0.0302322   -0.00205753  -0.000723328   0.000470627   0.000492069   5.93547e-05  -1.48838e-05       0.00000       0.00000       0.00000       0.00000       0.00000       0.00000       0.00000       0.00000       0.00000       0.00000       0.00000       0.00000       0.00000       0.00000       4.35669       5.36724       5.56200       5.26695       4.62949       4.06788       3.01235       2.28367       1.56841       1.08543      0.694257      0.360986      0.238470      0.106595     0.0502552     0.0225604     0.0102430    0.00313632    0.00116359   0.000305341   6.28293e-05   1.03685e-05       0.00000       0.00000       0.00000       0.00000       0.00000       0.00000       0.00000       0.00000       0.00000       0.00000       0.00000       0.00000       0.00000       0.00000
  11  19 3312.2290    3.6828  1.5467 11.7038 -0.0021  0.0354   0.0718   0.0849    0.2125   0.0000   434.0377      -18.0606       5.44984       7.00148      -3.91878       5.79881      -1.57556      -1.39920      0.491309     -0.325964     -0.613696     -0.248590    -0.0267045    -0.0983758    -0.0280232    -0.0149854    0.00861412   -0.00248828  -0.000295170   6.06839e-05  -5.23431e-05  -1.46297e-05       0.00000       0.00000       0.00000       0.00000       0.00000       0.00000       0.00000       0.00000       0.00000       0.00000       0.00000       0.00000       0.00000       0.00000       5.17004       6.19426       6.64194       5.98284       5.38739       4.71893       3.52289       2.67897       1.86855       1.24955      0.785536      0.426381      0.259455      0.129131     0.0547315     0.0274131     0.0109403    0.00383559    0.00130980   0.000346637   7.02435e-05   1.07573e-05       0.00000       0.00000       0.00000       0.00000       0.00000       0.00000       0.00000       0.00000       0.00000       0.00000       0.00000       0.00000       0.00000       0.00000
  11  20 3451.5020    3.1646  2.3035 11.4253 -0.0013  0.0428   0.0516   0.1074    0.1363   0.0000   446.6927       11.5371       14.8317       5.56363      -1.57490      -6.00462       2.01144      0.403732       3.34271      -1.62454      -2.25435      0.738144     -0.102766     -0.237469      0.155817     0.0201216   -0.00137555    0.00227920   0.000402456  -0.000117288   0.000162354   5.74991e-06       0.00000       0.00000       0.00000       0.00000       0.00000       0.00000       0.00000       0.00000       0.00000       0.00000       0.00000       0.00000       0.00000       0.00000       6.39854       7.82605       7.84288       7.49203       6.77372       5.48308       4.53276       3.32340       2.31988       1.50205      0.963496      0.537209      0.300391      0.155632     0.0713332     0.0331483     0.0126116    0.00442790    0.00146140   0.000396088   9.31480e-05   1.36653e-05       0.00000       0.00000       0.00000       0.00000       0.00000       0.00000       0.00000       0.00000       0.00000       0.00000       0.00000       0.00000       0.00000       0.00000
  11  21 3591.0343    2.6618  3.2688 10.8144 -0.0010  0.0535   0.0369   0.1323    0.1188   0.0000   441.1222      -5.33855       4.67363       9.62642      -2.72026      -3.30170      0.786778       1.96186       1.57458      0.532227     -0.519065      0.989138      0.107408    -0.0716998    -0.0558939     0.0520209   -0.00724908   0.000367300  -0.000144179  -0.000268755   4.59374e-05  -4.01912e-06       0.00000       0.00000       0.00000       0.00000       0.00000       0.00000       0.00000       0.00000       0.00000       0.00000       0.00000       0.00000       0.00000       0.00000       7.10001       9.11091       9.02639       9.08079       7.82626       6.78908       5.13606       3.92585       2.63251       1.86769       1.17193      0.696639      0.363984      0.201595     0.0846433     0.0443711     0.0156390    0.00612605    0.00188724   0.000545458   0.000114021   1.95442e-05       0.00000       0.00000       0.00000       0.00000       0.00000       0.00000       0.00000       0.00000       0.00000       0.00000       0.00000       0.00000       0.00000       0.00000
  11  22 3730.7070    2.1580  4.7545 10.4631 -0.0000  0.0653   0.0255   0.1701    0.0922   0.0000   443.8840      -16.8407      -5.37311      -6.46855      -1.51222       11.7941      -16.5854       6.74515       6.50550       1.73967     -0.346531      0.952423     -0.887896     0.0392607     0.0166622     0.0566335     0.0118957   -0.00209053  -0.000845634  -0.000628217   2.70126e-05  -2.39048e-05       0.00000       0.00000       0.00000       0.00000       0.00000       0.00000       0.00000       0.00000       0.00000       0.00000       0.00000       0.00000       0.00000       0.00000       9.01494       11.4600       11.5784       11.2202       9.93993       8.19136       6.55010       4.86031       3.40828       2.25125       1.41463      0.822485      0.464307      0.236810      0.113780     0.0502018     0.0203552    0.00722104    0.00235585   0.000646767   0.000145994   2.26447e-05       0.00000       0.00000       0.00000       0.00000       0.00000       0.00000       0.00000       0.00000       0.00000       0.00000       0.00000       0.00000       0.00000       0.00000
  11  23 3870.5652    1.8253  6.3465 10.2209 -0.0036  0.0795   0.0202   0.2136    0.0827   0.0000   439.3164      -22.4992      -10.0199      -3.80665       8.35248       23.0443       25.1449      -16.8919      -12.1284      0.829252      -3.71338     -0.592959      0.640742    -0.0607114    0.00200023     0.0509518     0.0128388   -0.00770592   -0.00227614   0.000426409   0.000168736   5.34249e-05       0.00000       0.00000       0.00000       0.00000       0.00000       0.00000       0.00000       0.00000       0.00000       0.00000       0.00000       0.00000       0.00000       0.00000       11.5605       14.3463       14.7599       14.0106       12.7471       10.4273       8.18741       5.75792       4.16079       2.81044       1.79037       1.06583      0.561378      0.291155      0.135552     0.0611257     0.0240603    0.00905806    0.00281680   0.000776263   0.000178201   2.58756e-05       0.00000       0.00000       0.00000       0.00000       0.00000       0.00000       0.00000       0.00000       0.00000       0.00000       0.00000       0.00000       0.00000       0.00000
  11  24 4010.7539    1.5252  8.3288  9.7497  0.0001  0.0934   0.0149   0.2580    0.0816   0.0000   468.2658      -12.4811       13.0864       16.1760       7.52734      -24.3690      -9.24254       8.50051       8.89433       5.33833       3.23927       1.44397     -0.449924   -0.00624231      0.148404     0.0179071    -0.0225518     0.0196656    0.00283940   6.91870e-05   0.000180627  -3.90801e-05       0.00000       0.00000       0.00000       0.00000       0.00000       0.00000       0.00000       0.00000       0.00000       0.00000       0.00000       0.00000       0.00000       0.00000       13.3308       16.3302       16.6867       16.1928       14.4504       12.1286       9.42065       7.14136       5.00261       3.34451       2.12051       1.25261      0.688135      0.357818      0.169616     0.0752908     0.0296755     0.0107987    0.00345381   0.000944690   0.000202861   3.12484e-05       0.00000       0.00000       0.00000       0.00000       0.00000       0.00000       0.00000       0.00000       0.00000       0.00000       0.00000       0.00000       0.00000       0.00000
  11  25 4150.8642    1.2546  9.5323  9.8068  0.0002  0.1112   0.0128   0.3132    0.0644   0.0000   446.9189      -14.5448     -0.616883       3.28089      -11.1756      -5.02934       17.7347      -12.0978       2.57416       7.81960      -2.23340      0.790156      0.773518     -0.192425     -0.204408     0.0111255    -0.0463544    -0.0167249   -0.00249557    0.00308040   0.000147877  -6.68982e-06       0.00000       0.00000       0.00000       0.00000       0.00000       0.00000       0.00000       0.00000       0.00000       0.00000       0.00000       0.00000       0.00000       0.00000       16.0913       19.9416       20.3647       19.2175       18.0343       14.5186       11.5462       8.55447       5.98401       4.03205       2.58033       1.48045      0.826128      0.415060      0.198638     0.0872364     0.0351814     0.0123344    0.00412391    0.00115442   0.000258906   3.64171e-05       0.00000       0.00000       0.00000       0.00000       0.00000       0.00000       0.00000       0.00000       0.00000       0.00000       0.00000       0.00000       0.00000       0.00000
  11  26 4291.8337    1.0527 12.1434  9.7107 -0.0012  0.1442   0.0108   0.3954    0.0556   0.0000   438.4363       28.3104      -42.2893      -39.6403       17.3621       24.8310      -11.9817      -16.3059       28.7313       2.23241       2.78949    -0.0123321    -0.0354187     -0.189200      0.180617      0.268769    -0.0875038    -0.0251919    0.00396267    0.00511531  -0.000649390  -1.47352e-05       0.00000       0.00000       0.00000       0.00000       0.00000       0.00000       0.00000       0.00000       0.00000       0.00000       0.00000       0.00000       0.00000       0.00000       20.2267       25.0083       26.2120       24.8457       22.7324       18.7205       14.8108       10.8818       7.76847       5.32076       3.28186       1.97706       1.09278      0.559125      0.266488      0.117371     0.0481329     0.0175520    0.00552905    0.00154535   0.000335595   4.79122e-05       0.00000       0.00000       0.00000       0.00000       0.00000       0.00000       0.00000       0.00000       0.00000       0.00000       0.00000       0.00000       0.00000       0.00000
  12  10 2093.6103    0.6710  0.5918  9.7883 -0.0003  0.0282   0.0225   0.0531    0.0901   0.0000   437.8503       4.95540       10.0603      -2.39760      -2.34787      -1.39208     -0.670517      -1.81452     -0.307074      -1.58789     -0.785501     -0.475341      0.158886      0.135191    -0.0281377    -0.0641227     0.0216353     0.0125149  -2.95887e-06  -0.000305372   6.81146e-05   2.17666e-05   1.88399e-06  -3.03428e-07       0.00000       0.00000       0.00000       0.00000       0.00000       0.00000       0.00000       0.00000       0.00000       0.00000       0.00000       0.00000       3.11753       4.32807       3.91499       4.37123       3.92965       3.14224       2.68799       1.96042       1.70918       1.00907      0.689866      0.411671      0.259200      0.150426     0.0754067     0.0423311     0.0146600    0.00747324    0.00237823   0.000912004   0.000292859   6.54485e-05   1.77652e-05   2.67600e-06       0.00000       0.00000       0.00000       0.00000       0.00000       0.00000       0.00000       0.00000       0.00000       0.00000       0.00000       0.00000
  12  11 2235.8173    1.0508  0.7078  9.6824 -0.0001  0.0248   0.0284   0.0504    0.1485   0.0000   437.1986      -5.12867       12.0329      0.898959      -2.75287      0.392143      -4.63988       3.58854      -1.11756      0.756690      -1.03788     -0.492994     0.0979187    -0.0238203   0.000481671    -0.0233919    0.00593455   0.000764993   -0.00380280    0.00134519  -4.16716e-05   1.15618e-06  -9.14627e-06   5.83283e-07       0.00000       0.00000       0.00000       0.00000       0.00000       0.00000       0.00000       0.00000       0.00000       0.00000       0.00000       0.00000       3.14835       4.10493       4.19792       4.02163       3.61243       3.21993       2.49712       1.94780       1.28948      0.985000      0.659600      0.387187      0.246838      0.119111     0.0659555     0.0312287     0.0141895    0.00611938    0.00250357   0.000756682   0.000256325   6.82572e-05   1.32269e-05   2.11021e-06       0.00000       0.00000       0.00000       0.00000       0.00000       0.00000       0.00000       0.00000       0.00000       0.00000       0.00000       0.00000
  12  14 2654.5367    2.4552  0.8254 11.4022 -0.0036  0.0258   0.0633   0.0572    0.2110   0.0000   445.0555       1.04982       6.54569      -2.09015      -6.07434      0.901292      -4.37644      0.495800       2.06983      0.401627      0.182363     -0.477661     -0.228975    -0.0642388     0.0802270    -0.0128039     0.0156188    0.00482242   0.000456556   -0.00151920   0.000149566   2.91650e-05   1.83517e-06  -3.23193e-06       0.00000       0.00000       0.00000       0.00000       0.00000       0.00000       0.00000       0.00000       0.00000       0.00000       0.00000       0.00000       3.33095       4.11411       4.13364       4.26335       3.58930       3.20498       2.59339       2.21100       1.46242      0.993547      0.685387      0.416861      0.239553      0.125337     0.0700812     0.0341782     0.0165449    0.00634973    0.00243986   0.000796997   0.000260285   6.61210e-05   1.29497e-05   2.24477e-06       0.00000       0.00000       0.00000       0.00000       0.00000       0.00000       0.00000       0.00000       0.00000       0.00000       0.00000       0.00000
  12  15 2794.4260    3.0424  0.9021 11.4972 -0.0071  0.0250   0.0727   0.0569    0.2343   0.0000   438.8497       1.39870       14.8761    -0.0487753     -0.620903       1.16366      -2.33870     -0.909781     -0.935509     0.0680219     -0.336454     -0.108969    -0.0846195      0.375732     0.0102904    -0.0402344     0.0131628   -0.00547703   -0.00390478    0.00100916   0.000105062  -0.000100634   1.34117e-06   1.25118e-06       0.00000       0.00000       0.00000       0.00000       0.00000       0.00000       0.00000       0.00000       0.00000       0.00000       0.00000       0.00000       3.32639       4.10806       4.13162       4.06092       3.53066       3.19967       2.51852       2.05950       1.42278       1.01314      0.630212      0.400742      0.224250      0.130794     0.0638736     0.0324860     0.0140322    0.00609250    0.00223927   0.000797590   0.000230854   6.44822e-05   1.20322e-05   2.06281e-06       0.00000       0.00000       0.00000       0.00000       0.00000       0.00000       0.00000       0.00000       0.00000       0.00000       0.00000       0.00000
  12  16 2934.3275    3.9056  0.7111 11.8855 -0.0016  0.0216   0.1056   0.0542    0.2149   0.0000   442.9297       1.74675       9.88297      -2.05845      0.216525      -1.79574     -0.305358       1.32571     -0.260636       1.13471      0.529623      0.320414      0.206461     0.0836897     0.0148920    -0.0156911   -0.00362690    0.00159589  -3.13985e-05  -0.000611860   1.40736e-05   6.08212e-05  -1.24599e-05  -1.03186e-06       0.00000       0.00000       0.00000       0.00000       0.00000       0.00000       0.00000       0.00000       0.00000       0.00000       0.00000       0.00000       3.08571       3.33368       3.65622       3.83700       3.16643       2.54186       2.32765       1.82962       1.19130      0.802064      0.588577      0.368560      0.195412      0.101398     0.0567575     0.0317586     0.0143060    0.00584901    0.00195290   0.000629154   0.000181587   4.60064e-05   9.78889e-06   1.44270e-06       0.00000       0.00000       0.00000       0.00000       0.00000       0.00000       0.00000       0.00000       0.00000       0.00000       0.00000       0.00000
  12  17 3073.7483    4.1365  0.9176 12.1445 -0.0017  0.0256   0.0984   0.0622    0.2261   0.0000   440.3262      -7.05051       10.3831       3.39254      0.905257       2.40949      -2.34369    -0.0400825     0.0468114      0.453345      0.388534     -0.552609     -0.315364    -0.0351975     0.0244584    -0.0185144     0.0104940   1.44630e-06   0.000805301   5.82321e-05   0.000145333   3.34663e-05  -7.64332e-06   9.37817e-07       0.00000       0.00000       0.00000       0.00000       0.00000       0.00000       0.00000       0.00000       0.00000       0.00000       0.00000       0.00000       3.72328       4.26206       4.14089       4.36589       4.06366       3.46858       2.71074       1.89027       1.40901      0.972901      0.744590      0.469723      0.266929      0.134510     0.0698424     0.0337809     0.0150995    0.00594896    0.00221420   0.000731194   0.000231502   5.24094e-05   1.24992e-05   1.88061e-06       0.00000       0.00000       0.00000       0.00000       0.00000       0.00000       0.00000       0.00000       0.00000       0.00000       0.00000       0.00000
  12  18 3213.1502    4.0290  1.2110 11.7330 -0.0050  0.0304   0.0840   0.0701    0.3017   0.0000   441.5710      -3.91307       19.4028       6.57645      -6.40955      -2.41299     -0.314827     -0.749575      -1.25204     -0.385241     -0.675015      0.759473     -0.220244    -0.0364855    -0.0217765    0.00205307    0.00861916   -0.00771804   0.000488267  -0.000796734  -0.000194048  -2.17727e-05   1.79223e-05   2.48386e-06       0.00000       0.00000       0.00000       0.00000       0.00000       0.00000       0.00000       0.00000       0.00000       0.00000       0.00000       0.00000       4.27914       5.06506       5.28451       4.55971       4.16153       4.11125       3.28792       2.58536       1.97214       1.25942      0.842838      0.503721      0.284537      0.151042     0.0807179     0.0363185     0.0178612    0.00678125    0.00287111    0.00102401   0.000320710   7.26204e-05   1.48585e-05   2.16842e-06       0.00000       0.00000       0.00000       0.00000       0.00000       0.00000       0.00000       0.00000       0.00000       0.00000       0.00000       0.00000
  12  19 3352.5637    3.5546  1.7567 11.5117  0.0002  0.0351   0.0606   0.0866    0.1716   0.0000   435.5313      -4.03057       14.1511      -5.20920      -7.78328     -0.582359       2.32591      0.203674      0.313580     -0.869256     -0.165951     -0.475865      0.124548      0.242903    -0.0202833  -0.000846118    -0.0158992   -0.00777806    0.00142489   0.000858323  -2.33246e-05  -2.10031e-05  -1.49006e-05   2.31697e-07       0.00000       0.00000       0.00000       0.00000       0.00000       0.00000       0.00000       0.00000       0.00000       0.00000       0.00000       0.00000       4.42290       5.64231       5.82210       5.44658       5.10864       4.29755       3.63920       2.73874       2.01835       1.39539      0.925483      0.547350      0.334513      0.185268     0.0924252     0.0477111     0.0199699    0.00934622    0.00336881    0.00116151   0.000365057   9.40719e-05   2.08034e-05   2.87773e-06       0.00000       0.00000       0.00000       0.00000       0.00000       0.00000       0.00000       0.00000       0.00000       0.00000       0.00000       0.00000
  12  20 3492.3362    3.0126  2.4337 11.0115 -0.0001  0.0416   0.0442   0.1068    0.1298   0.0000   435.0174      -2.71470       23.4488      -1.21885       3.62464      -2.27379       3.22825       3.38976       1.21346      -1.07530     -0.779806      0.488106     -0.182018      0.218985     -0.127197    -0.0620548    -0.0151934    0.00809368    0.00493169   -0.00189117  -0.000161590  -9.38055e-05   3.45785e-05  -2.39084e-07       0.00000       0.00000       0.00000       0.00000       0.00000       0.00000       0.00000       0.00000       0.00000       0.00000       0.00000       0.00000       5.46030       6.45225       6.92182       6.94047       6.03759       5.12443       4.30162       3.30001       2.32960       1.57771       1.11949      0.684192      0.399552      0.205189      0.114709     0.0579453     0.0264482     0.0108080    0.00412412    0.00133551   0.000421363   0.000103261   2.23126e-05   3.26679e-06       0.00000       0.00000       0.00000       0.00000       0.00000       0.00000       0.00000       0.00000       0.00000       0.00000       0.00000       0.00000
  12  21 3632.3191    2.4832  3.9224 10.7251 -0.0017  0.0539   0.0297   0.1416    0.0883   0.0000   434.5158      -3.84060       5.58168      -1.05756      0.173277      -1.34988      -2.60653       3.67826       3.49058     -0.274496      -1.12563     -0.490994      0.438996      0.391014     -0.140840     0.0917468     0.0651712    -0.0280882   0.000251916  -0.000368996    0.00119778   0.000135292   2.81012e-05   4.91064e-06       0.00000       0.00000       0.00000       0.00000       0.00000       0.00000       0.00000       0.00000       0.00000       0.00000       0.00000       0.00000       7.18679       8.83244       9.36235       8.88091       8.19880       7.00158       5.45619       4.19847       3.06955       2.12108       1.39687      0.866232      0.516883      0.284026      0.148084     0.0710606     0.0318955     0.0133041    0.00514533    0.00177185   0.000553916   0.000142042   2.92174e-05   4.19802e-06       0.00000       0.00000       0.00000       0.00000       0.00000       0.00000       0.00000       0.00000       0.00000       0.00000       0.00000       0.00000
  12  22 3772.3628    2.0502  5.5119 10.1475 -0.0007  0.0667   0.0216   0.1767    0.0885   0.0000   435.9519       7.04454       17.3089      -10.2756       8.60668       18.7159      -7.01253      -2.87572      -2.60863       1.05841      -1.05265      0.345641       1.18006      0.505719    -0.0821247    -0.0526817    -0.0546361    -0.0147398    0.00319317   -0.00250384   7.65843e-05  -1.92751e-05  -4.00562e-05  -1.49617e-06       0.00000       0.00000       0.00000       0.00000       0.00000       0.00000       0.00000       0.00000       0.00000       0.00000       0.00000       0.00000       8.64196       10.8587       11.2154       10.8913       9.84239       8.39723       6.92674       5.27415       3.87340       2.57585       1.79229       1.07640      0.633105      0.345017      0.177555     0.0908245     0.0397305     0.0173049    0.00630863    0.00221009   0.000699493   0.000174320   3.84118e-05   5.48638e-06       0.00000       0.00000       0.00000       0.00000       0.00000       0.00000       0.00000       0.00000       0.00000       0.00000       0.00000       0.00000
  12  23 3912.7799    1.6950  6.4681 10.2538  0.0008  0.0788   0.0183   0.2151    0.0706   0.0000   446.2581       16.4407       22.7915       22.9552       3.63652      -21.3259       3.14627       2.41802       1.19677      0.544269      -1.20591       1.62459    -0.0389922     -0.169167     -0.371696   -0.00872524  -0.000801777    -0.0472727  -0.000423602   -0.00437278   -0.00184688  -2.37316e-05   2.58321e-05   5.48040e-06       0.00000       0.00000       0.00000       0.00000       0.00000       0.00000       0.00000       0.00000       0.00000       0.00000       0.00000       0.00000       10.4369       13.0034       13.4177       12.8675       12.0355       10.1417       8.14672       6.33788       4.49449       3.23627       2.04992       1.29812      0.759334      0.410637      0.215264      0.101559     0.0463128     0.0190378    0.00752373    0.00255931   0.000786944   0.000219312   4.46322e-05   6.35103e-06       0.00000       0.00000       0.00000       0.00000       0.00000       0.00000       0.00000       0.00000       0.00000       0.00000       0.00000       0.00000
  12  24 4053.3459    1.4289  8.8040  9.7901 -0.0015  0.0965   0.0136   0.2679    0.0709   0.0000   450.7203       21.3096       24.6392       3.02118       11.8120       22.3863       11.7654       1.91990       1.20527      -2.80158       1.77450      0.916728       1.19163     -0.419629      0.184985      0.132810    0.00320507     0.0330081    0.00230710   -0.00965537  -9.58868e-05   0.000413533   7.27931e-05   9.34682e-07       0.00000       0.00000       0.00000       0.00000       0.00000       0.00000       0.00000       0.00000       0.00000       0.00000       0.00000       0.00000       12.6382       15.6683       16.5350       15.7266       14.3702       12.5330       10.0501       7.65171       5.67532       3.89898       2.59092       1.58770      0.944850      0.520107      0.268574      0.129955     0.0588328     0.0249709    0.00965004    0.00335524    0.00103879   0.000263296   5.51145e-05   7.78903e-06       0.00000       0.00000       0.00000       0.00000       0.00000       0.00000       0.00000       0.00000       0.00000       0.00000       0.00000       0.00000
  12  25 4194.2199    1.1901 11.2483  9.6622  0.0004  0.1212   0.0113   0.3482    0.0608   0.0000   421.0444      -9.06954       54.4892      -21.0014      -6.04955      -10.3148      -7.66216      -1.35835       5.57544      -3.35158     -0.340580      0.234290      0.752755     -0.419767     -0.349813     -0.149698     0.0372044   0.000657196  -0.000886821  -0.000500690   0.000146817   0.000524636  -9.89236e-05  -1.56500e-05       0.00000       0.00000       0.00000       0.00000       0.00000       0.00000       0.00000       0.00000       0.00000       0.00000       0.00000       0.00000       15.4287       19.7173       20.3131       19.9518       18.1575       15.4243       12.5658       9.61144       7.17245       4.86992       3.24681       2.00846       1.19329      0.659482      0.347455      0.168342     0.0767088     0.0318938     0.0123275    0.00427728    0.00132624   0.000338851   7.30448e-05   1.04058e-05       0.00000       0.00000       0.00000       0.00000       0.00000       0.00000       0.00000       0.00000       0.00000       0.00000       0.00000       0.00000
  12  26 4335.2007    1.0105 13.1711  9.6554 -0.0011  0.1507   0.0098   0.4167    0.0526   0.0000   459.3217      -26.5352      -25.6686       39.2147       1.11575      -1.15445      -9.76182      -3.58083       26.5724       6.43616      -1.95077       5.15948     -0.180671     -0.700253      0.458259      0.149566      0.110803     0.0443530    -0.0192787   -0.00561153   -0.00130687  -0.000627288  -4.84874e-06  -1.60282e-05       0.00000       0.00000       0.00000       0.00000       0.00000       0.00000       0.00000       0.00000       0.00000       0.00000       0.00000       0.00000       19.4676       24.0591       25.4284       24.5684       22.4950       19.4878       15.7057       11.9425       8.72391       6.19444       4.12509       2.56976       1.53658      0.829122      0.435353      0.213030     0.0953673     0.0408436     0.0158900    0.00536583    0.00165679   0.000427286   8.73107e-05   1.23152e-05       0.00000       0.00000       0.00000       0.00000       0.00000       0.00000       0.00000       0.00000       0.00000       0.00000       0.00000       0.00000
  13   8 1838.6100    0.3991  0.4116  9.5231 -0.0077  0.0214   0.0152   0.0510    0.0580   0.0000   437.5744       1.98921       17.9798     -0.438659      0.574918     -0.589322      0.795124      -1.81389      -1.21843     -0.493241      0.458628      0.134379     0.0580041     -0.187516    -0.0378767     0.0384316   -0.00586966   -0.00513182    0.00472212    0.00198610  -0.000445515  -0.000238546  -4.38463e-05  -3.38179e-07  -1.62627e-06  -5.47030e-08       0.00000       0.00000       0.00000       0.00000       0.00000       0.00000       0.00000       0.00000       0.00000       0.00000       2.71181       3.12031       3.24120       3.27906       2.64219       2.56476       2.36469       1.81036       1.43312      0.990529      0.662238      0.392533      0.254795      0.145314     0.0781066     0.0420233     0.0197083    0.00970034    0.00415367    0.00185356   0.000641043   0.000195958   5.40844e-05   1.22515e-05   2.87481e-06   3.96827e-07       0.00000       0.00000       0.00000       0.00000       0.00000       0.00000       0.00000       0.00000       0.00000       0.00000
  13  10 2128.4735    0.8072  0.6261  9.6593 -0.0056  0.0223   0.0234   0.0489    0.1007   0.0000   436.4599       2.78968       9.58729      -2.52563       3.38955      -1.45952       1.23102     -0.338768      0.642318      0.463219      0.366416      0.542652    -0.0977678      0.224709     0.0277572     0.0671251    -0.0117238    -0.0147845   -0.00150395   0.000115409   0.000957430   0.000133401   3.02597e-05  -1.69608e-05  -1.66862e-06   8.30962e-07       0.00000       0.00000       0.00000       0.00000       0.00000       0.00000       0.00000       0.00000       0.00000       0.00000       2.74563       3.39669       3.57941       3.36610       3.12640       2.77245       2.31394       1.86708       1.45391      0.951511      0.711415      0.416213      0.256816      0.154421     0.0859927     0.0453356     0.0206937     0.0110370    0.00425180    0.00177667   0.000611393   0.000216881   6.73780e-05   1.48873e-05   3.17944e-06   4.34626e-07       0.00000       0.00000       0.00000       0.00000       0.00000       0.00000       0.00000       0.00000       0.00000       0.00000
  13  11 2271.1001    1.1112  0.8777  9.7295 -0.0057  0.0256   0.0267   0.0611    0.1747   0.0000   443.3189      0.924149       5.38293     -0.206792       4.81829      -1.58759      -1.98553      0.404296      0.111539      -1.30575      0.405917     -0.160563    -0.0951505      0.154490     0.0953041    -0.0815328     0.0357367    0.00347329   -0.00526395    0.00138994   -0.00153934  -0.000142506   0.000115301  -4.82098e-06   4.53310e-07  -2.42957e-07       0.00000       0.00000       0.00000       0.00000       0.00000       0.00000       0.00000       0.00000       0.00000       0.00000       3.06503       3.97164       4.24690       4.11661       3.71910       3.16269       2.52134       2.07859       1.44063       1.03699      0.750131      0.433412      0.290349      0.162785     0.0956135     0.0475379     0.0246207     0.0111158    0.00515987    0.00192022   0.000711931   0.000214860   7.51163e-05   1.73747e-05   3.42168e-06   5.01704e-07       0.00000       0.00000       0.00000       0.00000       0.00000       0.00000       0.00000       0.00000       0.00000       0.00000
  13  12 2411.7862    1.5159  0.9107 10.3694 -0.0010  0.0264   0.0348   0.0606    0.1666   0.0000   433.3043      0.174458       9.00015     -0.778807      -5.54715       2.18417     -0.541712      0.874173      0.780131      0.286229       1.05415     -0.282141     -0.228739    0.00424918     0.0181083    -0.0455510     0.0149807   -0.00282172    0.00594814    0.00115791  -0.000335412   9.46706e-05   8.01281e-05   1.81618e-05   7.89557e-07  -7.43794e-07       0.00000       0.00000       0.00000       0.00000       0.00000       0.00000       0.00000       0.00000       0.00000       0.00000       3.24114       4.15431       4.18098       4.23230       3.91660       3.31241       2.63762       2.00247       1.62774       1.04498      0.774930      0.479476      0.297306      0.177654      0.104032     0.0507285     0.0249187     0.0119968    0.00486666    0.00182054   0.000693407   0.000235842   7.14206e-05   1.55102e-05   3.68433e-06   5.22148e-07       0.00000       0.00000       0.00000       0.00000       0.00000       0.00000       0.00000       0.00000       0.00000       0.00000
  13  13 2551.7174    2.0131  1.0053 10.4636 -0.0032  0.0288   0.0464   0.0645    0.2934   0.0000   439.3761      -1.62239       12.3822       8.62076      -6.40148      -2.01564       4.50043     -0.452546       2.58250      0.712358      0.192857   -0.00981010     -0.418442      0.340315      0.201734   0.000622484    0.00565123     0.0195734   0.000210162   -0.00447438  -0.000795120   0.000451323  -5.59802e-07  -7.32709e-06  -3.21837e-06   4.93418e-07       0.00000       0.00000       0.00000       0.00000       0.00000       0.00000       0.00000       0.00000       0.00000       0.00000       3.16319       4.28556       4.31074       4.51616       3.89036       3.58742       2.59138       2.35955       1.70589       1.17413      0.793855      0.576081      0.310578      0.204328      0.105024     0.0606009     0.0284719     0.0145709    0.00549187    0.00228772   0.000754262   0.000314557   8.34284e-05   2.19877e-05   3.83249e-06   6.75606e-07       0.00000       0.00000       0.00000       0.00000       0.00000       0.00000       0.00000       0.00000       0.00000       0.00000
  13  14 2691.6146    2.5412  0.9331 10.1878 -0.0033  0.0264   0.0574   0.0570    0.6269   0.0000   434.0988     -0.747649       16.8526      0.191103      0.865524     -0.957490       5.08446      -1.02001     -0.287336      0.284091       1.00981      0.245946     -0.231796      0.182690     0.0235660     0.0691831    -0.0713677    0.00381782  -0.000598510   0.000116281   -0.00171940  -0.000101312   2.04822e-05  -2.60122e-05  -5.01938e-06  -5.20771e-07       0.00000       0.00000       0.00000       0.00000       0.00000       0.00000       0.00000       0.00000       0.00000       0.00000       3.16900       4.06831       3.90718       4.12255       3.39314       3.25058       2.72404       2.23890       1.68763       1.19212      0.814442      0.484477      0.302899      0.176472      0.104286     0.0493603     0.0266749     0.0114332    0.00538084    0.00193964   0.000777564   0.000234279   7.34832e-05   1.69459e-05   3.45308e-06   5.92189e-07       0.00000       0.00000       0.00000       0.00000       0.00000       0.00000       0.00000       0.00000       0.00000       0.00000
  13  15 2832.1327    3.2175  0.8498 11.4143 -0.0050  0.0266   0.0778   0.0536    0.2898   0.0000   436.1386       3.56196       14.6623      -1.52542       3.53764       2.09374      -7.54921     -0.994333      0.567532     -0.684232      0.395812     0.0646586     -0.113585    -0.0640952     -0.122956     0.0998329    0.00804268    -0.0255891   -0.00637554  -0.000214835  -0.000541708   0.000224649   2.67690e-05   9.87871e-06  -8.47786e-07   3.94792e-07       0.00000       0.00000       0.00000       0.00000       0.00000       0.00000       0.00000       0.00000       0.00000       0.00000       3.39141       4.28040       4.05742       4.02957       3.11871       3.35335       2.99078       2.46273       1.81457       1.30769      0.882408      0.500415      0.312636      0.175392      0.102624     0.0468687     0.0245136     0.0113432    0.00550474    0.00205554   0.000787311   0.000231315   7.29802e-05   1.63788e-05   3.26406e-06   5.88400e-07       0.00000       0.00000       0.00000       0.00000       0.00000       0.00000       0.00000       0.00000       0.00000       0.00000
  13  16 2972.5846    3.8864  0.8654 11.9474 -0.0053  0.0305   0.0915   0.0521    0.2669   0.0000   446.1814       1.89874       9.93311       6.33863       4.30397      -2.71217      -5.69330      -1.66275       1.51994       1.53470    -0.0268128      0.438665      0.376198      0.225650    -0.0911058      0.101640    0.00467668    -0.0164375   9.53908e-05    0.00234001   0.000904349  -4.56759e-05  -3.34923e-05   8.21840e-06  -1.94671e-06  -2.77866e-07       0.00000       0.00000       0.00000       0.00000       0.00000       0.00000       0.00000       0.00000       0.00000       0.00000       3.20259       4.62261       4.57473       4.15657       4.64144       3.06650       3.46021       2.05274       1.82617       1.36487      0.762570      0.670527      0.286078      0.245387      0.108707     0.0600142     0.0337002     0.0103047    0.00719155    0.00214144   0.000878760   0.000358377   5.88210e-05   2.57695e-05   5.91734e-06   6.04239e-07       0.00000       0.00000       0.00000       0.00000       0.00000       0.00000       0.00000       0.00000       0.00000       0.00000
  13  17 3112.4125    4.0956  0.9752 11.9828  0.0007  0.0254   0.0893   0.0618    0.2745   0.0000   443.5336      -5.19358       12.9915       8.57725     -0.495809     -0.448814      -4.87736      0.474383      -1.10764     -0.491189      0.382899     -0.115725      0.293032    -0.0207261    -0.0104379    -0.0127375     0.0251924    -0.0119386   -0.00211336   -0.00165905   0.000269556   0.000139411   3.05176e-05   4.38922e-07  -3.17091e-06  -3.03769e-07       0.00000       0.00000       0.00000       0.00000       0.00000       0.00000       0.00000       0.00000       0.00000       0.00000       3.13338       3.78085       3.68839       3.87951       3.56966       3.17713       2.55849       2.08812       1.51726       1.16514      0.771595      0.479906      0.303006      0.188745      0.102569     0.0524190     0.0258568     0.0108149    0.00519070    0.00194202   0.000692742   0.000221835   6.55482e-05   1.73460e-05   3.29078e-06   5.18288e-07       0.00000       0.00000       0.00000       0.00000       0.00000       0.00000       0.00000       0.00000       0.00000       0.00000
  13  18 3252.2455    3.9576  1.2191 12.4172 -0.0022  0.0312   0.0823   0.0723    0.1906   0.0000   434.9663      -2.22551       16.4561      -2.12223       1.65567       3.33911     -0.659895       2.36767      0.690945      -1.71451     -0.997203     -0.506086      0.185123      0.330806    -0.0446769     0.0597721    -0.0146768    0.00784375    -0.0108272   0.000812470   -0.00115340   0.000110227  -6.93504e-05   4.66226e-07  -2.81744e-06  -1.48838e-07       0.00000       0.00000       0.00000       0.00000       0.00000       0.00000       0.00000       0.00000       0.00000       0.00000       4.04493       4.45249       4.80093       4.93993       4.77504       4.00683       2.99292       2.35204       1.99876       1.42638      0.888623      0.571354      0.373687      0.240188      0.135436     0.0729120     0.0339711     0.0142033    0.00599723    0.00240036   0.000884647   0.000298345   8.07443e-05   1.93428e-05   3.89998e-06   5.23093e-07       0.00000       0.00000       0.00000       0.00000       0.00000       0.00000       0.00000       0.00000       0.00000       0.00000
  13  19 3392.2708    3.4477  1.6915 11.8196 -0.0003  0.0352   0.0591   0.0843    0.1451   0.0000   439.9124      -5.78053       5.98661       3.66883       4.04576      -3.69984       2.58769      0.965334      -1.15135      -1.21181     -0.784227    -0.0508423      0.421068      0.168537    -0.0694121    -0.0118203   -0.00315992   -0.00564456  -0.000877681  -0.000228567   0.000511436  -0.000114437  -0.000118985   7.72442e-06   8.29634e-06  -6.44050e-07       0.00000       0.00000       0.00000       0.00000       0.00000       0.00000       0.00000       0.00000       0.00000       0.00000       4.42702       5.57637       5.78393       5.98187       5.18078       4.34315       3.70228       2.91873       2.17838       1.50086      0.984803      0.700822      0.412112      0.236563      0.121524     0.0743695     0.0367374     0.0169296    0.00690444    0.00286847   0.000973406   0.000339086   8.78497e-05   2.35769e-05   4.85407e-06   7.16598e-07       0.00000       0.00000       0.00000       0.00000       0.00000       0.00000       0.00000       0.00000       0.00000       0.00000
  13  20 3532.4300    2.8171  2.9346 10.9475 -0.0005  0.0444   0.0367   0.1111    0.1074   0.0000   442.9470       9.93570       4.82576      -9.61711      -6.58933      -3.39192      -6.75137      0.501566     -0.959672       2.43440     -0.603498     0.0486245      0.661306    -0.0867183     0.0484086     0.0355804    -0.0485540    0.00799904   -0.00340688    0.00585919   0.000112015   0.000165917   1.83355e-05  -1.48846e-05  -5.71002e-07   1.09161e-06       0.00000       0.00000       0.00000       0.00000       0.00000       0.00000       0.00000       0.00000       0.00000       0.00000       5.43616       6.65830       7.11947       6.75511       6.40243       5.58531       4.60021       3.63389       2.70213       1.93188       1.34154      0.871621      0.541601      0.306850      0.173563     0.0890632     0.0436031     0.0209926    0.00862638    0.00350795    0.00129687   0.000422620   0.000127897   3.16549e-05   6.27280e-06   8.37748e-07       0.00000       0.00000       0.00000       0.00000       0.00000       0.00000       0.00000       0.00000       0.00000       0.00000
  13  21 3672.9275    2.3138  4.1825 10.7018 -0.0016  0.0562   0.0265   0.1416    0.0809   0.0000   444.3455      -5.00798      -6.65254       4.83154       1.55474      -6.05361      -5.06325      -6.16261      0.407606      -1.24767      -2.37245      -1.19933       1.27422    -0.0902369     0.0977049     0.0536057    0.00149263   -0.00776151    0.00720693   -0.00524469   -0.00278081   0.000959709   0.000108471  -7.40620e-05   1.87781e-05   8.18492e-07       0.00000       0.00000       0.00000       0.00000       0.00000       0.00000       0.00000       0.00000       0.00000       0.00000       6.96674       8.35909       8.77403       8.80344       8.04390       6.79914       5.90014       4.72925       3.51632       2.44681       1.69288       1.14504      0.677945      0.394308      0.214409      0.117971     0.0582821     0.0282169     0.0114835    0.00458074    0.00160258   0.000543547   0.000151140   3.88978e-05   7.92381e-06   1.06369e-06       0.00000       0.00000       0.00000       0.00000       0.00000       0.00000       0.00000       0.00000       0.00000       0.00000
  13  22 3813.4377    1.9126  6.1881 10.2161 -0.0008  0.0696   0.0188   0.1884    0.0734   0.0000   425.0261      -9.44523       11.8197     -0.589844      -6.74704       3.79616      -1.32828      -1.83441      -1.82432      -2.29703      -1.59057       1.77493     -0.823269      0.836978     -0.156240     -0.155226    -0.0303199     0.0156068  -0.000869227   0.000450484   -0.00165671    0.00169270   9.53409e-05  -3.56989e-05   1.78063e-06  -6.95156e-07       0.00000       0.00000       0.00000       0.00000       0.00000       0.00000       0.00000       0.00000       0.00000       0.00000       8.39581       10.3363       11.2143       10.7837       10.0792       8.66382       7.09199       5.76195       4.20199       3.10647       2.04774       1.35551      0.830607      0.490051      0.276640      0.144008     0.0707172     0.0335031     0.0141154    0.00567718    0.00208712   0.000684061   0.000199933   5.24661e-05   9.86912e-06   1.34076e-06       0.00000       0.00000       0.00000       0.00000       0.00000       0.00000       0.00000       0.00000       0.00000       0.00000
  13  23 3954.3469    1.5958  7.9745 10.0363 -0.0005  0.0862   0.0152   0.2349    0.0676   0.0000   457.4994      -12.7546       39.9844       7.48444       10.5477      -7.36499     -0.336152      -1.61081       5.08932       2.52117     -0.629248      -1.84092     -0.372102      0.517681     0.0987653     -0.109712    -0.0511750    -0.0915590     0.0141272    0.00114096   0.000997689  -0.000170644   0.000104752  -4.89180e-06  -1.08714e-05  -1.90346e-06       0.00000       0.00000       0.00000       0.00000       0.00000       0.00000       0.00000       0.00000       0.00000       0.00000       10.4781       13.3743       13.8534       13.6978       12.6114       10.9337       8.98743       7.19843       5.25317       3.77869       2.59849       1.71600       1.03538      0.612014      0.333782      0.175716     0.0882502     0.0405535     0.0177851    0.00689590    0.00251358   0.000846747   0.000247566   6.37838e-05   1.25660e-05   1.77269e-06       0.00000       0.00000       0.00000       0.00000       0.00000       0.00000       0.00000       0.00000       0.00000       0.00000
  13  24 4095.4502    1.3550  9.7222  9.8386 -0.0006  0.1006   0.0126   0.2916    0.0626   0.0000   454.2733       2.09331      -14.2225       8.36930       2.18250       11.9082       11.9657       5.43514      -3.80462       12.0029       1.00916      -3.95713      0.935694       1.10568      0.277467    -0.0415384      0.173728     0.0697382    -0.0113257  -0.000427958   -0.00383474    0.00182309  -0.000227149  -2.45767e-05  -8.50898e-06   1.53728e-06       0.00000       0.00000       0.00000       0.00000       0.00000       0.00000       0.00000       0.00000       0.00000       0.00000       12.2139       15.0376       15.9670       15.4871       14.5648       12.5587       10.5257       8.29544       6.20772       4.53077       3.07477       1.98830       1.22892      0.732983      0.401893      0.210996      0.105112     0.0470695     0.0212443    0.00831275    0.00302738    0.00100610   0.000293625   7.46973e-05   1.47554e-05   1.95093e-06       0.00000       0.00000       0.00000       0.00000       0.00000       0.00000       0.00000       0.00000       0.00000       0.00000
  13  25 4236.3312    1.1283 11.7549  9.6423 -0.0011  0.1250   0.0104   0.3509    0.0587   0.0000   426.7683       10.7931       21.9629       9.18726       8.38677      -4.85027       8.39546       16.0271       19.1592      -2.88736      -4.97505      -1.48807     -0.437320      0.105862     -0.120912      0.219147    0.00607975     0.0128196  -0.000214527   -0.00474532    0.00733177  -0.000739682  -0.000703391  -4.63084e-06  -6.81587e-06   2.65077e-06       0.00000       0.00000       0.00000       0.00000       0.00000       0.00000       0.00000       0.00000       0.00000       0.00000       14.9179       18.7904       19.6634       19.6991       18.2202       15.8570       12.7755       10.3085       7.55422       5.55793       3.82511       2.45635       1.55439      0.918645      0.511661      0.267911      0.131570     0.0606445     0.0265235     0.0105616    0.00382675    0.00125447   0.000378113   9.49861e-05   1.82813e-05   2.58858e-06       0.00000       0.00000       0.00000       0.00000       0.00000       0.00000       0.00000       0.00000       0.00000       0.00000
  13  26 4377.6088    0.9661 14.4921  9.6156 -0.0025  0.1637   0.0085   0.4340    0.0489   0.0000   437.8108       13.8940      -1.52250      -9.53671       47.3154      -7.79396       9.92337      -16.8617      -18.3315      -4.58076      -5.92394       2.62409      -3.74525      -1.36784       1.12003    -0.0767465     -0.269196    -0.0339065    0.00771010     0.0104047    0.00369544    0.00153747  -4.13131e-05   0.000244946   1.99094e-05   1.14888e-06       0.00000       0.00000       0.00000       0.00000       0.00000       0.00000       0.00000       0.00000       0.00000       0.00000       19.1215       24.6916       25.3585       25.6524       23.4240       20.6142       16.6797       13.7281       10.1601       7.25938       5.04893       3.32354       2.07630       1.19820      0.674334      0.357052      0.181917     0.0823683     0.0361031     0.0140191    0.00520042    0.00170421   0.000509634   0.000126317   2.46173e-05   3.55000e-06       0.00000       0.00000       0.00000       0.00000       0.00000       0.00000       0.00000       0.00000       0.00000       0.00000
  13  27 4519.1947    0.7682 16.9714  9.6523 -0.0023  0.2095   0.0071   0.5705    0.0390   0.0000   436.6113       10.0438       24.4857       23.5709       10.3197       11.0052      -11.4603      -13.8793      -23.9890      -3.64326       9.13685     -0.200320      -5.31095     -0.127851       2.10075     -0.583912     -0.310541   -0.00569387    -0.0625034    -0.0131760   -0.00371689  -0.000923529   -0.00102809   0.000116313  -6.66726e-06   1.15643e-06       0.00000       0.00000       0.00000       0.00000       0.00000       0.00000       0.00000       0.00000       0.00000       0.00000       24.8695       31.7724       33.8012       33.3188       30.6570       26.4804       21.8862       17.3334       13.0987       9.36454       6.44025       4.29912       2.68185       1.55245      0.877640      0.471250      0.230847      0.111315     0.0457830     0.0188525    0.00690487    0.00227163   0.000655210   0.000162107   3.17765e-05   4.30408e-06       0.00000       0.00000       0.00000       0.00000       0.00000       0.00000       0.00000       0.00000       0.00000       0.00000
  13  28 4660.8986    0.6160 19.9920  9.6137 -0.0031  0.2913   0.0058   0.7234    0.0317   0.0000   396.2683      -43.5796       27.9237       31.5025       17.3451       40.9264      -26.6168      0.824200       10.7482       3.68014      -1.05129       12.7097      -1.29949      -2.11450       2.01047    -0.0727660      -1.11364    -0.0598082      0.149425    -0.0452837   -0.00666556    0.00512525   0.000467039  -0.000284179   4.19973e-05  -7.72324e-06       0.00000       0.00000       0.00000       0.00000       0.00000       0.00000       0.00000       0.00000       0.00000       0.00000       33.3001       43.1869       46.3082       45.1761       40.7516       36.9721       30.0260       24.2186       18.3305       13.2082       9.09486       6.02110       3.75131       2.22395       1.25325      0.669176      0.334292      0.157632     0.0678966     0.0274867     0.0100778    0.00333485   0.000956913   0.000231698   4.42400e-05   6.22800e-06       0.00000       0.00000       0.00000       0.00000       0.00000       0.00000       0.00000       0.00000       0.00000       0.00000
  14   9 2017.0136    0.6231  0.4856  9.5896 -0.0071  0.0206   0.0203   0.0426    0.0787   0.0000   435.8145     -0.996773       19.9344      -1.20703      -2.60176       1.30239       2.48734      0.204925      -3.39676      0.504069    -0.0638543     -0.634230     -0.173855     0.0855998    -0.0674881     0.0333309     0.0493249    0.00603250    0.00780185    0.00597374    0.00114517   0.000740904  -5.45785e-05  -0.000116564   7.84918e-06   2.60041e-06   3.77696e-07   1.20388e-07       0.00000       0.00000       0.00000       0.00000       0.00000       0.00000       0.00000       0.00000       2.30604       3.01030       3.29673       3.22815       3.04166       2.44114       2.23923       1.54135       1.27229      0.860409      0.616800      0.448340      0.249729      0.173256     0.0984846     0.0569313     0.0271262     0.0134816    0.00744635    0.00302746    0.00133974   0.000490387   0.000168854   5.87675e-05   1.33679e-05   3.71098e-06   7.93144e-07   9.29184e-08       0.00000       0.00000       0.00000       0.00000       0.00000       0.00000       0.00000       0.00000
  14  10 2162.4751    0.8322  0.7816  9.5975 -0.0073  0.0239   0.0214   0.0583    0.1134   0.0000   436.0220       3.02977       6.88870      -5.40438      -3.16009       4.58835     -0.201559       2.09431      -2.20655       1.53775     -0.424896     0.0734278     0.0286388     0.0724281     -0.183933    -0.0675386    -0.0193139    -0.0344859   -0.00387350   -0.00742060   0.000833060   0.000135816   8.13305e-05   8.80958e-05  -3.26091e-07   1.24700e-06   5.43730e-07   6.08121e-08       0.00000       0.00000       0.00000       0.00000       0.00000       0.00000       0.00000       0.00000       2.65922       3.40838       3.60064       3.66222       3.34475       2.89455       2.41114       1.93035       1.43562       1.01274      0.765686      0.510323      0.332196      0.203868      0.117816     0.0665797     0.0342149     0.0172646    0.00876976    0.00370663    0.00155101   0.000567651   0.000192805   6.34407e-05   1.79662e-05   4.12925e-06   8.30142e-07   1.14936e-07       0.00000       0.00000       0.00000       0.00000       0.00000       0.00000       0.00000       0.00000
  14  11 2305.6216    1.1759  0.9569  9.7648 -0.0072  0.0264   0.0255   0.0589    0.1762   0.0000   442.1695       2.07393       11.5679       2.43049       1.89239       1.03188       1.58559      0.281732      0.947028       1.53469      0.795810      0.806197      0.562815      0.272383      0.171774     0.0629375     0.0306510     0.0171709    0.00816110   -0.00214286   0.000498915   -0.00127237   0.000283522  -9.94763e-05  -1.87536e-07  -9.56760e-07  -4.15207e-07  -4.78273e-08       0.00000       0.00000       0.00000       0.00000       0.00000       0.00000       0.00000       0.00000       3.02407       3.65194       3.82504       3.96909       3.62465       3.13573       2.58715       2.31160       1.70608       1.22112      0.884756      0.588054      0.388651      0.230429      0.133701     0.0746325     0.0421360     0.0206746     0.0102438    0.00423415    0.00180463   0.000629390   0.000220314   6.82438e-05   2.06337e-05   4.67282e-06   8.56618e-07   1.28457e-07       0.00000       0.00000       0.00000       0.00000       0.00000       0.00000       0.00000       0.00000
  14  12 2446.6795    1.5833  0.8960 10.6902 -0.0000  0.0272   0.0358   0.0572    0.1370   0.0000   436.8195       1.23753       15.7698       9.28078      0.384726      0.353676     -0.613676     -0.747719      0.130066       3.32894     -0.775108     -0.657049      0.205432    -0.0434531    -0.0692215    0.00384825     0.0420371   -0.00291153     0.0136868  -3.08688e-05   0.000917387   0.000845878   0.000216740   6.71542e-06  -1.85988e-05   4.30528e-06  -1.09297e-07   1.81051e-07       0.00000       0.00000       0.00000       0.00000       0.00000       0.00000       0.00000       0.00000       2.99826       3.56574       4.02221       4.15703       3.62390       2.87593       3.02833       2.14278       1.59074       1.24662      0.906945      0.611669      0.324460      0.246227      0.141177     0.0805010     0.0371624     0.0188961     0.0105242    0.00472676    0.00206890   0.000728903   0.000230150   7.59466e-05   1.67980e-05   4.84762e-06   1.03215e-06   1.21103e-07       0.00000       0.00000       0.00000       0.00000       0.00000       0.00000       0.00000       0.00000
  14  13 2587.2365    2.0385  0.9771 11.0620 -0.0030  0.0254   0.0455   0.0629    0.1775   0.0000   445.7624       9.81450       2.41179      -3.42240       3.45581       3.29927      -2.68331      -1.44758       3.15024      -1.35658      0.729424       1.57011     -0.273347     -0.382017     0.0550460      0.128739    -0.0567984  -0.000999698   -0.00296434    0.00303805   -0.00353017   0.000937268   0.000197316  -6.35854e-05  -1.82247e-05   1.21369e-05  -1.17959e-06   1.30802e-08       0.00000       0.00000       0.00000       0.00000       0.00000       0.00000       0.00000       0.00000       3.02026       3.77710       3.70921       3.87708       3.60026       3.17830       2.63700       2.11593       1.64113       1.20579      0.874361      0.569798      0.364426      0.223810      0.137264     0.0740484     0.0386102     0.0185803    0.00881831    0.00383078    0.00155970   0.000572887   0.000204591   6.23893e-05   1.83528e-05   4.29159e-06   8.67153e-07   1.24238e-07       0.00000       0.00000       0.00000       0.00000       0.00000       0.00000       0.00000       0.00000
  14  14 2728.1671    2.6829  0.8418 11.5505 -0.0100  0.0242   0.0680   0.0582    0.1958   0.0000   442.6646      -5.12862       9.82648       7.97015      -1.18361      -1.65352      -1.10729      -5.31221      0.916346      -1.47640     -0.467085       1.46060    -0.0259616      0.414798     -0.147537    -0.0635761   -0.00933116    -0.0116539    0.00110051   -0.00352521   -0.00183608   0.000577407   8.93005e-05   8.66621e-05  -1.21295e-05   4.74476e-06  -3.23079e-08  -7.41195e-08       0.00000       0.00000       0.00000       0.00000       0.00000       0.00000       0.00000       0.00000       2.83674       3.56116       3.75575       3.92266       3.55259       3.04855       2.43040       1.98342       1.46998       1.13629      0.781455      0.500729      0.313078      0.207694      0.131972     0.0687609     0.0381464     0.0171525    0.00867020    0.00366425    0.00161521   0.000545218   0.000205287   5.95686e-05   1.75186e-05   4.15099e-06   7.83513e-07   1.15462e-07       0.00000       0.00000       0.00000       0.00000       0.00000       0.00000       0.00000       0.00000
  14  15 2869.1558    3.3331  0.8522 11.7626 -0.0050  0.0238   0.0780   0.0541    0.2454   0.0000   439.5116       2.61002       17.2264      -1.68284     -0.931303      -3.26352      -3.68155     -0.620159      0.283301      -1.20887     -0.817018     -0.939541     -0.237219    -0.0284164     0.0935736   -0.00834838   -0.00346301    0.00446664   -0.00136200    0.00119177  -0.000243212  -0.000290847   0.000161079   0.000110607   9.01446e-06  -4.26533e-06   1.78012e-09  -5.55341e-08       0.00000       0.00000       0.00000       0.00000       0.00000       0.00000       0.00000       0.00000       2.74894       3.37016       3.86864       3.54884       3.38657       2.89792       2.50154       1.97272       1.47321       1.10627      0.747071      0.549005      0.338782      0.195211      0.121769     0.0670175     0.0329499     0.0174963    0.00884381    0.00364273    0.00150806   0.000600725   0.000216086   6.58036e-05   1.80809e-05   4.50764e-06   8.14175e-07   9.81518e-08       0.00000       0.00000       0.00000       0.00000       0.00000       0.00000       0.00000       0.00000
  14  16 3010.1310    4.0828  0.8409 12.0974  0.0008  0.0228   0.0958   0.0533    0.2450   0.0000   437.4360      -6.45878       12.3043       1.63076       3.42755      -3.96945      -4.31310       1.45660       1.28467     -0.225286     -0.968663     -0.398572      0.163562      0.291161    -0.0175077     0.0117809   -0.00518843   0.000381152    0.00925506   -0.00525213   -0.00120883   0.000338775   0.000164556   1.42406e-05   1.04697e-05  -1.68987e-06   3.47734e-07  -2.20038e-07       0.00000       0.00000       0.00000       0.00000       0.00000       0.00000       0.00000       0.00000       2.70680       3.19632       3.30931       3.34296       3.03482       2.94746       2.45109       1.82292       1.36723       1.04217      0.779962      0.520151      0.356594      0.214353      0.119950     0.0651506     0.0336998     0.0163557    0.00747336    0.00337460    0.00145359   0.000567350   0.000191589   5.83187e-05   1.64753e-05   3.59545e-06   7.11738e-07   1.04994e-07       0.00000       0.00000       0.00000       0.00000       0.00000       0.00000       0.00000       0.00000
  14  17 3150.4843    4.2643  1.1322 11.9144  0.0029  0.0275   0.0882   0.0658    0.3158   0.0000   438.5036      -2.79129       11.0194      -1.45216      -5.24665      -1.55458       3.82092       3.22991      -1.08037      0.546063      -1.21412    -0.0708344      0.226678     -0.116560    0.00853377     0.0299480     0.0282451    -0.0134150     0.0253277  -0.000294361   0.000903500  -0.000804421  -0.000212089  -4.45479e-05  -6.01640e-06  -2.31203e-06  -2.86906e-07  -1.34527e-07       0.00000       0.00000       0.00000       0.00000       0.00000       0.00000       0.00000       0.00000       2.94451       3.82042       3.73192       4.18051       3.59402       3.30301       2.65069       2.18796       1.66630       1.23903      0.886722      0.573871      0.390349      0.224363      0.148898     0.0790561     0.0418746     0.0200478     0.0106529    0.00413345    0.00183152   0.000653758   0.000242889   6.86233e-05   2.08840e-05   4.63726e-06   9.38474e-07   1.53547e-07       0.00000       0.00000       0.00000       0.00000       0.00000       0.00000       0.00000       0.00000
  14  18 3290.8034    3.7634  1.4586 11.9387  0.0006  0.0306   0.0685   0.0759    0.1886   0.0000   438.8793      -8.79548       5.67092       8.29167       4.49787      -4.02039      -4.01604       1.71876       3.91941      0.802128      0.372033      0.362422      0.133830     -0.382206     -0.110627     0.0476969   -0.00786194    -0.0169982   -0.00277183    0.00238592   0.000941059   4.74938e-05  -0.000170805  -2.73907e-05   5.71146e-06   5.37195e-06  -2.42231e-07  -1.38904e-07       0.00000       0.00000       0.00000       0.00000       0.00000       0.00000       0.00000       0.00000       3.36935       4.25224       4.34794       4.49902       4.15651       3.67043       3.09513       2.60087       1.87363       1.43771       1.03856      0.671407      0.456976      0.270435      0.161967     0.0885592     0.0472169     0.0227216     0.0115514    0.00469394    0.00211552   0.000758100   0.000262214   7.91942e-05   2.48669e-05   5.90982e-06   1.09264e-06   1.57092e-07       0.00000       0.00000       0.00000       0.00000       0.00000       0.00000       0.00000       0.00000
  14  19 3431.3162    3.3078  2.0843 11.5616 -0.0017  0.0362   0.0502   0.0924    0.1246   0.0000   436.8968      -5.58816       14.6322      0.782827      0.808462      -3.93234       3.96654       2.08193      -1.66292       1.27791      -2.59138     -0.895011     -0.839088      0.277519    -0.0318834    -0.0181408    -0.0550186    -0.0441114    0.00843662   -0.00139237   -0.00229500   0.000559566   0.000648624   9.17512e-05  -4.02118e-05  -2.53272e-06   5.68277e-07   2.55194e-07       0.00000       0.00000       0.00000       0.00000       0.00000       0.00000       0.00000       0.00000       4.00282       5.07256       5.25010       5.38426       4.84542       4.38746       3.72396       2.92731       2.22173       1.72738       1.14990      0.823646      0.508637      0.333756      0.177974      0.107128     0.0539819     0.0284635     0.0123277    0.00583769    0.00233211   0.000957737   0.000307295   0.000104220   2.55715e-05   6.90489e-06   1.27805e-06   1.85243e-07       0.00000       0.00000       0.00000       0.00000       0.00000       0.00000       0.00000       0.00000
  14  20 3572.0333    2.6439  3.1668 11.0851  0.0002  0.0464   0.0335   0.1175    0.0908   0.0000   429.2692      -5.61403       14.7780       3.85049       2.93427      -3.31809      -5.44284       1.41027       1.25069      -1.73193      0.999479     -0.623551      0.353107     -0.300513      0.118660     0.0269798    -0.0595703     0.0283985    -0.0113525   -0.00702230    0.00125321   -0.00113649   0.000804180   9.61902e-05   1.06956e-05  -9.77894e-06  -1.13438e-06   1.69157e-07       0.00000       0.00000       0.00000       0.00000       0.00000       0.00000       0.00000       0.00000       5.41996       6.41230       6.73495       7.07337       6.43355       5.72193       4.68146       3.90764       2.94541       2.26181       1.53924       1.04866      0.663786      0.414214      0.251427      0.140641     0.0734920     0.0365059     0.0175036    0.00752669    0.00307300    0.00115207   0.000403933   0.000123014   3.39396e-05   8.43030e-06   1.50144e-06   2.20497e-07       0.00000       0.00000       0.00000       0.00000       0.00000       0.00000       0.00000       0.00000
  14  21 3712.9659    2.2217  4.4804 10.5866 -0.0007  0.0557   0.0243   0.1454    0.0790   0.0000   432.8271      -4.63694       14.5785      -13.1087       7.04948       4.59209       1.39461      -5.82437      0.685232       4.10705      -2.34340      -2.07226    -0.0415216      0.491656      0.567950     -0.129332      0.161004    -0.0502530    -0.0214549    0.00782255   0.000266271   -0.00189245   0.000667573   0.000181381   3.33910e-05   5.73158e-07   1.20372e-06  -3.79275e-08       0.00000       0.00000       0.00000       0.00000       0.00000       0.00000       0.00000       0.00000       6.49771       8.04124       8.55812       8.40579       7.79605       7.05231       5.80449       4.73793       3.57755       2.62339       1.87003       1.28182      0.799226      0.508306      0.288209      0.159233     0.0850523     0.0421786     0.0195048    0.00889667    0.00363159    0.00135717   0.000479036   0.000157929   4.26419e-05   1.03739e-05   1.93045e-06   2.64130e-07       0.00000       0.00000       0.00000       0.00000       0.00000       0.00000       0.00000       0.00000
  14  22 3853.9536    1.8441  6.3027 10.1567  0.0001  0.0707   0.0174   0.1838    0.0705   0.0000   447.7270       4.55839       12.0529      -1.82619       6.51938      -20.7852       10.8319      0.264159      -2.28393      -1.72879     -0.919123       1.69799       1.18013      0.225763     -0.157954     -0.119096     0.0450207    -0.0215940    0.00263624    -0.0105664   -0.00189352   -0.00166460  -0.000399295   3.72291e-05  -5.77160e-05  -8.46753e-06   1.07285e-06   8.73178e-08       0.00000       0.00000       0.00000       0.00000       0.00000       0.00000       0.00000       0.00000       7.86288       10.1232       10.6058       10.4596       9.88704       8.49166       7.37207       5.87899       4.53123       3.42401       2.33853       1.58293       1.01805      0.628303      0.367473      0.208293      0.108773     0.0553941     0.0254500     0.0115276    0.00469140    0.00184727   0.000632395   0.000199153   5.56877e-05   1.40445e-05   2.71248e-06   3.50447e-07       0.00000       0.00000       0.00000       0.00000       0.00000       0.00000       0.00000       0.00000
  14  23 3995.1594    1.5352  8.2445  9.9356 -0.0007  0.0873   0.0139   0.2389    0.0643   0.0000   447.6292      -13.4532       6.67128       1.98521       5.31106      -7.43993       7.85611      -6.67313       3.71005       3.39999      0.659134      -2.06077     0.0691914      -1.29991      0.188275      0.606997    -0.0706700     0.0890959    -0.0361292    -0.0153593    0.00116247   -0.00217265    0.00160072   6.51526e-05  -7.50867e-05  -1.59969e-05  -3.47272e-06   4.45968e-07       0.00000       0.00000       0.00000       0.00000       0.00000       0.00000       0.00000       0.00000       9.38292       12.3125       12.6280       12.8817       12.0003       10.7331       8.82626       7.24197       5.59292       4.15773       2.89206       1.98868       1.25866      0.793484      0.461597      0.260275      0.137176     0.0687120     0.0320881     0.0142023    0.00582024    0.00223713   0.000790444   0.000258468   7.16165e-05   1.77930e-05   3.39526e-06   4.69091e-07       0.00000       0.00000       0.00000       0.00000       0.00000       0.00000       0.00000       0.00000
  14  24 4136.5932    1.2743  9.9865  9.8858 -0.0015  0.1044   0.0117   0.2904    0.0551   0.0000   446.8287       2.74480      -2.06641      0.734908       3.41506      -8.36843       18.2541       8.36812      -1.36023       3.29494      -2.69407      0.963103      -1.25667       1.25343     0.0879491     -0.217237     -0.221182  -0.000786117     0.0652916    -0.0188952   -0.00879007    0.00174522   0.000359438   0.000320376  -2.70547e-05  -1.46722e-05  -4.28158e-06  -8.47346e-08       0.00000       0.00000       0.00000       0.00000       0.00000       0.00000       0.00000       0.00000       11.7117       15.1982       15.9500       15.7399       14.5227       12.9342       11.0924       8.74501       6.82621       4.99325       3.53477       2.37824       1.54413      0.952081      0.542509      0.304582      0.164444     0.0820400     0.0381100     0.0172331    0.00721360    0.00276738   0.000967332   0.000307788   8.46501e-05   2.02381e-05   4.00469e-06   5.26479e-07       0.00000       0.00000       0.00000       0.00000       0.00000       0.00000       0.00000       0.00000
  15   8 1902.3215    0.4839  0.3785  9.5520 -0.0097  0.0212   0.0188   0.0434    0.0564   0.0000   439.5920      0.254147       13.2113      -1.55422      -5.28739       1.38684       1.41374      -2.23065      0.842768     0.0346189      0.219256    -0.0489574      0.239454     0.0599634     0.0430123     0.0122360    -0.0284637     0.0133406    0.00105164   -0.00241307   -0.00137605  -0.000909814   3.55948e-05   0.000160713   2.16012e-05   4.56298e-07  -5.28220e-06  -2.06197e-06  -2.04872e-07  -2.01655e-08       0.00000       0.00000       0.00000       0.00000       0.00000       0.00000       2.44243       3.10707       3.15634       3.02805       3.07056       2.48571       2.42057       1.77314       1.33911       1.02230      0.700020      0.535491      0.351136      0.232150      0.129672     0.0693547     0.0388656     0.0185632     0.0101169    0.00482326    0.00191951   0.000990460   0.000357738   0.000121726   4.56928e-05   1.24117e-05   3.35549e-06   9.92541e-07   1.90110e-07   2.00041e-08       0.00000       0.00000       0.00000       0.00000       0.00000       0.00000
  15   9 2049.5895    0.6890  0.4882  9.6116 -0.0073  0.0208   0.0209   0.0397    0.0807   0.0000   437.0399       3.58313       14.4155      -4.23053      -6.05618      -5.52834       1.41726      0.484352      -1.30467    -0.0902543      0.269703      0.389465    -0.0618319     0.0677664    -0.0494547    -0.0641673    -0.0500416   -0.00689279    -0.0123748   -0.00453804  -0.000718238   0.000353928   0.000961984  -0.000216263   1.28007e-05   1.15077e-05   1.83499e-06   1.84427e-06  -9.85537e-08   1.20259e-08       0.00000       0.00000       0.00000       0.00000       0.00000       0.00000       2.60086       3.23294       3.56035       3.49976       3.37665       2.93783       2.35625       1.76989       1.31420      0.916547      0.685316      0.530753      0.340212      0.219298      0.142161     0.0756015     0.0428264     0.0223261     0.0105897    0.00522986    0.00234261    0.00100677   0.000347129   0.000132539   4.93290e-05   1.40590e-05   3.67188e-06   8.54935e-07   1.54320e-07   1.82293e-08       0.00000       0.00000       0.00000       0.00000       0.00000       0.00000
  15  10 2195.8042    0.9071  0.7265  9.7951 -0.0032  0.0225   0.0223   0.0507    0.1053   0.0000   439.9050      -2.28014       12.5441      -4.37639       2.75974       2.84044      0.456869      0.172847       2.86535      0.309781      0.296110     -0.524590     -0.882842     0.0233111     0.0646166    -0.0430376    -0.0379136    0.00562667   0.000647722    0.00199691    0.00194408   0.000450642   0.000676383  -0.000152918   3.34018e-05  -1.33468e-05  -3.31962e-06   1.09824e-06   1.04480e-07   1.41778e-08       0.00000       0.00000       0.00000       0.00000       0.00000       0.00000       2.32232       2.96222       3.10146       3.06085       3.00886       2.65191       2.27642       1.82411       1.38848       1.07495      0.795696      0.558369      0.358963      0.241037      0.149215     0.0842624     0.0483551     0.0243514     0.0122736    0.00553733    0.00276259    0.00113568   0.000461904   0.000156193   5.66303e-05   1.71543e-05   4.66058e-06   1.13957e-06   2.05596e-07   2.64168e-08       0.00000       0.00000       0.00000       0.00000       0.00000       0.00000
  15  11 2339.4630    1.2556  0.9790  9.8472 -0.0008  0.0257   0.0256   0.0613    0.1649   0.0000   439.7922      -2.77272       12.3794      -2.57254      -3.99976       4.65602       2.70741      0.230842     -0.393738      0.443467     -0.396462     -0.120378     -0.384741      0.147522     -0.183236     0.0326461     0.0374273    0.00879552   -0.00249287   -0.00633150   -0.00103008    0.00126004   0.000186098  -7.03876e-05   1.95458e-05  -3.97220e-06   7.81423e-06   5.64613e-07   2.79235e-08  -7.05386e-09       0.00000       0.00000       0.00000       0.00000       0.00000       0.00000       2.85844       3.42731       3.60174       3.49425       3.60549       3.26207       2.56009       2.15512       1.58998       1.28558      0.960136      0.624682      0.436398      0.282113      0.175061      0.106416     0.0594944     0.0278900     0.0149741    0.00669254    0.00293072    0.00120241   0.000531490   0.000173315   6.01707e-05   1.89157e-05   5.56780e-06   1.22240e-06   2.02554e-07   2.68815e-08       0.00000       0.00000       0.00000       0.00000       0.00000       0.00000
  15  12 2480.9545    1.7324  0.9920  9.9762  0.0004  0.0236   0.0353   0.0614    0.2255   0.0000   441.6596      0.290304       10.7067       5.94943     -0.582225     -0.864502      -3.02346     0.0928763      -1.30144      0.631343      -1.07960      0.602478      0.240989     0.0948286    -0.0362347     0.0726974    -0.0488079    0.00421221   -0.00812153   -0.00422410    0.00312252   -0.00154230  -0.000285379   1.72753e-06  -3.88414e-06   1.94858e-05   3.96516e-06  -1.76055e-06   1.64805e-07  -3.47632e-09       0.00000       0.00000       0.00000       0.00000       0.00000       0.00000       2.36355       3.13910       3.22299       3.20710       3.14828       2.79155       2.39691       1.91347       1.45220       1.19198      0.831039      0.573770      0.382529      0.251933      0.153514     0.0919330     0.0484958     0.0283531     0.0124976    0.00608411    0.00276808    0.00124360   0.000461757   0.000188636   5.74473e-05   1.84350e-05   5.04968e-06   1.26442e-06   2.26122e-07   2.98403e-08       0.00000       0.00000       0.00000       0.00000       0.00000       0.00000
  15  13 2622.3550    2.2631  0.8729 11.0836 -0.0043  0.0226   0.0505   0.0527    0.1684   0.0000   437.8405     -0.886173       13.0338      -3.11656       3.33435       3.85600      -1.76613      -3.57657     -0.597270       1.60354     -0.101835     -0.125026      0.293337     -0.334563      0.364658     -0.137421    -0.0569731    0.00566981    0.00175069    0.00228343    0.00695479  -0.000441747   7.59411e-05   5.46147e-05   7.81980e-05   2.52724e-05   7.42691e-07  -1.59607e-06   4.12438e-08   2.05528e-08       0.00000       0.00000       0.00000       0.00000       0.00000       0.00000       2.41692       2.99748       3.22864       3.27270       2.97163       2.70262       2.31089       1.94512       1.43090       1.06176      0.824184      0.561729      0.371877      0.245300      0.147187     0.0848031     0.0465746     0.0236893     0.0125818    0.00583591    0.00289299    0.00115705   0.000484639   0.000159748   5.45218e-05   1.74804e-05   4.69352e-06   1.04004e-06   1.88746e-07   2.59288e-08       0.00000       0.00000       0.00000       0.00000       0.00000       0.00000
  15  14 2764.0962    2.7974  0.8660 11.4931 -0.0030  0.0220   0.0619   0.0539    0.1897   0.0000   435.9109      -3.61010       9.36251      0.176257     -0.665314      -2.59195      -2.70338     -0.721693       1.66849      0.861289      0.124199      0.189422     -0.335831     -0.185555     0.0699426     0.0558915    -0.0370432     0.0566716    0.00659472    0.00514123   0.000658418  -0.000158644  -3.95940e-06  -0.000196156  -5.96148e-05   1.53373e-05   6.90056e-06  -4.07007e-07   1.00408e-08  -5.63469e-09       0.00000       0.00000       0.00000       0.00000       0.00000       0.00000       2.50850       3.03428       3.22162       3.07766       2.82868       2.58709       2.36772       1.90490       1.55770       1.21394      0.832372      0.568543      0.380243      0.225480      0.144790     0.0834432     0.0459955     0.0240002     0.0122041    0.00572470    0.00263812    0.00108001   0.000450951   0.000168688   5.58709e-05   1.50387e-05   4.26647e-06   9.87670e-07   1.83116e-07   2.30183e-08       0.00000       0.00000       0.00000       0.00000       0.00000       0.00000
  15  15 2905.7140    3.5619  0.8311 12.1332 -0.0116  0.0240   0.0844   0.0527    0.2077   0.0000   438.7382       6.15811       12.9766     -0.800964      -1.54024       3.25869      -2.09191      -1.43882       1.93542      -1.04346      0.332147     -0.502146      0.435648     -0.156896     -0.370678     -0.183768     0.0328030     0.0517319   -0.00546937    0.00209554    0.00724879    0.00129344   -0.00106197  -4.72111e-05  -3.99125e-05  -2.55785e-05   2.14057e-06   1.38322e-06   6.62661e-07   8.61133e-09       0.00000       0.00000       0.00000       0.00000       0.00000       0.00000       2.23296       3.24601       3.09724       3.38478       2.96137       2.71989       2.38776       1.95020       1.59159       1.16600      0.847703      0.574168      0.384694      0.246958      0.150554     0.0844253     0.0493706     0.0269492     0.0127325    0.00692964    0.00259993    0.00137731   0.000474106   0.000183389   6.08061e-05   1.86170e-05   5.15993e-06   1.20606e-06   2.51328e-07   3.56403e-08       0.00000       0.00000       0.00000       0.00000       0.00000       0.00000
  15  16 3047.0331    3.8889  0.9526 12.2261 -0.0011  0.0261   0.0848   0.0588    0.2277   0.0000   438.9109       2.85886       6.50359      -5.57332     0.0813354      -2.87372      -3.61211       1.75101       2.33203     -0.160089     0.0189184      0.944302     -0.231432     -0.468650     -0.148712     -0.131352     0.0857566    -0.0169883   -0.00175530   0.000326036    0.00148133   0.000914018  -0.000443871  -9.05295e-05   1.06043e-05  -2.85812e-05  -2.35032e-06   9.99877e-07   9.67439e-08  -1.93194e-08       0.00000       0.00000       0.00000       0.00000       0.00000       0.00000       2.65678       3.41586       3.84991       3.56260       3.59267       2.95830       2.49956       2.14248       1.58465       1.26745      0.813849      0.590292      0.434876      0.245489      0.154887     0.0920662     0.0485297     0.0297617     0.0146931    0.00671720    0.00327920    0.00119630   0.000504097   0.000206714   6.27265e-05   1.83445e-05   5.61628e-06   1.33192e-06   2.21752e-07   2.67363e-08       0.00000       0.00000       0.00000       0.00000       0.00000       0.00000
  15  17 3187.9371    4.2138  1.0663 12.0780 -0.0028  0.0273   0.0881   0.0601    0.3076   0.0000   439.3879      0.425908       12.2609      -1.78674      -1.93078   -0.00205138       1.59226      -3.84736      0.532235      0.284440     -0.540948     -0.458945      0.410620     -0.106237     -0.222727     0.0363820    0.00450622     0.0218379    0.00189662    0.00590068  -0.000712951  -0.000666385   5.25251e-05   0.000223449  -9.23912e-06  -2.12194e-05   1.64074e-05  -1.17467e-06  -3.81509e-11  -3.02923e-08       0.00000       0.00000       0.00000       0.00000       0.00000       0.00000       2.68473       3.32151       3.86499       3.58872       3.56860       3.10745       2.61989       2.22244       1.71576       1.28892      0.922534      0.679947      0.433000      0.289544      0.166702      0.105095     0.0590565     0.0273126     0.0159896    0.00812196    0.00320042    0.00145851   0.000593592   0.000203235   7.34505e-05   2.31848e-05   6.08447e-06   1.43952e-06   2.45740e-07   3.02447e-08       0.00000       0.00000       0.00000       0.00000       0.00000       0.00000
  15  18 3328.7954    3.6382  1.5548 12.1729 -0.0065  0.0324   0.0654   0.0786    0.1777   0.0000   439.6907      -1.03656       7.96856      0.202071       1.08298       5.13458       1.48579       1.57795     -0.401544       1.57903      0.507952     0.0770979       1.13802     -0.745872    -0.0183934      0.211455   -0.00250534     0.0551248     0.0143379    0.00118166    0.00280539  -0.000617399  -0.000347003  -0.000265058   6.76633e-05   9.62503e-06  -1.18320e-05  -8.55365e-07   3.06384e-07  -4.76778e-09       0.00000       0.00000       0.00000       0.00000       0.00000       0.00000       3.59165       4.62548       4.85814       4.89564       4.62709       3.94200       3.39275       2.80211       2.13508       1.64183       1.17926      0.790710      0.535024      0.328742      0.205085      0.129741     0.0658089     0.0361744     0.0180898    0.00862227    0.00409510    0.00157632   0.000647750   0.000245218   7.41030e-05   2.37526e-05   6.66993e-06   1.55698e-06   2.89104e-07   3.74135e-08       0.00000       0.00000       0.00000       0.00000       0.00000       0.00000
  15  19 3469.8637    3.0838  2.4011 11.4861 -0.0038  0.0396   0.0433   0.0950    0.1203   0.0000   436.4552      -9.05892       3.34153      -10.1116      -2.78000      -8.56028      0.854234      -4.03910      -4.37023      0.931895       1.50282     -0.782471     0.0173505      0.293912     -0.403418    -0.0354172    0.00865493     0.0567811     0.0166565    -0.0136233    0.00466301    0.00171190    0.00158373   0.000178015  -3.34855e-05  -8.28868e-06   1.04358e-05   1.85205e-06  -4.43535e-07  -8.36307e-08       0.00000       0.00000       0.00000       0.00000       0.00000       0.00000       4.39131       5.62754       5.96643       5.89453       5.41993       4.82205       4.23315       3.48748       2.71757       2.04192       1.48447      0.998223      0.663799      0.430283      0.248028      0.150632     0.0813746     0.0443591     0.0222588     0.0106049    0.00486662    0.00205684   0.000839670   0.000303279   9.54522e-05   3.09435e-05   8.14301e-06   1.91044e-06   3.60258e-07   4.62003e-08       0.00000       0.00000       0.00000       0.00000       0.00000       0.00000
  15  20 3611.0327    2.5845  3.5633 10.8945 -0.0005  0.0483   0.0300   0.1232    0.0942   0.0000   438.8630      -19.2456       14.3470       9.91790      -6.41964       2.33021       3.54554     -0.780500      -2.31499      0.387524     -0.358149      -1.55899      0.414561    -0.0449562     -0.734971    -0.0596587      0.127310     0.0387496     0.0154786    0.00522367   0.000979696   -0.00317706   0.000455680   0.000118542   9.56392e-05   3.01968e-05   1.82942e-05  -8.80696e-07  -7.51120e-08   1.18828e-07       0.00000       0.00000       0.00000       0.00000       0.00000       0.00000       4.98570       6.37245       6.37845       6.76648       6.29953       5.80378       4.91875       3.89702       3.20895       2.34840       1.72403       1.21093      0.841608      0.526646      0.323717      0.187549      0.104184     0.0569799     0.0280590     0.0134681    0.00589160    0.00250407   0.000976056   0.000374003   0.000124684   3.76288e-05   1.01263e-05   2.28175e-06   4.65371e-07   6.25181e-08       0.00000       0.00000       0.00000       0.00000       0.00000       0.00000
  15  21 3752.3363    2.0897  5.3498 10.3601 -0.0019  0.0617   0.0206   0.1597    0.0775   0.0000   441.6280       1.37319       17.3949      -1.25093      -9.48378      0.951509       2.71531       10.4583       6.93227      -2.90640      -2.52110     -0.202732     -0.733699    -0.0197332      0.853425     0.0352431      0.214337    -0.0900957  -0.000870928    -0.0429877  -0.000595679    0.00989314   -0.00171579  -0.000425970   3.57090e-05   5.12946e-06  -1.36353e-06   3.53391e-06   5.58098e-07   3.67546e-08       0.00000       0.00000       0.00000       0.00000       0.00000       0.00000       6.48245       8.12579       8.71321       8.82071       8.17650       7.28579       6.36914       5.21821       4.04366       3.07044       2.23792       1.56186       1.02375      0.648268      0.409395      0.240410      0.130817     0.0696079     0.0349724     0.0172381    0.00786854    0.00333954    0.00129343   0.000483634   0.000159461   4.80118e-05   1.30440e-05   3.06807e-06   5.72456e-07   7.38328e-08       0.00000       0.00000       0.00000       0.00000       0.00000       0.00000
  15  22 3893.9460    1.7443  6.8209 10.1110 -0.0025  0.0719   0.0160   0.1958    0.0674   0.0000   437.8139      -2.34968       12.9033      -8.22100      -9.18650      -4.50095      -5.91416       4.18028      -3.32469      0.839898      -2.72749      -2.28348       1.96194      0.315034     -0.453671     0.0786375    -0.0493434     -0.190832    -0.0447418    -0.0323895    0.00918037    -0.0114260    0.00266660   0.000951509   0.000399899   1.29225e-05  -2.00662e-05  -3.00946e-06  -6.89530e-07   5.24450e-08       0.00000       0.00000       0.00000       0.00000       0.00000       0.00000       7.47133       9.61284       10.1903       10.1580       9.69245       8.59550       7.45755       6.04131       4.79044       3.67779       2.61799       1.83217       1.23142      0.778749      0.480276      0.285985      0.155901     0.0843750     0.0426159     0.0197706    0.00938313    0.00375769    0.00156393   0.000582642   0.000193385   5.88616e-05   1.59766e-05   3.78278e-06   7.04339e-07   8.81201e-08       0.00000       0.00000       0.00000       0.00000       0.00000       0.00000
  15  23 4035.3680    1.4878  8.9689  9.8797 -0.0003  0.0877   0.0127   0.2471    0.0604   0.0000   443.8320       8.50599       1.15304      -7.15008       6.73570       8.74334      -8.26064      -8.39398       1.10570       6.38972     -0.185011       1.16970       1.00035      0.146965      -1.87342      0.259067      0.203065     -0.153944    -0.0909540     0.0243000    0.00288831   0.000147055   -0.00172788    0.00111787   0.000460501   4.45634e-05   7.47935e-06  -7.35737e-06  -2.71528e-06   3.13029e-07       0.00000       0.00000       0.00000       0.00000       0.00000       0.00000       9.13575       11.6389       12.3566       12.2143       11.6655       10.6080       9.13223       7.44232       5.75385       4.39907       3.22522       2.24602       1.53196      0.968966      0.598581      0.342473      0.192872      0.100822     0.0515604     0.0241445     0.0112246    0.00469617    0.00191456   0.000693717   0.000237607   7.09384e-05   1.98615e-05   4.56610e-06   8.45492e-07   1.07015e-07       0.00000       0.00000       0.00000       0.00000       0.00000       0.00000
  15  24 4177.3145    1.2152 10.9666  9.7551 -0.0003  0.1098   0.0104   0.3006    0.0544   0.0000   428.6587       7.59653       11.6926      -44.0609       7.39529      -7.04589      -20.1927      -10.1298     -0.577953      -18.5484      -2.08549      -1.43886     -0.239656      -3.22431      0.761447     0.0117248     -0.414265    -0.0693382     0.0389099   -0.00144783   -0.00354230   0.000472171   0.000346866   0.000503448   0.000139879  -3.57712e-05  -4.04326e-05   1.34206e-05   4.42522e-07   1.73737e-08       0.00000       0.00000       0.00000       0.00000       0.00000       0.00000       11.3496       14.7211       15.1830       15.5806       14.6950       12.9955       11.3946       9.27300       7.53831       5.57256       4.08713       2.84281       1.91377       1.20595      0.756634      0.430693      0.247048      0.131449     0.0665645     0.0320657     0.0143839    0.00612681    0.00237913   0.000877612   0.000303806   9.01384e-05   2.48265e-05   5.66077e-06   1.10661e-06   1.39152e-07       0.00000       0.00000       0.00000       0.00000       0.00000       0.00000
  15  25 4319.0916    1.0114 13.4592  9.7411 -0.0030  0.1385   0.0086   0.3869    0.0447   0.0000   413.8499      -2.96387       25.7170       5.37220      -8.25356       6.17669      -24.0308       4.43774      -4.94768      -5.22457      -10.6510      -2.79473      0.267904      -2.14589      0.752715       1.37996   -0.00530420     0.0908305    -0.0517531    -0.0243575     0.0159264  -9.31475e-05   -0.00574140   -0.00125964   0.000758038   3.30061e-05  -8.62004e-05   9.88754e-06   7.40697e-07  -1.19958e-07       0.00000       0.00000       0.00000       0.00000       0.00000       0.00000       14.0680       18.2633       19.3902       19.4348       18.5129       16.5644       14.3131       11.5873       9.24746       6.99392       5.13388       3.58144       2.38654       1.55355      0.953406      0.564354      0.315769      0.168319     0.0845075     0.0413097     0.0182819    0.00802117    0.00313239    0.00116406   0.000391206   0.000120555   3.21805e-05   7.43238e-06   1.38693e-06   1.73571e-07       0.00000       0.00000       0.00000       0.00000       0.00000       0.00000
  15  26 4461.5260    0.8396 15.9850  9.7146 -0.0013  0.1784   0.0071   0.4869    0.0374   0.0000   426.2081      -26.4217       5.90901      -21.4827      -25.8532       6.30803       15.3836       4.31525      -6.39980      -10.0381      -9.38259       3.69693       1.76473      0.222281       3.06098      0.326303     -0.767949     -0.130504     0.0846836   -0.00212010    -0.0270260   -0.00416124   -0.00570549  -0.000873739  -0.000591664   0.000210451   3.61211e-05   8.29218e-06  -5.69568e-08   1.86434e-07       0.00000       0.00000       0.00000       0.00000       0.00000       0.00000       18.2865       23.9283       25.1168       25.7908       23.7586       21.9304       18.4335       15.0444       11.8081       9.07650       6.64588       4.58187       3.13301       1.98769       1.25881      0.727809      0.415019      0.218265      0.110329     0.0533077     0.0238591     0.0104077    0.00411718    0.00152021   0.000515879   0.000152308   4.20470e-05   9.40071e-06   1.73873e-06   2.32631e-07       0.00000       0.00000       0.00000       0.00000       0.00000       0.00000
  16   9 2081.5471    0.7278  0.6161  9.5498 -0.0064  0.0235   0.0195   0.0458    0.0996   0.0000   437.5566       1.86891       12.6643     -0.760953      -3.65827       2.16571       2.93877      0.358042     -0.965230       1.21899      0.199198      0.686880      0.596077     -0.232300      0.131870     0.0801406    -0.0968543     0.0335798   -0.00699763    0.00465390    0.00390556   0.000193500   0.000608611   0.000230425   0.000211785  -8.05139e-05   8.34856e-06   1.61669e-06   1.65972e-07   1.07245e-07   5.99763e-08  -3.79337e-09       0.00000       0.00000       0.00000       0.00000       2.05280       3.15358       2.98931       3.43887       2.79387       2.91306       2.19726       1.89070       1.45702       1.15689      0.838753      0.601242      0.412621      0.251257      0.182146      0.102977     0.0678487     0.0331174     0.0208157    0.00825755    0.00518866    0.00190130    0.00106526   0.000329295   0.000170167   4.98549e-05   1.97984e-05   4.84436e-06   1.42300e-06   2.93308e-07   5.45026e-08   9.31970e-09       0.00000       0.00000       0.00000       0.00000
  16  10 2228.3655    1.0099  0.7246  9.9431 -0.0047  0.0223   0.0242   0.0499    0.1174   0.0000   436.6530      -1.95243       11.5256      -5.60560      0.904909      -1.87204     -0.878671     -0.815694     0.0128350    -0.0482827      0.205177     -0.268956     -0.548757      0.293391    -0.0178686    -0.0726130     0.0142285    -0.0220390    0.00573701    0.00915041    0.00236849   -0.00256102   -0.00144134  -0.000600588  -2.01749e-05   1.71761e-05   1.15076e-05   2.24771e-06   1.42477e-06   2.29281e-07   4.09585e-09   7.51185e-09       0.00000       0.00000       0.00000       0.00000       2.56555       3.05304       3.15532       3.46335       3.32614       2.92487       2.30410       1.87403       1.51224       1.19700      0.885938      0.594848      0.396429      0.270036      0.172874      0.114090     0.0662058     0.0385074     0.0201215    0.00978790    0.00450049    0.00207761   0.000839798   0.000338656   0.000123330   4.27938e-05   1.29308e-05   4.08975e-06   9.97719e-07   2.20614e-07   3.92249e-08   5.48812e-09       0.00000       0.00000       0.00000       0.00000
  16  11 2372.5544    1.3473  0.9638 10.0971 -0.0044  0.0259   0.0273   0.0560    0.1512   0.0000   442.4007      -3.15239       17.1251      -1.06474      -4.11696       1.01714       3.72096     -0.486535       1.58230      0.635140     -0.256582       1.35991     -0.399959     0.0535605    -0.0299566     0.0654299    -0.0295668   -0.00403259     0.0240572   -0.00831430    0.00596518    0.00192638   0.000196238  -0.000527381  -0.000199908   6.82762e-05   9.74393e-07   3.27784e-06   5.37552e-07   1.55357e-07   5.95548e-08   2.98896e-09       0.00000       0.00000       0.00000       0.00000       2.77748       3.24742       3.08006       3.32180       3.30824       3.11085       2.69339       2.25056       1.79176       1.30480      0.956810      0.725372      0.580539      0.383428      0.234693      0.127250     0.0731517     0.0426673     0.0239832     0.0118050    0.00571487    0.00232602    0.00105924   0.000390956   0.000158303   5.45988e-05   1.73978e-05   4.89880e-06   1.38697e-06   2.83331e-07   5.41114e-08   7.22557e-09       0.00000       0.00000       0.00000       0.00000
  16  12 2514.8092    1.7804  1.0859 10.6426 -0.0045  0.0274   0.0349   0.0591    0.1771   0.0000   439.6544     -0.360095       17.6803       4.36529      -7.09111       3.04232      0.784276       2.80253      0.853346      -1.76549      -1.12048      0.624137      0.158782     0.0518378      0.284209     0.0669932    -0.0307388    0.00169575    -0.0374131    0.00542506    0.00135897    0.00273412  -2.71158e-05   0.000166919  -8.74715e-05  -3.26097e-05  -2.74386e-05   5.48026e-06   3.03946e-07  -5.55006e-08   4.68189e-08  -5.73884e-09       0.00000       0.00000       0.00000       0.00000       2.73038       3.34958       3.81285       3.95847       3.58420       3.13391       2.83273       2.27958       1.79394       1.32339       1.09546      0.706072      0.462099      0.351185      0.216516      0.121443     0.0731982     0.0451900     0.0235820     0.0118006    0.00544173    0.00264036    0.00126440   0.000524985   0.000179689   6.12205e-05   1.98331e-05   6.19805e-06   1.48746e-06   3.17138e-07   6.28281e-08   7.42125e-09       0.00000       0.00000       0.00000       0.00000
  16  13 2656.8792    2.4825  0.8910 10.9415 -0.0008  0.0221   0.0512   0.0504    0.1996   0.0000   440.1809     -0.686895       14.5026       1.92356      -1.13587      -2.37950       1.40410       2.52615    -0.0126390     -0.827529      0.158075      0.861237     -0.496639     -0.403906     -0.141541      0.137843     0.0332024    -0.0724766   -0.00409468    0.00429516    0.00469910   -0.00246076   0.000561764  -0.000110536   1.83389e-05   4.12349e-05  -7.77263e-06  -1.76525e-06   6.96427e-07  -1.00683e-07   6.66122e-08  -8.08252e-09       0.00000       0.00000       0.00000       0.00000       2.29754       2.79652       3.01968       3.01684       2.80282       2.63080       2.24418       1.90210       1.54798       1.17909      0.843460      0.619002      0.432634      0.293732      0.176790      0.104475     0.0587256     0.0352395     0.0194545    0.00945618    0.00451387    0.00214276   0.000884354   0.000363059   0.000141889   5.02184e-05   1.61464e-05   4.78088e-06   1.16863e-06   2.60921e-07   4.61138e-08   6.02309e-09       0.00000       0.00000       0.00000       0.00000
  16  14 2799.4704    3.0310  0.8972 11.6813 -0.0028  0.0225   0.0641   0.0517    0.1698   0.0000   436.0417      0.480983       13.5212     -0.103731      0.891831      -5.25849      0.792698       1.00628       1.98200      0.403530      0.612032      0.116206      0.555735     -0.226493     -0.411937   -0.00503950    -0.0429351    -0.0442166    -0.0139879   -0.00537302    0.00294764   0.000746194   0.000335172   2.18567e-05  -5.71150e-05   1.06071e-05  -3.22786e-05  -6.34212e-06  -1.26375e-06  -3.44646e-07  -5.12348e-08  -1.43176e-09       0.00000       0.00000       0.00000       0.00000       2.21371       2.79848       2.93017       2.90385       2.88034       2.51147       2.22838       1.89353       1.56310       1.19750      0.866163      0.646859      0.415392      0.292962      0.180417      0.106953     0.0653625     0.0346201     0.0204111    0.00952628    0.00463448    0.00225384   0.000891477   0.000376578   0.000145270   4.73149e-05   1.76893e-05   4.97580e-06   1.24124e-06   3.04180e-07   5.30857e-08   6.41083e-09       0.00000       0.00000       0.00000       0.00000
  16  15 2941.7225    3.7722  0.8218 11.8072  0.0017  0.0202   0.0835   0.0504    0.2018   0.0000   438.1732      -8.30427       9.10663      -1.25385      -3.73183      -5.61482      -3.74657      0.255888      0.826882      0.312238      -1.50764     -0.256142      0.559407      0.284786     0.0485115   -0.00692121     0.0577234    -0.0259833    -0.0381931    0.00696377   -0.00601891    0.00154974   0.000698490  -0.000533039  -9.11991e-05   4.46867e-05   3.74478e-06  -4.93334e-06  -2.15011e-06  -5.07912e-07   3.74309e-08   5.80387e-09       0.00000       0.00000       0.00000       0.00000       2.06355       2.55446       2.81423       2.73720       2.67660       2.42272       2.06698       1.73495       1.34762       1.02424      0.768897      0.558311      0.385900      0.256135      0.160796     0.0998005     0.0565951     0.0312627     0.0171988    0.00854981    0.00398052    0.00207754   0.000763475   0.000344799   0.000126040   4.53178e-05   1.47418e-05   4.48389e-06   1.15922e-06   2.56716e-07   4.36521e-08   5.39599e-09       0.00000       0.00000       0.00000       0.00000
  16  16 3083.4398    4.2035  0.9066 12.5635 -0.0053  0.0293   0.0899   0.0559    0.1991   0.0000   437.0443      -5.29556       11.1094     -0.596401      -2.41721       4.43385       1.58272      -1.34918     -0.926557    0.00193930     -0.649876     -0.670960      0.168933    -0.0762064    0.00658034     -0.140776    -0.0237164     0.0251750    -0.0233360   -0.00760941    0.00551798  -0.000950222  -0.000735137   0.000105780   4.34261e-05  -5.78973e-05  -1.19861e-05   6.86753e-06  -1.36154e-07  -1.43745e-07   8.13095e-08   5.88591e-09       0.00000       0.00000       0.00000       0.00000       3.64664       4.25288       3.99020       3.87766       3.60941       2.95851       2.84755       3.04869       2.72888       2.06901       1.40215      0.948267      0.664033      0.417014      0.229685      0.118304     0.0683285     0.0455860     0.0274339     0.0138126    0.00631995    0.00267384    0.00104171   0.000384415   0.000142666   4.88452e-05   1.51955e-05   4.66609e-06   1.28634e-06   2.81952e-07   5.04262e-08   6.45547e-09       0.00000       0.00000       0.00000       0.00000
  16  17 3224.9229    4.0377  1.1767 12.2687  0.0013  0.0272   0.0803   0.0665    0.2601   0.0000   435.3542      0.328815       18.3163      -2.69082       2.63479      -2.12881      0.512117      -2.83426      0.328456      -1.25239     -0.755437     0.0746894      0.170383     -0.227794    -0.0479376    -0.0946491    -0.0977633    -0.0278898     0.0427950    -0.0114302   0.000556732   -0.00220880   0.000454569  -0.000179302  -0.000325423   3.77050e-05  -1.47386e-05   5.11453e-06   1.76690e-06  -2.47496e-07   6.41585e-08  -3.41850e-09       0.00000       0.00000       0.00000       0.00000       2.54879       3.39792       3.40051       3.63391       3.31698       3.16330       2.69677       2.18870       1.76925       1.41838      0.984331      0.748350      0.506900      0.343936      0.217688      0.133363     0.0751831     0.0445855     0.0238901     0.0114493    0.00593640    0.00240837    0.00121620   0.000430042   0.000184343   6.56745e-05   2.08559e-05   6.03167e-06   1.49769e-06   3.61554e-07   6.37192e-08   8.98416e-09       0.00000       0.00000       0.00000       0.00000
  16  18 3366.2961    3.5561  1.7670 11.7342 -0.0011  0.0333   0.0572   0.0777    0.2024   0.0000   440.0026       3.33824       17.2386       2.82868      0.345579       5.38079     -0.948517      -2.32673     -0.840143       1.81139      0.326859      0.146671       1.11347     -0.407019    0.00967648     -0.189679    -0.0555394     0.0197113    -0.0317427    -0.0147070   -0.00122123    0.00157865  -0.000502509   0.000250317  -2.61990e-05  -1.94423e-05  -1.42816e-05  -5.58891e-06   1.51856e-06  -9.20782e-08  -1.03045e-07  -2.41006e-09       0.00000       0.00000       0.00000       0.00000       3.31762       4.15592       4.26891       4.43871       4.23308       3.96252       3.36660       2.72197       2.19173       1.75743       1.27697      0.946101      0.615551      0.430348      0.274337      0.167386      0.100283     0.0554680     0.0292415     0.0148070    0.00679802    0.00326479    0.00135757   0.000587947   0.000213684   7.65682e-05   2.55478e-05   7.29642e-06   1.80022e-06   4.30613e-07   7.47341e-08   1.00146e-08       0.00000       0.00000       0.00000       0.00000
  16  19 3507.8023    2.8612  2.6981 11.4183 -0.0008  0.0412   0.0380   0.1068    0.1109   0.0000   440.0136     -0.557239       1.17561       1.87325      -9.02003      -14.0227       7.95236      -2.32870      0.509476      0.700471       1.03025     -0.174764      0.137329      0.384864      0.445675     -0.431910     0.0190630     0.0683021   -0.00156685    -0.0262784    0.00688227    0.00801760    0.00134800  -0.000334065   0.000354744  -1.38633e-05  -4.17213e-05   6.72731e-06   1.82252e-06   2.63305e-09   7.71594e-08   6.95748e-09       0.00000       0.00000       0.00000       0.00000       4.19583       5.56218       5.79359       5.85478       5.45761       4.94070       4.28288       3.71022       2.86289       2.20954       1.66276       1.15246      0.811859      0.529907      0.322260      0.203013      0.111496     0.0635480     0.0342531     0.0172507    0.00861418    0.00394803    0.00171538   0.000680414   0.000269917   9.26488e-05   2.88342e-05   9.30609e-06   2.46363e-06   5.48042e-07   9.68282e-08   1.27368e-08       0.00000       0.00000       0.00000       0.00000
  16  20 3649.6346    2.4258  4.0794 10.6674 -0.0005  0.0503   0.0254   0.1316    0.0886   0.0000   440.2209      0.890930       8.61502       7.64218      -10.2802       3.62887      -5.14438      -9.96858      -3.65820       3.32113      0.165393     -0.269802     -0.509544     -0.540281      0.249063     -0.100082     -0.153890      0.180611    0.00674398    -0.0126689    0.00611797   -0.00188337   0.000984657   0.000764111   9.41678e-05   6.85168e-05   1.80137e-05   1.80465e-05  -1.81230e-06   3.33124e-07   1.24293e-07  -8.66587e-10       0.00000       0.00000       0.00000       0.00000       5.02266       6.28751       6.77638       6.90156       6.63477       5.67857       5.24298       4.31422       3.34527       2.60289       1.97032       1.40097      0.961541      0.624288      0.399917      0.252930      0.145025     0.0808881     0.0416085     0.0221916     0.0108248    0.00506156    0.00218679   0.000902103   0.000332338   0.000118010   3.59972e-05   1.08809e-05   2.88964e-06   6.64575e-07   1.21004e-07   1.40331e-08       0.00000       0.00000       0.00000       0.00000
  16  21 3791.3906    1.9761  5.6169 10.2866 -0.0023  0.0614   0.0186   0.1646    0.0739   0.0000   459.2463      -3.72664       24.0174       8.96200       12.3690       1.61990       2.29410      0.137043      -4.21483       4.73066       1.49184      -2.22601     -0.173986       1.79562     -0.104959      0.335007    -0.0958756     0.0664211    -0.0572353    -0.0480816   -0.00819880    0.00237017   -0.00191578  -0.000499103   0.000343433   4.41882e-05   6.39143e-05   1.37893e-05  -2.11621e-06   9.22501e-07  -3.66216e-07   5.04165e-09       0.00000       0.00000       0.00000       0.00000       6.08869       7.89771       8.24081       8.47756       8.07952       7.37623       6.25276       5.24553       4.24784       3.21626       2.41388       1.73012       1.17799      0.788821      0.493472      0.306118      0.177798     0.0988533     0.0528019     0.0266614     0.0132577    0.00575513    0.00261608    0.00101608   0.000399991   0.000139595   4.65625e-05   1.41150e-05   3.63996e-06   8.19336e-07   1.50418e-07   1.90612e-08       0.00000       0.00000       0.00000       0.00000
  16  22 3933.1763    1.6644  7.6168  9.9918 -0.0011  0.0760   0.0142   0.2046    0.0640   0.0000   449.8027       1.54811      0.411264      -10.8214      -18.1723      -2.71798       6.04374       7.51703       1.22389      -9.28871     0.0638057       2.54484      -2.09182     0.0138707      0.715511     -0.191113     -0.112367      0.115938   -0.00214144     0.0289453     0.0136913    0.00156888   -0.00235374   0.000471814  -0.000541647  -2.44344e-05  -9.93987e-05   4.07980e-06   4.36960e-07  -1.24449e-06  -3.04925e-07   2.50686e-08       0.00000       0.00000       0.00000       0.00000       7.68503       9.83918       10.3684       10.6209       9.95131       9.21945       7.90143       6.58056       5.17513       4.01528       2.97680       2.16743       1.46287       1.00336      0.615606      0.386986      0.218580      0.125128     0.0654855     0.0336258     0.0162904    0.00745579    0.00329330    0.00132977   0.000508253   0.000181339   5.72464e-05   1.76587e-05   4.37173e-06   1.01373e-06   1.77703e-07   2.31224e-08       0.00000       0.00000       0.00000       0.00000
  16  23 4075.5064    1.3795  9.8197  9.9056 -0.0016  0.0946   0.0115   0.2624    0.0541   0.0000   423.5939      -20.2421       10.4999      -3.35794      -21.8665      -6.13170      -1.79342      -5.43722       10.6095       1.80755       1.22908       2.70667       2.45509       1.05042      0.908498     -0.107803     0.0423944     -0.192035     0.0170362    -0.0297171   -0.00196553     0.0141504  -0.000808424   -0.00178779  -0.000229382   0.000172682  -9.10332e-05   2.64646e-05   1.14934e-06  -1.06595e-06  -4.67170e-07   3.59803e-08       0.00000       0.00000       0.00000       0.00000       9.38802       11.8639       12.6300       12.8413       12.4300       11.3054       9.65205       8.02739       6.41144       5.01048       3.66027       2.67096       1.86519       1.21445      0.794209      0.479614      0.283443      0.158000     0.0850931     0.0429068     0.0211453    0.00947035    0.00419064    0.00165860   0.000648955   0.000230814   7.57523e-05   2.15745e-05   5.78928e-06   1.29199e-06   2.26127e-07   2.80523e-08       0.00000       0.00000       0.00000       0.00000
  16  25 4359.9459    0.9696 14.6263  9.6902 -0.0002  0.1495   0.0077   0.4115    0.0426   0.0000   420.7514      -17.9320       2.47635       1.11693       10.9617      -4.27333      -16.6173     -0.251372      -8.01247      -8.17942       11.4571       1.08676       3.07517       2.41217      0.412809     -0.526259      0.289939     -0.153627      0.113828    0.00474484    -0.0210583    -0.0260638    0.00743345    0.00264773  -0.000619848  -4.28885e-06   6.46744e-05   3.01823e-05   1.82039e-05  -2.31042e-06   1.34695e-08   3.82614e-08       0.00000       0.00000       0.00000       0.00000       14.3817       18.6919       19.8443       19.8273       19.0944       17.4312       15.2130       12.6760       10.3453       8.03179       6.01976       4.26088       2.97524       1.93757       1.26713      0.766028      0.448715      0.255886      0.135248     0.0692740     0.0333829     0.0154774    0.00675555    0.00277507    0.00105478   0.000384184   0.000123871   3.62542e-05   9.61631e-06   2.08666e-06   3.76266e-07   4.57680e-08       0.00000       0.00000       0.00000       0.00000
  16  26 4501.8465    0.7792 17.0404  9.6972 -0.0019  0.1939   0.0063   0.5162    0.0345   0.0000   455.0866       10.2932      -48.3854       14.1579       66.5972      -9.40535      -46.6128      -31.5934       20.8894       7.84238      -8.38131       9.79415       3.85500       3.55422     -0.542355      0.723156     0.0529423     -0.438091     -0.227931    -0.0272543      0.104828     0.0212968    -0.0157216    0.00561413    0.00281359  -0.000959502  -7.91968e-06   1.35315e-05  -3.14021e-05   4.53868e-06   5.69253e-07  -7.48586e-08       0.00000       0.00000       0.00000       0.00000       18.2766       24.5957       25.3010       25.7078       24.5692       22.5546       19.9510       16.4912       13.3703       10.3441       7.83275       5.60154       3.93264       2.61189       1.68269       1.02013      0.612078      0.341687      0.180246     0.0962667     0.0454303     0.0214804    0.00911303    0.00393480    0.00143882   0.000519783   0.000167471   4.86605e-05   1.27390e-05   2.77080e-06   5.05104e-07   6.26431e-08       0.00000       0.00000       0.00000       0.00000
  16  27 4644.7166    0.6588 19.5648  9.6420  0.0029  0.2408   0.0056   0.6146    0.0291   0.0000   464.0242      -36.0892       15.9762      -18.2984      -14.6355       8.74017       24.6227      -25.3904      -13.2427      -1.94084       3.05865       9.28333      -5.87221      0.601742      -5.88166      0.348858      0.306898      -1.04855      0.493602     -0.149419     0.0699164     0.0398527     0.0172253   -0.00262691  -0.000755547   0.000699326   0.000322436   0.000126311  -5.07762e-06  -3.77483e-06  -7.16267e-07   1.28918e-07       0.00000       0.00000       0.00000       0.00000       22.6066       29.7511       31.6639       32.3513       30.9572       28.0955       24.3461       20.3778       16.3966       12.6447       9.59611       6.79878       4.84229       3.21738       2.06537       1.27241      0.749525      0.428528      0.229081      0.119014     0.0582797     0.0264527     0.0117835    0.00478025    0.00182908   0.000650265   0.000207409   6.12508e-05   1.59738e-05   3.42884e-06   6.15566e-07   7.59737e-08       0.00000       0.00000       0.00000       0.00000
  17   9 2112.9586    0.7746  0.6567  9.7054 -0.0027  0.0244   0.0194   0.0453    0.0869   0.0000   437.7255      -1.31711       13.5935      0.670934      -4.11503     -0.552789       1.33663       3.49214      -1.81515     -0.855550     -0.377978      0.248069    0.00897216    -0.0787637    -0.0864168      0.120559     0.0457638    -0.0311079   -0.00833049    0.00137526   -0.00998395    0.00325008   0.000194293  -0.000672128  -4.45849e-05  -7.04333e-05   3.01633e-05  -1.57739e-05  -3.39036e-06   1.43102e-06   1.88639e-07   1.05788e-07  -3.14199e-09   4.11825e-11       0.00000       0.00000       2.44167       2.76475       3.00231       3.48379       3.09597       2.61184       2.39530       2.20704       1.65164       1.19683      0.896771      0.757420      0.529304      0.312208      0.197051      0.149022     0.0945103     0.0508575     0.0232528     0.0134727    0.00785095    0.00441303    0.00201363   0.000870897   0.000327476   0.000125856   4.28565e-05   1.46868e-05   4.01654e-06   1.16228e-06   2.75277e-07   6.55083e-08   1.06839e-08   1.51012e-09       0.00000       0.00000
  17  10 2260.2881    1.0911  0.8721  9.8954 -0.0024  0.0234   0.0234   0.0555    0.1204   0.0000   441.1045      -1.62643       12.5599     -0.229828      -1.65962      -4.78662       1.01547       1.21692       1.27525     -0.578113     -0.726338      0.629395      0.782835     0.0128147      0.137630      0.115836    -0.0751275    -0.0444465   -0.00501448    0.00674239   -0.00984211   -0.00704966    0.00329931    0.00113378   0.000217943  -6.20512e-05  -1.65947e-05   2.93821e-05   5.87019e-06  -3.43858e-06  -2.80303e-07  -6.74873e-08   2.23404e-09   1.67843e-09       0.00000       0.00000       2.02336       2.73650       2.90337       2.82256       2.97129       2.57846       2.28757       1.92739       1.45111       1.30411      0.889275      0.676202      0.498433      0.305568      0.231948      0.129300     0.0879552     0.0505166     0.0267475     0.0163378    0.00715120    0.00377162    0.00186207   0.000691604   0.000333431   0.000134873   4.33622e-05   1.79666e-05   5.24909e-06   1.32931e-06   4.19791e-07   9.09590e-08   1.43892e-08   1.72544e-09       0.00000       0.00000
  17  11 2404.9898    1.4702  0.8939 10.5156 -0.0040  0.0222   0.0306   0.0546    0.1270   0.0000   437.1257     -0.178802       9.55895      0.720723      -3.71608      -3.93498     -0.960475      -1.87999       1.65642     -0.452882   -0.00959462     -0.115311    -0.0793383      0.283120     -0.289800     0.0912760      0.110863     0.0136609   -0.00398212    0.00497019    0.00666214  -0.000435861    0.00160758   4.88160e-05  -2.51842e-05   0.000146271  -5.91798e-05   1.78407e-05   1.10666e-05   1.42930e-06  -1.81224e-07  -1.13863e-07  -1.22710e-08  -1.42332e-09       0.00000       0.00000       2.16881       2.56267       2.75303       2.92656       2.80309       2.39634       2.08749       1.94532       1.58893       1.14987      0.920761      0.679720      0.478697      0.301366      0.194779      0.131178     0.0843020     0.0466321     0.0244913     0.0137830    0.00744091    0.00391412    0.00183249   0.000765780   0.000304811   0.000117176   4.00657e-05   1.38641e-05   4.41044e-06   1.29678e-06   3.25766e-07   6.54736e-08   1.18605e-08   1.44901e-09       0.00000       0.00000
  17  12 2548.0973    1.9921  0.9706 10.4884 -0.0055  0.0224   0.0395   0.0548    0.1882   0.0000   439.8107       2.62842       10.6929       3.48942       1.12344     -0.357879       3.80066       1.22238     -0.754757      0.992822      -1.05584    -0.0279136     -0.311310      0.147109      0.172294     -0.120093    -0.0853667     0.0405493     0.0197599     0.0105791   -0.00547996   -0.00388678   -0.00344273  -0.000879624  -3.21142e-05  -0.000291580   4.20348e-05   1.58911e-07   5.71891e-06   7.00610e-07  -8.55468e-08  -9.46149e-09   2.82177e-08  -1.13678e-09       0.00000       0.00000       2.09591       2.63253       2.67759       2.80322       2.78802       2.42055       2.24641       1.85444       1.57308       1.19219      0.926540      0.680787      0.486624      0.325702      0.209368      0.136826     0.0865123     0.0486770     0.0264140     0.0141305    0.00770267    0.00380315    0.00170567   0.000758790   0.000306050   0.000122232   4.40114e-05   1.46542e-05   4.73054e-06   1.33106e-06   3.36283e-07   7.38393e-08   1.39720e-08   1.59548e-09       0.00000       0.00000
  17  13 2690.9929    2.5347  1.0174 11.0917 -0.0035  0.0232   0.0493   0.0575    0.1877   0.0000   438.5428       1.48567       8.93377      0.998072     -0.776221      -4.45316      -2.23358     -0.866380      0.549226      -2.04701     -0.785289     -0.105012      0.228088     -0.629008     -0.187375     0.0916734     -0.139576     0.0315292   0.000625155    -0.0234515   -0.00176474   -0.00323922   0.000504454   -0.00115847   0.000394006  -0.000124284   3.04868e-05  -7.36341e-06   8.60675e-08  -2.29881e-06  -1.43499e-07   5.06370e-08  -3.93513e-10   9.27844e-10       0.00000       0.00000       2.15246       2.77522       3.06636       3.09548       2.90758       2.64990       2.38018       1.88928       1.60522       1.20506      0.911465      0.712297      0.445830      0.328134      0.216600      0.135513     0.0792710     0.0490654     0.0270595     0.0143667    0.00731571    0.00357778    0.00166710   0.000808763   0.000327152   0.000124943   4.56593e-05   1.66182e-05   5.22591e-06   1.46187e-06   3.19084e-07   7.77486e-08   1.38386e-08   1.63217e-09       0.00000       0.00000
  17  14 2834.2762    3.2214  0.8728 11.4290 -0.0027  0.0206   0.0642   0.0489    0.1838   0.0000   437.9019      -2.19456       15.6692      -5.92323      -1.93951       1.24262     0.0496972       1.19669       1.16623      0.899999     0.0675094      0.654084     -0.612481     -0.343702     -0.195719     0.0101721     -0.113828     0.0697113     0.0288017   -0.00470377   -0.00410043  -0.000870920   1.23374e-05   0.000525481   0.000248232   9.34012e-05   2.03961e-05  -7.73110e-06   2.96535e-06   5.18525e-07  -9.84602e-08  -1.71393e-09  -3.87229e-09  -5.07135e-10       0.00000       0.00000       2.00801       2.37042       2.67759       2.80428       2.56443       2.33522       2.16760       1.75362       1.37875       1.08368      0.798209      0.612431      0.454271      0.290013      0.197847      0.126938     0.0765414     0.0424830     0.0246371     0.0128797    0.00653757    0.00344139    0.00164259   0.000726462   0.000286155   0.000117964   4.40556e-05   1.43803e-05   4.28823e-06   1.10787e-06   2.95769e-07   6.32199e-08   1.11870e-08   1.34270e-09       0.00000       0.00000
  17  15 2977.1438    3.8728  0.8110 12.1376 -0.0036  0.0225   0.0832   0.0489    0.1554   0.0000   436.6464      0.773458       14.3958      -1.16857      -3.06576      0.947335      -1.83667     -0.733283      -1.89593     -0.897313      0.265943      0.379792    -0.0701798     -0.321445      0.154767    -0.0769260    -0.0249704    -0.0195079   -0.00391876    0.00360318   -0.00812934   -0.00231914  -0.000239574   0.000438794   0.000388266  -0.000156121  -4.02281e-06  -1.00366e-05   4.00469e-06   5.60314e-07  -1.58742e-07  -1.29551e-07  -1.15336e-08  -2.42724e-09       0.00000       0.00000       1.92499       2.67251       2.50514       2.68348       2.62570       2.36711       2.21107       1.68840       1.43867       1.23954      0.878848      0.686117      0.418302      0.320024      0.193527      0.130232     0.0865553     0.0477935     0.0273544     0.0140398    0.00725449    0.00379867    0.00136005   0.000807920   0.000271637   0.000134486   4.46076e-05   1.45754e-05   4.92661e-06   1.27438e-06   2.94177e-07   8.36209e-08   1.42021e-08   1.84966e-09       0.00000       0.00000
  17  16 3119.3277    4.1040  0.9603 12.4699 -0.0025  0.0237   0.0838   0.0554    0.1863   0.0000   440.6225      -4.44442       17.5435       1.85006      -4.80548       1.64629       1.31850       1.88132      -1.09292     -0.476198     -0.804092     -0.362871     -0.433035     0.0194091     -0.104995     -0.116708     -0.158344     0.0257281    0.00806058     0.0129997    0.00356017  -2.84943e-05   0.000182466   0.000973590  -3.11504e-05   1.01883e-05  -1.18464e-05  -2.80495e-05  -3.15542e-06   1.39323e-06   3.00975e-07   2.07591e-08   1.41712e-08  -7.94424e-11       0.00000       0.00000       2.22979       2.99519       3.07235       3.33090       3.02420       2.75184       2.47704       1.97403       1.67875       1.16998       1.04894      0.663524      0.489464      0.325129      0.227667      0.136446     0.0805382     0.0497989     0.0278240     0.0152326    0.00711441    0.00350122    0.00170360   0.000783826   0.000334257   0.000128324   4.39986e-05   1.56489e-05   4.74657e-06   1.43071e-06   3.68315e-07   6.50374e-08   1.57634e-08   1.86063e-09       0.00000       0.00000
  17  17 3261.3425    3.9532  1.2873 12.2233 -0.0003  0.0260   0.0735   0.0696    0.2100   0.0000   440.4771       2.96617       11.2158     -0.799070      -2.22494      0.119813      -5.32085      0.546332       4.85271      0.752468      0.110592    -0.0815369      0.215178      0.689915     -0.182023     -0.200184    -0.0783883     0.0281474    -0.0642656   -0.00135788    0.00136811    0.00343809    0.00205442   9.24533e-05   0.000255243  -0.000121412  -1.19999e-05   1.52699e-05  -5.93329e-07  -1.03908e-07  -5.33056e-07   4.24488e-08   5.43799e-09   2.07736e-09       0.00000       0.00000       2.54576       3.24920       3.46621       3.42279       3.17541       3.07430       2.60983       2.24073       1.87034       1.49860       1.13556      0.807716      0.562510      0.361179      0.243210      0.154809     0.0956418     0.0539822     0.0316005     0.0161614    0.00814412    0.00389882    0.00196508   0.000803424   0.000351765   0.000135210   5.32379e-05   1.78236e-05   5.69886e-06   1.55501e-06   3.99546e-07   8.07325e-08   1.38798e-08   1.85895e-09       0.00000       0.00000
  17  18 3403.2791    3.2762  2.0373 11.6345 -0.0011  0.0348   0.0494   0.0862    0.1684   0.0000   434.8733      -6.08214       14.0451      -1.79448       1.62700    -0.0488202    0.00509581       2.04026      0.336813       2.53814     0.0870741       1.11466      0.694105      0.119745      0.229068    -0.0761099      0.111099      0.119588    -0.0354477   -0.00297027    0.00453382   -0.00692609    0.00190203    0.00143926  -8.39695e-05  -0.000351808   4.56370e-05   3.27899e-05   7.66318e-06  -4.52617e-07   1.77116e-07  -3.74160e-08   3.37032e-09   2.83783e-09       0.00000       0.00000       3.25688       4.22462       4.48110       4.62699       4.36771       4.06634       3.54391       2.91609       2.42550       1.87886       1.47734      0.979493      0.776107      0.490345      0.337321      0.202240      0.128920     0.0748356     0.0407433     0.0223810     0.0115979    0.00574459    0.00242550    0.00116099   0.000466500   0.000198200   7.03349e-05   2.48697e-05   7.52446e-06   2.09270e-06   5.89227e-07   1.09747e-07   2.16194e-08   2.60535e-09       0.00000       0.00000
  17  19 3545.3650    2.8383  3.0368 10.9303 -0.0019  0.0414   0.0342   0.1061    0.1373   0.0000   442.1441      -2.42377       12.0474       3.06303       2.28074      -4.66721     -0.751075     0.0162447      -1.35222      0.917794      0.461637      -1.01836      0.991192     -0.437862     -0.352383      0.180438     -0.104248     0.0574280     0.0664082  -0.000484876     0.0129115   -0.00693920    0.00453152   -0.00159187   0.000978098   0.000308979  -9.65721e-05   7.12384e-06   1.12712e-05   1.48294e-06   2.91440e-08   7.22252e-08   4.97400e-08  -1.66871e-09       0.00000       0.00000       3.97575       5.04392       5.33552       5.40995       5.20786       4.81034       4.32023       3.52657       2.83952       2.24846       1.69405       1.24677      0.900722      0.621432      0.397601      0.253997      0.155898     0.0888032     0.0494589     0.0263132     0.0138715    0.00670888    0.00312399    0.00136339   0.000586341   0.000232566   8.64556e-05   2.83959e-05   8.91105e-06   2.49433e-06   6.24860e-07   1.39110e-07   2.46037e-08   2.93338e-09       0.00000       0.00000
  17  20 3687.6222    2.2961  4.2599 10.6080 -0.0015  0.0515   0.0235   0.1310    0.0880   0.0000   441.8052       8.94291       1.77217      0.710263    0.00748554      -3.62301      0.163660     -0.889272     -0.630723      -4.18454      -1.89214      0.825456     -0.984093     -0.274153     -0.310397      0.398754    -0.0805610     0.0940043     0.0713090     0.0388202   -0.00646512    0.00955441   -0.00697671   -0.00183769   0.000677190  -0.000243467  -9.70412e-06   3.14654e-05  -2.36894e-06   5.55824e-06   1.94456e-07  -1.56040e-07   3.17571e-08  -1.08961e-09       0.00000       0.00000       4.78940       6.19576       6.32461       6.69951       6.15504       5.93595       5.11968       4.39886       3.53119       2.90460       2.19737       1.61316       1.10277      0.737473      0.499094      0.312629      0.197137      0.111703     0.0641247     0.0333436     0.0168914    0.00824236    0.00396802    0.00172423   0.000737179   0.000288619   0.000106611   3.57826e-05   1.16036e-05   3.11224e-06   8.17686e-07   1.77730e-07   3.03545e-08   4.10413e-09       0.00000       0.00000
  17  21 3829.8127    1.9385  6.0310 10.2446 -0.0007  0.0625   0.0172   0.1702    0.0682   0.0000   443.5242      -2.96879       14.5138     -0.625748       17.4616      -1.88065      -5.65923       2.79426       5.98138     0.0294464      -3.38864      -1.97491      0.531100     -0.225822     -0.794046     0.0313277    -0.0360444    -0.0883420    -0.0691265    -0.0979554  -0.000838652     0.0176958   -0.00708321  -0.000298179   0.000255688  -7.52296e-05  -9.03813e-05  -4.74949e-05   3.99278e-06  -2.42705e-06  -2.34521e-07   2.23275e-07   1.25582e-08  -3.06718e-10       0.00000       0.00000       5.86948       7.63791       8.00828       8.27726       7.83555       7.35699       6.43566       5.33261       4.36055       3.37340       2.61699       1.88907       1.33981      0.934786      0.606918      0.380778      0.232191      0.134403     0.0757425     0.0401406     0.0207886    0.00985270    0.00471469    0.00202775   0.000893932   0.000342832   0.000129051   4.31038e-05   1.39140e-05   3.97635e-06   9.89332e-07   2.13856e-07   3.88793e-08   4.79538e-09       0.00000       0.00000
  17  22 3972.1805    1.5947  8.1627  9.8711 -0.0002  0.0777   0.0127   0.2145    0.0607   0.0000   438.9139      -20.9702       5.61163      -5.76596       3.77872      -13.8756      -5.61162      -1.21987      0.827996     -0.969910      -3.00904       2.68028      -1.93460       2.28837      0.949483     -0.780779     -0.173621      0.134649     -0.107354      0.111358     0.0596823     0.0145254    0.00272087   -0.00291108  -2.06132e-05   0.000735816   0.000254539  -7.77797e-05  -8.84761e-06  -4.05014e-06   1.12810e-07   1.72551e-07   4.18551e-08  -3.43873e-09       0.00000       0.00000       7.13636       9.24037       10.0826       10.0242       9.62487       8.66642       7.91711       6.60686       5.44393       4.31200       3.25008       2.41788       1.63503       1.13577      0.754682      0.460621      0.283204      0.166465     0.0936909     0.0505020     0.0256854     0.0127395    0.00583426    0.00274709    0.00112820   0.000451585   0.000161823   5.68344e-05   1.80819e-05   4.99860e-06   1.26098e-06   2.83944e-07   4.89287e-08   5.60736e-09       0.00000       0.00000
  17  23 4114.8016    1.3276 10.0710  9.7970 -0.0009  0.0946   0.0105   0.2637    0.0521   0.0000   440.9300      -16.6804       17.1399      -5.75463      0.513520      -3.14147      -11.3700      -3.65748      -11.7165       2.46307      0.700778      -6.76896     -0.154626       1.88044     -0.526764    -0.0959683     -0.527134      0.306405    -0.0145753      0.122908     0.0285432   -0.00412608    0.00625265   -0.00183746  -0.000326551   0.000591765  -3.13948e-05   7.69107e-05  -2.20987e-05   4.95285e-06  -9.62173e-07  -4.20738e-07  -1.09479e-07  -6.55803e-09       0.00000       0.00000       8.80596       11.3604       12.0735       12.1990       11.9690       10.8349       9.74937       7.95908       6.61915       5.22727       3.98284       2.92445       2.04506       1.38993      0.919615      0.584963      0.363429      0.209927      0.117998     0.0632158     0.0321701     0.0160148    0.00735730    0.00333245    0.00136870   0.000555388   0.000201573   6.91415e-05   2.18902e-05   6.08459e-06   1.54611e-06   3.39594e-07   6.02007e-08   6.89805e-09       0.00000       0.00000
  17  24 4257.1588    1.1194 12.9196  9.7162 -0.0009  0.1219   0.0085   0.3377    0.0452   0.0000   440.0845      -12.7017       20.9969      -28.1953      -9.78447       17.7418       13.7465       5.08611       6.22009       1.02790      -3.70335     -0.457962      0.198253      0.946401      0.855667      0.504813     0.0181263     -0.116272    -0.0387018    -0.0892379     0.0682447     0.0113713    0.00161562    0.00145865    0.00367626  -0.000400044  -0.000339183   0.000158472   9.27478e-05   2.02394e-06  -3.21263e-06   6.99564e-07  -4.13756e-08  -3.64961e-11       0.00000       0.00000       11.1591       14.5089       15.5717       15.7954       15.4098       13.5783       12.4481       10.3677       8.55356       6.74371       5.10161       3.77500       2.65881       1.79896       1.20180      0.755828      0.461508      0.272068      0.152813     0.0825233     0.0427873     0.0208150     0.0100291    0.00434236    0.00187589   0.000717548   0.000268738   9.19138e-05   2.86875e-05   8.03888e-06   2.05985e-06   4.52013e-07   7.87100e-08   8.92926e-09       0.00000       0.00000
  17  25 4399.8945    0.9207 15.5176  9.6884 -0.0006  0.1561   0.0069   0.4233    0.0381   0.0000   435.7896      -31.9853       1.08367      -1.65619       6.07789       3.17358      -3.22361       16.6903       1.79198      -9.44681      -13.4215       7.49607      -3.79370    -0.0357744       3.28643      -1.99165     -0.153071     -0.109587     -0.137871     0.0289881     -0.144944     0.0138884    0.00413388     0.0131559   -0.00485310   -0.00110401  -0.000574221   4.89209e-05  -1.59036e-05  -1.00376e-05   2.30179e-06   1.35421e-07  -2.98954e-08  -3.23575e-09       0.00000       0.00000       14.1611       18.2183       19.7573       20.3876       19.3503       17.9669       15.4461       13.3928       10.7194       8.55483       6.50999       4.78656       3.38155       2.34220       1.53302      0.987364      0.597149      0.362299      0.197264      0.108965     0.0565816     0.0277493     0.0129302    0.00578823    0.00246108   0.000960547   0.000351006   0.000122255   3.71579e-05   1.08507e-05   2.66621e-06   5.68893e-07   9.47082e-08   1.19413e-08       0.00000       0.00000
  17  26 4542.4787    0.7746 18.7061  9.6002  0.0019  0.2005   0.0058   0.5227    0.0321   0.0000   427.3935      -58.0705      -9.01459      -21.6420       24.9757      -2.81531       11.9585       10.4557      -8.11306       1.56813       7.24094      -7.15350       2.04533      -5.09725      -2.36686       1.94561      0.955787     0.0893510     0.0590338     -0.263221    -0.0370291     0.0511340    -0.0129001   -0.00898579  -0.000841232  -0.000196661  -0.000997639   1.77070e-06  -5.43487e-06  -2.13796e-05   7.66877e-06   1.15571e-06  -2.68257e-08   5.31541e-09       0.00000       0.00000       18.0036       23.3036       25.5186       25.8536       24.9168       22.6709       20.2438       16.8388       13.9518       10.9435       8.27160       6.22722       4.36784       2.98534       1.99474       1.26668      0.783348      0.458319      0.258163      0.141056     0.0724130     0.0359153     0.0172883    0.00744140    0.00320864    0.00124978   0.000462920   0.000159958   5.00642e-05   1.38403e-05   3.44455e-06   7.43707e-07   1.27608e-07   1.48760e-08       0.00000       0.00000
  18   8 1992.8270    0.5888  0.5440  9.5458 -0.0064  0.0191   0.0166   0.0436    0.0702   0.0000   437.5955      -2.99275       13.4719     -0.670489      -2.82850     -0.936017     -0.607324     -0.499891    -0.0440237    -0.0433199     -0.112332      0.115308     -0.219443     -0.371601     -0.166868    0.00892422     0.0445386    -0.0176124    -0.0173732    0.00860801    -0.0159342   -0.00509691   -0.00176855   0.000671315  -0.000122579   6.72841e-05  -1.80795e-05  -7.62778e-06  -1.67160e-05   3.57065e-06  -9.82711e-07  -1.99797e-07   5.19374e-08  -9.53566e-09   2.35752e-10   1.83416e-10       1.64190       2.02310       2.30309       2.24586       2.15526       2.16605       1.80758       1.51559       1.28945       1.02814      0.706840      0.640164      0.434806      0.276078      0.205705      0.134483     0.0822819     0.0555643     0.0292628     0.0161916    0.00872787    0.00483966    0.00221918    0.00109870   0.000505033   0.000215667   7.75399e-05   3.11644e-05   1.21994e-05   4.64547e-06   1.20834e-06   3.13976e-07   7.35597e-08   1.65702e-08   2.44230e-09   3.17082e-10
  18   9 2143.6354    0.8425  0.7304  9.5381 -0.0047  0.0216   0.0186   0.0455    0.1050   0.0000   437.6818      -1.76793       11.7517      0.573174     -0.853895     -0.664144       1.92279      0.785559     -0.200943     -0.866286      0.148470      0.440478     -0.200757     -0.262080     0.0606478    0.00131652    0.00332340     0.0283993    0.00494433    0.00724394   -0.00205108  -0.000627715    0.00362195   0.000529772  -0.000377489  -5.39114e-05   0.000209615  -4.96651e-05   8.68325e-06   2.63177e-06   6.95427e-08   4.40001e-08   2.46585e-08   5.29749e-09  -3.18321e-09   5.67252e-11       1.74708       2.37224       2.50379       2.37599       2.58011       2.18244       2.06551       1.83899       1.37993       1.16612      0.875979      0.655163      0.513606      0.337947      0.229621      0.155996     0.0923078     0.0610348     0.0314824     0.0178066    0.00996604    0.00501572    0.00263199    0.00126167   0.000519518   0.000243510   9.62064e-05   3.49963e-05   1.33391e-05   4.39227e-06   1.17864e-06   3.90475e-07   1.02331e-07   2.15462e-08   3.43162e-09   3.79875e-10
  18  10 2291.5913    1.1364  0.9095 10.0434 -0.0050  0.0251   0.0232   0.0526    0.1293   0.0000   437.8343      -1.71921       15.6242       1.74610    -0.0845014       2.72130       2.01207      -2.01158      0.579788       1.03920     -0.246901     -0.454097     -0.153814     -0.101709      0.171840     0.0499598    -0.0282068     0.0334822    0.00554746   -0.00155442    0.00481611    0.00166598    0.00401217   0.000329070  -0.000531732  -3.46931e-05   0.000164523  -2.77506e-05  -2.07220e-05   1.24477e-06   1.52629e-06  -4.14351e-07  -8.99052e-09   6.96802e-09  -5.28333e-10  -9.03962e-11       2.14672       2.93274       2.99472       3.08548       2.94390       2.58978       2.60071       2.02172       1.87601       1.35348       1.15229      0.781528      0.592221      0.435625      0.273438      0.180837      0.104018     0.0738679     0.0340320     0.0224871     0.0113555    0.00642285    0.00320347    0.00125496   0.000702692   0.000254145   0.000129416   4.27999e-05   1.47703e-05   5.52320e-06   1.38332e-06   4.73733e-07   9.87278e-08   2.16817e-08   4.61513e-09   4.66567e-10
  18  11 2436.8052    1.5561  0.9829 10.4455 -0.0034  0.0254   0.0312   0.0564    0.1509   0.0000   440.7200       4.19254       14.5509      -7.61075      -1.17180       1.92863     -0.724978      -3.30543     -0.565870       1.28021      0.978282      0.383171    -0.0637250     -0.711285      0.302889     -0.123288     0.0674230     0.0924745    0.00729044    0.00430367    0.00806085    0.00627169   -0.00117642  -0.000846747   0.000688196  -0.000172895   5.91159e-05   2.74207e-05  -2.26378e-05  -1.21885e-05   3.50307e-06   5.25358e-07   4.63866e-08  -4.81180e-08   3.60958e-10   7.27132e-11       2.08969       2.95222       2.79966       3.11123       2.70934       2.56677       2.28715       2.18708       1.77400       1.54375       1.07895      0.898080      0.559311      0.446718      0.249901      0.176227      0.110057     0.0666122     0.0383819     0.0204156     0.0119092    0.00621560    0.00311670    0.00148565   0.000621226   0.000285373   0.000111793   4.34365e-05   1.54333e-05   4.81882e-06   1.60911e-06   4.41762e-07   9.27440e-08   2.62532e-08   3.71924e-09   5.60170e-10
  18  12 2580.8075    2.1473  0.8783 10.7450 -0.0062  0.0216   0.0428   0.0479    0.1711   0.0000   442.2543      -4.73891       11.3986       3.43118       1.08571     -0.730540     -0.197672      -2.45099     -0.948535      0.696000      0.724149     -0.615945      0.863429    -0.0775805     -0.221756     0.0856509    -0.0718089     -0.103291     0.0522204    -0.0152236   -0.00778545   -0.00390961   -0.00184409   -0.00192676  -1.26471e-05  -0.000270850   1.16534e-05  -3.58348e-05  -4.63254e-06   1.42477e-06   8.93149e-07  -4.14304e-07   1.19219e-08  -2.44489e-08   1.56656e-09   8.71738e-11       1.85164       2.36588       2.53677       2.82655       2.50184       2.41405       2.04324       1.82265       1.48212       1.18530      0.841203      0.664895      0.497973      0.348374      0.233812      0.144275     0.0995415     0.0553417     0.0342212     0.0176639     0.0107627    0.00534882    0.00290641    0.00126640   0.000590075   0.000231520   0.000103681   3.65957e-05   1.42736e-05   4.22074e-06   1.42753e-06   3.39307e-07   8.93420e-08   1.84790e-08   3.03831e-09   4.30571e-10
  18  13 2724.6567    2.6882  0.9521 10.9493 -0.0027  0.0219   0.0505   0.0512    0.2085   0.0000   436.5514       3.00124       14.7710       4.57437      -6.41823     -0.518242      0.847447     -0.967100      0.714189      -1.18002       1.17753    -0.0106246       1.17271      0.838144      0.126006    -0.0869282      0.193071     0.0657374    -0.0511174    -0.0223855     0.0110104   -0.00750713   -0.00111623   -0.00124365   0.000292187  -6.84161e-05  -7.55564e-05  -1.53606e-05   3.16753e-07   5.11994e-06  -1.00453e-07  -1.49565e-07   5.49964e-08   6.16177e-09  -1.32372e-09  -4.40001e-10       2.00721       2.63443       2.67972       2.87964       2.68293       2.49519       2.21760       1.91102       1.48866       1.24687      0.995190      0.726411      0.489999      0.353346      0.229467      0.155343     0.0956323     0.0606329     0.0347564     0.0193275     0.0101357    0.00526149    0.00242952    0.00120526   0.000537175   0.000246957   9.48048e-05   3.68143e-05   1.21380e-05   4.04173e-06   1.20688e-06   3.59620e-07   8.26910e-08   1.86435e-08   3.09909e-09   4.14830e-10
  18  14 2868.6197    3.3821  0.8964 11.7635 -0.0015  0.0202   0.0676   0.0501    0.1599   0.0000   439.2793      -5.15728       16.7754       5.06391      -5.27278     -0.930154      0.406470      -2.74870      -1.70371      0.649443     -0.886105      0.200523     -0.566947     -0.324559      0.109692     -0.109002     -0.271211    -0.0420659    0.00944476   0.000248977   -0.00914427    0.00407907  -0.000411957   0.000792076   0.000679716   0.000285750   2.87828e-05   1.40287e-05   2.54854e-05   6.44845e-06   3.22538e-06   4.34405e-07   1.89490e-08  -2.13342e-08  -3.62174e-09  -1.18810e-10       1.79224       2.23358       2.30031       2.57227       2.36464       2.18844       1.88498       1.78412       1.38059       1.14956      0.834250      0.679700      0.455243      0.339121      0.211716      0.143436     0.0919215     0.0573324     0.0299963     0.0184611    0.00922432    0.00537820    0.00253969    0.00126516   0.000535163   0.000238033   9.09872e-05   3.60347e-05   1.08467e-05   4.12136e-06   1.14993e-06   3.36373e-07   7.52965e-08   1.85436e-08   2.64231e-09   3.92353e-10
  18  15 3012.0928    3.9861  0.8413 12.2738 -0.0027  0.0211   0.0818   0.0493    0.1551   0.0000   439.3128    -0.0175653       13.3718      0.603624     -0.903727      -5.47695      -4.57627       2.11101      0.895911      0.277466      0.806886     -0.716977      -1.06048      0.243902      0.118331      0.122395     0.0738704     0.0256466     0.0508333     0.0232725   -0.00362938   -0.00152131   -0.00135955   0.000476506   0.000108454  -4.17883e-05  -3.69704e-05  -2.22913e-05  -1.54155e-05  -3.84878e-06   5.48616e-08  -2.73259e-07  -1.18350e-08   7.09388e-09   9.42065e-10  -2.93428e-10       1.69509       2.43283       2.29245       2.61448       2.24215       2.34529       1.90236       1.80293       1.40549       1.17730      0.867810      0.673768      0.477517      0.336634      0.225153      0.139644     0.0937232     0.0531062     0.0323008     0.0168340    0.00983660    0.00479451    0.00261798    0.00106732   0.000560803   0.000202645   9.74186e-05   3.24031e-05   1.28543e-05   3.93871e-06   1.34596e-06   3.35445e-07   8.86897e-08   1.89913e-08   3.07977e-09   4.95123e-10
  18  16 3154.7405    3.9759  1.1383 12.2338 -0.0063  0.0237   0.0736   0.0602    0.1833   0.0000   438.3669      -1.38513       9.17866       1.97213      -1.98738     0.0447916      0.711618       2.58964      0.383729      0.938885     -0.584418     -0.167363      0.121228     -0.238196     -0.188799     0.0564971     0.0197374      0.163254     0.0371924    -0.0433142    -0.0182915   -0.00508174    0.00252570   -0.00166691  -0.000716433   0.000263800   9.30216e-05  -3.28671e-05  -2.30089e-05   9.28198e-06   1.30322e-07   8.32029e-07  -4.01097e-08   1.37998e-08   6.49984e-09  -3.96200e-10       2.14907       2.82652       2.91900       3.09413       2.87512       2.66819       2.35141       2.04425       1.69831       1.40327       1.03682      0.783185      0.533702      0.403532      0.246906      0.166490      0.101851     0.0647175     0.0360154     0.0209399     0.0112748    0.00599936    0.00288295    0.00132730   0.000593246   0.000256929   0.000105879   4.06353e-05   1.40194e-05   4.64926e-06   1.38956e-06   4.04001e-07   8.64983e-08   2.13871e-08   3.45846e-09   4.51625e-10
  18  17 3297.2705    3.8124  1.4209 12.1112 -0.0017  0.0269   0.0630   0.0669    0.1728   0.0000   433.1061      -2.27644       13.7660      -4.33594       2.47125      0.525783      -3.78987      -4.48063     -0.252755     -0.554528       2.89546     -0.835868     -0.102032     -0.245405   -0.00606689     -0.215650    -0.0703327      0.103488     0.0195840   -0.00883208    -0.0218751   -0.00396191    0.00292745    0.00292233   0.000267474   0.000179883  -0.000113572  -1.03923e-05   6.71909e-06   4.38315e-06  -1.85641e-06   1.20686e-07   1.35916e-07  -2.97320e-10   1.48596e-09   6.61329e-10       2.51186       3.26406       3.39661       3.63275       3.42022       3.17932       2.68662       2.37515       1.95263       1.53619       1.21226      0.870442      0.620498      0.441519      0.285051      0.190924      0.118900     0.0711254     0.0431351     0.0239117     0.0129994    0.00677305    0.00330364    0.00154579   0.000709219   0.000290264   0.000118250   4.52035e-05   1.58100e-05   5.00445e-06   1.61239e-06   4.52320e-07   1.06792e-07   2.23454e-08   3.85606e-09   5.05544e-10
  18  18 3439.8510    3.2076  2.3004 11.0403 -0.0029  0.0334   0.0424   0.0873    0.1971   0.0000   442.1610      -4.88446       20.4271       2.19896      -2.10652    -0.0470712       2.14834       5.01660      -1.23542     -0.684738      -1.49919     -0.156234      -1.08232     -0.220193    0.00604238      0.318341     0.0684709     0.0718196     0.0448486     0.0243557    -0.0196975    0.00679590    0.00334282    0.00135418  -0.000328780   4.92397e-05  -0.000113947  -3.68546e-05   3.21603e-05   6.62720e-06   1.69820e-07  -7.48936e-07   6.96018e-08   2.28983e-08   6.64330e-09   2.05864e-10       3.03927       3.81083       4.05275       4.14002       4.11345       3.65865       3.34990       2.82875       2.39250       1.88840       1.49639       1.08234      0.791929      0.545319      0.372916      0.244607      0.144764     0.0930082     0.0529138     0.0306378     0.0163916    0.00840240    0.00415937    0.00192110   0.000898791   0.000375223   0.000153057   5.60401e-05   2.02009e-05   6.77565e-06   1.91874e-06   5.73859e-07   1.38747e-07   2.90601e-08   5.15911e-09   5.61800e-10
  18  19 3582.4857    2.5958  3.4418 10.8478 -0.0014  0.0435   0.0286   0.1137    0.1109   0.0000   437.2896      -1.83735       8.72825      -7.21814       4.41091      -5.46369      -1.42193       1.57175     -0.105201      -1.71792      0.681304       2.12911      0.215127     -0.436379    -0.0286322      0.540660     0.0991455    -0.0571404     0.0889520    -0.0511754   -0.00822479   -0.00733689    -0.0120351   -0.00380526   0.000205153  -8.63302e-05  -1.57318e-05   8.83954e-05   1.16843e-05   1.12536e-05  -1.16597e-06   3.19424e-07   8.72441e-08   4.31896e-08  -9.37357e-09  -3.62112e-10       4.08094       5.10731       5.55554       5.73092       5.44221       5.09424       4.46755       3.77006       3.09554       2.54338       1.96245       1.43524       1.02497      0.709593      0.482216      0.316377      0.195495      0.119167     0.0708905     0.0403962     0.0210342     0.0109009    0.00522203    0.00250227    0.00113095   0.000485932   0.000194797   7.66532e-05   2.66764e-05   8.89708e-06   2.62848e-06   7.28469e-07   1.79067e-07   3.71847e-08   6.18782e-09   7.44873e-10
  18  20 3725.1761    2.2197  4.8975 10.3946 -0.0007  0.0545   0.0204   0.1391    0.0821   0.0000   443.3387      -10.8443       12.0627      -4.71588      -3.99560      -10.4888      0.376099      -5.46636       4.34882      -1.20962     -0.667277     -0.949523       3.05342     -0.228708      0.394017     -0.190344    0.00805603     -0.147874    -0.0906745      0.110897    -0.0111079   -0.00209910   -0.00142915   0.000613878   -0.00173272  -0.000517944  -0.000162515  -9.57346e-06  -2.07083e-05  -9.01482e-07  -1.52853e-06   2.21379e-06  -2.27573e-07   6.61286e-08   1.03048e-08  -2.44062e-10       4.71271       6.26236       6.39456       6.89438       6.51253       6.15032       5.38867       4.72503       3.72341       2.97126       2.34133       1.75871       1.26901      0.904581      0.606321      0.409028      0.247768      0.148123     0.0898209     0.0493958     0.0265037     0.0134056    0.00670830    0.00321142    0.00149517   0.000622326   0.000250121   9.50617e-05   3.42882e-05   1.08472e-05   3.43356e-06   9.80801e-07   2.36781e-07   5.03486e-08   8.48451e-09   1.09356e-09
  18  21 3867.9061    1.8385  6.5400 10.0266 -0.0017  0.0644   0.0150   0.1702    0.0672   0.0000   432.0939      -17.7056       27.0641      -3.75520       15.5657      -7.86771      -2.71936       4.83033       6.75856       1.75557       6.72122       3.79282     -0.517597      0.472271     0.0267373     -0.676785    -0.0558275      0.145868      0.133269    -0.0334392    -0.0291089     0.0143383    -0.0109341   -0.00763310    0.00107264  -0.000800733  -0.000117126  -0.000111925   1.49078e-05  -1.63882e-05   1.03687e-06   2.54455e-07  -1.16866e-07  -2.69742e-08   1.05461e-08   1.98265e-09       5.70622       7.44037       7.76677       8.13173       7.88518       7.18990       6.38939       5.53219       4.59361       3.73018       2.87092       2.13161       1.53668       1.05382      0.710486      0.459379      0.295518      0.180656      0.103656     0.0588004     0.0315006     0.0167041    0.00822579    0.00382390    0.00174966   0.000730618   0.000301088   0.000113724   3.97764e-05   1.34221e-05   4.02894e-06   1.12240e-06   2.83417e-07   6.00080e-08   1.02007e-08   1.21719e-09
  18  22 4010.6510    1.5280  8.6740  9.7731 -0.0014  0.0805   0.0116   0.2168    0.0594   0.0000   431.3585      -3.23675       18.4051      -5.55448       10.6428      -7.38638       4.77673      -1.26756       15.2632       4.04105       3.85801      0.775226      -2.56661       1.43301    0.00195724      0.571587     -0.488278      0.400567    -0.0382336     0.0473657   -0.00686462   -0.00272458     0.0189916     0.0107142   -0.00157183   -0.00174263   0.000273767  -8.54123e-05   9.36789e-05   1.09336e-05  -4.76052e-07  -3.22383e-06  -7.79683e-08   1.25624e-07  -1.82610e-08  -3.83170e-09       7.08924       9.18918       9.93894       10.0514       9.97525       8.90445       7.99175       6.97318       5.76386       4.55832       3.50357       2.60908       1.92362       1.34175      0.895617      0.588344      0.361409      0.223742      0.127455     0.0726889     0.0396184     0.0206885     0.0102945    0.00490339    0.00215602   0.000938637   0.000373010   0.000142367   5.09039e-05   1.70186e-05   5.10083e-06   1.47901e-06   3.62077e-07   7.63157e-08   1.27314e-08   1.43157e-09
  18  23 4153.6832    1.2724 11.0140  9.7910 -0.0008  0.1007   0.0095   0.2763    0.0478   0.0000   434.4931      -34.3994       30.1724      -2.94429      -15.0614      -1.93607      -4.74224       4.01049      -3.01658       2.60153       2.76546       5.70603      -5.81361      -2.14709       1.66499       1.26181     -0.582475      0.279313    0.00531452      0.197150     0.0266104    -0.0284446     0.0113277  -0.000548413  -0.000407483   0.000709952  -0.000389549  -4.86414e-05  -0.000153292   1.09384e-05   1.55569e-05  -2.43892e-06  -4.97092e-07   3.71044e-08  -1.61042e-08  -1.45377e-09       8.84498       11.3309       12.0408       12.3935       12.0502       11.1865       10.1520       8.53840       7.15236       5.66435       4.39515       3.33831       2.41774       1.69840       1.14320      0.754771      0.474259      0.287909      0.166165     0.0942939     0.0504488     0.0259753     0.0130970    0.00619006    0.00278968    0.00118488   0.000486126   0.000184557   6.60483e-05   2.19647e-05   6.63383e-06   1.83188e-06   4.42042e-07   9.41213e-08   1.60367e-08   1.83283e-09
  18  24 4296.7439    1.0426 13.1210  9.7302 -0.0005  0.1272   0.0079   0.3439    0.0427   0.0000   441.3129      -58.0170       12.3388      -3.52936      0.788654       16.5601       6.78309       13.4296      -22.3725      -11.0361       6.43292       4.30751      -7.55720      -2.77553      0.872836      0.490867     -0.892389     -0.591647     0.0399650    -0.0280210    -0.0395986    -0.0410171    -0.0185544   -0.00174694    0.00436106    0.00291045  -0.000792797   1.81263e-05  -2.69904e-05   6.02943e-06  -8.49065e-06  -2.31219e-06  -4.60254e-07   3.01099e-07   1.35734e-08   8.02042e-10       10.8864       14.2120       15.1927       15.9374       14.7433       14.1687       12.1960       10.9603       8.94144       7.37643       5.59639       4.22987       3.02145       2.13359       1.41060      0.929627      0.586709      0.359843      0.207338      0.119011     0.0640543     0.0334992     0.0168979    0.00780615    0.00363487    0.00150441   0.000637156   0.000239048   8.52017e-05   2.84647e-05   8.57212e-06   2.38643e-06   5.72241e-07   1.20843e-07   1.93114e-08   2.51313e-09
  18  25 4439.7745    0.8597 16.3702  9.7155 -0.0028  0.1656   0.0063   0.4443    0.0349   0.0000   456.9141      -26.7959       21.3765       36.8496       20.3563      -48.5877       8.36576      -10.8692      -6.65008      0.317251       10.8477      -4.18833      -3.56139     -0.122355     -0.645615       1.33488       1.39887     -0.231902    -0.0966730      0.153461    -0.0116043     0.0319533   -0.00131451   -0.00299350   -0.00289397  -2.58662e-05    0.00127089   4.34386e-05   8.35193e-05   3.31798e-05  -1.36017e-05   8.18109e-07   2.65803e-06   3.29293e-08   2.63175e-08   6.79091e-09       14.2918       18.1744       20.0832       19.9410       19.9163       18.2526       16.3058       14.0387       11.5611       9.43366       7.28490       5.40376       3.96269       2.79478       1.90795       1.23882      0.781187      0.477740      0.284226      0.158882     0.0877975     0.0454976     0.0224095     0.0106529    0.00481408    0.00210257   0.000846610   0.000323818   0.000116348   3.79122e-05   1.15654e-05   3.16211e-06   7.76812e-07   1.58490e-07   2.57037e-08   2.89044e-09
  19   9 2173.6964    0.8982  0.8533  9.4821  0.0061  0.0215   0.0190   0.0506    0.1147   0.0000   438.3832      -2.92755       18.8998      0.351294      -1.52355      -1.68838      -2.15902      -3.38419       3.54639       1.50860      -1.26703     -0.762511       1.06179      0.285200     -0.345086     -0.182460    -0.0645786    -0.0188644   -0.00368562     0.0375713  -0.000779178   -0.00364041   0.000217918    0.00144580  -0.000842273  -0.000551091  -6.19934e-05  -0.000132094  -2.45025e-05  -4.03180e-07   3.82354e-06  -1.55424e-07   1.34126e-07  -7.05960e-08   3.51258e-09  -7.44086e-09       1.70913       2.19778       2.35520       2.47459       2.30192       2.12540       2.01665       1.78183       1.44240       1.16267      0.961199      0.724577      0.510281      0.382728      0.260995      0.167523      0.114230     0.0682204     0.0424242     0.0247926     0.0131645    0.00759435    0.00380316    0.00190800   0.000921715   0.000435607   0.000199481   8.20530e-05   3.20152e-05   1.16683e-05   3.60769e-06   1.24293e-06   3.78615e-07   9.55734e-08   2.31549e-08   4.77015e-09
  19  10 2322.2808    1.2667  0.8159  9.9602 -0.0059  0.0193   0.0265   0.0480    0.1272   0.0000   438.9417      -1.76919       14.4595       1.11621      -2.15504     -0.260978      0.297710     -0.605337      -1.28971      -2.77777      0.244239      -1.02551     -0.187915     -0.414165     -0.560066     -0.134509     -0.182544     0.0160720     0.0176613    -0.0301876     0.0118127    0.00847382    0.00143674    0.00219783   -0.00110210   0.000444983   7.68437e-05   7.21041e-06  -3.17940e-05   4.70559e-06   3.62569e-06  -4.97349e-07   2.66041e-07  -1.02697e-07   1.79645e-10  -5.94995e-09       1.58531       2.03327       2.18723       2.19353       2.29927       2.09611       1.82491       1.56431       1.29984       1.09380      0.857397      0.660213      0.465307      0.336671      0.219721      0.154076      0.102304     0.0668095     0.0396276     0.0237323     0.0125675    0.00697494    0.00363774    0.00175058   0.000835458   0.000383870   0.000161712   6.68501e-05   2.72918e-05   1.00328e-05   3.31609e-06   1.14126e-06   3.31260e-07   9.51880e-08   2.11674e-08   4.65296e-09
  19  11 2468.0594    1.6856  0.9655 10.5895 -0.0047  0.0226   0.0327   0.0531    0.1429   0.0000   433.1294      -4.88924       14.1057      -1.23504       1.99171     -0.337682      0.702775      -1.84113       1.36409       1.54289      -2.30741     0.0589887      0.144666     -0.771103     -0.682920      0.208406     -0.132561     -0.117008    -0.0160426    0.00386014    -0.0104059     0.0147703   -0.00111165  -0.000908352    0.00114695   9.76147e-05  -8.52877e-06  -6.83434e-05   8.74170e-05   1.97106e-05   4.89101e-06   8.00163e-07  -5.04572e-07  -1.50111e-07  -4.25676e-08   5.04961e-09       1.90443       2.50601       2.55565       2.65044       2.69282       2.52949       2.26084       1.84438       1.52242       1.23663       1.01201      0.744187      0.546692      0.398006      0.274024      0.182652      0.125485     0.0742477     0.0493693     0.0261324     0.0155421    0.00798241    0.00414012    0.00201109   0.000926307   0.000443674   0.000184914   8.05091e-05   3.12248e-05   1.16369e-05   4.08224e-06   1.17369e-06   4.01462e-07   9.96605e-08   2.46465e-08   4.86323e-09
  19  12 2613.0366    2.1406  1.0139 10.8953 -0.0062  0.0231   0.0399   0.0540    0.1865   0.0000   437.5638     -0.409641       10.9141       5.99334      -1.71111       1.77618       1.12615      0.214328      -1.37673       1.29826      0.474125      0.270152      0.830139    -0.0527216     -0.411165    -0.0417728     0.0252449      0.108965     0.0239254     0.0222880    0.00393991    0.00678694    0.00479183   -0.00172170   -0.00156323   0.000189421   0.000398977  -3.16464e-05  -2.63651e-05   6.52152e-06   3.21288e-06   4.94440e-07  -4.42043e-08  -1.97600e-07   1.97195e-08   4.66877e-09       2.01640       2.40683       2.85647       2.88923       2.70300       2.54014       2.32288       1.86997       1.64366       1.32071       1.02131      0.788307      0.586591      0.385196      0.262189      0.196926      0.119101     0.0710726     0.0464769     0.0276574     0.0153305    0.00808295    0.00405617    0.00207220    0.00106324   0.000493322   0.000208515   8.14541e-05   3.26770e-05   1.32918e-05   4.54486e-06   1.35695e-06   3.87997e-07   1.02340e-07   2.27939e-08   4.59279e-09
  19  14 2902.4787    3.5898  0.8372 11.6517 -0.0038  0.0185   0.0709   0.0457    0.1864   0.0000   438.6542      0.963748       12.4763       4.86585      -2.30712      -1.17060       1.56692      0.299180     -0.599205      0.434720      0.167146      0.624214     -0.109663    -0.0455099     0.0907264     0.0146679     -0.229834    -0.0341234     0.0114882    -0.0136589    0.00720021   -0.00456967    0.00333428    0.00335707   0.000294790   7.51797e-05   2.78078e-05   3.80569e-05   1.75126e-05  -3.04970e-06  -7.18671e-06  -1.11402e-06   2.73330e-07  -3.81624e-08  -4.26489e-08  -2.61795e-09       1.69807       2.18757       2.28948       2.50878       2.37901       2.18562       1.92141       1.62486       1.32054       1.09145      0.856886      0.641828      0.468377      0.320249      0.218592      0.145754      0.100401     0.0620416     0.0382175     0.0220854     0.0120949    0.00653534    0.00341461    0.00168246   0.000808110   0.000364563   0.000157641   6.41532e-05   2.54091e-05   9.28896e-06   3.07839e-06   9.77568e-07   2.84335e-07   7.49333e-08   1.86546e-08   3.75034e-09
  19  15 3046.4488    4.0217  0.9220 12.0984 -0.0001  0.0217   0.0746   0.0490    0.1637   0.0000   437.6502      -3.36634       17.6905      -1.49730      0.199044      0.157322       1.21639      -1.72491      -1.02761       1.61111      -1.22975       1.45625      0.252136      0.189364     -0.261997     0.0909728     -0.118301    -0.0253042    -0.0105779     0.0257955     0.0209491    -0.0129160    0.00123424   0.000200737   0.000814379   0.000190622   8.73561e-05   4.80680e-05  -7.46173e-06   4.75950e-06  -1.27358e-06   1.81901e-07   3.63325e-07   1.39579e-07   2.70857e-08   9.14752e-11       1.83069       2.38185       2.63239       2.65364       2.73592       2.32388       2.27033       1.78371       1.50175       1.22679      0.949927      0.773814      0.487998      0.385531      0.261331      0.163339      0.119232     0.0695999     0.0461132     0.0248262     0.0140827    0.00795632    0.00390972    0.00200071   0.000916711   0.000419921   0.000201937   7.83376e-05   3.19440e-05   1.12520e-05   3.57355e-06   1.23929e-06   3.83739e-07   8.86079e-08   2.29186e-08   4.93397e-09
  19  16 3189.7630    4.0913  1.1552 12.2444 -0.0012  0.0247   0.0722   0.0592    0.2004   0.0000   438.6604     -0.388298       10.9276       2.88945       2.30747       1.82460      -1.15640     -0.797711      -1.84038      0.187391     -0.769801      -1.31353     -0.904165      0.818094     0.0611394     0.0397463      0.107371      0.135211    -0.0528610     0.0193479     0.0109350   0.000443643   -0.00352682   -0.00220046  -0.000290030   0.000343617  -6.62876e-05  -1.34547e-05   3.18581e-06  -5.83240e-06  -1.00414e-05   2.22850e-06  -3.95946e-07  -9.47961e-08   2.94363e-09   8.71175e-11       2.14325       2.78793       3.07983       3.26137       2.99101       2.87590       2.48624       2.15531       1.71568       1.39681       1.09649      0.821305      0.593746      0.427505      0.302571      0.192298      0.126885     0.0815973     0.0485993     0.0276101     0.0157375    0.00863739    0.00448398    0.00224912    0.00102486   0.000491584   0.000213884   9.45045e-05   3.52340e-05   1.29559e-05   4.45101e-06   1.44073e-06   4.21155e-07   1.08552e-07   2.60526e-08   5.04030e-09
  19  17 3332.8317    3.5660  1.7155 11.7357  0.0005  0.0292   0.0505   0.0698    0.1368   0.0000   435.4696       1.18161       12.6504      -3.56717      -1.96195       1.96161       3.22343      -1.64330     -0.690521      0.800160      0.695823      0.388908      0.392082      0.192094      0.213700     -0.454129     -0.150284     0.0336605    0.00683653    -0.0260717    -0.0219446    0.00261098    0.00330876  -0.000489214   0.000768461  -0.000726418  -0.000131051   0.000123070   1.99146e-05  -1.03620e-05   6.22933e-06  -2.14980e-06   1.59594e-07   4.90490e-08  -3.49247e-08   4.47143e-09       2.47172       3.17459       3.37962       3.35920       3.31629       3.09592       2.78391       2.47828       2.11522       1.71327       1.37109       1.04462      0.755816      0.536685      0.374663      0.244851      0.163347     0.0963428     0.0601871     0.0351709     0.0198995     0.0103113    0.00559852    0.00265277    0.00132299   0.000611395   0.000258001   0.000106101   4.34860e-05   1.51844e-05   5.40250e-06   1.74400e-06   5.46035e-07   1.38768e-07   3.38158e-08   6.75424e-09
  19  18 3475.9445    3.0455  2.4690 11.2807 -0.0017  0.0357   0.0375   0.0899    0.1223   0.0000   435.8662      -8.25060       12.2389       5.44109      -2.23919      -8.96500      -6.05557      -2.33102      -2.67868     -0.938804       5.86011      0.342828      0.981853     -0.338450     -0.577402     -0.588586     0.0835555     0.0880677      0.224400     0.0527675    0.00220674    -0.0128004   -0.00720640   -0.00343518   0.000110032   0.000282906   0.000457061  -2.65018e-05   3.33666e-05   2.64220e-05  -7.51848e-07  -2.73739e-06  -4.77658e-07   7.06474e-08   5.90265e-09  -7.34461e-09       2.96561       3.67025       4.12798       4.22508       3.97910       3.79764       3.43924       3.05594       2.48042       2.02376       1.66017       1.23104      0.894230      0.652977      0.448334      0.299994      0.195938      0.118888     0.0730651     0.0434403     0.0239699     0.0129181    0.00680184    0.00335648    0.00162107   0.000785569   0.000328066   0.000142315   5.57745e-05   2.03588e-05   6.72339e-06   2.19404e-06   6.60685e-07   1.75229e-07   4.07124e-08   8.26276e-09
  19  19 3619.2073    2.5328  3.6899 10.7068 -0.0001  0.0436   0.0259   0.1166    0.1002   0.0000   442.7184       1.48655       15.7066      -1.44453      -3.17037      0.132560       2.20297     -0.609226       1.54503      -1.48294      -3.40113       1.01735      0.946897     -0.663692     -0.461484     -0.135292      0.134980      0.129764    -0.0991278    -0.0246387    0.00411298     0.0154456   -0.00371824    0.00253920   0.000469942  -6.01465e-05  -0.000347011   1.18019e-05   1.06654e-05  -2.03356e-05   1.06818e-06   3.29509e-06   1.15095e-06  -1.14635e-07  -8.35679e-08   1.47482e-08       3.73219       4.73165       5.06592       5.27089       5.23584       4.73341       4.29977       3.69408       3.14219       2.55542       1.99361       1.54434       1.11386      0.796937      0.544860      0.361188      0.237305      0.151560     0.0914058     0.0523369     0.0290795     0.0163437    0.00837053    0.00422991    0.00199063   0.000896549   0.000401531   0.000162226   6.28549e-05   2.34643e-05   7.97091e-06   2.62789e-06   7.70729e-07   2.05978e-07   4.93351e-08   1.04227e-08
  19  20 3762.3249    2.1070  5.5320 10.2768 -0.0016  0.0557   0.0178   0.1491    0.0705   0.0000   432.1658       3.37717       3.64114       2.83481      -5.64823      -6.21404       12.1988       1.99782       1.39410      -2.60042    -0.0387296       4.16156      -2.87158      -2.95723     -0.173630    -0.0347828     -0.596094     -0.132147    -0.0988211     -0.126071    0.00186352     0.0433873    0.00340851   0.000363061    0.00273762   0.000638588   0.000892895   3.44819e-05  -4.31540e-05  -7.19850e-06  -6.87315e-06   8.26643e-06  -1.18690e-06  -1.39174e-07  -1.82079e-08  -6.38967e-09       4.64059       5.90540       6.63486       6.73978       6.53218       6.13707       5.53595       4.70209       3.92373       3.20094       2.45464       1.89426       1.41440      0.993629      0.694376      0.472845      0.297325      0.189764      0.113926     0.0664265     0.0377141     0.0203568     0.0104379    0.00533776    0.00254026    0.00116518   0.000513906   0.000213606   8.26505e-05   3.16145e-05   1.11418e-05   3.52325e-06   1.01013e-06   2.74144e-07   6.52441e-08   1.32712e-08
  19  21 3905.6349    1.7600  7.3859  9.7890 -0.0005  0.0670   0.0130   0.1814    0.0651   0.0000   442.8870      -6.34174       7.45332       11.5229      -6.89528      -12.7280      -1.51857       2.99254       10.3690      -4.07422       1.25843      -2.89595      -2.76450      -1.16929     -0.402200     -0.420977      0.685680      0.253922    -0.0456230    -0.0583675     0.0589036    0.00933153    0.00209217   -0.00210100    0.00172208  -0.000239106  -0.000352596  -0.000149539   0.000143777  -5.66515e-08   2.82673e-05  -1.48871e-06   2.81531e-07  -8.53154e-08  -1.75020e-08   1.94230e-08       5.65911       7.20965       7.75047       8.00418       7.82639       7.27190       6.57469       5.69819       4.86444       3.88184       3.04647       2.35227       1.71625       1.24310      0.855414      0.577184      0.366300      0.231769      0.138435     0.0808045     0.0460412     0.0246232     0.0129386    0.00646727    0.00309364    0.00141503   0.000613950   0.000255996   9.89618e-05   3.62795e-05   1.28455e-05   4.12472e-06   1.22143e-06   3.29685e-07   7.61015e-08   1.60099e-08
  19  22 4048.7323    1.4642  9.6445  9.7841 -0.0001  0.0847   0.0105   0.2340    0.0513   0.0000   445.5176      -4.02979       40.8103       10.8933      -23.7756       5.23192       9.24828      -1.95073      -7.12039      -1.46731      0.651287       3.44478     -0.759486      0.394445      0.603240      0.723656     -0.506888     -0.380107     -0.242647      0.156618    -0.0653207    -0.0612433    0.00164002     0.0243900    0.00204546   -0.00159678   0.000688906   0.000109718   9.84874e-05  -4.75936e-06  -2.77481e-05   4.42101e-06  -1.99369e-08   6.21143e-08  -1.52615e-08   1.84507e-08       7.01001       8.97978       9.75798       9.99935       9.96964       8.99972       8.43265       7.16005       6.07204       4.78858       3.81434       2.94255       2.16937       1.53697       1.08789      0.727043      0.467331      0.292621      0.176478      0.103696     0.0577675     0.0315876     0.0161810    0.00828171    0.00395804    0.00184957   0.000802805   0.000332678   0.000127339   4.76384e-05   1.63228e-05   5.33758e-06   1.56035e-06   4.17922e-07   1.00769e-07   2.08634e-08
  19  23 4192.0625    1.2120 11.8019  9.7480 -0.0000  0.1061   0.0087   0.2899    0.0451   0.0000   424.0746       5.87152       15.5312      -1.68081      -3.45791      -8.40112      -1.35413       1.75997       6.78936      -4.08784       1.00084      -2.92301      -2.22560       4.14310      0.617527    -0.0766466      0.293993     -0.449336      0.322311     0.0973047    -0.0791969    0.00879631    0.00576155   -0.00414598   -0.00187437   0.000187525    0.00108369  -0.000176199  -0.000186959   0.000133340  -4.21400e-07  -5.24416e-06   1.12991e-06   6.21750e-07   3.23449e-08  -2.24276e-08       8.78317       11.7023       12.4969       12.9865       12.6011       11.6435       10.4252       9.09673       7.66609       6.19200       4.92777       3.69847       2.74169       1.95445       1.33560      0.898891      0.582678      0.366237      0.225250      0.127810     0.0732082     0.0396240     0.0210159     0.0103518    0.00497879    0.00228014    0.00100296   0.000412144   0.000163242   5.99572e-05   2.11038e-05   6.61443e-06   2.02575e-06   5.44123e-07   1.27577e-07   2.61160e-08
  19  24 4335.4523    1.0090 14.6573  9.6499 -0.0005  0.1335   0.0068   0.3716    0.0392   0.0000   440.7628      -2.55740       9.31665      -25.3452       7.63613       27.2835       6.06640       5.03883       4.15179      -6.17987      -4.85750      0.241464      -2.28497       2.85238       1.32035       2.04141      0.463917     -0.561924     -0.196494      0.124658     0.0478210    -0.0671059     0.0210590     0.0108633   -0.00256126   -0.00497760   0.000208008    0.00103624   0.000230587   1.20687e-05  -2.19344e-06  -4.55297e-06   2.69115e-06  -7.99322e-07   7.01748e-08  -4.84375e-08       10.8443       14.0419       15.3874       15.8435       15.3720       14.3467       13.0312       11.0704       9.54361       7.68268       6.14146       4.57553       3.43246       2.46174       1.69897       1.14976      0.736829      0.471721      0.284873      0.168060     0.0940786     0.0522013     0.0274339     0.0134921    0.00652928    0.00298116    0.00132755   0.000543337   0.000217787   8.03782e-05   2.77638e-05   8.90984e-06   2.58671e-06   7.03046e-07   1.61166e-07   3.25426e-08
  19  25 4479.0046    0.8311 16.9358  9.6550 -0.0003  0.1694   0.0058   0.4498    0.0330   0.0000   409.5519      -7.83948       15.8286      -6.47692       9.59963      -20.0336      -2.40132      -2.95912       1.23224      -7.91853      -2.60658       17.0640       4.17213     -0.629019      0.252280       3.79472     -0.458184     -0.290544     0.0317105     -0.296434    -0.0123091      0.101190    -0.0218720    -0.0171675    0.00271258   -0.00354042   -0.00201486   0.000300248   0.000462963  -1.17511e-06  -2.60782e-05   1.53229e-05   1.20080e-06  -8.09548e-07  -4.83043e-08   2.35591e-08       13.7574       17.9956       19.4388       20.0855       19.6747       18.3598       16.4275       14.3440       11.9264       9.82664       7.71372       5.84409       4.38340       3.14563       2.17579       1.47612      0.960373      0.606469      0.368828      0.218005      0.122659     0.0683097     0.0348511     0.0180249    0.00860020    0.00388359    0.00174097   0.000716223   0.000280357   0.000105873   3.56073e-05   1.14841e-05   3.33912e-06   9.02061e-07   2.10332e-07   4.20961e-08
  20   7 1893.8694    0.4893  0.4238  9.4883 -0.0109  0.0229   0.0159   0.0387    0.0525   0.0000   439.0400     -0.526383       11.0143       1.83064      -5.19916    -0.0444009       1.87994     -0.515074      -1.91889      0.579020       1.36500     -0.859140     -0.202751     -0.182626     -0.148409      0.142198    -0.0255671    -0.0719445   -0.00116800    -0.0284139    0.00377115    0.00360185    0.00157545   -0.00320824    0.00293172  -0.000785357  -3.66211e-05   0.000242817  -3.85880e-05   1.68493e-05  -4.43746e-06  -1.90201e-06  -3.99200e-07  -6.30797e-07  -4.29123e-08   1.98594e-08       1.46848       2.09674       1.87629       2.62495       1.94008       2.27731       1.68524       1.82629       1.26088       1.15038      0.786598      0.694288      0.480738      0.417025      0.275627      0.191954      0.126611     0.0805380     0.0499487     0.0283647     0.0187797    0.00923166    0.00572838    0.00267932    0.00165608   0.000685733   0.000369592   0.000141095   6.76345e-05   2.32098e-05   1.03287e-05   2.76541e-06   1.10299e-06   2.80840e-07   1.01518e-07   1.93688e-08
  20   8 2050.0090    0.6940  0.5880  9.5483 -0.0077  0.0186   0.0166   0.0400    0.0755   0.0000   437.7353     -0.730878       13.5016       2.21119     -0.191678     -0.563385      0.630298      -1.28705      0.645841      0.829855       1.65804      0.539900    -0.0121367      0.589704     -0.117425     0.0421519     -0.278198    -0.0145823     0.0308218    -0.0274079    -0.0107073     0.0109472   3.45179e-05   -0.00287789   -0.00115293   -0.00150218  -0.000296594   4.83359e-05   2.60287e-05   1.15759e-05  -5.31043e-06  -9.76759e-07  -7.78312e-07  -2.50399e-07  -1.52391e-08  -1.42664e-08       1.45031       1.87358       2.14149       2.13347       2.17361       1.87705       1.78956       1.64209       1.22758       1.07983      0.787095      0.668077      0.496628      0.324095      0.264760      0.171629      0.113873     0.0725263     0.0430114     0.0273599     0.0156390    0.00887859    0.00457376    0.00234800    0.00126667   0.000638933   0.000288930   0.000138253   5.71294e-05   2.13342e-05   8.18666e-06   2.87133e-06   9.91684e-07   3.18329e-07   7.98735e-08   2.31119e-08
  20   9 2203.1023    1.0016  0.7661  9.4820 -0.0034  0.0224   0.0205   0.0436    0.1315   0.0000   438.7754     -0.880713       11.1977    -0.0387701      -4.24474     -0.179842     -0.507130      -2.16836       1.68426      0.288617      0.732962      0.368779   -0.00590055      0.522189      0.173000      0.108122     -0.150891    -0.0292006     0.0443656    -0.0143087    0.00453851    0.00900866   0.000132293    0.00427135  -0.000685705  -0.000300452  -0.000303262  -9.65836e-05   6.45683e-05  -1.48192e-06  -1.81804e-06  -1.87862e-06   1.27439e-06   8.54771e-08   1.69741e-07   1.16231e-08       1.76979       1.88311       2.46518       2.50350       2.14349       2.31660       2.18160       1.57709       1.52639       1.26782      0.965248      0.791526      0.601812      0.399789      0.281981      0.201518      0.132640     0.0897594     0.0574876     0.0340402     0.0197708     0.0113000    0.00590842    0.00312683    0.00159114   0.000771409   0.000361786   0.000158731   6.90450e-05   2.79746e-05   1.11993e-05   4.27146e-06   1.43283e-06   4.13702e-07   1.04491e-07   2.43776e-08
  20  10 2352.4062    1.3287  0.8041 10.4079  0.0020  0.0197   0.0267   0.0461    0.1040   0.0000   440.3441       1.14603       12.8761       1.79113      -5.19656      -2.68489     -0.770068     -0.634488       1.07629       1.00086     -0.713538     -0.358332      0.272536      0.219272     0.0379648      0.102835     0.0121461    -0.0127257    -0.0438601   -0.00201677     0.0234563    -0.0144680    0.00146982    0.00249561  -0.000302806   0.000571519  -0.000441704   3.04270e-05   3.94978e-05  -1.74924e-05  -5.08369e-06  -4.04768e-06  -1.06620e-07  -5.86353e-08  -1.04825e-07   5.98328e-09       1.65697       2.07152       2.03355       2.13011       2.09577       2.11406       1.93668       1.63551       1.37158       1.12737      0.964936      0.766692      0.557918      0.402807      0.264472      0.193432      0.128408     0.0890379     0.0554947     0.0327678     0.0186574    0.00999774    0.00529138    0.00267583    0.00136376   0.000640163   0.000305112   0.000131358   5.77602e-05   2.26007e-05   8.72668e-06   3.01968e-06   1.05643e-06   3.06044e-07   9.27097e-08   2.38683e-08
  20  11 2498.9268    1.8271  0.9646 10.4674 -0.0034  0.0208   0.0339   0.0496    0.1750   0.0000   437.4995     -0.566807       11.5554      0.960028      -6.62776     -0.291400      0.491567      -1.73878       1.02962      0.804221     -0.210650      -1.79632     0.0601484      0.539181     -0.297243      0.217665    -0.0819459     0.0557920    -0.0418359     0.0143722     0.0179862   -0.00568185    0.00430984   0.000496050   -0.00237528   0.000815416   3.54007e-05  -6.26299e-06  -3.09509e-05   4.26458e-06   6.36489e-06   7.12535e-07   1.71133e-06  -4.00298e-07  -5.07296e-08   2.00905e-08       1.85550       2.32912       2.51847       2.54900       2.39321       2.27923       2.11485       1.91663       1.61348       1.28027       1.02701      0.823460      0.597716      0.434336      0.311223      0.211259      0.137746     0.0881715     0.0530903     0.0313004     0.0193155    0.00958808    0.00578209    0.00269492    0.00149309   0.000732104   0.000323900   0.000159477   5.98461e-05   2.59058e-05   9.59537e-06   3.04775e-06   1.20839e-06   3.46683e-07   1.02011e-07   2.52086e-08
  20  12 2644.7945    2.3284  0.9752 11.1128 -0.0014  0.0213   0.0432   0.0522    0.1581   0.0000   435.4953      0.330981       14.3624      0.895610       3.65162      -1.37538     0.0670276      0.683832       1.22679       1.46597      0.132780      0.749992     -0.162938     -0.320152     -0.217150     0.0794316    -0.0896367    -0.0166069      0.117611     0.0501820     0.0220568     0.0111070   -0.00270828    0.00268438   0.000413435  -0.000256509   0.000352455   1.02009e-06   3.88625e-05  -1.73568e-05   1.73465e-05  -8.86410e-07   6.45947e-07  -2.44570e-07  -9.80906e-08  -7.21818e-09       1.75634       2.23236       2.27303       2.52273       2.37608       2.16924       1.97432       1.76390       1.53559       1.30139       1.02613      0.818798      0.580351      0.415395      0.291119      0.204235      0.130703     0.0843342     0.0498971     0.0333980     0.0190847     0.0110816    0.00571453    0.00295611    0.00152636   0.000747403   0.000340471   0.000154129   6.23609e-05   2.43633e-05   9.63441e-06   3.33922e-06   1.10574e-06   3.76137e-07   9.01198e-08   2.60488e-08
  20  13 2790.6060    2.8819  0.9684 11.6632 -0.0054  0.0215   0.0522   0.0497    0.1451   0.0000   438.5704      -4.41964       9.97500      -3.45875      -2.07783      0.771675       1.76969      -1.50538     -0.226091      0.855731      0.723931     -0.810978      -1.01649     -0.669942      0.513678    -0.0443245    -0.0689940     0.0636170    -0.0724677     0.0143835    0.00213284   0.000459751   -0.00264316   -0.00514082    0.00145768  -5.59752e-05  -0.000250723  -0.000252504   9.76105e-05   2.49032e-05  -1.90154e-06  -7.27275e-06   1.46460e-06  -6.42526e-08   2.87688e-10  -2.51108e-08       1.70665       2.18987       2.33244       2.34719       2.48015       2.25378       2.07370       1.83283       1.41783       1.19368      0.961103      0.780536      0.591914      0.401971      0.289933      0.202028      0.134456     0.0940081     0.0563285     0.0351564     0.0191654     0.0108028    0.00578496    0.00292242    0.00154760   0.000726312   0.000342858   0.000154760   6.54991e-05   2.47209e-05   9.93178e-06   3.39877e-06   1.15651e-06   3.86978e-07   9.99369e-08   2.97014e-08
  20  14 2935.8521    3.7323  0.8435 11.8069 -0.0043  0.0185   0.0698   0.0435    0.1740   0.0000   437.3901      -2.59940       11.0172      -1.73791       1.14882       4.27232       4.19603      0.435228       2.53399      0.216340      -1.47661      0.625729      -1.13653     0.0408944    -0.0703375      0.144696     -0.143122     -0.136134     0.0425153    0.00226472    0.00336401    -0.0184661  -0.000184727   0.000332119    0.00212808  -0.000368675   0.000258526   3.17402e-05   5.28227e-05   4.02921e-06  -3.66170e-06  -1.58527e-06  -9.65633e-07  -3.79317e-07   3.89692e-08  -2.21010e-08       1.56749       1.96026       2.06906       2.16326       2.12250       2.02711       1.85592       1.57479       1.33017       1.09729      0.853627      0.659091      0.528006      0.371278      0.252921      0.177290      0.118752     0.0786278     0.0487607     0.0293362     0.0157091    0.00901461    0.00502640    0.00263415    0.00130892   0.000619944   0.000296522   0.000121883   5.24249e-05   2.04387e-05   8.35987e-06   2.97670e-06   9.74995e-07   2.98071e-07   8.26452e-08   2.25606e-08
  20  15 3080.4278    4.0938  1.0214 12.2769 -0.0025  0.0230   0.0718   0.0508    0.1674   0.0000   436.3718     -0.113084       13.2577     -0.178671     -0.967409      -2.19868      -2.39480      -1.97958      0.851795     -0.545104       1.03798     0.0273820   -0.00383567     -0.193404     -0.318185     0.0997820     -0.131851    -0.0407115     0.0516535     0.0125349    -0.0251686    0.00107371    0.00769802    0.00176504   -0.00154961   0.000499569   0.000556909  -4.35164e-05  -6.94021e-05  -1.41463e-05   1.28915e-05  -3.25262e-06  -7.56138e-08   3.92847e-08   7.46470e-08  -4.20500e-09       1.94246       2.21881       2.54808       2.78461       2.57847       2.41550       2.18121       2.01475       1.71098       1.21446       1.02473      0.837619      0.641324      0.430896      0.315043      0.223405      0.155025     0.0919575     0.0572552     0.0361376     0.0211939     0.0116595    0.00597300    0.00310497    0.00175233   0.000894729   0.000416874   0.000185105   7.23560e-05   2.77600e-05   1.06696e-05   3.69305e-06   1.24499e-06   3.91689e-07   1.10864e-07   2.63626e-08
  20  16 3224.3570    4.0349  1.2772 11.7858 -0.0047  0.0228   0.0640   0.0608    0.1956   0.0000   437.6001      -2.20769       10.3109       1.27697    -0.0642972      -1.85740       1.30018      -1.37367      0.146295      -2.33046      -1.17449      0.872187      0.259210      0.102208      0.744009      0.299959      0.203019    0.00288618    -0.0391898     0.0366086     0.0396503    -0.0102036    0.00602801    0.00108516    0.00124658   0.000518787   0.000508748   0.000148835   2.34758e-05  -4.35285e-06  -2.11252e-05   1.00933e-06  -9.44037e-07  -2.71617e-07   3.76371e-08   3.14099e-08       1.92495       2.42545       2.51719       2.60428       2.52252       2.51428       2.26312       1.94201       1.62876       1.35371       1.07908      0.818031      0.615252      0.469162      0.332517      0.225937      0.151913     0.0958145     0.0584641     0.0356902     0.0211270     0.0117391    0.00621886    0.00319842    0.00161531   0.000769883   0.000339571   0.000155539   6.56602e-05   2.76764e-05   1.04814e-05   3.66561e-06   1.20956e-06   3.80211e-07   1.09269e-07   2.76726e-08
  20  17 3367.9600    3.5138  1.7345 11.7663 -0.0001  0.0284   0.0480   0.0702    0.1135   0.0000   436.9471      0.541258       14.1999     -0.389593     -0.180387       2.04452      -2.10881       1.68389       3.76051       1.70066      0.712911     -0.356374     -0.369615      0.696407      0.398048     -0.218256    -0.0851234     -0.100670    -0.0782239     0.0425593   -0.00996423    0.00205614    0.00479859  -0.000924905   -0.00326938   0.000163285   0.000370888   1.84800e-05  -7.42975e-05  -6.37469e-05   2.11111e-06   5.10954e-06  -2.64069e-07   3.58428e-07  -8.43930e-09  -2.23631e-08       2.17649       2.89282       3.05651       3.16057       3.05075       2.92022       2.69929       2.41006       1.92648       1.63865       1.29238       1.00941      0.763227      0.556005      0.400273      0.269313      0.185326      0.112680     0.0738110     0.0425518     0.0252758     0.0136002    0.00776822    0.00383825    0.00202198   0.000943246   0.000465796   0.000200411   8.78307e-05   3.42213e-05   1.37934e-05   4.69693e-06   1.61538e-06   4.79078e-07   1.45960e-07   3.70266e-08
  20  18 3511.7351    2.8779  2.8740 11.1985 -0.0005  0.0375   0.0319   0.0965    0.0913   0.0000   437.7966      -3.26656       6.39659    -0.0485763      -1.77896      -3.30288       6.32687      -1.90752     -0.704631       1.55097      -2.32132      -1.83293      -1.70957       1.52430      0.644986     -0.110411     -0.207226     0.0788444     0.0898655     0.0713275     0.0115465     0.0100450   -0.00745125   -0.00770280   -0.00318916   0.000220555   0.000557614  -0.000291799   6.65404e-05  -9.19175e-05  -2.91993e-05   3.48998e-07   1.54745e-06  -9.05513e-08   1.07898e-07   1.22328e-07       3.03139       3.81680       4.30486       4.13432       4.15836       3.96542       3.51786       3.14024       2.68085       2.25850       1.82687       1.40414       1.05369      0.737394      0.521978      0.364317      0.232471      0.151899     0.0966342     0.0577146     0.0335100     0.0191844     0.0101744    0.00536732    0.00262404    0.00129789   0.000589663   0.000276337   0.000112068   4.57828e-05   1.71097e-05   6.51375e-06   2.17072e-06   6.66908e-07   1.93633e-07   5.25377e-08
  20  19 3655.5455    2.3822  4.0366 10.6941 -0.0025  0.0458   0.0228   0.1180    0.0824   0.0000   435.4194      -5.62652       10.0810       4.78847     -0.623916       3.92853       5.58175       4.28367       2.90876       4.31000      -2.02490      -1.15142     -0.230168     -0.571600      0.721133     -0.387999     -0.830082     -0.253593     -0.104597     0.0982607     0.0164072    0.00330216     0.0249507    0.00736687   -0.00219353   -0.00482061   0.000379348  -0.000139892   0.000197093  -1.66425e-05  -4.93158e-06   7.90689e-06   1.22067e-06   7.49824e-07   8.68698e-08  -2.99836e-08       3.62318       4.69325       5.00676       5.17530       4.94319       4.79733       4.40492       3.86603       3.27282       2.68469       2.14987       1.67611       1.26119      0.933675      0.641149      0.448897      0.296529      0.191869      0.118692     0.0707826     0.0411012     0.0228764     0.0124268    0.00652299    0.00330792    0.00161075   0.000747898   0.000329324   0.000141762   5.64465e-05   2.18366e-05   7.82383e-06   2.59004e-06   8.05862e-07   2.33017e-07   6.04548e-08
  20  20 3799.1044    2.0053  5.9611 10.2086 -0.0019  0.0570   0.0162   0.1564    0.0666   0.0000   436.8604      -8.81501       4.50237       13.2143      -4.30671      -9.26486      -6.19295       4.08790      -1.05503      -4.00323     -0.141131       1.82156      0.111506       1.63761      0.576636     -0.230261     -0.402049      0.306102     -0.134316      0.144021    -0.0277034    -0.0404681    0.00506360    0.00749691    0.00242998   -0.00195203   0.000180267   0.000225170   0.000457918  -8.67337e-05  -7.73706e-06   4.56859e-06   1.32861e-06   2.58617e-07   3.68367e-07   6.19016e-08       4.65762       5.94169       6.54412       6.95462       6.64261       6.15916       5.64971       4.92074       4.08066       3.36534       2.71831       2.08072       1.55081       1.12877      0.784256      0.538085      0.361980      0.232243      0.144915     0.0883782     0.0505567     0.0290356     0.0153588    0.00821394    0.00409518    0.00204404   0.000918830   0.000429188   0.000175319   7.29159e-05   2.69854e-05   9.75437e-06   3.10538e-06   9.95088e-07   2.80721e-07   7.38401e-08
  20  21 3942.7763    1.6520  8.2184  9.8316 -0.0000  0.0728   0.0117   0.1953    0.0561   0.0000   440.1328      -6.97616       17.5581       16.3820       12.8783      -12.6006      -4.26027      -5.74879     -0.801599      -3.63625      -2.93152      -4.86154       7.04978      0.705264      0.636738      0.349010     -0.479864    -0.0293348     0.0820161     -0.117854    -0.0464199     0.0139947    0.00515468    0.00510214    0.00839830   -0.00437803   -0.00190255    0.00109921  -0.000171874   9.67511e-05  -5.19681e-05  -1.38831e-05   2.31447e-06   1.05730e-06  -4.56179e-07  -1.13785e-07       5.84793       7.64206       8.20928       8.43786       8.23361       7.72578       7.15151       6.14925       5.25245       4.39350       3.49147       2.72040       2.03157       1.44838       1.02924      0.702266      0.467950      0.299866      0.186703      0.113873     0.0661364     0.0371987     0.0198617     0.0105327    0.00515717    0.00258219    0.00117617   0.000532773   0.000220485   9.18582e-05   3.40966e-05   1.25952e-05   4.15747e-06   1.31292e-06   3.62190e-07   9.53250e-08
  20  22 4086.5230    1.3923 10.1631  9.7565  0.0001  0.0863   0.0095   0.2433    0.0479   0.0000   437.2068      -8.73158       17.8402       9.39987      -16.4299      -8.23689      -2.78033      -8.89217       2.72712       1.16711      -1.37440     -0.261393       2.45875     -0.599562    -0.0178826     -0.172604     -0.676511     -0.205117    -0.0344167  -0.000978360    -0.0401582    -0.0213434    0.00190252    0.00404929  -0.000876902   -0.00131403  -0.000486549  -0.000263180  -0.000225001   8.14092e-05   4.88338e-05   1.59066e-05   1.31971e-05  -1.87423e-07  -3.34649e-08   1.23080e-07       6.84942       8.90407       9.45011       10.0002       9.48191       9.01452       8.37551       7.25446       6.26150       5.11252       4.16967       3.21236       2.40178       1.76068       1.22235      0.843525      0.557694      0.364836      0.224886      0.136777     0.0783761     0.0447808     0.0239209     0.0126968    0.00638645    0.00309491    0.00144269   0.000641415   0.000275696   0.000110636   4.20721e-05   1.52078e-05   4.96893e-06   1.57654e-06   4.38164e-07   1.14578e-07
  20  23 4230.1167    1.1388 12.6504  9.7229 -0.0021  0.1104   0.0077   0.3112    0.0424   0.0000   438.3739       4.91355      -3.92188      -4.74882       35.0671      -7.83268      -15.3808       12.3146      -11.3522      -1.53370       7.49763      -3.47123     -0.444839     -0.871497       1.32965      0.346999    -0.0218416    -0.0253470     -0.382318      0.367667    -0.0925850    -0.0408786     0.0135605   -0.00299261    -0.0109250   -0.00596559  -0.000320924   0.000227037   0.000629007  -0.000298697  -3.20972e-05   2.87834e-05   5.13442e-06  -2.18940e-06   5.13280e-07  -7.08002e-08       8.66195       11.3174       12.3763       12.6401       12.4901       11.8174       10.6105       9.37577       7.89915       6.52759       5.20445       4.03016       3.05528       2.20865       1.57340       1.08291      0.721840      0.463610      0.290657      0.176320      0.102248     0.0580264     0.0314577     0.0164036    0.00833161    0.00404484    0.00186366   0.000843509   0.000350534   0.000142522   5.45169e-05   1.97770e-05   6.64028e-06   2.09219e-06   5.94557e-07   1.57262e-07
  20  24 4374.4283    0.9560 14.6684  9.6819 -0.0010  0.1360   0.0064   0.3729    0.0359   0.0000   420.4097      0.785160       14.2119     -0.485588       11.2857       6.41396       10.4817       2.32678      -17.2701      -2.43425       14.1494       11.2856      -10.3358      -2.84544       4.76522      0.242397     0.0666209      0.196978      0.297294    -0.0469329      0.127061    -0.0564029    -0.0529786    -0.0166167     0.0296343    0.00705473   -0.00120295  -0.000172214  -0.000128685   0.000366373   2.42437e-05  -3.97058e-05  -8.12174e-06  -1.76589e-06   6.26623e-07  -3.92591e-08       10.4938       13.7995       14.8793       15.4923       15.1556       14.2511       12.9317       11.4098       9.65593       8.01767       6.44989       4.93309       3.74216       2.73327       1.94342       1.34571      0.897583      0.567699      0.358834      0.219101      0.128553     0.0732995     0.0395872     0.0207254     0.0104883    0.00515213    0.00234714    0.00107869   0.000441660   0.000182621   6.91042e-05   2.51691e-05   8.26229e-06   2.59020e-06   7.37406e-07   1.92230e-07
  20  25 4517.9426    0.7878 18.5726  9.6254 -0.0011  0.1852   0.0052   0.4843    0.0302   0.0000   449.0575       15.3444      -7.57784       8.91630      -19.5180       3.11417     -0.571851       1.12063       12.1936     -0.493428     -0.418808      -1.42691       3.74530       12.2332       2.88592      -1.18233     -0.901535      0.160690      0.356517      0.256590      0.174515     -0.117233    -0.0245547    -0.0506843     0.0137166    0.00999813   -0.00601022  -0.000246829   0.000194798  -8.18255e-05  -5.17714e-05   2.10136e-05   1.93742e-05  -4.98470e-06  -1.17288e-07   1.97385e-07       14.2352       18.4790       20.2309       20.7488       20.5634       19.2707       17.5851       15.4750       13.2302       10.7391       8.70509       6.80250       5.07161       3.76188       2.65320       1.84612       1.23498      0.788422      0.504797      0.300295      0.179558      0.100566     0.0550662     0.0290460     0.0146534    0.00723823    0.00333194    0.00151729   0.000629922   0.000257898   9.63451e-05   3.50805e-05   1.17167e-05   3.61860e-06   1.05304e-06   2.67223e-07
  21   6 1758.1805    0.3401  0.2967  9.4829 -0.0131  0.0191   0.0142   0.0382    0.0395   0.0000   438.1127      -1.35421       16.7966       1.34693      -3.13772      0.627443    0.00480141     -0.115374     -0.810463      -1.17601      0.343760     -0.154096     -0.105232      0.112400    -0.0349974     -0.226386     0.0546434    -0.0509279    -0.0132340     0.0164917    -0.0101382    0.00539736    0.00295333    0.00923071   -0.00230262   0.000771262  -0.000316728  -9.41276e-05   1.02310e-05  -6.14396e-07   8.61862e-07  -5.28353e-06  -3.06920e-06   1.95738e-07   1.14259e-07  -2.81988e-08       1.90794       2.19239       2.54713       2.06928       1.96441       2.37588       2.48075       2.11463       1.69789       1.23070      0.687308      0.677985      0.645587      0.524901      0.434018      0.325335      0.203220      0.128188     0.0782540     0.0439071     0.0228257     0.0161260    0.00735480    0.00344699    0.00230739    0.00116169   0.000460317   0.000219569   0.000103684   4.74486e-05   1.39030e-05   5.50881e-06   2.73647e-06   1.02392e-06   3.76304e-07   1.25877e-07
  21   7 1919.7915    0.5402  0.4360  9.4878 -0.0012  0.0163   0.0156   0.0336    0.0570   0.0000   439.1301      0.325331       18.6496      0.774697     -0.214375     -0.836891      -2.15598     -0.742965      -2.35368   -0.00734546     -0.183993      0.468803      0.228287     -0.217163    0.00805781   -0.00516667    -0.0786323     0.0368641     0.0599469    -0.0109940   -0.00702165    0.00307746   9.06289e-05   -0.00136873  -0.000532260   0.000181078  -0.000539448   0.000208403   0.000202450  -2.01426e-06  -1.66078e-05   1.38881e-05  -1.69067e-06   7.72286e-07  -3.67439e-07   2.69064e-08       1.29511       1.53536       1.68196       1.72026       1.71687       1.61543       1.52940       1.42182       1.17585      0.892451      0.752637      0.636136      0.464388      0.337931      0.241706      0.169891      0.124018     0.0771591     0.0500052     0.0307537     0.0187961     0.0105904    0.00587495    0.00290707    0.00156978   0.000844700   0.000440896   0.000205338   9.68757e-05   4.14095e-05   1.52006e-05   6.36766e-06   2.40970e-06   7.02044e-07   2.43144e-07   7.68044e-08
  21   8 2077.7192    0.7221  0.6188  9.6998 -0.0042  0.0184   0.0167   0.0400    0.0686   0.0000   438.0241      0.614490       12.7970      0.234683      -3.43144       1.45873       1.31554     -0.888571       1.82817      -1.42586     -0.674770     -0.392312    -0.0750722     -0.112851      0.115468     0.0367408     -0.137253     -0.148470    0.00366468     0.0162718     0.0206550    0.00874718    0.00924699   0.000753333   -0.00321534  -0.000700793  -0.000290161  -0.000249927   8.69645e-05   3.12028e-06  -1.61262e-05   1.36544e-06   8.06351e-08  -1.33892e-07  -1.92881e-07  -6.43632e-08       1.45772       1.79840       2.15976       2.14368       2.04566       1.90643       1.69935       1.50269       1.45594       1.12112      0.892674      0.761267      0.527444      0.393415      0.293440      0.184696      0.126670     0.0856393     0.0551502     0.0326601     0.0210450     0.0116144    0.00646729    0.00397694    0.00199163    0.00104517   0.000517144   0.000239136   0.000113338   4.45501e-05   2.14986e-05   7.08231e-06   2.48154e-06   1.02737e-06   3.31838e-07   1.01798e-07
  21  10 2381.8876    1.3942  0.9487 10.2886  0.0002  0.0213   0.0250   0.0496    0.1209   0.0000   438.6558      -4.59035       11.7432       3.13686      -2.41774      -2.60077     -0.803077     -0.449471    -0.0428770      0.111151      0.183327      0.341481    -0.0567997      0.944804     0.0870863   -0.00968803     -0.131798     0.0554984     0.0311502    -0.0314844     0.0210680    -0.0197420   -0.00369630    0.00405841  -9.76908e-06    0.00133409  -0.000478033   9.51057e-07   1.24339e-05   2.09291e-05  -1.53059e-05   4.95065e-07  -1.96848e-06  -4.61732e-07  -1.10043e-07   5.10461e-08       1.56600       1.97855       2.13434       2.36115       2.19078       2.13166       2.00816       1.70586       1.45768       1.20286      0.996700      0.737873      0.587240      0.447134      0.324405      0.218510      0.152986      0.104311     0.0650618     0.0391960     0.0250556     0.0140114    0.00828282    0.00414020    0.00233937    0.00126483   0.000573634   0.000266361   0.000121350   5.52815e-05   2.19173e-05   9.31783e-06   3.16471e-06   1.08404e-06   3.70756e-07   1.01469e-07
  21  11 2529.2686    1.9006  1.0396 10.5535 -0.0051  0.0213   0.0331   0.0503    0.1642   0.0000   437.0883      -5.12940       13.5068      0.715248      0.252522     -0.793451      -1.18341     -0.473426     -0.101908     -0.942320      0.880801       1.35052     -0.664805     -0.146300     -0.386130     -0.182945     0.0338276    0.00731335   -0.00997398     0.0221227     0.0212519     0.0166239    0.00288738    0.00372105   -0.00132319  -0.000695731  -0.000135916   9.88418e-05  -4.27240e-05   8.68111e-05  -3.07323e-05   1.56742e-05   2.11108e-06   1.27908e-06  -6.27302e-07   3.75045e-08       1.59048       2.05507       2.21120       2.23603       2.28781       2.20640       1.94632       1.72617       1.47365       1.21113       1.05268      0.781784      0.601543      0.446364      0.311879      0.227204      0.151289      0.101193     0.0638182     0.0418952     0.0240524     0.0145142    0.00814702    0.00436151    0.00229936    0.00112646   0.000547917   0.000261441   0.000115629   5.15965e-05   1.99857e-05   8.31136e-06   3.11659e-06   1.02167e-06   3.40122e-07   1.08320e-07
  21  12 2676.1700    2.5357  0.9886 10.9132 -0.0048  0.0213   0.0450   0.0488    0.2146   0.0000   440.3048    -0.0963095       13.3336      -2.65070      -5.23879      0.673220     -0.199758      -1.34227       1.69971     -0.855538       1.92985      0.721974      0.371106     -0.187944     -0.220702      0.266151     -0.103497     0.0522344     0.0388047    -0.0608701    0.00600118    -0.0157688   -0.00276456    0.00746267   9.29361e-06   0.000303564   0.000891122   0.000324709  -9.03617e-05   5.39767e-07   4.49419e-05  -1.20335e-05   2.55136e-06   1.95031e-07  -1.82417e-07   9.01126e-08       1.64615       1.99087       2.42625       2.30304       2.33805       2.16959       1.91025       1.79727       1.52632       1.30396       1.06214      0.800921      0.618998      0.464819      0.318487      0.232236      0.157087     0.0953183     0.0673020     0.0401936     0.0228751     0.0149193    0.00820849    0.00421948    0.00247873    0.00119529   0.000585807   0.000273264   0.000124475   5.56919e-05   2.17687e-05   8.26573e-06   3.49434e-06   1.11015e-06   3.58952e-07   1.14233e-07
  21  13 2822.9047    3.2297  0.8651 11.4423 -0.0030  0.0193   0.0595   0.0443    0.1958   0.0000   439.5016      -1.04467       17.0710     -0.241845      -1.58651     -0.574096    -0.0819821     -0.469343      0.454483      0.524310     -0.792069      0.770977     -0.597770      0.222883     -0.286854     -0.481544     -0.280298    -0.0296872   -0.00937371    -0.0211457    -0.0277775    0.00840164   -0.00882004    0.00316268   9.21669e-05    0.00118320   0.000446187   0.000294714   1.67910e-05  -1.58082e-05   3.22943e-05  -1.28636e-06   4.15329e-07   1.19655e-06   7.14376e-07   9.67000e-08       1.55983       1.77416       1.86229       2.19753       2.16825       1.95655       1.67193       1.53426       1.44122       1.16556      0.895914      0.692335      0.554578      0.430121      0.292238      0.199831      0.135040     0.0932333     0.0623991     0.0372832     0.0220068     0.0120976    0.00762376    0.00438590    0.00238747    0.00121989   0.000565459   0.000267395   0.000108530   4.78780e-05   1.78512e-05   7.34097e-06   2.53835e-06   8.83933e-07   2.95050e-07   8.44486e-08
  21  14 2968.8381    3.9258  0.9253 11.8516 -0.0042  0.0196   0.0719   0.0473    0.1932   0.0000   439.3995      0.540106       10.3363    -0.0508324     -0.807112      -1.62952      -1.63754      -3.17513       1.13589     -0.976552      0.740064     -0.716862       1.24587      0.485719    -0.0736818      0.176656    -0.0892467     -0.178393    -0.0277650    -0.0145328    -0.0122259     0.0190823   -0.00576586  -0.000785939   0.000884186    0.00111325   0.000351291  -0.000130438   0.000106514   5.05135e-05   2.15557e-05  -3.71283e-06   1.00653e-07  -4.89461e-07  -1.77241e-07   2.21957e-08       1.55134       2.02554       2.32444       2.35717       2.29512       2.14532       2.00926       1.66520       1.44251       1.14418      0.922095      0.762256      0.552476      0.402560      0.287791      0.196312      0.135962     0.0921590     0.0604591     0.0348995     0.0226037     0.0128801    0.00699815    0.00363475    0.00203952    0.00101160   0.000521496   0.000231503   0.000106984   4.79982e-05   2.02462e-05   7.20429e-06   2.83921e-06   9.76716e-07   3.39407e-07   9.80816e-08
  21  15 3113.8796    4.1218  1.0381 12.1239 -0.0034  0.0207   0.0714   0.0516    0.1884   0.0000   439.7465      -4.79450       9.85706       1.15989      -4.50404       1.51954      0.413080    -0.0934810     0.0941414       2.12636       2.66418      0.732170      0.695893     -0.469441     0.0638902     0.0746231    0.00446734    -0.0309553     0.0391108    -0.0221097     0.0157570    0.00289283   -0.00224431   -0.00710772   -0.00144542   0.000557790   0.000705122  -0.000107038   0.000109756   3.24468e-05  -1.50088e-05   1.88294e-06   1.13783e-07  -2.66116e-07  -2.23978e-07  -2.03561e-07       1.65909       1.93267       2.11021       2.27639       2.28322       2.13951       1.82683       1.68978       1.51375       1.24365       1.00886      0.774993      0.597532      0.442975      0.313258      0.232988      0.158193     0.0951145     0.0629932     0.0382390     0.0247661     0.0146249    0.00843862    0.00442146    0.00234665    0.00123136   0.000580926   0.000283557   0.000118970   5.24158e-05   1.88657e-05   8.13900e-06   2.90916e-06   1.03776e-06   3.39401e-07   9.70767e-08
  21  16 3258.4978    3.9049  1.2729 12.5025  0.0008  0.0243   0.0640   0.0606    0.1245   0.0000   438.8920      -3.59619       17.3243       3.87513      -2.34711      -1.42957      -2.54509       1.21303     -0.521890       2.17071      -1.50610       1.10258      0.954114    -0.0746111     -0.353493      0.339366      0.333025     -0.149745     -0.113399     0.0905279     0.0502576   -0.00403192    0.00304605    0.00244857   0.000113463   0.000960463   -0.00100864  -8.65830e-05  -7.33286e-05   4.03984e-05  -2.55871e-05  -9.31159e-06  -7.25680e-06  -3.93423e-07   9.01564e-07   1.04018e-07       1.89905       2.32039       2.55964       2.70337       2.61418       2.47771       2.29251       2.01055       1.74067       1.39156       1.14648      0.941728      0.720092      0.510011      0.340318      0.256328      0.182479      0.113399     0.0728085     0.0473372     0.0289287     0.0165314    0.00902051    0.00474956    0.00246310    0.00129599   0.000677671   0.000321519   0.000143679   5.67084e-05   2.35764e-05   9.32460e-06   3.53829e-06   1.19139e-06   3.82552e-07   1.15589e-07
  21  17 3402.7039    3.3458  2.0393 11.6118 -0.0020  0.0292   0.0411   0.0771    0.0926   0.0000   438.4812      -2.83676       15.9954     -0.348818      -5.34995      -1.22381       4.53097       2.63977       1.62834     -0.637796       1.26987      0.394406     -0.389647      0.558512      0.777650     -0.156692     0.0140955     -0.136881     0.0825487    -0.0443306    -0.0365017    0.00685480    0.00787159    0.00331998   -0.00180282    0.00256948   0.000620596   0.000508525   0.000152772   1.03828e-05   2.36684e-05  -5.15398e-06  -3.77931e-06   7.35198e-07  -2.19824e-08   3.23476e-09       2.31462       2.98251       3.29709       3.41535       3.36622       3.14389       2.80339       2.50522       2.12788       1.77332       1.43932       1.12428      0.835172      0.626893      0.444985      0.308220      0.211879      0.137728     0.0881620     0.0537240     0.0340610     0.0195298     0.0109407    0.00592093    0.00320509    0.00154394   0.000816264   0.000361113   0.000164462   6.88422e-05   3.03605e-05   1.10368e-05   4.21190e-06   1.41965e-06   4.69021e-07   1.45120e-07
  21  18 3547.0461    2.7716  2.9876 11.1260 -0.0008  0.0370   0.0291   0.0948    0.0815   0.0000   440.2498      0.584710       5.03617       1.46776       2.55483       2.07153     0.0248844       3.98815       4.75119     -0.368974      -1.84729      -2.22153       1.31116      -1.14281      0.703966       1.07288     -0.762590     -0.164288      0.218745    -0.0508813    -0.0601878    -0.0225559    0.00976770   0.000790485    0.00171259    0.00109534   -0.00105680  -0.000807987   6.89224e-05  -0.000117143   5.69367e-05  -3.95194e-05  -4.40803e-06  -9.25587e-07   5.98386e-07   1.23629e-07       2.84970       3.64804       3.98072       4.20139       4.09633       3.85517       3.61941       3.08011       2.64797       2.15211       1.76028       1.37432       1.04865      0.775623      0.564321      0.396001      0.270227      0.179841      0.113449     0.0701383     0.0429851     0.0255030     0.0138791    0.00749234    0.00395149    0.00205852   0.000996313   0.000459006   0.000212021   9.07073e-05   3.83082e-05   1.46749e-05   5.35056e-06   1.88948e-06   6.06062e-07   1.83717e-07
  21  19 3691.2928    2.3109  4.6155 10.5186 -0.0004  0.0487   0.0201   0.1245    0.0740   0.0000   443.7164      -4.51166       11.3924       6.96622      -6.21764     -0.665717      -1.65586      -3.58688      -4.70762      0.588478      -1.55303      -2.30290       1.17456      0.270425     -0.215834      0.158598     -0.329950     -0.365017    -0.0204828      0.125297    0.00771357    -0.0220871     0.0155111     0.0170930     0.0106647   -0.00359775   0.000170970  -0.000342884   0.000332032  -0.000327942   2.27942e-05   2.08593e-05   1.89264e-05   1.86748e-06  -1.28616e-06  -7.90396e-07       3.70041       4.92089       5.24342       5.52543       5.45441       5.09853       4.70888       4.08911       3.45739       2.92331       2.35895       1.83994       1.40561       1.03646      0.736123      0.526215      0.348691      0.237031      0.149869     0.0934384     0.0565241     0.0334901     0.0184451    0.00994542    0.00534773    0.00263379    0.00131689   0.000610701   0.000269412   0.000121729   4.92399e-05   1.89847e-05   7.17620e-06   2.50175e-06   7.88183e-07   2.36776e-07
  21  20 3835.4882    1.9047  6.4128 10.0774 -0.0010  0.0599   0.0145   0.1547    0.0630   0.0000   443.4750      -2.29404       10.3304      -8.84643       8.90615       7.07878     -0.164788      -12.7941       4.43880      -4.27055     -0.263431     -0.989680     0.0589645       1.61556      0.355351      0.746682     -0.547486   -0.00785560     -0.313280     0.0415365      0.123409  -0.000827058    -0.0222461     0.0158775    0.00525058    0.00164600   -0.00167290  -3.84460e-05  -2.51940e-05  -8.41563e-05  -1.90414e-06  -2.76782e-05   5.80902e-06  -9.20353e-07   3.76054e-07  -7.27566e-08       4.58815       5.85649       6.51534       6.65212       6.74202       6.25248       5.75695       5.05401       4.23542       3.63535       2.91314       2.27325       1.72112       1.26285      0.945462      0.649324      0.440587      0.291176      0.184150      0.115971     0.0697180     0.0413162     0.0233006     0.0125686    0.00659462    0.00331491    0.00161730   0.000736896   0.000351502   0.000145384   6.26130e-05   2.36418e-05   8.88436e-06   3.07370e-06   1.00666e-06   3.06964e-07
  21  21 3979.6919    1.5854  8.7432  9.8856 -0.0012  0.0751   0.0108   0.2036    0.0494   0.0000   448.7544      -3.30980       16.0703       7.66121      -8.75594      -7.18881      -3.03445       2.30401      -3.06341       1.58628       4.87487      0.145194       1.00775      -2.23335      0.903584     -0.563321     -0.431849      0.428809     -0.306952     -0.254806     0.0525127     0.0134718     0.0368865    -0.0150916    -0.0108275    0.00375534    0.00387608   0.000530933  -0.000653826  -8.36126e-05  -7.58542e-06   3.15166e-05   1.76468e-06   5.16198e-08   1.82607e-08  -1.61537e-07       5.71503       7.34374       7.93191       8.31261       8.16263       7.70311       7.05160       6.33892       5.30140       4.56777       3.64023       2.87168       2.17520       1.62418       1.18051      0.809258      0.549511      0.371180      0.235329      0.145731     0.0877850     0.0515480     0.0288680     0.0159502    0.00836140    0.00430687    0.00206933   0.000960203   0.000440630   0.000189771   7.94204e-05   3.08141e-05   1.10999e-05   3.92702e-06   1.25198e-06   3.79736e-07
  21  22 4123.8481    1.2954 10.7323  9.7895 -0.0017  0.0910   0.0087   0.2539    0.0437   0.0000   436.4166      -23.6942       19.5074       7.82789    -0.0295117       1.38055      0.373217      -8.76757      -8.32780      -4.75741       2.76102       6.16970      -2.97452      -1.18990       1.46548      -2.18105     -0.335874      0.446715     -0.195854    0.00533846    -0.0331441     0.0585246    -0.0688408    -0.0205431    0.00118049    0.00539030  -0.000115119   -0.00191687  -0.000412437   0.000254919  -0.000166514   2.18389e-05  -1.57886e-05   8.24326e-06   5.33859e-07   2.02570e-08       7.04024       9.15033       9.91990       10.2955       10.0186       9.40287       8.75746       7.80718       6.60788       5.60342       4.46755       3.58154       2.70820       1.99885       1.42950       1.00330      0.681979      0.448975      0.290246      0.177151      0.108463     0.0620238     0.0353029     0.0190093     0.0100192    0.00518685    0.00250957    0.00119170   0.000540420   0.000233136   9.51449e-05   3.77285e-05   1.36787e-05   4.83571e-06   1.54433e-06   4.61687e-07
  21  23 4268.0133    1.1104 13.5984  9.7173 -0.0007  0.1161   0.0071   0.3245    0.0394   0.0000   443.7612       5.70048      -9.84290       24.4296       35.0470      -15.9512       13.7203     0.0730230       13.0357       10.9084     -0.653344      -2.34374     -0.486439      -2.29278     -0.695186      0.512543      0.256619      0.512997     -0.561918      0.146100      0.271580    -0.0187916     0.0422212     0.0165030   -0.00638470  -0.000296939    0.00292893  -0.000256858    0.00107681   3.53686e-05  -0.000147207  -2.53686e-05  -1.95176e-05  -8.42988e-08  -5.15750e-07   3.52443e-08       8.88750       11.4180       12.4049       12.7831       12.4514       12.1974       11.0564       9.80055       8.30126       6.96249       5.69995       4.47077       3.42534       2.53520       1.82009       1.28141      0.878852      0.581075      0.373170      0.233591      0.140917     0.0818194     0.0461252     0.0250711     0.0130130    0.00675435    0.00324197    0.00155188   0.000698274   0.000303032   0.000123605   4.98154e-05   1.80576e-05   6.37054e-06   2.03099e-06   6.20533e-07
  21  24 4412.3700    0.8843 15.5473  9.6952 -0.0018  0.1469   0.0057   0.3956    0.0334   0.0000   457.5011      -36.2907       1.37177       5.69397      -9.66943       15.7974       3.37407      -18.0551      -16.8709       3.46783      -3.75477       3.82051     -0.844660      -4.50456      -1.31105       1.40741     0.0455676      0.288856     0.0657364      0.438881     0.0638604     0.0682854    -0.0801628  -0.000769497    -0.0290301   -0.00884713    0.00632108   0.000458574   -0.00132315   0.000315125   2.32510e-05   3.90019e-06   4.01804e-05   2.25339e-05  -8.28648e-07   1.74671e-06       10.9484       14.2187       15.5872       16.0140       15.7601       14.9419       13.8536       12.2824       10.5902       8.72483       7.13176       5.58837       4.35014       3.21366       2.30943       1.63823       1.11906      0.739562      0.475818      0.296600      0.178237      0.103741     0.0587714     0.0320630     0.0169288    0.00872842    0.00425116    0.00203673   0.000907965   0.000397186   0.000160015   6.42605e-05   2.36338e-05   8.29682e-06   2.63571e-06   8.02790e-07
  21  25 4556.4602    0.7489 18.8518  9.6319 -0.0003  0.1903   0.0049   0.4924    0.0275   0.0000   441.2476      0.580534       29.3280      -9.88227      -30.2271       21.3724      -17.7950       1.37587      -11.6130       24.2137       7.11053       4.12553      -9.95500      -6.62773       3.86031      -1.79626     -0.620140       1.49517    -0.0467263     0.0672542     0.0806526     -0.135781    -0.0805548    -0.0680849     0.0256496    0.00491048    0.00157078  -0.000357710   -0.00425602  -0.000424059   0.000242027  -0.000139345  -1.98302e-05   1.40483e-05   1.98103e-06  -3.03112e-07       13.6589       18.4947       19.6972       20.9330       20.2087       19.2712       17.7967       15.7658       13.4916       11.3428       9.11561       7.25487       5.50445       4.14065       2.99114       2.10641       1.44032      0.952632      0.619795      0.382397      0.233651      0.136816     0.0777057     0.0427033     0.0227645     0.0115077    0.00578425    0.00264511    0.00125353   0.000519697   0.000224312   8.45123e-05   3.19221e-05   1.10256e-05   3.47263e-06   1.05109e-06
  22   7 1945.0261    0.5520  0.5073  9.4977 -0.0055  0.0172   0.0137   0.0351    0.0583   0.0000   438.4051      -3.72612       17.4503     -0.276116      -1.84666       1.64370      0.552481      0.151270     -0.841822      -1.15269     -0.253693      0.195936      0.512511     -0.902729      0.235246     -0.121195      0.148824    -0.0112911     0.0825510    0.00892486    0.00759445    0.00552944     0.0116725   -0.00418143    0.00329075    0.00219727   4.67301e-05   2.69305e-05   0.000207560   1.51940e-05  -3.32591e-05  -5.35809e-06  -1.83161e-06  -2.57198e-06   1.41512e-07   3.67246e-07       1.36435       1.67700       1.96561       2.10080       2.00049       1.85430       1.76590       1.56708       1.25952      0.986421      0.833039      0.653835      0.470220      0.382700      0.294083      0.204440      0.140918     0.0950494     0.0612702     0.0410763     0.0232258     0.0141501    0.00852389    0.00469656    0.00267976    0.00137037   0.000709819   0.000334876   0.000164027   8.27856e-05   3.55765e-05   1.57803e-05   5.87639e-06   2.20728e-06   7.64621e-07   2.29759e-07
  22   8 2104.7206    0.7851  0.6749  9.5470 -0.0056  0.0173   0.0171   0.0399    0.0848   0.0000   439.6050       2.57586       16.6383      0.260538     -0.850384     -0.387391      0.615223       2.01026      -1.20036      -1.07252      0.644700     -0.749070      0.298348    -0.0706742     -0.444175   -0.00776906     -0.214790     -0.136814    -0.0196234     0.0580829    -0.0247813    -0.0253331    -0.0187291   -0.00283285    0.00577456  -0.000516846  -4.97071e-05  -0.000244519  -0.000345590  -0.000130981   3.55369e-05  -1.26567e-05   3.37704e-06   2.36341e-06  -7.89349e-07   2.94174e-07       1.22277       1.60778       1.68159       1.76088       1.74659       1.69192       1.55302       1.38703       1.19298       1.00758      0.818440      0.638522      0.488659      0.379038      0.288865      0.199537      0.147150     0.0927906     0.0611571     0.0372250     0.0249773     0.0141053    0.00885480    0.00472348    0.00270436    0.00133892   0.000694497   0.000344605   0.000167335   7.29936e-05   3.14339e-05   1.35398e-05   5.45943e-06   2.11982e-06   7.22655e-07   2.40129e-07
  22   9 2259.9229    1.1394  0.8214  9.6090 -0.0059  0.0186   0.0215   0.0437    0.1302   0.0000   437.2843      -2.84849       14.3093      0.764404      -1.74440       1.42242       1.64777     -0.736494    -0.0409872      -1.92509      0.700489     -0.593700     -0.416297     -0.151513      0.217711      0.359202      0.122474      0.199680    -0.0853046     0.0391710     0.0429707    -0.0109484     0.0182536    0.00682887   -0.00150066  -0.000768795   0.000817539  -0.000214002   0.000102783   6.25005e-05  -2.57034e-05   1.62729e-05  -8.30887e-06   3.80374e-06   1.74140e-07   4.17495e-08       1.47787       1.92375       2.12578       2.31291       2.25906       2.13477       1.94351       1.61351       1.35870       1.10572      0.953118      0.700066      0.549262      0.409810      0.290812      0.200904      0.140376      0.100030     0.0650133     0.0420992     0.0265032     0.0156537    0.00896143    0.00510785    0.00277299    0.00144527   0.000720022   0.000359128   0.000167963   7.21223e-05   3.34620e-05   1.40919e-05   5.82225e-06   2.14823e-06   7.53852e-07   2.53234e-07
  22  10 2410.7458    1.4715  0.9976 10.2919 -0.0005  0.0200   0.0261   0.0512    0.1443   0.0000   438.3504      -2.55035       13.7039      0.951613      0.201787     -0.926436      0.643962      -2.62953     0.0621093     -0.726544    0.00316850      0.709412     -0.574115      0.244029      0.290874      0.117668     -0.392825     0.0432717      0.117773     0.0272572     0.0261442    -0.0106191    -0.0100280   0.000944914    0.00350947    0.00280562  -0.000211069  -5.88579e-05  -0.000118263   1.51286e-06   6.00321e-06   4.78387e-06   2.45536e-06   2.19243e-06  -1.11621e-06   1.66778e-07       1.58667       2.07891       2.22495       2.38233       2.30440       2.22548       2.05959       1.79603       1.49250       1.20671      0.960919      0.773965      0.611304      0.443878      0.335492      0.238440      0.171240      0.110377     0.0756135     0.0468367     0.0291739     0.0168417    0.00994376    0.00546279    0.00297484    0.00156584   0.000790836   0.000398540   0.000184427   9.17030e-05   3.62009e-05   1.61943e-05   5.93935e-06   2.38282e-06   8.32466e-07   2.88243e-07
  22  11 2559.1514    2.0414  1.0126 10.6036 -0.0029  0.0203   0.0343   0.0479    0.1593   0.0000   441.6304     -0.509657       16.0398       1.02006      -1.46141       2.73476      0.792615      -1.23143       3.32350       1.11390       1.90159      -1.33681     -0.820025      0.154514    -0.0441212     -0.139206     0.0363345    -0.0182001    -0.0382068   -0.00949003    -0.0154671    -0.0109553    0.00303475    0.00154801   0.000764403   -0.00223915  -0.000495727   0.000114637   7.04288e-06   2.10836e-05   9.19992e-06  -8.92747e-06   6.25727e-06  -2.56065e-06   2.54040e-07  -2.67997e-07       1.51811       2.02264       2.22959       2.34078       2.22457       2.14707       1.93437       1.66599       1.53923       1.22245       1.07430      0.773387      0.610311      0.473497      0.331560      0.227113      0.160814      0.110009     0.0674827     0.0467623     0.0267845     0.0162306    0.00965473    0.00552409    0.00297738    0.00165711   0.000832346   0.000395054   0.000188165   8.61055e-05   3.55693e-05   1.55512e-05   6.47856e-06   2.59223e-06   8.60894e-07   2.88713e-07
  22  12 2707.0565    2.6967  0.9355 11.0443 -0.0020  0.0197   0.0478   0.0448    0.1932   0.0000   439.7704      -1.28644       12.7938     -0.524646      0.140722       2.89544     -0.593076      0.689546    -0.0411550      0.717885      0.734644      0.358483     -0.744073     -0.848597    -0.0204559     0.0940518     0.0354845     -0.127741     0.0327284     0.0444493    -0.0496217    0.00425395    -0.0113592    0.00348046    0.00452083   0.000794426    0.00118397  -0.000605998  -0.000286001   7.34981e-05  -6.22060e-06   2.05413e-05   7.97910e-06   1.46660e-07  -9.21626e-07  -3.09487e-07       1.46521       1.71462       2.03777       2.08376       2.04560       2.03619       1.75531       1.53358       1.46593       1.18562      0.916179      0.768875      0.570555      0.454059      0.337813      0.223114      0.147556      0.110674     0.0741096     0.0435705     0.0290192     0.0160257    0.00909110    0.00565097    0.00324977    0.00167859   0.000879068   0.000432095   0.000193040   8.50778e-05   3.68777e-05   1.67365e-05   6.46186e-06   2.26551e-06   8.67704e-07   3.33847e-07
  22  13 2854.6924    3.2939  0.9531 11.4891  0.0013  0.0190   0.0558   0.0457    0.1816   0.0000   438.1083      -2.62640       13.1750     -0.809885      -4.96462      -5.18257       2.65790      -1.92081     -0.611126      -1.38139      0.847938      0.136594     -0.119358     0.0109000      0.409561      0.210454     0.0883233    -0.0991000    -0.0929296     0.0501313     0.0294976    -0.0202570     0.0152092    0.00276621   0.000955623    0.00124883  -0.000450119   5.89147e-05  -8.26406e-05   7.49893e-05   2.58961e-05  -2.17979e-05  -3.87606e-06   2.16841e-06  -9.01325e-07  -3.47349e-08       1.47236       1.77024       1.98516       2.07841       1.99011       1.93610       1.81318       1.62691       1.38083       1.13333      0.927158      0.762961      0.562844      0.436643      0.329704      0.235413      0.159087      0.107768     0.0727147     0.0453070     0.0277668     0.0161250    0.00971320    0.00533187    0.00300865    0.00152587   0.000806769   0.000370455   0.000185965   8.51073e-05   3.92730e-05   1.55927e-05   6.39116e-06   2.25655e-06   8.56189e-07   2.71076e-07
  22  14 3001.3417    3.9046  0.8901 12.2800 -0.0003  0.0194   0.0702   0.0441    0.1380   0.0000   436.6768      0.662101       13.7048      0.658344      -2.79029      -1.04050       2.02369      -1.92534      -1.74331     -0.943607     -0.652431     -0.640104     -0.922071       1.08326      0.188050     -0.265116     0.0835205    -0.0916252     0.0295799     0.0173885    -0.0212646     0.0207722  -0.000488919   -0.00787718   0.000434608  -0.000205203  -0.000548769   0.000507251  -0.000140439   2.26738e-06   1.99625e-05   1.19518e-05   7.96921e-06   4.05264e-06  -5.69960e-07   2.92656e-07       1.41840       1.78587       1.87339       2.06727       2.02200       2.04338       1.70580       1.61733       1.34906       1.12790      0.914278      0.721806      0.576834      0.440656      0.313985      0.223635      0.159377      0.106798     0.0740555     0.0449516     0.0287401     0.0169610     0.0100534    0.00554355    0.00304640    0.00162954   0.000863159   0.000406408   0.000185504   8.88659e-05   3.56657e-05   1.55566e-05   5.94155e-06   2.34673e-06   8.25800e-07   2.85204e-07
  22  15 3146.9442    4.2573  1.0204 12.1325 -0.0019  0.0198   0.0718   0.0487    0.1791   0.0000   441.3176      -1.81608       12.6640     -0.841594      -1.34667      -3.09575      -3.82845       1.60693     -0.582146    -0.0449316     -0.355121      0.632284      0.397125     0.0256678      0.274346   0.000868562    -0.0977889      0.162747    -0.0269895     0.0461826     0.0396282     0.0149937    0.00119913   -0.00109353  -0.000583957   0.000655475   0.000296936  -0.000979690  -2.98764e-05  -4.96417e-05   3.41675e-05  -4.83542e-06  -3.89505e-06   2.19336e-06   2.52839e-07   3.93658e-07       1.51001       1.94158       2.16341       2.19779       2.20002       2.06160       1.87480       1.68489       1.47740       1.22761      0.983069      0.744400      0.601524      0.451088      0.339802      0.235387      0.160584      0.109413     0.0719478     0.0452263     0.0262546     0.0164171    0.00952117    0.00540192    0.00288682    0.00165961   0.000856090   0.000386945   0.000182368   8.53597e-05   3.74583e-05   1.50994e-05   6.22931e-06   2.30624e-06   8.57178e-07   2.93838e-07
  22  16 3292.1312    3.7856  1.5164 11.6431 -0.0011  0.0248   0.0518   0.0598    0.1474   0.0000   440.4216      -2.44201       14.6974       2.38439       1.67851       3.32302       3.67753      -2.23071       1.34855      0.820887     -0.605121       1.17056      0.153178     -0.230514     -0.205095      0.403700      0.308520     -0.186624     -0.150533    -0.0279647    -0.0262302     0.0152142    0.00984939   -0.00929107    0.00117527    0.00361471  -0.000468846   0.000241764   0.000170875  -3.04690e-05   2.56445e-05  -1.63741e-06  -8.01107e-06   3.42329e-06   6.46286e-07   5.27899e-07       1.95359       2.47590       2.63861       2.69487       2.61404       2.58083       2.35383       2.12462       1.83089       1.54929       1.28535       1.01393      0.787936      0.595866      0.435133      0.300763      0.206883      0.143437     0.0940893     0.0594797     0.0362439     0.0212289     0.0124167    0.00688991    0.00376057    0.00200741    0.00102643   0.000482044   0.000226221   0.000105200   4.52651e-05   1.92775e-05   7.77908e-06   2.91246e-06   1.04124e-06   3.51214e-07
  22  17 3437.1228    3.1743  2.2341 11.5856 -0.0021  0.0304   0.0366   0.0798    0.0775   0.0000   442.3518       2.40663       12.9402      -1.40374      -6.11484      0.430499       3.80021       1.11309      -1.74763      -2.19559      0.397753       2.20882      0.462658      -1.11894      0.700109     0.0966941     -0.249517     -0.272885     -0.167097    -0.0755779    -0.0142276    -0.0343502   -0.00807893    -0.0110789    0.00567247   -0.00111457  -0.000260187   -0.00129331   0.000403472  -9.31976e-05  -2.25192e-05   1.38638e-05  -2.93854e-06  -1.68688e-06   4.32795e-07  -5.13620e-07       2.19197       2.80594       3.06741       3.28109       3.17301       2.99419       2.76968       2.48611       2.18689       1.79642       1.46041       1.18804      0.908328      0.695058      0.498039      0.351304      0.255559      0.167602      0.109428     0.0691797     0.0442655     0.0258801     0.0153214    0.00856780    0.00467003    0.00248123    0.00129617   0.000647898   0.000315459   0.000137348   6.20280e-05   2.45922e-05   1.04046e-05   3.93350e-06   1.36901e-06   4.56279e-07
  22  18 3581.9138    2.5905  3.4882 10.9931 -0.0021  0.0400   0.0247   0.0995    0.0661   0.0000   435.7694      -6.69107       15.4353       3.39173      -4.74643       5.31529       2.25332       4.07960      -7.60913      -1.56672     -0.211620     -0.158618      -1.17543     -0.439792      0.308257      0.258331   -0.00847607   0.000212895    -0.0231921     0.0424082    -0.0614600     0.0242261   -0.00627597     0.0151854   -0.00544886  -0.000197963   0.000330119   0.000569816   0.000180082  -0.000224914  -2.34777e-05   2.82776e-06  -1.60097e-05   2.15988e-06  -1.77305e-06   6.52979e-07       2.89578       3.83578       4.07062       4.32651       4.23635       4.07425       3.74433       3.28637       2.92352       2.38944       1.94116       1.57884       1.21392      0.906988      0.668446      0.477342      0.331495      0.222849      0.148909     0.0926454     0.0589254     0.0347194     0.0202038     0.0113979    0.00627027    0.00329101    0.00165733   0.000853024   0.000391253   0.000183103   7.67885e-05   3.36917e-05   1.27384e-05   4.95464e-06   1.75437e-06   6.16050e-07
  22  19 3726.7860    2.1722  5.2189 10.4293 -0.0011  0.0511   0.0175   0.1308    0.0630   0.0000   434.0120     -0.350732       15.7252      -1.06263      -1.85532       4.26525      -5.57646      -5.14882      -1.74748       1.40304      -1.58401      -3.50048       2.82229      -1.13098      -1.40651     -0.832806     -0.738835    -0.0714068      0.388172     0.0969901    -0.0847490     0.0909942    -0.0218555    0.00655075    -0.0183001   0.000265615   8.05640e-05  -0.000761093   0.000747921   5.45422e-05   9.19520e-05  -2.35424e-05  -8.19814e-06  -3.32061e-07   5.73041e-07  -7.97403e-07       3.67575       4.90448       5.14659       5.43017       5.33906       5.10930       4.77006       4.24331       3.70248       3.06231       2.54701       2.02280       1.58063       1.18126      0.868357      0.622046      0.426664      0.294050      0.188202      0.121904     0.0743676     0.0452033     0.0256394     0.0146839    0.00792178    0.00417675    0.00213338    0.00105652   0.000505085   0.000227044   0.000100862   4.18909e-05   1.68889e-05   6.32398e-06   2.24034e-06   7.70217e-07
  22  20 3871.5630    1.7950  6.8252 10.1190 -0.0008  0.0611   0.0132   0.1645    0.0542   0.0000   440.5337      -2.73116       15.8933       3.45910      -2.64797      -5.38727      0.337641      -3.50232      -2.54655      0.893959     -0.985332       3.24217     -0.948961     -0.796958      0.990736     0.0441753      0.500691     -0.395041     -0.420023     -0.120434     0.0770707     0.0279207    -0.0265244    -0.0168076   -0.00912861    0.00331937   -0.00224509   0.000533997   0.000608875  -0.000118042  -0.000203268  -1.95271e-05  -4.14393e-06   4.97358e-06   3.76163e-06  -1.58566e-06       4.54113       5.83859       6.23214       6.64526       6.49130       6.32093       5.70936       5.12080       4.47126       3.73128       2.95632       2.43231       1.86806       1.41353       1.02794      0.744990      0.524100      0.346776      0.229424      0.143267     0.0899205     0.0545411     0.0315332     0.0176901    0.00952926    0.00508442    0.00265929    0.00128823   0.000614535   0.000281606   0.000119263   4.97886e-05   1.98662e-05   7.47795e-06   2.74943e-06   9.40909e-07
  22  21 4016.0240    1.5079  9.5318  9.8343 -0.0011  0.0785   0.0098   0.2149    0.0464   0.0000   436.4054       4.05159       14.7218       3.12850       2.90773       16.9163       7.23638      -7.39717      -9.85216      -5.98829       6.64992       2.85238       1.80246      -2.45857      0.541098       1.31566      0.728292     -0.750973      0.210426    -0.0560203     0.0367877    -0.0557760     0.0344146   -0.00395305   -0.00983425   -0.00295850   -0.00137445   0.000693996  -0.000283024  -0.000417551  -5.37139e-05   3.87076e-05   7.61856e-06  -9.53291e-06   3.68978e-06   2.73473e-07       5.72103       7.34717       7.90826       8.38894       8.21883       7.76469       7.22485       6.58996       5.61490       4.80976       3.88637       3.14357       2.39613       1.84861       1.33128      0.961454      0.663406      0.449315      0.292828      0.186560      0.116709     0.0687407     0.0406161     0.0230333     0.0125183    0.00671925    0.00341091    0.00169266   0.000819716   0.000363689   0.000164840   6.63287e-05   2.72818e-05   1.02447e-05   3.54825e-06   1.21055e-06
  22  22 4160.6564    1.2644 11.7498  9.7947  0.0001  0.0983   0.0080   0.2707    0.0400   0.0000   428.8121       10.3443       17.9857       3.99135       15.4450       6.43224       10.7138      -3.72370       6.34174      -2.17165      -1.59655       1.38677       7.36119       2.31678     -0.830527      -1.05909     0.0453958      0.996505     -0.765238     -0.296930      0.262587    -0.0829387    -0.0437245     0.0353068     0.0120375    -0.0131526   -0.00537094    0.00153788  -0.000283335   1.34960e-05   8.61363e-05   0.000109467   3.48995e-05  -4.53892e-06   2.06991e-07   1.21091e-06       7.10614       9.21824       9.94488       10.3878       10.2523       9.89677       9.06791       8.21892       7.02102       5.97351       4.88418       3.92236       3.04271       2.28594       1.68534       1.19242      0.840472      0.570376      0.368433      0.237077      0.147188     0.0892260     0.0515918     0.0291706     0.0156962    0.00839712    0.00431879    0.00213679    0.00100061   0.000469810   0.000198266   8.55646e-05   3.39958e-05   1.29959e-05   4.51263e-06   1.55652e-06
  22  23 4305.5839    1.0523 13.9657  9.7171 -0.0008  0.1226   0.0065   0.3309    0.0362   0.0000   445.3095       4.92628       20.6805       15.8397      -3.66618      -14.9534     -0.607444      -9.18208       12.7174      -15.3230      -13.6499      -5.88941       4.85853       2.35206      -5.88109     -0.585458       1.75710      0.508286      0.162532    -0.0897788      0.190295     -0.214808    -0.0659513     0.0401080     0.0155629   -0.00228306   -0.00425104   -0.00115429   -0.00183556  -0.000356589   0.000332017   1.27622e-05  -4.64102e-05   1.02372e-05   4.31776e-06  -3.02135e-07       8.56256       11.3495       12.3177       12.7837       12.7818       12.3082       11.3089       10.0997       8.65919       7.28519       6.01813       4.74060       3.76227       2.80185       2.07592       1.48843       1.02845      0.704869      0.470599      0.295810      0.186077      0.110956     0.0650744     0.0365353     0.0200139     0.0107787    0.00536141    0.00271750    0.00128062   0.000570823   0.000263598   0.000107224   4.31686e-05   1.66191e-05   5.80443e-06   2.02004e-06
  22  24 4450.0167    0.8779 17.3113  9.6441 -0.0004  0.1568   0.0053   0.4173    0.0311   0.0000   452.0384      -14.5995     -0.339850      -6.55550       25.6988      -32.1661       7.87467      -6.48843       7.85533     -0.321521      -8.62845      -7.36071      -1.55707       3.59095       2.19177       2.61754       1.14494      -1.10132     -0.421154     -0.388629      0.105892     -0.109331    -0.0157760    -0.0881796     0.0102013     0.0366510   -0.00338067   -0.00427803   0.000183311    0.00155441   0.000262949  -2.45938e-05  -0.000115162   3.22822e-05  -2.53279e-06  -2.00673e-06       10.9375       14.5846       15.8789       16.5680       16.4502       15.7027       14.2927       12.9112       11.1548       9.43495       7.68116       6.22374       4.79203       3.61564       2.67544       1.87371       1.33196      0.899117      0.596090      0.381485      0.238873      0.143473     0.0843553     0.0476414     0.0264279     0.0138237    0.00735676    0.00352698    0.00170047   0.000790389   0.000335890   0.000144367   5.78694e-05   2.16379e-05   7.62124e-06   2.58536e-06
  23   7 1969.6071    0.6244  0.6029  9.3015 -0.0015  0.0191   0.0139   0.0384    0.0700   0.0000   439.1250      -1.44920       17.5593      -1.13254      -2.45767       3.26773     -0.565961     -0.536307     -0.539347     -0.622262      0.392047      -1.02869      0.767346      0.406853      0.452240    -0.0804445      0.121681      0.162321    -0.0472006   -0.00570497   -0.00693329     0.0319835   -0.00667817    0.00479348   -0.00423569   0.000470296  -0.000285431  -0.000607123  -0.000324951   3.14662e-05   4.25838e-05  -1.11921e-05   8.61621e-07   5.96617e-06  -4.50115e-07   2.15595e-07       1.47488       1.89566       2.07728       1.86225       1.87828       1.86894       1.62737       1.57565       1.42333       1.20697       1.10548      0.913292      0.688265      0.524618      0.368405      0.243724      0.172723      0.117907     0.0800380     0.0542598     0.0328173     0.0205502     0.0120621    0.00679586    0.00375216    0.00194409    0.00107763   0.000540249   0.000247068   0.000124623   5.61989e-05   2.45405e-05   1.08837e-05   4.56385e-06   1.56009e-06   6.00512e-07
  23   8 2131.0624    0.8320  0.7339  9.6585 -0.0041  0.0181   0.0164   0.0428    0.0843   0.0000   439.1919     -0.934305       16.0619      -3.40455      -2.49592      -1.09310     -0.960761      -1.29842   -0.00705385     -0.497443      0.150491     -0.248361      0.124519     -0.206732     0.0196217     0.0975628     0.0532560     0.0658641    -0.0282064     0.0293862     0.0219686   -0.00182313    0.00897651   0.000247073   0.000281529  -0.000849444  -0.000461496  -0.000286567  -0.000218436   8.56765e-05   1.46742e-05  -6.45413e-06   1.21514e-05   6.00519e-06  -1.96378e-06   9.72061e-08       1.32713       1.73374       1.78373       1.89255       1.76607       1.74240       1.61833       1.56448       1.35418       1.15461      0.874111      0.731683      0.587155      0.463295      0.328294      0.246238      0.182296      0.122072     0.0776563     0.0498271     0.0306397     0.0194035     0.0112760    0.00656468    0.00347340    0.00186170    0.00106362   0.000573753   0.000274529   0.000140305   6.28021e-05   2.63854e-05   1.05709e-05   4.60948e-06   1.72436e-06   6.85503e-07
  23   9 2287.4523    1.1498  0.9759  9.9789 -0.0024  0.0198   0.0197   0.0501    0.1106   0.0000   439.4041      -2.47680       15.2939       1.37968     -0.520922       1.28548      0.580592      -2.00239       1.42229      0.227106      0.854460     -0.742736      0.468678     -0.350209      0.336823     -0.323735     0.0810971    -0.0800512     0.0533721  -0.000640846    0.00130138   -0.00570791    -0.0112747    0.00997930   -0.00294311   -0.00217765   2.17761e-05   0.000150618  -0.000646012  -6.68539e-05   1.27024e-05  -1.68793e-05   9.32964e-06  -7.85263e-07  -1.55830e-06  -2.47028e-07       1.41060       1.75446       1.83347       2.04083       2.04834       1.95399       1.69513       1.58320       1.40715       1.17216      0.969181      0.786279      0.623118      0.472695      0.341281      0.244411      0.183874      0.121357     0.0822606     0.0520745     0.0346793     0.0212502     0.0134296    0.00754736    0.00423924    0.00231978    0.00124929   0.000655648   0.000328218   0.000156385   7.07292e-05   3.02674e-05   1.25889e-05   4.99868e-06   1.95323e-06   7.35293e-07
  23  10 2439.1262    1.6485  1.0366 10.1216 -0.0012  0.0206   0.0274   0.0498    0.1688   0.0000   438.0111       1.63336       15.9853       2.06438      -1.04207      -1.83142      -3.47589      -1.31647     -0.891708      0.154745      0.101196      0.989361     -0.962819     -0.369790      0.493619    -0.0516864     0.0308391      0.134527   -0.00929537    -0.0770080     0.0222850   0.000859431    0.00462354   -0.00607822    0.00157696    0.00108892   0.000850900  -0.000767246  -0.000142516  -0.000171302  -2.74538e-06  -6.98052e-05  -2.22255e-06  -5.25168e-06   2.11671e-06  -2.24814e-08       1.42227       1.77870       2.08663       2.21131       2.00701       2.07697       1.91181       1.65885       1.45606       1.21000       1.01769      0.791704      0.611425      0.495142      0.364809      0.254328      0.186697      0.132031     0.0837098     0.0548902     0.0357256     0.0221632     0.0125226    0.00763569    0.00429380    0.00241177    0.00121105   0.000654528   0.000331937   0.000161712   6.78016e-05   3.31939e-05   1.31253e-05   6.08906e-06   2.40485e-06   8.64094e-07
  23  12 2737.5248    2.8102  0.9313 11.2260  0.0005  0.0185   0.0482   0.0455    0.1495   0.0000   438.0439      0.938936       15.0771       1.96249      -3.38544      0.612250      0.229306      0.179035       1.28601       2.23484      0.513927     -0.202516      0.340722      0.133566      0.433788     -0.309177     -0.105603     0.0569144     0.0919668     -0.130188   -0.00874667     0.0422064     0.0164126   -0.00327803  -0.000916812  -0.000408360  -0.000355563    0.00128164   0.000161689  -2.17442e-05  -0.000116452  -1.48932e-05   5.45598e-06  -6.54565e-06   1.72781e-06   9.37850e-08       1.31337       1.74491       1.81230       1.98305       1.88711       1.86823       1.58527       1.53388       1.31609       1.15188      0.963536      0.762260      0.620020      0.458302      0.326607      0.240161      0.158314      0.113473     0.0788412     0.0487178     0.0320391     0.0206677     0.0113289    0.00717488    0.00383475    0.00209341    0.00115876   0.000609228   0.000284829   0.000141938   6.55911e-05   2.68536e-05   1.22476e-05   5.08580e-06   1.74021e-06   6.68627e-07
  23  13 2886.0286    3.4723  0.9337 11.7217 -0.0021  0.0187   0.0586   0.0449    0.1670   0.0000   440.0412     -0.205362       16.6318      -3.02508      -3.47976     -0.141460     -0.699078       1.45559      0.137078     -0.104666      -1.29540      0.883906      0.505318     0.0979869      0.313580    -0.0910113    -0.0707772    -0.0993167   -0.00444656     0.0200868    0.00179864    -0.0122754     0.0209932   0.000568353   -0.00243180   -0.00121324  -0.000120740  -0.000331898  -0.000130738  -2.86790e-05  -6.56614e-06   1.13607e-05   1.54861e-05  -2.71517e-06   9.37521e-07  -1.62164e-07       1.32726       1.68345       1.76313       1.88391       1.90586       1.86311       1.71143       1.49784       1.36315       1.09806      0.945020      0.757427      0.599610      0.441217      0.347456      0.249692      0.180945      0.124899     0.0799428     0.0552662     0.0328311     0.0220187     0.0124406    0.00784838    0.00405605    0.00228856    0.00120939   0.000599512   0.000302599   0.000139910   6.77780e-05   2.88862e-05   1.22952e-05   4.83770e-06   1.90330e-06   6.75141e-07
  23  14 3033.3463    4.0888  0.9266 11.7352 -0.0020  0.0188   0.0698   0.0446    0.2299   0.0000   439.2677      0.312148       13.7666       2.72462    -0.0771058       3.53253      -2.77490      0.795404      0.347014      0.748729      0.867846      0.775294      0.161641      0.358141     -0.116113     -0.393285    0.00969700    0.00883838     0.0823259    0.00703518     0.0369549     0.0118334    0.00241896    0.00866473   -0.00499466   -0.00184104    0.00144605   0.000135907  -0.000318716  -4.24729e-05  -5.99948e-05   3.29878e-05   2.74494e-06  -1.29876e-06  -2.51282e-06   8.25314e-07       1.37042       1.69855       1.92272       2.10108       1.95789       1.89866       1.87887       1.50954       1.35449       1.15876      0.934038      0.704056      0.570755      0.449729      0.334859      0.240242      0.180033      0.118432     0.0765282     0.0503305     0.0323146     0.0203628     0.0114171    0.00694434    0.00400227    0.00221684    0.00109268   0.000581618   0.000295541   0.000144729   6.13530e-05   2.69744e-05   1.20377e-05   5.08110e-06   2.08812e-06   8.14427e-07
  23  15 3179.6130    4.0449  1.1903 12.2709  0.0177  0.0218   0.0662   0.0577    0.1621   0.0000   442.0586      -4.06292       13.7149      0.678482      -5.71736     -0.630598      0.615242      -1.53086      0.343803     -0.192268     -0.182826     -0.478302      0.527186      0.269166     0.0914195     0.0574281     -0.115813    -0.0787076     0.0993902     0.0603782    -0.0475472    -0.0365396    -0.0164775    0.00506866   -0.00726936   -0.00112076   0.000261748  -0.000706920  -0.000343450  -0.000289975  -3.74720e-05  -1.82254e-05  -3.71460e-06   6.06528e-06  -4.43423e-06  -2.17427e-07       1.50965       2.02605       2.08980       2.25019       2.28165       2.11548       2.03673       1.73677       1.56022       1.27753       1.05837      0.883847      0.664675      0.530240      0.374087      0.276338      0.197989      0.134261     0.0931659     0.0580479     0.0400339     0.0231647     0.0141727    0.00823417    0.00466375    0.00252232    0.00133998   0.000670199   0.000352454   0.000162013   7.77977e-05   3.18292e-05   1.40129e-05   5.61408e-06   2.24101e-06   7.59501e-07
  23  16 3325.4630    3.6556  1.6563 11.7183 -0.0004  0.0255   0.0467   0.0613    0.1143   0.0000   437.2109      -5.16789       11.7066       3.68709      -1.41402      -4.00815     -0.655186      -1.90216     -0.858687      0.374598      0.748816     -0.196698     -0.135418     -0.433754     -0.886045     -0.151173      0.278525      0.109320    0.00599031   -0.00862894     0.0383059     0.0213927    -0.0153502   -0.00154344    0.00577435   0.000944743  -0.000744982   -0.00149634   0.000550755   0.000118360  -0.000193035   3.17314e-05   8.85463e-06  -6.03102e-06   2.14138e-07  -8.57689e-07       1.76713       2.27174       2.44744       2.56501       2.60691       2.45272       2.29404       2.06036       1.76481       1.52505       1.28762       1.02283      0.845542      0.619372      0.448946      0.326396      0.232758      0.161264      0.108628     0.0719986     0.0450222     0.0292938     0.0168036    0.00998901    0.00545651    0.00296677    0.00160699   0.000807987   0.000422690   0.000194852   9.12614e-05   4.01731e-05   1.68684e-05   6.83554e-06   2.67487e-06   1.00156e-06
  23  17 3471.1569    3.0638  2.6228 11.2216 -0.0011  0.0321   0.0316   0.0832    0.0737   0.0000   441.1925      -6.15348       14.6151     -0.580743       2.33453      -1.53745      -3.88863      0.982542      -3.28428      0.788445     0.0170748    -0.0438415      0.148211       1.94325      0.943695     0.0541056      0.151010     -0.278615      0.123940      0.107436     0.0124340     0.0135049    -0.0334441    0.00524803   -0.00100561   -0.00145606   -0.00292537  -0.000562936   0.000865101   0.000259234   1.25284e-05  -0.000109032  -1.21203e-05   8.39789e-06  -3.87655e-06  -9.42797e-07       2.25492       2.98389       3.19346       3.35974       3.33289       3.20357       2.90879       2.66178       2.32274       1.97333       1.59857       1.31409       1.01805      0.785940      0.579138      0.421102      0.298452      0.204970      0.136400     0.0880214     0.0573214     0.0341243     0.0212867     0.0119962    0.00686513    0.00378381    0.00197121    0.00103393   0.000507222   0.000244708   0.000112354   4.92517e-05   2.09189e-05   8.43360e-06   3.23790e-06   1.21640e-06
  23  18 3616.5359    2.5206  3.8980 10.8138 -0.0017  0.0408   0.0223   0.1052    0.0603   0.0000   444.6457      -3.15537       11.2572      -12.9076       3.26458      0.125260       4.04027     -0.768365      -2.73041       5.73487       2.18356       1.99124       2.41284      0.797874     -0.229245     0.0630436     -0.166893     0.0166651    -0.0292962     -0.243782     0.0943318    0.00808082    0.00267227    0.00636312   0.000969390     0.0118021   -0.00291263  -0.000530685  -0.000212482   0.000216226   0.000295481  -0.000110803  -4.03394e-05   1.65637e-05   3.16305e-06   3.43359e-06       2.80250       3.67410       3.86277       4.15422       4.11344       3.92420       3.73074       3.25909       2.91501       2.44263       2.02430       1.63139       1.29641      0.973739      0.738409      0.536146      0.381461      0.261019      0.175810      0.114847     0.0721685     0.0452996     0.0268047     0.0156606    0.00887702    0.00481831    0.00255025    0.00132435   0.000642433   0.000315446   0.000144305   6.37059e-05   2.70581e-05   1.11442e-05   4.13208e-06   1.58158e-06
[truncated: 1,630,235 more chars]
