# Supplementary material for: Global-Mode Analysis of Full-Disk Data from the Michelson Doppler Imager and the Helioseismic and Magnetic Imager
Source: Sol Phys. 2018 Jan 31;293(2):29. doi: 10.1007/s11207-017-1201-5 (PMC6566312; doi:10.1007/s11207-017-1201-5)
Supplement: Supplementary file 3 — (TAR 230.0 MB) [file 11207_2017_1201_MOESM3_ESM.tar › MDI/mdvwfdap.1834.18]

   0  22 3168.7168    4.6649  1.5655 11.6284  0.0000  0.1469   0.4900   0.6495    4.6252   0.0000     0.0000       0.00000       0.00000       0.00000       0.00000       0.00000       0.00000       0.00000       0.00000       0.00000       0.00000       0.00000       0.00000       0.00000       0.00000       0.00000       0.00000       0.00000       0.00000       0.00000       0.00000       0.00000       0.00000       0.00000       0.00000       0.00000       0.00000       0.00000       0.00000       0.00000       0.00000       0.00000       0.00000       0.00000       0.00000       0.00000
   0  24 3439.1294    3.9634  1.8408 13.2445  0.0000  0.2145   0.4916   0.6309    0.8574   0.0000     0.0000       0.00000       0.00000       0.00000       0.00000       0.00000       0.00000       0.00000       0.00000       0.00000       0.00000       0.00000       0.00000       0.00000       0.00000       0.00000       0.00000       0.00000       0.00000       0.00000       0.00000       0.00000       0.00000       0.00000       0.00000       0.00000       0.00000       0.00000       0.00000       0.00000       0.00000       0.00000       0.00000       0.00000       0.00000       0.00000
   0  25 3575.2444    3.2930  3.8297 12.6723  0.0184  0.3443   0.3008   1.2945    0.5405   0.0000     0.0000       0.00000       0.00000       0.00000       0.00000       0.00000       0.00000       0.00000       0.00000       0.00000       0.00000       0.00000       0.00000       0.00000       0.00000       0.00000       0.00000       0.00000       0.00000       0.00000       0.00000       0.00000       0.00000       0.00000       0.00000       0.00000       0.00000       0.00000       0.00000       0.00000       0.00000       0.00000       0.00000       0.00000       0.00000       0.00000
   1  13 2020.8974    0.6765  0.5920 12.1995  0.0000  0.0955   0.0785   0.1896    0.1553   0.0000   431.7798       45.3191       0.00000       0.00000       0.00000       0.00000       0.00000       0.00000       0.00000       0.00000       0.00000       0.00000       0.00000       0.00000       0.00000       0.00000       0.00000       0.00000       124.778       60.0523       0.00000       0.00000       0.00000       0.00000       0.00000       0.00000       0.00000       0.00000       0.00000       0.00000       0.00000       0.00000       0.00000       0.00000       0.00000       0.00000
   1  14 2156.7409    0.9939  1.1083 12.7383  0.0000  0.1737   0.0942   0.2993    0.1710   0.0000   376.6646       31.5344       0.00000       0.00000       0.00000       0.00000       0.00000       0.00000       0.00000       0.00000       0.00000       0.00000       0.00000       0.00000       0.00000       0.00000       0.00000       0.00000       231.701       96.3624       0.00000       0.00000       0.00000       0.00000       0.00000       0.00000       0.00000       0.00000       0.00000       0.00000       0.00000       0.00000       0.00000       0.00000       0.00000       0.00000
   1  15 2291.8952    1.0124  1.1666 12.2788  0.0000  0.1641   0.0881   0.3384    0.2355   0.0000   268.0093      -84.1736       0.00000       0.00000       0.00000       0.00000       0.00000       0.00000       0.00000       0.00000       0.00000       0.00000       0.00000       0.00000       0.00000       0.00000       0.00000       0.00000       225.667       86.0772       0.00000       0.00000       0.00000       0.00000       0.00000       0.00000       0.00000       0.00000       0.00000       0.00000       0.00000       0.00000       0.00000       0.00000       0.00000       0.00000
   1  19 2828.2076    3.0603  1.2595 11.2439 -0.0116  0.0839   0.1707   0.2754    4.1580   0.0000   475.9026       57.5554       0.00000       0.00000       0.00000       0.00000       0.00000       0.00000       0.00000       0.00000       0.00000       0.00000       0.00000       0.00000       0.00000       0.00000       0.00000       0.00000       94.1996       64.9761       0.00000       0.00000       0.00000       0.00000       0.00000       0.00000       0.00000       0.00000       0.00000       0.00000       0.00000       0.00000       0.00000       0.00000       0.00000       0.00000
   1  21 3098.1084    4.1596  1.0176 12.0982  0.0000  0.0813   0.2450   0.2091    1.4402   0.0000   423.0086       98.5850       0.00000       0.00000       0.00000       0.00000       0.00000       0.00000       0.00000       0.00000       0.00000       0.00000       0.00000       0.00000       0.00000       0.00000       0.00000       0.00000       101.253       57.4301       0.00000       0.00000       0.00000       0.00000       0.00000       0.00000       0.00000       0.00000       0.00000       0.00000       0.00000       0.00000       0.00000       0.00000       0.00000       0.00000
   1  22 3233.1804    4.1027  1.5065 10.2536  0.0000  0.0961   0.2105   0.2738    7.7634   0.0000   135.0874      -157.689       0.00000       0.00000       0.00000       0.00000       0.00000       0.00000       0.00000       0.00000       0.00000       0.00000       0.00000       0.00000       0.00000       0.00000       0.00000       0.00000       103.900       74.6779       0.00000       0.00000       0.00000       0.00000       0.00000       0.00000       0.00000       0.00000       0.00000       0.00000       0.00000       0.00000       0.00000       0.00000       0.00000       0.00000
   1  24 3504.0436    3.1297  3.4490 12.0107  0.0000  0.1639   0.1056   0.4369    0.3242   0.0000   831.8444      -135.032       0.00000       0.00000       0.00000       0.00000       0.00000       0.00000       0.00000       0.00000       0.00000       0.00000       0.00000       0.00000       0.00000       0.00000       0.00000       0.00000       213.082       108.672       0.00000       0.00000       0.00000       0.00000       0.00000       0.00000       0.00000       0.00000       0.00000       0.00000       0.00000       0.00000       0.00000       0.00000       0.00000       0.00000
   1  25 3640.5591    2.7015  4.5350 12.3323  0.0000  0.1990   0.0817   0.5788    0.1765   0.0000   315.1310       60.2514       0.00000       0.00000       0.00000       0.00000       0.00000       0.00000       0.00000       0.00000       0.00000       0.00000       0.00000       0.00000       0.00000       0.00000       0.00000       0.00000       263.801       129.431       0.00000       0.00000       0.00000       0.00000       0.00000       0.00000       0.00000       0.00000       0.00000       0.00000       0.00000       0.00000       0.00000       0.00000       0.00000       0.00000
   1  26 3776.4905    2.0536  5.1234 12.3445 -0.0061  0.3033   0.0628   0.6953    0.1382   0.0000   659.8616       113.677       0.00000       0.00000       0.00000       0.00000       0.00000       0.00000       0.00000       0.00000       0.00000       0.00000       0.00000       0.00000       0.00000       0.00000       0.00000       0.00000       417.043       181.186       0.00000       0.00000       0.00000       0.00000       0.00000       0.00000       0.00000       0.00000       0.00000       0.00000       0.00000       0.00000       0.00000       0.00000       0.00000       0.00000
   2  11 1810.2595    0.3818  0.1614 11.7420  0.0000  0.0525   0.0646   0.0806    0.0821   0.0000   397.4268       7.76001      -4.04356      -3.15945       0.00000       0.00000       0.00000       0.00000       0.00000       0.00000       0.00000       0.00000       0.00000       0.00000       0.00000       0.00000       0.00000       0.00000       21.0265       34.6548       12.3192       7.99511       0.00000       0.00000       0.00000       0.00000       0.00000       0.00000       0.00000       0.00000       0.00000       0.00000       0.00000       0.00000       0.00000       0.00000
   2  12 1945.7906    0.5804  0.3975 11.0946  0.0000  0.0506   0.0503   0.1205    0.1469   0.0000   407.1588      -14.8350      -17.9270       16.2723       0.00000       0.00000       0.00000       0.00000       0.00000       0.00000       0.00000       0.00000       0.00000       0.00000       0.00000       0.00000       0.00000       0.00000       36.7303       30.0675       16.6871       7.33502       0.00000       0.00000       0.00000       0.00000       0.00000       0.00000       0.00000       0.00000       0.00000       0.00000       0.00000       0.00000       0.00000       0.00000
   2  13 2081.9724    0.7571  0.9275 11.3098  0.0000  0.0894   0.0475   0.1651    0.1804   0.0000   403.0173      -36.6085       27.7178      0.238491       0.00000       0.00000       0.00000       0.00000       0.00000       0.00000       0.00000       0.00000       0.00000       0.00000       0.00000       0.00000       0.00000       0.00000       50.3026       59.3930       22.6420       15.1366       0.00000       0.00000       0.00000       0.00000       0.00000       0.00000       0.00000       0.00000       0.00000       0.00000       0.00000       0.00000       0.00000       0.00000
   2  14 2217.5761    1.0498  0.8997 10.9363  0.0000  0.0694   0.0554   0.1377    0.2560   0.0000   459.0078       10.9735       17.4539       4.17670       0.00000       0.00000       0.00000       0.00000       0.00000       0.00000       0.00000       0.00000       0.00000       0.00000       0.00000       0.00000       0.00000       0.00000       55.1776       43.8206       23.1899       7.14284       0.00000       0.00000       0.00000       0.00000       0.00000       0.00000       0.00000       0.00000       0.00000       0.00000       0.00000       0.00000       0.00000       0.00000
   2  15 2352.1699    1.3670  1.1801 11.1450  0.0000  0.0652   0.0660   0.1925    0.3471   0.0000   460.1974      -22.3364      -5.30192      -17.2699       0.00000       0.00000       0.00000       0.00000       0.00000       0.00000       0.00000       0.00000       0.00000       0.00000       0.00000       0.00000       0.00000       0.00000       44.4168       39.5760       21.0780       9.12735       0.00000       0.00000       0.00000       0.00000       0.00000       0.00000       0.00000       0.00000       0.00000       0.00000       0.00000       0.00000       0.00000       0.00000
   2  16 2485.8521    1.9369  1.0881 10.2169  0.0000  0.0610   0.0883   0.1560    1.0614   0.0000   491.5260      -16.5074      -25.1720       2.79496       0.00000       0.00000       0.00000       0.00000       0.00000       0.00000       0.00000       0.00000       0.00000       0.00000       0.00000       0.00000       0.00000       0.00000       46.1758       37.9675       20.3683       7.49718       0.00000       0.00000       0.00000       0.00000       0.00000       0.00000       0.00000       0.00000       0.00000       0.00000       0.00000       0.00000       0.00000       0.00000
   2  17 2619.6486    2.3874  1.2088  5.3221  0.0000  0.0658   0.1054   0.1424  253.8173   0.0000   415.0230       25.0890       9.21000       1.16400       0.00000       0.00000       0.00000       0.00000       0.00000       0.00000       0.00000       0.00000       0.00000       0.00000       0.00000       0.00000       0.00000       0.00000       50.3238       41.0821       20.7371       7.25713       0.00000       0.00000       0.00000       0.00000       0.00000       0.00000       0.00000       0.00000       0.00000       0.00000       0.00000       0.00000       0.00000       0.00000
   2  18 2754.4763    2.8193  1.1611  5.9700  0.0000  0.0598   0.1263   0.1563  200.7059   0.0000   401.2921      -22.6964       14.8291      -5.10023       0.00000       0.00000       0.00000       0.00000       0.00000       0.00000       0.00000       0.00000       0.00000       0.00000       0.00000       0.00000       0.00000       0.00000       45.2637       36.7219       20.6782       7.59616       0.00000       0.00000       0.00000       0.00000       0.00000       0.00000       0.00000       0.00000       0.00000       0.00000       0.00000       0.00000       0.00000       0.00000
   2  19 2889.6269    3.5356  1.1758 -2.1843  0.0000  0.0639   0.1536   0.1491 1000.0000   0.0000   499.7732       5.99544      -25.7879      -12.1651       0.00000       0.00000       0.00000       0.00000       0.00000       0.00000       0.00000       0.00000       0.00000       0.00000       0.00000       0.00000       0.00000       0.00000       49.3050       38.9282       22.6189       7.68452       0.00000       0.00000       0.00000       0.00000       0.00000       0.00000       0.00000       0.00000       0.00000       0.00000       0.00000       0.00000       0.00000       0.00000
   2  20 3024.6891    4.2158  1.1902 11.6658  0.0000  0.0663   0.1860   0.1635    1.5758   0.0000   409.4775       25.4450       27.2848      -12.4653       0.00000       0.00000       0.00000       0.00000       0.00000       0.00000       0.00000       0.00000       0.00000       0.00000       0.00000       0.00000       0.00000       0.00000       53.1100       40.8893       23.4374       7.39749       0.00000       0.00000       0.00000       0.00000       0.00000       0.00000       0.00000       0.00000       0.00000       0.00000       0.00000       0.00000       0.00000       0.00000
   2  23 3430.7474    3.4049  2.2214 11.8711  0.0000  0.0871   0.1126   0.2312    0.5114   0.0000   390.0430      -22.0404      -51.3207     -0.376326       0.00000       0.00000       0.00000       0.00000       0.00000       0.00000       0.00000       0.00000       0.00000       0.00000       0.00000       0.00000       0.00000       0.00000       63.7991       53.8567       29.6219       10.9123       0.00000       0.00000       0.00000       0.00000       0.00000       0.00000       0.00000       0.00000       0.00000       0.00000       0.00000       0.00000       0.00000       0.00000
   2  24 3566.6774    2.9240  3.7790 -1.9528  0.0000  0.1165   0.0703   0.3017 1000.0000   0.0000   349.7562       46.7373      -46.5137     -0.277638       0.00000       0.00000       0.00000       0.00000       0.00000       0.00000       0.00000       0.00000       0.00000       0.00000       0.00000       0.00000       0.00000       0.00000       82.9781       69.2534       42.5582       15.3186       0.00000       0.00000       0.00000       0.00000       0.00000       0.00000       0.00000       0.00000       0.00000       0.00000       0.00000       0.00000       0.00000       0.00000
   3  11 1865.2740    0.4525  0.3144 10.3194  0.0000  0.0396   0.0345   0.0796    0.1076   0.0000   424.7142      -3.87709       3.00729      -8.28650       1.52256      0.260540       0.00000       0.00000       0.00000       0.00000       0.00000       0.00000       0.00000       0.00000       0.00000       0.00000       0.00000       0.00000       14.8646       18.5277       13.1797       9.05288       4.32796       1.50245       0.00000       0.00000       0.00000       0.00000       0.00000       0.00000       0.00000       0.00000       0.00000       0.00000       0.00000       0.00000
   3  12 2001.1280    0.6143  0.3277 10.2413  0.0000  0.0465   0.0550   0.0870    0.1440   0.0000   426.1983       12.8940       1.88861      -1.85311       2.24250    -0.0426686       0.00000       0.00000       0.00000       0.00000       0.00000       0.00000       0.00000       0.00000       0.00000       0.00000       0.00000       0.00000       19.5612       18.4990       17.0047       10.0344       5.89240       1.39733       0.00000       0.00000       0.00000       0.00000       0.00000       0.00000       0.00000       0.00000       0.00000       0.00000       0.00000       0.00000
   3  13 2137.6758    0.9064  0.8242  9.6918  0.0000  0.0500   0.0455   0.1438    0.4471   0.0000   416.9701       29.6729       8.11835       19.7456      -1.66662      0.184479       0.00000       0.00000       0.00000       0.00000       0.00000       0.00000       0.00000       0.00000       0.00000       0.00000       0.00000       0.00000       26.3094       26.5993       16.9136       10.2548       3.77986       1.46927       0.00000       0.00000       0.00000       0.00000       0.00000       0.00000       0.00000       0.00000       0.00000       0.00000       0.00000       0.00000
   3  14 2273.3659    1.0842  1.0736  9.1527 -0.0054  0.0572   0.0475   0.1356    1.2520   0.0000   442.8752      -60.9779      -1.81904       13.5814      -1.58427     -0.495726       0.00000       0.00000       0.00000       0.00000       0.00000       0.00000       0.00000       0.00000       0.00000       0.00000       0.00000       0.00000       30.5694       27.6811       20.9899       12.5468       5.44654       1.48141       0.00000       0.00000       0.00000       0.00000       0.00000       0.00000       0.00000       0.00000       0.00000       0.00000       0.00000       0.00000
   3  15 2407.5706    1.6794  1.1277  9.5613  0.0000  0.0563   0.0701   0.1607    1.5987   0.0000   483.3338      -17.6781       28.3802      -6.06909      -10.0650      0.833137       0.00000       0.00000       0.00000       0.00000       0.00000       0.00000       0.00000       0.00000       0.00000       0.00000       0.00000       0.00000       30.9068       28.5726       20.8965       9.83135       5.49383       1.43296       0.00000       0.00000       0.00000       0.00000       0.00000       0.00000       0.00000       0.00000       0.00000       0.00000       0.00000       0.00000
   3  16 2541.6015    1.8903  0.9703 11.4567  0.0000  0.0513   0.0961   0.1499    0.4656   0.0000   441.9895       4.53505     -0.150452      -1.31643     -0.232426      0.721820       0.00000       0.00000       0.00000       0.00000       0.00000       0.00000       0.00000       0.00000       0.00000       0.00000       0.00000       0.00000       29.7145       27.5126       18.7190       9.92871       4.90272       1.46486       0.00000       0.00000       0.00000       0.00000       0.00000       0.00000       0.00000       0.00000       0.00000       0.00000       0.00000       0.00000
   3  18 2811.3356    3.3741  1.0070  2.6140  0.0000  0.0462   0.1475   0.1319 1000.0000   0.0000   408.5890       12.2008       31.9973       10.6315      -7.13108      -1.77609       0.00000       0.00000       0.00000       0.00000       0.00000       0.00000       0.00000       0.00000       0.00000       0.00000       0.00000       0.00000       22.3540       21.8240       15.9578       10.6723       4.23838       1.42345       0.00000       0.00000       0.00000       0.00000       0.00000       0.00000       0.00000       0.00000       0.00000       0.00000       0.00000       0.00000
   3  19 2947.0199    3.7162  0.9598 12.3181  0.0000  0.0666   0.1688   0.1192    0.6838   0.0000   399.9273      -15.2280       20.9853      -9.33149      0.483857      0.350103       0.00000       0.00000       0.00000       0.00000       0.00000       0.00000       0.00000       0.00000       0.00000       0.00000       0.00000       0.00000       35.2167       24.3006       25.2762       17.8818       6.65630       1.34287       0.00000       0.00000       0.00000       0.00000       0.00000       0.00000       0.00000       0.00000       0.00000       0.00000       0.00000       0.00000
   3  20 3082.2705    4.4030  0.9830 12.0952  0.0000  0.0483   0.1862   0.1299    0.9965   0.0000   424.9750       22.3609       27.0455    0.00127086      -2.75809      -2.64485       0.00000       0.00000       0.00000       0.00000       0.00000       0.00000       0.00000       0.00000       0.00000       0.00000       0.00000       0.00000       26.4897       23.3577       18.1091       10.7973       4.56256       1.15647       0.00000       0.00000       0.00000       0.00000       0.00000       0.00000       0.00000       0.00000       0.00000       0.00000       0.00000       0.00000
   3  21 3217.7027    4.2296  1.1706 12.5239  0.0000  0.0541   0.1767   0.1547    0.7690   0.0000   424.1151       24.1688       10.1232       19.5450       6.29425      -1.23341       0.00000       0.00000       0.00000       0.00000       0.00000       0.00000       0.00000       0.00000       0.00000       0.00000       0.00000       0.00000       31.3295       29.2090       20.1468       10.6864       4.67037       1.33731       0.00000       0.00000       0.00000       0.00000       0.00000       0.00000       0.00000       0.00000       0.00000       0.00000       0.00000       0.00000
   3  22 3353.4495    3.7313  1.9012 11.6951  0.0044  0.0673   0.1288   0.2188    0.7474   0.0000   471.8364      -24.3711      -21.3196       1.10282      0.548622      -2.03622       0.00000       0.00000       0.00000       0.00000       0.00000       0.00000       0.00000       0.00000       0.00000       0.00000       0.00000       0.00000       37.3072       33.9636       25.4037       14.3332       6.24957       1.69852       0.00000       0.00000       0.00000       0.00000       0.00000       0.00000       0.00000       0.00000       0.00000       0.00000       0.00000       0.00000
   3  23 3489.4684    3.3020  2.8088  2.9338  0.0000  0.0809   0.0883   0.2294 1000.0000   0.0000   436.6401       40.7131       56.0239       7.09820       15.1981      -3.15104       0.00000       0.00000       0.00000       0.00000       0.00000       0.00000       0.00000       0.00000       0.00000       0.00000       0.00000       0.00000       44.1693       41.2867       29.9964       16.0495       7.59254       2.08857       0.00000       0.00000       0.00000       0.00000       0.00000       0.00000       0.00000       0.00000       0.00000       0.00000       0.00000       0.00000
   3  24 3625.9269    2.6759  3.9912 10.4921  0.0000  0.0990   0.0625   0.2930    0.5120   0.0000   438.5886      -78.8764       33.1599       7.00165      -18.5544      0.242042       0.00000       0.00000       0.00000       0.00000       0.00000       0.00000       0.00000       0.00000       0.00000       0.00000       0.00000       0.00000       50.8641       48.3191       36.2660       20.1553       9.67168       2.76019       0.00000       0.00000       0.00000       0.00000       0.00000       0.00000       0.00000       0.00000       0.00000       0.00000       0.00000       0.00000
   3  25 3762.7599    2.2909  5.6419 10.2770  0.0000  0.1313   0.0492   0.3691    0.4263   0.0000   638.0532       28.5331      -30.2315      -3.13713      -4.05144      -3.49640       0.00000       0.00000       0.00000       0.00000       0.00000       0.00000       0.00000       0.00000       0.00000       0.00000       0.00000       0.00000       71.7040       68.8065       47.3447       26.8901       11.4457       3.56338       0.00000       0.00000       0.00000       0.00000       0.00000       0.00000       0.00000       0.00000       0.00000       0.00000       0.00000       0.00000
   4  10 1778.0222    0.3425  0.2736 10.6575 -0.0019  0.0558   0.0270   0.0675    0.0741   0.0000   429.4374     -0.603678       2.28911      0.994937      -1.53079     -0.889248      0.766428     0.0666424       0.00000       0.00000       0.00000       0.00000       0.00000       0.00000       0.00000       0.00000       0.00000       0.00000       22.8907       24.7049       20.9971       10.8271       5.83019       3.31722       1.44330      0.279762       0.00000       0.00000       0.00000       0.00000       0.00000       0.00000       0.00000       0.00000       0.00000       0.00000
   4  12 2051.6748    0.6431  0.6184 10.2847  0.0016  0.0399   0.0320   0.0956    0.1534   0.0000   409.3766      -26.2347       42.4909      -1.14477       3.68789       3.60342     -0.515930    -0.0595290       0.00000       0.00000       0.00000       0.00000       0.00000       0.00000       0.00000       0.00000       0.00000       0.00000       14.1080       16.6073       13.9841       8.48565       4.98758       2.85902       1.15860      0.275556       0.00000       0.00000       0.00000       0.00000       0.00000       0.00000       0.00000       0.00000       0.00000       0.00000
   4  14 2324.1031    1.3246  0.9859  9.8859  0.0014  0.0508   0.0500   0.1328    0.7204   0.0000   442.8179      -19.4591       20.7796      -5.53533      0.190992      -3.81712     -0.272509      0.158077       0.00000       0.00000       0.00000       0.00000       0.00000       0.00000       0.00000       0.00000       0.00000       0.00000       16.9722       20.7313       14.7465       12.9316       6.21397       3.79731       1.16413      0.421538       0.00000       0.00000       0.00000       0.00000       0.00000       0.00000       0.00000       0.00000       0.00000       0.00000
   4  15 2458.4547    1.6319  0.8355 11.1854 -0.0011  0.0486   0.0629   0.1132    0.3448   0.0000   426.2061      -19.9074       3.96666      -21.0753       5.51161      -1.20016     -0.932217      0.111510       0.00000       0.00000       0.00000       0.00000       0.00000       0.00000       0.00000       0.00000       0.00000       0.00000       16.5956       17.8068       17.2611       10.0564       6.96211       3.34893       1.52232      0.332298       0.00000       0.00000       0.00000       0.00000       0.00000       0.00000       0.00000       0.00000       0.00000       0.00000
   4  16 2592.9369    2.2138  1.1122 -4.7596 -0.0031  0.0495   0.0757   0.1272  743.3159   0.0000   414.2348      -1.69898       14.1621       10.3039      -8.23914     0.0261492      -1.16512     -0.381270       0.00000       0.00000       0.00000       0.00000       0.00000       0.00000       0.00000       0.00000       0.00000       0.00000       18.1473       20.3752       16.0460       11.7364       6.13309       3.48404       1.22482      0.372707       0.00000       0.00000       0.00000       0.00000       0.00000       0.00000       0.00000       0.00000       0.00000       0.00000
   4  17 2728.3935    3.0542  0.7929  9.4485  0.0017  0.0406   0.1204   0.0953    1.6153   0.0000   441.6201      0.328465       20.5852      -9.00889      -5.07344      -5.64526     -0.542919     -0.442101       0.00000       0.00000       0.00000       0.00000       0.00000       0.00000       0.00000       0.00000       0.00000       0.00000       14.6956       13.5669       13.6559       9.20842       5.83616       2.93246       1.14291      0.247409       0.00000       0.00000       0.00000       0.00000       0.00000       0.00000       0.00000       0.00000       0.00000       0.00000
   4  18 2864.1685    3.6948  0.8707 10.4669 -0.0034  0.0418   0.1400   0.0926    3.4649   0.0000   456.6230      -8.56932       10.3724       4.03222       2.36852      0.682492       1.41505    -0.0311751       0.00000       0.00000       0.00000       0.00000       0.00000       0.00000       0.00000       0.00000       0.00000       0.00000       18.8947       18.7895       14.9788       9.94612       5.71261       2.54669      0.990776      0.238309       0.00000       0.00000       0.00000       0.00000       0.00000       0.00000       0.00000       0.00000       0.00000       0.00000
   4  19 3000.1521    4.4764  0.8332  9.8170 -0.0034  0.0362   0.1872   0.1106  169.2379   0.0000   415.0872      -31.1802       2.97181       6.89269      -2.35985      -3.90313     -0.762263      0.228050       0.00000       0.00000       0.00000       0.00000       0.00000       0.00000       0.00000       0.00000       0.00000       0.00000       14.9292       14.1883       11.7994       9.20925       5.44319       2.47887      0.847330      0.214532       0.00000       0.00000       0.00000       0.00000       0.00000       0.00000       0.00000       0.00000       0.00000       0.00000
   4  20 3135.9731    4.4106  1.2342  0.2751  0.0000  0.0481   0.1559   0.1421 1000.0000   0.0000   431.9061       2.74907       12.0494      -2.64999       1.73472      -1.09313       0.00000       0.00000       0.00000       0.00000       0.00000       0.00000       0.00000       0.00000       0.00000       0.00000       0.00000       0.00000       18.5607       19.7095       16.2773       11.1408       7.11594       2.96183       1.28008      0.326591       0.00000       0.00000       0.00000       0.00000       0.00000       0.00000       0.00000       0.00000       0.00000       0.00000
   4  21 3271.6802    4.2546  1.3317  3.8875  0.0000  0.0482   0.1444   0.1469 1000.0000   0.0000   435.3891       9.70998     0.0324960      -15.5581       8.37822      -5.30439       0.00000       0.00000       0.00000       0.00000       0.00000       0.00000       0.00000       0.00000       0.00000       0.00000       0.00000       0.00000       20.1771       20.8820       15.8046       12.0190       6.46445       3.30266       1.07117      0.330643       0.00000       0.00000       0.00000       0.00000       0.00000       0.00000       0.00000       0.00000       0.00000       0.00000
   4  22 3407.8897    3.6537  2.0608 11.9433 -0.0003  0.0644   0.0994   0.1755    0.4695   0.0000   447.1174       22.9708       30.2459      -15.0959      -9.55580       2.80759     0.0816243     -0.327679       0.00000       0.00000       0.00000       0.00000       0.00000       0.00000       0.00000       0.00000       0.00000       0.00000       25.5847       27.3690       21.9983       14.6136       8.83077       3.96200       1.64715      0.431452       0.00000       0.00000       0.00000       0.00000       0.00000       0.00000       0.00000       0.00000       0.00000       0.00000
   4  23 3544.6965    3.1396  3.0120 10.7587 -0.0043  0.0779   0.0693   0.2080    0.6736   0.0000   436.6425       65.7242       27.6193      -14.0671      -7.02408       5.78854      -3.57768     -0.374327       0.00000       0.00000       0.00000       0.00000       0.00000       0.00000       0.00000       0.00000       0.00000       0.00000       31.6834       33.2285       26.6707       17.5855       10.2078       4.81956       1.91972      0.485275       0.00000       0.00000       0.00000       0.00000       0.00000       0.00000       0.00000       0.00000       0.00000       0.00000
   4  24 3681.4258    2.6207  4.4531 10.1565  0.0000  0.0974   0.0461   0.2504    0.4409   0.0000   394.9629       29.4575      -13.3265      -27.5213      -30.0545      -9.94803      0.623371      -1.71679       0.00000       0.00000       0.00000       0.00000       0.00000       0.00000       0.00000       0.00000       0.00000       0.00000       37.9690       37.8257       32.5659       22.8807       13.1413       6.74696       2.45526      0.617974       0.00000       0.00000       0.00000       0.00000       0.00000       0.00000       0.00000       0.00000       0.00000       0.00000
   4  25 3818.5990    2.1663  6.5927  9.3991  0.0000  0.1231   0.0300   0.3210    0.4358   0.0000   411.1329       14.2679       38.8667      -5.33783      -9.85365       13.8548       2.19390      -1.38521       0.00000       0.00000       0.00000       0.00000       0.00000       0.00000       0.00000       0.00000       0.00000       0.00000       47.1996       50.1816       40.9371       28.2986       16.6503       8.02136       3.12570      0.838089       0.00000       0.00000       0.00000       0.00000       0.00000       0.00000       0.00000       0.00000       0.00000       0.00000
   5  10 1823.3867    0.3968  0.3026  9.9744 -0.0001  0.0263   0.0272   0.0651    0.0750   0.0000   438.4110      -1.12271       12.8448      -1.20718      -4.06606       1.82643     -0.506436    -0.0614236     -0.108174     0.0103517       0.00000       0.00000       0.00000       0.00000       0.00000       0.00000       0.00000       0.00000       7.77529       8.17105       8.04946       6.07351       4.09497       2.28550       1.46274      0.513608      0.193091     0.0399469       0.00000       0.00000       0.00000       0.00000       0.00000       0.00000       0.00000       0.00000
   5  11 1960.5611    0.5521  0.4579  9.8952 -0.0026  0.0443   0.0299   0.0737    0.1256   0.0000   438.7334      -3.84528       18.9093      -2.80212      -3.50960      0.464563     -0.151524      0.481979    -0.0148632     0.0307377       0.00000       0.00000       0.00000       0.00000       0.00000       0.00000       0.00000       0.00000       12.4479       14.8632       11.5498       9.71859       7.90243       3.68438       2.31219      0.587684      0.331736     0.0790626       0.00000       0.00000       0.00000       0.00000       0.00000       0.00000       0.00000       0.00000
   5  12 2098.4437    0.7415  0.5032 10.2152  0.0020  0.0383   0.0377   0.0740    0.1273   0.0000   431.7428      -4.18186       14.5328       16.1060     -0.716862      -5.57679      -2.12316     0.0350722     0.0173309   -0.00856074       0.00000       0.00000       0.00000       0.00000       0.00000       0.00000       0.00000       0.00000       11.4383       14.9462       10.7691       9.73119       5.10645       3.84390       1.39823      0.811093      0.186700     0.0778482       0.00000       0.00000       0.00000       0.00000       0.00000       0.00000       0.00000       0.00000
   5  13 2235.3929    1.0312  0.6687 10.5200 -0.0044  0.0566   0.0480   0.0867    0.1783   0.0000   440.8358      -16.9225       24.5971      -10.8972      -2.90252       1.66821     -0.925603     -0.517349     0.0792646    -0.0181768       0.00000       0.00000       0.00000       0.00000       0.00000       0.00000       0.00000       0.00000       18.2183       12.7365       19.5040       15.2753       5.35896       4.85845       3.79832       1.54198      0.346138     0.0508076       0.00000       0.00000       0.00000       0.00000       0.00000       0.00000       0.00000       0.00000
   5  14 2371.0434    1.3549  0.8199 10.5962 -0.0018  0.0392   0.0516   0.0829    0.2639   0.0000   431.8903       1.92536       5.67065       10.1126       6.44816       3.33110       1.43307      0.284563     0.0429154    -0.0266064       0.00000       0.00000       0.00000       0.00000       0.00000       0.00000       0.00000       0.00000       12.4465       12.4969       11.6974       9.33067       6.45245       3.85709       1.98182      0.812690      0.258398     0.0555807       0.00000       0.00000       0.00000       0.00000       0.00000       0.00000       0.00000       0.00000
   5  15 2506.0539    1.8941  0.8463 11.2699 -0.0014  0.0375   0.0727   0.0991    0.3014   0.0000   461.7912       7.28074       8.45898       14.5639       1.35270      -2.31867      -1.69261      0.975037     -0.152825    -0.0503455       0.00000       0.00000       0.00000       0.00000       0.00000       0.00000       0.00000       0.00000       13.1339       12.6920       10.9783       9.09915       6.93028       3.90038       1.75565      0.689177      0.230251     0.0467035       0.00000       0.00000       0.00000       0.00000       0.00000       0.00000       0.00000       0.00000
   5  16 2641.1568    2.3171  0.9230 11.5623 -0.0051  0.0411   0.0862   0.1041    0.4094   0.0000   412.4221       24.6961       20.5756     -0.382267      -9.33176      -4.22222     -0.523148     -0.233624      0.292418     0.0195982       0.00000       0.00000       0.00000       0.00000       0.00000       0.00000       0.00000       0.00000       13.5740       14.3931       11.9625       9.91524       7.34553       4.17405       2.02037      0.754375      0.278797     0.0637406       0.00000       0.00000       0.00000       0.00000       0.00000       0.00000       0.00000       0.00000
   5  17 2777.2436    3.1187  1.0455  3.0954  0.0000  0.0392   0.1068   0.1180 1000.0000   0.0000   429.8533      -7.07309      -2.13409       11.8269       14.3365      -4.85741       0.00000       0.00000       0.00000       0.00000       0.00000       0.00000       0.00000       0.00000       0.00000       0.00000       0.00000       0.00000       12.4060       13.9591       11.8372       9.55872       6.28557       3.60783       1.95690      0.748910      0.265816     0.0661764       0.00000       0.00000       0.00000       0.00000       0.00000       0.00000       0.00000       0.00000
   5  18 2913.6495    3.7469  0.7519 12.6532 -0.0058  0.0448   0.1558   0.0931    0.4375   0.0000   428.2595       6.85865       4.75468      -15.2916      -9.25081       1.80706       1.40148      0.259616      0.235454    -0.0110156       0.00000       0.00000       0.00000       0.00000       0.00000       0.00000       0.00000       0.00000       15.3365       16.9252       13.9247       10.7422       7.67585       4.31104       2.06373      0.790872      0.258063     0.0597392       0.00000       0.00000       0.00000       0.00000       0.00000       0.00000       0.00000       0.00000
   5  19 3049.9423    4.6024  0.8239 11.5535  0.0043  0.0357   0.1748   0.0934    1.4769   0.0000   443.8817       13.1280       10.3233      -1.37474       2.37386     -0.604415     -0.445238      0.678671    -0.0341435     -0.124901       0.00000       0.00000       0.00000       0.00000       0.00000       0.00000       0.00000       0.00000       10.6927       12.0457       10.6975       8.11638       5.82755       3.15150       1.84675      0.680474      0.262709     0.0593775       0.00000       0.00000       0.00000       0.00000       0.00000       0.00000       0.00000       0.00000
   5  20 3186.2305    4.2556  1.1287 12.1074 -0.0085  0.0514   0.1671   0.1244    1.8132   0.0000   455.0486       11.7582      -6.56711     -0.688300       1.95880      -7.06308     -0.296620      0.693340      0.393512    -0.0794537       0.00000       0.00000       0.00000       0.00000       0.00000       0.00000       0.00000       0.00000       19.3837       22.2885       18.4713       12.9232       7.79192       4.07018       2.15028      0.836773      0.298996     0.0725798       0.00000       0.00000       0.00000       0.00000       0.00000       0.00000       0.00000       0.00000
   5  21 3322.4953    3.6278  1.6464 12.1291 -0.0041  0.0566   0.1117   0.1586    0.5806   0.0000   460.9950       1.16644      -6.66351      -33.7816      -2.33730      -11.6815     -0.393188      0.400086      0.745622    -0.0772175       0.00000       0.00000       0.00000       0.00000       0.00000       0.00000       0.00000       0.00000       17.7120       19.7448       17.7836       13.8701       8.32003       4.93877       2.88679       1.15951      0.393881     0.0920144       0.00000       0.00000       0.00000       0.00000       0.00000       0.00000       0.00000       0.00000
   5  22 3459.3344    3.2983  2.1317 11.5916  0.0013  0.0613   0.0862   0.1656    0.5268   0.0000   423.7135      -1.31818       7.01748       3.58460       6.04674     -0.202913     -0.887341      -1.26589     -0.224981     0.0918228       0.00000       0.00000       0.00000       0.00000       0.00000       0.00000       0.00000       0.00000       19.5449       21.6004       19.3903       14.3527       9.88128       5.97218       2.78949       1.31899      0.425712     0.0936063       0.00000       0.00000       0.00000       0.00000       0.00000       0.00000       0.00000       0.00000
   5  23 3596.4903    2.7797  3.2461 11.4281 -0.0016  0.0801   0.0622   0.2171    0.2995   0.0000   441.8921       25.2052       7.15845       36.0878      -3.80420       5.56169      0.113194      -1.84615     -0.380139     0.0769854       0.00000       0.00000       0.00000       0.00000       0.00000       0.00000       0.00000       0.00000       24.3734       28.8670       23.9616       19.1062       12.6184       7.30384       3.85490       1.57448      0.558455      0.140885       0.00000       0.00000       0.00000       0.00000       0.00000       0.00000       0.00000       0.00000
   5  24 3734.0591    2.3323  4.8263 10.4917 -0.0023  0.0973   0.0409   0.2611    0.2775   0.0000   426.6204       35.5435      -21.5429       27.4331       2.67052      -7.20649      -6.17019      -3.46033      0.282712     0.0904107       0.00000       0.00000       0.00000       0.00000       0.00000       0.00000       0.00000       0.00000       30.5431       33.7849       30.3485       22.8791       15.5333       8.93156       4.70788       1.96191      0.689195      0.150774       0.00000       0.00000       0.00000       0.00000       0.00000       0.00000       0.00000       0.00000
   5  25 3871.7148    1.9223  6.4600 10.3826  0.0008  0.1171   0.0308   0.3327    0.1744   0.0000   424.0163       60.7882       60.7873      -27.6530       10.4019      -4.24870       1.90568     -0.692725     -0.198363    -0.0116902       0.00000       0.00000       0.00000       0.00000       0.00000       0.00000       0.00000       0.00000       35.6083       40.7266       35.5245       27.4371       19.2544       10.8242       5.72571       2.33246      0.863610      0.196664       0.00000       0.00000       0.00000       0.00000       0.00000       0.00000       0.00000       0.00000
   5  26 4009.7416    1.6531  8.2690 10.1959  0.0016  0.1432   0.0248   0.3927    0.1436   0.0000   434.3831      -8.81838      -28.6748      -18.3620       10.9894      -11.6488       3.80227      -5.70954      0.339579     -0.139804       0.00000       0.00000       0.00000       0.00000       0.00000       0.00000       0.00000       0.00000       42.2900       47.3850       43.8381       32.9593       23.4952       13.5917       7.22043       3.06732       1.10854      0.238328       0.00000       0.00000       0.00000       0.00000       0.00000       0.00000       0.00000       0.00000
   5  28 4286.1744    1.1687 12.5574 10.1009 -0.0004  0.2120   0.0178   0.6110    0.1008   0.0000   427.8568       45.4120       83.7045      -27.7760       23.9235       5.48156      -3.13699      -2.21390      0.574628     0.0179985       0.00000       0.00000       0.00000       0.00000       0.00000       0.00000       0.00000       0.00000       65.9707       74.6477       68.5496       50.1987       35.2493       20.1550       10.8971       4.55785       1.67271      0.352028       0.00000       0.00000       0.00000       0.00000       0.00000       0.00000       0.00000       0.00000
   6  10 1866.0529    0.4386  0.3769  9.9328  0.0036  0.0352   0.0242   0.0609    0.0748   0.0000   424.3993       3.53922       6.19029      -9.43019      -6.02450       5.79275       5.59433      -1.46367     -0.792827     -0.194122     0.0914243     0.0316628       0.00000       0.00000       0.00000       0.00000       0.00000       0.00000       7.65727       10.7491       8.58427       8.08378       5.51465       2.99994       2.58218      0.998486      0.651533      0.156126     0.0665733     0.0177064       0.00000       0.00000       0.00000       0.00000       0.00000       0.00000
   6  11 2003.9963    0.6165  0.3783  9.9771 -0.0061  0.0422   0.0339   0.0664    0.0917   0.0000   439.1677      -1.23999       18.1829      -9.47839       14.9745      -1.31381      -2.48555     -0.623542      0.590580     -0.131027    -0.0727442     0.0109573       0.00000       0.00000       0.00000       0.00000       0.00000       0.00000       11.4893       12.5294       9.38371       7.90624       8.83340       5.31386       3.25081       1.52439      0.546197      0.220384     0.0939185     0.0171092       0.00000       0.00000       0.00000       0.00000       0.00000       0.00000
   6  12 2142.4768    0.8195  0.6247 10.0010 -0.0088  0.0301   0.0338   0.0773    0.1448   0.0000   447.1033      -10.8440      -6.72615      -2.02794       3.31165     -0.280214      -1.16914       1.44632     0.0976711      0.246002    -0.0773624    0.00574687       0.00000       0.00000       0.00000       0.00000       0.00000       0.00000       7.71690       9.29578       8.34533       6.92665       5.00541       3.22624       1.95160      0.963390      0.475749      0.168620     0.0554636     0.0120801       0.00000       0.00000       0.00000       0.00000       0.00000       0.00000
   6  13 2279.7683    1.0875  0.7556 10.6206  0.0018  0.0397   0.0419   0.0806    0.1604   0.0000   435.4879     -0.647522       2.14819     -0.688278      -7.72174      -5.19486      -1.25847      0.674581       1.05646      0.274494      0.102451    -0.0162435       0.00000       0.00000       0.00000       0.00000       0.00000       0.00000       11.7627       13.0587       12.1059       9.38854       6.42734       4.56690       2.38616       1.15639      0.568061      0.228475     0.0594843     0.0127519       0.00000       0.00000       0.00000       0.00000       0.00000       0.00000
   6  14 2415.4862    1.6033  0.8978 10.7966 -0.0010  0.0449   0.0572   0.0924    0.2534   0.0000   423.8042      -6.78565       12.1687      -9.42653      -3.65571     -0.492409      -2.34588      0.407144     -0.188356      0.358942     0.0865789     0.0232682       0.00000       0.00000       0.00000       0.00000       0.00000       0.00000       11.5992       11.6107       14.5534       9.38214       6.63113       5.50338       2.67981       1.22748      0.765174      0.355475     0.0923277     0.0136676       0.00000       0.00000       0.00000       0.00000       0.00000       0.00000
   6  15 2551.0712    2.0444  0.8399 11.3849  0.0014  0.0376   0.0706   0.0890    0.2329   0.0000   433.8520       5.86499       8.21657       7.07306      -3.18592       4.49905       2.41710      -1.37304     -0.648449      0.117787   -0.00865849    0.00487987       0.00000       0.00000       0.00000       0.00000       0.00000       0.00000       7.96596       10.3953       9.13718       8.44945       5.24795       4.41741       2.23690       1.25527      0.588802      0.258024     0.0656760     0.0177288       0.00000       0.00000       0.00000       0.00000       0.00000       0.00000
   6  16 2687.0968    2.6372  0.9091 11.9788 -0.0058  0.0351   0.0934   0.1000    0.2361   0.0000   450.7682      -6.84466       17.1076       1.32502      -6.88823       5.45364       1.09914     -0.689310     -0.468688      0.213467     0.0406357     0.0106891       0.00000       0.00000       0.00000       0.00000       0.00000       0.00000       9.25212       10.7546       9.79733       8.15517       5.72587       3.79426       2.29047       1.07296      0.566385      0.197305     0.0617638     0.0138474       0.00000       0.00000       0.00000       0.00000       0.00000       0.00000
   6  17 2823.7161    3.2341  0.8586 12.0700 -0.0004  0.0341   0.1130   0.0878    0.3013   0.0000   428.4125      -11.5355       3.81420       5.92083      -1.54968      -4.11518      -2.04609      -2.06903     0.0449146     -0.315324     0.0690381     0.0225289       0.00000       0.00000       0.00000       0.00000       0.00000       0.00000       8.47262       10.0425       8.92478       7.57601       5.62222       3.62919       2.23290       1.06060      0.537398      0.185013     0.0615017     0.0137387       0.00000       0.00000       0.00000       0.00000       0.00000       0.00000
   6  18 2960.7600    3.8645  0.8885 12.1605  0.0003  0.0322   0.1281   0.0914    0.3753   0.0000   428.6910       7.39166       7.44940      -14.1589     -0.671980       1.22388     -0.413410     -0.670674      0.440588    -0.0545647     0.0571266     0.0228839       0.00000       0.00000       0.00000       0.00000       0.00000       0.00000       8.14100       8.88846       8.69546       7.07158       5.38140       3.58169       2.10169       1.12459      0.490625      0.191833     0.0583842     0.0120959       0.00000       0.00000       0.00000       0.00000       0.00000       0.00000
   6  19 3097.3157    4.4629  0.8344 13.0860 -0.0059  0.0326   0.1616   0.0887    0.2773   0.0000   433.1634       8.70871      -21.3139      -11.3550       5.55040      -1.48803      -1.55217      0.172306       1.25681     -0.214519   0.000625750     0.0139146       0.00000       0.00000       0.00000       0.00000       0.00000       0.00000       8.84895       9.88230       9.37726       7.71314       5.52618       3.54911       2.14480       1.07414      0.530236      0.189404     0.0557211     0.0121978       0.00000       0.00000       0.00000       0.00000       0.00000       0.00000
   6  20 3233.9924    4.1490  1.1824 12.5350 -0.0031  0.0408   0.1358   0.1111    0.5436   0.0000   433.7999      -16.6045       31.0520      -20.9702      -8.87392      -3.35508     -0.624205       2.01328       1.49874     -0.128960    -0.0192210   -0.00633429       0.00000       0.00000       0.00000       0.00000       0.00000       0.00000       10.6361       11.5801       11.4506       9.10246       6.80743       4.39070       2.69086       1.44882      0.663794      0.245401     0.0762537     0.0143285       0.00000       0.00000       0.00000       0.00000       0.00000       0.00000
   6  21 3371.0764    3.7377  1.6360 12.2393  0.0013  0.0533   0.1114   0.1308    0.4422   0.0000   427.0905       12.0809      -6.51470      -29.9873      0.656799       1.07290     -0.924626      -4.06733     -0.708353     -0.335236     -0.110737     0.0172226       0.00000       0.00000       0.00000       0.00000       0.00000       0.00000       14.2495       15.9141       15.0015       12.1541       9.10123       5.86586       3.54199       1.89612      0.834291      0.314095     0.0967708     0.0191309       0.00000       0.00000       0.00000       0.00000       0.00000       0.00000
   6  22 3508.2524    3.1718  2.5215 11.5622 -0.0074  0.0634   0.0698   0.1763    0.3539   0.0000   400.7236       5.40136       3.15753       13.6844       1.01976      -4.15055       3.68870      0.251290      0.138939      0.180904      0.158765    -0.0540762       0.00000       0.00000       0.00000       0.00000       0.00000       0.00000       15.8090       18.9681       17.7254       14.2942       10.7906       7.03088       4.16242       2.18227      0.996437      0.400635      0.128049     0.0263321       0.00000       0.00000       0.00000       0.00000       0.00000       0.00000
   6  23 3646.0958    2.5484  3.5518 11.2045  0.0090  0.0810   0.0516   0.2129    0.2132   0.0000   434.7581      -14.0405       27.7047       6.44417       1.86688      -6.07939      -5.90310       2.46552       1.01894     -0.831631     -0.280844     0.0614966       0.00000       0.00000       0.00000       0.00000       0.00000       0.00000       19.4314       24.0922       21.6489       18.5122       13.6124       9.19123       5.51847       2.70240       1.35598      0.511030      0.163077     0.0361063       0.00000       0.00000       0.00000       0.00000       0.00000       0.00000
   6  24 3783.7859    2.1602  5.4906 10.1653 -0.0002  0.0981   0.0331   0.2564    0.2384   0.0000   462.0563       55.9693      -45.3892      -13.0771       4.47075      -1.86765      -6.28668       1.35839     0.0392102     -0.595042     0.0340770    0.00478399       0.00000       0.00000       0.00000       0.00000       0.00000       0.00000       26.1206       30.1655       28.1793       23.3115       16.8321       11.0133       6.63226       3.54579       1.59336      0.618517      0.186903     0.0384605       0.00000       0.00000       0.00000       0.00000       0.00000       0.00000
   6  25 3922.1057    1.8438  6.7911 10.3247 -0.0009  0.1146   0.0271   0.3230    0.1397   0.0000   470.1676       9.50669       13.2411      -16.3279       3.22144      -13.2930      -7.93299      -5.10432      0.215237     -0.121285      0.107288     0.0641843       0.00000       0.00000       0.00000       0.00000       0.00000       0.00000       29.4881       34.6042       32.1009       26.6934       19.7810       13.0757       7.71726       4.22010       1.87100      0.741246      0.226955     0.0471430       0.00000       0.00000       0.00000       0.00000       0.00000       0.00000
   6  26 4060.6614    1.5542  8.5407 10.0330 -0.0001  0.1375   0.0208   0.3779    0.1168   0.0000   428.6003       13.0331       35.8733       13.7901       17.2717      -12.1013       21.9336       3.91692      -2.32913     -0.811922      0.568513   0.000278938       0.00000       0.00000       0.00000       0.00000       0.00000       0.00000       34.8751       40.8873       37.8612       31.6845       23.6872       15.9861       9.37853       4.89656       2.23397      0.882146      0.273163     0.0571313       0.00000       0.00000       0.00000       0.00000       0.00000       0.00000
   6  27 4198.9159    1.3017 11.3819  9.8829 -0.0009  0.1714   0.0163   0.4900    0.0940   0.0000   483.0771     -0.671811       12.4807      -72.8853       13.0726      -22.7758      -6.42883      0.668378      0.594216      0.539513      0.436032    0.00350871       0.00000       0.00000       0.00000       0.00000       0.00000       0.00000       44.0866       51.9770       49.7009       39.3253       30.1165       18.9599       11.4508       6.18116       2.73697       1.09963      0.361407     0.0695028       0.00000       0.00000       0.00000       0.00000       0.00000       0.00000
   6  28 4338.0719    1.0741 12.8639  9.9811 -0.0057  0.2031   0.0141   0.6026    0.0754   0.0000   505.6202      -43.8783       149.942      -61.0244       43.3264      -6.86847      -43.7735     -0.774808       2.39341       2.76306     0.0660635     -0.183062       0.00000       0.00000       0.00000       0.00000       0.00000       0.00000       52.7866       61.8606       58.8810       47.4154       36.3221       22.7157       14.2841       7.25590       3.45161       1.29730      0.432762     0.0823847       0.00000       0.00000       0.00000       0.00000       0.00000       0.00000
   7  11 2045.8514    0.6866  0.5358 10.1043 -0.0039  0.0313   0.0283   0.0676    0.1070   0.0000   434.1441      -9.12995       9.21590       6.95345       3.79525       4.50234      -1.04761     -0.580513       1.21841    -0.0764632    -0.0930681    0.00481384    0.00566274  -0.000330093       0.00000       0.00000       0.00000       0.00000       7.91943       8.63426       7.89894       6.77649       5.62511       4.11854       2.82907       1.41582      0.695886      0.372553      0.144201     0.0434877     0.0128945    0.00238134       0.00000       0.00000       0.00000       0.00000
   7  14 2458.1684    1.7327  0.8990 10.8298 -0.0015  0.0332   0.0540   0.0900    0.2709   0.0000   432.6218      0.279909     -0.726303      -5.87581       4.84960      -7.77482     -0.736354     -0.503573      0.113011     0.0694705      0.150013    -0.0914344   0.000318762   -0.00136028       0.00000       0.00000       0.00000       0.00000       7.22783       7.81797       8.07126       7.13777       5.46581       3.74456       2.63749       1.54582      0.805604      0.432155      0.164261     0.0562551     0.0160397    0.00286546       0.00000       0.00000       0.00000       0.00000
   7  15 2594.2320    2.0220  0.9993 11.7456 -0.0063  0.0380   0.0636   0.0922    0.2063   0.0000   439.2047       10.9741      -2.18584      -14.3135       8.15893       8.17093      -1.09856      0.726882      0.361526      0.301420    -0.0779226     0.0674228    -0.0152230   -0.00370968       0.00000       0.00000       0.00000       0.00000       8.97994       10.3210       10.0562       8.26329       6.69700       4.44103       2.98632       1.72088      0.868482      0.455303      0.169402     0.0612104     0.0181491    0.00317910       0.00000       0.00000       0.00000       0.00000
   7  16 2731.1209    2.9738  0.8332 11.8411  0.0002  0.0311   0.0940   0.0770    0.2552   0.0000   430.7822      -3.42045       1.53684      -4.05336      -3.71547      -5.45734     -0.850507      0.664882     -0.281215    -0.0699711     0.0847623    -0.0419844   -0.00428580    0.00239686       0.00000       0.00000       0.00000       0.00000       6.39030       7.69892       7.69348       6.10856       5.30689       3.45717       2.45704       1.38050      0.734400      0.366247      0.148744     0.0532944     0.0169293    0.00289062       0.00000       0.00000       0.00000       0.00000
   7  17 2868.3615    3.3390  0.8868 12.5195 -0.0080  0.0380   0.1089   0.0808    0.2214   0.0000   434.9873       2.69722       5.98593       1.43492       1.36114       2.78027      -2.02102      0.808060       1.00360     -0.442693     -0.188846     0.0943339     0.0272184   -0.00399853       0.00000       0.00000       0.00000       0.00000       9.18731       8.57165       8.99577       8.19165       6.72609       4.79402       3.30588       1.89822      0.981226      0.498881      0.187208     0.0606765     0.0160673    0.00263301       0.00000       0.00000       0.00000       0.00000
   7  18 3005.6976    4.1035  0.8572 12.7370 -0.0021  0.0304   0.1320   0.0824    0.2466   0.0000   425.0322       10.1665       8.86307       13.7687       2.46655      -10.2555       2.40759      0.979506      0.274627     -0.318600    -0.0871808    -0.0408416   -0.00240244    0.00175215       0.00000       0.00000       0.00000       0.00000       7.28062       8.01022       7.82987       7.01546       5.04195       3.67440       2.28391       1.43786      0.748177      0.362932      0.142264     0.0507475     0.0120839    0.00256894       0.00000       0.00000       0.00000       0.00000
   7  19 3142.7823    4.0092  1.0201 13.2547 -0.0005  0.0378   0.1294   0.0935    0.2033   0.0000   427.7173      -14.7658       8.54011      -2.56225      -5.01511       6.86490      -2.47240      -1.19123      -2.22292      0.102492      0.218263     0.0726887     0.0175548   -0.00434241       0.00000       0.00000       0.00000       0.00000       9.05213       9.40020       9.49298       8.32805       6.66599       4.62597       3.03597       1.85841       1.01314      0.446126      0.180880     0.0614964     0.0168279    0.00293182       0.00000       0.00000       0.00000       0.00000
   7  20 3279.8913    4.0133  1.3105 12.6307 -0.0140  0.0425   0.1128   0.1046    0.2974   0.0000   427.6556      -3.68377       30.6737      -27.5368       6.23901      -6.42336      -2.63763      -2.28554      -1.10822      0.198753    -0.0671967     0.0774046    0.00401768    0.00217240       0.00000       0.00000       0.00000       0.00000       9.37726       11.7146       10.0687       9.46271       7.07211       5.40317       3.33007       1.99466       1.02039      0.474920      0.193981     0.0711408     0.0190658    0.00461243       0.00000       0.00000       0.00000       0.00000
   7  21 3417.4355    3.4907  1.7882 12.3409  0.0022  0.0475   0.0852   0.1329    0.2100   0.0000   450.3305       14.2040       15.1459       16.6937     -0.123951      -5.30215      -1.78748      -4.62849     -0.390441    -0.0318194     -0.352420     -0.197958    0.00302221    0.00354877       0.00000       0.00000       0.00000       0.00000       10.4066       12.1956       11.4481       10.3770       8.01786       5.59562       3.76856       2.23679       1.15087      0.580446      0.225198     0.0789900     0.0226318    0.00462007       0.00000       0.00000       0.00000       0.00000
   7  22 3555.3377    2.9017  2.8802 11.9321 -0.0040  0.0668   0.0597   0.1688    0.1697   0.0000   431.5165      -9.32292       25.0864      -2.37465      -2.14647      -8.95950      -3.01829     -0.301919     -0.887855      -1.52171      0.120773    -0.0109408     0.0261365    0.00722629       0.00000       0.00000       0.00000       0.00000       14.6650       18.1493       17.3424       14.8389       11.0907       7.88848       4.97989       2.98144       1.60995      0.757679      0.321940      0.115405     0.0324375    0.00657884       0.00000       0.00000       0.00000       0.00000
   7  23 3693.5806    2.4637  4.3897 10.9143 -0.0031  0.0793   0.0373   0.2201    0.1616   0.0000   427.1818       21.9175      -2.42455      -5.41763       6.93953       7.00909      -4.77543       5.07220     -0.760333     -0.122471      0.741629     -0.173396    -0.0486257   -0.00633416       0.00000       0.00000       0.00000       0.00000       17.8973       21.0635       19.5891       17.9060       13.7291       9.64026       6.22509       3.81752       2.02151      0.944964      0.380520      0.135764     0.0381616    0.00769627       0.00000       0.00000       0.00000       0.00000
   7  24 3831.9489    2.0529  5.9616 10.5378 -0.0019  0.0969   0.0276   0.2572    0.1236   0.0000   428.8576     -0.993979       20.8757      -4.44371       16.4910      -20.9731      -8.39712       5.10741      0.938133      0.806078      0.628932     -0.165624    0.00920187     0.0126164       0.00000       0.00000       0.00000       0.00000       22.4188       25.9339       25.0479       21.8811       16.7333       11.9577       7.88353       4.55720       2.44459       1.16648      0.488894      0.167419     0.0474503    0.00902004       0.00000       0.00000       0.00000       0.00000
   7  25 3970.6860    1.6931  7.4846 10.1857 -0.0010  0.1146   0.0209   0.3207    0.1100   0.0000   368.5223      -43.5821       24.9993       70.3092      0.938135      -13.1567       9.71798       7.35033    -0.0207279     -0.747526     -0.999211      0.118489    -0.0198961   -0.00833502       0.00000       0.00000       0.00000       0.00000       24.2312       29.9806       28.4359       24.4744       20.1072       13.8043       9.13558       5.46800       2.85660       1.38478      0.560110      0.206873     0.0623868     0.0117350       0.00000       0.00000       0.00000       0.00000
   7  26 4109.3226    1.4837 10.0629  9.7704 -0.0012  0.1371   0.0166   0.4102    0.1061   0.0000   412.7573      -39.6320       51.6195      -12.6052       20.6183      -23.1586      -17.0197      -5.86027      -1.83909       4.47458     -0.725384     0.0661645    -0.0430673    -0.0137085       0.00000       0.00000       0.00000       0.00000       29.9415       35.9746       35.6131       29.9637       23.9182       16.8029       11.0490       6.37531       3.50525       1.61758      0.710465      0.249916     0.0750753     0.0136382       0.00000       0.00000       0.00000       0.00000
   7  27 4248.4685    1.2221 11.6839 10.0725 -0.0005  0.1685   0.0143   0.4758    0.0696   0.0000   468.7274      -29.2247       91.7796       7.09331       27.7675       20.8581      -12.7860       13.7904       9.30615      0.798748     -0.654472     -0.237746      0.131389     0.0147017       0.00000       0.00000       0.00000       0.00000       37.9537       44.2516       43.0682       37.2942       30.3832       21.0034       14.1172       8.30544       4.53733       2.08805      0.880093      0.304857     0.0912936     0.0162429       0.00000       0.00000       0.00000       0.00000
   8   9 1806.2357    0.3315  0.2954  9.5983 -0.0105  0.0238   0.0188   0.0510    0.0632   0.0000   428.0460      -8.58900       12.2260      -4.95804      -1.73137      -2.83795       1.70453     -0.452506      0.424427      0.123936      0.152130   -0.00774766    -0.0295193   -0.00891071    0.00148160  -8.87525e-05       0.00000       0.00000       4.67530       5.59868       5.99943       4.91678       4.10340       2.84010       2.33058       1.30390      0.770398      0.457120      0.205318      0.107559     0.0366189     0.0113094    0.00329987   0.000504474       0.00000       0.00000
   8  11 2086.1037    0.7071  0.5601  9.8035 -0.0067  0.0412   0.0303   0.0625    0.1022   0.0000   434.0154      0.948149       17.8893       2.20013       1.07360     -0.164291      -3.47006      -2.47290     -0.949390      0.114106     -0.673990    -0.0827205     0.0201037   -0.00818513    0.00408976  -0.000990882       0.00000       0.00000       6.47928       7.69737       9.85853       4.93265       7.03432       4.71048       2.85994       2.49353       1.19966      0.651629      0.398458      0.125782     0.0575460     0.0274474    0.00621138   0.000849088       0.00000       0.00000
   8  12 2225.2073    1.0543  0.6499 10.1212 -0.0037  0.0268   0.0356   0.0633    0.1301   0.0000   439.6241       2.08364       4.57350       7.85279      -5.00634       2.72212     -0.833491    -0.0319997       1.29886      0.592263     -0.296114     0.0461044     0.0405354    0.00229407  -4.80683e-05  -0.000392144       0.00000       0.00000       5.17703       6.17066       5.82759       5.59832       4.24774       3.46456       2.30779       1.58870      0.840976      0.498725      0.232600      0.107601     0.0362966     0.0132656    0.00293739   0.000644268       0.00000       0.00000
   8  13 2362.7946    1.3905  0.8618 10.3553 -0.0018  0.0335   0.0417   0.0753    0.1796   0.0000   433.6998      -4.56184      -3.86438      -3.18932      -2.17348      -1.27647      -3.13821     -0.834443       1.33053     -0.168218    -0.0425604     -0.109793     0.0169670    0.00593647   -0.00259766   0.000110490       0.00000       0.00000       6.39959       8.53273       8.09800       7.22043       5.44279       4.13163       2.90633       1.61303       1.15636      0.501742      0.303694      0.107802     0.0551993     0.0145360    0.00430647   0.000852559       0.00000       0.00000
   8  14 2499.4820    1.7787  0.8756 11.2367 -0.0096  0.0336   0.0563   0.0779    0.1592   0.0000   446.6854     -0.476767       3.71100     0.0485787       2.17069       1.58062       6.49133      -1.38389     -0.745890      0.750453      0.167720    -0.0957568     0.0625614     0.0179689  -0.000715495  -0.000492745       0.00000       0.00000       6.18394       7.55969       7.56008       6.56889       5.44047       4.08936       3.00127       1.77546       1.12334      0.582926      0.288544      0.127875     0.0521349     0.0159613    0.00436118   0.000768017       0.00000       0.00000
   8  15 2636.1760    2.4174  0.8255 11.5963 -0.0054  0.0306   0.0749   0.0745    0.1681   0.0000   435.7641      -8.85290       8.66341      -6.36889       5.75403      -1.04537     -0.695005     -0.557306      0.188464      0.313976     0.0828964    -0.0364159     0.0261711     0.0167128    0.00488942  -0.000858768       0.00000       0.00000       6.04953       6.93238       6.00970       6.51819       5.16621       3.90245       2.44584       1.76931       1.10332      0.596568      0.265404      0.108461     0.0394370     0.0133995    0.00319251   0.000739612       0.00000       0.00000
   8  16 2773.8476    2.9042  0.7974 12.0197 -0.0093  0.0281   0.0914   0.0742    0.1709   0.0000   423.9801       3.84817       12.0269      0.359690       3.02030      -5.99956       3.33889     -0.448600       1.26251     -0.528028    -0.0507505    -0.0778029     0.0724930    0.00682322   0.000847205    0.00157339       0.00000       0.00000       5.56183       6.28819       6.49478       5.56045       4.64296       3.63825       2.43407       1.68984      0.858397      0.492535      0.251316      0.105699     0.0386188     0.0142660    0.00332018   0.000585735       0.00000       0.00000
   8  17 2911.5303    3.8315  0.7607 12.3306 -0.0009  0.0275   0.1284   0.0742    0.1977   0.0000   437.9408      -3.90012       17.9805      -1.65945      -6.77216      -7.66151       3.82621       1.09471      0.118420     -0.292362    0.00438846    -0.0594562     0.0177732  -0.000658369   -0.00330026   0.000628469       0.00000       0.00000       5.70567       6.32740       5.70566       5.15019       4.73234       3.74105       2.67901       1.67412      0.958720      0.473766      0.238662     0.0910194     0.0368277     0.0116602    0.00320870   0.000551206       0.00000       0.00000
   8  18 3049.1865    4.1766  0.9392 12.6207 -0.0010  0.0325   0.1205   0.0796    0.2073   0.0000   435.3209      -6.45686       17.4753       2.97465      -6.19635      -1.06802     -0.777119      -2.38688      0.404108      0.326701     0.0142644      0.229611    -0.0267973    0.00220921    0.00466272    0.00118910       0.00000       0.00000       6.28685       7.26718       6.84485       6.48372       5.37825       4.02568       2.91003       1.89928       1.02934      0.591362      0.274413      0.125878     0.0421397     0.0146953    0.00389974   0.000722708       0.00000       0.00000
   8  19 3186.7625    4.1818  1.1378 12.7566 -0.0044  0.0355   0.1143   0.0974    0.2178   0.0000   433.5145      -9.51942       8.22215       1.05986      0.763511      -11.3757      -3.17491     -0.179536      0.343683     -0.443947    -0.0841310     -0.101451     0.0831694     0.0360692   -0.00447794   0.000381827       0.00000       0.00000       7.07598       8.74221       8.76695       7.37820       6.15898       4.31547       3.08879       1.85646       1.15194      0.619434      0.288719      0.133345     0.0521430     0.0170231    0.00488957   0.000813059       0.00000       0.00000
   8  20 3324.5415    3.7621  1.6299 12.2942 -0.0035  0.0434   0.0867   0.1112    0.1822   0.0000   442.4072      -7.60322       5.84727       4.34479       10.1014      -6.79371      -2.62450      0.479638     -0.225892      0.110269     -0.295732      0.139633     0.0107250     0.0158968    0.00144405    0.00219578       0.00000       0.00000       8.38205       10.4432       10.0686       9.07023       7.25907       5.25170       3.66855       2.34072       1.40342      0.733073      0.383024      0.154657     0.0619728     0.0196834    0.00546787    0.00104296       0.00000       0.00000
   8  21 3462.4366    3.2151  2.1417 12.2514 -0.0048  0.0526   0.0698   0.1333    0.1300   0.0000   450.1110       16.8066      -3.07787       3.84672       3.52267     -0.897019       2.80897      -4.11551      0.532320     -0.979745      0.254245      0.200974     0.0913348    0.00835488   -0.00406006    0.00151598       0.00000       0.00000       10.3838       13.0791       12.2332       11.3017       8.85182       6.66397       4.55179       2.95886       1.68959      0.908060      0.452551      0.191636     0.0739328     0.0245333    0.00646971    0.00128862       0.00000       0.00000
   8  22 3600.9037    2.8302  3.2355 10.9249 -0.0017  0.0601   0.0476   0.1565    0.1789   0.0000   423.6975       9.12104       13.3570      -13.8467      0.583113      -29.2223       7.49857      -2.18260     -0.750696     -0.726058      0.521810      0.356074    -0.0832451    -0.0471602   -0.00878343    0.00181215       0.00000       0.00000       12.4499       14.0836       13.9959       12.5892       10.1837       7.61928       5.49928       3.40468       2.02055       1.06287      0.540357      0.227584     0.0872341     0.0264698    0.00705353    0.00123152       0.00000       0.00000
   8  23 3739.3549    2.2385  4.4549 10.6206 -0.0004  0.0763   0.0329   0.1949    0.1385   0.0000   443.2503       20.2618      -35.4340      -10.2475       12.7071      -15.8075       6.93519      -8.36782     -0.839140       2.07491     -0.160043     -0.391676    -0.0489579    0.00394827    0.00482887    0.00138796       0.00000       0.00000       14.5546       17.1836       17.4086       15.5390       12.6847       9.42600       6.93199       4.27390       2.53674       1.39925      0.674143      0.312936      0.116112     0.0371424     0.0100907    0.00173366       0.00000       0.00000
   8  24 3878.2161    1.9082  6.2762 10.0614 -0.0004  0.0930   0.0235   0.2503    0.1152   0.0000   425.8704      -43.3340       16.6721       18.8927      -14.8318      -23.9603       2.65792      -1.73409       1.12431       2.53370     -0.995392     -0.425035      0.156306    -0.0434969   -0.00176957  -0.000459408       0.00000       0.00000       17.6306       21.4400       20.8139       19.1634       15.5239       11.5589       8.33640       5.27256       3.09069       1.67964      0.839015      0.365751      0.137715     0.0444268     0.0122376    0.00223923       0.00000       0.00000
   8  26 4156.8516    1.3553 10.5139  9.7142 -0.0000  0.1418   0.0142   0.3771    0.0718   0.0000   487.0560       9.14449       62.2779       30.0511      -21.0269       11.3547       16.4500      -9.10814      -5.79591       2.98862       1.10917     -0.245241      0.171746      0.119680    -0.0179480    0.00609310       0.00000       0.00000       26.3284       32.8906       31.5224       28.9571       24.2926       17.9988       12.9557       8.36408       5.03454       2.74056       1.35022      0.591165      0.226141     0.0736568     0.0200501    0.00355383       0.00000       0.00000
   9   9 1843.5539    0.4007  0.3448  9.7347 -0.0030  0.0279   0.0219   0.0673    0.0619   0.0000   433.5140       9.13702       21.6358      -7.62565      -7.22383       11.4799       2.76839      -1.88891      -2.53874       1.07319      0.676617     -0.235022      0.120978     0.0558117   -0.00180274   -0.00492939   0.000628607   0.000255310       4.47874       5.53923       5.18638       6.01945       3.85490       3.08745       2.67300       1.84897       1.04571      0.610685      0.344780      0.208104     0.0861770     0.0321506    0.00977583    0.00297491   0.000680921   0.000176435
   9  10 1984.1588    0.5865  0.5338  9.6513 -0.0076  0.0252   0.0227   0.0610    0.0908   0.0000   434.3318      -5.49276       9.45359      -9.22332       4.95323      -3.83869      -2.24862       4.20237      -1.25657     -0.250122     -0.300450    -0.0625640     0.0755337   0.000759517    -0.0208220    0.00541835   0.000379926  -0.000334074       4.16904       5.21750       4.54411       4.57514       4.02611       3.42293       2.28908       1.75965       1.03426      0.650468      0.318201      0.166755     0.0651620     0.0290540    0.00960999    0.00350858   0.000776221   0.000163429
   9  11 2125.1153    0.7860  0.6104 10.0275 -0.0010  0.0334   0.0283   0.0643    0.1081   0.0000   433.6994      -6.94330       19.3297      -2.11170      -3.92265       4.77581       2.53285      -1.86738      0.434202      0.202375    -0.0694951      0.152397     0.0932026     0.0139566    0.00226549    0.00295937   -0.00219368  -7.84717e-06       5.51878       5.27824       6.37453       6.33722       4.78187       3.67850       3.18903       2.06532       1.22162      0.802061      0.447020      0.216979      0.116370     0.0449612     0.0138216    0.00402418   0.000905515   0.000143799
   9  12 2264.5406    1.0350  0.8101 10.6311 -0.0079  0.0365   0.0328   0.0754    0.1176   0.0000   447.1581      -5.06417       14.2465       13.6028       1.37066      -9.33332       1.80813     -0.959077     -0.381833     0.0443625   -0.00218543      0.167690     0.0577906    -0.0130282    -0.0147816   -0.00159012   0.000213048   0.000207502       5.25910       6.98328       7.39871       5.51882       5.97558       4.33669       3.17113       2.50006       1.29707      0.897428      0.462648      0.211363      0.115083     0.0412557     0.0149813    0.00602531    0.00141904   0.000206778
   9  13 2402.2968    1.5626  0.8123 10.8768 -0.0034  0.0385   0.0494   0.0763    0.1477   0.0000   439.1204       1.94103       12.6329      -1.16563       3.28778      -1.73744      -3.98910      -1.04586      0.372613      0.278385      0.149732     -0.116210     0.0480196    -0.0141190     0.0102099    0.00369358  -0.000153566   2.42183e-05       4.88194       7.73522       7.10964       6.25800       6.53403       3.43332       4.03844       1.72469       1.61253      0.813762      0.410812      0.272261     0.0765217     0.0493319     0.0162984    0.00412055    0.00179850   0.000244191
   9  14 2539.4889    1.9272  0.9036 11.3185 -0.0049  0.0321   0.0547   0.0754    0.1682   0.0000   451.0613       5.88918       9.06216      -12.4923       4.56527       3.20988      -2.89721       1.74608      0.173806     -0.383538     -0.765097      0.379932     0.0888571    -0.0210662    0.00660935    0.00348916  -0.000992548   7.90993e-05       5.36297       7.04710       6.52718       6.04242       4.90269       4.31208       2.93086       2.08939       1.24843      0.746731      0.390469      0.194160     0.0859937     0.0368236     0.0133008    0.00437888   0.000986690   0.000195884
   9  15 2676.9848    2.4729  0.9422 11.7105 -0.0049  0.0330   0.0680   0.0718    0.1719   0.0000   426.8293      -1.30735       13.8067       1.70852       6.38478      -9.17562      -3.46925     -0.807044      0.357728     -0.709860      0.880318     -0.263153    -0.0429030     0.0231863   -0.00231479    0.00180835   -0.00114034  -0.000205928       5.47687       7.04219       6.76162       6.41095       5.06717       4.30629       3.01658       2.12011       1.35401      0.696872      0.454900      0.200225      0.104332     0.0353545     0.0154502    0.00432546    0.00103885   0.000202599
   9  16 2815.1996    3.1030  0.8292 12.0998  0.0000  0.0278   0.0919   0.0704    0.1757   0.0000   446.5097      -4.44427       9.18840      -2.52149       1.53017       1.94431      -1.57232      -2.42582      0.740548     -0.174094     -0.162074      0.106091   -0.00921130    -0.0528311    0.00680273    0.00160877  -0.000519624   0.000206230       4.79931       6.22308       5.60652       5.30436       4.49182       3.73141       2.73092       1.82032       1.15364      0.677239      0.338268      0.181627     0.0712556     0.0330824     0.0113470    0.00358046   0.000921609   0.000172249
   9  17 2953.5988    3.6829  0.9131 12.7099  0.0009  0.0304   0.1063   0.0791    0.1625   0.0000   433.5407      -18.4710       17.1130      -6.46357       9.07317      -3.23491     -0.157385     -0.838110     -0.188575     -0.705317      0.206237     -0.300615    -0.0627780     0.0341410    -0.0198777    0.00182941    0.00191917   0.000238983       5.45938       6.80488       6.61179       6.34183       5.04732       3.85053       2.89185       1.90887       1.22034      0.693926      0.381102      0.209924     0.0841002     0.0368817     0.0126150    0.00367705   0.000976212   0.000173913
   9  18 3091.5337    4.2259  0.8255 13.0318 -0.0088  0.0275   0.1345   0.0784    0.1657   0.0000   431.2476      -9.25516       11.3989      -4.83114      -7.59302     -0.376532      -7.52494       1.68011     -0.693271     -0.449705     -0.270053     -0.208433      0.102333    -0.0206153     0.0350082   -0.00186827  -0.000364064   0.000160639       5.13927       6.19453       6.13858       5.86568       4.72709       3.57691       2.49269       1.79762       1.05893      0.677379      0.361899      0.172518     0.0840525     0.0307812     0.0112312    0.00360658   0.000793315   0.000147820
   9  19 3229.5316    3.9801  1.1729 12.9569 -0.0080  0.0349   0.1040   0.0897    0.1815   0.0000   421.6563       13.8754       11.7178      -1.86381      -4.01087      -4.52156       3.21971     -0.800682      0.919604     -0.759624     -0.186175     0.0995363     0.0520461     0.0193287   -0.00576386   -0.00296338   0.000425961   0.000118152       6.31005       7.65176       7.80779       6.94252       5.97983       4.36865       3.33967       2.15998       1.40975      0.842751      0.444292      0.230406     0.0998483     0.0424270     0.0144803    0.00440835    0.00116482   0.000179879
   9  20 3367.8160    3.5820  1.7034 12.3447 -0.0013  0.0416   0.0762   0.1121    0.1501   0.0000   445.9333       5.49476       8.38518       1.76916       7.16327      -8.68012       2.42866       1.82590      -1.56689     -0.936795      0.242251      0.338189   -0.00803025     0.0161235   0.000211821    0.00204331  -0.000231226   2.61924e-05       7.50027       9.02149       8.95903       8.22001       6.81165       5.25219       4.05387       2.66315       1.67143      0.948427      0.524533      0.265280      0.121616     0.0488886     0.0171381    0.00492868    0.00129981   0.000218909
   9  21 3506.2931    3.0974  2.5143 11.9360  0.0011  0.0536   0.0562   0.1326    0.1118   0.0000   448.0372      -5.45361      -5.83957       9.40157       5.65253      -18.5163      -10.7854      0.278761       2.96215      -1.09342      0.707173     -0.209647    -0.0496416    -0.0198935     0.0106815    0.00176014    0.00311941   0.000347931       8.84122       10.5951       10.9904       10.1661       8.63864       6.75148       4.83801       3.38766       2.23275       1.23361      0.726111      0.366097      0.159687     0.0634202     0.0245585    0.00730993    0.00180681   0.000301740
   9  22 3645.1791    2.5332  3.4639 11.3222  0.0001  0.0629   0.0407   0.1618    0.1050   0.0000   429.4812      -14.1080       11.0592       10.0166      -5.93728      -13.6512      -6.91541      0.750662       1.80601     -0.196463     -0.504156   0.000939846    -0.0195145     0.0366631     0.0310157   -0.00283749    0.00180763  -0.000156904       10.7572       13.3757       13.3263       12.3471       10.2977       7.96595       5.88503       3.94932       2.55956       1.46229      0.832958      0.396446      0.191682     0.0737841     0.0279308    0.00821648    0.00211332   0.000362502
   9  23 3784.4495    2.1349  5.4915 10.5100 -0.0032  0.0794   0.0265   0.2089    0.0984   0.0000   444.7284      -13.2164       21.8870       4.27447       3.96486      0.863152      -13.7155      -6.21116       3.89988      -1.53837     -0.373342      -1.05859     -0.173171      0.117680     0.0242915   0.000774562   -0.00153481  -0.000520610       14.0701       16.5472       16.5319       15.1403       13.6679       10.0825       7.52147       5.05515       3.36533       2.01563       1.06761      0.546449      0.227294     0.0970717     0.0333396     0.0103336    0.00269749   0.000414374
   9  24 3923.4673    1.8001  7.3324 10.2851 -0.0021  0.0969   0.0202   0.2674    0.0789   0.0000   416.9909      -20.8541      -11.3871      -1.64966      -1.16400       19.7556      -12.3045       1.55028       6.04492       5.10707      0.203178      -1.34109     0.0986327      0.105928    -0.0947347   -0.00346504    0.00485264   0.000679243       16.8845       20.1316       20.5061       18.6386       16.3925       12.4631       9.27310       6.29667       4.11027       2.41218       1.33946      0.648145      0.300646      0.118603     0.0435622     0.0131855    0.00335165   0.000523002
   9  25 4063.2416    1.5078  8.9675  9.9911 -0.0004  0.1166   0.0160   0.3163    0.0729   0.0000   490.8805      -13.2393       40.3989       5.59917       1.38095      -35.1318       9.47066     -0.154235       6.38827      -7.46857     -0.210435     -0.633602      0.123032    -0.0931682     0.0273818    -0.0324758    0.00407602   0.000997505       20.1514       24.3138       24.3800       22.3307       19.6524       15.1093       11.3250       7.80122       4.97311       2.90496       1.60263      0.801810      0.360967      0.145766     0.0527557     0.0163490    0.00410872   0.000651201
   9  26 4202.8229    1.2671 11.0973  9.8672 -0.0021  0.1392   0.0127   0.3925    0.0604   0.0000   398.7081      -29.7885       70.0200      -40.1092       2.55917       3.54066       37.8560      -18.3112    -0.0199199       6.63941       2.55921     -0.166793     -0.436902     -0.237707    -0.0103790    -0.0112725    0.00102872   0.000758577       23.7308       29.6823       29.9151       27.3822       23.7013       18.0573       13.7020       9.03372       6.00126       3.49250       1.93482      0.948395      0.439298      0.179174     0.0660375     0.0197689    0.00516724   0.000815705
   9  27 4342.9520    1.0661 13.1001  9.8761 -0.0022  0.1776   0.0114   0.4866    0.0536   0.0000   495.4142      -114.312       52.9627     -0.662926       33.9570       2.55563      -11.0963      -17.4556      -7.52221       3.46008      0.977038      -1.91787       1.41430     0.0908614    -0.0337837   -0.00819776    0.00347392    0.00144071       29.3802       37.1679       37.4376       33.3842       30.5192       22.7448       17.6683       11.7618       7.62518       4.53262       2.43833       1.23208      0.555314      0.231986     0.0830023     0.0261460    0.00694259    0.00105095
  10   9 1879.9591    0.4590  0.3828  9.6182 -0.0125  0.0224   0.0219   0.0486    0.0655   0.0000   435.0239      -7.21054       13.4926    -0.0326139     -0.448968      -2.73589       2.35037      -2.38683       1.33612       1.00892      0.374043     -0.157049     -0.185504     0.0158791   -0.00496410    0.00485435   0.000982055  -8.95525e-05       3.75448       3.91591       4.20179       4.34294       3.56503       2.84312       2.37196       1.67241       1.02791      0.757851      0.420462      0.226551      0.120188     0.0574192     0.0241283    0.00869296    0.00259006   0.000773537
  10  10 2021.5084    0.6243  0.4625  9.8885 -0.0077  0.0259   0.0260   0.0531    0.0801   0.0000   441.4615      -4.70967       13.1561      -1.15704      -4.43067      -2.01604      -1.01581      0.582167      -2.82771       1.63162      0.128720    -0.0504823     0.0998616   -0.00382388    0.00378801     0.0122728    0.00276340   0.000504886       4.82218       5.38554       5.00102       4.57772       4.42708       3.75159       2.70327       1.86365       1.35868      0.887207      0.465568      0.254887      0.123640     0.0449906     0.0204353    0.00839510    0.00262857   0.000760196
  10  11 2162.9349    0.8822  0.6376 10.1112 -0.0032  0.0249   0.0288   0.0618    0.1039   0.0000   435.1283      -11.1002       1.18026       1.05067       1.67471      -2.32449      -7.01558      -1.17986     -0.487811       1.73140     -0.201852     -0.334469    -0.0525564     0.0857415   -0.00379436   -0.00206414   -0.00245036   0.000473386       3.77956       4.41169       4.35147       4.23017       3.79327       3.08141       2.38027       1.64315       1.18641      0.722946      0.439510      0.237784      0.117071     0.0554481     0.0214974    0.00857028    0.00300875   0.000810450
  10  12 2302.7857    1.2467  0.7713 10.3341  0.0024  0.0281   0.0357   0.0631    0.1374   0.0000   435.0741     -0.387459       3.99617       11.3783      -3.82066       1.42898      -3.49066      -2.02562       2.87929     0.0513931     -0.496320      0.367740     -0.112811    -0.0635333     0.0124199  -0.000860893  -0.000180368  -0.000447162       4.67842       5.33588       5.31725       4.51612       4.28228       3.70591       3.01589       2.27508       1.41433      0.856994      0.486639      0.252156      0.135191     0.0584255     0.0270192    0.00932143    0.00330960    0.00100412
  10  13 2440.7646    1.6724  0.8937 10.7756 -0.0006  0.0300   0.0447   0.0664    0.1532   0.0000   437.3607       4.20177       13.9152      0.718287      -4.31173      -3.88195      -5.94923     0.0546055      0.681271      -1.36638    0.00145198      0.451009     -0.144614     0.0883651   -0.00866962     0.0130229   -0.00268719   3.74030e-06       4.95821       5.84903       5.43060       4.88691       4.80658       4.10411       3.25311       2.30161       1.54815      0.961891      0.539426      0.296200      0.137565     0.0666456     0.0258591     0.0106803    0.00350552    0.00104198
  10  14 2578.6529    2.1189  0.9250 11.4429  0.0035  0.0298   0.0579   0.0730    0.1409   0.0000   438.7230       4.66601      0.707277       4.35530       5.07065       4.21565      -7.37337      -2.51557      0.533987       3.11526      -1.05595      0.295936      0.147252    -0.0119865    -0.0142107   -0.00479325    0.00298737    0.00156731       5.08484       6.10731       6.19871       5.99494       5.10102       3.67683       2.99877       2.15698       1.40021      0.826623      0.504444      0.279631      0.150264     0.0700927     0.0279855    0.00979761    0.00327167   0.000947321
  10  15 2717.0042    2.7881  0.7811 11.7552 -0.0047  0.0260   0.0799   0.0644    0.1618   0.0000   439.7886      0.195860       13.3463      -10.1904       7.41550       2.61131      -1.88685      -1.50999    -0.0711910      0.150869     0.0351047      0.284583    0.00861328     0.0738095    -0.0132822    0.00706372   -0.00744654  -0.000120579       4.49679       5.16527       5.02362       4.69657       4.19155       3.41003       2.80842       2.02730       1.33126      0.770950      0.448759      0.240982      0.123897     0.0587483     0.0235488    0.00835892    0.00285080   0.000809238
  10  16 2855.6943    3.3963  0.8230 11.9919  0.0040  0.0261   0.0921   0.0627    0.1668   0.0000   446.2155      -3.52050       12.0555      -5.35861      0.151476      -2.75228     -0.521790     0.0407066     -0.542110      0.184995     -0.382899    -0.0781006      0.145725     0.0278604     0.0474842    -0.0122904   -0.00247188    0.00209339       4.45595       5.56170       5.52320       4.83319       4.20817       3.59192       2.72633       2.02040       1.25427      0.765421      0.431224      0.224097      0.117553     0.0529878     0.0241188    0.00880403    0.00311710   0.000955645
  10  17 2994.4809    3.9628  0.8875 12.4861 -0.0039  0.0277   0.1041   0.0653    0.1674   0.0000   435.0752       1.53626       15.7992      -7.73081       2.45851      -2.72785       2.84082      -2.98937      -2.86181      0.224924     -0.215837    -0.0891256      0.287103    -0.0782706    0.00760602    0.00789060   -0.00290131  -0.000812759       4.28075       5.35544       5.14069       4.96617       4.36177       3.53728       2.67485       2.00183       1.32451      0.810809      0.493048      0.257622      0.143829     0.0599515     0.0279413    0.00928541    0.00352753   0.000987670
  10  19 3271.3608    4.0361  1.2747 12.6270  0.0008  0.0338   0.0942   0.0875    0.1732   0.0000   438.1430       16.6050       24.0662      0.572099     -0.883377      -8.25557      -4.42467      -2.97492       3.71427     -0.564347     -0.231177      0.220907     -0.316112    -0.0356006     0.0382853    0.00772505  -0.000380638  -0.000377388       5.77482       6.91101       7.27509       6.55692       5.70125       4.56550       3.42539       2.30494       1.59698       1.02710      0.598247      0.315227      0.160775     0.0715661     0.0326622     0.0123740    0.00411911    0.00115623
  10  20 3410.0113    3.4179  1.9800 12.0314 -0.0045  0.0426   0.0631   0.1103    0.1138   0.0000   441.3761     -0.772372       11.5168      -3.64737       4.52786      -7.32983      -6.01777      -2.24714       5.24207      0.796847     -0.743065     -0.585586     -0.333614      0.133887    -0.0116782   -0.00189613     0.0109563    0.00126883       6.64434       8.01312       7.97892       7.61512       6.83162       5.66938       3.94153       2.96426       2.01016       1.30377      0.772159      0.422242      0.204098     0.0958614     0.0384878     0.0151204    0.00532200    0.00157526
  10  21 3549.0824    2.8766  2.9258 11.6038 -0.0044  0.0531   0.0458   0.1374    0.0931   0.0000   431.4693     -0.310384       21.3161      -12.5040      -3.69355      -13.9656      -1.08521      -2.22455      -5.69972      -1.54627       1.22063      0.893370    -0.0267987    -0.0280600    0.00762925  -0.000135528     0.0115053    0.00354185       8.52301       10.7138       10.5862       9.81504       8.70515       6.89054       5.48805       3.78215       2.61363       1.54810      0.950416      0.492481      0.256910      0.117113     0.0507195     0.0187086    0.00655229    0.00184421
  10  22 3688.3918    2.3853  3.9885 11.1212 -0.0009  0.0641   0.0333   0.1687    0.0796   0.0000   442.0125      0.800147       25.6846      -8.58961      -1.64130       7.07435      -5.82044      -9.88589       3.30872       5.06008     -0.808349     -0.483273      0.436685   -0.00824970   -0.00340188    0.00623759   8.71381e-05   -0.00153439       10.0661       12.7041       12.7464       12.1964       10.4592       8.22850       6.38218       4.31833       3.12991       1.83334       1.13501      0.610463      0.314506      0.144695     0.0604305     0.0235864    0.00806952    0.00220764
  10  23 3827.7731    1.9827  5.3035 10.7565 -0.0009  0.0767   0.0254   0.2060    0.0747   0.0000   423.9698       16.4832       22.4629      -12.9199       26.2950      -8.96875      -12.4827     -0.362273       1.75121      -4.88333      0.300021      0.245854      0.136825      0.292322     0.0219588    -0.0304491   -0.00791838    0.00155162       11.9503       14.7753       14.6981       14.1107       12.2485       9.92853       7.73450       5.42002       3.75014       2.29440       1.42393      0.733649      0.393736      0.175829     0.0785551     0.0281707    0.00993134    0.00272884
  10  24 3967.5801    1.7001  7.4385 10.1929 -0.0009  0.0942   0.0186   0.2616    0.0722   0.0000   413.6075       8.65995       4.04093       22.6562       13.6724      -13.5513      -1.44006      -12.1182     -0.300716      0.469223      -1.90069      0.108966      0.589169      0.275989      0.124099     0.0587596   -0.00215381    0.00109146       14.7570       17.8049       17.8817       17.3923       15.0314       12.1432       9.35331       6.67658       4.62995       2.83834       1.71848      0.943542      0.486348      0.222927     0.0940354     0.0355349     0.0119317    0.00334651
  10  25 4107.7199    1.4379  8.9450  9.9932 -0.0008  0.1120   0.0145   0.3012    0.0606   0.0000   417.6444       36.9171       12.7036      -23.2534      -20.8033      0.646286      -20.5623      -6.68890     -0.651784     -0.693519       1.06371     0.0863356     -0.489989      0.160977    -0.0888093     0.0258098    0.00328577   -0.00397224       16.8084       20.9799       21.2847       20.1777       17.8300       14.2969       11.4485       8.12757       5.62094       3.34499       2.02788       1.10804      0.581583      0.266801      0.114304     0.0436594     0.0148251    0.00426668
  10  26 4247.7474    1.2037 11.8497  9.9120 -0.0022  0.1461   0.0120   0.4031    0.0518   0.0000   423.5332       12.2382       17.5844       12.3705      -7.49751      -32.2311      0.200758       5.69270       6.34657       12.5690      -3.53076      0.732783      0.540466      0.494713     -0.296933    -0.0748309    0.00381648    0.00616701       22.4733       28.0641       28.8151       26.6091       23.8232       18.8456       15.1033       10.7207       7.19686       4.51656       2.68185       1.45918      0.752167      0.356940      0.153001     0.0579077     0.0192409    0.00571319
  10  27 4388.2504    1.0044 13.2777  9.8579 -0.0023  0.1777   0.0105   0.4759    0.0463   0.0000   434.6573      -13.0370       40.3289       13.2509       34.2780      -5.60396       2.00196      -2.97676       5.18889      -3.39974       7.83616       2.03528      -1.30826     -0.550136      0.247405     0.0764568    -0.0608820    0.00104183       27.2800       34.4712       35.1909       33.2120       29.1436       23.3866       17.8870       12.8946       8.71792       5.55154       3.33574       1.79831      0.936626      0.431415      0.189023     0.0704334     0.0240919    0.00701586
  11   9 1915.3998    0.4973  0.4254  9.5789 -0.0038  0.0286   0.0201   0.0504    0.0679   0.0000   438.4199    -0.0370013       6.84452      -4.71434     -0.906685       3.90585      -1.28913     -0.919270       1.69878     -0.252385      0.153185      0.152089    -0.0743298    -0.0141767    -0.0109190    0.00794406    -0.0148722    0.00201917       4.75875       4.11366       4.09640       5.39940       4.83490       3.16318       2.40258       2.52372       1.92188      0.999698      0.491789      0.373634      0.261493      0.143296     0.0635561     0.0219613    0.00740766    0.00244489
  11  10 2057.9254    0.6791  0.6042  9.4974 -0.0085  0.0278   0.0223   0.0593    0.0928   0.0000   430.5841      -9.35825      0.129265      0.745324      -1.25095      -3.68086       3.35245      0.541761       2.30401      0.321037      0.963108      0.177315     0.0253086     -0.101095    -0.0290831    0.00556267   -0.00324104   -0.00188236       3.58739       4.57007       4.62525       3.96008       3.89388       3.40551       2.41772       2.03649       1.32288      0.875153      0.590578      0.326084      0.160765     0.0984779     0.0383028     0.0192415    0.00674011    0.00260292
  11  11 2199.7918    0.9838  0.7262  9.9644 -0.0009  0.0285   0.0279   0.0567    0.1120   0.0000   434.2028       1.33942       10.0629      -2.30872       1.27024      -3.51627      -6.03383      0.897440     -0.667892     -0.351346   -0.00226045     -0.151226    -0.0166859    -0.0720386     0.0303187     0.0126701     0.0101823    0.00113768       3.59542       4.69419       4.69365       4.83908       4.02774       3.21239       2.96684       1.96526       1.47954      0.883689      0.642612      0.356135      0.184021      0.103540     0.0510752     0.0244894    0.00888767    0.00331534
  11  12 2340.0167    1.2703  0.8989 10.3124  0.0007  0.0276   0.0335   0.0703    0.1403   0.0000   425.0677      -1.27835       11.0789       18.1133       4.99549     -0.256969      -2.28630      0.325938       1.28946      0.785952     -0.259539      0.102518     0.0319130     0.0192179      0.108812   -0.00305455    0.00497261   0.000759393       4.30345       4.88746       4.87122       4.66661       4.15061       3.66905       2.91480       2.16808       1.54140      0.994057      0.630386      0.353739      0.194442     0.0969316     0.0468798     0.0199598    0.00794373    0.00285198
  11  13 2478.4716    1.7083  0.9471 10.9085 -0.0053  0.0292   0.0449   0.0707    0.1479   0.0000   443.4479       1.08207       14.7131      -1.02868      -4.37322      -2.64056      -5.74240      -3.25182       2.16840     -0.697520      -1.24331      0.182430     -0.104659     -0.137828    -0.0753982   -0.00996655    0.00533265    0.00383159       4.32448       5.48789       5.80652       5.29765       4.67530       3.63464       3.15923       2.17474       1.48362       1.00459      0.620698      0.360911      0.188284      0.104415     0.0478394     0.0237408    0.00887714    0.00317858
  11  14 2616.9896    2.2061  0.8760 11.5522 -0.0041  0.0306   0.0581   0.0694    0.1358   0.0000   434.9271      -2.38516       16.2975      -9.02911       2.18379      -6.04008     -0.961389       2.84320    -0.0391639     -0.609556     -0.328920    -0.0256809      0.161804    -0.0240472    -0.0445883    -0.0296060    0.00411041    0.00278051       3.97730       4.89277       4.98771       5.20411       4.22832       3.82900       3.05460       2.04044       1.52124       1.05691      0.670453      0.406075      0.215873      0.106294     0.0523348     0.0244428    0.00971166    0.00363113
  11  15 2756.1461    2.8345  0.8586 11.7519 -0.0084  0.0268   0.0734   0.0628    0.1474   0.0000   439.0235      -6.99524       11.8620     -0.358818      -7.64194       1.38955       3.21884       3.37271      -2.10722       1.39545      0.768155     0.0148285     0.0360096      0.127774     0.0468216     0.0139693    0.00529373   -0.00178060       3.48759       4.53447       4.52955       4.39183       3.92741       3.24042       2.65020       2.04476       1.44133      0.910578      0.573545      0.310138      0.197306     0.0984977     0.0447415     0.0211798    0.00824342    0.00286389
  11  16 2895.4223    3.7416  0.7669 11.9356 -0.0027  0.0232   0.0999   0.0579    0.1762   0.0000   440.9146      -1.12305       8.84666      -5.23415      0.138989      -3.39488     -0.104984      -4.08631      -1.43214     -0.185016     -0.208341     -0.234753    -0.0414242     0.0236439  -0.000380530     0.0143133     0.0122971   0.000733396       3.56165       4.19523       4.06624       3.94455       3.56444       3.08088       2.41024       1.99216       1.34570      0.859827      0.501890      0.295272      0.176259     0.0829780     0.0439296     0.0155446    0.00723914    0.00229667
  11  17 3034.5124    3.9807  1.0630 12.4955 -0.0003  0.0280   0.0958   0.0806    0.1481   0.0000   442.9558     -0.222951       9.63562      -2.52047      -2.24014      -1.09763     -0.121250      0.429723      -1.67134      0.701550     -0.331842     -0.239476    -0.0111282     0.0462318  -0.000216714     0.0233262    0.00265225    0.00632391       4.21972       4.99075       5.24498       5.21492       4.52943       3.59889       2.86162       2.06516       1.48252      0.971807      0.626021      0.353223      0.213397      0.100843     0.0517631     0.0206291    0.00926812    0.00301321
  11  18 3173.4761    4.2589  1.0197 12.6224  0.0002  0.0297   0.1029   0.0701    0.1560   0.0000   441.2534      -4.07235       14.5157       2.92370       1.38863      -2.77234      0.725422      -1.73378       1.40318      0.133277     -0.461512      0.270251    -0.0126720    -0.0770673    -0.0592802   -0.00380241    -0.0165888    0.00387767       4.42135       5.08920       4.93225       5.00387       4.67598       3.85442       3.02075       2.11241       1.51451       1.09184      0.706815      0.417524      0.220328      0.110430     0.0502711     0.0224182    0.00893216    0.00307051
  11  19 3312.3888    3.8851  1.4321 12.1940 -0.0055  0.0347   0.0794   0.0870    0.1533   0.0000   435.6021       4.09896       5.95381      -3.65765      -11.2902      -7.29082      -1.85943      -5.46908       2.12020      0.469651      0.301771      0.171411      0.177241     -0.103340     0.0448281    -0.0462209    0.00703260   0.000873111       5.07110       6.00799       5.73663       6.04743       5.35409       4.59171       3.35929       2.60134       1.79593       1.27321      0.779604      0.474803      0.259244      0.131019     0.0600103     0.0257029     0.0102435    0.00357683
  11  20 3451.6530    3.2821  2.1297 11.8656 -0.0011  0.0429   0.0556   0.1101    0.0975   0.0000   442.1930      -5.09756       5.43858      -8.82552       23.5956      -1.94960      -5.61551      0.308563       1.94222      0.469196      0.513933      0.207431     0.0684668     0.0931712    -0.0390937     0.0474878   -0.00906799   -0.00604960       6.16177       7.44711       7.40337       7.33807       6.59009       5.60709       4.36057       3.18292       2.26375       1.50300       1.02160      0.580746      0.303898      0.153815     0.0764764     0.0328037     0.0127859    0.00464290
  11  21 3591.2417    2.6546  3.0758 11.4413 -0.0049  0.0508   0.0400   0.1437    0.0749   0.0000   441.5234       10.1435     -0.574870      -1.67552      -4.28593       3.84432      -7.21932      -1.64993       1.14377     -0.410199      0.801127     -0.267593      0.176794      0.176093    -0.0742291    -0.0202833    -0.0220595    0.00780940       7.13589       8.96612       8.85087       8.58886       7.82873       6.43162       5.26046       3.82626       2.79808       1.78563       1.14515      0.653229      0.370305      0.193791     0.0848580     0.0407361     0.0149614    0.00565473
  11  22 3730.8686    2.2939  4.5155 10.8398 -0.0004  0.0650   0.0292   0.1708    0.0694   0.0000   447.0222     -0.499774       8.22540      -24.3581       10.9410       4.96831      -4.10466       2.70730       7.97355       2.35602      -1.97192      0.527143     -0.196559     -0.226817     0.0270639   -0.00970136     0.0119387   -0.00139916       9.59812       11.4180       11.9356       11.1658       9.76891       8.46677       6.91994       5.06481       3.69006       2.32285       1.43029      0.836741      0.460881      0.234997      0.115439     0.0492102     0.0202835    0.00749086
  11  23 3870.7820    1.9419  6.1454 10.2027 -0.0007  0.0775   0.0207   0.2047    0.0714   0.0000   439.6286      -1.45813      -20.4888       9.52302      -2.13817      -14.7383      0.879763       5.47702     -0.247389      -2.07192     -0.194992       1.44368     -0.239212    -0.0324468      0.190631    0.00218874     0.0119158   -0.00421513       10.9177       13.5401       13.9530       13.5029       12.0651       9.87825       7.76291       5.83718       4.17937       2.67117       1.70898      0.992509      0.563320      0.289756      0.136714     0.0603594     0.0235454    0.00856222
  11  24 4010.7145    1.6482  8.2112  9.8701 -0.0024  0.0948   0.0158   0.2597    0.0652   0.0000   417.6035      -7.59432      -13.7917      -37.9703      -2.85488       10.1830      -2.02269      -17.8683      -4.02993      -3.85752       5.24127      -2.33880      0.939522      0.581140      0.334967    0.00924485    -0.0213958    -0.0100806       13.0036       16.6005       16.7958       16.2288       14.7740       11.9210       9.71513       7.01300       5.13198       3.32918       2.12821       1.25621      0.694473      0.364848      0.168476     0.0767201     0.0292182     0.0108782
  11  25 4151.2686    1.3412  9.7731  9.8909 -0.0024  0.1189   0.0130   0.3167    0.0523   0.0000   427.9856       6.53980       16.3977       28.7721      -16.1838      -24.1262       5.78482      -16.0573       1.41217       10.0075      -1.31167      -2.24251      0.223949       1.17865     -0.632544      0.104245    -0.0115192    -0.0123571       16.2765       20.8874       21.0348       20.6382       18.6150       15.0580       12.1461       9.01772       6.57017       4.24263       2.63779       1.59377      0.882305      0.468543      0.216994     0.0956037     0.0366943     0.0137572
  11  26 4291.9705    1.1416 12.5799  9.6833 -0.0018  0.1465   0.0104   0.4090    0.0479   0.0000   441.9485       2.58588      -37.8000      -37.4115       43.0898      -8.49525      -9.85643       14.3672       5.96671      -6.28685       2.52785       4.72084     -0.157095     -0.937807      0.450557    -0.0372388    -0.0171783    -0.0222768       20.0007       25.3525       26.0038       24.7147       22.6634       18.7052       15.2314       11.3644       8.00142       5.39243       3.38050       2.00901       1.09474      0.572545      0.270376      0.121785     0.0471051     0.0173449
  11  28 4573.6509    0.7940 17.8114  9.6745 -0.0054  0.2403   0.0071   0.6427    0.0341   0.0000   427.9957      -40.0260      -13.8359       11.2576       18.8906      -8.04311       39.8552       10.8848       1.65964       10.4076       1.65267      -1.84906      -3.71377     -0.413962     -0.608490      0.273892     -0.163234     0.0136045       33.3551       41.7081       43.4991       41.4863       37.8602       31.2635       25.3359       18.6691       13.5516       8.93882       5.90494       3.51006       1.88579       1.04082      0.473690      0.227485     0.0806903     0.0310275
  12   9 1949.9604    0.5573  0.4670  9.4767 -0.0070  0.0215   0.0196   0.0477    0.0715   0.0000   435.8060      -9.93216       8.01487      -2.75514      0.544241      -7.01628    -0.0836264     -0.467877     -0.509320      0.468022     -0.325605    0.00967713     -0.112855    -0.0282065      0.158131     0.0135728   -0.00651913     0.0100277       2.91338       3.54749       3.93284       3.70915       3.22815       2.83804       1.95106       1.66222       1.21964      0.772709      0.494730      0.312149      0.182306      0.109458     0.0623336     0.0259937     0.0129185    0.00494301
  12  10 2093.6001    0.7281  0.7236  9.7108 -0.0032  0.0289   0.0204   0.0597    0.0946   0.0000   438.0944      -1.03536       10.2022      -8.81334       1.64176      -2.61252      -1.98079       1.73958     -0.645160     0.0194847      0.707404      0.369866     0.0300917    -0.0655121     0.0416099     0.0174175   -0.00666030    0.00236213       4.19329       5.27900       4.75928       4.14346       3.78062       3.57089       3.37936       2.76737       2.00980       1.30528      0.766137      0.437114      0.238589      0.130872     0.0650867     0.0321040     0.0135788    0.00600379
  12  11 2235.8687    0.9809  0.7137 10.2897 -0.0031  0.0244   0.0270   0.0574    0.0930   0.0000   436.0011      -3.51717       12.9175       4.10039      -1.43755     -0.295201     0.0733219       2.53176      0.750913      0.194234      0.239679     -0.520328      0.194638    -0.0918812    0.00960027    -0.0230669    0.00494694   -0.00341110       3.46289       4.41845       4.55911       4.58555       3.83922       3.20613       2.52316       1.91296       1.33205      0.920498      0.603806      0.365695      0.217473      0.121989     0.0630341     0.0306721     0.0139542    0.00601837
  12  12 2376.3033    1.4339  0.8570 10.5548 -0.0021  0.0254   0.0367   0.0664    0.1349   0.0000   435.7146       1.56646       17.4134       8.79922      -5.45834       1.85115      -3.38632      -2.14902      0.550455      0.938176      0.195866     -0.288526     -0.192970     0.0975844    -0.0507538     0.0597172    0.00246547   -0.00382206       3.46868       4.20742       3.98630       4.30985       3.98905       3.19798       2.52750       1.96140       1.43804      0.972056      0.679276      0.426358      0.248963      0.139768     0.0688636     0.0338851     0.0163275    0.00579059
  12  13 2515.4392    1.8421  0.9253 11.2388 -0.0060  0.0267   0.0466   0.0734    0.1391   0.0000   436.1946      -5.27062       11.4800      0.765833     -0.379119       4.25990     -0.821667      -4.81270      0.854941     -0.169193     -0.677573      0.501696      0.199037     0.0513639     0.0984913    -0.0111448    -0.0228420    -0.0242026       3.39284       4.43272       4.47657       4.23225       3.88030       3.38039       2.67918       2.08216       1.54419       1.00389      0.687329      0.434158      0.236604      0.132394     0.0687289     0.0335219     0.0149319    0.00624611
  12  14 2654.6014    2.4386  0.8902 11.9317 -0.0100  0.0268   0.0645   0.0697    0.1293   0.0000   435.9859      -4.70216       9.50122       3.37084       3.88809      -9.35750      -5.20004     -0.391927    -0.0898045     -0.627717     -0.725014     -0.841988     -0.255422      0.237229      0.133954     0.0479103     0.0368319    0.00474347       3.54232       4.14419       4.29890       4.20393       3.95310       3.47391       2.67026       2.03715       1.47327      0.992835      0.765877      0.463954      0.270345      0.138663     0.0746802     0.0340780     0.0173394    0.00635725
  12  15 2794.4967    3.0155  0.8204 12.1174 -0.0002  0.0239   0.0743   0.0594    0.1349   0.0000   442.3197       2.66597       14.9516      -4.83646      -1.08859       1.54133     -0.912076      -1.63524      0.593912      0.169722     -0.562861      0.321379     -0.208337      0.127758     0.0546888     0.0285895    0.00404349   -0.00120352       3.27103       3.89073       3.96626       3.96311       3.69572       3.05375       2.41006       1.78169       1.40233      0.944770      0.611537      0.379158      0.231789      0.134080     0.0669293     0.0314182     0.0136513    0.00559347
  12  16 2934.3610    3.6627  0.8248 12.6546 -0.0058  0.0239   0.0947   0.0625    0.1232   0.0000   440.2639       2.76362       5.70828      -6.95735      -2.16679       2.79767       2.88029      0.984132      0.963835     -0.893647     -0.980370     -0.102267    0.00422003      0.198140      0.131444   -0.00535366    0.00752807  -0.000790734       3.02277       4.02339       3.90018       3.83601       3.49600       2.92317       2.47027       1.77946       1.37756      0.901550      0.605560      0.380851      0.214042      0.122623     0.0605445     0.0313284     0.0128401    0.00559340
  12  17 3073.8351    4.3466  0.8620 13.0755  0.0034  0.0243   0.1095   0.0650    0.1152   0.0000   434.5548      -1.62798       17.9207      -5.90038      0.283686       1.10874      -4.20518     -0.598567    -0.0522457      0.295292     -0.187236      0.318479      0.266329     -0.139577    -0.0228668     0.0451175    0.00278125    0.00392446       3.28087       3.69034       3.91019       3.89198       3.71856       2.96417       2.42043       1.85792       1.43202      0.955836      0.614094      0.397520      0.237593      0.135970     0.0717010     0.0346564     0.0151223    0.00594044
  12  18 3213.2158    4.0834  1.1075 12.8754 -0.0044  0.0286   0.0952   0.0768    0.1479   0.0000   444.4509       11.6567       5.20130      -3.76743      -5.38604      -4.25320       1.16467      0.643100      -2.26156     -0.820821      0.837452     -0.489824      0.243496      0.236966      0.134025     0.0808009    -0.0186305   -0.00203351       3.76368       4.70668       4.79742       4.86042       4.21365       3.53487       2.98494       2.19997       1.62590       1.13039      0.708909      0.463975      0.256546      0.151607     0.0745612     0.0395710     0.0164845    0.00734093
  12  19 3352.7062    3.6530  1.6329 12.3746 -0.0043  0.0356   0.0695   0.0938    0.1127   0.0000   427.8621      -1.43510       12.0474      -8.70925       9.40225      -4.22947      -3.24590      -3.38369      -1.62827     -0.197493      0.615024     -0.263947      0.505686     0.0825985     -0.148663     0.0709039     0.0176693    0.00331141       4.84389       5.52890       5.93096       5.90176       5.28062       4.58828       3.66877       2.67619       1.92422       1.49119      0.943674      0.585200      0.349438      0.206024     0.0978127     0.0453562     0.0216029    0.00953266
  12  20 3492.3495    3.0401  2.4356 11.8114 -0.0023  0.0434   0.0478   0.1138    0.0855   0.0000   436.0467       3.30635       5.12644       4.54712      -16.9474      -14.9372       2.05868      -4.87325      0.906837      -1.77589     0.0969416    -0.0865412     -0.786400     -0.148455      0.100999    -0.0391323    -0.0284287    -0.0243962       5.83686       7.11560       7.66551       7.46204       6.69330       5.50265       4.49094       3.33722       2.47261       1.65751       1.12010      0.704466      0.410899      0.225303      0.119347     0.0591465     0.0267773     0.0109482
  12  21 3632.3962    2.5992  3.4806 11.2726 -0.0036  0.0543   0.0348   0.1341    0.0721   0.0000   444.4900       7.35709       17.8584      -3.66421       6.46858      -17.7654      -3.44960       3.62492      0.920802       3.21937      -2.11999       1.72145       1.37062     -0.192847      0.111052     -0.137033     0.0428559    -0.0356387       7.25839       9.11465       8.74301       8.91101       8.03190       7.10199       5.75180       4.32121       3.16563       2.21762       1.47136      0.918586      0.528247      0.285254      0.143917     0.0702214     0.0305712     0.0130199
  12  22 3772.5331    2.1617  5.0598 10.7899 -0.0012  0.0668   0.0250   0.1764    0.0636   0.0000   439.6496       1.03259      -2.74860      -17.6676      -3.83138       3.41018       8.05718      -4.62213     -0.433473      -1.55734       1.85696      0.841432      0.402337      0.219627     -0.281210     0.0158092    0.00774532    0.00719959       8.64556       10.7715       11.1606       11.1081       9.65775       8.62278       6.75703       5.34387       3.84669       2.67866       1.72238       1.09699      0.627301      0.353164      0.183379     0.0895665     0.0400666     0.0166834
  12  23 3912.9552    1.8145  7.0627 10.4370 -0.0010  0.0832   0.0183   0.2255    0.0556   0.0000   435.9575      -14.7906      -9.47616      0.771361      -6.92475      -7.49567      -6.96286       5.11756       4.07545      -4.03554      0.282274      -1.08113      -1.10508      0.106097    0.00848344      0.198283     0.0168966     0.0262055       10.8449       13.6269       13.7916       13.8406       12.4107       10.7033       8.69955       6.58991       4.96719       3.35309       2.24941       1.35136      0.822994      0.447803      0.233198      0.112381     0.0496192     0.0209964
  12  25 4194.1762    1.2627 10.9468  9.9795  0.0003  0.1249   0.0117   0.3381    0.0473   0.0000   447.5352      -29.4597      -6.68628       29.7272      -9.92079      -5.61958      -16.2947      -1.69573       5.06540       6.70051       1.82414      -2.50777      0.318999       1.50624     -0.421367    -0.0339916     0.0637722     0.0528128       16.0477       20.3887       21.3695       20.1214       18.7908       15.8828       13.0831       9.97073       7.47526       5.05321       3.38115       2.08432       1.22473      0.690353      0.355182      0.171922     0.0771606     0.0317921
  12  26 4335.4299    1.0895 13.6346  9.8612  0.0005  0.1543   0.0096   0.4360    0.0417   0.0000   487.5969       4.81808      -16.2546      -29.7909       61.3595       33.6839      -59.9641      -7.63467       2.28709       11.7118       4.36928      -1.98833      -2.85663       1.29174     -0.356760     0.0158477   -0.00426059    0.00305066       19.6849       24.7998       26.5934       24.9359       23.1559       19.5525       16.1537       12.4894       9.14814       6.36584       4.19401       2.53989       1.57222      0.855517      0.453076      0.222670     0.0962135     0.0420004
  13   6 1541.1388    0.1764  0.1336  9.3058 -0.0127  0.0156   0.0130   0.0288    0.0351   0.0000   438.6750     -0.927878       15.3256      -1.53749     -0.551970       3.00659      -3.04954     -0.495385       1.10978      0.837090      0.481959     0.0436676     0.0949387    -0.0185277     0.0110021   -0.00220816   -0.00778112    0.00726738       2.08178       2.09053       1.98799       2.35616       2.67452       2.00725       1.57797       1.17322       1.10329      0.689137      0.474520      0.297022      0.195014      0.134945     0.0690076     0.0402815     0.0182541    0.00723927
  13   7 1692.3298    0.2493  0.2805  9.3714 -0.0107  0.0306   0.0154   0.0389    0.0423   0.0000   437.2000      0.608721       18.3247     -0.997657      -5.35210      0.398715      0.114768      0.470686       3.31168      -1.49760     -0.634439     -0.658791      0.499838      0.171406    -0.0429326     -0.104698   -0.00699761   -0.00931992       3.28880       4.61404       4.89170       4.71744       4.19786       3.26602       2.76290       2.25915       1.33483       1.23885      0.699129      0.446225      0.348450      0.157576     0.0930088     0.0624344     0.0221773     0.0110870
  13   8 1838.6300    0.4138  0.2575  9.5771 -0.0039  0.0175   0.0207   0.0363    0.0511   0.0000   431.1189      -3.04951       15.6652      -1.85550      -1.49576     0.0323868      -1.55687      -1.50022    -0.0437839    -0.0756791      0.871873     -0.296710     -0.158786     -0.249672    -0.0376768    -0.0340975     0.0392541    0.00952501       2.26471       3.09242       3.28220       3.44280       3.04784       2.46361       1.75126       1.44702       1.13001      0.696248      0.431231      0.379204      0.239409      0.116422     0.0545873     0.0450224     0.0250435    0.00880376
  13   9 1983.8063    0.5896  0.4942  9.5178 -0.0008  0.0202   0.0187   0.0462    0.0695   0.0000   436.7443      -5.45977       10.9135      -1.14510      -6.42059       1.95001     -0.126168      0.182645      -1.65101     -0.274481     -0.256111     -0.255377      0.238556     -0.120211     0.0884493     0.0140957     0.0108142    0.00340171       2.61838       2.99656       3.29048       3.16814       2.97166       2.60702       2.17645       1.58212       1.08607      0.849167      0.612669      0.413440      0.248707      0.147734     0.0770092     0.0381013     0.0184418    0.00935265
  13  10 2128.4685    0.8431  0.6233  9.7303 -0.0018  0.0255   0.0232   0.0463    0.0927   0.0000   442.8229       2.52721       8.90434      -4.51354     -0.290833       1.86255      -1.49174       1.05004     -0.644369      0.737943    -0.0525012      0.567261      0.190172   -0.00753808   -0.00267996    0.00436134   -0.00560823   0.000574223       3.10033       4.12430       4.20493       4.34922       3.66861       3.31179       2.50381       1.93274       1.54662       1.00343      0.670813      0.477061      0.288595      0.147587     0.0921672     0.0483438     0.0236346     0.0105518
  13  11 2271.1008    1.1353  0.8234 10.0053 -0.0019  0.0232   0.0280   0.0591    0.1156   0.0000   446.5562      -6.34999       11.3034      -1.18607      -2.71092       2.12496      -2.69945       1.33922       2.79111      0.950294     -0.450579     -0.488765     -0.207218      0.239749     0.0429425     0.0236746    -0.0200622   -0.00772269       2.73483       3.52626       3.51228       3.58012       3.22230       2.86252       2.35382       1.89349       1.41146       1.00314      0.701030      0.434181      0.279679      0.156694     0.0900078     0.0466660     0.0219493     0.0113557
  13  12 2411.8538    1.5148  0.8765 10.5941 -0.0016  0.0251   0.0366   0.0624    0.1186   0.0000   436.9176       3.22018       14.5537       2.45948       1.52527      -3.84067      -1.28183       2.11022       1.88616     -0.147308      0.647171      0.518765      0.618439    0.00157726     0.0246783    0.00803011    -0.0232754    0.00165137       3.30009       3.85753       4.12187       3.74672       3.38904       3.20532       2.71465       2.12326       1.66858       1.13288      0.805551      0.475296      0.303536      0.172704     0.0918640     0.0473989     0.0231026     0.0105986
  13  13 2551.7233    2.0669  0.8504 10.8808  0.0048  0.0237   0.0494   0.0603    0.1471   0.0000   441.6299     -0.488996       21.4170      -3.13481      -1.30485      -7.35254      -3.45469    -0.0274954       1.52150     -0.802614      -1.50297      0.761557      0.257171      0.253221      0.103826   -0.00480645    0.00612047   -0.00914818       2.85458       3.43875       3.66197       3.70718       3.24197       2.75448       2.42470       1.99283       1.45130       1.02622      0.738511      0.427745      0.282889      0.154607     0.0930962     0.0493050     0.0231114     0.0111753
  13  14 2691.6727    2.7029  0.8968 11.3629 -0.0021  0.0239   0.0635   0.0613    0.1864   0.0000   438.2113       1.55452       11.1570       7.97266       4.88958      -4.31967       2.61283      -2.09245      0.295738      -1.83890      0.288877     -0.899986     -0.337340     0.0141548     0.0308804     0.0191089     0.0115736    0.00631639       3.03590       3.66273       3.94159       4.01565       3.48581       3.02396       2.50382       1.89142       1.47361       1.09522      0.692824      0.437155      0.262095      0.176414     0.0982911     0.0504216     0.0232529     0.0112904
  13  15 2832.1551    3.4400  0.7926 12.1416 -0.0005  0.0232   0.0847   0.0545    0.1445   0.0000   440.3568      0.285071       15.3303      -3.83924      0.904014       2.02695     -0.167243      -1.94467     -0.270833      0.446799     -0.201586     -0.541149      0.277804      0.103282     0.0390052     0.0844001    -0.0139287   -0.00428166       2.99756       3.53123       3.54995       3.82011       3.59827       3.02313       2.28667       1.78864       1.39596       1.00786      0.683983      0.437255      0.282115      0.176585     0.0961257     0.0510583     0.0242471     0.0105141
  13  16 2972.6150    4.0023  0.8722 12.4875 -0.0018  0.0239   0.0942   0.0575    0.1441   0.0000   441.0354       4.02152       9.26274      -1.96311      0.338560      -4.01987      0.949454      -3.26067       1.30521       1.43804     -0.689824     -0.194050      0.476078    0.00694047     -0.188146    -0.0241632   -0.00379556   -0.00744087       2.89206       3.64252       3.83016       3.57674       3.33774       2.91671       2.55917       2.05641       1.54275       1.05793      0.740873      0.469595      0.279823      0.162693     0.0881633     0.0471031     0.0229399     0.0113320
  13  17 3112.4566    4.1440  0.9208 12.8598 -0.0035  0.0249   0.0971   0.0640    0.1183   0.0000   439.4870       3.96363       3.89079    -0.0276815      -5.31162      -6.75538     -0.203825       2.47883     0.0353994     -0.768584     0.0478361      0.945540    -0.0340179     0.0378775      0.135687    -0.0814661    0.00108603    0.00539648       3.15844       3.61893       3.77040       3.77081       3.55200       3.01988       2.65215       2.04303       1.44269       1.04047      0.784345      0.523708      0.320670      0.183688     0.0905291     0.0531839     0.0261429     0.0114519
  13  18 3252.2780    4.0286  1.1778 12.6336 -0.0007  0.0284   0.0858   0.0755    0.1491   0.0000   432.2737       9.49462       13.6968      -10.5639       4.66993      -1.55892      -3.65890     -0.166887      0.418481     -0.182371      0.298291     -0.423094     -0.506455      0.154478      0.187578     0.0414535    -0.0487663     0.0117293       3.55097       4.34052       4.44898       4.44478       3.96624       3.50958       3.04336       2.45714       1.78753       1.27389      0.871523      0.571977      0.350680      0.189957      0.108228     0.0558815     0.0302603     0.0128819
  13  19 3392.3887    3.4277  1.8945 12.2793 -0.0002  0.0375   0.0589   0.0974    0.0856   0.0000   429.3505     -0.344421       11.7318       4.66465      0.415386      -2.50879      -3.38670     -0.682289       2.40057      -1.74419      -3.20558      0.295169     -0.590393      0.182536     0.0302485     0.0170814    -0.0229783    0.00341219       4.45864       5.59419       5.93676       5.83265       5.39421       4.59092       3.96058       3.01472       2.29737       1.61081       1.16614      0.701171      0.467832      0.255006      0.150724     0.0746689     0.0369076     0.0175921
  13  20 3532.5610    2.8948  2.5084 11.7997  0.0024  0.0441   0.0437   0.1170    0.0750   0.0000   439.3155       2.86214       10.6851      -8.26050      -10.7051      -2.07067      -8.60455      -9.40038    -0.0972000       1.07779      -1.57057      -1.34913     0.0104799      0.663299     -0.369331     -0.165234    0.00551045    0.00526666       5.55013       7.10523       6.98534       6.90331       6.18770       5.60219       4.63971       3.84108       2.86740       2.00740       1.36279      0.849630      0.525794      0.298472      0.169115     0.0861518     0.0427185     0.0197616
  13  21 3673.1287    2.4005  4.0784 11.0308 -0.0014  0.0561   0.0289   0.1498    0.0611   0.0000   452.3476       3.13978      -20.5430      -2.88221       5.72212      -1.46974      -8.14631      -4.37167       7.07146      -4.00371      0.377720       1.24300      0.848483      0.447577     -0.231740     -0.151662     -0.129440     0.0921742       6.80147       8.75335       9.08108       8.76992       8.11738       7.01821       5.95563       4.56325       3.52962       2.42876       1.70857       1.07573      0.675853      0.386525      0.211734      0.111803     0.0549300     0.0249041
  13  22 3813.7488    2.0499  5.6369 10.6510  0.0004  0.0682   0.0213   0.1839    0.0530   0.0000   447.6595    -0.0929021      -13.7569      -8.59061       2.50514      -5.17365     -0.882504      -2.90771      0.745754      -3.90436      -3.04425      0.873797      0.172396     -0.167782     -0.113625   -0.00719076   -0.00423104    -0.0183043       8.21307       10.4901       10.7704       10.7343       9.60039       8.41496       7.10822       5.64526       4.23925       3.00514       2.06084       1.34398      0.807166      0.484128      0.263510      0.140420     0.0688095     0.0318826
  13  23 3954.3065    1.6853  7.2487 10.3526  0.0002  0.0863   0.0166   0.2228    0.0508   0.0000   449.0492      -7.89072       17.3389      -8.69831      -8.72810       3.88104      -5.90365      -12.2877     -0.730978       8.42467       3.99097     -0.138871       1.20710      0.417209     -0.411440      0.235972      0.187596     0.0266856       10.0224       13.2479       13.4940       13.5448       11.9472       10.8409       8.92359       6.92286       5.33305       3.77505       2.58442       1.68128       1.04977      0.607444      0.338289      0.178861     0.0853721     0.0397153
  13  24 4095.3065    1.4142  9.1178 10.0652 -0.0002  0.1021   0.0129   0.2780    0.0476   0.0000   457.1373       7.02780       18.7492       1.68878      -7.75895      -8.86619       2.19663      -14.7730      -4.74189     0.0824767       2.49126      0.515221      -1.94197     -0.246195      0.249041      0.253196      0.201234     0.0448899       11.7707       15.1178       16.1133       15.8254       14.6388       12.4663       10.7201       8.12857       6.21038       4.42855       3.13610       1.97612       1.26973      0.728215      0.412036      0.213394      0.103917     0.0485362
  13  25 4236.6244    1.2091 11.3804  9.9133  0.0001  0.1255   0.0106   0.3462    0.0425   0.0000   379.5021      0.989051       43.5759       10.8747     -0.205108      -7.45219      -6.81243      -17.9731       2.57491       15.8364      -3.51641      -2.89220     0.0641039    -0.0812650      0.289303     -0.492471    -0.0129292      0.206897       14.6495       19.2339       19.7260       19.3537       17.8777       15.5988       13.2501       10.3285       7.95456       5.60032       3.92287       2.50789       1.55684      0.914189      0.513220      0.263857      0.126516     0.0602385
  13  26 4377.8879    0.9877 13.3145  9.8307 -0.0047  0.1593   0.0089   0.4298    0.0386   0.0000   436.0150       16.8658      -18.1582      -5.60922       4.69584      -36.1841       27.8519      -13.3078      -5.03202      -5.73245       6.36654      -1.40749       6.90271      -1.56458       2.04356     -0.255718   -0.00765202      0.109599       18.9421       24.6822       26.1147       25.0113       23.1050       20.1444       16.9772       13.1713       10.0975       7.08619       4.98838       3.17469       2.01745       1.16753      0.643358      0.345868      0.161757     0.0762888
  14   7 1723.5158    0.3053  0.2573  9.4336 -0.0127  0.0213   0.0142   0.0363    0.0428   0.0000   437.6322     -0.574149       12.8707       4.03123     0.0749565      -1.74537    -0.0524838       2.25591      0.756553     -0.988506     -0.136510     -0.296783     -0.210771    -0.0230915    -0.0183678     0.0262775   -0.00734038     0.0170864       1.87886       2.80572       2.79932       2.71081       2.70723       2.01999       2.13002       1.35644       1.30071      0.844922      0.577237      0.413328      0.242048      0.154953     0.0816387     0.0475508     0.0253350     0.0133265
  14   9 2017.0162    0.6734  0.5450  9.5356 -0.0026  0.0207   0.0204   0.0479    0.0777   0.0000   438.1458      -2.31396       13.8827      0.934763     -0.901881       3.62140      0.366643      -2.53981      0.125174     -0.622240     -0.515593      0.449703      0.330205     0.0641208      0.203968    -0.0304383     0.0194263    0.00889909       2.19059       2.95731       2.61801       3.10267       2.70043       2.50838       1.91516       1.64580       1.31057      0.978865      0.682253      0.413500      0.270445      0.170062      0.108992     0.0617525     0.0324098     0.0145627
  14  10 2162.5071    0.8447  0.6891  9.9747 -0.0080  0.0234   0.0225   0.0540    0.0894   0.0000   437.0858      0.474842       12.3076      -2.94394      0.307696      -2.17107       2.17440     -0.192044      -2.39132      -1.42717      0.616739      0.293857     -0.112702      0.128619     -0.120531     0.0564557     0.0221261    -0.0285415       2.54269       3.25437       3.18534       3.45690       3.12321       2.85376       2.21079       1.84819       1.49239       1.00243      0.751261      0.491841      0.337842      0.193002      0.121230     0.0645525     0.0347480     0.0172861
  14  11 2305.7299    1.2406  0.7685 10.1950 -0.0016  0.0231   0.0299   0.0539    0.1021   0.0000   440.2247      0.521556       11.5211      -2.45626      -1.31792      -4.24762     -0.568854     -0.696204      -1.83669      0.625343     -0.856163      0.552506    -0.0715177    -0.0842049    -0.0804684     -0.101456    -0.0304244     0.0254875       2.74061       3.77817       3.83333       4.06094       3.54486       3.03769       2.44005       1.87772       1.39103       1.04163      0.702076      0.462174      0.310387      0.180599      0.113001     0.0590521     0.0343251     0.0160653
  14  12 2446.7228    1.6691  0.9237 10.9247 -0.0019  0.0255   0.0381   0.0629    0.1128   0.0000   437.0172      0.985884       13.6377       4.28426      -1.77673       5.75810     -0.930998       1.85985      -1.80837      0.268582      0.240540      0.695053     -0.100127      0.289463    -0.0780121    -0.0428311    -0.0165138    0.00967704       2.87179       3.50388       3.69088       3.62875       3.48587       3.03937       2.49692       2.07528       1.60950       1.24594      0.852212      0.520699      0.357927      0.213154      0.134440     0.0732411     0.0389100     0.0192583
  14  13 2587.3459    2.1180  0.9161 11.3426  0.0044  0.0231   0.0486   0.0616    0.1149   0.0000   439.0400      -1.89469       11.8868      -2.02815      -5.10121      -2.70119      -5.48871      0.855816       2.29955      -1.74349     -0.382342      0.792055      0.261208     -0.228434    -0.0211629     0.0691064     0.0363313    0.00522792       2.76482       3.33306       3.55229       3.42612       3.16020       2.78169       2.48213       2.00938       1.59397       1.13303      0.783632      0.541118      0.341287      0.195467      0.122063     0.0655411     0.0344452     0.0173996
  14  15 2869.2272    3.4788  0.9262 11.9435 -0.0002  0.0264   0.0780   0.0599    0.1779   0.0000   438.0545      -2.98478       7.64733      -2.30448       3.72402       1.13282      -4.67572     -0.481006      -1.65722      -1.45312      -1.08523      0.208248     0.0980292      0.179538      0.187835    -0.0257596     0.0115505     0.0101697       3.51376       3.85764       3.55816       3.92880       4.08101       3.64339       2.64046       2.10118       1.75732       1.38308      0.937972      0.593526      0.379626      0.249574      0.163930     0.0895436     0.0479659     0.0223007
  14  16 3010.1382    4.0479  0.8939 12.7205 -0.0043  0.0238   0.0968   0.0611    0.1324   0.0000   434.3584       6.46609       7.25810      -6.19660       1.46966      -3.43147      -3.99566      -1.64262       2.92671      -1.35070      0.526591     -0.134353    -0.0535013      0.291060     0.0391405   -0.00542191    0.00233340     0.0397406       2.86446       3.65183       3.57426       3.64225       3.40904       3.17484       2.59850       1.98912       1.42806       1.07492      0.806217      0.553414      0.368901      0.228061      0.124900     0.0657934     0.0361678     0.0166987
  14  17 3150.5403    4.1747  1.0579 12.8445 -0.0040  0.0273   0.0903   0.0674    0.1360   0.0000   435.6144     -0.858601       10.5624      -1.04110      -5.97407      -2.59146     -0.854593      -2.25181     -0.365457       1.44793      -1.61941     -0.698963      0.354128      0.281249      0.210499    -0.0185946     0.0421387   -0.00677824       3.06071       4.04211       3.90259       4.25977       3.73644       3.26866       2.82731       2.23146       1.73240       1.27332      0.887240      0.596705      0.392593      0.236847      0.130365     0.0755653     0.0415705     0.0207437
  14  18 3290.8070    3.7389  1.4031 12.7581 -0.0064  0.0325   0.0736   0.0812    0.1027   0.0000   434.6477      -1.28882       12.2175      -2.42655       2.43157      -8.32072       2.37117      -6.34051      -2.64912      -1.17217      0.112068     -0.879919      -1.05313     -0.414262     0.0316106    -0.0116372    -0.0339403   -0.00806748       3.65382       4.43302       4.59125       4.85222       4.56463       3.99181       3.06262       2.59918       2.00215       1.55074       1.05273      0.667231      0.440415      0.284962      0.175558      0.101510     0.0519169     0.0254853
  14  19 3431.4401    3.3074  2.0525 12.0544  0.0000  0.0376   0.0517   0.0973    0.0863   0.0000   439.9095     -0.934882       4.28165      -10.2522       3.09283      -2.66799     -0.676340      -6.70287    -0.0611618     -0.415439      -1.66980       1.47818    -0.0528766      0.339728      0.271626      0.138910    -0.0357670    -0.0307146       4.41669       5.49853       5.69759       5.68578       5.22064       4.74216       3.91863       3.16355       2.49777       1.85531       1.25275      0.843700      0.552070      0.328186      0.198404      0.108376     0.0581198     0.0286899
  14  20 3572.1698    2.7708  3.0977 11.3734 -0.0003  0.0476   0.0361   0.1184    0.0728   0.0000   435.1077       6.08278       2.59685      -8.09114       5.05978      -9.82596       2.05074      -3.09220      0.622462       1.45940      -1.03319       1.29121      0.172013     -0.182653     -0.255306      0.113576   -0.00576432     0.0490258       5.18407       6.80409       6.96796       7.08307       6.43454       5.68442       4.91669       3.94378       3.11658       2.22495       1.61850       1.03913      0.680266      0.413543      0.241373      0.136987     0.0693600     0.0355627
  14  21 3713.0252    2.3105  4.6916 10.8830 -0.0011  0.0586   0.0250   0.1570    0.0566   0.0000   440.1011      -5.09829       19.9196      -16.2309       2.33420      -14.2303       9.79177      -3.79612      -2.24222      -2.06083      -1.13689      0.665604      0.879651     -0.411172     -0.173939      0.327418     -0.165926    -0.0489752       6.49508       8.39732       8.69774       8.59921       7.91125       7.09588       6.08070       4.95919       3.80991       2.83605       1.97214       1.32372      0.835699      0.510414      0.308180      0.167512     0.0863461     0.0428691
  14  22 3854.1422    1.9384  6.2482 10.4652 -0.0001  0.0713   0.0188   0.1892    0.0526   0.0000   443.0595       13.4536       25.5586      -9.15083       5.96836      -5.07987       5.18700      -5.86432      0.962420      0.237360    -0.0752443      -1.28977       1.75747     -0.184004     -0.219872      0.527139     0.0479889    -0.0563573       7.92190       10.1083       10.3113       10.6220       9.76899       8.72577       7.32195       5.91837       4.63956       3.36070       2.43144       1.59428       1.05770      0.637055      0.376762      0.210476      0.109759     0.0552091
  14  23 3995.2348    1.6207  8.2247 10.1799  0.0001  0.0884   0.0144   0.2390    0.0486   0.0000   424.9436      -17.1831      -1.81054       6.24859      -11.3717       6.34540      -12.0597      -16.2630       6.09810       4.38053     -0.890686     -0.111643     -0.456790     -0.781799      0.697446      0.245041      0.189440    -0.0831817       9.57539       12.6393       13.0518       13.3107       12.0718       10.8110       9.11505       7.38890       5.65507       4.24010       2.96006       1.99821       1.29814      0.793319      0.468350      0.259968      0.134984     0.0676782
  14  24 4136.8094    1.3366  9.7294 10.0780 -0.0008  0.1052   0.0119   0.2868    0.0426   0.0000   421.1488      -16.6871       6.90668      -1.32647       25.8845      -10.8347      -14.0592      -14.3501       5.98680      -3.51190      -3.11900     -0.904934       1.89474     -0.654745     -0.137180      0.287023     -0.176979    -0.0783726       11.5707       14.9628       15.4597       15.3491       14.5607       12.6497       11.0560       8.82103       6.93055       5.00750       3.65805       2.40695       1.59010      0.960517      0.563871      0.316515      0.160113     0.0818923
  14  25 4278.3174    1.1603 13.2849  9.8474 -0.0001  0.1398   0.0093   0.3906    0.0397   0.0000   444.8029      -32.5515      -2.81135       6.15769       15.8599      -23.9145      -10.0270      -12.3970      -6.02331      -8.54182       5.17768       4.23171      -3.96657       1.07263     -0.921930      0.263831     0.0605872     0.0506304       15.3038       20.0292       21.1657       20.4447       19.6676       17.1123       14.6523       11.5661       9.20395       6.57980       4.84453       3.20945       2.10410       1.27953      0.769005      0.423929      0.212521      0.108018
  14  27 4561.5539    0.7939 18.4455  9.7373 -0.0012  0.2289   0.0062   0.5919    0.0292   0.0000   431.8401       14.6205       32.2246       56.1630       3.99370      -67.9120      -8.84900       26.9731      -11.6166       2.92521      -7.89881       10.3488      0.968317      -1.79441      -1.45964      0.967705     -0.126562   -0.00160574       24.7279       32.0728       33.8034       33.7642       31.7968       27.3566       24.2363       19.3197       15.3558       11.0941       8.12642       5.36709       3.55856       2.18385       1.28179      0.733103      0.366727      0.189464
  15   9 2049.5811    0.6721  0.6010  9.6014 -0.0027  0.0208   0.0179   0.0459    0.0779   0.0000   436.8687       1.58046       18.7130       1.45721      -1.46963      -1.06226      0.224311     -0.650717       2.41473      0.601745     -0.958232     -0.438240      0.158867     0.0638234      0.195701     0.0886905    -0.0129296    -0.0148894       2.25658       2.80944       2.81904       2.78646       2.55925       2.36301       2.19345       1.76782       1.44516       1.01562      0.758220      0.547592      0.354002      0.226139      0.132331     0.0779282     0.0394973     0.0213807
  15  10 2195.7664    0.9555  0.6923 10.1447 -0.0042  0.0273   0.0240   0.0489    0.0879   0.0000   435.9535      -2.51043       11.9012      -3.79779     -0.180067       4.64188     -0.941892       3.55462      -2.11121    -0.0614350     -0.162305      0.287975     -0.441094     -0.139603     -0.247156    -0.0544096  -1.40960e-05    -0.0139260       3.41264       3.85790       3.15965       3.37337       3.73385       3.69339       3.17927       2.28278       1.49717       1.05584      0.982838      0.783060      0.582543      0.377953      0.215972      0.114862     0.0567541     0.0278150
  15  11 2339.5066    1.3243  0.8720 10.4778 -0.0030  0.0234   0.0293   0.0581    0.1073   0.0000   438.0972      -1.31731       10.9034      0.564543      -5.62962       2.75951      -1.61135      -2.62254      -1.80635      0.408965      0.809667     -0.443474    -0.0611858     0.0216105     0.0392941    -0.0581008     0.0261160    -0.0139541       2.47649       3.18800       3.27828       3.30571       3.21624       2.84285       2.46741       1.88930       1.47408       1.06932      0.810923      0.578310      0.405273      0.249620      0.154180     0.0887356     0.0471081     0.0249290
  15  12 2481.0540    1.7389  0.9632 10.8725  0.0002  0.0245   0.0364   0.0622    0.1174   0.0000   437.7199      -4.02843       11.9436       2.51110      0.167435      -1.11128     -0.521910       1.61840       1.52864      0.345170     -0.489233     -0.622144     -0.354898     -0.397198   -0.00396067    -0.0161723    -0.0338606    -0.0209654       2.52757       3.02946       3.26223       3.29733       2.99521       2.82371       2.50104       1.87866       1.60330       1.22921      0.835917      0.611878      0.417160      0.254419      0.161070     0.0953355     0.0517917     0.0273420
  15  13 2622.3848    2.2627  0.9230 11.5548 -0.0061  0.0236   0.0499   0.0596    0.1150   0.0000   437.4917       4.18944       9.30205       2.31810      -6.34617      -1.28187     -0.809408      -2.48134      -3.64215     -0.830328      -1.72024      0.835799      0.252259    -0.0896030      0.166891      0.113696    -0.0482236     0.0337804       2.67377       3.25322       3.55809       3.50744       3.22163       2.88984       2.51445       1.99155       1.56637       1.20876      0.879041      0.571106      0.380939      0.244409      0.149841     0.0898754     0.0492358     0.0260414
  15  14 2764.1592    2.9971  0.8739 11.9239 -0.0027  0.0231   0.0661   0.0563    0.1253   0.0000   434.0239       2.36029       19.5377       1.61303     -0.411830     -0.298192      -4.26363      -2.92356     -0.409522     0.0114609     0.0933558     -0.633760      0.183312     -0.175737     0.0339657    -0.0815570     0.0431616    -0.0112512       2.58012       3.14146       3.14049       3.11072       3.00532       2.91889       2.49877       1.91983       1.49765       1.04809      0.823467      0.609559      0.431418      0.274605      0.158030     0.0846026     0.0471837     0.0262602
  15  15 2905.7553    3.6539  0.8208 12.4517 -0.0038  0.0220   0.0840   0.0533    0.1367   0.0000   433.8149       4.68551       20.2380      0.388544      -3.34621      -3.60435      -5.67441       1.24922       3.45767      0.526375      -1.19853     0.0409781    -0.0895387     -0.164114     -0.137048     0.0803223    -0.0134637  -0.000674446       2.31897       2.85618       2.97499       3.17484       2.90175       2.55460       2.25234       1.78204       1.45460       1.08464      0.800365      0.540930      0.342568      0.230485      0.143976     0.0844238     0.0471829     0.0253759
  15  16 3047.0936    4.2771  0.7765 12.8819 -0.0022  0.0221   0.1007   0.0527    0.1225   0.0000   436.2513     -0.916971       11.0074      -5.29936      -4.45258      -2.87047       2.38103      -3.16515     0.0743568      0.458706      0.344070     -0.590615     -0.736217     0.0289272      0.159168     -0.247163    0.00714702    0.00689711       2.81036       3.39606       3.35448       3.11670       2.77760       2.74211       2.51136       2.15816       1.72723       1.33165      0.937971      0.623268      0.395956      0.246680      0.143294     0.0832281     0.0444409     0.0228139
  15  17 3188.0737    4.1779  1.1910 12.6449 -0.0029  0.0291   0.0832   0.0700    0.1786   0.0000   435.8080       5.69160       8.32843      -10.0560      -1.60168      -3.64354    0.00435051     -0.400881      -2.65895      -1.33012     -0.883395      0.416082      0.522694      0.240275    -0.0124935     0.0440277     0.0574206     0.0105871       3.11202       3.92171       4.17276       4.31002       3.97074       3.56681       2.94502       2.31216       1.91444       1.38578       1.00960      0.679910      0.483555      0.300496      0.181004      0.110000     0.0620236     0.0326703
  15  18 3328.8468    3.7043  1.4864 12.7765 -0.0021  0.0318   0.0684   0.0829    0.1071   0.0000   438.2513     -0.284339       13.4557       1.07536    -0.0162536      -1.00547       1.53447      -4.61160       2.35768      0.605810      0.134090      0.414227      0.259960      0.151105      0.174782      0.228807     -0.108489    -0.0278402       3.48440       4.49781       4.47097       4.80125       4.32094       3.90009       3.32358       2.78363       2.14947       1.60796       1.14558      0.817332      0.549566      0.344193      0.204284      0.123988     0.0675565     0.0346752
  15  19 3470.0172    3.0897  2.5951 11.9497  0.0004  0.0407   0.0433   0.1110    0.0755   0.0000   444.2560      -3.35218       10.4939      -1.24187       4.00772       4.48051       1.05186     -0.496395       5.76907      -1.20828       1.00365      0.277700     -0.203539      0.346393      0.118047     0.0290566    -0.0182552    -0.0484034       4.38437       5.61266       5.93997       6.08043       5.48913       5.03968       4.21841       3.45394       2.77313       2.02473       1.47937       1.03011      0.683977      0.437579      0.261727      0.159567     0.0850911     0.0459584
  15  20 3611.1868    2.6357  3.7167 11.2844 -0.0003  0.0506   0.0312   0.1325    0.0667   0.0000   437.7900      -15.4726       4.83983       5.33150       4.41473      0.962913      -11.5654      -5.18223       1.00183      -1.60672       1.09673       1.44052     0.0748196      0.651470     -0.367297     0.0278949   -0.00666492    -0.0478200       5.54681       6.84467       7.28356       7.60481       6.96706       6.18667       5.19276       4.18755       3.43468       2.53511       1.83002       1.24963      0.836903      0.523576      0.330667      0.196351      0.111305     0.0585520
  15  21 3752.5553    2.2400  4.9093 10.8398 -0.0019  0.0591   0.0230   0.1550    0.0582   0.0000   441.2014      -4.68520       9.02204       5.32115      -4.50722      -11.8448       10.7741       3.26347       1.29715       1.84683     -0.661335      -1.32903      -1.50948     -0.448414      0.155701     -0.413475     -0.127822     0.0450686       6.25388       8.07833       8.49380       8.49155       8.13740       7.26624       6.13218       4.93523       3.89680       2.97178       2.12734       1.50577      0.970992      0.641398      0.392956      0.224914      0.129619     0.0670133
  15  22 3894.0876    1.8147  6.7223 10.4372 -0.0004  0.0748   0.0169   0.1982    0.0512   0.0000   447.3572      -15.3058       28.5698       7.91822       11.0173      -16.8036       8.03946       7.81926      0.473092      -4.94187      0.295084     0.0614717      -1.20649      0.999255     -0.406814      0.294092      0.102981     0.0251887       7.76861       10.4516       10.5966       10.8818       9.94192       9.05436       7.77615       6.41148       5.08403       3.83590       2.78976       1.90323       1.26575      0.799800      0.489062      0.285752      0.155677     0.0817242
  15  23 4035.4893    1.5418  8.5915 10.1969 -0.0010  0.0904   0.0132   0.2380    0.0458   0.0000   440.9575       9.58787       10.4674       2.61312      0.929856      -12.4625       10.9993     -0.334140      0.706180      -5.15484      -7.20803      0.302543       1.38895       1.18237      -1.27108      0.314543      0.509709     0.0491758       9.34464       11.9523       12.4930       12.3452       11.9903       10.3579       9.45918       7.56786       6.12870       4.64587       3.36066       2.35714       1.54974      0.987787      0.612537      0.356395      0.197972      0.101871
  15  24 4177.3495    1.3050 11.2472 10.0344 -0.0007  0.1135   0.0105   0.3113    0.0409   0.0000   445.1258       27.9129       20.6171      -36.4140       19.8702       4.87914      -14.5307       10.4808      -9.90131       3.73761      0.600870      -4.15581       2.85254       1.54054    -0.0365164     -0.773042      0.235232      0.178782       11.6223       15.1152       16.0698       16.0615       15.1823       13.3803       11.7871       9.58010       7.66756       5.70380       4.27976       2.87304       1.97175       1.24368      0.775504      0.446718      0.247142      0.131205
  15  25 4319.1404    1.0926 13.7090  9.9318 -0.0003  0.1432   0.0085   0.3950    0.0360   0.0000   434.2725       6.95497       43.0275       34.3108       35.4534      -16.0765      -4.16079       4.27889       4.29334      -5.47784       3.16023     -0.781808     -0.437370      -1.20909      -1.52753     -0.103825      0.113088     0.0721149       14.5201       19.1782       20.5502       19.9454       19.3657       17.2364       14.8423       12.0815       9.57919       7.14230       5.36273       3.68905       2.52588       1.59955      0.987372      0.577464      0.309521      0.163190
  15  26 4461.1465    0.9168 15.6110  9.8661  0.0003  0.1744   0.0071   0.4741    0.0323   0.0000   435.6776       7.56752       16.1993      -33.5727       14.3600       19.3164       4.30885      -2.24197      -16.6935      -16.1437       7.34202       3.88923    -0.0138868      -2.69284       1.00585      0.832711      0.442847   -0.00962161       17.8143       23.0806       25.0096       24.4646       23.5700       20.6788       18.2244       14.7784       11.7564       9.00449       6.60415       4.48711       3.12358       1.97177       1.20872      0.728079      0.384846      0.207865
  16   7 1783.2651    0.3899  0.3102  9.3981 -0.0008  0.0205   0.0162   0.0375    0.0468   0.0000   436.5636      -3.86708       15.0083      0.979402      -1.90277       2.37576       2.80352      -1.43467      0.399467      0.447385     -0.181973     -0.749525     -0.391295     0.0700153     -0.111699    -0.0170382     0.0603754   0.000173242       2.71800       3.59120       3.67603       3.36831       3.38496       3.39490       2.90483       1.88059       1.28436      0.888276      0.683281      0.605221      0.450130      0.291858      0.195334      0.109190     0.0572442     0.0261916
  16   8 1933.1088    0.5313  0.5028  9.4385 -0.0035  0.0201   0.0154   0.0409    0.0620   0.0000   436.8468       2.59206       12.8594      -1.60334      -1.15261      -1.84109       3.82517      0.172587      0.344135     -0.695398     0.0605943     0.0167398      0.439865      0.306787     -0.208711    -0.0433881     0.0749871     0.0182338       2.12544       2.45463       2.55361       2.42554       2.48563       2.47966       2.03170       1.65107       1.29695       1.01523      0.756597      0.580847      0.375996      0.262196      0.164835     0.0994805     0.0619082     0.0345509
  16   9 2081.6085    0.7480  0.5904  9.6618 -0.0012  0.0206   0.0194   0.0440    0.0788   0.0000   436.1744      -6.07288       16.2658       2.12608      -5.71054      -1.28116      0.855976      -1.04430    0.00401011     0.0240059     -0.442551     0.0456834    -0.0580245     0.0304457     -0.107609     -0.127683    -0.0334280    -0.0364939       2.15078       2.63934       2.54950       2.62469       2.62224       2.55768       2.24442       1.73550       1.24183      0.927604      0.760590      0.597289      0.428347      0.283343      0.183360      0.107347     0.0605954     0.0334527
  16  10 2228.3953    1.0290  0.8374  9.9237 -0.0015  0.0232   0.0226   0.0550    0.1033   0.0000   433.3649      -1.60106       13.1541       5.12668       1.26100      -4.21352      0.923366      0.916070      -1.10631     -0.645029      -1.30397    0.00116429       1.02775     -0.161980     -0.233364     -0.141082     0.0391061     0.0200170       2.34948       2.99544       2.85846       3.11633       3.16757       2.82474       2.37227       1.86465       1.49589       1.19889      0.925057      0.632306      0.444483      0.291646      0.187214      0.118447     0.0697433     0.0395635
  16  11 2372.5993    1.4235  0.9118 10.5082 -0.0027  0.0245   0.0304   0.0598    0.0998   0.0000   439.0627      -1.38040       7.08379      -3.11382      -2.32502      0.351064     -0.648162       1.79808     -0.973352      -1.13870     -0.704255     -0.825434     -0.685350   -0.00592027     0.0427640    -0.0586291     0.0502126     0.0565667       2.81660       3.55254       3.48287       3.07663       2.79877       2.61079       2.54407       2.44821       2.06949       1.67730       1.20646      0.823903      0.501165      0.315012      0.184774      0.115494     0.0663410     0.0356035
  16  12 2514.8217    1.8733  0.8846 11.1585 -0.0023  0.0216   0.0403   0.0569    0.0971   0.0000   430.5534      -6.57831       13.0150       1.64822      0.413636      -1.83804       3.19664       2.60325     -0.990280     -0.890882      -1.13010     -0.521574      0.174895      0.632553    -0.0896958      0.181484     -0.106518   -0.00941637       2.33742       2.84225       2.95603       3.10544       2.84050       2.58127       2.27795       1.89322       1.53332       1.15065      0.851510      0.606128      0.429826      0.271132      0.178512      0.104419     0.0614420     0.0338320
  16  13 2656.9301    2.4039  0.9448 11.4249  0.0002  0.0227   0.0485   0.0588    0.1161   0.0000   436.8204      0.950114       14.0565      -3.06716      -1.79422     -0.383049     -0.500852       1.35748      -1.33744     -0.369265     -0.106992     -0.900635      0.328478      0.375498     0.0519424    -0.0353890    -0.0206054    0.00783089       2.23156       2.98636       3.13637       3.20325       2.92073       2.72082       2.25424       1.92811       1.53442       1.15056      0.850303      0.603129      0.417605      0.279651      0.173921      0.101513     0.0608948     0.0333858
  16  14 2799.5291    3.2180  0.8834 11.7835  0.0005  0.0210   0.0659   0.0528    0.1221   0.0000   434.9631      -2.82209       13.4528      -2.60836      -4.29594      -5.11402     -0.167103       2.83448     -0.340693      0.155039     -0.807367      0.209115      0.194760     -0.304591     -0.214357     0.0460336   -0.00721916    -0.0376226       2.03715       2.56549       2.67452       2.92617       2.64653       2.34540       2.10982       1.77397       1.42947       1.03176      0.774319      0.577260      0.406567      0.252795      0.167135     0.0998751     0.0578589     0.0321339
  16  15 2941.7857    3.7798  0.7897 12.4662  0.0011  0.0196   0.0856   0.0520    0.1089   0.0000   437.2977       1.48852       7.35528     -0.264686      -2.63877      -2.52732      -4.20459      -3.37075       1.64337     -0.151958    -0.0834324      0.478076     -0.241084    -0.0138269    -0.0374054     0.0597793     0.0212886    -0.0191608       1.98034       2.57703       2.65900       2.76464       2.45560       2.24581       2.03108       1.68022       1.41696       1.02895      0.774369      0.538489      0.379380      0.243282      0.148182     0.0890004     0.0542106     0.0286029
  16  16 3083.5002    4.1705  0.9970 12.4861  0.0022  0.0230   0.0846   0.0620    0.1418   0.0000   440.3344       1.83877       11.3097      0.859330     -0.574140      -4.15561      -3.49883      -3.76823       1.60382     -0.795870     -0.593233     -0.743238     -0.306673      0.226302      0.129733    -0.0545759    -0.0964070     0.0563441       2.29283       2.90490       3.07905       3.16650       2.97401       2.57568       2.39468       1.96421       1.47405       1.17980      0.875910      0.645036      0.414290      0.287394      0.183243      0.111051     0.0644336     0.0346502
  16  17 3224.9575    4.1258  1.2611 12.7440  0.0013  0.0277   0.0792   0.0730    0.1306   0.0000   438.9095      -10.2854       18.2951      -4.30428      -3.06790     -0.909150     -0.576527     -0.747562      0.275434       1.16230      0.512689     -0.908059    -0.0596754      0.176559      0.242338     0.0831841    -0.0688394     0.0297864       2.71273       3.57977       3.58499       3.79530       3.46427       3.20035       2.87941       2.27919       1.87019       1.47143       1.08822      0.793858      0.498924      0.347789      0.211111      0.140240     0.0805672     0.0438150
  16  18 3366.3398    3.5733  1.7430 12.4292 -0.0024  0.0338   0.0613   0.0888    0.1004   0.0000   444.4039      0.443075       12.0974      -7.50258      -5.31145      -4.31471       5.80256      -6.09288      -5.83840       1.64656      -1.49616      -2.60017     -0.177791   -0.00370779      0.200523     0.0468457     -0.129657     0.0119397       3.45101       4.41191       4.53702       4.47025       4.17756       3.83575       3.61174       2.91787       2.47008       1.84709       1.42589      0.971319      0.671785      0.437393      0.272050      0.164964     0.0929813     0.0539933
  16  19 3508.0013    3.0453  2.6162 11.5424 -0.0003  0.0408   0.0410   0.1038    0.0885   0.0000   435.0619      -3.68635       9.36248      -10.3564       4.97016       2.13298      -3.36561      -1.45913       5.69875     -0.477943      -1.45188     -0.525814       1.36883     -0.371235      0.247987      0.355192      0.125651      0.176248       4.04115       5.31351       5.68410       5.78177       5.29045       4.80310       4.19512       3.42350       2.86156       2.10270       1.58985       1.10059      0.771942      0.508630      0.314448      0.193161      0.108979     0.0629211
  16  20 3649.7867    2.5433  3.8908 11.0716 -0.0006  0.0496   0.0284   0.1348    0.0655   0.0000   448.0286       2.00624       14.2831      -9.77768       8.24744      -6.04227     -0.204752     -0.604382      -1.50856      -5.09647      0.680036     -0.195045     -0.434447      0.458171     0.0917703      0.190506      0.323833    -0.0286645       4.91614       6.30970       6.60866       6.60541       6.41589       5.81606       5.16229       4.13233       3.37997       2.59587       1.94505       1.40064      0.971222      0.637483      0.404008      0.247046      0.146654     0.0782687
  16  21 3791.5112    2.1113  5.3160 10.5610 -0.0008  0.0596   0.0202   0.1629    0.0545   0.0000   428.3750      -5.01461    -0.0935947      -2.18814       19.8315      -20.0853      -7.71883      -5.35425       8.18627      0.253520       1.20985      -1.67916      -2.15179     -0.686587    -0.0959870     -0.145974     -0.109524    -0.0467303       5.83812       7.53978       7.79015       8.13454       7.53165       6.96543       6.08563       5.07968       4.07353       3.14725       2.36207       1.67359       1.15868      0.766297      0.490209      0.291820      0.170241     0.0958629
  16  22 3933.3294    1.7645  7.6282 10.1743  0.0007  0.0765   0.0148   0.2103    0.0483   0.0000   432.5541      -4.92777       11.8273      -4.15952      -10.6118      -9.53894      -4.99874       10.0128       6.28631      -3.33020      -4.09535       1.33070       1.65366     -0.152177     -0.674674      0.618435     0.0714904    0.00862548       7.73456       9.68316       10.3091       10.1893       10.2077       9.10514       7.90911       6.51453       5.25596       4.03138       3.08382       2.14835       1.53050      0.983967      0.641226      0.386018      0.227316      0.126095
  16  24 4217.6385    1.2257 11.3576  9.9556 -0.0009  0.1160   0.0097   0.3148    0.0377   0.0000   405.4164       28.0813       43.6660      -25.0998       23.6962      -10.5164      -19.6063      -24.0018       12.9304      -3.00985      -2.19702      -3.66759       1.23750       1.34723      0.698007      0.942852     -0.162434    -0.0910595       11.1463       14.3955       15.1621       15.2946       14.6884       13.5403       11.9407       9.81402       7.84758       6.16006       4.58224       3.30253       2.32567       1.55133      0.971751      0.595124      0.339857      0.189297
  16  25 4359.9238    1.0226 14.3840  9.8017 -0.0014  0.1524   0.0075   0.4080    0.0335   0.0000   434.0573      -7.32553       58.3389       23.6917      -27.4631       4.95407      -26.4622       4.58374       20.7475       2.56894      -3.29182     -0.901454       3.69004    -0.0764889      0.588505     -0.522170     -0.585163     0.0850794       14.3409       18.9469       19.7887       19.8392       19.4846       17.4907       15.5542       12.7998       10.5225       8.04575       6.16248       4.34149       3.08249       1.99932       1.29827      0.781729      0.448382      0.253313
  17   8 1963.2931    0.5586  0.4788  9.5291  0.0020  0.0194   0.0162   0.0418    0.0600   0.0000   436.7458      -2.20339       13.7235       2.88122     -0.136980     -0.402497      0.562132      -1.06990       2.82688      0.679661     -0.434652      0.211316     -0.160046     -0.139575      0.197292      0.144950    0.00431217    -0.0256424       2.12663       2.45072       2.25855       2.47721       2.79031       2.53448       1.90397       1.40259       1.22567       1.06730      0.891347      0.571177      0.396583      0.236964      0.181702      0.120574     0.0799506     0.0476940
  17   9 2112.9688    0.8389  0.6092  9.8141 -0.0021  0.0192   0.0208   0.0436    0.0774   0.0000   439.1501      -2.91422       11.3337       1.54577      0.430996       1.01067       2.95127      -1.89227      0.126244       1.23073     -0.719696      0.114404     0.0407215     -0.278255     0.0558796      0.150200    -0.0479049   -0.00714085       1.82845       2.34125       2.16450       2.42602       2.37097       2.16172       1.88164       1.50778       1.36243       1.05890      0.807110      0.553338      0.396638      0.278620      0.183225      0.115340     0.0685204     0.0397730
  17  10 2260.2848    1.0582  0.8077 10.0721 -0.0020  0.0216   0.0227   0.0509    0.0939   0.0000   440.4564       1.18974       13.6225       2.91218      -4.41813       1.29322     -0.606032      -1.44319      0.393827      -1.07757      -1.13397     -0.537163      0.360752      0.186348     -0.116304     0.0725013     0.0682388    0.00554667       2.00995       2.46724       2.52886       2.69747       2.53419       2.44123       2.05505       1.81842       1.46601       1.12500      0.847445      0.669933      0.467709      0.316350      0.195506      0.136815     0.0850436     0.0469379
  17  11 2404.9960    1.5625  0.8938 10.7332 -0.0044  0.0230   0.0333   0.0557    0.1028   0.0000   437.5713      -1.60826       14.0422       1.56614      0.286595     -0.571537      -1.76041      -3.45614      -2.02750       1.90915       1.78561     -0.438135      0.694768      0.360562      0.100189     -0.179290     0.0962715     0.0129201       2.17949       2.74558       2.59615       2.93962       2.69028       2.62338       2.12323       1.95211       1.56354       1.24860      0.950797      0.671364      0.489111      0.320489      0.217978      0.133656     0.0832486     0.0450804
  17  12 2548.1282    1.9683  0.9405 11.2555 -0.0041  0.0224   0.0395   0.0562    0.1075   0.0000   437.7068      -4.39121       14.0636      -1.31575      -2.34681     -0.358627       1.05090      -1.37706     -0.611312     -0.888597      0.812325     0.0840131     -0.271546    -0.0127094     -0.415641     0.0256142      0.119870    -0.0142813       2.16634       2.76784       2.83488       2.96664       2.70780       2.59264       2.32513       1.95062       1.53165       1.23347      0.904974      0.674704      0.487697      0.339531      0.216928      0.136687     0.0801032     0.0446530
  17  13 2691.0038    2.6074  0.9992 11.5755 -0.0020  0.0231   0.0502   0.0572    0.1231   0.0000   434.5212      -1.69009       10.5199    -0.0284066      -6.50707       1.07604       1.32202       2.00412      -1.27040     -0.979060     -0.150894     -0.257367      -1.27066     -0.204239      0.102247     0.0159607     0.0747397   -0.00982953       2.22942       2.85715       2.84694       2.94847       2.84319       2.71607       2.38128       1.95430       1.63900       1.29942       1.00690      0.738109      0.505728      0.344000      0.217689      0.145402     0.0914367     0.0511465
  17  14 2834.3676    3.2400  0.8959 12.1506  0.0014  0.0215   0.0658   0.0524    0.1098   0.0000   439.6318      -1.78464       14.7340      -1.33068      -4.52356      -3.86987      -6.79338      -1.19265       1.19341     -0.947400      0.205128     -0.658038     -0.173624      0.312371      0.201266     0.0383727    -0.0676254     0.0343531       2.02988       2.44899       2.61725       2.66968       2.67340       2.34774       2.14627       1.77729       1.45061       1.17978      0.870095      0.648152      0.450432      0.304892      0.203278      0.128073     0.0784045     0.0473525
  17  15 2977.2498    3.7212  0.8660 12.6945 -0.0036  0.0224   0.0776   0.0532    0.1023   0.0000   440.3267       1.31039       12.8152      -2.95031      -3.74726      -4.40774     -0.926874     -0.844653      0.635018      0.485846       1.38107     -0.162252    -0.0952190      0.434479      0.208539     -0.157267    0.00853275     0.0514700       2.25191       2.88596       2.94332       2.93730       2.52186       2.39133       2.24451       2.05382       1.74333       1.40466       1.08742      0.741273      0.498408      0.330704      0.201638      0.136258     0.0737126     0.0456235
  17  16 3119.4096    4.0427  1.0262 12.8763 -0.0013  0.0232   0.0794   0.0606    0.1119   0.0000   437.9914       3.13376       10.9276      -3.18929      -1.28312      -6.80543       5.48647      -3.40328     -0.476718     -0.329960      -1.81961     -0.452683      0.174583     -0.221264    -0.0418830      0.205028     0.0195976    0.00512109       2.17546       2.83031       2.89445       3.09872       2.83249       2.61983       2.36927       1.98424       1.59455       1.26340      0.933234      0.710032      0.485110      0.329450      0.214801      0.134537     0.0849780     0.0483420
  17  17 3261.4081    4.0927  1.2959 12.4812 -0.0032  0.0272   0.0759   0.0678    0.1469   0.0000   437.6414       1.00469       13.9331      -6.43032     -0.125308       2.62558      -2.99034      0.422082       2.89429      -2.15867      -1.22263      -1.14166     -0.794249      0.852956     -0.135768      0.204162     0.0142917   -0.00893619       2.46506       3.28597       3.47133       3.59925       3.29177       3.14765       2.69286       2.26274       1.90318       1.40727       1.08678      0.808573      0.574119      0.374893      0.250696      0.159314     0.0931944     0.0551059
  17  18 3403.4304    3.4872  2.0941 12.1209  0.0002  0.0358   0.0523   0.0907    0.1020   0.0000   440.9990     -0.952454       9.62240       3.58644      0.146956      -2.36363      -3.31779      -2.85279       2.07128      0.618323     -0.828020     -0.747189      0.517785   -0.00514770   -0.00343316    -0.0366374      0.193360     0.0880443       3.24622       4.29749       4.39527       4.72982       4.30020       4.08854       3.47513       3.00258       2.46936       1.91432       1.48382       1.05205      0.756130      0.509935      0.329445      0.213859      0.126119     0.0744291
  17  19 3545.4539    2.8702  2.9814 11.6923 -0.0002  0.0432   0.0371   0.1127    0.0753   0.0000   432.2346       4.14778       3.56889      -4.33133       7.66934     -0.472239      -7.94140     -0.878178       2.33572      -2.36577       1.54620       1.19759     -0.237899     -0.875491     -0.301526      0.576984     -0.201543     -0.185735       4.03669       5.14620       5.56230       5.71000       5.45562       4.93993       4.35182       3.68346       2.97870       2.30600       1.79190       1.27918      0.921150      0.616192      0.406830      0.257129      0.157729     0.0913178
  17  20 3687.8238    2.4742  4.3319 10.8393 -0.0019  0.0508   0.0255   0.1336    0.0705   0.0000   435.6549     -0.164470       18.8414      -3.60587       3.36679      -11.0074      -2.40826      -1.65622      -2.39031       1.93110      0.122618     -0.167188     -0.481529     -0.285414     -0.386248      0.142902     -0.319367     0.0188759       4.81074       6.13155       6.59214       6.66178       6.45144       5.85656       5.10902       4.31632       3.59488       2.76732       2.13303       1.53402       1.09868      0.716517      0.487322      0.301797      0.184692      0.106946
  17  21 3830.0545    2.0155  5.8338 10.5838 -0.0010  0.0624   0.0186   0.1705    0.0519   0.0000   432.7402       20.7407       18.0505      -11.2981      -7.98144      -5.72486      -4.02799      -13.6064      -6.56050      -1.13886       1.34743      -3.07608      -1.18007     -0.264611      0.186973     -0.228270     -0.278452    -0.0259108       5.76595       7.50055       7.94168       8.32250       7.86912       7.16145       6.23552       5.35590       4.39283       3.39239       2.57964       1.87976       1.34929      0.894506      0.596693      0.375727      0.222479      0.131403
  17  22 3972.4236    1.7230  7.8582 10.1212 -0.0011  0.0770   0.0138   0.2056    0.0481   0.0000   431.1471      -21.2547       7.70411      0.595378       6.25198      -6.88381       5.68998       2.32053       9.59634      -1.50116      -6.39909     -0.388722       2.83527      0.970158     -0.824330     -0.298616     -0.243082      0.299258       7.14723       9.10517       9.52115       9.76207       9.66614       8.75829       7.72918       6.38448       5.36519       4.22605       3.24191       2.39776       1.64374       1.11428      0.730866      0.477661      0.290736      0.170949
  17  23 4114.6000    1.3870  9.9091 10.0748 -0.0008  0.0983   0.0107   0.2633    0.0391   0.0000   440.7898       32.5527       11.4795      -2.35434       19.1038      0.298955       7.38261      -3.12712      -3.04022      -4.02406       1.53290      -3.30947     -0.956536       1.17613      -1.14283     -0.818001      0.865583      0.118141       8.76500       11.7820       12.3522       12.7029       12.3706       11.1324       9.93308       8.26176       6.77905       5.38256       4.13047       2.99635       2.11475       1.40799      0.950982      0.591440      0.357847      0.208730
  18   8 1992.8291    0.6075  0.5499  9.4808 -0.0032  0.0201   0.0156   0.0412    0.0663   0.0000   436.8238       2.04024       13.6978      -1.34983     -0.149699      -1.75269       2.68192     -0.105148     -0.942060     -0.116894      0.887971     -0.596315     -0.395605      0.277547      0.221506    -0.0507272     -0.103509    -0.0138467       1.74789       2.13460       2.01579       2.37980       2.16307       2.15706       1.88663       1.66923       1.36481      0.953926      0.763951      0.583994      0.474626      0.337206      0.219092      0.142945     0.0966524     0.0548825
  18   9 2143.7248    0.8329  0.6698  9.8596  0.0006  0.0188   0.0195   0.0454    0.0750   0.0000   439.2317      -2.51751       14.6858     -0.353404      -3.32836       2.24790     -0.430625     -0.256966      0.779056       1.12913      0.115815     -0.246901      0.406955      0.712929    -0.0625008     -0.249645     0.0155567    -0.0308906       1.63470       2.07504       2.12722       2.35510       2.13201       1.94987       1.80778       1.58332       1.30265       1.04589      0.803305      0.601758      0.438351      0.295318      0.196327      0.132489     0.0809784     0.0489055
  18  10 2291.6052    1.1806  0.9229 10.0583 -0.0004  0.0218   0.0236   0.0530    0.1095   0.0000   439.2879     -0.937402       11.5765       1.65033       2.88509      0.943695      -2.81162     -0.923120      0.380040      -1.03269      0.480769     -0.511178      0.363756     -0.326066      0.280471     -0.264759     0.0587794     0.0599701       2.05049       2.51066       2.71030       2.69851       2.80163       2.42487       2.16025       1.93051       1.54548       1.22949      0.915748      0.719976      0.511303      0.360921      0.242002      0.157180      0.101047     0.0597794
  18  11 2436.8179    1.5924  1.0365 10.7038  0.0014  0.0241   0.0299   0.0588    0.1098   0.0000   435.7550      -2.02305       11.7806      -1.17058       2.27423      0.925170       1.43312      -1.07689       1.31774     -0.981500      0.494034       1.71677      0.325802     -0.372576    -0.0530816      0.350620     -0.128998    -0.0243316       2.34209       2.90949       3.51211       3.50646       3.28746       3.01391       2.49002       2.19567       1.75613       1.27534       1.04586      0.772813      0.505569      0.374663      0.254022      0.160408     0.0965966     0.0600690
  18  12 2580.8460    2.0878  0.9964 11.2244  0.0009  0.0222   0.0398   0.0555    0.1033   0.0000   435.4696      0.339222       14.6718       1.27386      -1.31328     -0.484774      0.365923     -0.969430       1.89822      -2.91887      -1.27090      0.143898      0.159493     0.0674064     0.0111371     0.0248827     -0.266904    -0.0425022       2.15685       2.68070       2.93028       2.99316       2.84573       2.59520       2.27173       1.92839       1.65237       1.32126      0.979562      0.729447      0.531277      0.358411      0.238735      0.156578     0.0964706     0.0601947
  18  13 2724.7178    2.7915  0.9206 11.8119 -0.0024  0.0211   0.0555   0.0536    0.1066   0.0000   436.4613     -0.892165       16.9049      -2.40807      -3.46780     -0.214679      -5.63247      -4.13251     -0.739545     -0.225549     -0.571277      -1.16423     0.0799974      0.595303      0.200055      0.269918    -0.0674204    0.00870821       1.83863       2.50478       2.51169       2.70886       2.51164       2.39131       2.07071       1.85071       1.46454       1.15739      0.897687      0.696710      0.478413      0.340902      0.224642      0.146041     0.0913521     0.0581900
  18  14 2868.6184    3.4911  0.8325 12.3020 -0.0012  0.0202   0.0709   0.0486    0.1041   0.0000   440.8219      -1.97190       17.3462      -5.31239      -3.41759      -3.06275     -0.239377      -2.43297     -0.662516      -1.05010      0.886106      -1.25978     -0.602280      0.469632    -0.0736403      0.277017     0.0773342    -0.0179667       1.81569       2.41027       2.47772       2.74063       2.42678       2.34062       1.99995       1.75710       1.42979       1.09956      0.882089      0.650075      0.460443      0.311391      0.215862      0.136867     0.0889922     0.0531141
  18  15 3012.2094    4.1603  0.8258 12.8005  0.0000  0.0233   0.0858   0.0508    0.0981   0.0000   438.9056      -2.79644       16.7655       2.62128       1.75684      -3.06716      -1.86243      -2.90369    -0.0986226     -0.921154      -1.25250      0.264282      0.931089    -0.0593036      0.253576      0.221601     0.0638952      0.102118       2.68613       3.84198       4.36212       4.54743       4.26742       3.75310       3.01483       2.40197       1.79196       1.31772      0.915374      0.643082      0.460767      0.317014      0.211738      0.132799     0.0847735     0.0513965
  18  16 3154.8810    4.1381  1.1093 12.7367 -0.0020  0.0241   0.0769   0.0621    0.1179   0.0000   439.5775       5.32598       6.43026      -2.59840     -0.837809      -8.66170       3.21208      -3.72379     -0.253216      -1.21395      -1.16419     -0.254594     -0.322977    -0.0265146     -0.232303  -0.000150209    -0.0438842      0.100037       2.06502       2.81562       2.72216       3.05179       2.77387       2.78091       2.41181       2.02307       1.61791       1.20990       1.00871      0.727953      0.556558      0.379682      0.260063      0.167383      0.109475     0.0656942
  18  17 3297.3777    3.8133  1.4372 12.7235  0.0013  0.0284   0.0653   0.0743    0.1018   0.0000   435.5211      -1.68089       8.20307     -0.213227      0.566472      -5.44468     -0.957163      -2.68930      0.136402      0.620728      -2.94311      0.399522      0.428342      0.124336    -0.0749841      0.170826      0.117862    -0.0975111       2.44846       3.23249       3.21416       3.47899       3.35208       3.07963       2.80715       2.26286       2.01985       1.53405       1.24127      0.884670      0.660224      0.450975      0.308608      0.196459      0.126764     0.0780658
  18  18 3439.9894    3.3562  2.1581 11.7945 -0.0009  0.0332   0.0469   0.0910    0.1025   0.0000   433.4750       3.93615       17.3107       3.84728      -1.61562      -7.46299      -2.29638      -2.85041       1.09831      -4.57421      0.194699      0.498665     -0.492051      0.564943    -0.0420542      0.223135      0.174802     -0.120084       2.94429       3.80764       3.97644       4.11464       4.00780       3.65610       3.32128       2.77268       2.39766       1.86246       1.47468       1.07730      0.781946      0.552781      0.365576      0.242696      0.146458     0.0899766
  18  19 3582.6157    2.7881  3.1800 11.5604 -0.0015  0.0432   0.0337   0.1158    0.0704   0.0000   441.7750       9.81379       8.99692      -3.98313      -4.36073       4.08954       2.35851      -8.57559     -0.984650       7.70126       1.29264      0.888595      -1.78172      -1.23952      0.371378      0.200380    -0.0237215      0.117231       3.73950       4.94617       5.10407       5.32381       5.21396       4.75979       4.34443       3.66888       3.05316       2.42383       1.86450       1.37022       1.04209      0.717100      0.496091      0.313837      0.193660      0.115293
  18  20 3725.3824    2.3227  4.7524 10.8884  0.0003  0.0542   0.0229   0.1430    0.0583   0.0000   443.9830      0.956603     -0.994941      -8.22901       11.4573      -4.94733      -10.4622      -13.7002       7.99692      -2.79449      -1.59130      -2.99248       1.28324      0.662005     -0.550234     -0.101687      0.201233    -0.0312582       4.81685       6.05274       6.46291       6.69858       6.44992       5.94024       5.32966       4.53083       3.88044       3.03388       2.37453       1.77399       1.26186      0.884514      0.607370      0.391493      0.241402      0.146290
  18  21 3868.1444    1.9337  6.2775 10.4874 -0.0013  0.0647   0.0167   0.1721    0.0484   0.0000   443.5624       9.18337       6.60006      -14.4550       6.89688      -8.01055      -6.90137       4.04774       7.16173       4.52460       2.98641      0.358225     -0.252587       1.52949      0.635164     -0.545449     -0.312646     0.0854187       5.74057       7.29057       7.93351       8.12706       7.80040       7.33527       6.44236       5.53496       4.59214       3.59525       2.83691       2.11237       1.54240       1.06192      0.721687      0.470957      0.298526      0.177972
  18  22 4010.8576    1.5924  8.7257 10.0665 -0.0005  0.0823   0.0119   0.2199    0.0424   0.0000   437.3664       4.03728       24.9420      -11.2811       2.08019      -3.72733      -12.0984      -6.45969      -1.41856    -0.0801694      -3.09370      -3.85074      -1.42177       1.47540       2.67796     0.0199209    -0.0823122      0.128986       7.16579       9.28105       9.91590       10.2945       9.93152       9.40348       8.04676       6.94743       5.73470       4.57384       3.57791       2.66149       1.93292       1.34048      0.903589      0.595071      0.376904      0.226274
  18  24 4296.7817    1.1095 13.0695  9.9909 -0.0003  0.1279   0.0079   0.3548    0.0316   0.0000   447.3494       19.2574       26.8428      -17.4312      -10.8315       14.4086      -35.8391      -6.96970       7.42929       2.86194       1.22302      0.276843       2.28934    -0.0196694       1.63930      0.484594   -0.00290974     -0.265568       10.7889       14.3744       15.1851       15.3959       15.2393       14.1100       12.6639       10.8257       8.99111       7.05984       5.64659       4.20400       3.08291       2.13563       1.46896      0.941312      0.591908      0.352419
  18  26 4582.8345    0.7825 19.2416  9.7623  0.0003  0.2148   0.0051   0.5457    0.0242   0.0000   446.6684       26.1896       7.97723       3.61620       19.4161      -17.6587       4.08282       25.1004      -3.98889      -1.05234      -7.61300      -5.14866      -2.37726      0.589509      -2.31907      -2.25941     -0.650627     0.0629932       17.5652       24.1719       25.3061       26.6080       25.4439       23.5853       20.8995       18.3145       15.1081       12.2214       9.50509       7.09996       5.20516       3.59538       2.48017       1.59941      0.959438      0.588028
  19   6 1709.3571    0.2885  0.2491  9.4342 -0.0034  0.0157   0.0113   0.0274    0.0356   0.0000   437.4297     -0.138694       15.0861      -2.14811      -4.09239      0.936812      -1.20662     -0.899452     -0.770445      0.581903     -0.413988     -0.191326     0.0837755      0.164760      0.164645     0.0303892   -0.00167862     0.0447829       1.29852       1.65840       2.01360       1.91272       1.83619       1.73031       1.42081       1.28796       1.08934      0.884516      0.689738      0.490504      0.401274      0.250831      0.179223      0.108431     0.0783578     0.0480640
  19   7 1867.2843    0.4674  0.4232  9.4908 -0.0043  0.0173   0.0132   0.0344    0.0503   0.0000   439.8755    -0.0441370       14.0765      0.192980      -1.10237      0.805307     -0.144167     -0.132901      0.100198      0.322278      0.336316      0.555034     -0.209943     -0.196713     -0.208049     0.0978470     0.0138530     0.0722481       1.40348       1.86440       2.03691       2.14361       2.04677       1.85827       1.74067       1.38023       1.21561      0.964080      0.729141      0.529116      0.423729      0.300715      0.213872      0.146207     0.0835586     0.0554269
  19   8 2021.7302    0.6655  0.6137  9.4668 -0.0036  0.0203   0.0156   0.0395    0.0744   0.0000   440.0034      -2.55060       15.8618      0.502170      -1.87844     -0.270071       1.29835    -0.0768635      0.532691       1.00166     -0.302015     -0.301833     -0.241264      0.102278     -0.356334    -0.0582274    -0.0118554     0.0238467       1.74491       2.38402       2.48628       2.75554       2.65287       2.42954       2.10237       1.64266       1.45031       1.11857      0.885501      0.596158      0.464248      0.349591      0.227587      0.149702      0.100923     0.0623549
  19   9 2173.7440    0.9444  0.6980  9.8461 -0.0008  0.0183   0.0205   0.0439    0.0795   0.0000   437.3129       2.59642       9.36781      -2.86927      -6.26460      -1.34158      -1.25348     -0.825652      0.835709      0.371646     -0.464334     -0.412943      0.640083     0.0617449     0.0471810     -0.215909    0.00284438    -0.0540216       1.58026       2.01839       2.20086       2.28509       2.13355       2.02752       1.84175       1.46912       1.33128       1.03945      0.839809      0.604986      0.470295      0.310276      0.222878      0.147235     0.0934335     0.0593219
  19  10 2322.3176    1.2861  0.8483 10.2267 -0.0003  0.0213   0.0260   0.0496    0.0948   0.0000   440.1749       1.35092       17.8060       1.22522      0.919214      -1.71938     -0.211510      -3.03983      0.637327       1.20351     0.0863708      0.659092      0.168496     -0.102448    -0.0168001      0.417417      0.224112     0.0591058       1.73132       2.29115       2.29844       2.59070       2.47312       2.24805       2.14054       1.63646       1.49497       1.10372      0.985582      0.672273      0.526947      0.338514      0.248496      0.169679      0.111792     0.0708502
  19  11 2468.1507    1.7268  0.9687 11.0046  0.0016  0.0228   0.0327   0.0548    0.0928   0.0000   437.6360      -1.82699       11.9497      -2.61655      -1.58477     -0.921906      -6.90394      -1.07927     -0.541624      0.860388       1.23093      0.621595      0.141158    -0.0500549     -0.217293      0.138948     -0.106656     -0.184572       1.78400       2.48497       2.39155       2.66708       2.56866       2.39953       2.11155       1.82702       1.57591       1.30198       1.04331      0.735129      0.571125      0.388357      0.273600      0.185821      0.112942     0.0752719
  19  12 2613.0621    2.3060  0.9548 11.3727 -0.0000  0.0206   0.0443   0.0535    0.1101   0.0000   437.7179      -2.82115       10.5367      -3.13111     -0.382861     -0.427805      0.774033      -2.14643       2.96868     0.0941122     -0.686237      -1.36319     0.0757542   -0.00262794      0.328249      0.100174     0.0308757   -0.00299583       1.78946       2.26610       2.39295       2.54575       2.38517       2.29044       2.03270       1.76194       1.45630       1.15174      0.957554      0.716838      0.535058      0.347348      0.256955      0.169635      0.111363     0.0701186
  19  13 2757.9203    2.8972  0.9330 11.8038 -0.0004  0.0203   0.0551   0.0530    0.1066   0.0000   437.5052       1.19696       12.4434      0.244015      0.171578      -2.18935      -1.41891     -0.249205       3.42715     -0.127700      -1.73252      0.677061    -0.0258693    -0.0788944     0.0142760    -0.0925151     0.0261104   -0.00735448       1.69426       2.23067       2.42577       2.42474       2.46342       2.25011       2.00851       1.69150       1.40891       1.14793      0.885071      0.682771      0.499514      0.351020      0.234586      0.160016      0.104544     0.0685945
  19  14 2902.4964    3.6252  0.8221 12.3464  0.0002  0.0198   0.0714   0.0468    0.1048   0.0000   441.4430      0.562175       11.7769      -3.17296      -2.42614      -3.26424     -0.904548      -1.22513       1.75186      0.861563      0.489865      0.897482      0.431491     -0.417877     -0.148748      0.115997    -0.0333606     -0.102897       1.72503       2.28575       2.40970       2.60925       2.30633       2.21083       2.00801       1.76583       1.44314       1.17673      0.895063      0.705741      0.484706      0.359424      0.248205      0.162399     0.0992552     0.0658768
  19  15 3046.5604    4.1270  0.9416 12.6287 -0.0032  0.0206   0.0773   0.0532    0.1084   0.0000   438.1237      -3.28990       9.62531      -1.95383       2.72741      -3.88074     -0.830352      -1.47532     -0.275722     -0.637078     0.0246901      -1.26272      0.621931      0.820744      0.164395   0.000687551    -0.0185243      0.125960       1.82816       2.29837       2.40557       2.38790       2.38325       2.31683       1.96416       1.76866       1.49731       1.23379      0.986785      0.776981      0.549366      0.379344      0.246942      0.170299      0.114457     0.0727822
  19  16 3189.8665    4.0645  1.2658 12.7362 -0.0049  0.0255   0.0689   0.0647    0.0996   0.0000   437.5937       8.42877       11.3648      -3.38873     -0.614809      -8.65230       2.85454      -3.15864      0.329404       2.70101       1.66322       1.88123      -1.16419      0.264274     0.0225452      0.138959    -0.0928064    -0.0683698       2.18087       2.70767       2.83113       3.03294       2.98172       2.71666       2.50214       2.18767       1.76957       1.43642       1.14260      0.835952      0.667959      0.453853      0.328720      0.212136      0.138521     0.0884685
  19  17 3332.9176    3.6038  1.7360 12.4912 -0.0008  0.0298   0.0537   0.0815    0.0757   0.0000   439.2157       2.23311       16.5660      -6.48415     -0.370234      -1.93557      -3.03519      -2.38152       1.14880      -1.89659       2.00282       1.84605       1.16311     -0.216934     -0.492171     0.0509417     -0.167086    -0.0356731       2.44350       3.30794       3.30316       3.58571       3.35598       3.22906       2.91008       2.47249       2.11026       1.70159       1.38059       1.02163      0.766161      0.526036      0.375400      0.246126      0.158251      0.100263
  19  18 3476.1908    3.1674  2.5107 11.7620 -0.0033  0.0362   0.0396   0.0951    0.0803   0.0000   444.4604     -0.642594       13.1471      -2.29565      -3.21093     -0.806170       4.60392     -0.877159    -0.0197644     -0.831703     -0.212865      0.415420       1.14423     0.0635904     -0.180246      0.429888     0.0731009    -0.0620768       3.01824       3.94621       4.13094       4.29612       4.20327       3.81081       3.55296       3.05944       2.55882       2.08984       1.63114       1.27957      0.913477      0.661448      0.435964      0.298691      0.194795      0.121426
  19  19 3619.3524    2.6209  3.6193 11.2575 -0.0011  0.0455   0.0280   0.1175    0.0636   0.0000   436.7380      0.749244       5.86446      -7.11816      -3.35871      -2.67769       3.72717      -2.31998       1.25897       2.53692      -1.00346      -2.14837      -2.51592     -0.471010      0.120508    -0.0477724     -0.108071     0.0216234       3.63021       4.82786       5.06324       5.30524       5.09700       4.87781       4.38291       3.72004       3.14773       2.57642       2.04041       1.55926       1.15003      0.800756      0.559629      0.374716      0.242593      0.153150
  19  20 3762.4791    2.2079  5.2162 10.5857 -0.0000  0.0552   0.0198   0.1465    0.0574   0.0000   446.9106      -1.83756       16.8256     -0.676440       1.81427      -9.75642       2.62148       7.26317       1.63790      0.820583      -3.30903      0.245274     -0.317462     -0.976955     -0.762134      0.563554     -0.184318    -0.0591316       4.66513       6.01705       6.28809       6.52430       6.54941       5.97590       5.43589       4.62543       3.96389       3.17093       2.54498       1.91768       1.40957      0.993593      0.703462      0.463652      0.299888      0.188111
  19  21 3905.7693    1.8562  7.2967 10.1881 -0.0009  0.0692   0.0142   0.1848    0.0460   0.0000   433.0348       10.2132       7.84029       14.0848      -4.45327      -18.4625      -3.97845      -5.11218      -1.18272      -3.19623      -4.62195      -4.00155      -1.27214       2.56658     -0.163510      0.466921     -0.597989     0.0647584       5.65196       7.65862       7.97805       8.30289       8.05633       7.60531       6.82048       5.85490       4.93626       3.96229       3.14593       2.39908       1.79235       1.23807      0.856696      0.568152      0.375121      0.233019
  19  23 4192.0543    1.2897 11.7716  9.9844 -0.0008  0.1072   0.0088   0.3004    0.0338   0.0000   425.3730       10.1796       25.9247      -2.49058       11.9525       14.0998      -7.82610      -21.4214       13.2621       8.01748       4.77184      -6.73332       2.18033       3.33551      0.429420      -1.26950     -0.631063      0.429196       8.65176       11.6708       12.2192       12.9097       12.4763       11.6480       10.2629       9.20086       7.66297       6.29511       4.89101       3.75126       2.81454       1.93561       1.35667      0.889563      0.579523      0.362590
  19  24 4335.8808    1.0629 14.6379  9.9095 -0.0002  0.1432   0.0068   0.3811    0.0296   0.0000   433.6454      -49.2219       20.0601       9.30651       8.25192       17.7098       13.5638       2.22669      -3.96664      -17.9702      -1.48117      -2.56405      -3.43252       7.51572     -0.151767      -1.32112     -0.114389     -0.200735       11.2990       15.4854       16.5227       17.0176       16.7617       15.2286       14.0734       12.0183       10.1414       8.15879       6.42582       4.92935       3.67107       2.61417       1.80736       1.20277      0.770197      0.469997
  19  25 4479.3089    0.8739 16.6952  9.8321 -0.0017  0.1716   0.0057   0.4581    0.0264   0.0000   446.4049      -6.81959      0.768601       17.8031       4.25013      -27.0533      -10.9877      -3.20005      -14.7598      -3.56416       4.24055      -7.06374     -0.513383      -2.78100      0.968424      0.612787    -0.0741317     -0.754905       13.5600       18.0927       19.4516       19.9567       19.3509       18.4659       16.5258       14.2584       12.2397       9.78428       7.89120       5.95516       4.46312       3.15525       2.21478       1.48507      0.928133      0.580212
  20   6 1734.1760    0.3405  0.3376  9.3242  0.0008  0.0174   0.0110   0.0335    0.0403   0.0000   437.9625     -0.437513       16.4575     -0.122912      -2.44553      0.718106      0.498076     -0.726128     -0.723908      0.949220     -0.384409     -0.290555     -0.362027     -0.139180     0.0373551    -0.0116995   0.000654173     0.0144830       1.32759       1.79067       1.89718       1.91855       1.98425       1.64752       1.60550       1.36693       1.28067       1.08507      0.865622      0.665008      0.501420      0.367586      0.208033      0.148866      0.108653     0.0790249
  20   8 2050.0242    0.6972  0.5653  9.7839 -0.0036  0.0186   0.0171   0.0422    0.0611   0.0000   438.1890      -2.26922       17.4023       2.44175     -0.918851      -3.58284      -2.40245     -0.681987       1.40573     -0.524752     -0.429527     -0.648837      0.219771      0.179242     -0.129982     -0.202092     0.0330019    -0.0684995       1.32509       1.80407       1.86549       2.19081       1.91222       1.92027       1.64117       1.69847       1.21318      0.960847      0.773803      0.756228      0.509506      0.341919      0.210300      0.169245      0.121792     0.0793147
  20   9 2203.0798    0.9562  0.8212 10.0278  0.0017  0.0206   0.0193   0.0479    0.0827   0.0000   437.1771      -3.06420       18.6349       1.21712      -1.26018      0.269872     -0.887294       2.24390     -0.699485     -0.636619      -1.07613     -0.885921     0.0967507     0.0496547      0.180078     -0.151492     0.0224835     0.0212596       1.57436       2.03419       2.15648       2.21999       2.19935       2.09669       1.90700       1.65497       1.45992       1.08982      0.910864      0.719446      0.527122      0.401121      0.281508      0.184667      0.130772     0.0844127
  20  10 2352.4312    1.3680  0.8668 10.4560  0.0015  0.0205   0.0260   0.0470    0.0922   0.0000   434.5936      -2.56754       16.5199     -0.506308     -0.242567     -0.217748      0.851520      0.141485      0.672075      -1.03840     -0.974956      0.362132      0.727265     -0.601698     -0.450752      0.421253      0.315499    -0.0103290       1.59325       2.00354       2.14736       2.31198       2.31794       2.02939       1.95139       1.62492       1.42410       1.16149      0.902100      0.691461      0.539780      0.395742      0.276999      0.200058      0.128468     0.0770633
  20  11 2498.9955    1.8236  0.9129 10.9923 -0.0015  0.0195   0.0351   0.0534    0.0958   0.0000   436.6341       1.59100       13.2282     -0.129220     -0.782318      0.321992      -3.76591      -1.50825       1.37564       1.87733       1.12262      0.302416      0.773321     -0.141904     0.0364212    -0.0102760      0.184382     0.0551307       1.62238       2.07524       2.20560       2.14108       2.19205       2.05171       1.97419       1.71039       1.49131       1.20130      0.874175      0.672038      0.548460      0.417021      0.309489      0.211715      0.136645     0.0829508
  20  12 2644.8193    2.4043  0.9550 11.5008 -0.0005  0.0213   0.0438   0.0513    0.1103   0.0000   439.7529      0.664931       15.7397    -0.0953899      0.161542      -1.18827       1.52845      0.715132     -0.220181      -1.41337     -0.382458      0.298033     -0.885472     -0.323768     0.0852895     0.0187484     -0.206098    -0.0262799       1.67297       2.24977       2.18619       2.36165       2.27895       2.24650       2.07007       1.78749       1.47715       1.21867      0.927427      0.753771      0.565631      0.439992      0.295160      0.197805      0.135177     0.0899372
  20  13 2790.6858    3.0353  0.9443 12.1798 -0.0036  0.0197   0.0570   0.0542    0.0900   0.0000   439.9805     -0.953167       10.4729       3.72758      -2.70108      -3.59012     -0.370595      -3.57736      -2.83884       2.51748       2.03955      0.282585     -0.118659      0.449250     -0.347393      0.231276    -0.0378047    -0.0698549       1.64108       2.08998       2.26943       2.31301       2.21045       2.04470       1.86391       1.66234       1.46717       1.23078      0.980490      0.735631      0.554942      0.397794      0.272111      0.180462      0.122446     0.0760718
  20  14 2935.9630    3.7658  0.7959 12.6987 -0.0041  0.0193   0.0748   0.0459    0.0889   0.0000   440.6216       1.26274       10.8833      -1.96945      -1.93082      -3.66259    0.00594119      -1.23585     -0.841676      0.698972       1.35890      0.234938      -1.16566    -0.0176878      0.447204     -0.162758    -0.0235263    -0.0229676       1.44367       1.99214       1.99147       2.19844       2.13019       1.88823       1.85365       1.54644       1.44806       1.05261      0.878912      0.668670      0.471468      0.404386      0.267096      0.193758      0.118140     0.0777489
  20  15 3080.4525    4.1751  0.9259 12.8064 -0.0005  0.0198   0.0770   0.0517    0.0990   0.0000   436.0025       1.45059       11.6991      -1.69118      -1.30717      -1.00162       4.41081      -2.12356      0.380786      -1.64592     -0.352537      -1.26602      0.639400     -0.202236     -0.286799      0.117323   -0.00306064     0.0620326       1.55420       2.04280       2.12174       2.27381       2.14083       2.12300       1.87314       1.65947       1.37694       1.13193      0.897759      0.712380      0.506862      0.384120      0.274658      0.184584      0.122193     0.0803960
  20  16 3224.4144    4.0790  1.1999 12.9423  0.0004  0.0250   0.0693   0.0613    0.0982   0.0000   434.9043       3.20450       18.7131      -5.43939      -2.59714      -2.30320     -0.503803      -2.33918     -0.549492       1.11117     -0.294928     -0.341586      0.703921    -0.0405892    0.00294460     -0.330346     -0.118145    -0.0898884       1.96021       2.55197       2.72043       2.93987       2.74637       2.57290       2.40724       1.98195       1.80407       1.40451       1.18054      0.901857      0.659143      0.481158      0.328862      0.230242      0.151424     0.0982844
  20  17 3368.0711    3.5367  1.8578 12.1890  0.0007  0.0302   0.0471   0.0760    0.0714   0.0000   443.8091      0.349383       8.84211      -4.32034       3.60697      -6.69366      -8.55568      -1.55506       3.29288     0.0520517       2.24592      -1.78482      0.334340       1.26957     0.0184804     0.0838750     -0.249740     0.0655921       2.39722       3.19074       3.40012       3.60899       3.52150       3.23057       2.93636       2.48874       2.21643       1.73456       1.39297       1.06658      0.824891      0.579516      0.401987      0.280006      0.184310      0.119474
  20  18 3511.8189    2.9503  2.7133 11.8278 -0.0014  0.0387   0.0353   0.0956    0.0626   0.0000   440.9169     -0.542093       13.4694      -2.87989       2.99272      -2.12821       3.42106       7.55372      -1.39366       1.15830      -4.87633       2.00842      -1.54528      0.662241      0.264193    -0.0809521     -0.204968     -0.191102       3.03917       4.02245       4.26664       4.50196       4.41119       4.04766       3.79381       3.17064       2.81217       2.22338       1.80382       1.35549       1.03624      0.754906      0.541898      0.358633      0.243473      0.154293
  20  19 3655.5386    2.4874  4.0082 11.1538 -0.0009  0.0480   0.0249   0.1207    0.0564   0.0000   440.8546       4.86289       12.0364      -4.30886       5.32969      -6.49829      -6.45137      0.349207      0.167756     -0.796467      0.239121       2.39774      -3.24437      0.533896      0.633568     -0.256723      0.455304      0.149470       3.79534       5.07331       5.41233       5.49025       5.58445       4.97299       4.67036       4.06356       3.43568       2.85065       2.22737       1.74556       1.29825      0.966552      0.659992      0.449346      0.302984      0.191107
  20  20 3799.3133    2.1169  5.5584 10.5703 -0.0009  0.0564   0.0181   0.1509    0.0522   0.0000   427.6150      -6.37722       18.0337       3.58320       8.57174      -15.2449      -10.6031       2.81860      -4.23521      -2.90944       1.28572     -0.358358      -2.59059      0.101370     -0.119254     -0.203146    -0.0979986     -0.202345       4.53679       5.90549       6.18241       6.48090       6.33745       5.93175       5.52061       4.74806       4.06914       3.31214       2.68949       2.08837       1.55967       1.12528      0.788155      0.538603      0.363453      0.233550
  20  21 3942.9179    1.7502  7.6080 10.3108 -0.0006  0.0717   0.0133   0.1913    0.0404   0.0000   436.3355       7.99912       4.22883      0.525935      -9.57841      -1.51141      -11.9336       11.4275       9.63904       5.14801       7.05306       2.37636      -1.09890       1.01931      0.556839      0.704764     -0.446174      0.283017       5.64830       7.52763       7.90638       8.29010       8.19207       7.67452       6.96064       6.05148       5.11120       4.20913       3.42814       2.64801       1.94667       1.40773       1.00065      0.681156      0.452712      0.290210
  20  22 4086.8762    1.4635  9.9318 10.0045 -0.0014  0.0886   0.0098   0.2416    0.0362   0.0000   423.6399       23.7931       6.25427      -3.07499       6.51216      -15.3731      -7.99129      -4.17187     -0.963975       7.73178     -0.165014      -5.89015       2.49375      0.240345      0.132880      -1.12637     -0.580330      0.494104       6.80929       9.13912       9.74933       10.1874       9.82995       9.27864       8.48536       7.43561       6.37039       5.16076       4.23247       3.22758       2.43853       1.75711       1.24751      0.853781      0.550562      0.354671
  20  23 4230.3322    1.2131 12.9420  9.9832 -0.0008  0.1186   0.0077   0.3227    0.0310   0.0000   428.1159      0.223252       12.1871       9.83343      0.313535      -14.7161       5.84456       4.25856      -10.2594       12.4829      -5.76760      0.164695      0.809703      -6.34350      -1.70387       1.53665      -1.41398     0.0724367       9.21940       12.2241       13.2821       13.6011       13.4622       12.4758       11.4987       9.89377       8.39593       7.04332       5.65680       4.32996       3.29223       2.34020       1.67491       1.12028      0.747449      0.485115
  20  24 4374.3222    1.0284 14.5596  9.8952 -0.0005  0.1388   0.0064   0.3722    0.0282   0.0000   441.8440      -14.2682       19.0482      -14.2277       3.15745       13.1055       20.1475      -27.6835      -2.60035      -14.3984      -7.37850      -3.92825      -4.36824      -2.49293     -0.271270       1.20388      0.547862     -0.403819       10.5003       14.3778       15.3038       15.7944       15.5392       14.4442       13.3849       11.6620       9.94039       8.15879       6.55646       5.12247       3.83594       2.79880       1.96291       1.33807      0.874634      0.560977
  20  25 4518.0112    0.8500 18.0310  9.7904  0.0012  0.1846   0.0052   0.4753    0.0245   0.0000   416.1051       4.43785      -22.9025      -50.1674       28.9736       21.7062      -11.4044      -37.8168       1.26163       16.8364      -20.7170      -3.87650     -0.512147       1.41829     -0.624790      0.353159       1.42786     -0.952705       13.7023       18.5077       20.0961       20.7265       20.3547       19.3242       17.4467       15.3459       13.0284       10.6758       8.73348       6.66771       5.10712       3.71639       2.59584       1.79250       1.16827      0.748179
  21   5 1589.2361    0.2181  0.2460  9.3086 -0.0044  0.0173   0.0096   0.0308    0.0315   0.0000   439.4086     -0.212226       19.4292       1.57861      -4.34119      -1.24048      0.401517      0.591414      -1.82691       1.27094      0.633025      0.600435      0.362408      0.250697     -0.115014      0.159241    -0.0157206    -0.0657323       1.48496       2.05909       2.35052       2.53103       2.44180       2.17460       1.95584       1.52122       1.45503       1.02623      0.734669      0.554463      0.417179      0.294254      0.218624      0.172201     0.0951618     0.0657801
  21   6 1758.2047    0.3606  0.3193  9.4335 -0.0058  0.0178   0.0123   0.0327    0.0394   0.0000   439.6569     -0.887840       18.8864     0.0780133      -2.42220       1.16922    0.00438035      0.311260     -0.184047     -0.872360      0.419174      0.100357    -0.0681777     -0.427599      0.432122      0.219191    -0.0966292    -0.0275536       1.25931       1.79694       1.80789       1.99229       1.88583       1.70174       1.71431       1.31871       1.13621      0.896432      0.692872      0.594519      0.410180      0.340228      0.212639      0.178578      0.114024     0.0666125
  21   7 1919.8016    0.5409  0.4868  9.4665 -0.0046  0.0168   0.0139   0.0373    0.0551   0.0000   438.4287     -0.592286       15.3287      -1.75920      -1.48728       2.69443       1.99428     -0.135524     -0.452908    -0.0968283     0.0182316    -0.0426333      0.307002      0.537032     0.0918793      0.171933    -0.0308194     0.0341787       1.30165       1.81059       1.98080       2.12402       2.07471       1.82043       1.70024       1.44900       1.27707      0.918827      0.813040      0.611885      0.482085      0.310911      0.233909      0.159603      0.112224     0.0699997
  21   8 2077.6997    0.7425  0.6609  9.7235 -0.0011  0.0183   0.0158   0.0411    0.0660   0.0000   436.5176     -0.559606       15.3769       5.05473      -1.38282      -4.41312      -2.09574     -0.204571       1.59355     -0.303542     -0.694923     0.0136446     -0.614447     0.0360943    -0.0991553     -0.111362   -0.00459271    -0.0278648       1.40766       1.73591       2.10067       2.11042       2.02481       1.96436       1.71046       1.51753       1.32524       1.02671      0.880326      0.647162      0.502240      0.375649      0.259335      0.182186      0.123857     0.0828119
  21   9 2231.8197    1.0611  0.9094  9.8418 -0.0016  0.0204   0.0200   0.0508    0.0979   0.0000   438.3650      -1.45892       13.5912       6.60344      -5.05334     -0.544805      -1.53964      -2.10027      -1.40945     -0.795588       1.89997     0.0252409      -1.17761     -0.452104      0.242747      0.125296    -0.0242711    -0.0963306       1.54892       2.01848       2.08319       2.23124       2.17656       2.11937       1.88990       1.60390       1.46292       1.17674      0.970336      0.736567      0.568604      0.416867      0.308110      0.212519      0.145704     0.0937499
  21  10 2381.8914    1.4866  0.9165 10.5321 -0.0024  0.0194   0.0272   0.0498    0.0886   0.0000   439.3044     -0.432185       13.7208       2.44542      0.519481      -1.43855       2.50740      -1.80623      0.174291      0.166485      0.129971     -0.149897      0.516090     0.0187410     -0.238956      0.304994      0.102535    -0.0215627       1.48314       1.86252       1.94839       2.14322       2.12532       2.07072       1.78523       1.49779       1.37526       1.12746      0.884330      0.702127      0.537255      0.400925      0.280097      0.198335      0.138090     0.0907748
  21  11 2529.3148    1.9581  0.9272 11.2327  0.0035  0.0197   0.0362   0.0492    0.0899   0.0000   437.0544     -0.397180       12.9672      0.299806      0.112242      -2.92843       1.58993      -2.00950      0.213604     -0.810693      -1.75899     -0.625774      0.322493      0.711173     -0.212645     -0.123076     -0.268822     0.0612755       1.50215       1.94803       2.05776       2.21467       2.16977       2.06621       1.84713       1.67737       1.41145       1.12882      0.938851      0.756823      0.536586      0.423423      0.297860      0.210483      0.142965     0.0948919
  21  12 2676.1701    2.5170  0.8887 11.7897 -0.0004  0.0194   0.0478   0.0504    0.0883   0.0000   440.2695      -2.08639       13.3587      -4.66191      -1.68632      0.121279     -0.154889      -4.14531       2.18437       3.17152      -2.89304      0.707290     -0.388733     -0.386619    -0.0769194    -0.0159748    -0.0886631     0.0913908       1.55369       2.02221       2.13272       2.24673       2.06724       1.97071       1.79882       1.60650       1.49849       1.24843       1.02737      0.822176      0.594274      0.429276      0.296298      0.210011      0.140024     0.0877102
  21  13 2822.9278    3.3096  0.8336 12.1137  0.0006  0.0190   0.0629   0.0469    0.1010   0.0000   440.8799      -1.15632       13.4335     -0.468413      -1.45315      0.177727      -2.41026      0.433198      0.822699      -1.18768      -1.34056      0.339529      0.384957      0.448419      0.638332      0.154011    -0.0522535    0.00678292       1.71728       2.21692       2.29029       2.18105       1.96570       1.88570       1.90302       1.75905       1.58967       1.29353       1.08445      0.830987      0.638314      0.471297      0.319618      0.220996      0.148145     0.0944479
  21  14 2968.8956    3.9586  0.8428 12.7219 -0.0010  0.0182   0.0752   0.0463    0.0874   0.0000   437.7548       5.63189       14.5977       1.81324      -2.51785      -3.69747      0.667977      -2.37525      0.877835      0.590229      -1.91629      0.832414      0.256313      0.191128      0.131646      0.248844     -0.293390      0.170249       1.43215       1.75666       1.98325       2.08552       2.01896       1.92276       1.71707       1.49637       1.30148       1.07930      0.887276      0.687016      0.501042      0.390019      0.271376      0.191204      0.128689     0.0840444
  21  15 3113.9636    4.2340  0.9924 12.7484 -0.0024  0.0203   0.0741   0.0511    0.0999   0.0000   439.4053     -0.333818       15.7980     -0.616013      0.580217      -4.78051      0.603596      -2.87690      0.586884      0.599590      0.967447     -0.322999     -0.526982     -0.293930     -0.144192     -0.211617     -0.150565     0.0489402       1.58764       2.08791       2.15046       2.25624       2.14895       2.09141       1.98673       1.73310       1.45777       1.19450      0.974517      0.766312      0.581953      0.439276      0.312283      0.216265      0.154178     0.0957780
  21  16 3258.5680    3.8471  1.3698 12.5795  0.0016  0.0258   0.0590   0.0638    0.0902   0.0000   439.1830       1.18160       10.6719      -1.23359      -1.01131      -10.3186       1.00100      0.314046       2.56271       1.68662     -0.816605     -0.680445      0.134217     -0.329511     0.0123495     0.0469374    -0.0200403     0.0878678       1.93985       2.60948       2.75734       2.88162       2.75556       2.59662       2.43425       2.10900       1.86062       1.58565       1.30276       1.02076      0.760776      0.556111      0.402280      0.261815      0.183889      0.119516
  21  17 3402.8435    3.4159  1.9580 12.2532 -0.0003  0.0303   0.0450   0.0807    0.0633   0.0000   438.3170       4.94049       11.6877      -5.51320     -0.574153      -3.08393      0.105292       1.77620       1.91286       3.40967     0.0632284      -1.49391      -2.22012     -0.130262      0.570182     -0.400321    -0.0328068     -0.378632       2.29666       3.08204       3.23892       3.42577       3.34037       3.09752       2.97737       2.53526       2.19122       1.75838       1.50401       1.13981      0.858185      0.642037      0.467794      0.329482      0.216947      0.144817
  21  18 3547.1248    2.8473  2.9919 11.6412 -0.0003  0.0380   0.0312   0.1002    0.0545   0.0000   443.1100     -0.112994       19.4395      0.344919      -5.29812      -7.00730      -2.17005      -4.62563       3.32451      -1.49427      -1.60354      0.918320    -0.0545851      0.140270      0.354509      0.488158      0.501188      0.148787       2.96195       3.82876       4.06858       4.38917       4.28826       3.98086       3.60353       3.19844       2.80194       2.30821       1.83449       1.46877       1.10858      0.806728      0.589866      0.409000      0.277024      0.180990
  21  19 3691.4602    2.3792  4.6151 10.9108 -0.0001  0.0499   0.0213   0.1294    0.0500   0.0000   438.2089     -0.335004       14.9818       4.88899       2.49515      -5.74863      -1.21047      -2.65968       5.25893     -0.947245       1.72955     -0.140167      -2.38926     -0.207536       1.38438     -0.278045    -0.0835766     -0.497788       3.78218       4.95822       5.37855       5.76308       5.59790       5.16934       4.69194       4.25541       3.51609       3.04956       2.34661       1.87588       1.40827       1.06279      0.760539      0.522138      0.351249      0.230764
  21  20 3835.6460    2.0122  6.2752 10.3551 -0.0003  0.0595   0.0155   0.1555    0.0459   0.0000   435.9369      -16.7075       20.8602      -7.32505      -3.64118      -16.5484      -4.12861       10.9895      -1.40423      -7.33348    -0.0178658      -2.36703     -0.927900    -0.0535372      0.773145      0.457927      0.146279     -0.258336       4.48804       5.89128       6.32911       6.68149       6.57607       6.18616       5.60473       4.93849       4.29070       3.56148       2.89706       2.23193       1.72102       1.26016      0.921411      0.632469      0.422562      0.280787
  21  21 3979.7632    1.6862  8.4283 10.1407  0.0001  0.0749   0.0117   0.2008    0.0374   0.0000   430.1193      0.938333       10.5960       5.26961       2.21366       5.08832      0.133876      -4.86702       4.09731       3.15236      -2.34759      -8.02454       1.11996     0.0934212      -2.63465      -1.58576     -0.103464    -0.0890288       5.60455       7.48343       7.95953       8.23058       8.18510       7.57808       7.01413       6.35387       5.37912       4.48105       3.64795       2.87012       2.18461       1.60461       1.16957      0.804115      0.548346      0.352097
  21  23 4268.3467    1.1593 12.9904  9.9315 -0.0002  0.1176   0.0072   0.3171    0.0293   0.0000   444.6841      -13.5430       19.8434       1.44543       12.9751      -16.2938      -4.06967      0.278092       2.44046       11.0124      -4.12441      -1.86163       1.70073       3.08999      0.205117    -0.0236969     -0.188482      0.638460       8.71130       11.2770       12.2880       12.8743       12.6720       12.1294       11.0627       9.58633       8.34786       6.99200       5.63910       4.41311       3.44326       2.50781       1.81235       1.28934      0.857160      0.567432
  21  25 4556.8593    0.7995 18.1314  9.7425 -0.0004  0.1850   0.0048   0.4823    0.0228   0.0000   436.6609      -13.4231       13.2680       20.8280      -9.84325      -14.7431      -13.9374       30.1793       9.45312      -7.32095       8.11314       3.18223      -3.44113      -2.22207     0.0741846       4.91361     -0.858432      -1.39254       13.0331       17.6397       18.7484       19.9364       19.5970       18.7963       17.1200       15.1129       12.9604       10.8736       8.84056       6.94393       5.35709       3.97941       2.89067       2.02802       1.33757      0.888748
  22   5 1611.3231    0.2253  0.2114  9.3787 -0.0070  0.0189   0.0100   0.0318    0.0303   0.0000   439.2254     -0.913156       20.4288     -0.799432      -2.18780      0.135842     -0.173143      -2.21071      0.126138       1.52133   -0.00150874     -0.214000     -0.170461    -0.0563978  -0.000565233     -0.195823     0.0351459     0.0731843       1.29412       1.76523       1.69439       1.70233       1.95812       2.12385       1.75054       1.47525       1.11261       1.09092       1.24880      0.833481      0.664624      0.338710      0.263339      0.204767      0.136464      0.114096
  22   7 1945.0112    0.5756  0.5140  9.4665 -0.0030  0.0189   0.0148   0.0376    0.0550   0.0000   440.0038     -0.182387       17.8909      0.783593     -0.994244      -1.30760     -0.302587      0.851153     -0.771611      -1.38653     -0.699138      0.481018     -0.360048      0.183891     0.0217894      0.188881     -0.240461    -0.0733966       1.75004       2.29614       2.36203       2.14929       1.77071       1.62349       1.56636       1.67425       1.70170       1.52539       1.31089       1.01047      0.764823      0.547872      0.359368      0.231663      0.160439     0.0952386
  22   8 2104.7188    0.7599  0.7384  9.8125 -0.0042  0.0197   0.0157   0.0441    0.0676   0.0000   439.4880       3.29692       17.4462       3.76330      -3.40593     -0.286644      0.633311     -0.125895     0.0920965      -1.46088      -2.15524      -1.07203     -0.412941    -0.0458757      0.227499    0.00823209     0.0663554      0.140496       1.38771       1.80341       1.91859       1.94948       2.10471       1.82477       1.77373       1.53850       1.33669       1.12037      0.934117      0.733718      0.548927      0.422534      0.311486      0.220879      0.154381      0.104829
  22   9 2259.9855    1.0934  0.8867  9.9997 -0.0023  0.0196   0.0196   0.0469    0.0862   0.0000   442.0265       1.41360       13.6301      0.365420      0.735942      -2.63415      0.592993       3.63468      0.730075     -0.765687       1.77799     -0.866598     -0.211965     -0.282034      0.469029    -0.0582493     -0.126135    -0.0296571       1.40297       1.86832       2.01112       2.05020       2.11010       2.03244       1.86083       1.63568       1.35647       1.12663      0.958306      0.740368      0.584651      0.429120      0.311020      0.227863      0.155098      0.110877
  22  10 2410.7933    1.5138  0.9300 10.8335 -0.0016  0.0200   0.0275   0.0520    0.0854   0.0000   440.0667     -0.854244       14.2796      -1.66629       3.39212      -1.04912       2.25553      -2.86708      0.415661     -0.954101       2.39676     -0.682310     -0.558144      0.613884      0.309367     -0.231819     -0.179362   -0.00345610       1.46281       1.93943       2.13378       2.24810       2.22464       2.03228       1.90031       1.69488       1.43184       1.17242      0.947485      0.746916      0.578766      0.434974      0.326687      0.220352      0.158519      0.105724
  22  11 2559.1647    2.1100  0.9622 11.2052 -0.0011  0.0193   0.0365   0.0489    0.0928   0.0000   439.5212     -0.218201       11.9792      -1.65058      -1.54077     -0.207858      0.143874     -0.246955     -0.293784      -2.55864       1.13012     -0.178723       1.67278      0.664140   -0.00212607     -0.156766     -0.141508      0.139973       1.46118       1.92099       2.02811       2.09237       2.08996       1.97847       1.76017       1.57081       1.41412       1.21786       1.00381      0.769386      0.604219      0.453670      0.325974      0.220974      0.160483      0.105129
  22  12 2707.1018    2.6283  0.9176 11.9180  0.0002  0.0196   0.0472   0.0493    0.0862   0.0000   437.5235      -2.64949       12.1433      0.402214       1.85789      -5.72796     -0.892152      -2.10507      0.976819     -0.917893      -1.96931      0.376741      0.146402      0.502011     0.0755475      0.118526     0.0110160     0.0290122       1.43509       1.88544       1.97628       2.11081       1.92388       1.99664       1.75621       1.58868       1.40914       1.19588      0.960413      0.752586      0.583256      0.450198      0.323763      0.230041      0.157094      0.106837
  22  13 2854.7037    3.4255  0.8063 12.3067 -0.0000  0.0177   0.0630   0.0426    0.0929   0.0000   440.2509       3.56368       10.8242       3.95800      -1.96827     -0.549697     -0.695856      -1.01870    -0.0912978     -0.332013     -0.378541      0.287859     -0.615368      0.757672     0.0214969      0.149708     -0.109516      0.108542       1.33858       1.68627       1.81480       1.91470       1.89527       1.86335       1.69568       1.44207       1.26595       1.03996      0.843252      0.715749      0.545551      0.386600      0.287243      0.208068      0.142146     0.0970696
  22  14 3001.4122    4.0278  0.8546 12.6558  0.0011  0.0190   0.0716   0.0435    0.0943   0.0000   435.5591     -0.553632       14.5253     -0.899650      -1.25507      -7.37753      -1.85100      -1.13208     -0.822846     -0.650039      0.453077      0.236347      0.330782      0.115042      0.305019     -0.168889     -0.148136     0.0477319       1.39157       1.79240       1.82397       2.04035       1.87798       1.80573       1.70763       1.48652       1.34994       1.14435      0.953271      0.753163      0.562541      0.438182      0.313566      0.227293      0.148596      0.101642
  22  15 3147.0155    4.1803  1.0848 12.7138  0.0005  0.0215   0.0705   0.0556    0.1085   0.0000   438.4764       1.57707       10.5186       1.01286      -1.68515      -6.04186     0.0251919      0.981258       1.57119      -2.51641       1.01958      0.991006      0.547842      0.367294      0.262286      0.566000    0.00957057     0.0971449       1.56433       2.09443       2.07798       2.24634       2.13008       2.12370       1.97394       1.77305       1.56489       1.27009       1.09649      0.806558      0.651544      0.481204      0.375438      0.271614      0.186005      0.124880
  22  16 3292.2130    3.8906  1.4758 12.4886 -0.0004  0.0256   0.0555   0.0628    0.0818   0.0000   437.9050      0.385168       14.8329      -4.51264      0.727834      -2.36704      -3.72069      -1.48418       2.49583    -0.0766089     -0.582726     -0.917349      0.116022       1.00423      0.496423      0.374082     -0.160717      0.174283       1.81586       2.42061       2.48997       2.75353       2.70177       2.53719       2.34926       1.99282       1.83234       1.50388       1.26344      0.986026      0.753907      0.583359      0.409508      0.295317      0.199226      0.136457
  22  17 3437.2406    3.2649  2.0789 12.1048 -0.0014  0.0314   0.0404   0.0788    0.0603   0.0000   438.9279       1.51248       15.6485      -1.94160      -3.38000      -4.49665       3.78776     -0.164684       2.47670     -0.335799     -0.372377     -0.556675     -0.356557      0.280642     -0.780988      0.270854      0.116665      0.352572       2.22532       2.96673       3.11954       3.25692       3.22494       2.91881       2.82921       2.48524       2.32708       1.87152       1.54367       1.22285      0.962907      0.720015      0.526668      0.371991      0.260739      0.173011
  22  18 3582.1400    2.7666  3.2830 11.4351 -0.0001  0.0402   0.0278   0.0985    0.0510   0.0000   434.2405       3.58723       10.7470      -6.27645       1.28838       3.11478      -7.39838      -6.22717       2.56437      -1.18819      -3.73190    -0.0939361      0.300904       1.28236      0.452169     -0.304189    -0.0629867     0.0491384       2.92168       3.93337       4.10558       4.53572       4.21437       4.16865       3.75013       3.32743       2.85129       2.47961       2.00460       1.59636       1.20302      0.923620      0.656508      0.472224      0.318936      0.216448
  22  19 3726.8532    2.2785  4.7682 10.8722 -0.0003  0.0490   0.0199   0.1287    0.0469   0.0000   434.9212      -7.16046       9.52722     -0.181767       5.65790      -10.2671      0.651529     -0.754094       1.31203      -2.43905      0.186245     -0.192112     -0.923202     -0.188162     -0.398544      0.379567    -0.0125576     -0.121313       3.57506       4.70371       5.11244       5.33061       5.24773       4.99935       4.67514       4.08144       3.56185       2.91222       2.45113       1.89215       1.51379       1.12543      0.814838      0.580576      0.397272      0.276619
  22  20 3871.6843    1.8910  6.4898 10.4741 -0.0000  0.0622   0.0144   0.1600    0.0398   0.0000   443.5775       1.17221       4.16899       5.27401      -4.98800      -5.60592      -1.37078       1.79584      -4.92428       5.29582      0.294297      -1.42381       3.09440      -1.48986       1.27992      0.811851     -0.280843     -0.260560       4.36084       5.80551       6.31440       6.63285       6.44661       6.16725       5.65979       5.08390       4.45965       3.71687       3.06134       2.41768       1.86119       1.41918       1.03632      0.739915      0.508129      0.334454
  22  21 4016.3018    1.5934  9.1621 10.1404  0.0003  0.0785   0.0105   0.2121    0.0340   0.0000   436.1944       9.04980       14.5268       3.94229      -14.0043      -4.70507      -12.7765      -11.0579      -4.39236       4.88079      -5.21710      -1.43108       1.64582      -2.71641     0.0972958      0.753309      0.339535     0.0294962       5.64148       7.36602       7.90368       8.46218       8.28263       7.90871       7.24971       6.45927       5.65817       4.72431       3.87047       3.10077       2.40127       1.80476       1.31816      0.940281      0.639256      0.435345
  22  22 4161.1671    1.3273 11.3067 10.0346 -0.0006  0.0979   0.0082   0.2703    0.0301   0.0000   430.9853      -6.77864       13.2360      0.105698      -2.76265      -14.9892      -6.02993      -2.59760       10.9512      -5.14952      -10.7759       8.69692      -1.32606      -1.94663      -3.51646       2.09361      0.879122     -0.437074       6.93606       9.20889       10.0305       10.4001       10.3448       9.81427       9.03167       8.03614       7.01937       5.94703       4.85924       3.93475       2.96405       2.27449       1.65053       1.17612      0.795749      0.538456
  22  23 4305.5792    1.1020 13.6749  9.9559 -0.0007  0.1255   0.0066   0.3350    0.0273   0.0000   436.9785       3.58394       4.83165      -15.4080       4.43358      -13.2012       5.97756      -5.81026      -2.61350      -3.53375      -3.01999       1.45653       5.20930     -0.174425       1.71228      -2.10678     -0.280633     -0.449961       8.62233       11.6988       12.4738       13.0622       12.8095       12.2355       11.3705       10.2059       8.95044       7.49097       6.25078       4.97136       3.87932       2.88206       2.13177       1.50672       1.01054      0.686361
  22  24 4450.1131    0.9043 16.2042  9.8624 -0.0010  0.1578   0.0053   0.4164    0.0245   0.0000   409.2209       16.0913       4.17008       2.45467       14.1028      -28.5659      -25.0087       4.38055       11.5901      -7.75028      -2.82872      -11.9407      -1.56739       7.85650       3.01521      -1.08589      0.299717      0.854218       10.6500       14.5239       15.7297       16.4837       16.3066       15.4815       14.2890       12.6273       11.3868       9.32753       7.78168       6.12680       4.82203       3.59752       2.69453       1.86712       1.27151      0.854984
  23   5 1632.7863    0.2461  0.2519  9.3261 -0.0071  0.0136   0.0094   0.0281    0.0303   0.0000   438.8761     -0.166926       18.1920     -0.233389      -1.84636     -0.470541       1.52614     -0.286543      0.438928      0.738405       1.13105     -0.473916      0.720164    -0.0615803    -0.0488619      0.176965     -0.111568    -0.0457544       1.05476       1.27714       1.44344       1.56030       1.46921       1.27213       1.26093       1.16671      0.983269      0.884414      0.735402      0.597533      0.447728      0.343287      0.245094      0.178937      0.120533     0.0815715
  23   7 1969.6205    0.5978  0.5746  9.5216 -0.0027  0.0165   0.0137   0.0379    0.0575   0.0000   438.5798      -1.04105       15.8147       1.34800    0.00487567       2.07521       2.74585     -0.325335      -1.19544     -0.226284    -0.0109469       1.37565     -0.525189      0.424450      0.196552      0.137773    -0.0471528      0.112739       1.18539       1.52258       1.57039       1.68796       1.69436       1.64404       1.53516       1.28063       1.12548       1.00030      0.838701      0.707569      0.503549      0.396881      0.280629      0.208905      0.147492     0.0977753
  23   8 2131.0797    0.8482  0.7274  9.8468 -0.0016  0.0180   0.0168   0.0428    0.0629   0.0000   438.3277      -4.05062       16.3042       1.41434      -2.54552     -0.414001      0.550423       2.46818    -0.0451604      0.404341      0.885428      0.113306     -0.599657      0.237110     -0.422737      0.295400     0.0799073      0.197184       1.14395       1.65083       1.66585       1.85212       1.68806       1.68819       1.44487       1.38449       1.20214       1.08981      0.874993      0.727057      0.542680      0.424482      0.305929      0.211150      0.152952     0.0975651
  23   9 2287.4472    1.2290  0.8455 10.2036 -0.0006  0.0188   0.0220   0.0429    0.0859   0.0000   440.7209     -0.913151       9.60432      -2.16381     -0.402340      -1.41570      0.186429      -2.07202       3.27710      0.705411      -1.05704      -1.50938      0.166081     -0.616744     -0.474313      0.224432      0.162567     0.0643225       1.32954       1.79497       1.81253       2.02129       1.92324       1.87971       1.80219       1.57664       1.36300       1.08301      0.933449      0.753484      0.595352      0.437395      0.332177      0.242228      0.167362      0.113948
  23  10 2439.1625    1.6231  0.9862 10.7553 -0.0015  0.0198   0.0275   0.0486    0.0939   0.0000   439.1750      -3.58425       13.8593      0.801885       1.08273     -0.194515       2.09813      -1.98619      0.759889     -0.511940     -0.317579      0.903873     -0.362888      0.484442      0.404668     -0.104616     0.0775758      0.159058       1.44161       1.81324       1.96989       2.05793       2.03017       1.98765       1.84613       1.59820       1.46455       1.21929      0.998106      0.808875      0.602419      0.484509      0.366666      0.263096      0.184847      0.128085
  23  11 2588.6095    2.1318  0.9903 11.4555 -0.0011  0.0204   0.0369   0.0503    0.0919   0.0000   437.7617       2.17594       15.7827      -4.68293      -1.25459      0.967721      -1.81567      -1.86941      -1.20880       1.49716      -2.00378      0.708747     -0.281286    0.00136788     0.0773134     -0.252218     0.0594335     -0.143797       1.44584       1.94396       1.91404       2.13032       1.98356       2.00461       1.86856       1.79119       1.52465       1.31832       1.03422      0.773505      0.602702      0.517163      0.389456      0.307399      0.220737      0.146133
  23  12 2737.5841    2.8059  0.9733 11.6778  0.0036  0.0189   0.0468   0.0479    0.0961   0.0000   439.0912     -0.867590       16.3959      -5.66612     -0.864718      -2.32685      -5.45158     -0.924962      0.424495      0.744752      0.470474     -0.861205     -0.173980     -0.167700      0.212405      0.234732    -0.0262430     0.0619430       1.34928       1.73398       1.91172       2.06828       1.97331       1.91971       1.80345       1.59524       1.34379       1.11272      0.961708      0.740804      0.573216      0.431967      0.334635      0.246541      0.176267      0.117223
  23  13 2886.1058    3.7014  0.8118 12.3823 -0.0018  0.0170   0.0680   0.0432    0.0929   0.0000   439.4204       1.03476       13.2084      -1.50157      -1.85190      0.534879     -0.513749      -2.36854      -1.80140      -1.19499     -0.102802      0.459530     -0.232468      0.553537      0.522763     -0.112142    -0.0636296      0.235977       1.25011       1.53773       1.65224       1.76089       1.70357       1.70864       1.58822       1.33870       1.21528       1.02958      0.824612      0.690846      0.531675      0.391748      0.296402      0.223194      0.163424      0.110080
  23  14 3033.4092    4.0572  0.9077 12.7673 -0.0006  0.0187   0.0714   0.0459    0.0905   0.0000   438.5809       3.12148       11.9443     -0.540268     -0.971039      -3.87745     -0.674213       3.26522     -0.169065    -0.0794745     -0.508914       1.27489     0.0987237     -0.437337      0.639335      0.130666      0.147806    -0.0194248       1.30669       1.63904       1.90105       1.92446       1.92861       1.92793       1.72709       1.48084       1.36188       1.07585      0.892171      0.743761      0.555554      0.438387      0.323054      0.229783      0.175457      0.115906
  23  15 3179.7221    4.1296  1.1474 12.7521 -0.0014  0.0227   0.0658   0.0556    0.1003   0.0000   437.8545       2.00089       12.7532     -0.561975     -0.337929      -5.11518      -2.14864      -1.22244       1.06424       2.50062       1.20555      0.664364      0.941349       1.08537     -0.396477      0.201287      0.288904     0.0489032       1.52307       2.08603       2.21972       2.27783       2.28230       2.11267       2.00823       1.79616       1.63528       1.33864       1.13673      0.865568      0.705525      0.538295      0.383834      0.293404      0.208600      0.138228
  23  16 3325.5283    3.6930  1.5100 12.5865 -0.0025  0.0255   0.0526   0.0651    0.0728   0.0000   439.6496       1.10670       16.5849       1.44018       1.35068      -4.11141      -4.58542      -3.13927     -0.545177      -3.62120     -0.371223      0.329283     -0.258766       1.55613     0.0397997      0.576785      0.239380    -0.0863656       1.68970       2.31878       2.36229       2.58007       2.53966       2.40170       2.20952       2.05010       1.76903       1.56173       1.27750       1.01706      0.788626      0.628688      0.460471      0.323568      0.232306      0.158077
  23  17 3471.2708    3.1047  2.4935 11.7902 -0.0019  0.0322   0.0342   0.0847    0.0535   0.0000   438.4540      -4.45063       16.4684       1.45868      -4.19727     -0.717648     -0.235788      -4.33334      -5.57100       1.87433      -2.44105       3.38139     -0.781671     0.0667233     0.0171742      0.795251      0.218710      0.200733       2.26844       2.96369       3.17509       3.42383       3.33169       3.25527       2.98760       2.70931       2.28850       1.99488       1.60585       1.26460       1.03888      0.762084      0.588921      0.424813      0.295729      0.205305
  23  18 3616.7974    2.5696  3.6987 11.3539 -0.0006  0.0417   0.0242   0.1058    0.0441   0.0000   432.0721      -3.58116       20.3340      -4.84285     -0.835842      -2.86879      0.392040      -5.51544      -2.47566      0.648804      0.416700      0.668111      -1.76992     -0.395196     -0.361857      0.430745     -0.671540      0.246432       2.92426       3.77525       4.05069       4.34939       4.29190       4.03655       3.86582       3.42144       2.99099       2.49320       2.13974       1.70459       1.32235       1.01640      0.759139      0.539071      0.390990      0.264636
  23  19 3762.0635    2.1876  5.1825 10.8020  0.0003  0.0507   0.0175   0.1351    0.0401   0.0000   431.1077       5.54706       5.13081      -9.24343       3.76556      -12.4154      -6.59509      -4.36813       4.25286       1.16541      -1.82808       2.48317      -1.57659       1.11672       2.59958     -0.676117     -0.539037     0.0797129       3.38019       4.56117       4.86447       5.06958       5.13607       4.87977       4.51548       4.01714       3.62360       3.02401       2.57232       2.01741       1.61543       1.20849      0.919707      0.653348      0.454413      0.318491
  23  20 3907.3205    1.8105  7.1017 10.4740 -0.0002  0.0636   0.0130   0.1713    0.0346   0.0000   442.2981      -5.12345       6.48773       3.29903       10.0682      -1.13739     -0.556867      -3.39495      -2.31092       4.13233      -2.50997      -4.04968       3.93312       2.84767      -1.71499      -2.42852      0.275207      0.381513       4.36104       5.79227       6.28626       6.56198       6.58902       6.21719       5.87281       5.16926       4.59024       3.83067       3.15769       2.57647       2.01707       1.53247       1.13126      0.829061      0.586995      0.399186
  23  21 4052.5385    1.4885  9.2871 10.2168  0.0002  0.0815   0.0099   0.2190    0.0313   0.0000   440.8390       2.80418       9.33500       2.62444      -2.23973      -13.2138       4.96653      -6.67524      -2.44975     -0.537989       4.67768      -5.79326      0.863096      0.964695      0.202897      0.756801      -1.27614      0.237361       5.62227       7.48830       8.05340       8.42646       8.39555       8.04288       7.46519       6.70018       5.78690       4.98246       4.19029       3.37942       2.63144       2.01761       1.47413       1.06100      0.747420      0.512438
  23  22 4197.6217    1.2782 12.2767 10.0512 -0.0006  0.1055   0.0076   0.2896    0.0280   0.0000   434.6514      0.961155       12.4708       2.10025       20.9065      -10.6223       6.76212       8.12861      -1.96651      -17.6535     -0.827630      -7.01324       7.15630     -0.405331      -3.95965      0.178769       2.97982      0.315330       7.03184       9.46668       10.0499       10.6095       10.6987       10.1906       9.53556       8.38726       7.47656       6.38508       5.24197       4.28932       3.32148       2.55300       1.88560       1.38412      0.957124      0.658543
  23  23 4342.7046    1.0760 14.5333  9.9351  0.0006  0.1285   0.0061   0.3439    0.0256   0.0000   442.5186       21.5988       17.2058       14.9879      -9.73843       7.44463       1.48292      -8.07637      -7.37227      -8.50051       9.98240       7.74835      -2.00719      -1.15866      -2.84510      -1.40994      -3.21262       1.00619       8.63295       11.4761       12.1594       13.1153       13.0996       12.3638       11.7357       10.4580       9.07484       7.68059       6.40210       5.21373       4.05553       3.10297       2.33415       1.68718       1.17701      0.823067
  24   5 1653.6925    0.2628  0.2008  9.3550 -0.0068  0.0119   0.0102   0.0219    0.0299   0.0000   441.6858      -2.92619       20.6076       4.00082      -3.92902     -0.402494       1.50249      0.544544      -1.00963     -0.713104      0.961707     -0.364865     -0.284536    -0.0660597     -0.199598     0.0474925     -0.189173    -0.0205716      0.750671       1.07247       1.03448       1.08911       1.20283       1.17251       1.03771      0.877328      0.785796      0.777041      0.637879      0.459253      0.386486      0.305116      0.232789      0.165594      0.105005     0.0880847
  24   7 1993.5641    0.6410  0.5672  9.4652 -0.0007  0.0163   0.0137   0.0343    0.0587   0.0000   440.4519       1.14632       14.6175       1.06732      -5.53665      -1.00755       1.00270      -1.68385      0.717453      0.845435      0.426739    -0.0339786     -0.237477      0.217852    -0.0137590     -0.367823    -0.0550937     0.0926098       1.06543       1.37961       1.42300       1.57168       1.49097       1.48280       1.32606       1.27051       1.13066      0.978030      0.825088      0.677511      0.526588      0.438406      0.320063      0.231622      0.151309      0.117445
  24   8 2156.7390    0.9105  0.7552  9.8051 -0.0010  0.0171   0.0171   0.0401    0.0741   0.0000   439.5472      -2.19739       17.0204      0.263355      -2.25975     -0.785948       2.36137      0.436783      -1.09732      0.570734      0.427079      0.759240      0.187679     -0.269110      0.333060    -0.0820718     0.0237241     0.0100935       1.20284       1.53353       1.63648       1.66977       1.72421       1.68389       1.61465       1.40882       1.20013       1.03265      0.883209      0.726480      0.562498      0.422416      0.330195      0.247074      0.173019      0.123613
  24   9 2314.2765    1.3072  0.9856 10.2360  0.0002  0.0189   0.0217   0.0500    0.0896   0.0000   437.0368      -3.18772       14.0443      -2.91753      -2.40138      -3.78674      0.540640       1.94385     -0.162268      -1.17783      -1.87509     -0.249727      0.604497      0.401147     -0.852452     -0.101179    -0.0202852      0.111254       1.27364       1.64376       1.81701       1.83789       1.87694       1.72394       1.64839       1.51823       1.37432       1.12496      0.980941      0.815831      0.630741      0.488767      0.373447      0.269433      0.185336      0.134354
  24  10 2467.0518    1.7228  1.0939 11.0291 -0.0029  0.0214   0.0286   0.0564    0.0939   0.0000   439.0591      -4.80376       12.6407      -4.72800       1.13441     -0.257242     -0.323742      -4.60019     -0.219017       1.62538      0.986512      -1.73531      0.309232       1.00203      0.414204      0.192926      0.485623    -0.0512303       1.39413       1.94491       1.96827       2.11771       2.09422       2.00512       1.99307       1.70499       1.53131       1.23134       1.08151      0.870882      0.700742      0.532123      0.391608      0.290652      0.221775      0.147754
  24  11 2617.6737    2.3200  0.9853 11.4667 -0.0019  0.0186   0.0390   0.0512    0.0913   0.0000   438.6793      0.150039       17.5993      -1.16014      -5.19197       3.82491       2.19472     -0.859135     -0.203212      0.575552      0.194237     -0.157386     -0.581195      0.686310     -0.229722    -0.0828974    -0.0606050     0.0127748       1.25432       1.59135       1.68913       1.87005       1.82841       1.82018       1.66848       1.43523       1.29153       1.11580      0.925634      0.776481      0.581761      0.448894      0.355567      0.260079      0.177676      0.128372
  24  12 2767.6681    2.9737  0.9257 11.8833 -0.0017  0.0190   0.0506   0.0448    0.0971   0.0000   439.6612     -0.910365       15.2245      -3.25469      -4.41486      -1.87009      -2.81278      -2.50578     -0.806835       1.96767    -0.0287821       1.23305      -1.33953     -0.775638    -0.0817615      0.181042     0.0423513      0.134803       1.25992       1.68404       1.75818       1.99512       2.00018       1.82221       1.74714       1.53424       1.40398       1.14295      0.929861      0.738488      0.594423      0.472200      0.352394      0.267687      0.178377      0.133228
  24  13 2916.9713    3.6528  0.9332 12.5291  0.0004  0.0181   0.0630   0.0478    0.0862   0.0000   439.9659     -0.425261       11.8937      -1.97094      -1.66178      -1.79085      -1.51224     -0.276954       2.52828     -0.182996       1.39982     -0.196254     -0.155155     -0.388216     -0.325103     -0.208805    -0.0338146      0.250526       1.23438       1.65380       1.71531       1.93917       1.84805       1.81565       1.62572       1.48821       1.29988       1.13606      0.930875      0.736106      0.600842      0.467304      0.354284      0.243231      0.177476      0.127068
  24  15 3211.9546    4.1037  1.1932 12.9946 -0.0010  0.0233   0.0639   0.0553    0.0846   0.0000   436.4264       2.97616       14.3047      -4.81134     -0.653637      -6.74775      -2.15386      -3.66629       2.86492     -0.939191     0.0917352      0.131887       1.04943       1.43604     -0.509168     -0.229612    -0.0563509     0.0332628       1.50798       2.04685       2.10599       2.14866       2.27860       2.21824       2.06621       1.87781       1.56842       1.39318       1.13109      0.946164      0.754528      0.574212      0.439720      0.311110      0.229503      0.163263
  24  16 3358.4649    3.5948  1.7486 12.4053 -0.0022  0.0272   0.0462   0.0672    0.0618   0.0000   438.9971      -1.42087       11.1143      -4.04951      0.442097      -3.87317      -3.35742      -5.44922      -2.56141   0.000248597     -0.894477     -0.447719     -0.685719     0.0497474     -0.773392       1.40817     0.0252925     -0.547440       1.82122       2.38586       2.57345       2.75496       2.74730       2.68755       2.43439       2.22139       1.95999       1.65877       1.37680       1.09725      0.833995      0.685096      0.532969      0.380414      0.274699      0.196859
  24  17 3504.8794    2.9949  2.7049 11.8913  0.0002  0.0348   0.0317   0.0874    0.0473   0.0000   439.0283      0.582401       18.1883      -5.07120       6.64511      -3.07122      -4.50985      -4.81943      0.598214     -0.893960      -1.64525       2.32065     -0.472242       1.45328     -0.742118      0.115745     -0.347548     -0.100226       2.26367       3.02819       3.17743       3.47560       3.31414       3.32397       3.03205       2.72054       2.45927       2.12167       1.75383       1.42135       1.12581      0.885945      0.656626      0.484524      0.353372      0.242546
  24  18 3650.9200    2.5002  4.1342 11.1522  0.0007  0.0430   0.0213   0.1120    0.0407   0.0000   442.3196       9.77976       11.4674      -8.10579      -3.26882       1.55047       1.35644      -1.92888       1.26929      -1.96739       2.89078      0.179674      -1.10749       1.77650     -0.451221      0.388204    0.00826512     -0.114448       2.82095       3.74288       3.91944       4.16718       4.25024       4.11685       3.88957       3.41890       3.07749       2.53352       2.19195       1.74703       1.37506       1.09005      0.814115      0.614147      0.436089      0.304371
  24  19 3796.8266    2.0520  5.7693 10.7484 -0.0002  0.0548   0.0156   0.1428    0.0366   0.0000   440.7332       2.46840       5.47702      0.269718      -7.81224      -10.2010      -2.96987      -1.76289       1.37424      -1.34269      -3.36346      -1.40844      0.950953       1.12806      0.605490     -0.338521     -0.387575     -0.630520       3.69342       5.02296       5.47572       5.65449       5.63051       5.32474       5.13279       4.50761       4.03387       3.40554       2.82027       2.35073       1.82461       1.43788       1.04440      0.782508      0.551596      0.381257
  24  20 3942.5210    1.7424  7.9199 10.3556 -0.0002  0.0684   0.0116   0.1829    0.0331   0.0000   434.3393      -3.63866       9.63765      0.109198       3.03376      -8.15014       4.06234     -0.531690      -8.70832      -1.86566       4.01540      -2.53623      0.166754       1.24726       1.43018       1.10475      0.993223      0.134127       4.38931       5.99297       6.24561       6.78788       6.74352       6.54676       6.16643       5.40388       4.81491       4.10583       3.52288       2.79743       2.23855       1.71431       1.29842      0.951758      0.684226      0.479573
  24  21 4088.1603    1.4595 10.3176 10.0996 -0.0001  0.0858   0.0088   0.2344    0.0299   0.0000   439.6692      -7.24505       17.1318     -0.285240      -17.5157     -0.819236      -2.16543       1.20688      -14.3404       7.89950       1.91281      -3.34550       2.63989       3.73546       3.10567      -2.73750     -0.342058      0.533355       5.46989       7.46134       7.76554       8.48406       8.48786       8.09366       7.58326       6.78382       6.18148       5.11307       4.36853       3.55166       2.78326       2.19339       1.63177       1.19839      0.865655      0.602084
  24  22 4233.8105    1.2127 12.5790 10.0406 -0.0010  0.1095   0.0069   0.2940    0.0263   0.0000   428.8476       2.61073       16.8551       12.0359       18.1909      -8.35859      -30.3919      -2.90695       4.95724       1.19283      -2.38193       1.77055      0.939866      -3.57186      0.697271      -1.70854      0.977561     -0.794424       6.90822       9.35432       10.3143       10.7377       10.8811       10.2851       9.76591       8.70204       7.70904       6.57429       5.50907       4.54711       3.58844       2.75903       2.11306       1.52749       1.07374      0.752783
  24  23 4379.3496    0.9874 15.4329  9.9524 -0.0010  0.1391   0.0054   0.3769    0.0236   0.0000   430.1696      -1.20883       21.7418      -7.49575      0.481466      -10.9962      -6.88717      -3.77012       4.18294      -11.3631      -10.1049       8.20223      0.804584      -3.25373      -2.76556      -1.74507       3.61103      -1.67432       8.82252       12.0828       12.9862       13.7616       13.8406       13.2461       12.2379       11.1699       9.79733       8.53505       7.10790       5.76564       4.63257       3.56938       2.67217       1.95447       1.39682      0.968530
  25   5 1674.0694    0.2876  0.2687  9.3149  0.0005  0.0127   0.0094   0.0277    0.0315   0.0000   440.0377      -1.07979       19.0459      0.943870      -1.80598      0.283522       1.24803     -0.206283     -0.399171      0.971296      0.406137     -0.359764     -0.104191    -0.0225708      0.185638     -0.198106    -0.0398252      0.114014      0.882903       1.02938       1.22100       1.21052       1.14133       1.23087       1.20622       1.03123      0.978017      0.811246      0.608202      0.474800      0.427577      0.320733      0.256179      0.206524      0.140160      0.112938
  25   6 1847.8525    0.4480  0.5477  9.2447 -0.0002  0.0181   0.0100   0.0351    0.0480   0.0000   440.3317    -0.0503055       15.8070      0.157372      -2.27936       1.27633      0.315528      0.416900     -0.903600     -0.431688     0.0355909     0.0727290     0.0735657     -0.137063     0.0812856      0.258407    -0.0293277    -0.0491122       1.05368       1.46629       1.45496       1.60084       1.63252       1.54922       1.50939       1.25814       1.17365       1.00752      0.901447      0.707835      0.593268      0.437363      0.339628      0.255557      0.186768      0.130406
  25   7 2016.8963    0.6840  0.5359  9.5741 -0.0026  0.0156   0.0148   0.0331    0.0560   0.0000   438.8022      -1.13239       16.2846      -1.17370      -2.16626       2.96376      0.320972     -0.105247      0.655569      0.845626      -1.06617     -0.462412     -0.310280      0.816759     -0.151285      0.292552    -0.0586408     0.0615744       1.01802       1.40225       1.52318       1.68187       1.64830       1.58202       1.43494       1.32464       1.07376      0.978926      0.784672      0.674691      0.504114      0.403130      0.285141      0.225319      0.159214      0.107289
  25   8 2181.7392    0.9809  0.7953 10.0440 -0.0005  0.0178   0.0178   0.0432    0.0675   0.0000   440.8668      -1.00426       17.5992       2.53420      -2.19389     -0.943325       1.76492      -3.26819      -2.15327      0.942808     -0.586909      0.593210      0.455062     -0.677459    -0.0134152      0.159209    -0.0578439     0.0863360       1.13964       1.54103       1.66185       1.84374       1.77344       1.74987       1.69176       1.38651       1.26575       1.04442      0.933741      0.704134      0.576957      0.438205      0.334411      0.258628      0.187971      0.136294
  25   9 2340.4722    1.3514  0.9845 10.3902  0.0028  0.0186   0.0224   0.0493    0.0847   0.0000   440.0142      -1.12402       15.2150      -4.08969      -1.30110      -4.15453      -3.62302     -0.496950       1.14544      -1.30662      0.124818     -0.807189       1.03177     -0.390943       1.12874     -0.202175    -0.0321760      0.150509       1.25059       1.63669       1.73734       1.83669       1.86384       1.78854       1.72729       1.48131       1.32326       1.15545      0.973161      0.814120      0.638292      0.503571      0.378451      0.282368      0.200687      0.144902
  25  10 2494.3559    1.8135  0.9542 10.8860  0.0009  0.0188   0.0296   0.0453    0.0865   0.0000   441.1641       1.57580       14.5747       1.28609     -0.698176       1.50344     -0.386894     -0.883163    -0.0185571       2.70505      -1.45165      0.955872      0.473924     -0.941879     0.0127474      0.248670     -0.184093      0.160445       1.15025       1.55069       1.72201       1.84049       1.78905       1.76011       1.65504       1.48854       1.25736       1.14769      0.956776      0.755602      0.640028      0.475281      0.369933      0.271367      0.200573      0.137615
  25  11 2646.2402    2.4618  0.9936 11.3270 -0.0020  0.0185   0.0392   0.0470    0.1035   0.0000   438.2844    -0.0689205       12.3970      0.425485      0.185078      0.183849       1.11502      -1.07266       1.44354       1.70648     -0.540400     -0.375725     -0.331885   -0.00174853      0.288282      0.231180     0.0945359      0.194560       1.17438       1.55297       1.64791       1.74290       1.78236       1.73213       1.60588       1.45555       1.32408       1.11748      0.947499      0.764797      0.608991      0.470463      0.369301      0.281606      0.210387      0.148744
  25  12 2797.3467    3.2054  0.9460 11.9261 -0.0010  0.0175   0.0525   0.0457    0.0983   0.0000   439.6119    -0.0416750       16.4309     -0.735175      -3.93800      -1.99877       2.16626      -1.28977      -1.22351      0.138301      0.282159      0.353897      0.105667      0.193833      0.326844      0.389516     -0.215347     -0.143789       1.15907       1.44182       1.53988       1.72903       1.69649       1.62272       1.56039       1.40189       1.25033       1.05055      0.903644      0.729106      0.571297      0.464679      0.337491      0.285176      0.200223      0.140576
  25  13 2947.3932    3.7856  0.8542 12.5918 -0.0007  0.0172   0.0647   0.0423    0.0825   0.0000   438.4026      0.429380       15.5847      -1.59632       3.42445      -3.83005      0.847377     -0.206494       1.98107     -0.366647      -1.07355     -0.178861      -1.25118    -0.0566728      0.132970     0.0927856      0.215722      0.100644       1.14388       1.53517       1.66757       1.81308       1.73867       1.67280       1.61309       1.39938       1.29867       1.06584      0.911421      0.713193      0.566420      0.454853      0.343645      0.251862      0.194441      0.139998
  25  14 3096.1584    4.2276  1.0397 12.7035 -0.0030  0.0199   0.0676   0.0491    0.0973   0.0000   438.1439      -1.29866       16.1459      -2.63689     -0.499540      -3.55113      0.420610      0.572451      -2.82531     -0.455811      0.142181     -0.672478     -0.684172      0.773574      0.115160      0.262566     -0.269045      0.459063       1.24588       1.72040       1.70491       1.92771       1.82665       1.80392       1.69094       1.63055       1.41868       1.18516       1.00744      0.805968      0.658070      0.514608      0.396161      0.300196      0.227371      0.158718
  25  15 3243.8734    4.0682  1.2981 12.7827 -0.0034  0.0225   0.0590   0.0579    0.0836   0.0000   439.2432      -1.50086       13.7078      -1.75170     -0.862014     -0.343898       1.79047     -0.228008     -0.830192     0.0936600      -1.33658    -0.0314862      0.190009      0.909864      0.140735      0.113772    -0.0974910     0.0566545       1.44582       1.90272       2.06411       2.22567       2.14972       2.10547       1.93892       1.82428       1.60624       1.35482       1.15673      0.965580      0.766893      0.589264      0.460498      0.332299      0.251977      0.173511
  25  16 3391.1122    3.5293  1.8369 12.4527 -0.0006  0.0273   0.0440   0.0706    0.0602   0.0000   439.0503       1.49109       11.8933      -3.51582     -0.749070      -5.73076       2.54310      -1.56865      -2.66125      0.186528     -0.357369    -0.0808717      -1.53038      0.334464      0.979719    -0.0274024     -0.377397      0.209058       1.66109       2.24324       2.35031       2.54822       2.50240       2.47940       2.34655       2.13398       1.91030       1.60966       1.35275       1.10948      0.906025      0.690137      0.550282      0.413267      0.298732      0.211678
  25  17 3538.0758    2.9418  2.8730 11.6869 -0.0015  0.0340   0.0292   0.0892    0.0464   0.0000   444.3141      -1.10447       16.1676      -6.45639      0.916806      -5.46237      -1.20338     -0.690435     -0.918177      -3.41035       2.27106       2.96766       1.37550     -0.725416     -0.417743       1.15003     -0.102046     -0.486248       2.11412       2.83414       2.92613       3.24375       3.22450       3.12718       2.88644       2.67178       2.37434       2.09874       1.70582       1.43295       1.11727      0.888627      0.681650      0.519926      0.375689      0.271925
  25  18 3684.8825    2.4072  4.4754 11.0185  0.0001  0.0446   0.0192   0.1133    0.0382   0.0000   437.9128       1.57643       10.9821       5.18621      -7.17649      -3.61306      -5.27497       7.79222       3.79873      -5.58246      0.843823     -0.913161     -0.380130     -0.351747     -0.185558      0.628337   -0.00868628      0.147383       2.82578       3.76615       4.11495       4.27206       4.31852       4.17867       3.95588       3.53332       3.14314       2.76719       2.29848       1.89827       1.50780       1.22036      0.905844      0.689470      0.480389      0.342664
  25  19 3831.2105    1.9909  6.3295 10.5925 -0.0004  0.0561   0.0139   0.1494    0.0343   0.0000   437.4283       2.43954       7.63901      -3.43176       3.54581       5.96619      -2.30191      -7.47576       1.98910       4.04277      -4.88859      0.538742       3.00441       1.08073      -1.37886      0.745235     -0.658082      0.108280       3.44391       4.67923       5.02731       5.41517       5.31683       5.23762       4.92498       4.39097       3.94259       3.36832       2.86597       2.37378       1.87218       1.48266       1.11636      0.843827      0.610700      0.435157
  25  20 3977.4111    1.6400  8.6065 10.3226 -0.0003  0.0716   0.0105   0.1962    0.0303   0.0000   431.6216      -4.12843       13.6510       7.52249      -3.93575      -10.5215      -2.44198      -5.02348     -0.181651       3.68634     -0.760433      -2.04501     -0.448016      0.166537      -3.36319     -0.442504      0.425722     -0.628530       4.41820       6.02062       6.39688       6.80832       6.88393       6.62367       6.28905       5.66877       5.00914       4.33211       3.67537       3.02003       2.43693       1.91864       1.44364       1.08285      0.767284      0.558625
  25  21 4123.6760    1.3944 10.5745 10.0864 -0.0002  0.0864   0.0082   0.2376    0.0284   0.0000   445.5869       7.92070      -2.41408      -3.01579      -3.20712      -9.15744       1.31053     -0.471646     -0.381533      -2.64769      -8.88472       3.25261      0.985249       1.91534      -1.03525      0.440187     -0.674360     -0.682744       5.38076       7.21347       7.82210       8.34389       8.36013       8.11089       7.55972       6.86507       6.05508       5.31040       4.47846       3.66760       2.97747       2.29716       1.76687       1.31666      0.938327      0.669378
  25  22 4269.7488    1.1653 13.4912 10.0366  0.0001  0.1151   0.0064   0.3082    0.0243   0.0000   429.2034      -13.3628       21.1605      -5.04706      -2.14277       9.42892       5.58538      -16.1368      -11.5911       14.4273       10.9628     -0.440216       3.38772      0.860700       1.47868       3.65362     -0.567779       1.37637       7.07633       9.59245       10.3600       11.0220       10.9312       10.6409       9.93306       9.14484       8.06347       7.07415       5.91702       4.93026       3.91215       3.10612       2.33219       1.75705       1.27990      0.899957
  26   4 1508.7052    0.1687  0.1321  9.3096 -0.0088  0.0098   0.0096   0.0212    0.0245   0.0000   439.8558     0.0469341       20.1245     -0.514134      -3.50962     -0.368875     -0.779444     -0.404460     -0.227863     -0.391412     -0.156265      0.262933     -0.472180     -0.221944     -0.250809     -0.192582      0.219016    -0.0810569      0.623054      0.809673      0.951861       1.07904      0.855112       1.02810       1.09859      0.828851      0.783725      0.697306      0.512417      0.378969      0.372415      0.319525      0.223303      0.188735      0.151616     0.0866904
  26   5 1694.0488    0.3258  0.2849  9.3389 -0.0010  0.0153   0.0100   0.0256    0.0321   0.0000   440.0779     -0.976760       19.6550     -0.455097      -3.56113      0.810253      0.856758      0.212167     -0.416814      0.187722      0.740839     0.0787429     -0.322959     -0.250966     0.0847112      0.163654     0.0860621     -0.108506      0.801905       1.22965       1.17050       1.36906       1.28785       1.32103       1.24175       1.06360       1.04701      0.775279      0.717651      0.520616      0.483082      0.326649      0.321790      0.185126      0.177411      0.113791
  26   6 1869.0173    0.4865  0.4512  9.3603 -0.0076  0.0150   0.0122   0.0305    0.0465   0.0000   440.3224     -0.587154       18.9263     -0.144092      -1.77412     0.0234796      -1.40785      0.816098     -0.521721      0.413441      0.124550     -0.411897     -0.815172      0.237768      0.937395     -0.363551      0.301026    -0.0361356      0.913693       1.23190       1.46997       1.48085       1.37471       1.41094       1.22933       1.15944       1.07963      0.912965      0.812348      0.709475      0.543413      0.435916      0.336490      0.249251      0.184857      0.129919
  26   7 2039.7313    0.7256  0.6908  9.4690 -0.0015  0.0166   0.0138   0.0382    0.0658   0.0000   440.1585     -0.823153       18.9882       1.09185      -3.07619      -1.84396      -1.25664     -0.351534      -1.87015      0.541212      0.664142     -0.543130     -0.245673     -0.448711     -0.136308     0.0102160     0.0683435     0.0590937       1.03321       1.36319       1.46105       1.60548       1.59598       1.61759       1.45513       1.29796       1.13493      0.993791      0.859058      0.693760      0.579779      0.447334      0.323333      0.259660      0.183590      0.135981
  26   8 2206.0592    1.0325  0.7875 10.0376 -0.0015  0.0170   0.0182   0.0408    0.0720   0.0000   441.0291      0.804575       16.5595      -3.14677      -3.81445      -4.78682     -0.821859      0.969235     -0.287282      0.394786     0.0631520     -0.355206      -1.27025    -0.0648146    -0.0731298      0.180296      0.217567    -0.0451170       1.05232       1.45634       1.49072       1.65268       1.58602       1.55032       1.49472       1.35481       1.22011       1.03943      0.878693      0.717773      0.578619      0.469866      0.354397      0.275589      0.195978      0.146056
  26   9 2366.0500    1.4443  0.9230 10.6459 -0.0026  0.0182   0.0242   0.0449    0.0760   0.0000   438.4912     -0.685759       18.5778       1.36559      -4.25809     0.0419878       3.47898      -3.26703     -0.295459     -0.624912      -2.14878    -0.0569022     -0.556857     -0.215214      0.624288      0.233585      0.162995    -0.0463301       1.12530       1.40681       1.57555       1.67203       1.70785       1.67257       1.58093       1.38717       1.27060       1.11001      0.910977      0.725054      0.609026      0.482284      0.377638      0.289981      0.209952      0.152887
  26  10 2521.2069    1.9249  0.9975 11.2095 -0.0015  0.0184   0.0313   0.0481    0.0800   0.0000   439.1137     -0.902898       13.0601      -2.29812       1.12771      -2.99543       1.55133      -1.77902       1.06277       2.39784     -0.798581     -0.717384     0.0312072    -0.0370365      0.965300      0.131994     0.0195508    -0.0190460       1.16491       1.47299       1.62197       1.72522       1.72085       1.76283       1.60253       1.49008       1.26197       1.10257      0.944431      0.784741      0.623718      0.511560      0.382664      0.297905      0.209199      0.162118
  26  11 2674.3221    2.6404  1.0089 11.5404  0.0007  0.0181   0.0418   0.0487    0.0977   0.0000   439.4627      -1.89246       13.7431      -1.34600     -0.411594      -2.54634      -1.90288      -1.54858       1.65157       1.63446     -0.552279      0.556681     -0.716885       1.05660      0.150480      0.396066      0.157181      0.218100       1.14480       1.51259       1.60378       1.76504       1.80807       1.74437       1.62264       1.44389       1.33080       1.10795      0.944625      0.765093      0.609781      0.476395      0.380039      0.286163      0.220530      0.157961
  26  12 2826.5345    3.2917  0.9141 12.3636 -0.0017  0.0174   0.0539   0.0446    0.0773   0.0000   439.2775      0.549608       16.5994     -0.883254      -3.01158      -2.54850       1.81289      -2.59956    -0.0815709      0.290167      0.827238     -0.269639     -0.263490    -0.0494883      0.395432    -0.0457081     -0.345873     -0.166325       1.11170       1.37893       1.48712       1.61158       1.56227       1.54898       1.49490       1.40711       1.21401       1.03944      0.910971      0.727115      0.599328      0.476630      0.376396      0.286468      0.211826      0.156872
  26  13 2977.4574    4.0414  0.8405 12.6357 -0.0010  0.0166   0.0681   0.0399    0.0814   0.0000   439.0990       2.16078       16.2848      0.952376      -1.01303     -0.765997       2.12323      -1.43726     -0.434059      0.413397      0.192478      0.217423       1.08073       1.31622     -0.462295      0.131079     0.0204037    -0.0724014       1.01641       1.31194       1.45953       1.56073       1.53075       1.49519       1.39565       1.29668       1.13253      0.997745      0.876719      0.693127      0.585896      0.452443      0.344325      0.262650      0.200057      0.144453
  26  14 3126.8935    4.2805  1.0481 12.7649 -0.0010  0.0191   0.0671   0.0487    0.0948   0.0000   437.3003       1.27946       14.1921      -5.80469    -0.0450754      -4.04572      -1.90153      -1.34920      -2.71543      0.353115      0.337521      0.470646      0.112588     0.0603851      -1.01992    -0.0341685     -0.166042     -0.311718       1.19051       1.58102       1.67648       1.77431       1.69876       1.73170       1.68428       1.53979       1.33868       1.14337       1.00123      0.816446      0.641519      0.539222      0.405559      0.312285      0.228264      0.170158
  26  15 3275.3870    3.9939  1.4014 12.6213 -0.0008  0.0229   0.0546   0.0604    0.0834   0.0000   436.9254       5.39540       15.0861      -2.68296      -2.13978      -7.45117    -0.0763975      -2.43903      0.165831     -0.785475     -0.362294      0.481193      0.458636     -0.287480      0.403510      0.343646      0.465991     0.0365661       1.36361       1.83459       1.95759       2.03577       2.11240       1.98385       1.95224       1.75570       1.62668       1.35135       1.16451      0.937794      0.802756      0.620936      0.491963      0.369738      0.264902      0.195740
  26  16 3423.3436    3.2656  2.1639 12.1644 -0.0000  0.0290   0.0369   0.0768    0.0539   0.0000   441.2627      0.340943       7.47609      -3.82109       2.19673      -10.0763      -3.96715     -0.619472       2.58502      0.628666      0.440107      -1.29015      0.170300      0.176992     -0.446712    -0.0163760      0.442392    0.00312091       1.71733       2.28442       2.44014       2.67453       2.65888       2.57194       2.43741       2.22657       1.99714       1.72308       1.46456       1.24098      0.998242      0.799306      0.609804      0.457625      0.332843      0.246599
  26  17 3570.9715    2.7461  3.3052 11.5744 -0.0004  0.0375   0.0252   0.0938    0.0420   0.0000   443.5312      -1.67956       8.33767      -7.93732      -2.62458     -0.964907       3.56644      -2.79319      -3.70700      0.118308       2.98592     -0.201025      0.793033      0.884830       1.11539     -0.864536     -0.618582     -0.201965       2.23662       3.04632       3.23753       3.42708       3.57025       3.37192       3.26754       2.82493       2.62556       2.27244       1.97072       1.58660       1.30843       1.01108      0.796684      0.596286      0.442972      0.315585
  26  18 3718.3409    2.2766  4.8189 11.0155 -0.0015  0.0463   0.0176   0.1202    0.0351   0.0000   440.3267     -0.194924       8.16512      0.898696       1.00117      -3.68998       2.33686      -5.67743     0.0573830      -1.91022      0.973987       5.53853       3.15772     -0.509609      -1.46609      0.899888      0.688359      0.348874       2.75801       3.63277       4.00589       4.20853       4.24460       4.11152       3.91057       3.60166       3.22406       2.77976       2.37720       1.98050       1.58344       1.25584      0.975232      0.759485      0.555725      0.398612
  26  19 3865.3650    1.9058  6.6560 10.5216 -0.0001  0.0573   0.0127   0.1522    0.0324   0.0000   436.9121       2.20766       8.91384      -8.08345       7.01827      -8.94600       2.36255      -5.04381    -0.0164137       5.69525       3.25519      -2.31771     -0.671136      0.798895     -0.939401     -0.721376     -0.962758   -0.00397225       3.41261       4.67300       4.92383       5.30702       5.30906       5.20879       4.93223       4.48394       4.02010       3.45398       2.97945       2.46894       2.00531       1.57406       1.21528      0.927491      0.676718      0.490210
  26  20 4012.1927    1.5676  8.8534 10.2787 -0.0009  0.0741   0.0097   0.1989    0.0293   0.0000   441.0134       14.9136       10.1845     -0.603245      -1.67210      -2.32221      -5.07300      -5.25878      0.598669       3.59287     -0.568610      -4.57142       1.00604      0.479596      -3.95896       2.74021     -0.588114       1.10014       4.36456       6.01600       6.43860       6.95065       6.97010       6.68000       6.42210       5.75222       5.23757       4.51713       3.83986       3.13641       2.57952       2.04120       1.58894       1.18208      0.865432      0.622792
  26  21 4158.7893    1.3246 11.4708 10.1317  0.0000  0.0948   0.0075   0.2575    0.0261   0.0000   435.4658      -11.4035       16.3540      -4.13085       5.53887      -11.5458      -6.39696       12.3040       2.75699      0.369654       5.35213      -2.85069       2.57798       3.93461      0.195689     -0.423525    -0.0528907      0.596769       5.62454       7.49086       8.15901       8.61658       8.70158       8.52712       8.09809       7.33698       6.55875       5.72550       4.86179       4.08365       3.33482       2.64465       2.02563       1.53483       1.11333      0.813841
  26  22 4305.5247    1.0899 14.1424 10.0397  0.0000  0.1238   0.0059   0.3234    0.0231   0.0000   433.2772       2.99194       15.8111      -11.4904      -11.7188      -2.96742      0.675638       1.76697      -9.36574    -0.0537743      -1.59784      0.128210       7.89111       5.59886      -1.87348     -0.994393       1.47148      -2.19331       7.18561       9.79475       10.5846       11.3877       11.2101       11.1281       10.4680       9.46316       8.60987       7.55097       6.35658       5.27946       4.28630       3.49327       2.61472       2.01209       1.45972       1.04850
  27   4 1527.5486    0.1958  0.1688  9.3141 -0.0090  0.0131   0.0088   0.0218    0.0258   0.0000   439.6125      0.371375       19.1510     -0.725337      -3.79258     -0.284077       1.02388     -0.830701      -1.01257     -0.169394     -0.355441     -0.198630     -0.344860     0.0549982     -0.385131      0.328427    0.00783005     -0.154881      0.852390       1.06683       1.23396       1.17646       1.33175       1.35856       1.28751       1.00426      0.960213      0.722844      0.660078      0.565783      0.415431      0.343219      0.262056      0.208502      0.155273     0.0955823
  27   5 1713.5893    0.3392  0.3171  9.3283 -0.0089  0.0137   0.0100   0.0266    0.0344   0.0000   440.7727     0.0223308       18.5152      0.710343      -2.72700   -0.00555282     -0.277301      0.160960      -1.36901      0.476909      0.278171     -0.266203     -0.204531      0.631331     -0.635238     -0.343305      0.113743     0.0665573      0.687562       1.09476       1.02834       1.25870       1.10481       1.21137      0.993820       1.05366      0.868711      0.808763      0.654481      0.551260      0.474847      0.359142      0.290491      0.205586      0.162403      0.110804
  27   6 1889.7440    0.5249  0.5033  9.4181 -0.0021  0.0150   0.0116   0.0320    0.0479   0.0000   440.2486      0.110689       18.5857      0.601441      -3.38677      -1.37224     0.0245064       1.54536     -0.972049      0.449246     -0.138797      0.185870     -0.975114     0.0275746    -0.0692237    -0.0416476     -0.167307    -0.0215340      0.889393       1.21147       1.32089       1.33217       1.29880       1.24182       1.25158       1.14580       1.07776      0.913960      0.761690      0.679676      0.549155      0.447464      0.328346      0.268569      0.200820      0.140215
  27   7 2062.0236    0.7580  0.6836  9.6382 -0.0002  0.0162   0.0142   0.0394    0.0605   0.0000   438.8035      -1.05728       19.0373       1.34184      -1.45778      0.145905       1.68109     -0.238631      -1.26844     -0.703676      0.189603    -0.0125584     -0.365980    -0.0764353      0.636593    -0.0898159     -0.162652     0.0932898       1.00757       1.32519       1.45966       1.54727       1.57093       1.52906       1.45256       1.24674       1.07871       1.03549      0.879073      0.767678      0.583175      0.478643      0.373037      0.276211      0.204297      0.146251
  27   8 2229.6881    1.0862  0.8914  9.9780 -0.0018  0.0175   0.0177   0.0436    0.0778   0.0000   440.0702      0.763451       18.1968      -1.43458      -5.65911     -0.287976       1.38087      0.358796      -1.12125     -0.427642      0.651780      0.709722    -0.0522959     -0.463549      0.448480      0.655938    -0.0472287      0.144330       1.04894       1.37863       1.50012       1.60050       1.59193       1.47331       1.51338       1.33216       1.19788       1.09417      0.910433      0.779470      0.647520      0.504972      0.388378      0.299192      0.229120      0.163352
  27   9 2390.9595    1.5298  0.9442 10.7049 -0.0020  0.0178   0.0243   0.0447    0.0765   0.0000   438.2068      -1.04737       13.0352      0.763741      -2.15427      -3.12374     -0.639281       1.77891       1.76744      -2.07427     -0.769267     -0.318880     -0.120991      0.219088      0.902305      0.118716      0.168303     0.0697569       1.06128       1.37698       1.48614       1.61121       1.59871       1.57190       1.49649       1.33828       1.21633       1.06143      0.938283      0.784239      0.645130      0.493794      0.414880      0.305761      0.222113      0.160511
  27  10 2547.5318    2.0892  1.0125 11.3828 -0.0003  0.0187   0.0329   0.0466    0.0796   0.0000   439.1480     0.0483786       16.7282      -1.39842      -1.52437     -0.714257      -1.50342     -0.990904      0.377214      0.409894      0.825884      -1.56442      0.222795       1.64884      0.421117     -0.474386     -0.438338      0.313204       1.11933       1.49078       1.63162       1.76248       1.77043       1.73882       1.64535       1.46968       1.34346       1.10709      0.988191      0.827032      0.645222      0.527818      0.405598      0.315646      0.230108      0.173492
  27  11 2702.0781    2.6535  1.0561 11.9380  0.0005  0.0191   0.0412   0.0487    0.0800   0.0000   437.8947    -0.0855101       14.6473      0.854309      -4.49870      -3.88909       3.33367      -1.74209      0.408931     -0.997221      -1.73861     -0.206325      0.633987     -0.351640     -0.374548     -0.149304   -0.00463916     -0.111188       1.13704       1.44937       1.57352       1.70386       1.72005       1.67259       1.61341       1.44216       1.29220       1.19184      0.988210      0.834517      0.648127      0.543286      0.416217      0.323890      0.250992      0.181993
  27  12 2855.3797    3.3674  0.9621 12.1812 -0.0022  0.0178   0.0526   0.0432    0.0930   0.0000   438.8821      -2.19296       17.1403     -0.957609     0.0590416      -5.21860       1.70311      -2.80959      -1.13736      0.891632      -1.15976     -0.174516      0.109636     -0.590250      0.258339     0.0441851     0.0209758      0.120964       1.05854       1.41142       1.49682       1.64525       1.62251       1.59044       1.55157       1.38759       1.27358       1.04454      0.929372      0.772416      0.636630      0.486935      0.400439      0.310555      0.220529      0.166285
  27  13 3007.0364    4.1499  0.8716 12.8055 -0.0005  0.0163   0.0686   0.0426    0.0777   0.0000   438.8987      0.744493       14.7130      0.135885      -3.98400      -2.13650      0.510051     -0.796025     -0.700763     -0.522673     -0.301100     -0.679207     -0.229784      0.364520      0.249074     -0.240126     -0.231106    0.00465942      0.986791       1.31009       1.34829       1.49864       1.42645       1.42947       1.38881       1.27855       1.15955      0.985902      0.848699      0.706537      0.586528      0.476320      0.366805      0.281884      0.205447      0.150754
  27  14 3157.2301    4.1893  1.0741 12.8333 -0.0005  0.0193   0.0632   0.0482    0.0863   0.0000   439.4035       3.04673       14.3052     -0.136922      -2.36416      -6.58369     -0.277596      -3.51211       2.32536      -1.15492      -1.47072      0.366279   -0.00447372      0.420939      0.127977     0.0857899    -0.0503851    -0.0108628       1.10948       1.51479       1.56742       1.75258       1.70512       1.73399       1.57078       1.50018       1.30165       1.15530      0.998229      0.834205      0.679911      0.553342      0.406836      0.320395      0.241375      0.181797
  27  15 3306.5159    3.8393  1.6034 12.6933  0.0038  0.0249   0.0494   0.0627    0.0635   0.0000   436.8546       3.87968       15.6076      -4.55456      -3.13697      -2.22095      0.512662      -2.21339       3.07540     0.0812855      -1.50976      0.391984      0.549230      0.584008      0.297442     -0.199009      0.371978    0.00282382       1.48647       1.98228       2.07627       2.25148       2.24724       2.20953       2.13916       1.96642       1.76666       1.49872       1.27300       1.06606      0.893910      0.715772      0.548053      0.433110      0.312027      0.233240
  27  16 3455.2552    3.1197  2.3392 12.1740 -0.0007  0.0305   0.0344   0.0799    0.0504   0.0000   436.2685      -1.20497       10.3236      -3.04708       1.85045       2.16491      -3.62990       1.66635      -1.32387       1.24255      -1.74102     -0.882470      -1.48577      0.689513      0.351410     -0.316385      0.120633     -0.410701       1.79689       2.37788       2.54260       2.79313       2.78631       2.75936       2.62462       2.38386       2.06875       1.83489       1.60144       1.30480       1.06785      0.875011      0.661570      0.518526      0.377415      0.279358
  27  17 3603.5002    2.6767  3.5104 11.3876 -0.0005  0.0367   0.0234   0.0971    0.0415   0.0000   441.0147      -2.83965       14.2790      -5.15731      0.258775      -5.32475      -8.14621     -0.298025      0.238519     -0.770598      0.163559       1.78208      -1.59862     -0.940724       1.04875    -0.0959871     0.0777765     -0.803893       2.12437       2.77224       3.04373       3.24747       3.28791       3.18826       3.01336       2.77498       2.55013       2.21438       1.90122       1.56346       1.31404       1.04688      0.813612      0.627747      0.467987      0.339251
  27  18 3751.4800    2.1888  5.4451 10.8205 -0.0000  0.0483   0.0155   0.1269    0.0335   0.0000   438.1786       3.25843       15.4627      -7.14781      -3.67947       7.64682      -2.32859     -0.204478      -1.92201     -0.944960       1.09719      -1.60288      -1.02065      0.770243     -0.226642      0.697093      0.464899      0.402268       2.86085       3.80353       4.14472       4.41918       4.49103       4.32262       4.15508       3.75583       3.42500       2.97005       2.53811       2.11348       1.72947       1.36856       1.07931      0.833890      0.627717      0.450542
  27  19 3899.0998    1.8201  7.0524 10.6163  0.0001  0.0597   0.0120   0.1591    0.0292   0.0000   435.5167       3.06178       17.0314      -2.32951      -11.4772      -11.6342      -3.38438      -1.05252       5.98289       1.39678      -1.84763      -3.71373      -2.31767       4.02604       1.40147     -0.900363     -0.356052     -0.420568       3.46906       4.64248       5.00926       5.38939       5.30011       5.31763       5.01430       4.62392       4.14995       3.61732       3.14839       2.63393       2.12363       1.71323       1.34887       1.03347      0.761228      0.563585
  27  20 4046.5161    1.5160  9.7520 10.3087 -0.0010  0.0792   0.0089   0.2149    0.0268   0.0000   448.8035      -22.1572       22.3465       1.38791      -2.94994      -13.1516       8.36123       12.9541      -1.20924     -0.706377       5.18458      0.813822       3.82804      -4.01692      -2.14412      -2.66655      0.533169      0.217013       4.51334       6.10187       6.68050       7.05329       7.27436       6.93998       6.70287       6.09113       5.45015       4.82304       4.09170       3.43960       2.78762       2.26315       1.75820       1.33480       1.00162      0.733086
  27  21 4193.6178    1.2736 12.1248 10.1480 -0.0003  0.0999   0.0069   0.2720    0.0243   0.0000   436.3378      -4.46983       21.2940       7.77769      -19.9291       7.88285     -0.565424       7.71162       4.61773      -10.3327      0.971069      0.394683      -1.97717      0.906289      -3.88930       3.26599      0.476347      0.637103       5.61050       7.69732       8.26677       8.84655       9.00312       8.78248       8.37857       7.64829       6.86111       6.01111       5.17776       4.35135       3.58264       2.83560       2.23426       1.70795       1.25497      0.905142
  27  22 4340.3999    1.0325 15.1150 10.0102 -0.0000  0.1310   0.0053   0.3490    0.0219   0.0000   420.4324       2.57381       19.4254      -11.1012       6.20554      -21.2726      -2.56481      -10.9047       19.2933      0.214491      -6.91233       4.22761      -1.65972     -0.572804      -6.82204      -1.77250      0.242640      0.516252       7.44125       10.1069       11.0310       11.8341       11.8833       11.6452       10.9629       10.1720       9.03168       8.01097       6.77913       5.73923       4.66445       3.76934       2.91627       2.24101       1.65999       1.20943
  28   6 1910.1336    0.5321  0.4858  9.5226 -0.0027  0.0140   0.0118   0.0312    0.0448   0.0000   441.1267      0.125760       20.4689       1.32314      -1.46790     -0.716519      0.792649      0.781725      -1.95038      0.386125     0.0922067    -0.0921920      0.258006     -0.227337      0.169342    -0.0935386      0.181228      0.132526      0.835546       1.06215       1.14884       1.26216       1.14526       1.18257       1.13999       1.08151      0.957405      0.874838      0.724156      0.594191      0.505111      0.426744      0.334231      0.255801      0.190960      0.144773
  28   7 2083.8763    0.8076  0.6880  9.7810 -0.0024  0.0150   0.0147   0.0369    0.0577   0.0000   439.5716      0.601508       19.9087      -2.86064      -2.95460      0.484046      0.221349      -1.16016       1.05534    0.00359348       1.10943       1.15324    -0.0194485      0.129113     -0.104958     -0.214936     -0.141987      0.121135      0.860920       1.16493       1.27224       1.42686       1.38158       1.37599       1.31002       1.18670       1.04360      0.940380      0.765433      0.673622      0.544081      0.428482      0.325937      0.272292      0.200365      0.143039
  28   8 2252.8066    1.1533  0.8868 10.2443 -0.0013  0.0174   0.0188   0.0423    0.0705   0.0000   438.6407      0.849718       18.3456       1.48070      -4.80585     -0.525774     -0.345135      0.988427       1.23262       1.76460     -0.681560     -0.883331      0.315347      0.206261      0.908357     0.0189322      0.167285    -0.0125042       1.07555       1.43218       1.48685       1.57444       1.51701       1.51295       1.48253       1.34707       1.27285       1.08437      0.981931      0.833287      0.703368      0.551765      0.426183      0.328483      0.247376      0.185822
  28   9 2415.2649    1.6033  1.0186 10.8577 -0.0009  0.0185   0.0246   0.0468    0.0762   0.0000   441.2769       1.75132       16.2320      0.948951      -4.92450     -0.215857      -1.94043     -0.591450     -0.250232      -2.36037      0.316883      0.596550      -1.52449      0.693951     -0.156686     0.0248687    -0.0252182     -0.126123       1.03628       1.41543       1.49875       1.61509       1.63097       1.58230       1.49440       1.38360       1.24034       1.14331      0.964317      0.816553      0.686806      0.564647      0.425551      0.333907      0.248185      0.181987
  28  10 2573.3462    2.1586  1.0420 11.2941 -0.0025  0.0189   0.0323   0.0451    0.0886   0.0000   439.0137       1.15122       11.9581      0.211719     -0.659767     0.0514765      0.183838      -1.08900      -1.45519      -1.76348     -0.639187    -0.0274080     -0.930672     -0.204121      0.526506      0.328396      0.346668     -0.196308       1.13667       1.49847       1.59953       1.77258       1.81169       1.69944       1.67044       1.47873       1.33923       1.14177       1.02533      0.890586      0.713985      0.560905      0.433017      0.345120      0.266998      0.189042
  28  11 2729.3567    2.8694  0.9135 11.7616  0.0018  0.0166   0.0453   0.0412    0.0878   0.0000   439.1317     -0.822417       14.9913     -0.108250      0.905817      0.236102     -0.873365      0.792282      0.291148       1.19569      0.218354    -0.0287960       1.31552     -0.243891      0.495690     0.0741109     -0.236211     -0.370908       1.02288       1.30633       1.42370       1.48132       1.51416       1.43675       1.34591       1.29365       1.19013       1.04631      0.919525      0.792204      0.650366      0.523599      0.417300      0.322138      0.244332      0.171162
  28  12 2883.7310    3.6701  0.8960 12.3887 -0.0006  0.0161   0.0582   0.0413    0.0831   0.0000   438.6212       1.04960       15.5731      0.215000      -4.87565      -3.87610      0.166269      -2.41957      -1.58244      0.707079      0.800919     -0.380127       1.13865    -0.0165477      -1.00276      0.261133     -0.336667    -0.0355357      0.957505       1.25254       1.32684       1.42697       1.43220       1.41295       1.35604       1.26309       1.14001      0.960226      0.858887      0.726672      0.602519      0.491395      0.396033      0.284149      0.218074      0.170771
  28  13 3036.2165    4.1740  0.8599 12.9542 -0.0023  0.0167   0.0681   0.0412    0.0740   0.0000   437.8887       1.44056       16.8823      0.368362     -0.583439     -0.801625     -0.871918     -0.625652      0.259846     -0.567921      -1.66047      0.576344      0.957922      0.854881     -0.214517    -0.0196124      0.353224    -0.0880458      0.950419       1.28242       1.30649       1.45754       1.42583       1.42258       1.41769       1.21234       1.17025      0.984850      0.874240      0.735660      0.598803      0.472861      0.371653      0.298550      0.232623      0.171730
  28  14 3187.2460    4.0631  1.2329 12.9756 -0.0002  0.0207   0.0593   0.0561    0.0787   0.0000   436.7754       1.64326       15.9016    -0.0619721      -1.15047      -6.63788      -1.55071      -1.45882      -1.12963      -2.39186      -1.94499       1.23398      0.141533      0.220329     0.0376267    0.00176790     -0.271790     -0.254221       1.17406       1.58899       1.68607       1.84572       1.86923       1.74130       1.70204       1.55424       1.43609       1.23918       1.09787      0.931688      0.795364      0.628485      0.488641      0.372527      0.275989      0.211963
  28  15 3337.2571    3.7046  1.6610 12.5639  0.0003  0.0242   0.0456   0.0640    0.0629   0.0000   437.0419      0.568552       15.1500      -4.69070      -2.48315      -3.35641      0.767752      -1.15174       2.74520      0.172318     -0.256908       1.04385     -0.381908       1.02392      0.611535      0.529052     -0.190187     -0.116936       1.37778       1.81005       1.90997       2.09987       2.09264       2.02570       2.03800       1.75517       1.63769       1.44634       1.28881       1.08471      0.888614      0.708070      0.551358      0.435762      0.339130      0.252894
  28  16 3486.7324    3.1090  2.5784 11.9165 -0.0009  0.0310   0.0312   0.0801    0.0489   0.0000   439.2876      -2.21889       16.1282      -5.01569       1.37902      -4.56335       2.57097       2.02184       2.06479       2.77684       2.24475      -1.05075      0.713495       1.67414      0.703291     -0.212364    -0.0395789      0.286257       1.71292       2.31054       2.39509       2.68210       2.67956       2.63740       2.50617       2.31820       2.12371       1.86512       1.59840       1.33119       1.11151      0.904104      0.731658      0.547321      0.412849      0.309252
  28  17 3635.7582    2.5562  3.8978 11.2797 -0.0005  0.0392   0.0210   0.0988    0.0388   0.0000   439.6284      -3.23475       23.2579      -3.92248       1.00649      -7.91672       1.42308     -0.988045     -0.958304    -0.0649682       1.85046       1.52416      -1.23347      -1.20330      0.578088    -0.0208867     -0.948934     -0.663508       2.18958       2.90443       3.20656       3.43300       3.46091       3.36103       3.23167       2.94802       2.68500       2.38975       2.05959       1.69666       1.42768       1.15555      0.911500      0.714300      0.521929      0.387029
  28  19 3932.5305    1.7337  7.7538 10.5493 -0.0004  0.0636   0.0108   0.1709    0.0277   0.0000   434.5780      -5.85413       15.9728      -8.33868       2.69457      -8.47686      -5.01399      -9.91704      -6.35551       4.80594     -0.595718       3.36116       2.34274     -0.763832      0.630942      0.961246     -0.181850     -0.131653       3.54688       4.81640       5.10762       5.62307       5.65035       5.55855       5.23281       4.87660       4.41214       3.90921       3.29369       2.85530       2.27786       1.87663       1.46886       1.15294      0.863116      0.636270
  28  20 4080.3345    1.4528 10.4991 10.2994 -0.0002  0.0834   0.0081   0.2257    0.0257   0.0000   428.7382      0.264659       18.6183     -0.235086      -3.03143      -7.61024       6.69600       3.28619      -8.95430      -8.63113       5.39173       6.70774      -5.35082     -0.259387      -2.50480      0.236289     -0.974826      0.319246       4.63375       6.26015       6.73775       7.15441       7.26172       7.00607       6.80084       6.35070       5.76796       5.14062       4.35187       3.70310       3.04037       2.50894       1.96141       1.53265       1.14958      0.856166
  28  21 4227.9718    1.2160 13.1069 10.1254 -0.0007  0.1075   0.0062   0.2873    0.0234   0.0000   434.6543      -1.23311       24.6162       1.80399      -2.20035      -14.6675      -5.63021      -14.9242      -8.55299       4.68766      -6.30026       1.80361     -0.980288      0.851998      -1.48717     -0.706780       1.13462      0.647129       5.89685       8.05186       8.77744       9.27667       9.43005       9.15456       8.71779       8.24088       7.41338       6.55274       5.60210       4.80051       3.94676       3.22773       2.50848       1.96702       1.46259       1.08562
  29   4 1564.1253    0.1990  0.1994  9.3017 -0.0118  0.0136   0.0086   0.0237    0.0254   0.0000   439.4236      -1.48727       19.5327     -0.639883      -2.45392      0.952847     -0.915740      0.548429     -0.965299      -1.30830      0.108882      0.214918    -0.0883383     -0.301502     -0.505384    -0.0501358     0.0110286     0.0902164      0.699902      0.847124      0.960678       1.05080      0.978724       1.17952      0.987235      0.911946      0.908759      0.801169      0.604131      0.513644      0.482336      0.413720      0.310738      0.239619      0.163075      0.133420
  29   5 1751.5559    0.3678  0.3494  9.3762 -0.0034  0.0129   0.0098   0.0284    0.0341   0.0000   440.2033      -2.41781       21.5762      0.704743      -3.05073      -2.14016       2.46018      0.392059     -0.846785     -0.174964     -0.518501      0.633871    0.00339806     -0.249769      0.199633     0.0155406    -0.0694268     0.0597295      0.744492      0.983378       1.00667       1.19859       1.09238       1.11371      0.990836      0.989369      0.859735      0.824269      0.701920      0.609343      0.469312      0.388317      0.296052      0.238747      0.186939      0.140138
  29   6 1930.1763    0.5686  0.5500  9.4672 -0.0026  0.0146   0.0119   0.0335    0.0483   0.0000   440.8406      0.651164       20.5339       1.74779      -1.45832     -0.997966      0.854794       2.30243     -0.179316      -1.13811      0.177154       1.01753      0.612509     -0.807822     -0.278761     -0.483487     -0.304502     -0.156000      0.816299       1.08088       1.22455       1.19527       1.29316       1.16241       1.11346       1.04079      0.899902      0.885967      0.790071      0.665472      0.598094      0.500833      0.378424      0.299551      0.228416      0.157928
  29   7 2105.2971    0.8446  0.7319  9.8116 -0.0013  0.0154   0.0151   0.0403    0.0606   0.0000   441.5825      0.203941       22.7864       3.79114      -6.44328     -0.301569      0.746828     -0.730417    -0.0931251       1.64439     -0.307398    -0.0384157    -0.0371102     -0.550592     -0.123945      0.139402     0.0593927     -0.199256      0.915589       1.15030       1.30970       1.45311       1.45601       1.46437       1.32347       1.26131       1.12582      0.948694      0.794647      0.682129      0.573505      0.453276      0.362094      0.275412      0.213147      0.156180
  29   8 2275.3335    1.1952  0.9489 10.2002 -0.0010  0.0172   0.0186   0.0438    0.0765   0.0000   440.7489     -0.988189       18.5705      0.797649      -3.24718      -2.03158      -1.53010     -0.937742     -0.125459      0.111028     -0.318921     -0.997441      0.227656     0.0127294      0.685944     0.0631947    0.00201019      0.216414      0.973370       1.22032       1.37924       1.46771       1.48577       1.46115       1.39728       1.26966       1.21091       1.03964      0.902441      0.775961      0.671613      0.539381      0.431467      0.330389      0.248321      0.185179
  29   9 2439.0308    1.6939  1.0513 10.9305 -0.0029  0.0185   0.0253   0.0466    0.0775   0.0000   440.1637      -1.12195       17.0814     -0.861641      0.363262      -2.30723      -1.24410     -0.606602      -1.16656     0.0115636     -0.799966      0.479555      0.547290      0.111408    -0.0747533     -0.318343     -0.397993     -0.642062       1.02257       1.30443       1.43511       1.52539       1.51481       1.54623       1.52367       1.33051       1.25052       1.09751      0.937527      0.808670      0.686690      0.556595      0.438849      0.350155      0.266328      0.194966
  29  10 2598.6851    2.2838  1.0395 11.6337 -0.0026  0.0183   0.0342   0.0469    0.0762   0.0000   438.9495     -0.372069       16.7317      -2.69718      -3.25952     -0.463970    -0.0963864      -2.21843      -1.58227      -1.26159       2.19304       1.70009   -0.00560982     0.0462624      0.621688     -0.182546     -0.425734     -0.237180       1.02469       1.34176       1.40157       1.54653       1.59036       1.53896       1.49177       1.38373       1.26516       1.10676      0.986459      0.805537      0.669937      0.548589      0.431123      0.346404      0.264725      0.206844
  29  11 2756.1295    3.0047  0.9028 12.0838 -0.0017  0.0162   0.0468   0.0416    0.0760   0.0000   439.2394     -0.309082       14.8211      -2.68193     -0.291529      -2.89658     -0.251078      0.441038      -1.70935     -0.944843      0.767569       1.07510     -0.687401   -0.00927894    -0.0625821      0.131473      0.227575      0.211857      0.948406       1.21081       1.30684       1.39153       1.38415       1.32279       1.27385       1.17584       1.12998       1.00504      0.895235      0.772887      0.643547      0.515457      0.414876      0.329553      0.242299      0.181726
  29  12 2911.6110    3.7604  0.9988 12.4027  0.0013  0.0169   0.0569   0.0459    0.0877   0.0000   439.4817      -1.55878       14.6258    -0.0864606      -3.19652      -2.78411     -0.377434      -2.06676      0.206061     -0.711845      -1.78355      0.283119     -0.763561      0.300709     -0.163489      0.517281     -0.244160    -0.0807662      0.944221       1.25132       1.29592       1.46744       1.43644       1.43271       1.35692       1.27997       1.14175       1.03178      0.883291      0.771634      0.621170      0.502492      0.417442      0.332206      0.241084      0.179347
  29  13 3064.9807    4.2447  1.0160 12.7565 -0.0015  0.0178   0.0635   0.0470    0.0874   0.0000   438.5989       2.09350       15.2590      0.547692      -4.36688    -0.0642258      -2.33471      -3.48442      0.216360      -1.33692     -0.947655      0.752455     -0.193875      0.364753    -0.0888924     -0.266453     -0.396241      0.128757      0.980288       1.33077       1.40287       1.53711       1.51527       1.51005       1.44807       1.37822       1.25995       1.07883      0.916581      0.776472      0.643195      0.509529      0.404756      0.340693      0.265234      0.194864
  29  14 3216.7253    4.2110  1.2121 12.9377 -0.0003  0.0203   0.0601   0.0518    0.0832   0.0000   438.7908      0.257806       16.8891      -1.66324      -1.57965      -2.61172      -2.95228      -3.46491     -0.207872      -1.22440      0.477395      -1.01121     -0.218237      0.983201     0.0972456      0.515155     -0.311957     0.0939785       1.07725       1.43563       1.54156       1.73466       1.65392       1.68540       1.62012       1.46595       1.36882       1.17727       1.05482      0.873714      0.771240      0.615989      0.496715      0.379361      0.285210      0.210476
  29  15 3367.6450    3.5977  1.8231 12.3863 -0.0009  0.0258   0.0417   0.0641    0.0580   0.0000   437.5216       3.27339       14.5006      -8.18390      -2.68945      -2.44721       3.71016      -5.73978      -4.14783     -0.413848      -3.52844     -0.131660     -0.790173     -0.369553      0.358164      0.529850     -0.174868      0.242985       1.38597       1.86758       2.03035       2.12790       2.28530       2.12858       2.04818       1.94582       1.69144       1.55132       1.31487       1.14151      0.925005      0.786558      0.610342      0.467615      0.362154      0.266610
  29  16 3517.9070    2.9679  2.8174 11.8093 -0.0010  0.0322   0.0280   0.0828    0.0446   0.0000   439.0326       2.38475       17.8911      -6.75473      -2.36802      -2.86065       1.80583     -0.886346      -3.37805       2.22459      0.376309     -0.731521      0.147485       1.13943     -0.704403      0.578582      0.374619     0.0747453       1.74761       2.33106       2.50550       2.70285       2.66670       2.74128       2.53474       2.40209       2.15645       1.94304       1.66981       1.42206       1.20015      0.962833      0.781046      0.608377      0.456171      0.353102
  29  17 3667.5974    2.4498  4.1190 11.2040 -0.0013  0.0401   0.0195   0.1011    0.0375   0.0000   439.7899       6.53959       17.5240      -10.4453      -3.19758      -1.94287     -0.498840      -7.31139      -4.31322      -3.14624       2.45401       3.85299      -1.01345      0.496683      -1.10624       1.33825     -0.281658      0.471162       2.18406       2.89093       3.17716       3.42104       3.43371       3.38126       3.20420       3.01227       2.73708       2.44062       2.14114       1.80250       1.49599       1.20946      0.976979      0.775068      0.576184      0.439795
  29  18 3816.7883    2.0232  5.8935 10.7903 -0.0002  0.0506   0.0138   0.1341    0.0309   0.0000   436.7884      -2.49203       16.4737     -0.444783       7.98361      -13.6061       3.64153    0.00634493       3.31125       5.31349       1.21012      -3.08529       1.82332      0.609322       2.11981      0.603525     0.0291674      0.267955       2.72077       3.55594       4.00440       4.25288       4.29117       4.19946       4.07612       3.79516       3.44453       3.01460       2.63132       2.25057       1.84822       1.53504       1.22486      0.943482      0.725815      0.538540
  29  19 3965.7189    1.6565  8.4581 10.4437 -0.0003  0.0671   0.0098   0.1816    0.0268   0.0000   437.6539      -1.57494       19.9737       4.22980       2.31958      -2.15312       7.63884       5.23186      -3.69470       2.09218       4.09243      -6.57221      -4.07993      0.223340      -2.23655      -1.94736     -0.530047     -0.851152       3.65465       4.88210       5.29746       5.71788       5.80905       5.64013       5.51873       5.08454       4.67634       4.02698       3.57907       2.99120       2.49021       2.08288       1.62440       1.28457      0.965248      0.734519
  29  20 4114.1064    1.3959 11.1226 10.2420 -0.0002  0.0887   0.0074   0.2358    0.0245   0.0000   445.4070      -2.73854       29.8256      -6.63526       1.44489      -7.77667      -10.9325      -9.58179     -0.714155       3.03882     -0.130444     -0.887105      0.531110     -0.942274     -0.585818       1.50289     -0.998641       1.01191       4.66944       6.45681       6.83028       7.55167       7.54197       7.41543       7.11666       6.64057       6.02244       5.40024       4.61644       3.96922       3.27562       2.68854       2.13696       1.68085       1.26004      0.953619
  29  21 4262.0262    1.1804 13.6695 10.0628 -0.0002  0.1097   0.0057   0.2922    0.0225   0.0000   438.7063       2.32765       14.0483      0.668110      -11.4092      -2.14600       2.55556       6.31908      -6.30917     -0.238762       10.5855      -2.45899       7.32412       1.03390      -2.51434       1.75009       1.08937      0.200755       5.80969       7.85475       8.49928       9.22220       9.36935       9.22809       8.84074       8.15453       7.42835       6.58390       5.75882       4.94466       4.04328       3.31697       2.64377       2.08528       1.56233       1.17943
  30   4 1581.8958    0.2264  0.1836  9.3428 -0.0104  0.0093   0.0089   0.0210    0.0248   0.0000   440.6011      -1.58519       19.7248       1.27965      -2.59604     0.0625923      0.633241      0.423982      -1.02406     -0.339467     -0.278370     -0.140826     -0.145762      0.199341     -0.213946      0.221081      0.250717     0.0103447      0.487658      0.638101      0.730833      0.723449      0.818533      0.696427      0.709764      0.678870      0.622239      0.554145      0.470039      0.407801      0.342233      0.284708      0.230778      0.190993      0.148372      0.103476
  30   5 1770.0311    0.3820  0.4149  9.3195 -0.0027  0.0140   0.0092   0.0294    0.0373   0.0000   440.5662      -1.63446       21.4553      0.538286      -3.34959      0.862231       1.06949      0.880393      -1.03536      0.682679     -0.475040     -0.167577     -0.497985     -0.130887      0.387406     -0.279346      0.168172     0.0967896      0.691876      0.937466      0.986000       1.14469       1.07002       1.13891       1.08909       1.01473      0.892848      0.819759      0.661386      0.640718      0.555737      0.451478      0.348502      0.288932      0.217142      0.151516
  30   6 1949.9491    0.6050  0.5785  9.4706 -0.0019  0.0140   0.0119   0.0334    0.0501   0.0000   440.3042      -1.13441       19.0933      -1.05644      -2.91782      0.719389      0.850114    -0.0434649      -1.21772       1.13962     -0.521706     -0.673430      0.208639      0.224068     0.0889846     -0.617642      0.356989      0.208579      0.745070       1.00266       1.12166       1.18554       1.23286       1.19606       1.16284       1.05542      0.962573      0.831082      0.717340      0.624484      0.516515      0.429789      0.345284      0.272315      0.208619      0.151409
  30   7 2126.3208    0.8883  0.8554  9.6591 -0.0002  0.0167   0.0139   0.0396    0.0684   0.0000   440.8004     -0.716125       18.7043     0.0841940      0.998147     -0.780979      -1.23918     0.0641182       1.45881      -1.14637     0.0649436      0.217985     -0.386181     -0.883470      0.441082      0.131586     -0.208300     0.0215439      0.868573       1.16695       1.28790       1.34709       1.43078       1.38544       1.33044       1.18389       1.12333      0.976900      0.870548      0.759664      0.621158      0.527563      0.410365      0.326471      0.252288      0.180743
  30   8 2297.3617    1.2434  0.9457 10.4386  0.0000  0.0182   0.0192   0.0434    0.0723   0.0000   441.3503      -3.56527       17.4590       1.58117      -4.02717      -2.53149     -0.241239      -2.13897      0.695559     -0.724190     -0.680534      0.713607     -0.228814      0.611295     -0.314377     0.0208072     -0.581905     -0.105274      0.964600       1.35519       1.47315       1.61613       1.62364       1.55751       1.56502       1.42468       1.29259       1.13748      0.940367      0.832973      0.650509      0.541893      0.437847      0.338837      0.275106      0.196539
  30   9 2462.2649    1.7756  1.0806 10.9041 -0.0039  0.0188   0.0255   0.0462    0.0828   0.0000   438.5483     -0.231478       18.9681    -0.0782104     -0.119560      0.301871       1.02836      -2.58123      -1.26924     -0.948548     -0.292546      0.679675      -1.40048     -0.133088      0.181006     -0.223574      0.147850     -0.233590      0.979772       1.32333       1.42002       1.54429       1.60015       1.57415       1.52008       1.37122       1.27371       1.10706      0.974930      0.820550      0.719875      0.580369      0.449691      0.361787      0.267620      0.214204
  30  10 2623.4568    2.3264  1.1113 11.6637  0.0005  0.0187   0.0340   0.0489    0.0756   0.0000   441.0580       1.40699       16.4629       1.16184      -1.48056      0.343500      -2.41440      -1.38553       3.25277      0.970515      0.518636      0.996577      -1.41144      0.520538      0.349396      0.755504     -0.739924     0.0507429       1.03283       1.39444       1.48058       1.62494       1.64126       1.65995       1.54870       1.43568       1.31488       1.15870       1.04466      0.884713      0.705919      0.579439      0.456450      0.376107      0.286254      0.220370
  30  11 2782.4555    3.1589  1.0436 11.9785 -0.0017  0.0177   0.0449   0.0442    0.0859   0.0000   438.6756       1.40360       14.6740      -2.64480      -1.58258      -1.00222      0.646040      -2.10607     -0.742014      -1.80844     -0.273988     -0.143706     -0.428004     -0.133956     -0.743527     -0.418383     0.0256057     -0.127918      0.917476       1.26903       1.37639       1.42931       1.51148       1.42974       1.40601       1.31117       1.15322       1.07437      0.932540      0.796250      0.671182      0.557525      0.450642      0.344558      0.266764      0.202236
  30  12 2939.0919    3.8149  0.9789 12.4766 -0.0009  0.0168   0.0561   0.0419    0.0836   0.0000   438.0001     0.0193896       13.7415      -3.09830      0.650572      -3.06164     -0.954011      0.398203       1.12398     -0.745859       1.09411      -1.14638      0.299012      0.349711     -0.439507    -0.0221610     -0.137164     -0.215509      0.898822       1.20175       1.29352       1.37684       1.44245       1.36618       1.38658       1.26457       1.13290       1.00160      0.885724      0.759326      0.630670      0.524151      0.407118      0.323232      0.253902      0.195999
  30  13 3093.3568    4.3478  1.0440 12.9060  0.0009  0.0178   0.0631   0.0455    0.0837   0.0000   439.0152     -0.278821       17.5302      -3.11877      -2.98435     0.0198825    -0.0294094      -3.48653      0.808856      0.300356     -0.715474      -1.54281     -0.607522    -0.0101790     -0.392648      0.282093    -0.0857335     -0.286367      0.963387       1.29411       1.38768       1.55189       1.56214       1.53761       1.45742       1.33960       1.24708       1.10616      0.956622      0.810063      0.685868      0.541366      0.436641      0.346797      0.275386      0.209678
  30  14 3245.9863    3.9989  1.3687 12.9304 -0.0019  0.0210   0.0535   0.0579    0.0665   0.0000   441.5415      -1.38425       14.9834      0.627152      -2.60753      -3.28654       3.19573    -0.0126842      -1.37055     -0.223486     -0.684994    -0.0484551     -0.459261     -0.564272      -1.02592      0.264929     -0.770380     0.0534369       1.10473       1.47143       1.53653       1.70776       1.73277       1.69944       1.70767       1.53374       1.41725       1.24614       1.08871      0.927921      0.756314      0.628768      0.509157      0.397152      0.318443      0.239442
  30  15 3397.6408    3.4918  1.9640 12.3965  0.0006  0.0252   0.0382   0.0676    0.0492   0.0000   438.3213       2.34729       16.2452      -2.98642      -1.44076       2.19439      -2.63232      -3.80515      0.821103      0.196589      -1.13335       1.83001      0.812073    -0.0228651      0.587433      0.464856     -0.956827      0.139701       1.37486       1.82043       1.99284       2.14600       2.15273       2.14910       2.10625       1.95778       1.74462       1.49828       1.35845       1.14705      0.947939      0.799535      0.625553      0.503228      0.378998      0.289077
  30  16 3548.7032    2.8626  3.0514 11.7191 -0.0008  0.0327   0.0257   0.0874    0.0409   0.0000   441.7815       2.94427       15.0155      -3.33429      -1.25480      -3.32794      0.642203      -2.62668      -3.04400      0.592971      -2.24114      0.588300       2.39431      -1.65847       1.02525     -0.108720    -0.0497609     -0.216493       1.65524       2.26241       2.44646       2.65021       2.64531       2.63672       2.53275       2.36403       2.16132       1.97249       1.66220       1.47952       1.20995       1.00115      0.806322      0.627418      0.498351      0.374620
  30  17 3699.0282    2.3706  4.6292 10.9761 -0.0007  0.0422   0.0172   0.1069    0.0354   0.0000   435.8654      -4.64214       9.96560      -11.1085     -0.566834       1.82788      0.537121      -7.31124      -1.62141      -1.52250      -2.88863      0.429735     -0.744107     -0.352453      -2.05203      0.873924       1.41032     -0.552508       2.18604       2.97755       3.14132       3.42646       3.50341       3.45284       3.33860       3.07131       2.80638       2.51941       2.20987       1.90187       1.59627       1.30532       1.03755      0.838415      0.631641      0.485065
  30  18 3848.8741    1.9725  6.7942 10.5942 -0.0000  0.0545   0.0121   0.1433    0.0291   0.0000   438.1100      -1.67390       16.1248      -4.33472      -10.5688      -7.53091     -0.137967      -9.57196       1.57420     0.0144292      -1.51029       2.12985      -2.55900      0.355649      0.316568     -0.330804      0.488283      0.502208       2.86604       3.90558       4.25318       4.67103       4.67831       4.67432       4.42777       4.15550       3.79453       3.30139       2.89195       2.47696       2.06715       1.68888       1.33970       1.07678      0.812256      0.628946
  30  19 3998.3879    1.6188  9.1299 10.3584 -0.0001  0.0708   0.0089   0.1898    0.0260   0.0000   442.7461      -11.3193       12.1971       4.29910       5.38302      -8.82649      -5.13809      -5.75575      -3.56118       3.39343     -0.601783      -4.70575       1.21721       1.60174     0.0218429      0.611906      0.234425     -0.336140       3.65170       4.91272       5.41321       5.88092       6.01919       5.82976       5.65847       5.20427       4.80562       4.24860       3.74552       3.19126       2.65970       2.19058       1.74636       1.41378       1.05648      0.802243
  30  20 4147.5147    1.3554 11.2687 10.2172  0.0000  0.0896   0.0070   0.2373    0.0240   0.0000   446.2183       9.43405       15.1752      -12.8426       4.79759      -10.8889       9.84238       8.14052       2.28923      -1.58643      -3.27409       5.14053     -0.750607       2.53866      0.511824      0.411068       1.06039     -0.684342       4.64228       6.23681       6.91764       7.39037       7.63244       7.40577       7.26436       6.59761       6.07347       5.40027       4.74049       4.02667       3.35797       2.78694       2.23707       1.75550       1.35299       1.01406
  30  21 4296.2686    1.1013 14.1797 10.0625 -0.0005  0.1171   0.0052   0.3050    0.0212   0.0000   429.8142      -2.35631       17.4459      -14.4268       6.65608      -28.4961      -8.25214       19.4653       3.14168      -1.25259      -3.70481       3.02332       1.19330       2.02576       2.44556      -2.20628      -1.00196       4.00023       5.81717       7.99970       8.74326       9.49909       9.66552       9.50218       9.17604       8.49245       7.76952       6.97744       6.06854       5.24896       4.34305       3.59969       2.88083       2.28617       1.73354       1.31769
  31   4 1599.3157    0.2337  0.2191  9.3138 -0.0019  0.0108   0.0080   0.0237    0.0249   0.0000   440.3569     -0.798336       19.9530      -1.22583      -2.40355     -0.489566     -0.330976     -0.760843      0.336112      0.474118      0.607044   -0.00307692      0.371153     -0.403260    -0.0246063      0.191650     -0.188557    -0.0382710      0.539609      0.758314      0.849789      0.934903      0.937586      0.932985      0.904200      0.837255      0.730886      0.620543      0.558867      0.447560      0.401679      0.320526      0.257048      0.203462      0.144217      0.118856
  31   5 1788.2227    0.4149  0.4292  9.3580 -0.0030  0.0141   0.0097   0.0289    0.0371   0.0000   440.9235      -1.40651       21.0785      0.383953      -2.80734       1.62568      0.739101      -1.53703      0.446238      0.271943     -0.379655     -0.348761    -0.0992324      0.267217     -0.696420     -0.594994     0.0423424      0.131982      0.664852      0.950300      0.910635       1.10804       1.07027       1.08590       1.02169      0.941784      0.878067      0.802181      0.730667      0.613055      0.512964      0.431006      0.324478      0.289200      0.213224      0.162340
  31   6 1969.4159    0.6338  0.6237  9.3760 -0.0027  0.0148   0.0115   0.0323    0.0533   0.0000   439.9524     -0.151545       18.4606      0.690373      -4.29674     -0.925854      0.699232      -1.40086      -1.02270       1.02087      0.153410      0.911033      0.171262    -0.0195198     -0.412402     -0.252434    -0.0452751   -0.00658734      0.814312       1.09858       1.22512       1.31321       1.32007       1.23997       1.15585       1.08382       1.03100      0.948694      0.817169      0.755201      0.595388      0.506188      0.405594      0.326980      0.248837      0.181880
  31   7 2146.9909    0.9252  0.7481  9.8862 -0.0005  0.0154   0.0153   0.0372    0.0614   0.0000   440.9326     -0.800792       20.2506      -2.11361      -2.44079      -1.16511     -0.970059      -2.45028      0.721275      0.125645     -0.275179     0.0831144      0.230290     -0.807696      0.715625     -0.182794      0.139100     0.0722729      0.774970       1.02603       1.10071       1.24048       1.22526       1.20436       1.18164       1.04257       1.04535      0.893114      0.808033      0.653962      0.571084      0.463748      0.379344      0.310041      0.241176      0.182870
  31   8 2318.9265    1.3536  0.9754 10.4889 -0.0015  0.0174   0.0199   0.0431    0.0696   0.0000   440.8109      -2.71508       18.9123      0.642123      -2.36064       1.62842       1.24189      0.281366       1.35148     -0.289938    -0.0468524      0.813382    -0.0594404      0.924003     -0.144224      0.249132     -0.390599    -0.0980764      0.898263       1.20507       1.29419       1.39867       1.36633       1.43246       1.33016       1.22239       1.14567       1.03643      0.926504      0.781302      0.684474      0.564572      0.465956      0.362169      0.282364      0.216132
  31   9 2484.9746    1.9165  1.0666 11.0531 -0.0007  0.0185   0.0274   0.0448    0.0827   0.0000   440.9883    -0.0804212       19.6254      -1.55771     -0.176385     0.0844394     -0.262925      -1.55560       2.16455     -0.850761      0.298905      0.195042    -0.0920553      0.217265     0.0441111      0.409537     0.0345411     0.0775993      0.933522       1.31958       1.32786       1.53205       1.48339       1.48400       1.39451       1.34777       1.22929       1.10221      0.970316      0.871596      0.713904      0.592620      0.462432      0.376465      0.294636      0.226054
  31  10 2647.7802    2.5344  1.0350 11.7438 -0.0004  0.0173   0.0368   0.0447    0.0765   0.0000   439.8739     -0.878315       17.5484      -2.12703      -1.50382      0.829260      0.303978     -0.165255     -0.255956      -1.12420      0.162506     0.0424145      -1.73164      0.433150      0.311507      -1.07700      0.228643      0.181242      0.920643       1.15801       1.26337       1.42361       1.39870       1.38416       1.36012       1.26716       1.15555       1.02383      0.904090      0.793059      0.679181      0.570445      0.469389      0.360896      0.281910      0.207523
  31  11 2808.3461    3.3135  0.9277 12.2087 -0.0005  0.0163   0.0492   0.0398    0.0787   0.0000   440.1604      -1.36168       15.6838      -2.34496      -1.97997     -0.750213     -0.433686     -0.788831      0.300644       1.51866      -1.35274      0.970864     -0.716023      0.565414    -0.0585212    -0.0123888     0.0453723     0.0230784      0.846433       1.14232       1.16614       1.32005       1.35268       1.31506       1.30234       1.19067       1.09976      0.983730      0.871224      0.742942      0.615698      0.509463      0.409790      0.337032      0.254689      0.198567
  31  12 2966.1147    3.9802  0.9859 12.4340 -0.0012  0.0163   0.0575   0.0433    0.0868   0.0000   440.7706      0.487744       12.8241      0.646130      -1.10064      -2.98602       1.06991     -0.494933      0.865861       1.75964       1.16279     -0.980261      0.424205      0.626151      0.238332     0.0125130     -0.128622     -0.376717      0.826211       1.09978       1.18341       1.36605       1.30263       1.30627       1.26991       1.18893       1.07847      0.960932      0.858733      0.735773      0.602922      0.512837      0.389726      0.333713      0.248926      0.197390
  31  13 3121.3724    4.2689  1.0187 13.1596  0.0003  0.0185   0.0632   0.0442    0.0741   0.0000   440.4524     -0.364417       16.6981      -2.12082      -4.52161      -2.90194       1.08480      -2.10967      0.607426       1.08649      0.369316     -0.980761    0.00202022      0.294689      0.210322     -0.186951      0.104463    0.00118945      0.913453       1.29548       1.32880       1.48002       1.52846       1.48551       1.47601       1.31673       1.24334       1.09958      0.965362      0.834590      0.668198      0.574874      0.456816      0.363440      0.286213      0.219392
  31  14 3274.8217    4.0071  1.4653 12.5610  0.0009  0.0215   0.0493   0.0547    0.0697   0.0000   440.3204    -0.0816967       14.7810      -4.18150      0.419087      -2.96851      -3.68974      -2.15391     -0.949004      -1.03543     -0.220198      0.740835      0.366240     -0.214068      0.965913     -0.307073     -0.558185    -0.0388192       1.09699       1.49147       1.58593       1.72276       1.73317       1.78684       1.71248       1.59981       1.41940       1.26470       1.12590      0.969005      0.826365      0.661393      0.535922      0.429925      0.331818      0.259344
  31  15 3427.4130    3.3696  2.2452 12.1628 -0.0002  0.0269   0.0338   0.0704    0.0470   0.0000   440.3245       1.23851       15.7060      -2.76826      -1.65757      -2.35751      -3.32021      -1.17669      -1.24604     -0.311349      -2.30547     -0.259760     -0.149480      -2.11672     -0.290112      0.215827      0.694900      0.188254       1.41705       1.86087       2.01050       2.19662       2.24393       2.26487       2.12675       1.96062       1.84092       1.61209       1.46775       1.25185       1.01672      0.856790      0.702784      0.568567      0.430808      0.324904
  31  16 3579.2099    2.8275  3.2524 11.5971 -0.0007  0.0333   0.0239   0.0863    0.0390   0.0000   435.9058       3.89465       12.2671      -1.87784      -3.43608     -0.573112      -1.59086      -1.38407       3.30903      -2.56852      0.684866       2.96722      -1.98124       1.45571     -0.732858    -0.0496356      0.114978      0.243706       1.71512       2.29915       2.53213       2.76679       2.83377       2.78003       2.70013       2.46140       2.31524       2.02444       1.75567       1.53850       1.27111       1.03293      0.847874      0.690868      0.516599      0.408574
  31  17 3730.2971    2.2941  4.9026 11.0466 -0.0002  0.0426   0.0163   0.1163    0.0321   0.0000   438.6398    -0.0994035       17.3052      -2.93055      -3.00618      -4.02779      -4.71801       1.30072      0.484283      -1.70089       1.85943      -1.25953      -1.90999      0.883138      -1.36004      0.105111      0.519702     -0.984434       2.14839       2.85878       3.11818       3.37406       3.43645       3.42805       3.34323       3.06140       2.84712       2.52275       2.23361       1.92140       1.61076       1.34143       1.07694      0.871985      0.667382      0.516440
  31  18 3880.7047    1.8690  7.4791 10.4993 -0.0002  0.0570   0.0108   0.1577    0.0275   0.0000   437.8539       6.07484       15.2785      -7.25398      -4.33280      -10.0621      -3.75954       2.68331      -6.64694      -9.94726      0.970831     0.0910277       3.05300      0.979139      0.733691    -0.0898919     -0.495586      0.482177       2.92014       3.91052       4.23054       4.55667       4.64676       4.60160       4.48300       4.17636       3.88001       3.44588       3.00084       2.59351       2.18782       1.82518       1.48563       1.18288      0.898793      0.706531
  31  19 4030.7060    1.5683  9.7716 10.3252  0.0003  0.0740   0.0083   0.1998    0.0249   0.0000   445.5397      0.224597       25.9512      -7.12151      0.396171      -7.03844      -3.67049       3.96707      -3.10796      -3.29203      -7.47514      -2.19676     -0.764215       3.33344      0.855727      0.851493     -0.216667      0.964771       3.76972       5.06892       5.60862       6.01573       6.13084       6.07299       5.86575       5.49630       5.01526       4.52654       3.93045       3.39912       2.81639       2.35581       1.93840       1.51064       1.18677      0.909670
  31  20 4180.3127    1.2791 12.2125 10.2087 -0.0009  0.0970   0.0063   0.2591    0.0227   0.0000   443.4292       10.3556       12.0364      -1.19400       2.09295      -8.58747      -4.11309       2.96572       9.11900      -15.4745      -3.02855     -0.731595       2.35403      -2.85343       1.56096       1.99585       1.35568      -3.24356       4.74061       6.59017       7.15433       7.81161       7.89371       7.87455       7.62692       7.10953       6.52912       5.84378       5.07754       4.40563       3.65119       3.07935       2.45320       1.98311       1.50764       1.17105
  31  21 4329.5430    1.0602 15.0061 10.0004 -0.0011  0.1218   0.0048   0.3248    0.0206   0.0000   441.6249     -0.813382       13.5323      -18.8437       3.89824      -8.44207       2.27829      -15.3397      -5.07206       18.8064       5.79926       4.45156       1.42874       2.64347       7.63572      -2.17333      -2.35650      -1.36469       5.95023       8.33497       8.97235       9.89687       9.85170       9.83154       9.47521       8.81689       8.15922       7.38325       6.35193       5.51661       4.68728       3.93575       3.14899       2.47938       1.93024       1.46613
  32   4 1616.4182    0.2415  0.2254  9.3193 -0.0020  0.0111   0.0081   0.0215    0.0252   0.0000   440.2072      0.714349       18.9308     -0.790934      -3.51891    -0.0387392     -0.260695      0.643189      -1.24528     -0.330616     -0.622535     0.0961942     -0.626419    -0.0212254      0.156688    0.00699706     -0.213887      0.204084      0.582370      0.870162      0.991761       1.07312       1.08205      0.997417      0.997244      0.927179      0.878462      0.735153      0.655903      0.553889      0.489941      0.363360      0.279817      0.235099      0.205139      0.138594
  32   5 1806.1645    0.4111  0.4562  9.3847 -0.0032  0.0133   0.0093   0.0312    0.0382   0.0000   439.8651      -1.59733       19.4035     -0.521600      -2.55411     -0.106758      -1.22783    -0.0591060     -0.619426    -0.0610846      0.537274     -0.391999     -0.503971     -0.388615      0.132287     -0.349285    -0.0657252      0.247595      0.776367       1.05384       1.22554       1.32896       1.36997       1.33506       1.29157       1.14102       1.00756      0.905180      0.811894      0.665741      0.552848      0.458049      0.379872      0.295507      0.234318      0.170254
  32   6 1988.6384    0.6619  0.6002  9.6391 -0.0004  0.0148   0.0122   0.0330    0.0501   0.0000   440.2969     -0.677176       19.2494     -0.538219      -1.72896    -0.0958042     -0.722479      0.447618       1.56832      0.714302      0.974472     -0.748799      0.350456    -0.0256924      0.294350      0.445358     -0.111121     -0.118847      0.753744       1.03041      0.988183       1.12365       1.13415       1.25547       1.14544       1.04515      0.895275      0.814373      0.768737      0.677901      0.594576      0.492993      0.392127      0.320053      0.234003      0.183461
  32   7 2167.3327    0.9785  0.8385  9.8311 -0.0015  0.0157   0.0151   0.0381    0.0673   0.0000   440.0843     -0.757254       19.5779      -1.95395      -2.46696       1.22113      0.295364      -1.18081      -1.24909     -0.804931     -0.386356     -0.541196     -0.505334      0.213857     0.0392765     -0.360558     -0.222607     0.0979947      0.815255       1.05096       1.18206       1.28342       1.20244       1.21745       1.19552       1.12955       1.02618      0.963663      0.854362      0.756346      0.615993      0.519607      0.416723      0.332566      0.263432      0.203086
  32   8 2340.0397    1.3727  1.0709 10.5315  0.0006  0.0180   0.0195   0.0457    0.0730   0.0000   440.4708     -0.897119       21.1513     -0.118289      -1.76659       2.35621      -2.53596     -0.560065       1.98188       1.85415       1.05444      0.128361      0.516355     -0.656547    -0.0190259      0.454386     -0.334402    -0.0718411      0.910796       1.20740       1.29787       1.45933       1.44875       1.41332       1.35877       1.30075       1.20437       1.06459      0.986514      0.830911      0.734963      0.594475      0.487305      0.390674      0.309560      0.240476
  32   9 2507.2659    1.9820  1.0353 11.2626  0.0001  0.0173   0.0284   0.0453    0.0747   0.0000   440.5880      -1.33627       18.7058       1.32613      -1.41309      -1.44681      0.965733      0.499862       1.28580      -1.12934      -1.59909    -0.0664566     -0.172010      0.455349     -0.474375      0.317756     0.0690867     0.0979944      0.843037       1.15129       1.21323       1.35929       1.32346       1.35362       1.33410       1.22223       1.15137       1.00020      0.921839      0.796456      0.655635      0.572547      0.437818      0.370721      0.288728      0.224098
  32  10 2671.6410    2.6556  1.0109 11.8369 -0.0003  0.0172   0.0376   0.0425    0.0758   0.0000   440.3280      0.668018       19.0886       2.48874      -3.10551      -1.52076     -0.216870      -1.50916      0.358840     -0.824549      0.533676      0.522507     -0.963456      0.366605      0.213007      0.229270     -0.318188      0.142951      0.914856       1.19140       1.34994       1.48120       1.50711       1.46307       1.46586       1.31732       1.18960       1.07870      0.933796      0.814285      0.676941      0.574580      0.441145      0.363003      0.291970      0.217861
  32  11 2833.6837    3.3641  0.9896 12.3905 -0.0002  0.0169   0.0485   0.0427    0.0721   0.0000   438.6897       1.40153       19.8367     -0.606122      -2.33882      -2.19498      -2.37553      -2.64091       1.44442      0.764348     0.0796529      -1.39120      0.404951      0.582732      0.228263     0.0643165     -0.270680      0.295197      0.810220       1.11457       1.18404       1.31878       1.31446       1.27220       1.26769       1.22247       1.10137      0.986772      0.868199      0.781544      0.622487      0.547161      0.423011      0.348720      0.270113      0.215658
  32  12 2992.7173    4.1140  0.9672 12.8206 -0.0008  0.0158   0.0604   0.0426    0.0727   0.0000   439.3570      0.598603       15.3968     -0.153900      -2.34135      -1.11907     -0.468139     -0.282447      0.209945      0.683799    -0.0266446      0.594365      0.769353      0.890860     -0.888652       1.28410    -0.0813236     0.0164974      0.805561       1.06016       1.13962       1.25983       1.27482       1.27205       1.21029       1.14188       1.05675      0.948624      0.837422      0.748868      0.614046      0.517117      0.420223      0.336516      0.262830      0.210409
  32  13 3148.8590    4.2743  1.0419 13.2296  0.0009  0.0171   0.0622   0.0457    0.0662   0.0000   439.0494       1.96258       16.4761     0.0481378    -0.0509343      -1.17309      -3.14253      -3.57351     -0.252220     -0.125799     -0.905611     -0.546138     -0.385432      0.924865      0.262816      0.258968     0.0858519    -0.0584816      0.891006       1.15446       1.29109       1.39256       1.39131       1.44164       1.35698       1.27230       1.16177       1.05093      0.911095      0.793846      0.676292      0.560637      0.453392      0.375043      0.288849      0.214390
  32  14 3303.3000    3.8941  1.6167 12.6062  0.0008  0.0226   0.0456   0.0581    0.0630   0.0000   439.0796       2.16202       14.7110      -1.27656     -0.903214      -3.15997     -0.320216      -5.62321       2.39581      0.236498     -0.659325       1.84032      0.504102     -0.300615     0.0822911      0.588474    -0.0725544     0.0696272       1.08309       1.45468       1.58872       1.73643       1.73929       1.75004       1.68413       1.59204       1.46340       1.34478       1.15458       1.01291      0.856393      0.717534      0.582396      0.470322      0.365924      0.290419
  32  15 3456.6541    3.2662  2.4646 11.8885 -0.0007  0.0280   0.0302   0.0711    0.0464   0.0000   439.5355       1.50521       16.7144      -3.96758      0.399934      -4.36213       3.99659     -0.172583      0.727660     -0.991440    -0.0560867      -1.07570      -1.52044     0.0702731      0.882195      0.130539      0.483266     -0.127814       1.36181       1.87088       1.97993       2.17527       2.23869       2.14268       2.13316       1.99349       1.85929       1.67128       1.48401       1.25318       1.07435      0.901101      0.717981      0.593034      0.460211      0.366460
  32  16 3609.3202    2.6382  3.6701 11.4251  0.0001  0.0352   0.0205   0.0917    0.0350   0.0000   439.5514     -0.462452       15.4635      -7.22074       1.21619      -2.19086      -1.45070     -0.898666      -3.33777     -0.537344       1.20417      -1.88896      -2.02273       1.20589      0.914580      0.376019     -0.815531       1.32801       1.75019       2.35153       2.55748       2.75758       2.75427       2.72234       2.67863       2.46432       2.36900       2.10812       1.87786       1.62726       1.39051       1.17509      0.940424      0.765167      0.593321      0.470560
  32  17 3761.1320    2.1751  5.4069 10.9229 -0.0003  0.0455   0.0144   0.1194    0.0302   0.0000   432.9689       6.44170       16.4818      -3.51991      -1.92188      -4.19754       6.59640       4.81025      -2.90180       4.47729     -0.171412      0.902282      -1.82897      -1.79527      -1.58066       1.04728     -0.765128     -0.420861       2.22332       2.96518       3.26785       3.52593       3.53331       3.55845       3.38586       3.25259       3.03542       2.66712       2.39570       2.08530       1.76370       1.48962       1.19123      0.977269      0.761654      0.587688
  32  18 3912.2949    1.8255  7.8278 10.4373 -0.0000  0.0587   0.0101   0.1572    0.0270   0.0000   439.9600       8.60751       7.84796      -4.91185      -6.46005       2.69524       3.08236      -1.04506      -11.1394       4.86940       3.13590      -2.13320      -5.16435     -0.425104     -0.440217      0.533127     -0.653566     -0.133245       2.89585       3.88674       4.21063       4.61715       4.67092       4.64618       4.50809       4.19733       3.89225       3.50901       3.13963       2.70385       2.32363       1.90840       1.57638       1.25669      0.998980      0.766718
  32  19 4062.9035    1.4912 10.2965 10.3062 -0.0004  0.0778   0.0075   0.2111    0.0239   0.0000   441.8812      -4.70082       2.30151       1.80776    -0.0659774      -6.72522      -1.16823      -3.77992       8.32907       6.15381     0.0859499      -1.06457      -3.59521      -1.72529     -0.101018      -2.39958      0.837007     0.0173305       3.74833       5.11478       5.53529       6.00163       6.09935       6.09848       5.92219       5.53755       5.10634       4.64249       4.08437       3.52318       3.00748       2.51249       2.04235       1.66441       1.28737       1.00388
  32  20 4213.1750    1.2448 12.8115 10.2002 -0.0001  0.1000   0.0059   0.2706    0.0219   0.0000   433.1416      -1.06817       11.3829       14.1897      -4.15028       1.63500      -5.11390      -1.25573      -6.73003       9.10365     -0.884144       6.65102       4.07395      0.494821       4.04525       1.06355      -2.59782       1.52772       4.84485       6.59727       7.23185       7.84274       8.03689       8.03509       7.71919       7.23144       6.66362       5.98364       5.35520       4.52198       3.85610       3.24292       2.64575       2.11403       1.65892       1.27768
  33   4 1633.2146    0.2649  0.2191  9.3254 -0.0066  0.0099   0.0087   0.0204    0.0255   0.0000   441.1063     -0.762231       21.9122     -0.241274      -4.64854      0.858477     -0.344835     -0.178659     -0.305115    -0.0496164      0.720560     -0.431329      0.375809      0.381108     0.0731677      0.140544     -0.180075     -0.196796      0.536826      0.667457      0.798508      0.857625      0.865297      0.800315      0.782260      0.728036      0.654901      0.627163      0.581672      0.484749      0.444341      0.372440      0.316860      0.266760      0.212557      0.165507
  33   5 1823.8159    0.4533  0.4311  9.4395 -0.0018  0.0127   0.0099   0.0277    0.0369   0.0000   441.1418      0.372748       20.3277     -0.513898      -2.25878     -0.545552      -1.52109     -0.123853      0.520402     0.0529863     -0.233763     -0.556482    -0.0486933    -0.0169873      0.229363     -0.102951     -0.255669     0.0286857      0.595778      0.788771      0.920338      0.976107      0.998074       1.05047      0.987829      0.887860      0.855544      0.744928      0.636014      0.581016      0.454356      0.391500      0.337007      0.267342      0.203543      0.153145
  33   6 2007.5895    0.7046  0.6578  9.5674 -0.0007  0.0144   0.0121   0.0327    0.0517   0.0000   440.4024     -0.826647       19.1072      -3.92502      -2.02819     -0.302109     -0.488845      -1.57219      0.908225  -0.000587521      0.775739     -0.694560      0.263765      0.642964      0.271226      0.221630      0.186379    -0.0931897      0.708981      0.943160      0.999732       1.14671       1.11780       1.12367       1.00759      0.995268      0.882632      0.845167      0.737428      0.704614      0.605017      0.507038      0.416850      0.347145      0.278410      0.205342
  33   7 2187.2964    1.0164  0.8975  9.9020 -0.0021  0.0162   0.0152   0.0400    0.0678   0.0000   441.8425      -2.20171       21.0318    -0.0377107      -1.73638     -0.975097       4.03073      0.734621     -0.844812     -0.962780      0.524970      0.586759      0.541886      0.277260    -0.0813356     -0.365947     -0.187844      0.152082      0.771254       1.02445       1.10696       1.18924       1.21975       1.27642       1.23208       1.13865       1.04019      0.934536      0.813168      0.731623      0.609530      0.526919      0.410359      0.350925      0.267037      0.207917
  33   8 2360.7878    1.4775  1.0599 10.5884 -0.0024  0.0175   0.0206   0.0448    0.0732   0.0000   441.3742      0.567073       20.9938     -0.670569      -1.59614      -4.96399      0.609801     -0.212492      0.404315      0.411269      0.887606     -0.448830     0.0293738     -0.160755      0.166406       1.38982     0.0381935    0.00892623      0.840784       1.18107       1.23511       1.37793       1.41709       1.41513       1.37201       1.27626       1.19067       1.04462      0.930692      0.804811      0.669541      0.577581      0.466615      0.385239      0.298084      0.225630
  33   9 2529.1433    2.0804  1.1192 11.1398 -0.0000  0.0191   0.0282   0.0442    0.0845   0.0000   440.9198       1.13049       17.9343     -0.877336      -2.75121      0.996972      -1.08487      -1.74640       1.60869     -0.770359      0.415242    -0.0990572     -0.655346      0.608173      0.687870     -0.212452     -0.480121      0.412260      0.878169       1.21268       1.28366       1.50842       1.39858       1.47551       1.43902       1.31023       1.23294       1.08891      0.976641      0.822791      0.715220      0.590673      0.507405      0.405002      0.316652      0.235689
  33  10 2694.9956    2.7161  1.0389 12.0463  0.0002  0.0173   0.0382   0.0436    0.0690   0.0000   438.7851      -1.13465       18.9892       1.73466      -1.02982      -1.31917      -2.00180     -0.585850      0.836292     -0.298658     -0.397255      0.557738      0.632838      0.110660     -0.441759     -0.347591     -0.183992     -0.403617      0.872103       1.14240       1.20944       1.37254       1.39817       1.37995       1.33467       1.24873       1.16108       1.05778      0.924099      0.815609      0.690823      0.570176      0.469469      0.378505      0.306039      0.244266
  33  11 2858.5813    3.4886  1.0180 12.3788  0.0013  0.0166   0.0489   0.0424    0.0744   0.0000   440.0791     -0.118652       17.3789      0.238977      -3.45326      -1.59067      0.638783      0.836899     -0.725297    0.00445632     -0.765131      0.597428      0.149585     -0.566733     0.0792643     0.0392277     -0.115500      0.373558      0.821797       1.05928       1.12970       1.28576       1.25477       1.26727       1.26268       1.19063       1.10865      0.991134      0.863839      0.750187      0.642096      0.547635      0.433638      0.359002      0.285667      0.228872
  33  12 3018.7927    4.1846  0.9788 12.8822 -0.0012  0.0167   0.0599   0.0411    0.0718   0.0000   441.8238     -0.454612       13.8801      -1.31114      -2.07734      -1.62435       2.91835      -1.31169      0.816901    -0.0307838     -0.488962    -0.0505855     -0.481271      0.226371    -0.0194822      0.575707      0.370768      0.254216      0.801977       1.09348       1.12315       1.30235       1.24338       1.28851       1.19669       1.19651       1.06663      0.978363      0.846085      0.773539      0.663150      0.566171      0.460277      0.373264      0.299092      0.226395
  33  13 3176.0390    4.2997  1.1901 12.8859 -0.0019  0.0184   0.0573   0.0490    0.0822   0.0000   440.3141      0.427987       16.8245      -1.92577      0.960061      -4.09864     -0.337224      -3.10728      -1.35752    0.00538363      0.417061     -0.227207      0.714491       1.47903     -0.129816     0.0210722      0.426325      0.100399      0.911623       1.22915       1.30725       1.48089       1.46736       1.45488       1.39672       1.33077       1.24471       1.13767      0.995316      0.844661      0.756888      0.613213      0.512032      0.403125      0.329663      0.256475
  33  14 3331.3543    3.7635  1.8786 12.4685 -0.0010  0.0238   0.0402   0.0632    0.0514   0.0000   439.8881       2.74608       15.4793      0.438957       1.43801      0.432614     -0.567254       1.03724      0.911948      0.629321       1.06794       1.93885     -0.549224      0.512456     -0.374620      0.656234      0.165644      0.390023       1.16232       1.64352       1.75788       1.92353       1.96115       1.93784       1.87503       1.75849       1.64187       1.47438       1.30253       1.11511      0.948257      0.799898      0.640948      0.522553      0.409735      0.326192
  33  15 3485.6872    3.1431  2.6513 11.8700  0.0003  0.0288   0.0282   0.0740    0.0432   0.0000   437.9461     -0.255458       17.4465      -2.48861      -2.39086      -4.84002       2.56490       2.01581      0.237688      -2.81435     -0.915880     -0.953014       2.16253       1.32111     -0.509895     -0.153607      0.298294      0.314335       1.38729       1.83365       2.01308       2.19341       2.24821       2.22965       2.15245       2.01911       1.86659       1.70082       1.52228       1.31257       1.13942      0.959961      0.791125      0.645930      0.496774      0.382193
  33  16 3639.1773    2.5660  4.1524 11.2132 -0.0004  0.0371   0.0184   0.0971    0.0331   0.0000   437.2914      -1.05902       13.4162      -4.99849      -7.56649      -3.96450     -0.340669      -1.31022     -0.366907      0.228925     -0.901485       2.06665       3.87800      0.618596     -0.546767     -0.491973     -0.342460      0.437754       1.78616       2.42131       2.61710       2.89347       2.96509       2.98399       2.82213       2.63568       2.46725       2.25223       1.98766       1.71374       1.44504       1.21301       1.00443      0.820486      0.642400      0.506259
  33  17 3791.7472    2.1104  5.7811 10.8474 -0.0005  0.0465   0.0133   0.1258    0.0283   0.0000   441.4020      -3.12031       15.0845      -9.81959       2.16491      -4.01134      -1.40238     -0.221055       3.42420      -2.16277     -0.493930      -3.00667       2.76913      -1.69106       1.82968      0.635655      -1.05382     -0.509324       2.21869       2.96838       3.21733       3.44976       3.52485       3.56671       3.44270       3.25282       3.03689       2.72012       2.45380       2.14888       1.81991       1.54625       1.26675       1.02340      0.812255      0.640146
  33  18 3943.7083    1.7528  8.2672 10.3929  0.0001  0.0607   0.0094   0.1676    0.0260   0.0000   430.8136      -3.24983       7.89428      -2.75855      0.250010      -2.39321       4.00016      -9.73207      -2.87529       1.70115      -4.14964       1.31270     -0.994972      0.649244       2.04253      0.106892     -0.220150      0.499788       2.89040       3.85838       4.21659       4.60237       4.71431       4.69853       4.52968       4.32741       3.94060       3.63706       3.19883       2.81986       2.35774       1.99706       1.65381       1.33382       1.05157      0.822378
  33  20 4245.3883    1.2090 13.9153 10.0975 -0.0010  0.1063   0.0053   0.2836    0.0211   0.0000   440.3795      -4.88217      0.444829      -1.01268       7.15022       5.71720       6.32799      -11.0068       9.78158      0.363696      0.594905      -2.02684      -6.15982       2.54432      -6.53380      -6.02315      0.693423       2.87083       4.92852       6.76298       7.37087       8.10929       8.14648       8.20221       7.96656       7.54609       6.99908       6.28533       5.58728       4.91344       4.10621       3.49452       2.85721       2.34614       1.81259       1.42936
  34   5 1841.2302    0.4700  0.4955  9.3553 -0.0035  0.0145   0.0096   0.0286    0.0404   0.0000   440.0561     -0.806018       19.5589     -0.540401      -3.10806     -0.801162      0.197788       1.27773     -0.671742     -0.737089      0.753297      0.589564      0.677890      0.446233    -0.0638628     -0.199659    0.00451114      0.286274      0.603978      0.881457      0.935204      0.997443       1.08839       1.03688      0.995463       1.01026      0.851767      0.874671      0.681371      0.668991      0.521923      0.448792      0.399948      0.302921      0.240978      0.190067
  34   6 2026.3184    0.7273  0.7029  9.6119 -0.0003  0.0150   0.0121   0.0346    0.0522   0.0000   441.6545      -2.09179       20.1133      0.795484      -2.58189      -1.07055      0.263133       1.40817       1.25657      -1.30071     -0.363974       1.20980     -0.902133     -0.332887     -0.156090      0.270334     -0.259671      0.198030      0.648907      0.906346      0.963397       1.04193       1.05027       1.04649       1.06323      0.971959      0.936099      0.836639      0.738581      0.640536      0.558023      0.472856      0.388241      0.323243      0.253163      0.201680
  34   7 2207.0206    1.0585  0.8315 10.1323 -0.0002  0.0151   0.0164   0.0394    0.0621   0.0000   442.3286      0.868958       19.3604     -0.599517      -2.15874      -2.04926     -0.497530     -0.719556    -0.0418921     0.0764133    -0.0657342     -0.645693      0.406518     -0.430339      0.166490     -0.418497     -0.304123     -0.128513      0.687355      0.929914      0.987052       1.13743       1.14173       1.12291       1.09353       1.02576      0.945782      0.900754      0.775536      0.687870      0.563281      0.493486      0.410426      0.319440      0.261956      0.206433
  34   8 2381.2130    1.5645  1.0603 10.6170 -0.0017  0.0172   0.0214   0.0422    0.0771   0.0000   439.9767     -0.635009       19.7508      -2.55350      -2.95607     -0.436728      0.476136      -1.69182     -0.698647       1.24242       1.12864      0.438834       1.51993     -0.518507     -0.291599     -0.213888     -0.150934    -0.0118245      0.809170       1.05897       1.16667       1.30535       1.25981       1.29090       1.25526       1.23244       1.11749       1.01480      0.905622      0.786381      0.654460      0.571291      0.462506      0.393747      0.300453      0.245774
  34   9 2550.6571    2.1660  1.0650 11.2839 -0.0000  0.0169   0.0291   0.0430    0.0781   0.0000   440.5812       1.47802       19.8560      -1.76351      -2.95922      -1.62978       1.20238      0.155213     -0.203963     -0.479168      0.492468     -0.658204     -0.475015      0.799274      0.143122      0.276309     0.0811047     0.0305380      0.792775       1.05055       1.15003       1.23109       1.29262       1.25362       1.26488       1.17645       1.10126      0.984641      0.884254      0.776270      0.671318      0.551945      0.466934      0.366332      0.305484      0.242067
  34  10 2717.9802    2.8791  1.0830 11.8729 -0.0000  0.0171   0.0383   0.0434    0.0771   0.0000   440.0974     -0.726957       17.4133     -0.443420      -2.69673      -2.50516     -0.758982      -1.06062      0.941187     -0.622956      0.464786     -0.876433   -0.00198170      0.481275      0.397184    -0.0686128      0.210253      0.175442      0.801493       1.11236       1.17570       1.26296       1.29004       1.32748       1.28897       1.24439       1.14523       1.00024      0.900888      0.789885      0.690645      0.580886      0.478715      0.388270      0.306536      0.252845
  34  11 2882.9104    3.5781  1.0203 12.4036 -0.0028  0.0165   0.0489   0.0406    0.0768   0.0000   439.8059       2.04369       17.9391      -2.23655      -1.65821      -5.34236      0.766964      -3.82052      0.238671      -1.15361       1.08576       1.01786     -0.483004      0.274348     -0.257875      0.449184     -0.361814    -0.0198674      0.770046       1.01228       1.10592       1.21300       1.18837       1.24487       1.18892       1.13650       1.05221      0.951039      0.862289      0.765348      0.666134      0.547737      0.443458      0.367422      0.299812      0.236833
  34  12 3044.4410    4.3655  0.9668 12.9134 -0.0020  0.0161   0.0628   0.0401    0.0738   0.0000   440.8150     0.0614330       18.0627      -2.99364      -2.98203      -4.01802      -4.61885      -1.31873     -0.927546     -0.613526      -1.50242       1.16304    -0.0827172      0.976778    -0.0107132     -0.312406      0.162574     -0.325388      0.789786       1.09269       1.17677       1.32629       1.32673       1.31156       1.30353       1.21047       1.09719      0.979471      0.873277      0.780880      0.660739      0.587248      0.470599      0.389147      0.300338      0.235551
  34  13 3202.8242    4.2146  1.2189 13.0976  0.0006  0.0187   0.0567   0.0498    0.0702   0.0000   440.0878      0.577843       12.5895      0.579163       1.36721      -4.68405      -3.38869      -2.11268    -0.0993625     -0.585929     -0.421826     -0.138487    -0.0891681     -0.366932      0.528495      0.522323     -0.133932      0.317867      0.874205       1.18638       1.29779       1.43442       1.42293       1.43046       1.39077       1.28504       1.24407       1.12424       1.00204      0.862502      0.731023      0.626121      0.504043      0.421577      0.344874      0.261868
  34  14 3359.2446    3.6959  1.8976 12.4091 -0.0008  0.0235   0.0384   0.0620    0.0528   0.0000   439.6888       1.06455       12.1703      0.753163      -2.26510      -2.51523       3.97085     -0.307578     0.0844732     -0.611025       3.02721      0.360408      -1.18303    -0.0484683     -0.585977    -0.0744594    -0.0934635    -0.0750275       1.09243       1.52281       1.63670       1.75728       1.79446       1.78760       1.76243       1.64187       1.54766       1.38583       1.23873       1.09878      0.946120      0.811233      0.661212      0.537675      0.424966      0.337287
  34  15 3514.3728    3.0038  2.9345 11.8247 -0.0007  0.0305   0.0255   0.0781    0.0388   0.0000   437.6633      -1.41720       16.3673     -0.796482      -1.54024     -0.797198     0.0424638      -3.53532      -2.58544       4.91252       2.75304       1.18457      -2.04072       1.83484     -0.135686     0.0129835     -0.636290     -0.158988       1.43704       1.96694       2.14441       2.27344       2.28889       2.28307       2.20446       2.12009       1.95622       1.82633       1.62988       1.45403       1.24750       1.07047      0.868112      0.707792      0.574318      0.457296
  34  16 3668.6461    2.5113  4.4142 11.1347 -0.0005  0.0377   0.0172   0.0980    0.0317   0.0000   441.4705       3.85628       10.8273       1.62730     -0.884641      -2.17129      -1.81914      -4.97024      -6.59415       1.50175     -0.144260       2.79555      -3.09413       1.05841       1.23940     -0.714965      -1.12633     -0.253492       1.74506       2.29948       2.56925       2.77508       2.80940       2.78548       2.72183       2.61967       2.47385       2.22728       1.98658       1.69265       1.47518       1.26526       1.02247      0.846914      0.687121      0.539089
  34  17 3821.8556    2.0594  6.5282 10.6688 -0.0000  0.0496   0.0118   0.1310    0.0276   0.0000   438.5812       6.66064       7.96250      -4.01635       1.82482      -5.41244       1.82813      -2.85661      -6.05030       2.99370       2.88896      -1.71325      0.885876       3.18829     -0.774343     -0.361671      0.990024     -0.151983       2.28652       3.09839       3.36468       3.65495       3.69350       3.73296       3.59177       3.42021       3.16770       2.96815       2.57594       2.33104       1.97787       1.69823       1.36873       1.14877      0.905052      0.711361
  34  18 3974.3807    1.6641  8.6957 10.4405  0.0001  0.0642   0.0087   0.1751    0.0242   0.0000   439.3642       8.65272       19.0392      -10.0861      -2.97533      -4.77146       4.19369       4.42741       2.86907       3.92960      0.624260      -1.10037      -3.10447       1.85896     -0.119335      0.359103      -1.57317     -0.710022       2.97155       3.98156       4.41839       4.75213       4.88713       4.79495       4.76846       4.43157       4.15505       3.78279       3.35018       2.97616       2.60195       2.19421       1.81795       1.48042       1.17576      0.915434
  34  19 4126.2412    1.3817 11.1521 10.2378 -0.0010  0.0838   0.0064   0.2260    0.0223   0.0000   431.7556      -2.06632       12.4458       3.37737      -2.00408      -16.0047       2.58199      -4.64017       8.91736       1.10023      -1.31317      -2.05652      -4.20270      -3.92479      -1.76213       4.21194      -2.74128      -1.22848       3.82526       5.14649       5.60486       6.15378       6.32545       6.28019       6.09213       5.81430       5.40929       4.92275       4.36716       3.87727       3.30057       2.82704       2.30931       1.91183       1.49069       1.19654
  34  20 4277.6488    1.1633 14.4023 10.0445 -0.0004  0.1108   0.0049   0.2928    0.0206   0.0000   433.9920       3.87679       2.05686       1.44975      -5.78733      -10.5594       6.46343      -11.0809      -5.40962       2.57312      0.685995      0.774806       4.11111       2.84921      0.695812      -1.85042       2.20435     -0.133258       4.95480       6.85287       7.39638       8.13712       8.28051       8.35102       8.05756       7.71278       7.18564       6.42335       5.78662       5.06626       4.36013       3.69241       3.06862       2.48866       1.95639       1.54361
  35   4 1665.9279    0.2988  0.2667  9.2779 -0.0003  0.0100   0.0082   0.0226    0.0269   0.0000   439.8196     -0.677669       21.2120     -0.876925      -3.63596      0.644843      0.225549      0.651113     -0.350378      0.497739      0.461018     -0.517951    -0.0730414      0.342242     -0.159558    -0.0973956    -0.0115576     -0.190958      0.477027      0.639530      0.727343      0.794620      0.784105      0.777670      0.764034      0.737567      0.693934      0.652478      0.574239      0.477156      0.421885      0.340527      0.260244      0.236499      0.205769      0.150804
  35   5 1858.4345    0.4975  0.4926  9.3518 -0.0009  0.0132   0.0099   0.0302    0.0401   0.0000   440.4441      -1.00570       20.8325     -0.702745      -4.50605      0.434936       1.11752     -0.137448      -1.31267      0.777746      0.318168      0.441429     -0.224602      0.241445   -0.00753324     -0.114409     0.0456300     -0.116825      0.566296      0.855738      0.811583      0.919852      0.922598      0.955848      0.975930      0.866135      0.849773      0.678494      0.669800      0.589840      0.556260      0.459099      0.375191      0.305036      0.248001      0.189066
  35   6 2044.8109    0.7404  0.7721  9.3762 -0.0010  0.0153   0.0114   0.0347    0.0619   0.0000   440.0448      0.389192       22.0230      -1.62587      -3.60629       1.52581       1.10782      -1.68447      0.753341      0.237321      0.691058     -0.344155      0.564039    -0.0565264     -0.236859      0.875745      0.402137    -0.0101230      0.703893      0.949450       1.02893       1.14186       1.21608       1.17788       1.18904       1.06948      0.996252      0.885898      0.825488      0.700559      0.622677      0.511763      0.420596      0.344707      0.286376      0.220888
  35   7 2226.4004    1.1045  0.9339 10.0954 -0.0012  0.0158   0.0158   0.0409    0.0625   0.0000   442.0767     -0.828393       20.1115       1.73664      -4.85146      -1.93281     -0.640059   0.000992214     -0.178987      0.559944     -0.851322      -1.37132     -0.562575      0.174625      0.233722     0.0580132    -0.0332788     -0.570324      0.718503      0.969074       1.04218       1.13191       1.12666       1.20852       1.12270       1.10126       1.01921      0.885418      0.817395      0.728293      0.626737      0.546627      0.460011      0.361589      0.285866      0.233053
  35   8 2401.3268    1.6124  1.1343 10.6187  0.0001  0.0176   0.0209   0.0449    0.0777   0.0000   442.0242     0.0205649       18.5603      0.863221      -2.57794    -0.0166695      0.327965     -0.207709    -0.0983403      0.884196      0.548316      -1.73188     -0.681207      0.865312     0.0963786      0.387091     -0.111638     -0.503526      0.808281       1.05832       1.19987       1.33535       1.32275       1.31544       1.33127       1.22044       1.14661       1.05133      0.947351      0.799154      0.700554      0.597111      0.483027      0.396022      0.325216      0.266007
  35   9 2571.8458    2.2351  1.1624 11.3238 -0.0005  0.0182   0.0290   0.0446    0.0822   0.0000   439.8371     0.0182241       16.3712      0.946418      -4.88775     -0.309913       1.13639    -0.0395452      -1.01923      0.827666      0.304947     -0.449783      0.189587      0.537051     -0.256903      0.228101    -0.0344616    -0.0497186      0.807022       1.09449       1.18083       1.27988       1.34105       1.31305       1.32509       1.20203       1.17386       1.00783      0.933634      0.851722      0.724085      0.616850      0.490402      0.424648      0.331730      0.268398
  35  10 2740.5059    2.9730  1.0223 11.9931 -0.0015  0.0165   0.0404   0.0408    0.0737   0.0000   440.3271      0.948331       18.4341      -1.87209      -1.22463      -3.36806     0.0810508      -3.75741     -0.599952      -1.74057      0.132733     -0.567159     -0.519467       1.13885    0.00714811      0.318336      0.121892     -0.249552      0.755600       1.02712       1.09493       1.23925       1.26022       1.28490       1.25336       1.17544       1.11420      0.984743      0.904959      0.729353      0.648343      0.555320      0.465843      0.366620      0.301982      0.242479
  35  11 2906.8124    3.8146  0.9428 12.5154 -0.0010  0.0154   0.0528   0.0383    0.0728   0.0000   439.7745      0.586528       18.7097      -1.65227      0.161827      -3.25682      0.390912      -1.68079     -0.364109      -2.36179     -0.408306     -0.156942     -0.142315      0.678385     -0.281956      0.377154      0.501520    -0.0185242      0.746868      0.969070       1.04702       1.17029       1.13292       1.14038       1.07158       1.02661      0.992160      0.938278      0.836075      0.740583      0.643772      0.544734      0.464282      0.395634      0.316677      0.245752
  35  12 3069.5814    4.4541  1.0182 12.8842 -0.0003  0.0162   0.0602   0.0407    0.0740   0.0000   440.2434      0.812052       16.5546      -4.55928      -2.25136      -2.19717     -0.785929      -1.85469       1.49826     -0.662972     -0.668160      0.568889     -0.859734     -0.712342     -0.299580      0.161323     -0.407643      0.455207      0.758056      0.990866       1.07665       1.17897       1.20780       1.23684       1.17985       1.16511       1.07086      0.979648      0.840969      0.773799      0.627480      0.545775      0.448921      0.370538      0.306338      0.251194
  35  13 3229.1346    4.1366  1.3713 12.8670 -0.0008  0.0194   0.0502   0.0530    0.0615   0.0000   441.2306       4.43544       12.5307      -2.79529      -1.35225      -3.61394      -2.21626      -2.04402     -0.531083     0.0272415      0.205437       1.41649      -1.45761    0.00137210      0.506193      0.578213      0.160985     -0.150390      0.871673       1.17989       1.29083       1.40532       1.41934       1.37400       1.40636       1.31098       1.20631       1.12130       1.00919      0.906864      0.783246      0.656354      0.554243      0.449197      0.368790      0.281771
  35  14 3386.6302    3.6148  2.0851 12.1753 -0.0005  0.0245   0.0348   0.0616    0.0484   0.0000   440.1575     -0.833006       14.4732     -0.755606      -4.14671     0.0379141      -2.41625      0.445332       1.83727       2.57231     -0.279719      0.228910      0.371385      -1.02605      -1.31839      0.567078    -0.0140291     -0.440547       1.09073       1.50459       1.60715       1.77825       1.80787       1.83283       1.81668       1.66393       1.57922       1.42255       1.29906       1.12943      0.964466      0.811167      0.687089      0.556179      0.446218      0.360007
  35  15 3542.6980    2.8802  3.1969 11.6716 -0.0001  0.0315   0.0231   0.0817    0.0360   0.0000   440.6037     -0.946130       17.0324      -1.00184      0.550327      -1.07609      -4.12501      -2.10366       3.26971      -2.47775       1.39411     -0.287477      0.203141      0.576878     -0.909066     -0.446742     0.0975614     -0.449932       1.38442       1.89832       2.02756       2.24781       2.28031       2.29389       2.24438       2.15403       2.01833       1.81154       1.64386       1.42138       1.22824       1.04882      0.876752      0.722981      0.571924      0.463863
  35  16 3697.7563    2.4036  4.6811 11.0040 -0.0003  0.0387   0.0158   0.1023    0.0309   0.0000   438.2118      -3.36217       15.8479       3.17538      -5.25444      -6.81553    -0.0262968      -1.13231      -3.62051     -0.958694      -2.62479       2.12063      -1.20231      0.766323       2.33237      0.766611      0.930646      0.819871       1.73574       2.35829       2.60059       2.79814       2.86713       2.92343       2.83345       2.69608       2.49217       2.28163       2.02931       1.78695       1.55769       1.32147       1.09972      0.889808      0.717008      0.572240
  35  17 3851.7653    1.9530  6.8074 10.6052 -0.0000  0.0515   0.0109   0.1355    0.0264   0.0000   436.0483      -4.54824       16.3238      -8.62888      -5.18667      -5.11130      0.533652     -0.498384      0.324164       1.02578      -4.00451       3.68473       1.38643      -1.25375       2.09976     -0.806467      0.857144      0.558763       2.27880       3.14570       3.40669       3.68266       3.77480       3.83517       3.71597       3.55195       3.30119       3.01557       2.70238       2.40095       2.03145       1.76759       1.45017       1.19498      0.966079      0.762334
  35  18 4005.1015    1.6141  9.4690 10.3906 -0.0006  0.0696   0.0079   0.1861    0.0230   0.0000   436.1340      -1.69966       15.4951      -7.17269     -0.664231      -4.58854       1.61270      -3.28620      -4.06852      -1.13627      -6.08040      -1.57794      -1.19986      -1.65059      0.266694      -3.49688     -0.147408       1.36845       3.06184       4.16024       4.53061       4.96285       5.07350       5.10348       4.99338       4.73905       4.40190       4.04822       3.66348       3.20073       2.75536       2.33544       1.96201       1.61606       1.28609       1.02215
  35  19 4157.5671    1.3540 12.1752 10.1876  0.0003  0.0884   0.0059   0.2415    0.0213   0.0000   436.8637      -2.38110       8.45685       6.55098      -3.09603      -3.59065       1.26236       2.04827      -2.95556      -2.16986       2.21211       10.7121      -3.30547       4.15896      -1.61210      -1.36692      -1.61093     -0.690271       3.91389       5.26168       5.84023       6.35773       6.47350       6.49687       6.35106       6.04956       5.67584       5.13481       4.66048       4.02577       3.56191       3.02230       2.50815       2.06813       1.62991       1.30934
  36   4 1681.8919    0.3181  0.3230  9.2761 -0.0016  0.0108   0.0079   0.0249    0.0286   0.0000   441.1502     0.0260836       21.3688     -0.856083      -2.07040     -0.407316      0.754842     0.0397673     -0.162914     -0.445006      0.464445      0.300058      0.407489    -0.0401072     0.0796889    -0.0857461      0.234470     -0.119882      0.507152      0.700362      0.823715      0.913520      0.940190      0.926474      0.932764      0.822534      0.739464      0.720648      0.576080      0.502869      0.436210      0.392090      0.313665      0.264201      0.211628      0.162723
  36   5 1875.4005    0.5172  0.5655  9.3257 -0.0023  0.0131   0.0097   0.0334    0.0420   0.0000   440.4593      -1.08192       20.6118     -0.351912      -3.30326     -0.270142      0.462059       1.05459    -0.0356229     -0.290183      0.272307      -1.16849     -0.222390     -0.110911     -0.546602      0.274459     0.0554819     -0.341667      0.567522      0.774069      0.820491      0.899900      0.915082      0.945100      0.942965      0.881387      0.857846      0.739884      0.659233      0.559451      0.484930      0.421785      0.365648      0.300216      0.230665      0.191064
  36   6 2063.1123    0.7797  0.6944  9.7169 -0.0002  0.0138   0.0125   0.0331    0.0512   0.0000   440.5719      -1.19592       20.5364      -1.24985      -2.51813      0.127067     -0.268747     0.0503582      0.722703     -0.633173     -0.642131     0.0843744      0.148557     -0.436717     0.0622882     0.0676279    -0.0824847     -0.196899      0.587390      0.804171      0.868800      0.940928      0.993144      0.941563      0.979824      0.879324      0.860956      0.785622      0.695965      0.631503      0.538434      0.456006      0.378279      0.321323      0.262482      0.218849
  36   7 2245.5019    1.1708  0.9471 10.1014  0.0007  0.0161   0.0162   0.0389    0.0685   0.0000   440.2183      -1.58140       20.4850      0.215132      -2.87460     -0.928544     -0.392261     -0.484932       1.95425      -1.50982      0.637943      0.516401    -0.0527820     -0.391541      0.729336      0.634938     -0.152129    -0.0520549      0.675453      0.928345       1.02601       1.14978       1.12949       1.14665       1.15218       1.06200       1.00098      0.906505      0.826266      0.704285      0.634902      0.538882      0.460416      0.365251      0.298404      0.235372
  36   8 2421.1187    1.6561  1.0830 10.9617 -0.0009  0.0171   0.0220   0.0445    0.0665   0.0000   439.8634     -0.804785       18.8636      -1.57619      -1.39485      0.583056      0.533551      0.889103    -0.0252506      -1.56469      0.623515       1.91199      0.435545    -0.0656781     -0.126777      0.387575     -0.333401      0.136201      0.751930       1.04580       1.09441       1.25018       1.19476       1.22666       1.19244       1.16291       1.08147       1.00919      0.913043      0.773367      0.685657      0.594072      0.493084      0.416430      0.341374      0.266901
  36   9 2592.7320    2.3720  1.1117 11.5247 -0.0019  0.0170   0.0308   0.0442    0.0750   0.0000   440.3862       1.11375       23.0789      -1.53722      -3.82901     -0.919497     0.0521879       1.83709     -0.187486     -0.322900      0.570197       1.61668     -0.265341     -0.464382     -0.113679     -0.258999      0.311765   -0.00371147      0.772991       1.02520       1.10817       1.23583       1.24357       1.22935       1.17333       1.11143       1.10959      0.978276      0.904034      0.803351      0.707807      0.601191      0.495556      0.418949      0.332206      0.268471
  36  10 2762.6894    3.1001  1.0216 12.2161  0.0002  0.0163   0.0413   0.0400    0.0689   0.0000   441.6260      -1.81082       19.0654      0.214450      -3.15411      -1.08816      0.275158      -2.42580     -0.276897      0.764409    -0.0300197      0.108549      0.378970    -0.0829090     -0.101790      0.417097     -0.300877    -0.0446171      0.747705      0.936784       1.04804       1.15826       1.19586       1.20282       1.17644       1.10473       1.04187      0.957888      0.855847      0.773324      0.657963      0.541889      0.459356      0.382439      0.317290      0.251348
  36  11 2930.2767    3.9732  1.0146 12.5013 -0.0012  0.0161   0.0526   0.0394    0.0771   0.0000   441.9740     -0.153413       18.3408       1.27997      -3.91058      -3.41973       2.22140     -0.650962       2.18925       1.12556      0.339867      -1.36715      -1.20980      0.232591       1.27918      0.408978     0.0532538    -0.0740604      0.712062      0.987844       1.05335       1.18537       1.12096       1.20563       1.16729       1.13119       1.06412      0.944861      0.830262      0.723464      0.637928      0.543018      0.460681      0.374749      0.302620      0.244912
  36  12 3094.2914    4.4130  1.1169 12.8427 -0.0004  0.0170   0.0574   0.0440    0.0825   0.0000   441.0082      -1.81285       16.8094      -1.80600      -3.14027      -2.54266     -0.454117      -1.99186     -0.771435     -0.172581     -0.439860     0.0828141      -1.34201     -0.435650      0.611406    -0.0554983      0.345256     -0.541442      0.774267       1.03054       1.10301       1.24253       1.27044       1.30433       1.24292       1.17596       1.12229      0.989888      0.891817      0.794222      0.678290      0.579807      0.499842      0.404581      0.320845      0.257576
  36  13 3255.0829    4.1293  1.4899 12.8636 -0.0004  0.0204   0.0476   0.0526    0.0586   0.0000   440.8088      0.191765       16.0841      -2.95729      -1.92795     -0.248309      0.156992      -2.59039      0.964662      0.379146     -0.701762       1.54151    -0.0897954      0.513567      0.646126      0.896835     -0.266779      0.404796      0.882235       1.18849       1.29785       1.42272       1.47152       1.47993       1.43420       1.35019       1.29070       1.18116       1.07151      0.946376      0.795800      0.685188      0.561886      0.487761      0.386841      0.302820
  36  14 3413.6727    3.5139  2.2308 12.2119  0.0003  0.0248   0.0323   0.0642    0.0421   0.0000   438.4965     -0.116292       16.0042      -4.89856      -4.25739      -1.98770     -0.816739     -0.418396       4.27474      -1.30605      0.362618      0.735540      -1.38349       1.31020     -0.154016     -0.759093     -0.356688     0.0734819       1.09935       1.47213       1.59199       1.71582       1.77477       1.77361       1.71810       1.69745       1.56531       1.43989       1.29615       1.14386       1.00311      0.836385      0.718789      0.597177      0.476429      0.388407
  36  15 3570.7389    2.8552  3.4502 11.5738 -0.0008  0.0319   0.0216   0.0831    0.0348   0.0000   440.5099    -0.0625199       15.4341      -5.91114      -4.88766      -3.84112      -3.07508     -0.448943      -2.25654      -1.40166      -2.37634      -1.38696      -1.52254     -0.610776      0.884881       1.93069      0.625117    -0.0989903       1.41209       1.91436       2.11707       2.30012       2.37563       2.38172       2.34702       2.19940       2.09656       1.86947       1.69345       1.47634       1.29251       1.10818      0.914435      0.761427      0.620942      0.489103
  36  16 3726.5799    2.3117  5.0104 11.0903 -0.0004  0.0408   0.0149   0.1063    0.0281   0.0000   438.7115      0.485452       14.9594      -5.26341       1.49136      -6.85747     0.0346401      -9.60793      0.233065       1.15436      0.216541       4.77217      0.849265     -0.326678      -1.64362    -0.0817875      0.763446     -0.452792       1.77716       2.38632       2.60092       2.85477       2.92307       2.92702       2.93218       2.73798       2.56797       2.36691       2.14430       1.86696       1.62017       1.39826       1.17157      0.970428      0.780537      0.631886
  36  17 3881.3387    1.9133  7.4074 10.5632 -0.0002  0.0534   0.0101   0.1448    0.0257   0.0000   439.0070       1.37390       22.7198      -5.90384      -4.77874      -3.42241      -3.69310       2.11024     -0.266957       5.08313       1.02731      -5.55824       2.27888      0.447250      -3.07292      0.495450       1.55832     -0.121603       2.32736       3.18123       3.47909       3.83339       3.93433       3.98009       3.87173       3.69825       3.44370       3.14016       2.80500       2.48320       2.14216       1.84357       1.53949       1.27064       1.02509      0.806412
  36  18 4035.2865    1.5803 10.1344 10.4103 -0.0010  0.0728   0.0074   0.1978    0.0224   0.0000   439.9566      -2.41569       7.66080      -8.87614       1.90815      -9.07922      -12.3280      -4.72267       10.4543      -4.76778      -1.40135     -0.738418     -0.238425     -0.790131      -3.22541       1.67964       3.11473      -1.46715       3.17155       4.27413       4.66011       5.13482       5.30963       5.24987       5.19430       4.92340       4.59094       4.24199       3.77163       3.36987       2.93063       2.56856       2.13904       1.79160       1.40980       1.13155
  36  19 4188.5743    1.2820 12.6109 10.1932 -0.0011  0.0943   0.0055   0.2512    0.0209   0.0000   445.2614       5.40181       10.8529       7.13976       6.52254       3.24854      -4.30292      -12.1630       17.6150       4.62615      -1.47903      -5.76849      -4.28686       5.21491     -0.203864      0.321492     -0.344378       1.98479       4.03185       5.57029       6.03869       6.55610       6.73222       6.77885       6.65089       6.36695       5.95784       5.52989       4.88346       4.41342       3.74797       3.23546       2.73103       2.25582       1.80277       1.45294
  37   4 1697.5844    0.3285  0.3032  9.2976 -0.0064  0.0101   0.0083   0.0222    0.0279   0.0000   441.3607    -0.0640958       20.4610      0.143516      -2.44427      -1.15714      0.680096     -0.710232   0.000247882      0.136545      0.192836      0.319659     -0.465462      0.595121      0.381421      0.169884      0.349569     -0.123551      0.430734      0.590872      0.648661      0.711349      0.739872      0.733408      0.735284      0.651578      0.626776      0.557083      0.554436      0.454481      0.414229      0.364110      0.302054      0.268107      0.219862      0.166126
  37   5 1892.2046    0.5558  0.5632  9.3272 -0.0008  0.0128   0.0099   0.0301    0.0448   0.0000   440.9996      -2.17573       19.4420     -0.785674      -3.85423      0.176715     -0.297956     -0.808145      0.301937     -0.363952      0.643131     -0.413436     -0.510825      0.825808      0.308972   -0.00364275     -0.170253     0.0990646      0.565642      0.761174      0.867851      0.966888      0.976762       1.01937      0.970179      0.923951      0.837593      0.773686      0.656698      0.601487      0.525139      0.464978      0.363122      0.320169      0.252795      0.194006
  37   6 2081.1105    0.8346  0.7359  9.6093  0.0000  0.0139   0.0126   0.0328    0.0564   0.0000   440.9355     0.0768481       19.9961      -1.69132      -2.71748       1.14289      -1.43901    -0.0285364      0.267749     -0.859285      -1.42743      0.383788      0.481773     -0.111481      0.645619      0.267841     0.0234505    -0.0196559      0.586194      0.808343      0.887896      0.926107      0.975720      0.950303      0.939294      0.898126      0.856076      0.786604      0.722290      0.632600      0.559118      0.480592      0.403749      0.332709      0.269789      0.222107
  37   7 2264.3403    1.2410  0.9507 10.3367 -0.0011  0.0159   0.0171   0.0389    0.0640   0.0000   439.7885     -0.920298       20.4612      0.796260      -4.39400      0.206939     -0.325693     -0.226080       2.25961      0.637798      0.962221      0.452525     -0.324297      0.307014      0.793681      0.391058      0.296173     0.0122885      0.687701      0.917874      0.989240       1.10490       1.16194       1.15444       1.12461       1.06331       1.00478      0.931512      0.814064      0.726351      0.635904      0.561070      0.459703      0.378085      0.311966      0.251301
  37   8 2440.6821    1.7381  1.2287 10.7910 -0.0031  0.0184   0.0214   0.0454    0.0748   0.0000   439.3575      -2.01474       18.4466     -0.233206      -4.40954     0.0854723       2.38866     -0.401848     -0.953457       1.83177      0.253944      0.511104      0.821194      0.561450      0.977804       1.01277     -0.131301     -0.526121      0.769393       1.05416       1.12452       1.24525       1.27105       1.28218       1.25676       1.24704       1.10220       1.05995      0.933801      0.827127      0.738681      0.619225      0.533573      0.433763      0.344968      0.292136
  37   9 2613.3266    2.4010  1.1174 11.6567 -0.0018  0.0172   0.0312   0.0447    0.0721   0.0000   440.5284      -1.21458       18.7789       1.51380      -1.72059      -2.80689     -0.100785      -1.02605      0.784659     -0.967923    -0.0301920      0.314023     -0.656772     -0.431368      0.331672       1.49763      0.507422      0.337330      0.744026       1.01898       1.09697       1.19812       1.25320       1.22818       1.22764       1.16914       1.07336      0.989275      0.909930      0.828207      0.713763      0.602303      0.494176      0.414896      0.341161      0.279032
  37  10 2784.5256    3.2508  1.0101 12.2889  0.0001  0.0157   0.0433   0.0404    0.0696   0.0000   442.1089     -0.316424       19.1895     -0.839274      -1.62870      -1.01172      0.507989      -1.07911      0.205864      0.500142     -0.506351     0.0849162     0.0977414      0.701656      0.129370      0.329982     -0.255167     0.0525722      0.712002      0.932250       1.02780       1.15611       1.14089       1.16630       1.17756       1.10923       1.01725      0.942221      0.850003      0.725376      0.654405      0.556887      0.482859      0.391764      0.317778      0.254225
  37  11 2953.2841    4.1289  1.0049 12.5374 -0.0019  0.0154   0.0540   0.0389    0.0785   0.0000   440.1454      0.476753       16.9680     0.0100533   -0.00723864     -0.471269       1.84932      -1.55661     -0.889487      0.456744      0.840196     -0.688803     0.0596259      0.342697      0.349889       1.12518      0.166927     -0.432367      0.664891      0.898016      0.958319       1.04134       1.07378       1.08211       1.10367       1.01198      0.974664      0.860941      0.801831      0.701027      0.616747      0.533541      0.449229      0.389325      0.315899      0.245681
  37  12 3118.4900    4.4649  1.1459 12.8927  0.0002  0.0169   0.0564   0.0432    0.0756   0.0000   438.9280       1.66529       17.4046      0.279976      -2.75688      -1.93962     -0.198362      0.501475     -0.705552     -0.724448      0.296627     -0.450539      0.233082      0.945376    -0.0750117      0.178105     -0.560261      0.167149      0.742725      0.993727       1.08085       1.21212       1.23238       1.26928       1.21159       1.17888       1.05881      0.983802      0.879590      0.803536      0.678559      0.604168      0.504146      0.426196      0.334259      0.271485
  37  13 3280.6148    4.0636  1.5553 12.7893 -0.0038  0.0207   0.0443   0.0511    0.0542   0.0000   441.4143      0.266022       16.7014      -1.26755    0.00757588      -2.91876     -0.655811     -0.780564       2.32972      -1.28142      0.528487      -1.05011      0.279772      0.446503     -0.768566      0.691241      0.324290      0.344958      0.892221       1.19573       1.29415       1.42093       1.48448       1.48695       1.45792       1.41238       1.30575       1.20393       1.06814      0.955576      0.822964      0.710130      0.609204      0.501321      0.407712      0.325435
  37  14 3440.3583    3.4338  2.3167 12.1342 -0.0006  0.0250   0.0307   0.0654    0.0403   0.0000   438.7079     -0.427960       16.1177      -1.62206      -2.17009      -5.20993     0.0993396      -2.93763      0.461090       2.90551     0.0271448       1.73534       1.49257      0.295011     -0.685481    -0.0235822     -0.156189      0.679147       1.03903       1.39993       1.54437       1.68891       1.72804       1.71805       1.70678       1.66613       1.51881       1.42037       1.27605       1.12320       1.00505      0.853929      0.710934      0.614849      0.490845      0.395063
  37  15 3598.3678    2.7195  3.6430 11.5224 -0.0004  0.0331   0.0198   0.0844    0.0325   0.0000   439.8655       3.78359       14.0796      -1.85021      -3.11406      -1.41017     -0.335762      -2.95373     -0.284661      -3.98084      -1.18374      0.368351      0.191931      0.775140      -1.13206      0.351160     0.0406716      0.347557       1.41925       1.94435       2.09650       2.31473       2.37772       2.39273       2.33645       2.18090       2.08917       1.91871       1.73786       1.56310       1.36285       1.17879      0.971913      0.819155      0.659297      0.538872
  37  16 3754.9828    2.2271  5.6118 10.9111 -0.0001  0.0430   0.0132   0.1140    0.0269   0.0000   439.7574       1.77516       17.5957      -4.48319       2.45897      0.176529      -2.77076      -4.07672      0.303845      0.662532      -1.68576     -0.670850       2.98343       3.17267       1.42176    -0.0597548      0.175185     0.0616175       1.83946       2.47825       2.70917       2.98698       3.05043       3.06970       2.98665       2.87720       2.67361       2.50469       2.25673       2.00770       1.74335       1.51640       1.25975       1.05693      0.859061      0.692842
  37  17 3910.6869    1.8249  7.9473 10.5415 -0.0007  0.0562   0.0093   0.1532    0.0243   0.0000   441.3306       2.00996       16.5238      -7.85723       3.25185       2.58047       9.74734      -1.36114     -0.794672      -3.29689       3.63719     -0.809213      0.307491      -1.13171       3.67357     -0.897976     -0.252765      0.284188       2.44041       3.22947       3.64929       3.91086       4.00573       3.97385       3.96397       3.77518       3.55982       3.25909       2.99183       2.64378       2.33185       1.97248       1.65055       1.39571       1.14389      0.917763
  37  18 4065.3689    1.5136 10.4282 10.3581 -0.0008  0.0759   0.0069   0.2043    0.0221   0.0000   430.8431      -6.51770       15.4038      -8.94725      -3.84223       5.23208       12.9472      -5.53839       4.43195       3.56999       6.26969      -1.02332      -3.10647     -0.201317      -1.53368       3.46326       1.34591     -0.818703       3.19181       4.40330       4.71179       5.22505       5.37967       5.35425       5.23867       5.10276       4.76389       4.43260       3.96377       3.51685       3.06952       2.63125       2.22072       1.84377       1.48804       1.22073
  37  19 4219.0972    1.2487 13.2679 10.1783 -0.0002  0.0975   0.0052   0.2616    0.0198   0.0000   429.4382      -2.17560       3.99944       6.21915      -20.3700      0.147338      -5.09040       12.5395       2.05117       1.56880      -6.42023      -7.99167      -2.57194       2.00415     -0.417087      -2.32619       1.76502      -2.25409       4.07070       5.54544       6.12569       6.70208       6.86229       6.91240       6.74373       6.41997       6.05086       5.58945       5.05277       4.54978       3.97289       3.40159       2.87081       2.40445       1.93972       1.58176
  38   3 1501.5418    0.1726  0.1852  9.2894 -0.0044  0.0098   0.0063   0.0219    0.0206   0.0000   441.1064     -0.587450       20.6057    -0.0617820      -3.19054       1.25900     0.0628352     -0.581959    -0.0136310      0.521936     0.0314241      0.265050     -0.139385     0.0378229    -0.0265465     -0.218488     0.0803759      0.107849      0.392695      0.540206      0.537048      0.674630      0.650222      0.648431      0.614513      0.606270      0.618659      0.489078      0.492698      0.392689      0.413110      0.333826      0.270412      0.242792      0.212241      0.171215
  38   4 1713.0305    0.3455  0.3072  9.3411 -0.0021  0.0110   0.0084   0.0217    0.0281   0.0000   440.8804      0.494831       20.2518   -0.00914599      -3.04744     -0.256626      0.273220      -1.06403      -1.15684     0.0323025     0.0282394     -0.412464     0.0932951     0.0182828      0.568963     -0.183558     -0.233618     -0.149126      0.589220      0.744921      0.734414      0.783647      0.889403      0.991067      0.979763      0.887665      0.756939      0.713793      0.686572      0.612818      0.475908      0.368659      0.309906      0.292688      0.254886      0.197661
  38   5 1908.7718    0.5675  0.5432  9.4277 -0.0004  0.0121   0.0102   0.0288    0.0415   0.0000   440.8374      -1.42342       20.2822    -0.0397596      -3.50491      -1.15063      -1.19261    -0.0425367      0.194593       1.28347     -0.302022     -0.195841     -0.607112     -0.603102      0.290356     0.0982877      0.141696     -0.141349      0.529643      0.687918      0.768666      0.848285      0.850048      0.893734      0.867472      0.839987      0.787153      0.713101      0.621192      0.556551      0.488954      0.415533      0.361456      0.287990      0.240604      0.196133
  38   6 2098.9349    0.8706  0.7614  9.7569 -0.0010  0.0141   0.0131   0.0332    0.0563   0.0000   441.1800     -0.216822       21.3809     -0.519837      -1.69815     -0.912956      0.787066      -1.19150      0.952366      0.594171      0.871463      0.861607     -0.462907       1.34336     -0.642727     -0.914052     -0.195051     -0.117289      0.627628      0.814547      0.902688       1.00558      0.998437      0.956501      0.973868      0.916553      0.899409      0.803326      0.748154      0.680159      0.592019      0.503656      0.427555      0.371638      0.305551      0.254259
  38   7 2282.9153    1.2436  1.0506 10.3235 -0.0011  0.0162   0.0164   0.0424    0.0648   0.0000   439.6315     -0.656645       20.2707     -0.503502      -2.30997       2.19708       1.03632     -0.543222      -1.98387      -1.19733     -0.569407      0.563710      0.337969      0.871903      0.761963     -0.361572     -0.276376      0.164666      0.684613      0.857907      0.963094       1.08223       1.11055       1.09539       1.04341       1.05347       1.00431      0.914618      0.800705      0.726393      0.652785      0.562247      0.486511      0.397366      0.320059      0.268010
  38   8 2459.9786    1.8244  1.1436 10.9724 -0.0015  0.0174   0.0228   0.0435    0.0711   0.0000   440.8233      -1.22064       19.3029     -0.289708      -3.18867     -0.425051       1.69675     -0.720986       1.90270     -0.217308      0.901544     -0.433580      0.470771      0.373442      0.820463      0.473607     -0.241686     0.0291076      0.693690      0.988716       1.04935       1.16152       1.18534       1.22517       1.16367       1.12803       1.06364      0.985681      0.891131      0.800962      0.693591      0.617816      0.510919      0.432452      0.339650      0.283822
  38   9 2633.6947    2.4922  1.0841 11.7332 -0.0009  0.0162   0.0325   0.0428    0.0713   0.0000   439.9555       1.14581       21.9154    -0.0608283      -3.21315      -1.43724      0.400819      0.841802      0.639899      -2.34952     -0.762238      -1.28608     -0.913869      0.305516     -0.605483       1.01609     -0.315561     -0.117074      0.717040      0.928553       1.01935       1.12310       1.14709       1.17765       1.12681       1.10793       1.04947      0.950649      0.888034      0.750349      0.669720      0.587062      0.487154      0.416785      0.352413      0.276522
  38  10 2806.0605    3.4511  1.0350 12.1633 -0.0005  0.0154   0.0441   0.0395    0.0742   0.0000   440.5206    0.00500674       21.8661      0.576871      -3.65173      -2.46311       1.42950      -2.39227     0.0813151     -0.338762      0.232533      0.154201     -0.156639      0.907889      0.625754     -0.709279    0.00778008      0.604188      0.655789      0.871925      0.928120       1.05545       1.03840       1.05411       1.01151       1.03378      0.963507      0.896291      0.790670      0.705952      0.616348      0.533376      0.464721      0.383092      0.309774      0.254067
  38  11 2975.9000    4.1051  1.0436 12.8642 -0.0025  0.0158   0.0539   0.0409    0.0675   0.0000   441.2963      0.729001       18.7495    -0.0727649      -1.47382      -2.82779      0.240412      -1.59664      -1.68132     -0.994137     -0.803169     -0.667698      -1.09641     -0.593073     -0.720049      0.155624      -1.04962    -0.0998241      0.678526      0.922801      0.984083       1.08241       1.09577       1.10591       1.07698       1.06262       1.03614      0.958402      0.816245      0.731106      0.630232      0.569643      0.475799      0.407720      0.334166      0.274351
  38  12 3142.3397    4.4330  1.1496 12.9242  0.0000  0.0172   0.0551   0.0429    0.0746   0.0000   440.2012       1.08642       15.6399      -2.78092      -2.71662      -5.62434       1.48809      -1.69503     -0.477989     -0.963921     -0.703243      0.834377      0.297941      0.565474     -0.499071     0.0769494     -0.135785      0.118646      0.713774      0.998069       1.05501       1.15698       1.17103       1.23600       1.20751       1.12390       1.07739      0.973760      0.890733      0.801725      0.711450      0.599880      0.506202      0.428873      0.343251      0.283871
  38  13 3305.6788    4.0020  1.6699 12.6255 -0.0001  0.0208   0.0417   0.0534    0.0525   0.0000   439.3838     -0.226441       18.2992       1.22119    -0.0754596      -2.26100     -0.181313      -2.23911     -0.345874     -0.743534     -0.753504     -0.177312      0.538799      0.857168      0.164939      0.741934     0.0244949      0.339585      0.888548       1.19138       1.28345       1.45298       1.49013       1.51036       1.46497       1.37019       1.32054       1.21061       1.07302      0.972880      0.836162      0.752505      0.634361      0.526838      0.439888      0.342564
  38  14 3466.6714    3.2637  2.6362 11.9886 -0.0008  0.0265   0.0271   0.0688    0.0377   0.0000   440.7489       1.61114       17.3895      0.586942       1.02556      -6.76744       1.00330      -1.33155     -0.118744      -1.02451       3.40798      0.467486   -0.00198135      0.852214     -0.298915       1.40954     -0.291043     -0.160374       1.13375       1.47927       1.66574       1.77034       1.83345       1.87928       1.85184       1.79553       1.63653       1.53064       1.39345       1.23023       1.07689      0.925327      0.799770      0.657427      0.541469      0.439320
  38  15 3625.7040    2.6153  4.2523 11.3426 -0.0010  0.0354   0.0174   0.0916    0.0295   0.0000   438.4799       2.80159       17.0308      -1.15597      -4.65418      -1.12358      -8.12390      -5.52670      -3.38059       3.56232       1.53052      0.423295      -1.09418     -0.465642      0.169836       1.40549       1.49141      0.597368       1.47138       1.95956       2.15999       2.40351       2.43732       2.47660       2.41885       2.33189       2.20331       2.02728       1.83654       1.64044       1.42886       1.23705       1.05893      0.881805      0.718157      0.586507
  38  16 3783.2251    2.1793  6.2601 10.7406 -0.0004  0.0449   0.0119   0.1208    0.0261   0.0000   442.2479       2.41721       12.9166      -9.77398       3.21314      -5.93411      -2.19190      -3.83398      -7.05995       2.76331      -1.15240       2.64309      0.528230       1.40397      -3.49062       1.43867      -1.11661      -1.48468       1.88506       2.48908       2.77176       2.98692       3.12241       3.19171       3.07889       2.98976       2.80738       2.59974       2.34255       2.10036       1.81077       1.56301       1.32399       1.11927      0.899402      0.745523
  38  17 3939.6680    1.7748  8.4452 10.4730 -0.0002  0.0595   0.0085   0.1593    0.0236   0.0000   443.2204      -1.06594       13.1010       6.81454       6.96545      -9.77006     -0.152126       2.86289      -8.23876      0.820349      -3.82523      -6.02353     -0.752248      -1.39687     -0.485961       1.09138     -0.168182     0.0575580       2.44355       3.31898       3.65170       3.97028       4.03923       4.16314       4.04037       3.91720       3.68756       3.37874       3.04677       2.77051       2.42357       2.10511       1.78040       1.49140       1.20711      0.987130
  38  18 4094.9608    1.4519 11.0918 10.3574 -0.0007  0.0804   0.0063   0.2131    0.0213   0.0000   440.6927      -9.75745       9.80598      -6.01311      -2.69330       6.39968       5.90475       7.82632    -0.0320351      -3.38274       6.85208       3.80297      -1.15835       2.84529       3.75290     -0.823365     -0.577846       1.65693       3.28881       4.51354       5.03364       5.43848       5.69197       5.69054       5.59956       5.32096       5.03545       4.61933       4.23392       3.76797       3.28377       2.86825       2.37346       2.00589       1.63177       1.32439
  39   3 1516.0423    0.1928  0.1547  9.2479 -0.0122  0.0088   0.0087   0.0175    0.0211   0.0000   441.0423      0.282220       20.4706     -0.561668      -2.08825      0.440002      0.522634     -0.441946      0.552428      0.130772     -0.305231    -0.0166924      0.220449    -0.0162134     -0.353882     0.0534582     -0.274525    -0.0903398      0.425916      0.591587      0.648965      0.717070      0.679228      0.675574      0.569143      0.521154      0.499748      0.569736      0.537586      0.517899      0.468222      0.409615      0.353298      0.265639      0.250078      0.163811
  39   4 1728.2396    0.3580  0.3877  9.2829 -0.0022  0.0120   0.0078   0.0248    0.0304   0.0000   441.5224     -0.453904       21.1705     -0.880436      -2.52579      0.495462     0.0762766     -0.242707      0.447067      0.744941      0.268034      0.503482     -0.267286      0.414968      0.660335     -0.157702     -0.106437     0.0721228      0.458735      0.665587      0.688950      0.771548      0.743525      0.785401      0.769038      0.753754      0.745780      0.648445      0.625332      0.522080      0.496539      0.391811      0.357834      0.298221      0.246713      0.190873
  39   5 1925.1911    0.5966  0.5528  9.5524 -0.0018  0.0129   0.0105   0.0284    0.0408   0.0000   440.6961     -0.426777       21.0432     -0.681506      -2.53645     -0.711990       1.59672      0.147384    -0.0892653     -0.548334     -0.633660     -0.195920     -0.168161      0.968836     -0.315334      0.377881      0.303758      0.150245      0.585019      0.814992      0.901365      0.959087      0.915014      0.896062      0.865133      0.819729      0.780809      0.762030      0.723752      0.665640      0.626139      0.530524      0.453490      0.378450      0.304303      0.239209
  39   6 2116.5640    0.8796  0.8497  9.7547 -0.0002  0.0152   0.0124   0.0362    0.0572   0.0000   442.9295      -1.14113       20.8977     -0.944767      -1.96311     0.0596474    -0.0911184     -0.505675     -0.608782    -0.0253097     -0.150731     -0.277436      0.540609     -0.871818      0.114231     0.0490963     -0.102733     -0.108731      0.598055      0.851369      0.900694      0.999485       1.01746       1.02117       1.03307      0.944758      0.875107      0.827842      0.761255      0.691335      0.628956      0.548453      0.449593      0.397244      0.314402      0.271345
  39   7 2301.2247    1.2927  1.0633 10.4769 -0.0009  0.0167   0.0169   0.0430    0.0615   0.0000   440.6210      -1.19459       19.0115      -1.70202      -4.59802    -0.0292695       2.20634     -0.245861     0.0673638      -1.57955      -1.18361     -0.457745     0.0120840      0.412291      0.343563     -0.448400    -0.0872026     -0.406473      0.630781      0.896158      0.919698       1.10379       1.07261       1.10779       1.07647       1.03025      0.987200      0.901576      0.830388      0.733687      0.653385      0.570420      0.479844      0.397388      0.338453      0.263707
  39   8 2479.0756    1.8880  1.1069 11.2105 -0.0034  0.0162   0.0243   0.0441    0.0656   0.0000   441.4318    -0.0809481       21.9221      -1.38187      -3.44668      -1.82059       2.76542      0.487642     -0.137933      -1.68759      -1.16679      0.168038      0.588717       1.28450      -1.14492     -0.585787     0.0366322      0.392748      0.685410      0.915018       1.00875       1.11015       1.13045       1.17488       1.12504       1.10837       1.03268      0.955444      0.853687      0.765736      0.676535      0.573170      0.497334      0.406663      0.351432      0.286045
  39   9 2653.8596    2.6595  1.0824 11.7876 -0.0002  0.0165   0.0332   0.0398    0.0725   0.0000   442.6334      -1.42615       20.6125      -3.33560      -2.97618      -1.91764      0.375380     -0.920025     0.0241193     -0.183834     -0.145186      0.112340      0.265875      0.323135      0.222014    -0.0408213      0.275495      0.179123      0.675018      0.921905       1.00949       1.11822       1.14381       1.14604       1.15052       1.06680       1.02458      0.907686      0.876842      0.772314      0.684168      0.597124      0.509559      0.435074      0.356038      0.291037
  39  10 2827.2719    3.4569  1.0628 12.2808 -0.0024  0.0154   0.0437   0.0412    0.0716   0.0000   439.9882      0.856015       17.6302     -0.400180      -3.17927      -2.08724      0.958871      -1.24776      0.221319       1.45916      0.933728      0.817007      0.720100     -0.339007       1.23173       1.07439      0.447745     -0.478473      0.651202      0.866649      0.948797       1.05121       1.06281       1.05879       1.07484       1.02386      0.975502      0.893771      0.838092      0.717909      0.638522      0.555115      0.463674      0.398678      0.325541      0.265754
  39  11 2998.1275    4.2286  0.9980 12.9275 -0.0026  0.0155   0.0555   0.0387    0.0666   0.0000   440.4466      0.907650       19.2781      -2.48512      -2.73989      -2.15314       1.02349      -1.58442      -1.57943     -0.783076     -0.199549      0.509559      0.611571     0.0956630     -0.477385     0.0962595    -0.0578917      0.418826      0.629276      0.874537      0.933769       1.07256       1.02773       1.06063       1.04002       1.04093      0.944470      0.909373      0.830651      0.743065      0.626937      0.533800      0.449465      0.387144      0.331196      0.264069
  39  12 3165.7127    4.3852  1.2014 13.1443 -0.0067  0.0173   0.0544   0.0451    0.0680   0.0000   439.9927       1.27230       18.4205     -0.863275      -2.10970      -1.95331       1.18734      -2.11104     -0.544071     -0.537080       1.36505     -0.187628     -0.673771      0.396485     -0.476583     -0.286216      0.107395      0.522747      0.714818      0.944567       1.03653       1.12063       1.17431       1.14604       1.14776       1.12286       1.03934      0.974911      0.893526      0.809067      0.720921      0.620727      0.524952      0.444524      0.363445      0.313453
  39  13 3330.3730    3.7930  1.8437 12.6077 -0.0006  0.0221   0.0377   0.0565    0.0455   0.0000   440.1071       2.30314       16.9251     -0.133285      -3.44727      -5.12347     -0.590573      -1.86201      0.631138       1.99818     -0.602916      -1.15640      -1.91134     -0.772213     -0.272480      0.443364      0.366968     -0.232050      0.911473       1.23526       1.34205       1.51360       1.54301       1.58226       1.52024       1.45320       1.38696       1.25714       1.16770       1.06301      0.914689      0.804177      0.664386      0.565410      0.454107      0.378221
  39  14 3492.6024    3.1474  2.8324 11.9109  0.0003  0.0276   0.0250   0.0715    0.0352   0.0000   438.2477      0.669938       18.8104     -0.656843      -1.01367      -4.94218      -4.45174      0.742077       4.92204      -1.14597     -0.570329       1.98196     -0.639263      0.555500     -0.196276      0.847954     -0.232785      0.190020       1.10277       1.46410       1.61584       1.80285       1.85121       1.84319       1.81490       1.77984       1.66790       1.53646       1.39838       1.26205       1.11532      0.950347      0.827230      0.697182      0.575577      0.460757
  39  15 3652.6896    2.5506  4.5473 11.1756 -0.0002  0.0361   0.0159   0.0943    0.0284   0.0000   437.9603       1.67616       15.5023      -1.03418      -3.72312       4.50704       6.07103      0.181859     -0.611410      -2.33911      -1.16151      -2.44778      0.830131      0.627982     -0.121556      0.416291     0.0376945    0.00797605       1.45845       1.95576       2.15793       2.40082       2.42198       2.48984       2.40600       2.31095       2.21488       2.04489       1.86705       1.68893       1.47958       1.28901       1.07560      0.915540      0.749232      0.610082
  39  16 3811.0315    2.0760  6.4121 10.7171 -0.0002  0.0466   0.0111   0.1242    0.0257   0.0000   439.9611     -0.942780       14.2396       1.31886      -3.75097      -1.66109      -8.23481      0.549297       1.99965      -4.46041      0.108174       3.31353     -0.426230      -2.47869      -2.12256     -0.161587      -1.89338     -0.525656       1.88576       2.59153       2.81329       3.12930       3.13030       3.19365       3.13672       3.03293       2.87874       2.60846       2.42254       2.19142       1.95820       1.67131       1.44682       1.20264      0.990909      0.811690
  39  17 3968.3026    1.7113  9.1964 10.4753  0.0008  0.0642   0.0078   0.1730    0.0224   0.0000   439.4306       1.04615       17.0926      -8.62067      0.384650      -13.4688      -6.26337      0.830322      -1.17116      0.247018      0.414210       6.17602      0.458882       2.74530      -2.62386       1.87696     -0.440307       1.58441       2.57594       3.48898       3.88176       4.17353       4.32560       4.40930       4.26133       4.16647       3.96037       3.62419       3.30363       2.98645       2.63894       2.27450       1.95199       1.62010       1.35789       1.11417
  39  18 4124.4093    1.4072 12.0643 10.2902 -0.0003  0.0859   0.0057   0.2279    0.0203   0.0000   434.3375       1.67599       11.4276       1.57087       3.78740      -14.0757      -2.98217      0.753065       3.30368      -4.92368     -0.279987       6.92885       8.33417     -0.740909      -1.20865       2.33649     -0.541536     -0.775515       3.35849       4.64470       5.11671       5.60339       5.70818       5.84571       5.73535       5.51093       5.18122       4.78331       4.38744       3.95352       3.49643       3.07925       2.61776       2.18615       1.78570       1.46531
  40   4 1743.2427    0.3753  0.3898  9.2545 -0.0012  0.0103   0.0080   0.0262    0.0307   0.0000   441.3479      -1.17489       20.7133       1.01465      -3.29676     -0.573171     -0.473984     -0.604017     -0.515773     -0.747705    -0.0617937      0.118582      0.307071     -0.442974      0.172300     0.0654872     -0.158433     0.0452073      0.414055      0.565912      0.639320      0.657432      0.712460      0.719083      0.705273      0.671276      0.639168      0.593375      0.535695      0.502225      0.436433      0.361151      0.318436      0.253605      0.220452      0.181248
[truncated: 773,909 more chars]
