# Supplementary material for: Global-Mode Analysis of Full-Disk Data from the Michelson Doppler Imager and the Helioseismic and Magnetic Imager
Source: Sol Phys. 2018 Jan 31;293(2):29. doi: 10.1007/s11207-017-1201-5 (PMC6566312; doi:10.1007/s11207-017-1201-5)
Supplement: Supplementary file 3 — (TAR 230.0 MB) [file 11207_2017_1201_MOESM3_ESM.tar › MDI/mdifdasym.4558]

   0  14 2093.4775    0.8356  0.5194 10.4079  0.0000       3.21136  0.1357   0.1631   0.3371    0.5164   0.0000       9.47799    -0.0000       0.00000       0.00000       0.00000       0.00000       0.00000       0.00000       0.00000       0.00000       0.00000       0.00000       0.00000
   0  22 3168.6619    4.2619  0.9620 10.5223  0.0000      0.237024  0.1940   0.6824   0.6403   19.7914   0.0000       5.02485    -0.0000       0.00000       0.00000       0.00000       0.00000       0.00000       0.00000       0.00000       0.00000       0.00000       0.00000       0.00000
   0  24 3439.5675    3.7441  2.8502 10.0161  0.0853       2.70063  0.4301   0.6305   1.4077    2.3270   0.0000       2.74747    -0.0000       0.00000       0.00000       0.00000       0.00000       0.00000       0.00000       0.00000       0.00000       0.00000       0.00000       0.00000
   1  13 2020.8747    0.5585  0.3275 10.4146 -0.0025       9.48171  0.0785   0.0815   0.1476    0.1896   0.0000       6.32691   309.1433      -50.8458       0.00000       0.00000       0.00000       0.00000       93.9534       41.1360       0.00000       0.00000       0.00000       0.00000
   1  15 2292.0236    1.2143  0.9893 10.2971  0.0000       4.86160  0.1427   0.0985   0.2425    0.5878   0.0000       3.01749   423.8645      -21.0128       0.00000       0.00000       0.00000       0.00000       110.181       77.6256       0.00000       0.00000       0.00000       0.00000
   1  17 2559.1840    2.2025  1.1028  2.6907  0.0000     0.0298005  0.1598   0.1609   0.2654 1000.0000   0.0000       2.08159   327.7817       158.201       0.00000       0.00000       0.00000       0.00000       179.494       72.3203       0.00000       0.00000       0.00000       0.00000
   1  19 2828.1308    3.2205  0.8117 12.2117  0.0000       3.23440  0.1154   0.2503   0.1871    0.5441   0.0000       2.66361   382.9982       51.3961       0.00000       0.00000       0.00000       0.00000       131.134       57.2084       0.00000       0.00000       0.00000       0.00000
   1  21 3098.5065    3.5588  1.4949 10.1536  0.0000       3.51194  0.1488   0.2170   0.3016    3.8616   0.0000       1.83049   466.2096       57.2088       0.00000       0.00000       0.00000       0.00000       126.673       73.8373       0.00000       0.00000       0.00000       0.00000
   1  23 3368.7546    3.7063  2.1350 -4.4984  0.0000       1.18208  0.1832   0.2028   0.4122 1000.0000   0.0000      0.929624   419.3831       63.8705       0.00000       0.00000       0.00000       0.00000       165.119       94.8071       0.00000       0.00000       0.00000       0.00000
   1  24 3504.2841    3.0415  3.1606 -2.3549  0.0000      0.469172  0.2349   0.1297   0.5123 1000.0000   0.0000      0.583658   605.8133       201.122       0.00000       0.00000       0.00000       0.00000       207.890       116.179       0.00000       0.00000       0.00000       0.00000
   1  26 3776.3988    2.2187  5.6026 10.5929 -0.0096     0.0499160  0.3802   0.0701   0.7710    0.4106   0.0000      0.476012   585.3403      -249.995       0.00000       0.00000       0.00000       0.00000       340.614       164.799       0.00000       0.00000       0.00000       0.00000
   2  12 1945.8703    0.5440  0.5926  9.5922  0.0000       1.85149  0.0927   0.0426   0.1382    0.2625   0.0000       2.62231   461.3979       6.83977       17.2462       1.09914       0.00000       0.00000       76.1624       56.2104       26.3294       7.48044       0.00000       0.00000
   2  13 2082.1195    0.7373  0.7842  8.5957  0.0000       3.84747  0.1597   0.0520   0.1328    0.8032   0.0000       1.93313   399.4944      -3.18369      -41.3421      -2.28724       0.00000       0.00000       96.6699       65.9596       31.5399       9.36350       0.00000       0.00000
   2  14 2217.4921    0.9567  0.8404  7.7886  0.0000     -0.335636  0.0775   0.0595   0.1720    2.6878   0.0000       1.15145   395.8173      -27.7395      -5.34737       12.1987       0.00000       0.00000       44.1201       37.2060       20.9018       7.89655       0.00000       0.00000
   2  19 2889.6560    3.6560  0.8596  4.0064  0.0000      0.889078  0.0669   0.2405   0.1832 1000.0000   0.0000       1.32261   495.4025       90.7353       16.4356      -6.72531       0.00000       0.00000       38.3238       35.9290       16.6225       7.72499       0.00000       0.00000
   2  23 3430.8966    3.2669  2.0982 11.3581 -0.0004      0.406833  0.1568   0.1391   0.2580    0.8856   0.0000      0.825369   346.8574       80.9072       24.6314       14.4449       0.00000       0.00000       88.5435       66.4382       37.4909       12.1778       0.00000       0.00000
   2  24 3566.8547    2.8752  2.9960 10.0913  0.0000      0.591131  0.1847   0.0973   0.3063    1.3081   0.0000      0.461503   331.0180      -18.9939      -55.4640       21.6720       0.00000       0.00000       78.7891       74.5010       43.6116       17.6553       0.00000       0.00000
   3  12 2001.0362    0.6384  0.4587  9.2327  0.0000       1.49922  0.0671   0.0451   0.0900    0.2681   0.0000       2.35637   436.9412       53.8063       20.7909      -17.1529      -1.79517      -1.62108       26.3611       27.7538       20.7125       10.7774       5.68307       1.79289
   3  13 2137.7631    0.8653  0.5412  9.6792  0.0000       3.80374  0.1013   0.0625   0.1127    0.3281   0.0000       2.24974   451.6236      -65.6540       22.2782      0.583299       5.42867   -0.00868517       50.5566       47.9954       29.3080       15.5118       4.87211       1.19162
   3  15 2407.7622    1.3348  1.3166  9.6324  0.0000       4.86122  0.0979   0.0648   0.1944    0.6978   0.0000       1.50505   454.8383       36.3723      -23.1105      -10.8075     -0.106044    -0.0419369       35.3538       33.7220       24.7718       13.5917       6.35098       1.77960
   3  17 2676.2809    2.2311  1.1963 -1.9103  0.0000       2.21488  0.0930   0.1065   0.1667 1000.0000   0.0000       1.46800   449.4657      -37.8905       29.9880      -3.41246      -3.28550      0.762945       31.9255       31.1895       22.8931       11.7902       6.00755       1.76056
   3  19 2947.0398    3.6951  0.9526  5.1574  0.0000       1.53978  0.0782   0.1931   0.1595  659.2236   0.0000       1.40238   414.1040      -22.2837       12.0667       12.2540      -2.49354       1.66971       29.6125       24.7166       20.8398       12.9433       5.66832       1.48202
   3  20 3082.3469    4.4751  0.8963 11.7392  0.0000       1.60703  0.0790   0.2464   0.1415    1.3877   0.0000       1.62032   456.6024      -4.68589       30.7739       18.5732       5.94868      -2.21774       25.9765       25.6036       20.3265       10.9248       5.99215       1.66234
   3  21 3217.8399    4.0738  1.2993  6.4045  0.0000       2.06062  0.1003   0.1892   0.1787  214.9574   0.0000       1.34201   441.6140      -43.2600      -40.6332      -11.2843      -1.04340     -0.460332       36.7051       37.2570       23.7227       15.1262       5.34971       2.03043
   3  22 3353.3305    3.4422  1.8590 10.7403  0.0000      0.362324  0.1163   0.1355   0.2090    1.3330   0.0000      0.750357   476.4405       28.1628       34.3924       36.2459      -16.5332       3.83248       38.2717       35.9684       27.4829       18.1779       7.35221       2.23979
   3  23 3489.6694    3.0168  2.7089 10.9132  0.0000       1.41638  0.1465   0.1016   0.2770    0.5242   0.0000      0.517489   521.8805      -15.6502       33.4161      -16.7615      -7.18695       3.13371       48.5382       43.1058       35.2071       22.0055       9.43822       2.51911
   4  13 2188.4169    0.9394  0.6487  8.9348  0.0000       2.28530  0.0583   0.0492   0.1039    0.5457   0.0000       1.62457   439.4443       2.41991      -3.43134       3.96068      -2.35285     -0.905821       18.5073       20.3539       17.5114       9.93523       6.37328       3.03328
   4  14 2324.1955    1.1588  0.9309 10.1012  0.0000       3.17138  0.0836   0.0573   0.1679    0.5116   0.0000       1.97853   443.0870      -19.3362       18.5144       11.5885      -8.16392     -0.335430       22.0881       23.1593       16.8439       15.5468       9.47979       4.21202
   4  15 2458.5874    1.5774  0.9387  1.3863  0.0000      0.835492  0.0741   0.0722   0.1239 1000.0000   0.0000       1.89870   421.3360      -20.4402       34.1130       1.88046      -5.24907      0.649054       23.9831       27.3783       19.7967       13.9820       6.74666       3.76141
   4  16 2592.9396    2.2564  0.8974 -3.0219  0.0000      -1.16465  0.0637   0.1020   0.1335 1000.0000   0.0000       2.30036   459.2370       15.5545      -17.9609      -5.74072       9.73782      -6.30961       18.1630       17.4553       14.7089       12.2742       7.36869       3.41189
   4  17 2728.4392    2.8096  0.8974 -1.0538  0.0000       1.02295  0.0676   0.1292   0.1259 1000.0000   0.0000       1.45598   437.9859       2.68268       22.2839       13.1118     -0.158895      -1.24164       19.6505       19.4932       16.4162       12.2787       7.52194       3.42574
   4  18 2864.2193    3.3802  0.9497 10.7763  0.0000       1.65934  0.0617   0.1459   0.1240    1.4589   0.0000       1.41284   440.2237      0.142694       15.6760      -11.5280      -5.02786      -2.24592       18.0106       19.8880       15.5931       11.3135       6.00029       3.32862
   4  19 3000.0922    3.9015  0.7784 11.9633  0.0000     -0.119487  0.0647   0.1981   0.1030    0.6961   0.0000       1.94740   451.4355       25.3429       14.5975       9.10757       6.81983      -4.23570       18.5712       18.9891       15.2568       11.7595       7.30623       3.05173
   4  20 3135.8061    4.1450  0.9617 11.9802  0.0000     -0.827000  0.0614   0.1960   0.1544    0.9119   0.0000       1.36722   467.1678      -5.85783      -32.0875       5.52782       7.38847       6.14175       19.1382       18.8557       15.9418       11.1046       6.40021       3.08573
   4  21 3271.6750    4.0412  1.4739 -0.0038  0.0000     -0.362769  0.0844   0.1569   0.1631 1000.0000   0.0000      0.699824   447.5029       29.7261       17.0192       8.89662      -4.92903       6.58447       23.9518       23.3631       19.6581       14.3298       7.55202       4.31140
   4  22 3408.0634    3.4599  2.0412  1.1845  0.0000      0.696370  0.1019   0.1111   0.2084 1000.0000   0.0000      0.526361   437.7932       40.5637       59.8762       12.9845      -11.5154      -3.17591       29.3334       30.1703       23.5908       16.5377       8.73887       4.58931
   4  23 3544.6196    2.8293  3.1623 10.7391  0.0000      0.193224  0.1399   0.0771   0.2584    0.3990   0.0000      0.333420   394.2092      -11.4023      -28.0564       6.72020      -35.3168     0.0525198       37.9625       41.5880       33.4366       21.9976       12.4686       6.06629
   4  24 3681.7705    2.4661  4.0523 10.2350  0.0000      0.982149  0.1614   0.0605   0.2815    0.4035   0.0000      0.240767   368.5456      -9.09323      -34.6208       6.86631      -15.9222      -1.65987       42.5925       43.0338       36.7504       25.9656       15.4220       7.41154
   4  25 3818.7956    2.1539  6.6734  9.5732  0.0000      0.257987  0.2155   0.0402   0.3983    0.3323   0.0000      0.150247   492.3556       66.1323      -79.1142       16.4483       34.2338       19.0709       57.4004       58.9929       47.5898       34.5816       19.7763       9.64265
   4  26 3956.7916    1.7908  8.5006  9.2902  0.0018      0.338440  0.2564   0.0328   0.4924    0.3047   0.0000      0.116728   417.1048       16.6514       12.4988       15.4151       2.01305      -10.3984       68.0281       70.6342       58.5322       39.9298       23.8359       11.2671
   5  10 1823.3651    0.3227  0.2649  9.3385  0.0000       14.7577  0.0363   0.0256   0.0616    0.0963   0.0000       6.72837   438.6994       8.08983      -5.42115      -11.6727      -5.00255      -2.65823       8.42715       10.4904       8.31217       7.49389       5.26478       2.71868
   5  11 1960.6328    0.5057  0.4361  9.2096  0.0000       10.7067  0.0436   0.0313   0.0775    0.1328   0.0000       3.14564   438.6028       11.0918      0.873581      0.987273       2.55539       2.90128       12.3067       12.8727       12.4974       8.53721       5.09904       3.69558
   5  12 2098.5192    0.7289  0.4980  9.5097  0.0000       6.40496  0.0445   0.0400   0.0731    0.1778   0.0000       2.13337   430.7435      0.217975       19.0469       6.68831       2.45105       4.79349       10.1607       11.8407       11.2936       8.50776       5.22917       3.31369
   5  13 2235.6508    0.8562  0.8810  9.6496  0.0000       8.91312  0.0664   0.0393   0.1212    0.2593   0.0000       2.33307   428.0941      -12.4126       30.3425       6.03398       13.9143       6.69057       13.9931       15.4776       13.8500       10.9189       6.65656       4.20988
   5  14 2371.1713    1.4335  0.7860  9.6674  0.0000       4.16365  0.0526   0.0653   0.1056    0.5768   0.0000       1.31190   442.1250      -24.6456       5.32427      -3.96653      -3.26879      0.811517       13.3955       14.3955       12.5025       9.63508       6.19438       3.44218
   5  15 2506.2101    1.7828  0.7553 11.1641  0.0000       3.66655  0.0556   0.0845   0.1113    0.2556   0.0000       1.62002   459.0432       1.38321       9.50076       15.7177       12.4129      0.957791       11.8515       14.6447       12.2885       9.22848       7.00366       3.51448
   5  16 2641.2824    2.2754  0.8384 11.3335  0.0000       2.48888  0.0516   0.1032   0.1171    0.3277   0.0000       1.50400   442.3452       42.0459       25.5139      -8.56754       2.46920      -1.82702       11.8616       12.4162       12.1787       9.11296       6.05558       3.50328
   5  18 2913.6831    3.5380  0.8165 11.1890  0.0000      0.106859  0.0513   0.1645   0.1326    1.0514   0.0000       1.31054   437.5594       18.0491       15.7486       15.6928      -4.83774      -2.36948       13.3034       15.4055       12.9708       9.60698       6.62273       3.79410
   5  19 3049.9197    4.1124  1.0254 11.9338  0.0000      0.795038  0.0689   0.1844   0.1411    1.1399   0.0000       1.29295   458.7142       12.8010       4.59617       7.94168      -9.76678       2.61960       14.5811       17.6244       13.3431       12.7026       7.52465       4.95259
   5  21 3322.6773    3.5883  1.8878  3.4979  0.0000      0.773358  0.0909   0.1134   0.1765 1000.0000   0.0000      0.543631   415.2579       70.7530      -7.96865       4.93782   -0.00446479     -0.421311       19.6586       21.2349       19.8002       14.7024       10.2717       6.09444
   5  22 3459.2589    2.9203  2.7868 10.7656  0.0120      0.230456  0.1263   0.0826   0.2268    0.4928   0.0000      0.429273   456.8306       61.1999       14.2630      -8.38673       18.1996       15.5309       26.1438       28.0928       26.0418       19.6938       13.2565       8.08974
   5  23 3596.5868    2.5609  3.5808 10.6583  0.0000      0.452182  0.1336   0.0646   0.2662    0.3713   0.0000      0.261773   427.4287      -5.60510       15.2902       14.1603      -18.0168       9.55406       29.5124       32.2520       28.5645       22.4238       14.6268       8.69749
   5  24 3734.1582    2.2013  4.8189 10.4647  0.0000      0.585652  0.1593   0.0473   0.3171    0.2195   0.0000      0.200184   416.5419       48.1725       24.3610       1.32702      -12.2327       2.43328       33.5759       38.3403       32.6966       26.0836       19.0222       11.1521
   6   9 1727.7749    0.2824  0.3475  9.0150  0.0000       6.01327  0.0400   0.0190   0.0783    0.0842   0.0000       5.25770   421.5834       6.80877       14.5898      -4.47230      -5.99100      0.719508       8.94630       9.59702       10.3813       6.87783       5.73184       3.46657
   6  11 2004.1330    0.5430  0.3808  9.3620  0.0000       9.52099  0.0409   0.0318   0.0645    0.1127   0.0000       3.06792   424.6994       8.77159       11.5408      -4.36350     -0.625805       2.34292       12.1336       15.2968       12.8529       9.73513       5.64555       3.92361
   6  12 2142.5658    0.7823  0.5953  9.2042 -0.0001       5.54315  0.0420   0.0368   0.0769    0.2168   0.0000       1.69944   427.8439       4.12902       9.41129      -4.48059      -5.86643       2.59514       8.96353       10.5438       9.59604       8.41871       5.29597       4.00484
   6  13 2279.9072    1.0881  0.7823  9.4154  0.0000       5.96058  0.0485   0.0455   0.0970    0.3231   0.0000       1.50539   428.6096       21.4832       9.06889      -2.94114     -0.124661      -5.59030       10.3199       11.2389       9.66433       8.76544       6.91592       4.12731
   6  14 2415.5837    1.4418  0.8506 10.2634  0.0000       3.26982  0.0713   0.0615   0.1292    0.2637   0.0000       1.43210   412.9998      -5.79842       15.0345       15.7658       13.9847      -1.13834       21.2536       26.4989       22.0482       15.9391       10.4578       5.02921
   6  15 2551.2206    1.8745  1.0087  9.8822  0.0000       3.25522  0.0575   0.0685   0.1084    0.6448   0.0000       1.20694   428.4522      -5.22552      -13.4689      0.320243       13.7461       1.79521       12.4698       14.7776       13.3672       10.2617       7.64932       4.86240
   6  16 2687.0053    2.3006  1.0273 10.5170  0.0000      0.657403  0.0595   0.0870   0.1087    0.5683   0.0000       1.26326   450.5296       3.07645       24.7358      -11.7662     -0.473551       4.12033       10.9381       12.4668       12.2517       9.03968       7.15710       4.37335
   6  17 2823.7556    3.0571  0.8243 11.7114  0.0000       1.08372  0.0497   0.1238   0.0939    0.3312   0.0000       1.15303   444.3501       32.3545      -2.01333       1.39743       1.02040      0.553381       10.3284       11.1394       10.1606       8.57986       6.54474       4.27622
   6  18 2960.7678    3.3953  0.8642 11.8613  0.0000       1.28306  0.0497   0.1339   0.1007    0.3739   0.0000       1.12959   434.1611       7.68319      -10.7271      -1.97210      -3.85084       3.34253       9.52060       10.8689       10.4237       8.36587       6.37184       4.22202
   6  19 3097.3007    3.7577  1.1221 12.2562  0.0000       1.33224  0.0738   0.1414   0.1239    0.4008   0.0000       1.31548   454.8160       30.1661       5.83429       8.29378       11.5550      -1.41516       14.1549       16.8711       15.8721       12.0827       8.18041       5.14143
   6  21 3371.0394    3.3812  1.9076 11.4290  0.0006      0.935453  0.0880   0.1016   0.1739    0.4457   0.0000      0.651309   420.1511       15.2469       31.0606       20.2667      -12.0170      -9.89150       16.2451       19.0127       17.8306       14.4429       10.0047       6.59620
   6  22 3508.3844    2.9252  2.8163 10.4549  0.0000      0.728749  0.1105   0.0694   0.1921    0.4922   0.0000      0.339253   426.4804       51.9679      -3.09313       14.7757       4.06410      -3.10192       19.3917       22.0203       20.2128       16.8988       13.2790       9.40568
   6  23 3646.0901    2.4331  4.5329 10.2115  0.0000      0.383607  0.1447   0.0471   0.2691    0.2378   0.0000      0.204665   401.4106       2.18316      -3.18179       21.1995       31.9740      -1.46090       25.0718       29.0205       26.8770       22.4846       17.0009       11.3010
   6  26 4060.9257    1.4600 10.4592  9.6649  0.0000      0.180070  0.2673   0.0219   0.5273    0.0895   0.0000     0.0945306   491.4018       76.0604       33.1278       42.6189      -1.60997       13.0494       43.7987       51.3094       47.1507       39.8607       28.9930       18.7937
   7  10 1906.9630    0.4074  0.4288  8.9892  0.0000       14.7666  0.0359   0.0223   0.0680    0.1065   0.0000       3.23421   443.7149      -5.87473       5.82156      -3.88416      -4.45710     -0.699141       7.39701       9.22131       8.45062       6.93130       5.54372       3.49018
   7  11 2045.8910    0.5976  0.5546  9.0894 -0.0021       6.51522  0.0360   0.0276   0.0804    0.1508   0.0000       1.92670   432.6486      -3.67211       18.2326       2.93440      -13.5253      -5.79944       7.16390       8.80021       8.03968       7.51037       5.21325       3.52934
   7  12 2184.6694    0.8202  0.6870  9.4684 -0.0006       7.19906  0.0464   0.0349   0.0854    0.2146   0.0000       1.75794   424.0343      -6.45947      -1.47432       1.72428      -3.16338      -3.77346       8.07902       8.71582       9.58964       8.00859       5.79997       3.99420
   7  13 2322.2784    1.1716  0.7807  9.8335 -0.0042       4.13978  0.0503   0.0452   0.0870    0.2593   0.0000       1.54902   427.5878       6.89939      -16.1154       1.39320      -8.57636      -1.34634       8.47311       9.74863       8.28724       8.37027       6.21117       4.63226
   7  14 2458.2451    1.5417  0.9803  9.5484  0.0000      0.945898  0.0514   0.0538   0.1055    0.5101   0.0000       1.24377   428.8129       3.37382       18.6949       4.79962       4.36842       1.50246       8.85110       10.2236       9.50041       7.89777       6.48767       4.66433
   7  15 2594.3007    1.9398  1.0221 10.6529  0.0000       1.36426  0.0597   0.0676   0.1031    0.3264   0.0000       1.20029   424.9634       3.55306       25.4391      0.685846       5.31827      -7.83689       9.77221       10.5016       9.81603       8.74707       7.73393       4.73018
   7  16 2731.2158    2.6936  0.8828 11.5368  0.0000       3.22356  0.0486   0.1014   0.0967    0.2769   0.0000       1.15838   439.0499       4.16255      -3.79355       8.51711      -13.9065      -2.63829       9.00408       10.9620       10.1670       8.67714       6.53065       4.08177
   7  17 2868.4155    3.2568  0.7791 12.0270  0.0000       3.19837  0.0491   0.1255   0.0851    0.2405   0.0000       1.24674   455.7172       53.4174       7.53701       8.83882      -3.49924       7.58783       9.52640       10.9776       9.34247       7.95038       6.49851       4.80336
   7  18 3005.7456    3.7648  0.8379 12.6888  0.0000       3.54236  0.0507   0.1483   0.0941    0.1999   0.0000       1.55561   426.9299       23.2664       13.0411      -1.82715       2.80693      -2.48855       8.20666       9.27314       8.42214       7.84013       6.08972       4.45489
   7  19 3142.7697    4.1083  0.9713 12.2214  0.0000      0.697451  0.0547   0.1452   0.1000    0.3402   0.0000       1.17415   444.0791       14.8159       30.6211       5.63376      -19.1211      -3.86821       8.42525       9.14934       10.2675       8.01457       6.41734       4.63690
   7  20 3279.8660    4.0238  1.4230 11.0333  0.0000       1.13491  0.0640   0.1211   0.1144    0.7102   0.0000      0.663906   417.3604      -6.87634      -7.72347       14.1351      -6.56577       4.12932       10.1286       11.0952       10.9383       9.93637       7.19405       5.60501
   7  21 3417.7429    3.1289  2.0589 11.2131 -0.0105       1.34846  0.0839   0.0803   0.1443    0.3253   0.0000      0.455454   452.7113       8.81529       25.8136      -1.01950      -11.6259      -6.21679       13.4521       15.0345       14.7013       12.9609       9.90229       6.96594
   7  22 3555.6359    2.7234  3.1489 10.4356 -0.0004      0.972488  0.1056   0.0549   0.1958    0.2726   0.0000      0.298880   432.3777       22.2428       34.5392       12.4988      -6.01657      -6.57576       16.0272       19.8166       18.7459       15.5336       12.0669       8.68110
   7  23 3693.6567    2.2724  4.1170 10.5125  0.0000      0.585995  0.1265   0.0443   0.2488    0.1845   0.0000      0.219494   467.6546      0.120359      -3.11636      -3.33582       9.33652      -8.17620       20.1331       24.0155       22.1908       19.3848       15.4038       10.4512
   7  24 3832.4256    1.9842  6.3556  9.4809 -0.0040      0.579643  0.1628   0.0288   0.3003    0.1803   0.0000      0.121540   448.2874       13.1213       23.1960       24.3817       54.1946      -12.1537       23.6360       28.8290       27.5662       23.8862       18.3811       12.7332
   7  25 3970.4904    1.6911  7.6553  9.7087  0.0000     0.0882475  0.1968   0.0252   0.3733    0.1201   0.0000      0.113707   454.1200       25.3350      -27.3834      -21.8283     -0.750617       3.28100       28.7250       35.1540       31.7238       29.2915       22.0556       15.4788
   8   9 1806.2696    0.3663  0.2412  9.1468  0.0000       9.27835  0.0256   0.0244   0.0473    0.0774   0.0000       4.36231   436.5939     -0.402132       9.68925       6.49529      -4.02826       1.07974       4.73876       5.22248       5.97731       4.16054       4.57549       2.90144
   8  10 1946.1053    0.5526  0.3892  9.1268  0.0000       8.28062  0.0488   0.0317   0.0638    0.1194   0.0000       2.16018   435.4405      -13.4836       2.96030      0.889059      -2.47987      -6.72338       13.1154       20.5490       20.4308       14.9763       11.7170       7.31520
   8  11 2086.2176    0.7072  0.5448  9.1537  0.0004       7.36975  0.0332   0.0300   0.0685    0.1485   0.0000       1.66786   442.8344       2.49575       5.62767      -5.91644      -6.25129      -1.24257       5.64894       6.23620       6.53719       6.17555       4.50478       3.32913
   8  12 2225.3010    0.9804  0.6568  9.4629  0.0000       7.76225  0.0363   0.0391   0.0839    0.1884   0.0000       1.52834   431.3507      -4.73661       4.81819       4.30741       5.78336      -2.44048       5.81194       6.26012       5.90844       5.41719       5.33794       3.70434
   8  13 2362.9970    1.3339  0.8236 10.0124  0.0000       4.04960  0.0421   0.0486   0.0851    0.2238   0.0000       1.19128   434.9753      -5.59174       14.8197      -9.10156      -1.14302      -4.79385       6.10226       7.37546       7.22418       6.61762       5.26952       3.95623
   8  14 2499.6709    1.6843  0.9825 10.7958  0.0000       6.36785  0.0554   0.0580   0.0935    0.1923   0.0000       1.23549   434.1931      -22.8765      -1.96018      -1.80780      -9.99020     -0.609920       8.32598       10.3658       10.0485       9.33172       6.60105       5.15870
   8  15 2636.2002    2.2319  0.8969 10.9984  0.0000       3.30653  0.0448   0.0753   0.0894    0.2367   0.0000       1.08279   424.4102       14.9472       2.77457      -4.13418       1.76905      -2.18750       7.28537       9.26301       9.11792       8.17078       6.03938       4.33374
   8  16 2773.8488    2.8599  0.8055 11.5502  0.0000       3.50243  0.0539   0.1032   0.0851    0.2355   0.0000       1.17492   433.4149      -13.3861       1.85497       9.67904     -0.106872      -2.86086       10.8487       13.9108       12.1747       10.4497       7.11649       4.85909
   8  17 2911.6408    3.6511  0.8693 11.8057  0.0000       2.89309  0.0451   0.1259   0.0819    0.2967   0.0000       1.40035   438.1124       12.5493       19.7346       1.00118       5.35960       4.82138       7.17260       7.48479       7.58618       7.30306       5.65194       4.23138
   8  18 3049.0600    4.1035  1.0080 11.2833  0.0000     -0.229099  0.0476   0.1315   0.0919    0.5658   0.0000       1.19349   432.0611       1.40430       12.3163     -0.628367       3.56132      0.580690       6.82950       8.23861       7.93002       7.15276       5.94538       4.27405
   8  19 3186.7012    3.8469  1.0273 12.6429  0.0000     0.0186076  0.0641   0.1261   0.0986    0.2054   0.0000       1.34665   439.3924     -0.265607       13.7302       8.47921       13.8904       3.73366       10.7424       13.0883       12.3040       9.95803       7.63124       5.23829
   8  20 3324.3474    3.4110  1.4943 12.1149  0.0000     -0.881023  0.0677   0.0967   0.1260    0.1960   0.0000      0.738271   446.3376       14.9874       27.6407       11.1211       4.21050     -0.114461       9.89225       11.7317       12.2018       10.6031       8.42719       5.94206
   8  21 3462.4141    2.9893  2.0554 11.9851  0.0000      0.405687  0.0895   0.0777   0.1469    0.1467   0.0000      0.467212   440.3147       4.23153       13.8988       25.3613       7.21793      -6.76898       12.0577       14.4635       13.6039       13.0295       10.0414       7.57079
   8  22 3601.1430    2.6394  3.6343 10.5866  0.0000      0.641582  0.1079   0.0489   0.1979    0.1634   0.0000      0.219879   445.2334       11.2866       28.5937      -8.71973       17.9361       2.50709       15.2180       18.3821       17.0983       14.7512       12.4810       9.76894
   8  23 3739.7529    2.1130  4.6871 10.2620  0.0000      0.489137  0.1283   0.0357   0.2404    0.1401   0.0000      0.179833   428.7025       1.65629      -31.5596      -9.92858      0.503017      -5.28397       17.0690       19.8906       19.5009       17.7748       14.1294       10.9239
   8  24 3878.9394    1.8755  6.9583  9.8081  0.0000      0.458141  0.1665   0.0258   0.2932    0.1037   0.0000      0.104775   447.2666       15.4598       38.7047       17.7143       4.01653      -13.3482       21.4659       25.1073       25.4612       21.9926       19.1140       13.8857
   8  25 4017.6769    1.5849  9.1239  9.5850  0.0042      0.171355  0.2047   0.0206   0.3849    0.0872   0.0000     0.0920523   468.3307      -28.4882      -7.32199       25.5616      -4.86027      -10.5749       25.7707       31.9959       31.1012       27.9376       22.4387       16.9112
   9   8 1702.4728    0.2546  0.3046  8.9508  0.0000       16.5792  0.0397   0.0157   0.0577    0.0682   0.0000       6.30130   439.6600      -8.04769       3.78271      -1.10951       4.46378       2.29394       6.26760       6.01681       5.51640       4.91445       5.14182       4.89142
   9   9 1843.6772    0.3871  0.3156  9.0579  0.0000       9.04000  0.0235   0.0205   0.0496    0.0803   0.0000       3.46560   434.4104       2.09358       16.1159       9.88195      -5.26238      -2.81784       3.35972       4.16463       4.41297       3.96884       3.07062       2.62843
   9  10 1984.3354    0.5120  0.3982  9.3202  0.0000       10.0525  0.0283   0.0251   0.0677    0.0955   0.0000       2.67805   431.6235       8.34156       19.9233       4.50432      -1.26697     -0.378618       4.44663       4.49652       4.52569       4.78207       4.33797       2.92091
   9  11 2125.1996    0.7784  0.6740  8.6087  0.0016       5.17446  0.0364   0.0278   0.0700    0.2721   0.0000       1.20719   442.4432      -7.79172       5.44584      -4.91721     -0.827018       4.92981       5.90362       7.14257       7.28654       6.38231       5.72846       4.12603
   9  12 2264.7019    1.0478  0.6378  9.8107  0.0000       8.04822  0.0397   0.0393   0.0704    0.1605   0.0000       1.49555   434.5826       7.56677       10.3333      -1.40124      -3.04375       2.74000       6.73607       8.06718       7.45545       6.41564       5.02002       4.03541
   9  13 2402.3964    1.3867  0.8408 10.2077  0.0000       4.22519  0.0423   0.0466   0.0835    0.1868   0.0000       1.64703   431.7005      -3.36235       3.63001      0.471566      -4.91518      0.854591       5.36017       6.67749       6.48696       6.25840       5.13870       3.86532
   9  14 2539.5070    1.8229  0.9278 10.6904  0.0000     -0.175632  0.0470   0.0586   0.0902    0.2194   0.0000       1.20861   433.8872       6.57275       24.5775      -4.04895      -11.5351      -1.57084       5.74163       7.16607       6.89717       6.36411       5.66045       3.97701
   9  15 2677.0682    2.4176  0.8168 11.1216  0.0062       1.64550  0.0433   0.0822   0.0789    0.2285   0.0000      0.867394   438.2131      -5.50531       2.18794      0.699181       1.21999      -5.32347       5.09140       7.33156       6.10185       6.60926       4.63533       4.05842
   9  16 2815.2719    2.9207  0.8957 11.5398  0.0000       2.29846  0.0437   0.0933   0.0819    0.2353   0.0000       1.01424   435.8606       20.5229       11.2650       6.35265      -3.81423      -1.74976       5.92989       7.30307       7.35902       6.63877       6.16898       4.08920
   9  17 2953.5256    3.8446  0.7972 11.9828  0.0000       1.44043  0.0394   0.1288   0.0772    0.2380   0.0000       1.05432   441.3340       14.6603       9.99483       10.6181      0.298078      -5.34539       5.11107       6.16269       6.80797       5.79038       4.57436       3.82340
   9  18 3091.5491    4.1894  0.7880 12.2370  0.0000       1.52327  0.0384   0.1438   0.0748    0.2595   0.0000      0.884202   436.4625       18.3560       7.86308       4.26581       1.06201      -1.27504       5.28774       5.92855       6.61284       6.68858       5.29348       3.58014
   9  19 3229.5587    3.9605  1.0224 12.4654 -0.0001       1.88122  0.0483   0.1232   0.0946    0.2411   0.0000      0.790731   443.1848     -0.721731       11.8407      -3.84934     0.0378090       2.18860       5.86706       7.43526       7.06250       6.61895       5.73145       4.38674
   9  20 3367.6405    3.4407  1.7369 12.0411  0.0009     -0.521206  0.0715   0.0856   0.1286    0.1581   0.0000      0.438628   436.4196       28.3364       9.58884       15.9258       10.8800       1.81585       8.60978       10.5176       10.2996       9.47636       7.85014       6.34668
   9  21 3506.3675    2.8677  2.6769 11.2173  0.0000      0.698489  0.0876   0.0590   0.1585    0.1403   0.0000      0.288710   445.6381      -11.7426       20.9656       10.3524       6.06669      -16.3159       10.7211       12.9874       12.2838       11.9968       10.0322       7.52449
   9  22 3645.3873    2.4275  4.1420 10.4009 -0.0013      0.468050  0.1095   0.0394   0.2011    0.1279   0.0000      0.182671   429.7507     0.0647100      -2.97933       11.2430      -3.26550       8.13603       12.9509       15.0560       14.8048       14.2464       11.9896       9.40864
   9  24 3923.5507    1.6970  7.5865  9.8787  0.0000      0.166772  0.1665   0.0221   0.3223    0.0787   0.0000     0.0977154   429.7155       9.76893       44.2570       6.66393      -28.7189      0.667938       18.2062       23.3738       22.6186       21.7419       17.3506       13.9739
   9  25 4063.5804    1.4674  9.7021  9.7489 -0.0006      0.312644  0.2138   0.0190   0.3915    0.0674   0.0000     0.0866559   456.5129      -6.43801       17.5055      -5.50590      -10.9162       13.7999       23.5942       28.4995       28.3542       26.0574       22.3118       17.7803
   9  26 4202.5789    1.2645 11.8398  9.6147  0.0000    -0.0978669  0.2679   0.0161   0.4831    0.0601   0.0000     0.0868288   437.7999       94.5085       57.5078      -18.0879       20.0372       20.9745       28.0313       34.9133       33.9373       31.3589       27.1795       20.7846
   9  27 4342.5906    1.0728 14.5294  9.4844  0.0000    -0.0801855  0.3604   0.0142   0.6173    0.0594   0.0000     0.0914626   468.8103       30.5670       15.7592       27.8439      -40.8343      -18.4915       33.6362       42.9363       42.6881       39.0859       32.6930       25.3468
   9  28 4481.8085    0.8632 17.4867  9.4954  0.0000     -0.335965  0.5099   0.0118   0.8149    0.0512   0.0000      0.113040   471.3804       44.9457      -38.3305       50.8629       35.5883       8.97820       43.4559       55.1020       56.1852       50.4888       41.8048       33.9294
  10   8 1737.8647    0.3147  0.2108  9.0694  0.0000       17.2968  0.0192   0.0202   0.0421    0.0614   0.0000       6.02176   437.8184      -1.07919       11.0537      0.959015      -3.16455      -1.44388       2.74265       3.39473       2.90706       2.74255       2.90958       2.44697
  10   9 1880.0851    0.4567  0.2901  9.0797  0.0000       13.5750  0.0258   0.0233   0.0408    0.0834   0.0000       2.94975   437.0194       7.23238       12.0987      0.133266      -5.72189     0.0304015       3.74072       3.72773       4.68772       4.69563       3.73093       2.47556
  10  10 2021.5655    0.6119  0.5220  9.1577  0.0000       7.70589  0.0301   0.0241   0.0615    0.1120   0.0000       1.85251   432.7063      0.975002       12.5155      0.309482      -3.36585     -0.962584       4.14861       5.15127       4.78367       4.71164       4.33872       3.27943
  10  11 2163.0163    0.7909  0.7596  9.1715  0.0000       6.70965  0.0423   0.0263   0.0793    0.1870   0.0000       1.47133   449.6307      -4.96903       17.2505     -0.931652      -1.11239       1.86044       5.19536       6.28091       5.10125       5.44808       5.11796       4.08836
  10  12 2302.9679    1.1374  0.6961  9.9145  0.0000       5.53743  0.0387   0.0406   0.0764    0.1674   0.0000       1.32578   439.7912     -0.231398       5.51172      -5.45723      -9.47992     -0.610296       5.64746       6.63817       6.59486       5.61925       4.56733       3.79435
  10  13 2440.8332    1.5760  0.8584 10.4445  0.0000       3.12384  0.0421   0.0505   0.0763    0.2157   0.0000       1.01586   432.7849     -0.646753       1.02374       2.43483       2.79254       7.33716       4.96668       6.61640       5.75928       5.90747       5.14615       4.06775
  10  14 2578.6992    1.9104  1.0583 10.8689 -0.0008       1.98449  0.0534   0.0563   0.0938    0.2059   0.0000       1.08965   437.9426      -4.40151       5.43136       5.17216      -1.51340       3.85491       6.05368       7.26674       7.62523       6.82394       6.17029       4.88900
  10  15 2717.0601    2.6609  0.8427 11.1467  0.0000       2.19946  0.0377   0.0823   0.0745    0.2336   0.0000       1.00664   436.9678      0.707497       12.5494       5.88707       2.80090     -0.769717       4.75105       5.80739       5.79038       5.58546       4.63763       3.91271
  10  16 2855.6946    3.2553  0.8692 11.6275  0.0000      0.746625  0.0436   0.0983   0.0717    0.2310   0.0000      0.958375   430.1993       3.19879       12.9531      0.219098       9.91590      -1.05149       5.19419       5.83832       5.75798       5.69349       4.80187       4.14183
  10  17 2994.5518    3.7860  0.8466 12.0055  0.0000       2.66425  0.0372   0.1237   0.0826    0.2202   0.0000      0.998055   433.7681      0.595357       10.9901       10.6125      -3.81961      -5.03540       4.91185       5.46139       5.93329       5.18425       4.44915       3.80581
  10  18 3132.9616    3.9566  1.0352 11.8571  0.0000      0.583439  0.0469   0.1139   0.0814    0.3349   0.0000      0.902148   431.5036       8.70133      -4.77855       16.5646      -4.74706      -5.21483       5.67289       6.56339       6.66022       6.48879       5.38593       4.42817
  10  19 3271.4020    3.6862  1.4035 11.9840  0.0000      0.945459  0.0567   0.0938   0.1085    0.1957   0.0000      0.724583   446.7133       6.07718       13.1919       7.91610       7.92818       5.97012       6.55677       7.67483       7.92670       7.15445       6.43558       4.97841
  10  20 3410.1850    3.1820  1.9089 11.8168  0.0000      0.734269  0.0701   0.0732   0.1321    0.1437   0.0000      0.498309   446.2863       5.85177       34.5991     -0.166337       1.06572       2.97466       7.85401       9.70527       9.52423       9.17212       7.45395       6.51707
  10  21 3549.3063    2.7199  2.9403 11.1762  0.0000       1.16149  0.0944   0.0495   0.1544    0.1061   0.0000      0.294934   469.8497      -3.89061      -1.55921       24.0545      -9.21198      -3.42074       9.38045       11.6728       11.6800       11.3063       9.36653       7.74648
  10  22 3688.7236    2.2926  4.1569 10.7767  0.0000      0.848922  0.1122   0.0379   0.1958    0.0911   0.0000      0.197777   438.3674       12.5369       22.0821       33.1810       12.3386       7.27974       12.1165       14.4513       14.0669       13.6579       12.2780       9.88567
  10  23 3828.1898    1.9252  5.9910 10.1657  0.0000      0.467961  0.1363   0.0264   0.2583    0.0838   0.0000      0.134067   473.7937       48.5323       29.4284       21.1339       3.98839       32.2389       14.5094       17.9040       18.2033       16.7177       15.0191       11.7496
  10  24 3967.9731    1.6305  7.9317  9.8685  0.0000      0.212419  0.1725   0.0208   0.3135    0.0732   0.0000     0.0969785   437.2891      -42.2107       6.79471       36.0634       6.78135       8.52109       17.1889       21.9790       21.6449       20.2612       17.6918       14.1403
  10  25 4108.1785    1.3960 11.0902  9.6422  0.0000      0.186181  0.2309   0.0166   0.4170    0.0606   0.0000     0.0761049   427.3732       6.69151     -0.246312       40.2732       6.00012       5.74224       21.4459       28.2424       27.1109       26.2163       22.4187       17.8084
  11   8 1772.2197    0.2936  0.3321  8.9854  0.0000       15.9761  0.0302   0.0151   0.0491    0.0668   0.0000       4.57009   439.8623       5.17411       7.99586       6.08820       5.22580      -3.25721       4.91885       6.87589       7.26637       7.59667       6.47258       4.47907
  11  10 2058.0670    0.6264  0.5580  8.9435  0.0000       7.70378  0.0301   0.0220   0.0563    0.1204   0.0000       1.53293   436.6117       3.63542       8.07212      -6.17675      -2.52007       4.16442       3.85305       4.43721       4.95402       4.65495       4.03751       3.22239
  11  11 2199.8956    0.8454  0.6998  9.5136 -0.0006       6.05343  0.0326   0.0292   0.0756    0.1421   0.0000       1.40968   442.8334      -2.95976       6.45296      -3.67332       5.18619       2.19829       3.95219       4.62619       5.04548       4.44821       4.13522       3.42876
  11  12 2340.1296    1.2426  1.0035  9.3152  0.0000       3.89978  0.0456   0.0351   0.0791    0.3174   0.0000      0.986079   432.9628       4.97267       17.3165       5.16232       10.8639       4.61006       4.96534       5.91928       6.09824       5.99539       5.37893       4.29204
  11  13 2478.5331    1.6447  1.0141  9.9951  0.0000       2.56211  0.0439   0.0461   0.0851    0.2938   0.0000       1.00286   434.0525       2.13406       19.3317      -5.81408       5.03579       7.18495       4.52019       5.69627       5.61376       5.43191       4.84495       4.16835
  11  14 2616.9555    2.1071  0.9543 11.1372  0.0000       1.51543  0.0459   0.0626   0.0800    0.1987   0.0000       1.00199   435.5089       2.55672       13.1048       12.7861      -3.11017      -2.13000       5.03713       5.88154       6.33512       5.59586       5.05846       4.47223
  11  15 2756.2473    2.6414  0.8800 11.7353  0.0000       1.85633  0.0414   0.0798   0.0769    0.1667   0.0000       1.03366   436.4376       7.51215       9.35548       6.85129       1.30932      -1.74583       4.34455       5.66791       5.37938       5.02256       4.83497       3.82872
  11  16 2895.4346    3.4743  0.7636 11.6111  0.0000       2.38049  0.0357   0.1065   0.0647    0.2070   0.0000       1.01794   434.4401       5.01099       21.8802       11.3777      -4.71408      -2.94638       4.43433       5.05109       4.59338       4.32227       4.55863       3.89172
  11  17 3034.5681    4.0132  0.9472 12.0076  0.0000      0.557535  0.0419   0.1141   0.0761    0.2285   0.0000      0.921775   438.6163       2.38041       10.9338       5.30541      -5.71647       4.56663       4.41432       5.36290       5.50368       4.94995       4.49020       4.06921
  11  18 3173.5568    4.0960  0.9496 12.2938  0.0000       2.14895  0.0416   0.1170   0.0788    0.2159   0.0000      0.845464   434.6360       5.22794       1.88815      -1.24651     -0.239229      -1.43044       4.54362       5.64968       6.05024       5.70146       4.66523       3.97618
  11  19 3312.4899    3.6006  1.6382 11.8509  0.0000       1.86003  0.0607   0.0827   0.1062    0.1618   0.0000      0.588218   444.0380       8.76696       12.0743       5.14873       2.74347       6.82231       6.12498       7.08906       7.34363       7.30327       6.00564       5.27819
  11  20 3451.8286    3.0350  2.1622 11.5869  0.0000       1.38880  0.0686   0.0619   0.1311    0.1186   0.0000      0.397415   448.1958       19.5559       9.46769      -8.01974      -1.87272      -1.81743       6.59322       8.69152       8.51455       8.20157       7.15350       6.11887
  11  21 3591.4577    2.5927  3.1176 11.0537  0.0000       1.14883  0.0890   0.0445   0.1541    0.0935   0.0000      0.270881   424.2952       22.3270       6.18925      -4.82041       9.41825       10.8317       8.81263       10.6839       10.9788       10.7620       9.54704       7.83015
  11  22 3731.1621    2.1544  4.9815 10.4736 -0.0015      0.498101  0.1154   0.0305   0.2121    0.0757   0.0000      0.149187   424.8461       8.13067       12.5030       22.9670      -1.10970      -11.7082       10.8534       13.9022       14.1859       13.3235       11.8689       9.74020
  11  23 3871.2902    1.8229  6.3769 10.0597  0.0000      0.675596  0.1378   0.0240   0.2522    0.0761   0.0000      0.112679   448.1806       46.7295      -23.6378       5.75964      -6.46170      -6.21148       12.8247       16.0368       16.4851       15.9657       13.7515       11.4673
  11  25 4151.4065    1.3193 11.4256  9.6497  0.0000      0.109453  0.2366   0.0154   0.4091    0.0544   0.0000     0.0794552   425.3441       27.4739       26.3500       18.4516       6.07141      -7.60826       19.4701       25.3850       24.9364       24.4904       21.4931       18.0455
  11  26 4291.8123    1.1357 14.2060  9.5340  0.0000    -0.0257257  0.3145   0.0132   0.5275    0.0518   0.0000     0.0833946   413.8367      -3.83432       45.8422      -30.1674      -12.5231      -10.2071       24.4825       31.3677       32.0783       30.4588       26.9254       22.1621
  11  27 4431.5278    0.9265 16.9247  9.5103 -0.0008     -0.249066  0.4122   0.0107   0.6866    0.0432   0.0000     0.0973398   436.3844       30.5380     -0.737228       3.05892      -18.3142       2.45409       28.7796       36.5782       37.2398       35.6968       31.9443       26.4218
  12   6 1509.6833    0.1495  0.0653  9.0411  0.0000       5.89853  0.0235   0.0171   0.0204    0.0403   0.0000       38.9713   432.6779      -11.9078       4.68238      -10.8495      -1.55592     -0.390836       2.56007       2.95931       3.99897       2.68017       2.79394       2.08428
  12   7 1660.2155    0.2565  0.2260  9.0468  0.0000       4.93223  0.0216   0.0147   0.0372    0.0532   0.0000       6.09502   437.2580      0.738157       8.19237      -3.83422      -2.45811      0.775090       2.46859       3.28287       3.27884       3.13010       2.67753       2.30189
  12   8 1805.8408    0.3618  0.2687  9.0024  0.0000       13.4001  0.0219   0.0176   0.0376    0.0695   0.0000       3.46270   435.0686      -4.99308       17.5916     0.0983097      -6.30265      0.779827       2.13830       3.17664       2.85868       3.15778       2.48699       2.21860
  12   9 1950.0257    0.5012  0.4668  8.9305  0.0000       9.19525  0.0269   0.0193   0.0523    0.0963   0.0000       2.07606   435.8803      -4.22337       10.5360      -8.87319       1.25796      -4.25517       3.01634       3.82566       4.04995       3.94059       3.52395       2.99771
  12  10 2093.6996    0.7057  0.6215  8.9783 -0.0004       7.99696  0.0302   0.0232   0.0622    0.1396   0.0000       1.36395   438.7992       3.96527       11.6374       5.88152       2.44247       1.36839       3.14183       4.05727       4.15117       4.28413       3.68756       2.87685
  12  11 2235.9302    0.9964  0.6280  9.6425  0.0000       3.32804  0.0307   0.0325   0.0589    0.1426   0.0000       1.12549   435.4030      -3.16230       11.2813      -2.76404      -2.53567      -1.00874       3.59444       4.76940       4.93470       4.92302       4.26174       3.41054
  12  12 2376.3964    1.2592  1.0172  9.8579  0.0000       3.53334  0.0444   0.0346   0.0840    0.2091   0.0000       1.02364   436.1802       1.01882       28.2495      -10.4509      -11.9438       2.64016       4.36696       5.65107       5.62125       5.59804       5.06992       4.04552
  12  13 2515.4671    1.8373  0.9276 10.2535  0.0000       1.79280  0.0387   0.0528   0.0795    0.2801   0.0000       1.05289   439.3767      -1.66753       9.91118     0.0464711      -2.86731       2.38300       3.83579       4.55893       4.52909       4.40502       4.21372       3.59342
  12  14 2654.5746    2.2886  0.8834 10.9841  0.0000      0.990281  0.0409   0.0657   0.0705    0.2320   0.0000       1.00721   437.3164       4.97234       12.6330       5.19389      -5.11486      0.121425       4.02880       5.16040       5.42081       4.90020       4.54147       3.65594
  12  15 2794.5567    2.8932  0.9622 11.1147  0.0000       1.37817  0.0373   0.0793   0.0785    0.2808   0.0000      0.815225   436.3369    -0.0798200       11.4779       9.60257     -0.736472       1.43675       3.51770       4.21990       4.53456       4.52505       3.77717       3.32922
  12  16 2934.4121    3.8014  0.8015 11.9439  0.0000       1.98142  0.0345   0.1123   0.0656    0.1931   0.0000      0.986466   439.7201       2.09764       13.0622       5.27516      0.835375       6.52473       3.58817       4.58443       4.83122       4.86263       3.96747       3.34169
  12  17 3073.9133    4.0543  0.8553 12.5196  0.0000      0.772102  0.0393   0.1174   0.0668    0.1716   0.0000       1.19069   433.9100       2.68854       7.07914       3.82657      -6.09741       5.34195       4.10865       4.98936       5.11530       4.98747       4.41763       3.95930
  12  18 3213.1924    3.9841  1.1735 12.4667  0.0030     -0.147681  0.0540   0.1050   0.0883    0.1995   0.0000      0.949227   436.4775      -1.08393       9.13353       6.81190      -5.86045      -2.02981       5.19344       7.08990       6.95030       6.87525       5.90871       5.00169
  12  19 3352.6355    3.4624  1.5491 12.0879  0.0000      0.665935  0.0591   0.0781   0.1025    0.1369   0.0000      0.564259   438.1566       15.1402       3.63591       14.2360       4.47955       2.59130       5.01682       6.65523       6.31079       6.57543       5.81998       4.98296
  12  20 3492.4846    2.8626  2.3519 11.4120  0.0000      0.683289  0.0734   0.0535   0.1229    0.1059   0.0000      0.341745   432.0044       11.3817       1.88635      -4.60703       4.72976      -2.13689       6.92557       8.89040       8.91668       8.92441       7.72236       6.66312
  12  21 3632.7460    2.4677  3.8828 10.6271  0.0000      0.776338  0.0918   0.0363   0.1692    0.0857   0.0000      0.174072   444.0400       6.95259       23.5400       25.8706      -11.6169      -7.69581       8.36149       10.3138       10.4858       10.6069       9.26203       7.88532
  12  22 3772.8522    2.0176  5.0268 10.5756  0.0000      0.532544  0.1154   0.0280   0.2083    0.0663   0.0000      0.144956   435.3678       8.13941       35.3609       31.9222      -15.2012      -20.7072       10.3927       12.8509       13.5471       12.9012       11.4807       10.1223
  12  24 4053.7104    1.4351  9.2188  9.8833  0.0000      0.187988  0.1861   0.0168   0.3392    0.0553   0.0000     0.0942878   442.1633       49.6045       19.3896       45.5894       21.1706       6.09843       14.8910       19.1114       19.4670       19.0684       17.0782       14.4034
  12  26 4334.9126    1.0797 14.9341  9.5724 -0.0028    -0.0241416  0.3334   0.0118   0.5409    0.0464   0.0000     0.0871937   409.7728       19.7911       35.9342       51.9752       11.1584      -3.09273       22.5881       28.7751       30.5328       29.0263       25.8701       22.2675
  13   7 1692.3993    0.2650  0.2588  9.0191  0.0000       12.9755  0.0231   0.0144   0.0483    0.0521   0.0000       5.48966   441.6696     -0.496636       11.0437       1.47947     -0.491182     -0.592673       2.21904       2.79883       3.98874       3.08179       2.94379       2.67841
  13   8 1838.6937    0.3637  0.3707  9.0349  0.0000       15.8262  0.0228   0.0154   0.0514    0.0694   0.0000       3.27791   442.3969       3.54877       7.65967       1.94485      0.633159      -2.91133       2.41749       2.98918       3.51453       2.78755       3.07527       2.59547
  13   9 1983.9371    0.5430  0.5012  9.1608  0.0000       11.3514  0.0577   0.0213   0.0746    0.0886   0.0000       2.61101   440.3289   -0.00244771       11.2171      -6.86963      -7.62913       3.13671       8.15402       11.1175       10.7517       8.39683       6.04834       3.49278
  13  10 2128.5952    0.7529  0.6354  9.1503  0.0000       6.97723  0.0288   0.0234   0.0592    0.1353   0.0000       1.26452   439.9753      -5.92352       11.6611      -1.07223      -4.46875      -7.46549       2.89167       3.87692       3.80241       3.84500       3.33939       2.97795
  13  11 2271.2368    1.0504  0.7927  9.5376  0.0000       3.08265  0.0339   0.0301   0.0654    0.1594   0.0000      0.979313   435.0480      -4.04285       16.8920      0.951461      0.971102      -3.04195       3.18780       4.06241       4.52331       4.38405       4.07248       3.57254
  13  12 2411.9670    1.4222  0.9627 10.3700  0.0000       4.19057  0.0417   0.0383   0.0738    0.1524   0.0000      0.941840   435.0016       11.7140       8.87779       5.28036      -4.14928     -0.445419       3.68262       4.74228       4.66980       4.60446       4.28283       3.76653
  13  13 2551.8227    1.8620  1.0431 10.8977  0.0000       4.25350  0.0427   0.0511   0.0855    0.1784   0.0000       1.03482   436.9310       2.76210       12.2427       6.81822       5.73172      0.339422       3.68652       4.71439       4.89514       4.89903       4.47740       3.79200
  13  14 2691.7788    2.4280  0.8986 11.3655  0.0000       3.67304  0.0366   0.0681   0.0785    0.1880   0.0000       1.04139   436.8083       2.94356      -2.58531      -1.94503       3.72553       1.18601       3.44416       4.85391       4.73649       4.89338       4.40965       3.71820
  13  15 2832.1773    3.2334  0.7984 11.4836  0.0000       2.50800  0.0352   0.0898   0.0597    0.2425   0.0000      0.907570   436.4706       4.39503       14.2879     -0.828396      -1.41860       6.79547       3.64230       4.90238       5.24174       5.13568       4.82479       4.12373
  13  16 2972.6203    3.8387  0.8200 11.9743  0.0000       1.91047  0.0361   0.1069   0.0622    0.2060   0.0000       1.19892   443.3074       7.08362       3.64578       13.4252     -0.473968       2.37281       3.41691       3.96041       4.17169       4.01078       3.90634       3.32975
  13  17 3112.4335    4.0232  0.9437 12.3635 -0.0001     -0.523828  0.0389   0.1061   0.0717    0.1843   0.0000      0.946706   443.3535       12.3641       13.2531       6.38645      -4.83979     -0.972331       3.51724       4.30729       4.65374       4.77978       4.47055       3.54929
  13  18 3252.3539    3.8399  1.2907 12.2706  0.0000      0.883048  0.0503   0.0901   0.0899    0.1723   0.0000      0.638032   438.3840       9.58574       11.4390       5.44492       6.18267      -2.22894       4.26131       5.08134       5.28023       5.41417       4.85242       4.11941
  13  19 3392.3853    3.2669  1.7067 12.1666  0.0000      0.952947  0.0636   0.0714   0.1013    0.1188   0.0000      0.557838   442.9864       12.6750       12.6551       2.68632      -1.50168      -3.78191       5.13919       6.58239       6.42270       6.57620       6.03529       5.35205
  13  20 3532.8198    2.7671  2.7765 11.1685  0.0000      0.823233  0.0735   0.0455   0.1333    0.0931   0.0000      0.262409   432.7135       17.5783       14.5075      -3.78956       11.2936      -13.2223       6.26439       7.52858       8.11062       8.22419       7.25669       6.36153
  13  21 3673.3430    2.3335  4.2883 10.5157  0.0000      0.590092  0.0918   0.0320   0.1787    0.0768   0.0000      0.150808   433.5106       15.1081       25.7208       2.22614      -5.31224       13.2985       7.91909       9.73631       10.1414       10.0739       9.06168       7.84502
  13  22 3814.0009    1.8704  5.9517 10.4822  0.0000      0.581231  0.1250   0.0236   0.2330    0.0549   0.0000      0.123059   437.9001       9.29035       8.42378       13.5928       8.73669      -13.8755       9.97902       12.7273       13.0713       12.8980       11.7615       10.2403
  13  23 3954.7157    1.6406  7.8452 10.0494  0.0000      0.411758  0.1510   0.0188   0.2784    0.0563   0.0000     0.0928149   452.4466       10.5106      -5.21650       25.8224       10.4158       10.0222       11.8527       15.1239       15.5995       15.5856       14.3722       12.0058
  13  24 4095.9209    1.3818 10.9296  9.7920  0.0000      0.281461  0.2058   0.0152   0.3718    0.0511   0.0000     0.0771086   416.4568       18.2616       16.4207      -16.1974      -1.15710      -2.29865       15.2100       19.0308       20.3996       20.2544       17.8886       15.5730
  13  25 4236.8928    1.1594 12.5527  9.7078  0.0000      0.158923  0.2542   0.0134   0.4556    0.0472   0.0000     0.0838655   450.3868       27.0087       23.3425      -13.6407       30.4018      -5.50762       17.7971       23.0845       23.7825       23.6514       21.5436       18.7204
  13  26 4377.4939    0.9988 15.3347  9.5572 -0.0015    -0.0502749  0.3451   0.0105   0.5532    0.0427   0.0000     0.0926853   457.8457      -43.5335      -20.9467       41.8270       12.3890      -7.82423       21.7251       27.8348       29.3098       27.7439       25.9858       22.8566
  14   5 1411.7681    0.0995  0.0835  9.0380  0.0000       90.4613  0.0494   0.0125   0.0358    0.0565   0.0000       66.4911   434.8841      -1.00458       19.2182      -3.36285      -5.30239       2.04899       3.05562       3.22138       5.56447       6.31802       3.47486       4.80805
  14   7 1723.5404    0.2833  0.3021  8.9634  0.0000       14.5152  0.0236   0.0136   0.0461    0.0559   0.0000       4.19703   436.0213      -2.32530       13.3465     -0.309438      -3.78971      -2.44433       2.80044       3.68511       3.78758       3.50618       3.01152       2.44271
  14   8 1870.9042    0.4359  0.4201  8.9171  0.0000       12.7616  0.0256   0.0164   0.0476    0.0741   0.0000       2.44891   436.7475      -1.88812       9.96869       2.38216      -5.15574       2.72577       2.52662       3.57075       3.68103       3.61867       3.16691       2.73544
  14   9 2017.0820    0.6371  0.4781  9.0865  0.0000       7.26621  0.0246   0.0222   0.0496    0.1021   0.0000       1.54889   439.3334      -2.52232       11.9542      0.974942       1.45157       1.51643       2.81749       3.67940       3.82353       3.57391       3.16967       2.72227
  14  10 2162.6482    0.8389  0.6493  9.2253  0.0000       6.36477  0.0320   0.0248   0.0553    0.1363   0.0000       1.22389   435.6426       3.89078       14.7912     -0.989706       4.22625      -1.45545       3.28604       4.15594       4.17436       4.09434       3.79038       3.05959
  14  11 2305.7969    1.1055  1.0159  9.6836  0.0000       3.50502  0.0389   0.0282   0.0814    0.1623   0.0000      0.965784   439.9632      -6.24217       10.9688       1.01961      -2.29136       4.98155       3.15208       3.93038       4.22297       4.19659       3.93355       3.44599
  14  12 2446.7887    1.5261  0.9167 10.5059  0.0000       1.92439  0.0379   0.0405   0.0717    0.1443   0.0000      0.968414   436.9866      -3.18149       19.1187       3.38314      -1.76936      -2.37794       3.19415       4.03651       4.06609       4.41534       3.79391       3.24680
  14  13 2587.4103    1.9122  1.0402 10.9379  0.0000       3.27495  0.0443   0.0481   0.0764    0.1560   0.0000      0.951990   433.8562      -3.74490       17.0017       16.5615      -2.28158     -0.567755       3.58377       4.61823       4.87016       4.80196       4.68067       3.94341
  14  14 2728.2887    2.7016  0.8896 11.2831  0.0000       2.15486  0.0369   0.0703   0.0651    0.1918   0.0000      0.875925   434.3037       4.47744       18.6491     -0.845951      0.764835       2.98663       3.00191       3.87514       3.88217       4.08965       3.64614       3.22133
  14  15 2869.3785    3.3826  0.7926 11.9644 -0.0033       4.61919  0.0343   0.0957   0.0606    0.1704   0.0000       1.18358   438.1219       3.87754       14.4498       4.86972      -8.33946       1.86882       3.35444       4.04973       4.34108       4.00623       3.64057       3.26268
  14  16 3010.1220    3.8726  0.9066 11.8695  0.0000     -0.169292  0.0358   0.1001   0.0657    0.2364   0.0000      0.866702   437.3162       5.96163       13.9834       5.61476       1.23467       1.80213       3.07656       3.78619       4.08023       4.21721       4.11881       3.28946
  14  17 3150.6497    3.9926  1.1276 12.4102  0.0001       2.03871  0.0451   0.1000   0.0836    0.2099   0.0000      0.782771   440.6903       6.55617       14.1576       9.76663       9.35775      -2.80988       3.66868       4.53104       5.09891       4.76509       4.48696       3.91137
  14  18 3290.8591    3.6038  1.5478 11.9160  0.0000      0.821222  0.0522   0.0761   0.0940    0.1535   0.0000      0.637511   434.5624       4.35699       16.2250       5.30603       5.60732      -2.90160       4.00095       4.82728       5.30838       5.07645       4.71815       4.33049
  14  19 3431.4839    3.1498  2.2722 11.3756  0.0000      0.577810  0.0645   0.0549   0.1150    0.1126   0.0000      0.342216   435.2590       2.46733       9.37496      -3.50705      -9.64612      -7.91384       5.12782       6.34319       6.66575       6.50367       5.86710       5.18953
  14  20 3572.3418    2.6390  2.8584 11.3360  0.0000      0.754908  0.0764   0.0430   0.1355    0.0809   0.0000      0.266823   442.8040      0.851207      0.359885      -10.4472      -6.72661     0.0712502       5.83537       7.41575       7.68231       7.73853       7.39525       6.48076
  14  21 3713.2861    2.1314  4.8054 10.6493  0.0000      0.584302  0.1063   0.0273   0.1843    0.0629   0.0000      0.151725   434.5040      -1.50444       10.7754       17.5524       8.01933       7.11001       7.79430       9.80063       10.2175       10.5553       9.38992       8.17844
  14  22 3854.2038    1.8207  6.7236 10.2161  0.0000      0.288024  0.1304   0.0205   0.2358    0.0570   0.0000     0.0995313   431.1745       28.1199       24.3472       5.00638      -11.9525       14.1372       9.71047       12.2587       12.9247       13.1070       12.0369       10.6452
  14  23 3995.7013    1.5337  8.8915  9.9045 -0.0002      0.333916  0.1627   0.0166   0.3022    0.0543   0.0000     0.0807527   456.3611      -14.5956       7.74681       10.7723       23.3898       4.51644       11.8837       15.0368       15.8299       15.9745       14.4279       13.0116
  14  24 4137.0516    1.3110 10.7631  9.7547  0.0000      0.210724  0.2029   0.0140   0.3576    0.0490   0.0000     0.0816639   441.7715       20.7181       32.8553      -10.6151       2.70074      -4.92983       13.6678       17.6544       18.5625       18.2719       16.7733       14.9547
  14  27 4560.5361    0.8141 20.3894  9.4363  0.0000     -0.241208  0.5287   0.0079   0.7599    0.0341   0.0000     0.0939477   438.2478       69.2401      -6.34881      -33.5521       34.7015       51.4351       26.1498       34.9121       36.0050       36.2230       32.9442       29.4862
  15   6 1601.0394    0.2107  0.1785  9.0671  0.0000       16.4305  0.0160   0.0126   0.0328    0.0432   0.0000       9.55793   439.6331       2.18568       16.7461      0.885825    -0.0743043       1.92567       1.71667       2.26700       2.29858       2.27460       2.21893       1.87802
  15   7 1753.8111    0.3266  0.2406  9.0321  0.0000       13.5967  0.0173   0.0155   0.0344    0.0530   0.0000       4.03040   434.6127      -1.33732       12.3800      -2.24747     -0.951684      0.208679       1.55262       2.12481       2.20000       2.29092       2.10970       1.57944
  15   8 1902.3924    0.4652  0.4215  9.0179  0.0000       10.5816  0.0224   0.0168   0.0459    0.0748   0.0000       2.12987   438.3859      -3.17168       13.0635     -0.492514      -2.09873      -2.46120       2.15990       2.59724       2.78333       2.81014       2.69879       2.63134
  15   9 2049.6982    0.6320  0.5473  9.1517  0.0000       8.02121  0.0252   0.0200   0.0514    0.1032   0.0000       1.40543   434.7101       1.82381       16.5766     0.0701380      -4.94919      -1.70172       2.08372       2.65227       2.88799       2.87081       2.59825       2.32911
  15  10 2195.9609    0.8623  0.6926  9.6755  0.0000       8.08693  0.0321   0.0249   0.0557    0.1151   0.0000       1.26164   438.5681       2.52520       12.5464       2.16347      -2.26130       3.46323       2.75870       3.32801       3.38299       3.48814       3.28638       2.99678
  15  11 2339.6337    1.1951  0.8985  9.7610  0.0000       2.72283  0.0364   0.0299   0.0648    0.1612   0.0000      0.922581   437.1870       1.16755       8.25714      -2.87078      0.952824       2.53135       3.08017       3.76309       4.20236       4.12987       3.85871       3.30029
  15  12 2481.1297    1.7360  0.9783 10.4090  0.0002       3.95990  0.0382   0.0433   0.0696    0.1696   0.0000      0.911185   442.4962       3.20754       13.0358       3.28409       3.27593       3.73487       3.11432       4.06755       4.12259       4.19019       3.84593       3.33610
  15  13 2622.3871    2.1135  1.0213 10.7802  0.0000       1.87194  0.0391   0.0500   0.0709    0.1791   0.0000      0.884585   435.1648      -3.03300       11.5837       4.09952       2.51247       8.01574       3.00109       3.53659       3.90864       3.97721       3.75893       3.36216
  15  14 2764.2345    2.7069  0.9059 11.6085  0.0000       2.98727  0.0355   0.0702   0.0674    0.1648   0.0000      0.966998   437.2360       8.76498       12.5205       7.73468       1.74909       4.42494       3.09529       3.80286       3.77633       3.92559       3.59951       3.23205
  15  15 2905.7633    3.5519  0.7579 11.8490  0.0000      0.431013  0.0290   0.0967   0.0572    0.1838   0.0000      0.846818   439.0696       2.56661       14.8963       8.34958      -4.98758      -2.97460       2.44665       2.97609       3.19475       3.15308       3.01836       2.69691
  15  16 3047.1905    4.0429  0.9644 11.3918  0.0000       1.83607  0.0342   0.0986   0.0665    0.3947   0.0000      0.637906   435.1791       10.2088       10.0344       3.12083       1.16168      0.753527       3.03093       3.86981       3.97431       3.86748       3.49412       3.13928
  15  17 3188.0893    4.0986  1.0123 12.3436 -0.0003       1.94034  0.0413   0.0994   0.0677    0.2002   0.0000      0.904664   439.8435       9.01574       16.3180       8.96754      0.512848       1.56221       3.26915       3.73284       3.92564       4.11545       3.90312       3.54700
  15  18 3328.8847    3.5970  1.6023 12.0064  0.0000       1.06800  0.0515   0.0739   0.0947    0.1577   0.0000      0.557388   440.9093       4.88549       15.5730       8.25642      -9.29045       5.31566       3.90620       5.05931       5.22684       5.30424       5.20600       4.47174
  15  19 3470.0386    3.0374  2.4402 11.4638  0.0000      0.663641  0.0674   0.0510   0.1160    0.1067   0.0000      0.317355   440.4542       8.54195       15.0487       3.07522      -2.66631      -14.0925       4.90834       6.27893       6.59178       6.55335       6.39154       5.50751
  15  20 3611.4033    2.4767  3.6711 10.9520  0.0000      0.585071  0.0834   0.0348   0.1530    0.0776   0.0000      0.186860   436.8657       6.02888       7.00472       1.61601       3.10488      -15.7808       6.03553       7.48713       8.03932       8.38318       7.27091       6.80414
  15  21 3752.9549    2.1175  5.2143 10.4068  0.0000      0.543730  0.1016   0.0251   0.1903    0.0676   0.0000      0.117500   442.2811      -19.3430       16.1108       19.4657       3.86503      -17.9228       7.28451       9.07962       9.61952       9.58114       9.16241       8.24084
  15  22 3894.6371    1.7962  6.8656 10.1778  0.0000      0.510051  0.1279   0.0197   0.2347    0.0555   0.0000     0.0935836   422.4110       9.88548       34.9519      -14.2661      -18.4394       14.3762       8.93107       11.4365       11.8333       12.0578       11.3106       10.0515
  15  23 4036.3729    1.4681  9.1751  9.9868  0.0003      0.515578  0.1643   0.0158   0.3149    0.0481   0.0000     0.0875912   413.0704       18.0790      -7.39297       22.3555      -16.9514      -13.2894       10.7016       13.7606       14.3931       14.6069       13.3732       12.2805
  15  25 4319.6682    1.0956 15.3089  9.6324 -0.0002      0.109064  0.3104   0.0103   0.5141    0.0411   0.0000     0.0806227   455.3745       7.96650      -7.12570       20.1357      -7.24996       7.68731       17.1876       22.0378       23.1281       23.4485       21.7941       19.6551
  15  26 4461.0534    0.8777 17.7292  9.5713 -0.0023     -0.142787  0.4210   0.0083   0.6231    0.0352   0.0000     0.0958342   457.5365      -57.1619      -4.33279       42.3204      -5.10695      -25.8085       20.9236       27.0511       28.9552       28.9552       27.3028       24.0765
  16   4 1293.7482    0.0925  0.0410  9.1020  0.0104       125.912  0.0238   0.0139   0.0236    0.0453   0.0000       115.318   437.0718       2.70367       18.4933      0.791863      -5.51512      -1.78669       1.62926       2.44402       2.43424       1.99313       2.36482       1.64370
  16   7 1783.3029    0.3436  0.3545  9.0061  0.0000       7.60896  0.0219   0.0137   0.0410    0.0605   0.0000       2.89757   440.2240      -2.26805       13.8693     -0.289500      -1.09183     0.0780955       2.12105       2.84188       2.95363       2.88590       2.74724       2.59256
  16   8 1933.2059    0.5072  0.4790  9.0997  0.0000       9.56909  0.0240   0.0168   0.0451    0.0742   0.0000       1.78990   439.1791      0.473502       11.3582       2.34874     -0.371590       5.22778       1.92715       2.54567       2.57170       2.73915       2.49030       2.31113
  16   9 2081.7216    0.6973  0.6142  9.1448  0.0000       7.32450  0.0256   0.0203   0.0535    0.1071   0.0000       1.28251   441.3355      0.777631       8.80801       7.21195      -4.82770       4.23449       2.12943       2.67016       2.81891       2.96396       2.65601       2.62756
  16  10 2228.5045    0.9182  0.7874  9.8343  0.0002       5.18060  0.0346   0.0255   0.0677    0.1139   0.0000       1.16987   433.1189       4.25052       9.75848      -1.54321      -2.07241      -2.38838       3.36460       4.43268       5.08490       4.72770       4.22269       3.54060
  16  11 2372.6408    1.2706  1.0114 10.2201  0.0001       3.39933  0.0396   0.0306   0.0737    0.1314   0.0000       1.02159   435.6340       2.44349       12.1674       2.58893       1.95499       6.18529       2.62989       3.57686       3.68333       3.80955       3.59348       3.22819
  16  12 2514.8490    1.8528  0.9241 10.3083  0.0000       1.66895  0.0342   0.0433   0.0624    0.1810   0.0000      0.808990   437.8951      0.923914       8.57079       1.66823      -1.79881      -4.81028       2.50336       3.14235       3.50632       3.40144       3.11694       2.92485
  16  13 2656.9889    2.2563  0.9232 11.1805  0.0000       2.81319  0.0360   0.0552   0.0644    0.1499   0.0000       1.09329   435.3075       3.36238       10.8691       4.84439       7.18878      -6.42970       2.78463       3.61629       3.82119       3.96197       3.91469       3.46762
  16  14 2799.5070    3.0406  0.8463 11.4969  0.0000     -0.138461  0.0314   0.0747   0.0587    0.1617   0.0000      0.831127   442.3519      -1.88519       8.83405       3.53703     -0.932334      0.519858       2.26371       2.97936       2.97973       3.25436       2.86066       2.68013
  16  15 2941.8375    3.4703  0.9193 11.8856  0.0000       1.36993  0.0343   0.0846   0.0618    0.1853   0.0000      0.762533   433.8412       4.06603       13.6483       3.27187      -6.84419      0.895180       2.61301       3.45492       3.67570       3.58115       3.18628       3.07130
  16  16 3083.4829    3.9910  0.9385 12.2620  0.0000     0.0517191  0.0325   0.0979   0.0685    0.1816   0.0000      0.847856   438.2298       6.42059       12.0775       5.14012      -2.48569      -1.04170       2.41966       3.04458       3.21646       3.25796       2.89541       2.85666
  16  17 3225.0434    4.0442  1.3630 11.5215  0.0047      0.893165  0.0451   0.0846   0.0828    0.2629   0.0000      0.559975   435.4111       7.92139       11.7458       8.08554       10.8411      -2.31454       3.04716       3.94953       4.24454       4.46926       4.05095       3.64563
  16  18 3366.4509    3.4278  1.8426 11.8451  0.0000      0.761852  0.0551   0.0662   0.0991    0.1466   0.0000      0.432334   435.3667       9.34841       21.1847       16.8621      -1.77209       1.87217       4.04332       4.99248       5.44602       5.46761       5.09795       4.96568
  16  19 3508.0285    2.9607  2.7060 11.0808  0.0000      0.571048  0.0673   0.0452   0.1196    0.1183   0.0000      0.247622   438.1300       10.2177       10.8719       4.59580      -8.44658       4.04639       4.62806       5.72449       6.10434       6.37940       5.98213       5.49578
  16  20 3650.0268    2.3976  3.9352 10.7342  0.0000      0.615000  0.0851   0.0324   0.1580    0.0870   0.0000      0.160558   431.1653       26.4108       6.64762      -2.70290      0.789114      -13.4498       5.89159       7.82272       7.95015       8.08547       7.63823       6.89976
  16  22 3933.9425    1.6559  7.5609 10.0715  0.0000      0.522461  0.1354   0.0174   0.2496    0.0506   0.0000     0.0907007   435.1606      -8.09131       13.9181       6.59436      -26.1383       4.94644       8.78002       11.1072       11.9113       11.9821       11.3230       10.1994
  16  23 4076.0180    1.4564 10.0259  9.8068 -0.0006      0.337309  0.1711   0.0143   0.3123    0.0480   0.0000     0.0745231   449.9751       6.76592       20.9364      -7.04468       35.5813       15.3499       10.5960       13.3508       14.6186       14.4098       13.6228       12.5920
  16  24 4217.6413    1.2014 12.7870  9.6820  0.0000     0.0839920  0.2341   0.0115   0.4100    0.0427   0.0000     0.0742089   441.0240       23.9626       12.2539      -15.5842       11.5970      -9.69006       13.4728       16.6344       18.3574       18.0240       17.2254       15.9135
  16  25 4360.8880    1.0005 16.3156  9.6599  0.0000      0.244882  0.3524   0.0093   0.5506    0.0362   0.0000     0.0847709   422.1343       19.3338      -11.6540       38.9723       29.8985      -21.7775       17.5551       22.9770       24.1179       24.5264       23.5950       21.3533
  17   6 1657.0930    0.2458  0.2287  9.0418  0.0000       18.9932  0.0205   0.0122   0.0340    0.0440   0.0000       6.91173   437.8510      0.190961       14.8065      0.163848     -0.796727      0.114549       2.01508       2.65401       2.76373       2.55980       2.02143       2.11530
  17   7 1812.0299    0.3781  0.3575  8.9505  0.0000       14.0966  0.0195   0.0141   0.0389    0.0579   0.0000       2.74565   438.5415     -0.806534       14.3772      -1.93723      -1.73253       1.33107       1.61442       1.94776       2.21904       2.21842       2.36929       2.22997
  17   8 1963.3415    0.5328  0.4102  9.0941  0.0000       6.53120  0.0199   0.0178   0.0394    0.0765   0.0000       1.61432   438.7217       3.26639       16.3227      -1.90912      -1.10500      0.388927       1.66054       1.90506       2.18776       2.34360       2.21171       2.09208
  17   9 2113.0994    0.7734  0.6178  9.2603  0.0000       7.88877  0.0270   0.0215   0.0471    0.1001   0.0000       1.14600   438.7227      -1.16739       11.0626       5.14502      -1.73193      0.582785       2.05907       2.41939       2.58975       2.73258       2.65513       2.34015
  17  10 2260.3510    0.9932  0.8553  9.6015  0.0000       4.22774  0.0326   0.0247   0.0648    0.1348   0.0000       1.05115   437.0317       3.00205       8.28916      -2.98806      -2.98892      -2.09510       2.33208       2.97853       3.00178       3.21505       3.20153       2.90737
  17  11 2405.0971    1.3863  0.9124 10.3114  0.0000       3.39079  0.0344   0.0335   0.0656    0.1426   0.0000      0.900948   435.5948      -4.64572       12.5686     -0.967322       1.19767       2.20648       2.53521       3.11088       3.42735       3.53786       3.31868       2.92333
  17  12 2548.1974    1.8474  1.0625 10.7024  0.0000       3.22143  0.0411   0.0416   0.0707    0.1517   0.0000      0.865138   439.9941      -3.07370       14.1331       3.17694     -0.181953       3.62441       2.48609       3.15822       3.60014       3.70024       3.32664       2.96663
  17  13 2691.1665    2.4244  0.9438 11.2388 -0.0001       4.23775  0.0333   0.0576   0.0683    0.1458   0.0000      0.930310   436.9201     -0.524624       10.6287       2.07794      0.944383      -1.19878       2.47616       3.00528       3.09818       3.17684       3.30543       2.98750
  17  14 2834.3613    3.0453  0.9146 11.6566  0.0000      0.832361  0.0337   0.0702   0.0613    0.1641   0.0000      0.835576   437.5078       6.17322       5.11339       4.13004      -2.10497      -3.05420       2.28522       3.06016       3.23347       3.29929       3.15409       2.99281
  17  15 2977.2254    3.7362  0.8579 12.3388  0.0000       1.14969  0.0329   0.0930   0.0627    0.1363   0.0000      0.652273   437.8379       1.11312       13.5878     -0.514541      -5.58625      -2.32595       2.69479       3.63202       3.88370       4.08791       3.67679       3.40857
  17  16 3119.3621    3.7842  1.0099 12.6203  0.0000     -0.971711  0.0380   0.0886   0.0697    0.1432   0.0000      0.591139   438.2554       3.99984       6.24041      -2.43706       1.56225       4.49284       2.54846       3.11416       3.55499       3.40897       3.27557       2.99090
  17  17 3261.4097    3.8030  1.3835 12.1570  0.0000      0.539830  0.0464   0.0766   0.0821    0.1578   0.0000      0.483288   433.8091       8.27188       13.9586       3.53669      -2.32955       9.76421       3.23752       4.27503       4.45085       4.47616       4.28280       3.86100
  17  18 3403.4033    3.2501  1.9258 11.8734  0.0000      0.714598  0.0565   0.0593   0.1041    0.1283   0.0000      0.422097   433.2539       9.39162       15.6569       2.76336      -4.01272       2.81981       3.47676       4.55198       4.76000       4.83076       4.72371       4.28845
  17  19 3545.6830    2.7397  3.1331 10.9996  0.0000      0.657486  0.0739   0.0394   0.1285    0.1077   0.0000      0.204881   434.8582       10.3691       20.5602      -7.19295      -4.86436       3.92549       4.66205       5.96837       6.20574       6.34603       6.04503       5.56584
  17  20 3688.0016    2.2979  4.7311 10.3214  0.0000      0.550878  0.0911   0.0264   0.1611    0.0818   0.0000      0.121711   446.3277     -0.202075       16.1686       20.0788      -12.9939      -4.27165       5.78370       7.42341       7.96541       8.07167       7.80777       7.12608
  17  21 3830.1706    1.8910  6.5268 10.1883  0.0000      0.291521  0.1137   0.0199   0.2161    0.0562   0.0000     0.0893087   430.3481       25.8343      -8.56309       9.36642       17.6957       13.4506       7.08170       9.02668       9.59010       9.77861       9.25816       8.51714
  17  22 3973.0580    1.6429  8.3192  9.9783  0.0000      0.475946  0.1400   0.0163   0.2608    0.0491   0.0000     0.0737754   438.6429       7.38769       19.0654       9.76009       2.99055       7.02008       8.36790       10.5616       11.4793       11.6596       11.1572       10.1172
  17  23 4115.6392    1.3360 11.4191  9.7757  0.0027      0.439494  0.1956   0.0126   0.3483    0.0433   0.0000     0.0760957   446.8375      -13.7457       34.8280      -5.75360      -29.9089       4.92631       10.6906       13.7886       14.6360       15.0326       14.3976       12.9208
  17  24 4257.7646    1.1498 14.8307  9.7050 -0.0005     0.0794284  0.2537   0.0094   0.4459    0.0352   0.0000     0.0613376   415.3966      -19.9086       38.6547       17.4370      -11.5787       33.7240       13.4782       17.4046       18.1311       19.2636       17.6510       16.4156
  17  25 4401.2450    0.9698 16.3795  9.6616  0.0028      0.302823  0.3395   0.0090   0.5334    0.0341   0.0000     0.0851858   418.9357      -28.3476       21.1206       48.9962       33.5592      -34.9862       15.5180       20.1342       21.9432       21.6170       20.8816       19.2636
  18   6 1683.6767    0.2552  0.2809  8.9929  0.0000       14.4110  0.0251   0.0113   0.0374    0.0469   0.0000       5.02555   437.6883      0.754881       15.8381     -0.927583     -0.548481      -2.14072       2.74145       3.67434       4.28663       3.69679       3.32377       3.07098
  18   7 1840.0030    0.4129  0.4235  8.9782  0.0000       10.9865  0.0220   0.0140   0.0431    0.0646   0.0000       2.17218   441.6748      0.349283       14.9537       2.34250      -1.38033      -2.22323       1.88960       2.33152       2.30988       2.32042       2.13832       2.14939
  18   8 1992.9245    0.5548  0.5130  9.1818  0.0000       9.43292  0.0248   0.0171   0.0447    0.0820   0.0000       1.56513   438.4049    -0.0139016       17.1679      -2.61278      -4.61725      -1.68200       2.01976       2.63173       2.78428       2.75323       2.65997       2.60467
  18   9 2143.7372    0.7743  0.7296  9.2622  0.0000       2.97660  0.0272   0.0196   0.0561    0.1156   0.0000      0.983327   444.6866       3.67474       12.7843       2.33331      0.164431       1.79672       1.97524       2.55064       2.73859       2.73306       2.68382       2.43300
  18  10 2291.7380    1.1163  0.8511  9.9082  0.0000       5.69308  0.0333   0.0272   0.0590    0.1362   0.0000      0.923930   441.6370     -0.731412       16.8508      -1.59492      -3.96168      0.673894       2.15036       2.77375       2.73740       2.94500       2.72565       2.69187
  18  11 2436.9826    1.5468  1.0089 10.2658  0.0000       4.40534  0.0353   0.0352   0.0682    0.1598   0.0000      0.931192   434.8583      -4.20031       11.1787       6.84959      -3.80271      -1.20641       2.22715       2.88122       3.12645       3.30384       3.23068       2.93228
  18  12 2580.8434    2.0150  0.9701 10.7985  0.0000       1.02517  0.0346   0.0449   0.0632    0.1672   0.0000      0.827731   437.3490       2.43042       22.6156       3.43016      0.655496       1.03529       2.48543       3.27401       3.55730       3.47363       3.16586       2.85462
  18  13 2724.7953    2.5203  0.8459 11.7648  0.0000      0.857210  0.0310   0.0611   0.0615    0.1213   0.0000      0.908007   436.0094      -1.80328       15.5073       3.20784      -1.85458     -0.954380       2.21916       2.88472       3.01455       2.98501       2.88376       2.62126
  18  14 2868.6999    3.1975  0.8319 12.0733  0.0000       1.31037  0.0307   0.0758   0.0565    0.1226   0.0000      0.791844   436.5362       5.96425       13.4825      0.420316      0.623720       3.73970       1.99838       2.64609       2.60786       2.83918       2.66037       2.44831
  18  15 3012.1599    3.9192  0.8165 12.4451  0.0000       1.82370  0.0310   0.0932   0.0549    0.1224   0.0000      0.837576   438.4838       7.13987       11.1262       1.41174     -0.510430       2.78279       2.32020       3.08063       3.23988       3.37320       3.15655       2.67477
  18  16 3154.8932    3.9570  1.0813 12.6040  0.0005       1.66139  0.0387   0.0872   0.0697    0.1409   0.0000      0.939192   432.9778       1.00362       9.45541       2.92379      -7.68371       2.23517       2.49388       3.17419       3.43775       3.50876       3.22942       3.01288
  18  17 3297.3691    3.6317  1.5397 12.1374 -0.0006      0.291093  0.0465   0.0692   0.0879    0.1294   0.0000      0.550881   438.0809       4.79775       11.1266       9.28008     0.0467368      -2.50833       2.83533       3.55685       3.77391       3.78486       3.76100       3.53289
  18  18 3440.1875    3.0890  2.2721 11.6495 -0.0001       1.44201  0.0591   0.0510   0.1106    0.1121   0.0000      0.308283   437.1433       2.48453       15.6889       8.18243      -2.84151      0.725755       3.61139       4.68956       5.00533       5.20254       5.01112       4.60580
  18  19 3582.8244    2.6023  3.2808 11.1352  0.0000      0.798288  0.0729   0.0370   0.1368    0.0888   0.0000      0.214459   442.7147       12.4769       21.5569       12.3510     0.0820155       6.50688       4.51007       5.76491       6.02666       6.16992       5.87182       5.49061
  18  20 3725.5259    2.1986  4.9026 10.4109  0.0000      0.422823  0.0917   0.0247   0.1676    0.0725   0.0000      0.120259   445.7117       8.68216      0.331976       1.58856     -0.991867       6.65038       5.44977       7.07977       7.26380       7.83323       7.26371       6.80541
  18  21 3868.4804    1.7997  7.2279  9.9923  0.0000      0.340730  0.1216   0.0173   0.2188    0.0538   0.0000     0.0779278   442.9180       5.51694       18.3535       23.9058      -6.77643       10.2100       7.23172       9.20386       9.97066       10.2325       9.89991       9.08430
  18  22 4011.4969    1.5024  9.1259  9.9223 -0.0005      0.442456  0.1504   0.0143   0.2831    0.0454   0.0000     0.0742825   456.9925       18.3546       14.9203      -6.01598      -8.54280       19.5850       8.36784       10.8715       11.6945       12.0201       11.5173       10.6251
  18  23 4153.9950    1.3462 12.1681  9.6783  0.0000      0.135484  0.1995   0.0116   0.3540    0.0435   0.0000     0.0667001   422.1077       4.86568       12.2370      -13.1077       3.99701      -8.30016       10.1183       13.3660       14.2178       14.6963       13.9389       13.0086
  19   5 1543.0575    0.1594  0.1756  9.0686  0.0000       17.3750  0.0208   0.0099   0.0397    0.0370   0.0000       14.6028   438.1124      -1.64504       18.7194       1.82954     -0.766360      0.576351       1.72269       1.81715       2.14104       2.33351       2.23718       1.82013
  19   6 1709.3935    0.2682  0.2936  9.0219 -0.0013       16.9801  0.0189   0.0111   0.0370    0.0454   0.0000       4.55763   439.0906      -3.87617       12.6892      0.414519      -4.23346      -1.54943       1.26676       1.80684       1.79755       1.85396       2.07369       1.74181
  19   7 1867.3434    0.4551  0.3861  9.0707  0.0000       10.9337  0.0198   0.0154   0.0385    0.0621   0.0000       2.09608   438.0324      -4.49684       11.9397       1.16148      -6.17059       1.50247       1.53216       1.97752       2.39315       2.46588       2.34485       2.30181
  19   8 2021.8319    0.6376  0.5458  9.0220 -0.0001       6.10387  0.0216   0.0184   0.0470    0.0983   0.0000       1.24698   440.4155     -0.873671       11.9293      0.156611     -0.404647       3.36782       1.69987       2.05326       2.12211       2.09144       2.18657       2.02248
  19   9 2173.8610    0.9098  0.6877  9.4138  0.0000       5.41007  0.0259   0.0230   0.0481    0.1118   0.0000      0.957869   438.0650      -2.79818       11.0418     -0.585492       1.07948     -0.852642       1.83974       2.28147       2.42565       2.47960       2.39520       2.30509
  19  10 2322.3852    1.1725  1.0314  9.7664  0.0000       4.59335  0.0362   0.0257   0.0681    0.1454   0.0000      0.902913   436.4929       2.11268       16.0934       2.69116       5.61310       1.11559       2.15327       2.83011       3.07960       3.35572       3.06299       2.99221
  19  11 2468.1742    1.5642  1.0102 10.6074  0.0000       2.18753  0.0364   0.0351   0.0666    0.1361   0.0000      0.924695   436.0311      -3.52614       12.0732      -1.47815      -1.76728       1.15845       2.34512       3.20081       3.51783       3.65296       3.32287       3.06928
  19  12 2613.1359    2.1679  1.0369 10.9723  0.0000       1.64274  0.0356   0.0468   0.0642    0.1664   0.0000      0.741237   438.3212      -2.57761       13.2615       5.61276      -2.27914     -0.897119       2.18236       2.69415       2.97827       3.04739       3.23757       2.92640
  19  13 2758.0522    2.7064  0.9059 11.7023  0.0000       4.31037  0.0300   0.0621   0.0636    0.1223   0.0000      0.900611   438.6531       1.17455       13.2907       1.27607      0.526583      -1.85989       1.87035       2.38399       2.50124       2.74599       2.68304       2.37378
  19  14 2902.4609    3.4286  0.8849 12.0200  0.0000      0.613396  0.0305   0.0766   0.0571    0.1387   0.0000      0.815566   438.6375       5.86892       5.69777       2.50330     -0.303347       3.41727       2.06334       2.53384       2.73241       2.72304       2.58749       2.53870
  19  15 3046.5649    4.0519  0.9055 12.2569  0.0000       1.57306  0.0302   0.0901   0.0596    0.1423   0.0000      0.725421   436.2719       5.20379       13.8350       5.28907      -5.88054      -1.45753       1.93978       2.52611       2.69526       2.72882       2.66519       2.45302
  19  16 3189.9021    3.9771  1.2605 12.2647  0.0000       1.43262  0.0414   0.0786   0.0733    0.1380   0.0000      0.653931   438.7132      -3.69712       12.5562       10.0068      -5.13781     -0.576630       2.41804       3.10178       3.03399       3.28112       3.09865       2.99318
  19  17 3333.0661    3.5233  1.5289 12.4026  0.0000       1.72314  0.0476   0.0655   0.0840    0.0958   0.0000      0.573830   437.8585       1.07275       13.0332       4.57645       3.99603      0.514399       2.76063       3.53139       3.61104       3.89490       3.64269       3.58084
  19  18 3476.3533    2.8907  2.4418 11.6158  0.0000       1.22798  0.0586   0.0438   0.1140    0.0831   0.0000      0.328474   441.8994    -0.0122290       11.4441      -3.00626     -0.608818      -3.51724       3.33391       4.41415       4.76241       5.04036       4.80183       4.42459
  19  19 3619.4333    2.4799  3.8477 10.6975  0.0000      0.524260  0.0755   0.0297   0.1409    0.0826   0.0000      0.164068   440.2277       12.5128       14.1334      0.196752      -7.23941       4.46621       4.32833       5.56321       5.97001       6.12355       5.97523       5.40978
  19  20 3762.7749    2.0797  5.6045 10.2665  0.0000      0.459620  0.0981   0.0218   0.1828    0.0648   0.0000     0.0991735   430.8256       10.8012       20.4994      0.798654      -1.09071      -4.74923       5.58966       7.07117       7.71031       7.81243       7.45985       7.16377
  19  21 3906.0502    1.7905  7.1283 10.0818  0.0000      0.345249  0.1185   0.0171   0.2143    0.0494   0.0000     0.0777895   444.2461      -7.95310       1.03091      -10.6560       9.43243       2.34649       6.44992       8.57921       9.04016       9.45501       9.15150       8.44611
  19  22 4049.7670    1.4542 10.1481  9.8677 -0.0001      0.503388  0.1633   0.0130   0.2963    0.0411   0.0000     0.0699990   435.9831      -2.66267       4.79976      -3.51826      0.273692      -2.50047       8.47862       10.9845       11.9831       12.2021       11.7827       10.9444
  19  23 4192.4961    1.2385 12.6441  9.7677 -0.0004      0.125197  0.2171   0.0105   0.3749    0.0378   0.0000     0.0757905   421.3929       21.9124       34.2379      -24.9772     -0.510615     -0.514310       10.3424       13.4755       14.6858       14.9477       14.4832       13.4021
  19  24 4335.7196    1.0458 15.9125  9.7447 -0.0010    0.00167097  0.3130   0.0087   0.4869    0.0330   0.0000     0.0806318   436.1019      -15.4322      -2.23044       17.9247       10.6123       18.1891       13.2127       17.2663       18.9115       19.3177       18.7373       17.4984
  20   3 1193.6572    0.0464  0.0306  9.1468  0.0000       33.0911  0.0221   0.0098   0.0218    0.0307   0.0000       509.530   436.2842       1.01330       17.4884      0.534173     -0.432951       1.40367       1.56085       1.88033       1.90966       2.86306       2.82277       3.05832
  20   5 1566.5543    0.1904  0.2014  8.9931  0.0000       21.4969  0.0158   0.0100   0.0346    0.0384   0.0000       9.58541   437.6933     -0.433366       16.7906       1.88913     -0.774886      0.882703       1.22082       1.67530       1.66484       1.83904       1.93184       1.73198
  20   6 1734.2247    0.3106  0.2848  8.9733  0.0000       12.8361  0.0173   0.0120   0.0321    0.0476   0.0000       3.73653   438.8153      0.307548       15.8425      -2.33408      -1.58776      0.129487       1.28026       1.63366       1.90169       1.86392       1.85076       1.71420
  20   7 1893.9769    0.4665  0.4028  9.0571  0.0000       10.5548  0.0182   0.0150   0.0387    0.0623   0.0000       1.90494   437.4295      0.520773       13.7100      -1.16075      -1.35965    -0.0345695       1.27962       1.71371       1.83955       2.05342       2.04555       1.92640
  20   8 2050.1765    0.6578  0.6214  9.1451  0.0000       8.47051  0.0250   0.0171   0.0479    0.0886   0.0000       1.27164   439.7184      -3.40535       12.8206      -1.10393      -2.61721    -0.0658196       1.69524       2.00819       2.06873       2.10707       2.06814       2.07976
  20   9 2203.2262    0.9271  0.7962  9.5086  0.0000       4.22564  0.0296   0.0220   0.0559    0.1240   0.0000      0.961522   436.1187     -0.171190       13.5549      0.172469      -3.69495       1.51605       1.99289       2.62392       2.85366       2.87042       2.55506       2.49922
  20  10 2352.5210    1.2496  0.9838 10.0361  0.0000       3.81417  0.0342   0.0271   0.0618    0.1353   0.0000      0.851664   436.5716       4.15333       13.8678      0.112387      -1.10719       4.39645       1.97138       2.47660       2.68267       2.82629       2.79745       2.59875
  20  11 2499.0673    1.7619  0.9451 10.5232  0.0001       2.95001  0.0325   0.0376   0.0596    0.1588   0.0000      0.811413   436.2467      0.913837       8.46418      -1.48265     -0.649745       1.23025       2.03639       2.64594       2.64235       2.77480       2.75408       2.56484
  20  12 2644.9388    2.2518  0.9958 11.0065 -0.0022       2.20797  0.0328   0.0475   0.0622    0.1526   0.0000      0.795238   440.0605       5.58224       14.5084       1.10947      -1.05083      -3.42139       1.94350       2.55193       2.73156       2.84484       2.83734       2.59911
  20  13 2790.6918    2.7699  0.9177 11.7057  0.0000       1.88698  0.0300   0.0607   0.0590    0.1309   0.0000      0.799022   438.0405       5.98964       9.99494       1.25189       2.70782       1.52328       1.91495       2.42401       2.62271       2.72982       2.63088       2.59104
  20  14 2936.0171    3.7299  0.8402 12.1582  0.0000       1.10672  0.0281   0.0832   0.0523    0.1346   0.0000      0.698677   438.0345       2.45080       11.4296     -0.225693       1.36732      0.203888       1.70688       2.24688       2.30933       2.46534       2.37813       2.30204
  20  15 3080.5152    3.9601  0.9661 12.2648  0.0000       2.53604  0.0315   0.0853   0.0610    0.1397   0.0000      0.911107   436.3784      0.713626       18.5623     -0.116592      0.838459       4.42431       1.86441       2.48451       2.71197       2.96575       2.74409       2.54899
  20  16 3224.3618    3.8188  1.3041 12.4036  0.0046     -0.121241  0.0413   0.0725   0.0778    0.1131   0.0000      0.684924   442.4057       3.35017       13.6246       3.51825      -4.36070      0.779433       2.42960       3.13187       3.15148       3.32348       3.18557       3.02761
  20  17 3368.2113    3.2696  1.9195 11.9981  0.0005       1.11914  0.0519   0.0521   0.0940    0.0814   0.0000      0.371347   434.2392       6.78478       11.8581       10.8136       1.49409       5.77306       2.73593       3.48693       3.79645       4.04515       3.83109       3.59768
  20  18 3512.0297    2.7696  2.6905 11.5420  0.0000      0.923020  0.0641   0.0396   0.1142    0.0774   0.0000      0.266269   442.1218       11.3013       9.51366      -5.43717      -3.72930       5.87823       3.48708       4.47438       5.02575       5.05136       5.16934       4.71366
  20  19 3655.9087    2.4227  4.1339 10.6762  0.0000      0.859495  0.0795   0.0270   0.1383    0.0712   0.0000      0.143728   439.1682       4.42417       2.41540     -0.214904      -9.54195     -0.627668       4.33638       5.59661       5.98738       6.22187       6.08505       5.68582
  20  20 3799.5045    2.0130  6.0988 10.1094  0.0001      0.407981  0.0979   0.0192   0.1849    0.0600   0.0000     0.0895361   447.2039       10.5382       29.7825       18.1510       8.32742      -9.37683       5.35296       6.75615       7.35486       7.62781       7.45673       6.89325
  20  21 3943.0652    1.7068  9.2330  9.8283 -0.0004      0.178557  0.1377   0.0141   0.2510    0.0450   0.0000     0.0611266   443.0721      -7.97576       6.03142       10.4174      -14.5176     -0.633388       7.02963       9.19867       9.87492       10.3636       9.87540       9.40183
  20  22 4086.9629    1.4441 10.4543  9.7858 -0.0001      0.266406  0.1593   0.0119   0.2934    0.0396   0.0000     0.0638194   449.9687       7.88746      -7.01680      -11.5043       19.2779       20.3731       7.83695       10.3001       11.1529       11.4831       11.3015       10.6284
  20  23 4230.2714    1.1727 12.3317  9.7733 -0.0000     0.0934309  0.2164   0.0102   0.3673    0.0366   0.0000     0.0728664   421.8897       30.2452       20.1217       18.5833       5.07134      -8.34143       9.91466       13.0205       13.8780       14.4730       13.8437       13.0220
  20  24 4374.8604    0.9522 15.8570  9.7594 -0.0013      0.233678  0.3179   0.0082   0.4951    0.0310   0.0000     0.0893153   431.5454      -18.6918       11.5926       27.8106      -28.0012      -11.4114       12.7276       16.7351       18.1793       19.0494       18.2649       17.0097
  21   5 1589.3147    0.1944  0.1839  8.9586  0.0010       26.2759  0.0168   0.0098   0.0270    0.0370   0.0000       9.62195   439.7345    -0.0330391       18.9647      0.410404      -2.11359     -0.993225      0.935498       1.36103       1.24425       1.51730       1.60765       1.26964
  21   6 1758.2535    0.3248  0.2744  8.9795  0.0000       15.5404  0.0336   0.0125   0.0351    0.0494   0.0000       4.71169   436.7016     -0.825665       15.5582      0.110255      -3.20495     -0.498307       3.04981       5.05133       5.95462       6.79396       6.28630       5.24629
  21   7 1919.8418    0.5115  0.4759  8.9393  0.0000       8.11129  0.0212   0.0145   0.0380    0.0705   0.0000       1.50185   438.3320     -0.597073       19.1779      -5.21318       2.97767      -2.73397       1.37740       1.78350       1.92184       2.00061       2.07151       1.96355
  21   8 2077.8602    0.6878  0.6500  9.2703 -0.0005       8.76679  0.0245   0.0175   0.0487    0.0897   0.0000       1.24588   438.0619     -0.622055       13.1296       1.14577      0.165641      0.732900       1.58472       1.89465       2.14809       2.32695       2.23551       2.02421
  21   9 2231.9689    0.9785  0.8299  9.5236  0.0000       5.49897  0.0287   0.0221   0.0545    0.1266   0.0000      0.917380   440.7971       2.44279       13.1883      -5.64834       2.05051      -1.35277       1.81459       2.42296       2.58924       2.65300       2.49284       2.35922
  21  10 2382.0397    1.3994  0.9423  9.9177  0.0000       4.93206  0.0310   0.0290   0.0575    0.1401   0.0000      0.815276   439.8195      0.159492       14.2339     -0.951660      -3.41166      -2.85152       1.70465       2.16736       2.29972       2.43488       2.37012       2.37214
  21  11 2529.4340    1.8416  1.0221 10.7371  0.0000       4.79705  0.0334   0.0376   0.0633    0.1262   0.0000      0.797601   438.0616       1.68687       11.5178       5.40558      0.346812       4.33187       1.77621       2.34383       2.47513       2.48120       2.44764       2.39382
  21  12 2676.2548    2.3929  0.9027 11.5011  0.0000       2.87935  0.0310   0.0529   0.0579    0.1144   0.0000      0.951766   439.6661       1.58573       13.4391      -3.12729      -3.33303       3.57204       1.77007       2.36877       2.35499       2.60392       2.47352       2.46065
  21  13 2822.9838    3.0562  0.8683 11.7305  0.0000       1.10443  0.0278   0.0658   0.0522    0.1341   0.0000      0.777160   438.9207       7.11966       12.9022      -1.93482      -1.44498       1.66333       1.64065       2.16029       2.29794       2.33209       2.21905       2.22281
  21  14 2968.9204    3.7722  0.8136 12.0624  0.0000      0.698113  0.0273   0.0820   0.0492    0.1288   0.0000      0.684334   435.8943       1.89805       14.3871      0.204177      0.175435       1.46384       1.59189       2.09468       2.19933       2.31256       2.17936       1.99160
  21  15 3113.9765    4.0364  1.0900 11.9652  0.0000       1.24004  0.0331   0.0788   0.0620    0.1732   0.0000      0.662334   436.3540      -1.07190       12.2767      0.615819      -6.13538      -4.60299       1.85928       2.33115       2.43919       2.58105       2.61495       2.52600
  21  16 3258.4716    3.8011  1.3581 12.1580  0.0000      0.745329  0.0405   0.0681   0.0718    0.1254   0.0000      0.582036   435.0283       6.65588       16.9574       5.39013      -1.39177       7.01564       2.19961       2.86997       3.11823       3.12638       3.02349       2.93642
  21  17 3402.9227    3.2775  2.0031 11.7678 -0.0001       1.01646  0.0497   0.0488   0.0888    0.0820   0.0000      0.315795   434.0017       2.60734       11.1519       2.75597      -7.58247      -1.82303       2.65652       3.42114       3.75543       3.85964       3.70677       3.52733
  21  18 3547.3366    2.7455  2.8921 11.3074  0.0000      0.981652  0.0640   0.0358   0.1129    0.0693   0.0000      0.232250   440.0295       6.50076       14.7562      -7.44591      -7.89582       3.14281       3.20578       4.24175       4.49367       4.72131       4.59271       4.26354
  21  19 3691.8168    2.2706  4.6041 10.6010  0.0000      0.657824  0.0821   0.0245   0.1498    0.0626   0.0000      0.123741   436.6615       10.9946       23.0852       3.11882      -2.87690      -1.47003       4.27924       5.54237       6.01317       6.23097       6.21796       5.83587
  21  20 3835.9155    1.8708  6.5881 10.1620  0.0000      0.443635  0.1046   0.0173   0.1971    0.0489   0.0000     0.0872658   429.3859       22.3780     0.0586845       5.70260       15.8238       13.9975       5.38005       6.95007       7.45541       7.84250       7.86238       7.33909
  21  21 3980.0226    1.6259  9.0206  9.8521  0.0000      0.125349  0.1359   0.0133   0.2473    0.0419   0.0000     0.0661091   442.9438       5.92830       20.6975      -8.96043      -4.04227       9.23773       6.53822       8.61596       9.28378       9.86730       9.36171       8.80601
  21  22 4124.2987    1.3883 12.6049  9.6785  0.0000      0.172858  0.1988   0.0101   0.3300    0.0374   0.0000     0.0606922   434.8058       1.10178      -9.95821       6.75273       16.0200      -5.26852       8.50931       10.9039       11.9599       12.3449       12.1194       11.6873
  21  23 4268.6149    1.1559 14.9691  9.7113  0.0000      0.193339  0.2539   0.0086   0.4131    0.0325   0.0000     0.0704294   447.3262       6.24578       11.4122       22.9597       40.5639       3.23995       10.0820       13.0498       14.3075       14.7982       14.5464       13.8318
  22   3 1233.1163    0.0705  0.0901  9.1157  0.0000       125.523  0.0271   0.0100   0.0394    0.0409   0.0000       114.449   439.4916       1.05017       18.6103     -0.609440      -3.24583      -2.77313       1.93533       2.47563       2.67683       2.65296       2.68740       2.32817
  22   4 1429.1404    0.1286  0.1039  8.9491  0.0000       30.4436  0.0206   0.0090   0.0237    0.0336   0.0000       28.6586   440.7138     -0.368480       17.3066       2.01375      -2.90769      0.904338      0.880822       1.91698       1.31741       1.74001       1.55458       1.83004
  22   5 1611.3418    0.2194  0.2394  9.0162  0.0000       5.33948  0.0164   0.0097   0.0329    0.0374   0.0000       6.44237   439.7887      -1.34668       19.0842     -0.118670      -3.48735       1.88199       1.22498       1.64341       1.85984       1.91900       1.78653       1.80039
  22   6 1781.5914    0.3660  0.3457  8.9082  0.0000       14.5573  0.0170   0.0122   0.0351    0.0553   0.0000       2.67367   438.3649      0.282232       17.4060      0.588560      -1.84210       2.32442       1.13366       1.38504       1.53755       1.66426       1.60049       1.53736
  22   7 1945.1329    0.5293  0.4491  9.0846  0.0000       9.34998  0.0201   0.0151   0.0361    0.0678   0.0000       1.53238   437.1180     -0.267340       18.7456     -0.644066     -0.691956      -1.18950       1.18081       1.67378       1.66863       1.82188       1.80758       1.90883
  22   8 2104.8378    0.7594  0.6839  9.2517  0.0000       7.08404  0.0253   0.0176   0.0477    0.0941   0.0000       1.08638   438.9186      0.379281       12.2822     -0.851302      -2.36722      -1.74816       1.54567       1.86010       1.98340       2.10687       2.10681       2.08725
  22   9 2260.0907    1.0653  0.7456  9.8963  0.0000       5.07545  0.0261   0.0241   0.0484    0.0978   0.0000      0.938397   437.9103     0.0951744       15.4251      -1.29846     -0.417064    -0.0437687       1.50642       2.02077       2.16482       2.17526       2.18127       2.00529
  22  10 2410.9477    1.4147  0.9868 10.2970  0.0000       5.14017  0.0321   0.0294   0.0615    0.1327   0.0000      0.877095   439.1724       1.86434       13.8821       2.15753      0.737076       2.22986       1.74560       2.32978       2.47008       2.64494       2.49952       2.24370
  22  11 2559.2458    1.9950  0.9764 10.7292  0.0000       1.31508  0.0304   0.0404   0.0566    0.1365   0.0000      0.738649   439.6336       2.55808       12.8206      0.546781      -3.03753     -0.234689       1.68300       2.01433       2.23391       2.33997       2.25681       2.28016
  22  12 2707.1688    2.5351  1.0550 11.2179  0.0000       2.33713  0.0326   0.0504   0.0614    0.1485   0.0000      0.780224   438.8809       1.28609       14.0316       3.39587      -4.69328       1.92579       1.70649       2.12798       2.33815       2.49502       2.42426       2.31239
  22  13 2854.7395    3.3149  0.7796 12.0657  0.0003      0.658819  0.0255   0.0739   0.0505    0.1128   0.0000      0.959101   436.5024       1.97490       12.1598     -0.477025      0.575814      -1.92935       1.49244       1.88585       1.88941       1.94736       2.05471       2.00940
  22  14 3001.4084    3.8378  0.8555 12.4371  0.0000      0.170160  0.0268   0.0839   0.0542    0.1174   0.0000      0.788911   440.2966      0.797792       19.9270       4.12203     -0.576821       1.11309       1.55341       1.91901       2.15353       2.22917       2.17448       2.02758
  22  15 3147.0256    4.1028  1.0327 12.6011  0.0000      0.342449  0.0327   0.0825   0.0601    0.1237   0.0000      0.674658   439.3700       2.12597       11.8911       6.48982     -0.940191      -1.05649       1.76035       2.15522       2.34673       2.48441       2.46050       2.29375
  22  16 3292.1997    3.6681  1.5149 12.0929 -0.0013      0.564497  0.0424   0.0607   0.0765    0.0993   0.0000      0.474748   443.1158       2.09722       11.8392       1.44883       4.18415       4.93964       2.07237       2.62442       2.90123       3.15896       2.92620       2.89048
  22  17 3437.3461    3.1469  2.1740 11.6341  0.0000      0.840285  0.0525   0.0444   0.0924    0.0774   0.0000      0.305652   437.9975       6.11226       9.15796       1.29843       3.65480       2.38816       2.61892       3.35419       3.68102       3.74412       3.72214       3.56287
  22  18 3582.3433    2.5555  3.5326 10.9890  0.0000      0.816720  0.0680   0.0287   0.1215    0.0564   0.0000      0.169927   439.6313       6.04409       15.7516      -3.65041      -1.07830      -8.59795       3.29684       4.25641       4.68409       4.90994       4.81651       4.57873
  22  19 3727.1953    2.1377  5.0183 10.5461  0.0000      0.359070  0.0878   0.0216   0.1558    0.0538   0.0000      0.112956   442.6356       6.57575       14.4452       9.93288      0.170739      -8.71078       4.25363       5.66205       6.04968       6.20671       6.24973       6.06221
  22  20 3872.0409    1.8031  6.9847 10.1846  0.0000      0.475490  0.1094   0.0163   0.2000    0.0445   0.0000     0.0798461   442.1711       5.47935       2.38419      -4.46744       11.5208     -0.346132       5.23252       6.84875       7.43298       7.80593       7.50307       7.17298
  22  21 4016.1855    1.5351  8.9384  9.9416  0.0000      0.130132  0.1393   0.0129   0.2493    0.0400   0.0000     0.0722413   432.0880     -0.381537      -2.69718       3.80083      -8.08743     0.0773014       6.26868       8.42986       9.04510       9.50434       9.25460       8.88306
  22  22 4160.9140    1.3048 12.6465  9.7465  0.0000     0.0418610  0.2028   0.0095   0.3431    0.0347   0.0000     0.0692648   429.8048       12.5847       18.3070       8.74475      -8.73016      -1.83234       8.27685       11.0956       11.9221       12.5545       12.2359       11.7378
  23   4 1449.6993    0.1264  0.1103  8.9859  0.0000       59.6058  0.0151   0.0090   0.0268    0.0359   0.0000       30.8807   440.6060      -3.11103       13.2222      -1.97367      -5.59127      -3.61395       1.07111       1.15428       1.44422       1.34865       1.30839       1.55679
  23   5 1632.7923    0.2335  0.2243  9.0000  0.0000       5.43679  0.0159   0.0101   0.0314    0.0366   0.0000       6.08457   441.3479      -1.22748       16.1543      0.886251      -3.81342      -1.87165       1.09923       1.09430       1.16440       1.44146       1.48172       1.27530
  23   6 1804.2878    0.3792  0.3314  8.9960  0.0000       19.0430  0.0148   0.0128   0.0351    0.0501   0.0000       2.86339   438.9775     -0.693824       17.6728       2.07427      -3.76066       1.49090      0.936405       1.21606       1.34941       1.46601       1.52901       1.54438
  23   7 1969.6966    0.5529  0.6083  8.9945  0.0000       9.54186  0.0240   0.0137   0.0435    0.0775   0.0000       1.35586   439.3109      -1.98388       14.7843      -1.89903     -0.690842      -1.12753       1.38318       1.73779       1.91557       1.99130       1.94266       1.85961
  23   8 2131.1730    0.7764  0.6799  9.2940  0.0000       6.99618  0.0229   0.0182   0.0485    0.0938   0.0000       1.07744   439.8222     -0.555006       17.0526     0.0510624      -5.84620     0.0234605       1.31180       1.69890       1.84191       1.94368       1.78892       1.77420
  23   9 2287.5759    1.0908  1.0002  9.6507  0.0000       4.62964  0.0334   0.0215   0.0590    0.1272   0.0000      0.867904   440.2113     -0.793358       17.7637       1.46996       1.70542       1.87178       1.65011       2.07468       2.33450       2.47694       2.29041       2.27968
  23  10 2439.3019    1.5728  1.0099 10.3339  0.0000       3.55125  0.0324   0.0309   0.0584    0.1362   0.0000      0.799593   442.9497       2.24289       18.5834       1.71545      -2.97328      0.285959       1.57647       2.00357       2.11620       2.31052       2.19773       2.20815
  23  11 2588.6594    2.0089  0.9855 10.9684  0.0000       1.94996  0.0301   0.0397   0.0589    0.1151   0.0000      0.829807   437.7102       2.22499       15.8227       4.27795      -1.11869     -0.692226       1.48619       1.97630       2.17512       2.19729       2.15697       2.04314
  23  12 2737.6267    2.7071  0.9381 11.6429  0.0000       1.01500  0.0291   0.0554   0.0560    0.1206   0.0000      0.741612   441.0370     -0.783805       14.3304       3.13122      -2.97503      0.101110       1.56255       2.12794       2.29233       2.51128       2.41466       2.18498
  23  13 2886.1012    3.3710  0.8237 12.2302  0.0000       1.60103  0.0255   0.0727   0.0512    0.1057   0.0000      0.731246   440.0535       2.65637       8.42417       6.80202     -0.885712       3.51241       1.36125       1.82466       1.96431       2.19970       2.05866       2.02722
  23  14 3033.4877    4.1007  0.9011 12.1632  0.0000       1.87956  0.0274   0.0839   0.0505    0.1501   0.0000      0.750147   438.9499       3.37180       10.1332       2.44243      -4.62501     -0.561560       1.48605       1.83774       2.05042       2.13737       2.12490       2.01361
  23  15 3179.7012    4.0217  1.1142 12.1126  0.0000      0.238241  0.0344   0.0749   0.0608    0.1576   0.0000      0.713553   435.4785       4.48066       17.1045       3.33175     -0.511386       4.24767       1.77469       2.28768       2.46077       2.57150       2.66706       2.49677
  23  16 3325.5890    3.6476  1.5459 12.0100  0.0000       1.16981  0.0411   0.0589   0.0732    0.1025   0.0000      0.415163   439.4980       6.69784       18.5012       7.40601       1.50591      -2.14153       2.06108       2.69502       2.79890       3.05776       2.87899       2.81927
  23  17 3471.3784    2.9821  2.4340 11.5066  0.0000      0.909697  0.0540   0.0389   0.0973    0.0668   0.0000      0.266348   435.6271     0.0998632       16.1537       8.33972       4.95003      -4.87580       2.57222       3.32092       3.64525       3.85278       3.74034       3.61572
  23  18 3616.9670    2.4114  3.7951 10.9921  0.0000      0.874450  0.0715   0.0262   0.1264    0.0503   0.0000      0.160593   433.6420       8.18400       10.4078       2.23844      -1.41627       2.52881       3.37318       4.38781       4.74891       4.92520       4.87484       4.83739
  23  19 3762.1878    2.0675  5.5393 10.4617  0.0000      0.431048  0.0897   0.0194   0.1641    0.0479   0.0000     0.0986072   444.7974       3.46850       4.55386       14.9048     -0.155463       1.98345       4.28575       5.54852       6.05427       6.24233       6.27799       5.92150
  23  20 3907.7180    1.7044  7.3160 10.1053  0.0000      0.491527  0.1138   0.0146   0.2054    0.0424   0.0000     0.0763907   448.9663       5.86367       16.8256       7.05997       3.91328       2.83675       5.04757       6.91688       7.49622       7.92730       7.72770       7.36213
  23  21 4053.1377    1.4458 10.3123  9.8374 -0.0002      0.335014  0.1575   0.0113   0.2753    0.0374   0.0000     0.0677190   443.8782       17.0413      -2.83171       6.77481       9.62960       9.51904       6.77078       8.90478       9.57618       9.98706       9.71348       9.57052
  23  22 4197.6313    1.2317 12.6776  9.7531  0.0000      0.122413  0.2095   0.0091   0.3475    0.0335   0.0000     0.0725805   447.7144       11.9389      -1.62098       12.0710       3.07374      -11.1750       8.07271       10.5646       11.5334       12.0969       11.7793       11.4273
  23  23 4342.5649    0.9757 15.1319  9.7440 -0.0063     0.0125319  0.2960   0.0073   0.4480    0.0291   0.0000     0.0914453   453.9041      -4.81218      -8.75930       29.9879      -3.74686       2.96837       10.3157       13.5586       14.8242       15.2099       15.3295       14.3740
  24   4 1469.7954    0.1436  0.1114  9.0100  0.0000       54.8445  0.0152   0.0098   0.0273    0.0347   0.0000       23.2920   440.6665   -0.00322799       19.6400      0.999859      -2.01453    -0.0517038      0.707408       1.06825      0.994912       1.12755       1.05900       1.08583
  24   5 1653.7135    0.2402  0.2742  8.9455  0.0000       14.4960  0.0165   0.0096   0.0324    0.0394   0.0000       5.07816   438.7146      -3.73206       20.6845    -0.0938722      -3.28928      0.283776       1.06401       1.34373       1.41553       1.50045       1.56697       1.64810
  24   6 1826.3814    0.3680  0.4350  8.9926  0.0000       15.1258  0.0184   0.0112   0.0447    0.0534   0.0000       2.53374   438.6441     -0.409826       20.1736       1.54153      0.279377      -2.24140       1.06605       1.46029       1.56934       1.64933       1.64385       1.50986
  24   7 1993.6142    0.6149  0.5288  9.2258  0.0000       9.29446  0.0197   0.0156   0.0387    0.0677   0.0000       1.33953   439.6986      0.644334       19.0858      -1.67760      -1.94762     -0.615612       1.06099       1.32862       1.55419       1.65506       1.54948       1.49092
  24   8 2156.8820    0.8614  0.7097  9.3748  0.0000       7.37322  0.0246   0.0192   0.0473    0.0970   0.0000      0.998950   437.9752     -0.481076       17.4872      0.895867       3.78195      0.853609       1.49067       1.99311       2.21900       2.35793       2.23074       1.97206
  24   9 2314.4413    1.1772  0.9494 10.0105  0.0000       5.67111  0.0313   0.0235   0.0554    0.1090   0.0000      0.873158   437.6940       2.52673       12.0290       2.29591      0.111158    -0.0782612       1.43772       1.92203       2.07788       2.13732       2.09857       2.08815
  24  10 2467.0778    1.7021  1.1389 10.3001  0.0000       2.43173  0.0356   0.0319   0.0603    0.1662   0.0000      0.751985   438.9323      0.715322       17.3451      0.463450      0.254877     -0.302930       1.62010       2.09704       2.31787       2.39687       2.55054       2.39721
  24  11 2617.7238    2.2332  0.9725 10.9486  0.0000       2.32032  0.0288   0.0430   0.0540    0.1381   0.0000      0.667581   437.1505      -1.13806       15.3432       2.55915       1.31750       1.57225       1.40279       1.82647       2.03474       2.09566       2.02801       1.97396
  24  12 2767.7294    2.9186  0.8650 11.7857  0.0000       2.48403  0.0264   0.0605   0.0505    0.1159   0.0000      0.919029   438.0571      -1.42537       10.1357       1.03847      0.533224      0.663615       1.42655       1.81129       1.89611       2.08671       1.99034       1.97116
  24  13 2916.9406    3.6122  0.8984 11.7541  0.0000     -0.344778  0.0272   0.0711   0.0486    0.1526   0.0000      0.812170   439.6918       2.71022       14.4748     0.0964107      -2.89117     -0.381434       1.58936       2.10984       2.35434       2.41072       2.25787       2.12562
  24  14 3065.0202    3.9645  1.0184 12.1800  0.0000     -0.105834  0.0303   0.0751   0.0563    0.1408   0.0000      0.548745   438.6039       4.03355       13.3767       2.80066      -3.19663      -1.27024       1.50506       1.92037       2.05692       2.20067       2.13714       2.02742
  24  15 3212.0755    3.9341  1.2014 12.3764  0.0000       2.40462  0.0352   0.0720   0.0641    0.1303   0.0000      0.583235   444.3838       8.94122       11.4670       7.19305       3.71700       3.98590       1.65412       2.20365       2.37458       2.47449       2.47616       2.28840
  24  16 3358.4944    3.3493  1.8767 11.8453  0.0000      0.883855  0.0451   0.0478   0.0797    0.0799   0.0000      0.373348   441.2901     -0.328664       10.7843       2.24692      0.950063       4.59553       2.02288       2.76791       2.95776       3.10176       3.02467       2.91917
  24  17 3504.9342    2.8778  2.7837 11.2726  0.0000      0.575772  0.0553   0.0340   0.1010    0.0590   0.0000      0.211080   436.6993       6.95996       5.28386       4.10397       1.14376      0.182147       2.44554       3.35597       3.48413       3.77135       3.79454       3.66621
  24  18 3651.1877    2.3552  4.1841 10.8164  0.0004      0.709646  0.0712   0.0235   0.1312    0.0476   0.0000      0.127589   441.9368       11.2616       13.3209       10.4096       5.46968      -3.44999       3.22613       4.18512       4.49851       4.79802       4.76937       4.62124
  24  19 3796.9579    1.9938  6.2403 10.3075  0.0000      0.379884  0.0945   0.0169   0.1718    0.0439   0.0000     0.0809103   440.1397       24.0524       14.7684       2.60418       4.87256     -0.260807       4.24007       5.62168       6.14017       6.49509       6.46008       6.19394
  24  20 3943.2901    1.6726  8.6700 10.0062  0.0000      0.554926  0.1249   0.0132   0.2253    0.0389   0.0000     0.0663872   446.0455       7.33014       16.9619       3.47752      -5.67683      -3.10254       5.26434       6.88577       7.43879       7.91912       7.90752       7.56820
  24  21 4088.6221    1.4134 11.2063  9.9125  0.0006      0.268644  0.1698   0.0104   0.2944    0.0337   0.0000     0.0678473   430.4163      -7.28220       13.1687      0.659876       8.13855       1.25428       6.77333       8.71395       9.58392       10.2660       9.97652       9.69673
  24  22 4234.4401    1.1911 14.1891  9.7730  0.0002      0.213936  0.2338   0.0081   0.3772    0.0307   0.0000     0.0722066   433.2385       5.38262       19.7448       4.33940      -14.2935      -4.75508       8.22585       10.8520       11.8448       12.4097       12.3668       11.7504
  25   3 1289.3915    0.0760  0.0446  9.0419  0.0000       103.310  0.0214   0.0094   0.0197    0.0323   0.0000       125.537   438.9366       1.23482       19.3548      0.232370      -2.35002     -0.166747      0.970702       1.47692       1.35160       1.85919       1.37766       1.64826
  25   4 1489.4587    0.1431  0.1308  8.9472  0.0000       29.1731  0.0183   0.0088   0.0269    0.0326   0.0000       20.4502   441.0992     -0.152742       20.0474      -1.72334      -3.96600      0.211711       1.04108       1.21134       1.62085       1.71437       1.56054       1.76556
  25   5 1674.0953    0.2580  0.2432  8.9202  0.0000       21.4804  0.0198   0.0106   0.0330    0.0391   0.0000       5.09920   437.8014       1.09428       21.6534     -0.114147      -4.63296     -0.590452       1.45489       2.15474       2.25375       2.08889       2.05964       1.62396
  25   6 1847.9196    0.4047  0.3597  8.9757  0.0000       14.3793  0.0166   0.0125   0.0323    0.0531   0.0000       2.37981   439.7343      0.750154       18.1587     -0.973738      -1.19161    -0.0485356      0.981389       1.28465       1.45237       1.44178       1.43962       1.48190
  25   7 2016.9587    0.6305  0.6526  9.0507  0.0000       6.37925  0.0238   0.0145   0.0433    0.0843   0.0000       1.13298   442.5280       1.43626       17.4385       2.43136      -3.60907     -0.338842       1.25644       1.67568       1.74833       1.81915       1.85731       1.78005
  25   8 2181.8142    0.8913  0.7333  9.4605  0.0000       6.22331  0.0228   0.0193   0.0492    0.0988   0.0000      0.959553   438.4809      0.518091       16.7097      -2.27348      -1.77515      -1.68912       1.22838       1.66780       1.83063       2.04979       1.96984       1.82946
  25   9 2340.6252    1.2673  0.9354 10.0656  0.0000       3.22826  0.0286   0.0251   0.0553    0.1136   0.0000      0.833214   443.2853       2.28721       14.5834      0.115094      -1.45860      -5.03205       1.37103       1.68951       1.90519       2.01129       2.09434       2.03952
  25  10 2494.4073    1.7352  0.9818 10.4650  0.0000       2.68461  0.0279   0.0333   0.0568    0.1279   0.0000      0.717285   438.0362       2.68824       18.5868     -0.103469     -0.433546     -0.697680       1.42499       1.86152       2.08315       2.23387       2.23543       2.07311
  25  11 2646.2721    2.2735  1.0019 10.9400  0.0000       2.30392  0.0312   0.0424   0.0526    0.1423   0.0000      0.780903   438.6942      0.499014       14.7021      0.365508      -1.12477      -4.71504       1.47822       1.93175       2.16855       2.26752       2.34526       2.20287
  25  12 2797.3708    2.9832  0.8627 11.7783  0.0000      0.652296  0.0257   0.0597   0.0486    0.1075   0.0000      0.713282   437.7318      0.824391       12.3979       4.64018     -0.569199       2.76260       1.27386       1.54623       1.71393       1.81235       1.77883       1.74539
  25  13 2947.4363    3.6976  0.8807 12.2131  0.0000       1.33438  0.0252   0.0728   0.0519    0.1133   0.0000      0.654873   438.4487       4.84161       18.1756       1.42883      0.809777       2.75169       1.22697       1.66610       1.74895       1.92188       1.87987       1.84160
  25  14 3096.1535    4.0572  1.0599 12.2573  0.0000      0.983534  0.0318   0.0746   0.0560    0.1434   0.0000      0.555458   437.8464       7.26500       13.4635       2.06727      -5.40550      0.704741       1.53576       1.93816       2.21491       2.24219       2.35582       2.22610
  25  15 3243.7844    3.8304  1.3191 12.5754  0.0000      -1.24735  0.0378   0.0666   0.0671    0.0954   0.0000      0.574607   439.5584       1.28017       12.6710       6.63426      -7.28318       2.97715       1.70000       2.13937       2.28065       2.41399       2.34627       2.40954
  25  16 3391.1838    3.1680  1.9761 12.0511  0.0000       1.73443  0.0484   0.0464   0.0850    0.0689   0.0000      0.551346   439.4310     -0.862701       14.7001       9.22210      -2.47955       4.88191       2.09977       2.61225       2.85691       3.07381       3.05069       2.87646
  25  17 3538.1371    2.7399  2.9461 11.2720  0.0000      0.176984  0.0600   0.0312   0.1008    0.0558   0.0000      0.225497   441.3669      -3.57586       12.7127       1.38471       2.02476      -1.67070       2.50199       3.37384       3.50245       3.88781       3.72601       3.58714
  25  18 3685.0053    2.2946  4.5807 10.6377  0.0003      0.390010  0.0734   0.0213   0.1365    0.0448   0.0000      0.105716   433.1900       5.93421       19.7613       10.9003       4.07671       3.85427       3.21245       4.14396       4.68358       4.89236       5.02174       4.80686
  25  19 3831.6498    1.8892  6.3868 10.3729  0.0000      0.460425  0.0964   0.0160   0.1773    0.0382   0.0000     0.0850827   435.9527       12.1520       7.54836      -2.12362      -4.02315      -5.38867       4.13974       5.27201       5.80247       6.19641       6.22799       5.99694
  25  20 3978.0586    1.5867  9.1676  9.9786  0.0000      0.406671  0.1307   0.0120   0.2399    0.0356   0.0000     0.0679117   439.7186       12.1805       4.63962       8.89896      -5.23468      -4.24436       5.30756       7.00098       7.64930       7.94909       8.07591       7.76630
  25  21 4123.9994    1.3566 12.0049  9.8046  0.0000      0.255047  0.1812   0.0093   0.3076    0.0321   0.0000     0.0674445   431.8294       13.5386       14.2437      -19.5697      -8.14206       9.42120       6.66757       8.67695       9.45150       10.1865       9.91373       9.69074
  25  22 4269.8307    1.1336 14.6768  9.7384 -0.0005     0.0973753  0.2492   0.0074   0.3948    0.0286   0.0000     0.0762699   437.6617       20.8817       29.7730     -0.683899      -18.0878      -11.0878       8.30311       11.1352       12.1487       12.9049       12.7354       12.1456
  26   4 1508.7271    0.1527  0.1377  8.9709  0.0000       40.4586  0.0150   0.0087   0.0265    0.0333   0.0000       16.3689   440.6558      0.326510       20.2691       1.50665      -1.54835     -0.245059      0.900769       1.94423       1.47771       1.83251       1.52653       2.09157
  26   5 1694.0643    0.2934  0.2765  8.9525  0.0000       18.0450  0.0157   0.0102   0.0292    0.0405   0.0000       4.04561   439.8608      0.491484       20.0230     -0.982836      -2.06259       1.51318       1.05687       1.38810       1.63219       1.44734       1.56863       1.45373
  26   6 1869.0696    0.4560  0.4220  9.0818  0.0000       11.6532  0.0181   0.0125   0.0338    0.0556   0.0000       1.89511   439.9755     0.0672034       20.4916       1.44045      -2.48205      0.982593      0.921588       1.16122       1.25542       1.35001       1.34678       1.29391
  26   7 2039.7772    0.6912  0.5946  9.0358  0.0000       7.01432  0.0200   0.0159   0.0395    0.0889   0.0000       1.04535   438.8998      -1.94462       16.7176       1.69656      -4.62067      -1.14899      0.986797       1.32184       1.39351       1.46463       1.49408       1.43805
  26   8 2206.1677    0.9483  0.8514  9.6030  0.0000       6.77276  0.0264   0.0195   0.0520    0.0993   0.0000      0.937212   440.8454     -0.918650       18.3951      -1.58541     -0.796192     -0.787190       1.30501       1.87481       1.94416       2.17898       2.12281       2.06097
  26   9 2366.1267    1.3392  1.0052 10.2415  0.0000       4.04019  0.0310   0.0251   0.0573    0.1078   0.0000      0.892304   439.0245     -0.186528       15.8654      -1.90489      -7.31728       1.97623       1.34312       1.70070       1.94775       2.00997       2.02206       2.08397
  26  10 2521.2336    1.8571  0.9954 10.7975  0.0000       1.65445  0.0294   0.0343   0.0554    0.1141   0.0000      0.744647   435.8482       1.07071       15.0494      -1.14174      -1.12790      -1.85880       1.45153       1.88207       2.09334       2.24291       2.22449       2.04720
  26  11 2674.4001    2.4242  1.0728 11.0609  0.0000       1.97725  0.0309   0.0440   0.0575    0.1553   0.0000      0.783201   440.3742      0.334290       12.4927       2.94466      -1.82120      0.974958       1.35670       1.81105       1.97103       2.06201       2.10866       2.02887
  26  12 2826.5642    3.1093  0.9074 11.8142 -0.0018      0.245557  0.0264   0.0596   0.0504    0.1221   0.0000      0.706302   437.1567     -0.261278       11.1597       3.02021      0.369693       2.50323       1.30058       1.63296       1.73629       1.83464       1.87594       1.78691
  26  13 2977.4609    3.6982  0.9426 12.4244  0.0000       1.26998  0.0284   0.0715   0.0535    0.1022   0.0000      0.637048   437.7541       1.58893       15.6564       2.92672      0.204728      0.663667       1.43943       1.97690       2.12995       2.25575       2.17664       2.08342
  26  14 3126.9909    3.9397  1.0999 12.5159 -0.0001       2.58786  0.0334   0.0721   0.0595    0.1199   0.0000      0.803293   434.4296       4.20280       13.5609       5.95358      -2.85939      -3.04579       1.44030       1.93763       1.98551       2.23831       2.33504       2.34953
  26  15 3275.3715    3.7513  1.4852 12.2885  0.0000      0.527441  0.0405   0.0589   0.0686    0.0965   0.0000      0.597837   438.8960       2.75281       15.0243       5.42340      -4.26044      -5.50651       1.70753       2.35635       2.46301       2.66297       2.54201       2.53434
  26  16 3423.3151    3.2078  2.0497 11.8387  0.0000      0.227971  0.0472   0.0432   0.0819    0.0729   0.0000      0.302885   438.1288       1.51731       8.38943       3.11212     -0.850290      0.616343       1.93130       2.65900       2.78659       3.04247       2.98539       2.97262
  26  17 3571.1305    2.6066  3.1510 11.3029  0.0000      0.824351  0.0602   0.0290   0.1072    0.0532   0.0000      0.183926   434.7695       4.48465       17.4721       6.40762      -4.80962       3.80313       2.54935       3.35882       3.59806       3.91543       3.80575       3.75694
  26  18 3718.5326    2.1492  5.1149 10.7139  0.0000      0.310096  0.0811   0.0191   0.1471    0.0400   0.0000      0.111819   437.3462      -2.79199       14.8293      -2.76892       5.33015       3.62991       3.38269       4.39654       4.89098       5.30495       5.25442       5.07561
  26  19 3865.6016    1.8177  7.3010 10.3127 -0.0002      0.350402  0.1065   0.0144   0.1904    0.0364   0.0000     0.0738308   444.5008       9.15652       17.7807       15.7208      -4.23398       3.37845       4.18056       5.51493       5.94579       6.43916       6.34800       6.13460
  26  20 4012.7437    1.5397  9.6590 10.0596  0.0000      0.408037  0.1367   0.0114   0.2474    0.0333   0.0000     0.0670680   444.5097       13.5472       11.2126       1.09738       10.3050       5.75715       5.21094       6.83754       7.57491       7.93832       7.92648       7.63757
  26  21 4159.1390    1.2985 12.5101  9.8326  0.0000      0.198925  0.1916   0.0085   0.3201    0.0310   0.0000     0.0674452   452.1077       10.5696       20.8290       17.9761       10.4121      -10.2820       6.54458       8.81179       9.44528       10.1588       10.0477       9.89539
  26  22 4305.9688    1.0698 15.0733  9.7914  0.0001      0.288749  0.2601   0.0070   0.3968    0.0271   0.0000     0.0803217   440.3101       5.84820       18.5306       15.8188      -3.08006      -1.94672       8.02000       10.5872       11.6390       12.3920       12.4218       12.0368
  27   3 1325.2148    0.0898  0.0571  8.9972  0.0000       102.606  0.0177   0.0085   0.0140    0.0333   0.0000       80.8792   439.3382     -0.174279       22.1892      0.332610      -3.05432     -0.789928      0.957866       1.30174       1.47284       1.52541       1.57114       2.04274
  27   5 1713.6042    0.3051  0.2792  8.9403  0.0000       20.2181  0.0146   0.0104   0.0281    0.0395   0.0000       3.70320   440.2595      0.206567       19.8522      -1.49210     -0.320673       2.39836      0.680097      0.908199       1.07331       1.05639       1.06328       1.11388
  27   6 1889.8264    0.4872  0.4567  9.0313  0.0000       11.9672  0.0171   0.0129   0.0364    0.0552   0.0000       1.79355   439.4291      0.260024       19.3473     -0.636061     -0.739254       2.24721      0.888354       1.08446       1.22647       1.28022       1.25519       1.27350
  27   7 2062.1323    0.7105  0.6423  9.1570  0.0000       8.48928  0.0208   0.0155   0.0413    0.0796   0.0000       1.10845   440.3386      -1.54022       15.6810      0.273306      -1.66748      0.995792       1.02435       1.31216       1.43880       1.62864       1.48166       1.60007
  27   8 2229.8088    1.0194  0.8560  9.5341  0.0000       4.95004  0.0251   0.0197   0.0498    0.1079   0.0000      0.836546   440.0625      -1.55005       20.0082      0.322061      -1.38280       1.02202       1.10228       1.50086       1.54614       1.76327       1.69146       1.77834
  27   9 2391.1162    1.4153  0.9773 10.4164  0.0000       4.54103  0.0291   0.0265   0.0544    0.0977   0.0000      0.866696   437.9726       1.13540       16.4422       1.53635      -5.09713      -1.53595       1.25318       1.66993       1.80332       2.02101       1.86877       1.84838
  27  10 2547.6179    1.9733  1.0444 10.8499  0.0000       2.02340  0.0300   0.0356   0.0553    0.1258   0.0000      0.712555   439.8352      0.982700       14.8874       1.35771      0.795934       1.12069       1.27792       1.72032       1.91231       2.00663       1.98581       1.86929
  27  11 2702.0997    2.5586  0.9913 11.3726  0.0000       2.18909  0.0292   0.0465   0.0508    0.1187   0.0000      0.677520   438.1732       3.26331       15.9893      0.102657     -0.570938      -2.31732       1.23767       1.65367       1.75154       1.94042       1.93359       1.85855
  27  12 2855.4284    3.2790  0.8502 11.7912  0.0000       4.04721  0.0239   0.0641   0.0482    0.1217   0.0000      0.831232   438.0568       3.08590       9.82498       1.42480      -3.17521      0.447823       1.13704       1.43696       1.59359       1.73444       1.65370       1.66188
  27  13 3007.0034    4.0980  0.8875 11.9804  0.0000      0.249531  0.0235   0.0768   0.0482    0.1430   0.0000      0.615556   439.7117       1.84456       15.5610       1.62232      -4.08306      -2.15676       1.11435       1.48144       1.61273       1.73240       1.70592       1.69570
  27  14 3157.2815    4.1375  1.0991 12.4818  0.0000       1.68193  0.0313   0.0742   0.0585    0.1265   0.0000      0.599427   437.5841       4.15096       11.8384       1.52952       1.07616     -0.648479       1.36854       1.71924       1.84346       1.96594       2.02617       1.93071
  27  15 3306.5971    3.6239  1.6466 12.1310  0.0001       1.96751  0.0421   0.0535   0.0720    0.0834   0.0000      0.485304   438.8961       3.35601       13.4792       3.40468       1.21521      -4.28400       1.65410       2.14571       2.38937       2.57223       2.52143       2.50270
  27  16 3455.3166    2.9956  2.4257 11.6239  0.0000      0.712319  0.0514   0.0371   0.0890    0.0648   0.0000      0.273479   435.0484       3.51276       18.5829     0.0487948      -4.66325      0.151158       2.10409       2.75818       3.04923       3.23997       3.19717       3.07241
  27  17 3603.6771    2.5020  3.6405 11.0779  0.0003      0.624948  0.0643   0.0256   0.1152    0.0486   0.0000      0.153429   441.3804       1.83819       14.4327      0.364701      -6.69558       2.82115       2.56841       3.54580       3.73130       4.01957       3.99120       3.96805
  27  18 3751.8371    2.0759  5.3998 10.5847  0.0000      0.478632  0.0820   0.0177   0.1530    0.0389   0.0000      0.103319   441.2756       3.77186       17.1012       5.72953       3.95808      -5.26053       3.28361       4.27683       4.67659       4.94662       4.94322       4.92943
  27  19 3899.2649    1.7539  7.5886 10.2111  0.0000      0.276706  0.1074   0.0133   0.1949    0.0348   0.0000     0.0753086   438.5296       7.95578       5.59621       14.5407      -7.61385       3.17658       4.13542       5.46779       6.03489       6.33353       6.30986       6.09711
  27  20 4046.6286    1.4889 10.3366  9.9599 -0.0002      0.189216  0.1474   0.0104   0.2564    0.0321   0.0000     0.0639157   446.3980       12.4530       20.6071       3.97886       4.49404       3.82491       5.25891       7.03008       7.75073       8.14223       8.18079       8.15769
  27  21 4194.0587    1.2605 13.3017  9.7645  0.0002      0.230541  0.2030   0.0078   0.3328    0.0294   0.0000     0.0699680   429.1535       11.0519       22.8426      -3.11849      -3.52387       5.37142       6.75717       8.83313       9.84464       10.2078       10.3474       10.1804
  28   3 1342.6540    0.1019  0.0990  9.0408  0.0000       32.1941  0.0148   0.0074   0.0277    0.0275   0.0000       51.4369   439.9457     -0.313141       19.5037      0.821788      -2.69413     -0.347103      0.718354       1.00273       1.17298       1.02648       1.27842       1.03714
  28   4 1546.0544    0.2028  0.1745  8.9941  0.0000       31.1791  0.0124   0.0090   0.0235    0.0335   0.0000       9.45271   440.9802     -0.416711       18.4860      0.590641      -2.86689      -1.61882      0.748799      0.901066      0.959982      0.967443       1.05214      0.966102
  28   5 1732.7302    0.3123  0.3783  8.9472  0.0000       10.2811  0.0176   0.0094   0.0347    0.0433   0.0000       2.82844   439.4982      -1.61926       20.3742       1.76851      -3.63528     -0.980084      0.835970       1.09676       1.28801       1.30258       1.29578       1.29701
  28   6 1910.2148    0.5074  0.4788  9.0269  0.0000       10.7977  0.0183   0.0126   0.0347    0.0581   0.0000       1.62945   440.3553      0.675191       19.5593     -0.160019      -1.19411     0.0723185      0.961260       1.29176       1.41984       1.45360       1.46076       1.48511
  28   7 2083.9872    0.7393  0.6336  9.3969  0.0000       7.28548  0.0204   0.0161   0.0408    0.0715   0.0000       1.19169   440.1073    -0.0681165       20.0078      -1.48682      -5.65576       2.83985      0.898369       1.20654       1.29152       1.43191       1.40993       1.44375
  28   8 2252.8925    1.0872  0.9539  9.5680  0.0000       5.05150  0.0267   0.0202   0.0547    0.1183   0.0000      0.823604   439.6616      -1.53831       16.5007       2.22902      -1.79189     -0.676228       1.15954       1.46386       1.68162       1.73715       1.73634       1.59727
  28   9 2415.3744    1.5121  1.0047 10.5504  0.0000       4.34522  0.0302   0.0274   0.0556    0.1033   0.0000      0.851612   439.0760     0.0714410       20.8152    -0.0264297      -4.04460       2.79676       1.16023       1.53159       1.60668       1.80124       1.73284       1.72461
  28  10 2573.4191    2.0351  1.1560 11.0017  0.0000       2.54649  0.0322   0.0360   0.0615    0.1220   0.0000      0.767018   439.1691       3.42184       17.7102      -1.42568      -3.92332      -1.47632       1.31174       1.67000       1.81306       2.01187       1.99958       1.91137
  28  11 2729.3596    2.7420  0.9704 11.3272  0.0000       1.71499  0.0270   0.0488   0.0494    0.1229   0.0000      0.673228   438.3933       1.41956       15.0008       2.23462      -1.22899      0.564560       1.12651       1.47960       1.61245       1.68956       1.71726       1.71338
  28  12 2883.7326    3.4565  0.8718 12.1272  0.0000       2.24102  0.0262   0.0653   0.0464    0.1068   0.0000      0.732923   438.5377      0.711264       15.6337       1.85534      0.890004      0.255482       1.23154       1.62997       1.75365       1.79022       1.72256       1.74901
  28  13 3036.2632    4.0641  0.9539 12.2889  0.0000       1.36195  0.0265   0.0731   0.0484    0.1215   0.0000      0.880521   439.4672       3.80283       11.5015       1.08792      -1.54980       3.05437       1.09877       1.40552       1.58045       1.71202       1.71042       1.73425
  28  14 3187.1286    3.9453  1.2039 12.4588  0.0000     -0.732355  0.0332   0.0669   0.0595    0.1155   0.0000      0.635398   440.8463       6.89497       14.2042      0.444624     -0.829240      0.239074       1.31258       1.75791       1.82642       2.04736       2.01391       1.95030
  28  15 3337.2900    3.4327  1.8693 12.1148  0.0000      0.736080  0.0429   0.0476   0.0771    0.0688   0.0000      0.293036   438.5738       8.34409       15.2021       1.31495     -0.231948       6.57226       1.66544       2.32965       2.49289       2.69068       2.67087       2.70193
  28  16 3486.9277    2.9809  2.5827 11.4948  0.0000       1.00696  0.0505   0.0351   0.0908    0.0623   0.0000      0.220463   437.0668       3.57925       8.08952       2.66425      -2.55280       6.09816       1.98023       2.61651       2.87176       3.03366       2.97200       2.99244
  28  17 3635.9516    2.3697  4.0921 10.9420  0.0000      0.755755  0.0677   0.0230   0.1232    0.0463   0.0000      0.139610   440.9182       10.6898       8.72846       11.6008      0.144685      -2.63743       2.62765       3.33903       3.77054       4.00807       3.97000       3.92602
  28  18 3784.4948    1.9970  5.8260 10.4971  0.0000      0.361021  0.0857   0.0162   0.1580    0.0372   0.0000     0.0955024   442.4343       11.4119       13.0973       5.59569     -0.246202       9.81541       3.26410       4.33686       4.76862       5.04650       5.14848       5.02355
  28  19 3932.7245    1.6678  8.2859 10.1995  0.0000      0.281698  0.1168   0.0122   0.2110    0.0328   0.0000     0.0711477   435.8757       5.29806       2.00475       1.00525      -7.14964      -4.85414       4.23788       5.58318       6.09996       6.54363       6.63887       6.39501
  28  20 4080.7576    1.3973 10.1355 10.0209  0.0000      0.313716  0.1517   0.0100   0.2568    0.0308   0.0000     0.0715580   439.8855       6.91279       12.4098       7.47856      -7.66125       12.4691       5.08938       6.85680       7.45736       7.94361       7.97775       7.82880
  28  21 4228.3235    1.1914 14.2160  9.7933 -0.0014      0.125770  0.2309   0.0071   0.3488    0.0278   0.0000     0.0784478   430.2959       3.55326      -11.4077       9.98386       24.3572      -17.2101       7.01074       9.21744       10.3397       10.6915       10.8713       10.7558
  29   3 1359.7799    0.0900  0.0998  9.0342  0.0000       41.4263  0.0181   0.0071   0.0261    0.0284   0.0000       57.1505   440.4956      -1.31092       21.3525      0.230835      -2.47633      0.113583      0.836706      0.929502       1.25214       1.28679       1.09519       1.30233
  29   4 1564.1487    0.1939  0.1982  8.9693  0.0000       27.2836  0.0138   0.0082   0.0262    0.0332   0.0000       8.84468   439.6391     -0.334551       20.0328      0.108266      -3.05519      0.745024      0.859314      0.987320       1.24815       1.28863       1.22177       1.21823
  29   5 1751.5804    0.3545  0.3186  9.0224  0.0000       12.7172  0.0148   0.0108   0.0280    0.0416   0.0000       2.82596   439.5158      0.716035       17.8307      0.280853      -1.72006      0.433950      0.781174      0.949194       1.06140       1.09907       1.06571       1.09649
  29   6 1930.2628    0.5295  0.5229  9.0291  0.0000       10.8490  0.0186   0.0126   0.0365    0.0607   0.0000       1.49453   440.5516      0.805197       20.1643     -0.931834      -3.02029       1.65087      0.827625       1.01302       1.21091       1.28920       1.23555       1.22434
  29   7 2105.4106    0.7860  0.7259  9.2945  0.0000       8.08283  0.0217   0.0159   0.0437    0.0819   0.0000       1.02308   439.5669      0.761071       20.2035      -1.46600      -3.81049      -1.45274      0.943347       1.21546       1.37889       1.39196       1.43294       1.46385
  29   8 2275.4498    1.1418  0.9156  9.9555  0.0000       5.11302  0.0274   0.0215   0.0511    0.1024   0.0000      0.872821   439.3327       1.53630       18.1157     -0.410620      0.902175      -1.71892       1.19522       1.62775       1.66625       1.81635       1.83853       1.74293
  29   9 2439.1381    1.5945  1.0906 10.6178  0.0000       4.34930  0.0310   0.0282   0.0571    0.1072   0.0000      0.778769   436.8698      0.728305       20.9151      0.177745      -4.03335       3.49988       1.23104       1.65217       1.85203       1.94930       1.86621       1.83532
  29  10 2598.7084    2.2200  0.9835 11.2756  0.0000       2.87163  0.0281   0.0396   0.0515    0.1027   0.0000      0.795077   438.0809       3.04715       19.1045     -0.266629      -1.43533       2.26266       1.16252       1.52965       1.73274       1.86926       1.83982       1.94845
  29  11 2756.1611    2.8403  1.0000 11.6542  0.0000       1.44443  0.0278   0.0497   0.0511    0.1071   0.0000      0.722733   436.9883     0.0137484       14.6641       1.86312      -1.68954       1.74684       1.12478       1.45475       1.60598       1.67656       1.65985       1.67648
  29  12 2911.6580    3.5618  0.9597 12.2742  0.0000       1.58151  0.0254   0.0656   0.0539    0.1048   0.0000      0.789907   438.9782       3.48278       14.6117      -1.32554      0.789004      0.245886       1.08522       1.46184       1.66139       1.81849       1.82458       1.70890
  29  13 3064.9909    3.9982  0.9971 12.4982  0.0000      0.344834  0.0279   0.0706   0.0514    0.1125   0.0000      0.713895   439.5939     -0.452587       16.3625      0.147553      -3.27557      -2.52627       1.14980       1.51716       1.70242       1.83202       1.80634       1.73306
  29  14 3216.7671    4.0346  1.3901 12.0756  0.0065      0.661682  0.0335   0.0613   0.0636    0.1160   0.0000      0.493342   440.2572       5.17082       16.2073     -0.346150      -3.70932       2.49903       1.30707       1.69647       1.84439       1.91292       1.96228       1.93471
  29  15 3367.6402    3.3591  1.8640 12.0717  0.0010      0.525835  0.0415   0.0453   0.0771    0.0653   0.0000      0.367971   439.5008       3.45868       13.0132       5.46216       1.86459       3.28840       1.56127       2.02355       2.22699       2.40556       2.41984       2.41857
  29  16 3518.0003    2.7768  2.8592 11.4119  0.0000      0.501200  0.0536   0.0308   0.0967    0.0560   0.0000      0.191059   437.0168       6.91195       9.12271       3.59457      -1.36708      -3.48370       1.99146       2.60082       2.84979       3.08112       3.16424       3.10530
  29  17 3667.8488    2.3348  4.5975 10.7023  0.0000      0.703069  0.0698   0.0206   0.1297    0.0447   0.0000      0.108665   435.4619       4.78601       12.2200       7.82484      -5.26171      0.938284       2.61251       3.41511       3.79824       4.05207       4.08071       4.08543
  29  18 3817.1438    1.9191  6.4146 10.3643  0.0000      0.482579  0.0923   0.0148   0.1624    0.0367   0.0000     0.0829110   432.1571       1.33489       18.9410       6.45216      -2.28225       3.97893       3.37273       4.39740       4.90708       5.15088       5.21342       5.14162
  29  19 3966.0351    1.6218  8.7623 10.1338  0.0000      0.384386  0.1217   0.0114   0.2143    0.0322   0.0000     0.0693240   441.2004       5.95185       11.5350       8.60207       10.4737       1.40136       4.30264       5.69091       6.22704       6.60088       6.72438       6.73324
  29  20 4114.4864    1.3586 12.1118  9.9719  0.0004      0.287926  0.1791   0.0087   0.2970    0.0291   0.0000     0.0680614   447.6534      -3.12800       15.2101      -5.16602       7.95287       19.5352       5.58132       7.36094       8.12511       8.52804       8.59399       8.52440
  29  21 4262.5474    1.1117 13.8832  9.8516  0.0006      0.244603  0.2311   0.0070   0.3637    0.0267   0.0000     0.0821877   443.9141      -5.20765       13.3297       9.56436      -6.58771       1.44674       6.90705       9.19808       10.2584       10.9634       10.8522       10.7917
  30   4 1581.9138    0.2095  0.2218  8.9945  0.0000       24.5803  0.0249   0.0082   0.0271    0.0353   0.0000       8.58881   441.8042     0.0391959       19.7573       1.00734     -0.545402      0.103523       2.09546       1.89578       2.45476       2.39982       2.87293       3.27600
  30   5 1770.0870    0.3722  0.3832  9.0063  0.0000       13.6111  0.0162   0.0102   0.0311    0.0451   0.0000       2.35304   439.9831     -0.715185       19.2390     -0.942912      -3.70331     -0.801621      0.735350      0.927830       1.05887       1.11159       1.16883       1.22441
  30   6 1950.0312    0.5561  0.5619  9.1356  0.0000       9.86604  0.0196   0.0125   0.0369    0.0627   0.0000       1.39606   439.0138      -1.34526       17.3358      -1.49373      -1.56140      -1.83508      0.877386       1.18618       1.31392       1.48443       1.49785       1.46867
  30   7 2126.4750    0.7970  0.7187  9.4645  0.0000       7.01702  0.0217   0.0161   0.0439    0.0806   0.0000       1.02202   440.4757      0.576532       18.6042      0.927153      -2.14757     -0.947500      0.930820       1.25340       1.39853       1.56483       1.53726       1.53731
  30   8 2297.4208    1.2072  0.9171  9.8708  0.0000       4.34432  0.0247   0.0217   0.0513    0.1088   0.0000      0.812621   441.0664     -0.188849       17.4299      -1.10268      -2.59900      0.184749      0.997238       1.29407       1.35378       1.53213       1.52826       1.54063
  30   9 2462.3333    1.7396  1.0661 10.7949  0.0000       2.65934  0.0293   0.0301   0.0565    0.1054   0.0000      0.774800   439.5113       1.29465       18.3827     -0.943663      0.241429       1.54741       1.09884       1.51851       1.57180       1.79586       1.79322       1.75277
  30  10 2623.5624    2.2942  1.0903 11.1939  0.0000       3.04972  0.0293   0.0389   0.0545    0.1146   0.0000      0.734671   439.8865       2.28423       14.3045       1.30945      -1.35275     -0.579596       1.09912       1.44171       1.57979       1.71766       1.62262       1.69050
  30  11 2782.4958    3.0267  0.9148 11.7002  0.0000       1.32843  0.0251   0.0529   0.0454    0.1095   0.0000      0.755008   440.5364    -0.0640609       15.4692      0.683875      -2.72133     0.0276851       1.05523       1.36489       1.55021       1.69973       1.70679       1.65830
  30  12 2939.1059    3.6207  0.9263 12.1548  0.0000      0.395646  0.0247   0.0641   0.0478    0.1069   0.0000      0.642358   437.6106      0.880699       15.2292    -0.0149064      -1.56007     -0.909858       1.02805       1.36522       1.51269       1.61257       1.57517       1.56882
  30  13 3093.3623    4.1896  0.9808 12.5326  0.0000       1.66177  0.0275   0.0728   0.0490    0.1153   0.0000      0.620308   440.3147       5.25895       15.1343       4.68051      -1.29768       1.02793       1.08912       1.41221       1.53962       1.61523       1.65681       1.61391
  30  14 3246.0217    3.8607  1.4775 12.3436  0.0000       1.44494  0.0358   0.0570   0.0667    0.0849   0.0000      0.496246   437.2683       4.76440       17.2271       2.81003      -3.04153     -0.441566       1.32622       1.79017       1.88015       2.08970       2.07322       2.02949
  30  15 3397.7969    3.3103  1.9501 12.0401  0.0003       1.28554  0.0428   0.0429   0.0752    0.0644   0.0000      0.331753   438.9006       5.02176       17.9978       4.58417      -2.00353       2.84374       1.52250       2.08225       2.26943       2.45862       2.47293       2.44787
  30  16 3548.9355    2.7102  3.1844 11.3045  0.0000       1.07061  0.0557   0.0280   0.0998    0.0500   0.0000      0.179989   435.7831       6.19653       16.3553      -1.70582      -3.55028      0.240639       2.00236       2.65907       2.93301       3.14298       3.23872       3.19308
  30  17 3699.5173    2.3000  4.7444 10.6287  0.0000      0.695417  0.0706   0.0195   0.1269    0.0447   0.0000      0.108569   432.6506       5.93385       15.9407       2.78098      -4.33062       1.97262       2.48345       3.31091       3.63250       3.95133       4.04303       3.84570
  30  18 3849.1398    1.8543  7.2229 10.3459  0.0000      0.349234  0.0984   0.0135   0.1792    0.0333   0.0000     0.0748326   438.9440       6.93728       15.5481       8.01350       2.83266      -4.98959       3.42384       4.51427       5.08020       5.32191       5.40924       5.31850
  30  19 3998.9217    1.5477  9.8729 10.1361 -0.0000      0.359712  0.1368   0.0103   0.2383    0.0297   0.0000     0.0684718   441.8607       2.00719       14.9555       9.09790      -11.4581      -3.97846       4.38851       5.76308       6.45332       6.76664       6.99472       6.92678
  30  20 4147.6234    1.3016 12.9414  9.9471 -0.0002      0.194940  0.1975   0.0077   0.3164    0.0280   0.0000     0.0682161   431.0069       9.31971       21.5181      -6.35782      -7.92984      -6.51281       5.72154       7.64876       8.40472       8.97417       8.99677       9.03387
  30  21 4297.2385    1.0737 15.2326  9.8470  0.0002      0.506208  0.2474   0.0067   0.3764    0.0253   0.0000     0.0793969   454.9862       14.3213       11.7073       12.8667       9.37279       13.1381       6.58137       8.81556       9.69980       10.1943       10.2588       10.2054
  31   4 1599.3591    0.2141  0.2566  8.8274  0.0000       27.4286  0.0140   0.0077   0.0293    0.0355   0.0000       6.08381   439.6726     -0.591323       20.8827      0.240690      -2.72697     -0.195574      0.639595      0.809780      0.910316       1.04654      0.947694      0.972667
  31   5 1788.3075    0.3726  0.3867  8.9375  0.0000       14.1961  0.0154   0.0103   0.0323    0.0475   0.0000       2.24729   440.1441      0.994754       19.4084    -0.0356969      -2.36685       1.84736      0.684636      0.884243       1.02767       1.13185       1.16841       1.14110
  31   6 1969.5362    0.5600  0.5530  9.2134  0.0000       11.0083  0.0192   0.0127   0.0384    0.0594   0.0000       1.48084   440.8440     -0.878630       19.7174       1.78279      -3.46828      -1.29145      0.849974      0.962172       1.11617       1.26856       1.26349       1.29454
  31   7 2147.1313    0.8786  0.7239  9.4256  0.0000       6.90520  0.0217   0.0170   0.0406    0.0842   0.0000      0.950946   441.7187     -0.198000       20.8611       1.16882      -1.54774      -1.13435      0.913302       1.17796       1.32555       1.43208       1.45296       1.33338
  31   8 2318.9931    1.2347  1.0337 10.0297  0.0000       4.95387  0.0293   0.0212   0.0529    0.1055   0.0000      0.830017   442.1827      -1.02381       20.7188       2.90325     -0.138081     -0.406218       1.08813       1.41909       1.60303       1.61915       1.65907       1.66079
  31   9 2485.0346    1.7548  1.1462 10.5457  0.0000       2.38379  0.0299   0.0293   0.0592    0.1287   0.0000      0.742704   439.4745      0.455802       17.4505      0.660987      -2.60941      -1.56958       1.12270       1.48055       1.63095       1.73303       1.80119       1.80648
  31  10 2647.8490    2.3487  1.0446 11.3719  0.0000       1.74178  0.0281   0.0402   0.0533    0.1065   0.0000      0.709861   440.5911       1.96199       17.8768      -2.15785      -1.14607     -0.226872       1.07261       1.43183       1.63589       1.73103       1.69415       1.66732
  31  11 2808.3735    3.0463  0.9951 11.8640  0.0000       1.98805  0.0261   0.0520   0.0509    0.1031   0.0000      0.665950   441.0056      -1.06412       18.4905       1.79873      -2.03416     -0.351068       1.00696       1.35488       1.44709       1.61447       1.60022       1.57066
  31  12 2966.1929    3.8576  0.9723 12.3573  0.0000       1.98992  0.0261   0.0662   0.0482    0.0999   0.0000      0.728047   440.8465      0.993027       15.0914       3.40239     -0.679610       1.77880      0.987863       1.29239       1.41651       1.54677       1.56993       1.55086
  31  13 3121.3041    4.2078  0.9966 12.7421  0.0000      0.761319  0.0274   0.0735   0.0504    0.1025   0.0000      0.718608   438.7744       1.13466       16.1846       3.40866      0.496643     -0.786185      0.995070       1.29139       1.39985       1.58163       1.53263       1.55088
  31  14 3274.8364    3.8481  1.4671 12.4617 -0.0001       1.04415  0.0358   0.0573   0.0643    0.0834   0.0000      0.467290   437.8857       2.14968       13.4726       3.78182      -2.75877       3.00742       1.28423       1.73764       1.87793       2.01740       1.95597       2.01314
  31  15 3427.4418    3.1574  2.3941 11.6667  0.0000      0.831018  0.0467   0.0357   0.0820    0.0560   0.0000      0.257042   438.2974       6.52747       14.3139     -0.485456      -7.16050      0.448680       1.63822       2.16426       2.33604       2.57063       2.55241       2.56129
  31  16 3579.3566    2.6109  3.5426 11.0932  0.0000      0.518444  0.0581   0.0246   0.1043    0.0459   0.0000      0.152804   438.9737       2.46121       11.2988       9.21857   -0.00155605       2.15573       2.05525       2.69958       2.93009       3.08443       3.17272       3.25097
  31  17 3730.5658    2.1798  5.2416 10.6112 -0.0000      0.532314  0.0762   0.0176   0.1361    0.0390   0.0000     0.0977054   438.7022       10.6449       14.0453       5.79355     -0.325037      -6.97468       2.63115       3.45318       3.83897       4.14713       4.26326       4.17774
  31  18 3880.9646    1.7926  7.3486 10.2639 -0.0001      0.374480  0.1011   0.0127   0.1783    0.0324   0.0000     0.0760916   440.3362       5.69079       16.2158       3.66315      -5.57675      -2.19103       3.35078       4.32788       4.80197       5.12792       5.17317       5.05949
  31  19 4031.2196    1.4930 10.3611 10.0449 -0.0006      0.304339  0.1464   0.0094   0.2520    0.0293   0.0000     0.0681787   444.4463      0.419248       11.5927       3.96132      -3.58233      -2.52729       4.41577       5.93183       6.39371       7.02498       6.94772       7.03267
  31  20 4181.0830    1.2459 13.4116  9.8623  0.0000      0.367681  0.2044   0.0072   0.3271    0.0271   0.0000     0.0785842   436.8867       7.23432     -0.465602      -15.0348       9.15512      -17.3529       5.67428       7.45333       8.26268       8.77413       8.88051       8.84188
  32   2 1179.5078    0.0603  0.0618  9.1719  0.0000       66.4354  0.0249   0.0078   0.0254    0.0251   0.0000       209.666   440.7003     0.0734623       19.1971       1.09032      -1.17555     0.0632392       1.03432       1.30797       1.23294       1.83370       1.47792       1.25936
  32   3 1409.4370    0.1257  0.0987  8.9929  0.0000       11.3653  0.0127   0.0075   0.0187    0.0255   0.0000       30.4693   441.1745      0.723359       20.0261      -1.01187      -2.66543     -0.546978      0.603676      0.704430      0.891890      0.906021      0.867786      0.951131
  32   4 1616.4648    0.2326  0.2028  8.9307  0.0000       28.7986  0.0116   0.0087   0.0218    0.0333   0.0000       6.39653   441.0582      0.470364       20.3373      0.906212      -1.56180       1.31581      0.497821      0.636176      0.783389      0.785764      0.806242      0.910969
  32   5 1806.2469    0.4065  0.4259  8.9330  0.0000       15.0654  0.0161   0.0104   0.0334    0.0483   0.0000       2.07551   440.4602      -1.05751       20.0089       1.67943      -2.06684     -0.358919      0.667122      0.821999       1.01406      0.960697       1.11755       1.05902
  32   6 1988.7307    0.6206  0.6242  9.0392  0.0000       9.02966  0.0201   0.0127   0.0366    0.0722   0.0000       1.15185   440.8066       1.44493       20.4591      -1.97344      -1.03064       1.16748      0.796054       1.04878       1.18930       1.25310       1.24039       1.31908
  32   7 2167.4125    0.9435  0.7968  9.4613  0.0000       5.81203  0.0228   0.0174   0.0425    0.0909   0.0000      0.878574   438.7920      0.757412       19.3216      0.882213      -1.77404       1.46366      0.904896       1.17582       1.35917       1.42680       1.43481       1.45941
  32   8 2340.1764    1.3299  1.0468 10.0863  0.0000       4.16399  0.0289   0.0222   0.0520    0.1086   0.0000      0.796773   440.4504     -0.392443       18.8933       1.39979      -1.02283      0.517492       1.06274       1.40775       1.59303       1.70453       1.69647       1.60132
  32   9 2507.3566    1.8231  1.0836 10.8095  0.0000       3.41901  0.0298   0.0302   0.0537    0.1120   0.0000      0.782934   442.9149   -0.00867864       16.2872      0.905491      -2.91217      0.585206       1.07610       1.43687       1.56425       1.68192       1.67950       1.57291
  32  10 2671.6500    2.5086  1.1119 11.1519  0.0000       1.40264  0.0285   0.0400   0.0533    0.1282   0.0000      0.686707   437.6646       1.41140       17.2588       2.66322      -3.86431     -0.320330       1.05782       1.36047       1.47586       1.63144       1.64265       1.68031
  32  11 2833.7155    3.2635  1.0367 11.6554  0.0000       1.64250  0.0267   0.0526   0.0486    0.1302   0.0000      0.596395   438.3964       2.24245       16.7018     -0.367563     -0.242867       1.48973       1.00745       1.33782       1.50639       1.58838       1.61379       1.57769
  32  12 2992.7268    3.9667  0.9308 12.2126  0.0000       1.67133  0.0241   0.0674   0.0459    0.1132   0.0000      0.659638   440.9524       3.94605       14.4758       6.06969      0.709238      -1.18331      0.964879       1.22771       1.41901       1.51564       1.56482       1.58104
  32  13 3148.8462    4.0572  1.1466 12.5550  0.0000      0.876271  0.0310   0.0657   0.0549    0.1111   0.0000      0.801414   437.3480       4.31935       16.9348       4.34244      -5.16624     -0.156909       1.07265       1.37017       1.49627       1.52048       1.63032       1.64512
  32  14 3303.3018    3.6921  1.6649 12.1788  0.0001    -0.0665556  0.0363   0.0497   0.0677    0.0784   0.0000      0.408747   437.5283       4.06154       12.3003      0.198545      0.696056      0.117591       1.22941       1.66371       1.83249       1.94476       1.99304       1.96790
  32  15 3456.8075    3.1279  2.4423 11.5957  0.0000      0.483095  0.0444   0.0343   0.0831    0.0550   0.0000      0.207176   438.9602       9.09659       14.0012       4.69527      -1.56462       2.11623       1.54302       1.99624       2.24737       2.43230       2.48560       2.41034
  32  16 3609.5338    2.5074  3.8278 11.0724  0.0001      0.721610  0.0602   0.0225   0.1090    0.0411   0.0000      0.135360   444.6060       3.89284       18.3091       8.62658       1.29893     -0.438255       2.07646       2.73198       3.02629       3.31165       3.31510       3.30721
  32  17 3761.4785    2.0579  5.8086 10.5109  0.0001      0.525079  0.0817   0.0156   0.1448    0.0365   0.0000     0.0899745   434.4767       6.05815       20.7737      -4.98584       2.98929      -3.15127       2.71484       3.58371       4.05650       4.32353       4.51441       4.42064
  32  18 3912.6187    1.7374  8.3096 10.1461  0.0000      0.354339  0.1079   0.0113   0.1954    0.0315   0.0000     0.0670152   446.2659       6.50767       7.58659       9.35148      -3.14406     -0.523047       3.47041       4.54197       5.09163       5.38994       5.54125       5.43256
  32  19 4063.4938    1.4717 11.9125  9.9948  0.0009      0.363593  0.1684   0.0083   0.2743    0.0280   0.0000     0.0659325   445.7233       2.45847       15.8460       3.53607      0.611999       3.82675       4.73793       6.36593       7.01194       7.54199       7.71574       7.52467
  32  20 4213.7258    1.2201 13.9919  9.8726  0.0000      0.293071  0.2146   0.0067   0.3304    0.0257   0.0000     0.0741010   447.9636       5.92340       22.4570      -5.12654      -9.30602      -16.2034       5.50228       7.47586       8.21559       8.90381       8.83419       8.97289
  33   4 1633.2429    0.2632  0.2450  8.9293  0.0000       16.6411  0.0129   0.0088   0.0247    0.0356   0.0000       4.55022   439.9649     -0.294694       20.5331     -0.128041      -3.15981      0.551395      0.569355      0.675534      0.746073      0.848324      0.973957      0.891438
  33   5 1823.9085    0.4478  0.4003  9.0204 -0.0005       14.2844  0.0147   0.0114   0.0306    0.0471   0.0000       1.91209   439.4783     0.0928481       19.1015     0.0169276      -2.40294      -1.39896      0.629837      0.763554      0.823695      0.875479      0.922649      0.936940
  33   6 2007.7010    0.6379  0.6591  9.1744  0.0000       9.38439  0.0205   0.0128   0.0385    0.0670   0.0000       1.15687   440.3555       1.02187       19.8381      0.707114     -0.837132     -0.365388      0.779303       1.01110       1.08099       1.16185       1.25101       1.28891
  33   7 2187.4296    0.9313  0.8656  9.4196  0.0000       5.55198  0.0244   0.0163   0.0447    0.0963   0.0000      0.848140   441.5758      0.889772       19.1152       1.22860      -2.83550       1.32439      0.894116       1.19613       1.35259       1.47017       1.48330       1.45862
  33   8 2360.9257    1.4012  1.1718  9.8632 -0.0001       3.59257  0.0302   0.0216   0.0543    0.1307   0.0000      0.692504   438.3796     -0.757074       19.2587       1.81728      -4.04413      -1.34644       1.00101       1.29112       1.47840       1.60823       1.66829       1.68218
  33   9 2529.2255    1.9201  1.1429 10.9312  0.0000       3.42287  0.0306   0.0309   0.0551    0.1040   0.0000      0.736693   440.2605       2.64810       21.8983      -1.40421      -3.77722     -0.166780      0.999827       1.30061       1.38986       1.52202       1.51861       1.52595
  33  10 2695.1242    2.6724  1.0489 11.5280  0.0000       3.85444  0.0270   0.0441   0.0513    0.1066   0.0000      0.759796   441.6465       3.99321       15.5716       2.97746      -2.57642       1.79447      0.974500       1.31144       1.43687       1.56590       1.49326       1.54065
  33  11 2858.5662    3.4556  0.9321 12.1333  0.0000      0.935914  0.0249   0.0585   0.0455    0.1002   0.0000      0.724014   439.4208      0.226189       18.5571       2.04013      -1.98172      -1.57008      0.905599       1.28555       1.31540       1.53653       1.54020       1.57443
  33  12 3018.8393    4.0326  0.9978 12.4078  0.0000       1.31137  0.0256   0.0667   0.0476    0.1066   0.0000      0.627156   440.1650       1.51639       14.9262       3.08687      -1.85815    -0.0998828      0.919538       1.25572       1.33060       1.49602       1.47418       1.52017
  33  13 3176.0556    4.1890  1.2282 12.4383  0.0000       1.00790  0.0313   0.0648   0.0560    0.1124   0.0000      0.676396   438.2248       2.12867       13.9283       4.37318      -1.51879       3.55756       1.05605       1.41552       1.53849       1.64521       1.57009       1.65694
  33  14 3331.3994    3.5978  1.7526 12.0074  0.0000      0.340748  0.0372   0.0464   0.0676    0.0763   0.0000      0.379667   436.7401       3.30891       15.6955       3.41131       1.17343       5.39047       1.27317       1.70220       1.86147       2.04869       2.05005       1.98842
  33  15 3485.7478    2.9426  2.8671 11.4153  0.0000      0.459067  0.0514   0.0299   0.0878    0.0527   0.0000      0.182770   437.7665     -0.168728       15.3554       2.13469     -0.731566      0.723595       1.71350       2.26201       2.49355       2.64841       2.71441       2.72499
  33  16 3639.4069    2.4208  4.2987 10.8816  0.0000      0.736770  0.0635   0.0200   0.1146    0.0389   0.0000      0.115470   439.5526       5.20508       17.4497       5.96737       1.12719       4.62574       2.11137       2.80045       3.04816       3.36264       3.40563       3.39003
  33  17 3792.0788    2.0096  6.4737 10.4475  0.0000      0.488329  0.0866   0.0143   0.1542    0.0338   0.0000     0.0796415   441.1030       5.17771       17.6369      -2.86167      -13.5459       8.21724       2.81537       3.74579       4.23494       4.48674       4.61089       4.59002
  33  18 3943.9788    1.6768  8.7094 10.1530  0.0000      0.388931  0.1159   0.0107   0.2005    0.0302   0.0000     0.0680848   441.3276     -0.526493       13.1610       16.4112      -9.37230       9.24612       3.51390       4.63626       5.22041       5.51479       5.65585       5.63498
  33  19 4095.1960    1.3835 11.3504 10.0102 -0.0003      0.324258  0.1639   0.0081   0.2701    0.0273   0.0000     0.0746727   437.9315      -4.17769       18.8797      -3.91323      -7.37216      -3.24205       4.58088       6.18143       6.85435       7.35223       7.62335       7.45317
  34   4 1649.7811    0.2739  0.2512  8.8879  0.0000       26.6725  0.0126   0.0089   0.0234    0.0346   0.0000       4.39009   441.5725     -0.116996       17.8400      0.821183     -0.477119      0.908508      0.543786      0.682104      0.835288      0.817163      0.835694      0.881279
  34   5 1841.3033    0.4240  0.4666  8.9596  0.0000       13.2328  0.0165   0.0100   0.0337    0.0484   0.0000       1.87917   439.9910      -1.16132       20.6241     -0.517290      -4.12180      -1.74300      0.676229      0.872270      0.959218       1.03503      0.992027       1.05887
  34   6 2026.4169    0.6674  0.6631  9.1371 -0.0000       7.10489  0.0201   0.0130   0.0378    0.0712   0.0000       1.04990   439.4726     -0.869068       19.2153       1.24136     -0.346892      -1.43998      0.757413       1.06393       1.14200       1.23787       1.12239       1.29490
  34   7 2207.1178    1.0079  0.8596  9.6639  0.0000       5.75998  0.0229   0.0177   0.0449    0.0890   0.0000      0.873648   440.8040      0.659818       19.4446      -1.25639      -3.11290       1.17076      0.792165       1.04683       1.16211       1.27175       1.31015       1.32666
  34   8 2381.2682    1.4500  1.0249 10.4262  0.0000       2.33971  0.0267   0.0241   0.0520    0.0936   0.0000      0.790183   439.6229      -1.99695       20.5781     -0.696872     -0.883804       1.10190      0.885599       1.18669       1.29054       1.39334       1.44847       1.42041
  34   9 2550.7768    2.0593  1.0839 11.0171  0.0000       3.11712  0.0276   0.0330   0.0530    0.1014   0.0000      0.725762   439.2066      0.920770       20.8126     -0.696144     -0.876640      -2.00425      0.930747       1.23015       1.32795       1.43111       1.43703       1.48356
  34  10 2718.0175    2.7310  1.0087 11.6977  0.0000       2.13200  0.0259   0.0448   0.0497    0.0937   0.0000      0.741128   440.8465       1.99551       18.5892       2.69804      -3.04998      0.717483      0.871644       1.17921       1.31087       1.36895       1.38189       1.43449
  34  11 2882.9337    3.5763  1.0012 12.0642 -0.0001       1.45493  0.0250   0.0583   0.0481    0.1049   0.0000      0.658728   439.8219       3.64095       19.3813       1.91799      -2.59187     0.0279861      0.883410       1.22643       1.34984       1.52338       1.45626       1.46491
  34  12 3044.4768    4.1807  1.0592 12.4295  0.0000       2.17812  0.0267   0.0663   0.0498    0.1084   0.0000      0.622776   440.2450       1.85072       15.9992       4.71635      -1.11170      -3.74561      0.927369       1.19333       1.35840       1.44513       1.48504       1.48640
  34  13 3202.8990    3.9929  1.2766 12.5277 -0.0009       2.30321  0.0309   0.0594   0.0573    0.0897   0.0000      0.610280   439.2722       2.48571       13.6485       2.24840      -4.52354     -0.267214      0.997264       1.38206       1.50416       1.63387       1.65591       1.67238
  34  14 3359.2970    3.4856  1.9072 11.9691  0.0000      0.753984  0.0394   0.0424   0.0696    0.0665   0.0000      0.360058   439.9838     -0.561221       13.5396      0.347850      0.588910       3.89277       1.23078       1.65317       1.85433       2.00661       1.99741       2.07173
  34  15 3514.4714    2.9179  3.0862 11.2280  0.0000      0.647090  0.0492   0.0279   0.0922    0.0511   0.0000      0.162152   436.5266       3.17663       11.8132      0.765523      -1.63872      0.318632       1.59204       2.12670       2.33583       2.48319       2.59344       2.55927
  34  16 3668.7851    2.3735  4.6686 10.7739  0.0000      0.629486  0.0664   0.0189   0.1186    0.0394   0.0000      0.103650   439.6407       7.02627       16.2822       9.02566      -2.01383       4.08228       2.13740       2.85809       3.16818       3.37989       3.46982       3.48210
  34  17 3822.3072    1.9288  7.0337 10.2777  0.0000      0.441520  0.0892   0.0127   0.1632    0.0323   0.0000     0.0746760   435.7337       4.04051       15.1063       6.54512      -8.69126      -6.47149       2.72817       3.60369       4.03123       4.24545       4.38768       4.36421
  34  18 3974.7800    1.6374  9.7422 10.0835  0.0002      0.298104  0.1272   0.0097   0.2184    0.0290   0.0000     0.0635823   439.6037       2.40632       12.5978       12.0552       5.58411       2.01391       3.63082       4.72372       5.29239       5.73238       5.77776       5.75567
  34  19 4127.4200    1.3338 12.3286  9.9666 -0.0006      0.499974  0.1761   0.0073   0.2931    0.0260   0.0000     0.0767222   438.7844       5.06913       25.3142      -10.5259      -4.41717       16.0490       4.65865       6.11551       6.79834       7.33745       7.56915       7.53130
  35   2 1221.9438    0.0793  0.0832  9.0330  0.0000       44.5723  0.0180   0.0070   0.0268    0.0239   0.0000       94.7020   440.9907      -1.46216       19.8671      0.249884      -1.40098     -0.203205      0.807726       1.01129       1.38664       1.21134       1.32696       1.73139
  35   3 1456.6361    0.1382  0.1677  8.9535  0.0000       53.3148  0.0123   0.0065   0.0281    0.0302   0.0000       18.0904   440.4203      -1.28356       20.7094     -0.141564      -1.10430      0.917385      0.458037      0.642878      0.728497      0.697373      0.728968      0.739445
  35   4 1665.9698    0.2983  0.2888  8.8830  0.0000       16.0963  0.0129   0.0090   0.0263    0.0373   0.0000       3.51305   441.8073      0.217618       21.2747      0.951396      -2.17329       1.09738      0.549995      0.720438      0.868213      0.887085       1.01496       1.20820
  35   5 1858.5030    0.4640  0.4268  9.0305  0.0000       12.1602  0.0152   0.0111   0.0291    0.0500   0.0000       1.73421   441.2032    0.00763780       19.6024    -0.0234881      -1.93144      0.161710      0.623865      0.819691      0.890751       1.00679       1.04216       1.00962
  35   6 2044.9100    0.7025  0.6565  9.2600  0.0000       7.75658  0.0187   0.0134   0.0377    0.0666   0.0000       1.07851   439.7658       1.41396       21.9552     -0.303945      -2.37008      -1.48123      0.709474      0.900158       1.01605       1.05990       1.11608       1.10700
  35   7 2226.5207    1.0318  0.8680  9.7923  0.0000       6.07357  0.0223   0.0178   0.0462    0.0855   0.0000      0.855297   440.6649     -0.317085       21.5677    -0.0261465      -3.27775     -0.281607      0.786090       1.01462       1.10333       1.22363       1.23941       1.21166
  35   8 2401.4103    1.5563  1.0880 10.2717  0.0000       3.13036  0.0275   0.0242   0.0507    0.1106   0.0000      0.721342   439.4671       2.59146       21.8765      0.954208     -0.650961     -0.758971      0.898992       1.21780       1.30768       1.41984       1.43522       1.48657
  35   9 2571.9506    2.0659  1.2399 10.8445 -0.0018       3.16734  0.0304   0.0300   0.0528    0.0917   0.0000      0.602687   441.2049    -0.0816684       19.6623      0.363098      -1.94472       1.50024      0.924132       1.24653       1.35750       1.52284       1.54743       1.57120
  35  10 2740.5769    2.8842  1.0731 11.7030  0.0000       1.97598  0.0265   0.0452   0.0502    0.0976   0.0000      0.679002   438.5660       1.99366       17.2766       3.30456      0.404264      0.660314      0.843927       1.13987       1.19319       1.33000       1.30143       1.34142
  35  11 2906.8791    3.5908  1.0136 12.0636  0.0000       2.63263  0.0254   0.0566   0.0471    0.1041   0.0000      0.690755   440.1722     -0.849928       19.3346       2.35448      -3.28866      0.796724      0.824022       1.04513       1.13460       1.28841       1.30351       1.32309
  35  12 3069.6453    4.1174  1.0324 12.7300  0.0000       1.05769  0.0267   0.0674   0.0485    0.0914   0.0000      0.709554   441.1078       2.20842       18.1531       4.57062      0.491321     -0.890331      0.888630       1.13732       1.27612       1.43569       1.37177       1.45611
  35  13 3229.2368    3.9443  1.3586 12.5206  0.0000       1.79358  0.0331   0.0567   0.0580    0.0839   0.0000      0.545165   439.2928       4.98784       14.4960       3.23203      -3.91544       1.19297       1.02705       1.48050       1.54007       1.78940       1.72636       1.81677
  35  14 3386.6694    3.4201  2.1767 11.6798  0.0000      0.892510  0.0394   0.0377   0.0731    0.0608   0.0000      0.277501   440.8133       4.63802       18.5149      -1.13569      -1.84995     -0.175639       1.25361       1.62032       1.79713       1.98673       1.98276       1.97391
  35  15 3542.8567    2.7312  3.1516 11.4156  0.0000      0.541872  0.0527   0.0260   0.0924    0.0452   0.0000      0.175094   440.5072       2.69171       18.3836       2.59456      -3.42373     0.0979077       1.62892       2.22520       2.44874       2.64155       2.67030       2.61929
  35  16 3698.0044    2.2472  5.3778 10.6408  0.0000      0.509956  0.0723   0.0164   0.1300    0.0353   0.0000     0.0902942   443.5432       1.05094       15.4124       2.93648       2.59959      -1.17406       2.22150       2.92872       3.26068       3.53704       3.55558       3.54482
  35  17 3852.0890    1.8652  7.3973 10.2905  0.0000      0.355973  0.0942   0.0120   0.1692    0.0313   0.0000     0.0729954   443.7389       3.35625       12.2859       5.10942      -9.71155    -0.0860590       2.81225       3.68347       4.17997       4.48740       4.52673       4.52198
  35  18 4005.2692    1.5518 10.0771 10.0961 -0.0004      0.223365  0.1354   0.0090   0.2297    0.0282   0.0000     0.0677739   431.6912       10.2171       17.5542       1.13502      0.389856      -7.72378       3.66688       4.79817       5.46305       5.86300       5.88584       5.90016
  35  19 4157.9342    1.3170 13.3366  9.9191  0.0005      0.318168  0.1924   0.0067   0.3020    0.0250   0.0000     0.0752635   427.6199       3.62876       34.1473       21.1128      -5.03392      -2.92074       4.78817       6.29993       7.04406       7.52472       7.82966       7.68498
  36   2 1235.6613    0.0880  0.1081  9.0993  0.2293      -32.0752  0.0126   0.0078   0.0336    0.0222   0.0000       86.6629   441.4072      -1.00141       20.6903      0.761461      -2.62917      -1.26426      0.437323      0.556958      0.617565      0.779455      0.778849      0.763204
  36   3 1471.8658    0.1490  0.1588  8.9114  0.0000       36.7205  0.0117   0.0068   0.0251    0.0298   0.0000       15.8485   441.1040      0.337952       20.8287     -0.291547      -3.33546     -0.631917      0.462290      0.558531      0.736128      0.669675      0.734700      0.796723
  36   4 1681.9217    0.2865  0.3131  8.9700  0.0000       23.6028  0.0164   0.0083   0.0266    0.0355   0.0000       3.72706   440.6894      0.228000       20.8638     -0.287290      -4.47214     -0.464424      0.704564      0.980362       1.09318       1.20485       1.23275       1.15892
  36   5 1875.5113    0.4895  0.5357  8.9798  0.0000       12.7390  0.0172   0.0105   0.0332    0.0522   0.0000       1.44966   438.8975       1.20201       19.4534      0.251768      -3.21470      0.483204      0.616636      0.814702      0.946098       1.01357      0.990627       1.00264
  36   6 2063.1789    0.7237  0.6686  9.3246  0.0000       9.01560  0.0183   0.0138   0.0390    0.0676   0.0000       1.05586   440.5077      0.474668       19.6273       1.53772      -3.81185       2.88515      0.639110      0.854539      0.971394       1.02350       1.07265       1.03071
  36   7 2245.6032    1.0993  0.9419  9.8774  0.0000       5.49319  0.0246   0.0182   0.0466    0.0900   0.0000      0.842174   442.1381      0.653601       19.5032      0.340519      -3.13109       1.78526      0.827778       1.09548       1.20305       1.34433       1.32373       1.31226
  36   8 2421.2562    1.5780  1.1583 10.3948 -0.0001       3.46902  0.0301   0.0240   0.0522    0.1095   0.0000      0.842681   440.3469      0.657229       20.1657     0.0142297      -2.50656       3.56868      0.893995       1.20363       1.29500       1.41539       1.46651       1.49322
  36   9 2592.7282    2.1826  1.1799 11.0202 -0.0003      0.673333  0.0286   0.0324   0.0537    0.1124   0.0000      0.768385   440.9356       1.74275       17.6402       3.65384      -1.33280     -0.532516      0.880783       1.16370       1.25159       1.37076       1.40812       1.42396
  36  10 2762.6786    2.9371  1.0823 11.8292  0.0000      0.563666  0.0275   0.0449   0.0490    0.0949   0.0000      0.630778   440.9026       1.48093       18.9562       1.37833      0.434820      0.808757      0.855445       1.14286       1.27203       1.38795       1.42739       1.41054
  36  11 2930.3215    3.6703  1.0097 12.5910  0.0000       2.10247  0.0272   0.0595   0.0474    0.0828   0.0000      0.699065   440.8470       3.72773       15.0454       2.53343      -3.15718      0.968496      0.899754       1.22359       1.27888       1.42281       1.47874       1.43467
  36  12 3094.2931    4.2665  1.0931 12.6242  0.0000       1.43414  0.0264   0.0668   0.0521    0.0971   0.0000      0.681343   440.5471      0.354794       16.5780       2.50471     -0.480480       1.54392      0.834654       1.09219       1.20072       1.29963       1.33841       1.37988
  36  13 3255.1594    3.9499  1.5796 12.2822  0.0000       1.62557  0.0351   0.0515   0.0599    0.0791   0.0000      0.472150   439.6982       4.03213       15.9219       2.65920     -0.247584       1.03518       1.06011       1.42754       1.51631       1.68237       1.69147       1.71488
  36  14 3413.6045    3.2446  2.3255 11.8202  0.0000      0.337324  0.0431   0.0346   0.0747    0.0510   0.0000      0.264986   440.5058       3.02919       17.9205       5.03868      -3.30692      0.767971       1.32036       1.80942       1.98271       2.15501       2.26383       2.24521
  36  15 3570.9116    2.6480  3.4707 11.2548  0.0000      0.636272  0.0546   0.0235   0.0963    0.0418   0.0000      0.142132   439.7390       7.08083       18.4164       2.77127      -3.58361       3.37719       1.62383       2.18630       2.41057       2.59967       2.65091       2.63339
  36  16 3726.7651    2.2081  5.4565 10.5905  0.0000      0.578174  0.0713   0.0160   0.1320    0.0354   0.0000     0.0888175   441.8361       10.0167       12.9017      -1.95948      -1.40161     -0.288122       2.12962       2.82597       3.17098       3.33815       3.38085       3.43700
  36  17 3881.6694    1.8180  7.7110 10.3110  0.0000      0.413364  0.0983   0.0115   0.1776    0.0306   0.0000     0.0725298   442.4228      -4.31273       13.0632      -2.79129      -4.76545      -4.96281       2.80289       3.77947       4.15292       4.47795       4.66524       4.57023
  36  18 4035.8777    1.4884 11.1160 10.0332  0.0000      0.391136  0.1525   0.0079   0.2503    0.0273   0.0000     0.0710582   441.2740       6.72362      -2.52478       2.56621       6.27050      -11.8724       3.89384       5.19848       5.70675       6.17566       6.50546       6.47962
  36  19 4188.9252    1.2601 13.8954  9.9117 -0.0003      0.250861  0.2042   0.0063   0.3113    0.0240   0.0000     0.0790990   448.7716       17.2178       18.6565      -4.92681      -1.36518       21.4276       4.66283       6.17843       6.90495       7.48610       7.70916       7.68215
  37   2 1249.2137    0.0931  0.0909  9.0476  0.0000       64.7479  0.0141   0.0070   0.0228    0.0245   0.0000       66.3641   441.3782     -0.106200       19.6100       1.32922      -4.62041     -0.621497      0.567927      0.710202      0.865603      0.938199      0.913225      0.883376
  37   3 1486.8295    0.1583  0.1887  8.9228 -0.0013       61.5245  0.0129   0.0069   0.0274    0.0301   0.0000       13.9561   441.9394     -0.628472       20.9922     -0.305129      -2.82357     -0.244487      0.500745      0.596623      0.748380      0.724606      0.819695      0.882760
  37   4 1697.6097    0.3291  0.2727  8.9624  0.0000       17.0978  0.0120   0.0096   0.0228    0.0361   0.0000       3.22629   441.7947     0.0940314       20.6691     -0.738763      -1.56182      0.197593      0.473355      0.569139      0.661043      0.740640      0.736775      0.683421
  37   5 1892.2735    0.5137  0.5467  8.9135  0.0000       8.51443  0.0165   0.0107   0.0345    0.0597   0.0000       1.29925   441.0797      0.638238       20.3359    -0.0111489      -2.00551     -0.100317      0.619758      0.780103      0.917895      0.991283       1.08777       1.09446
  37   6 2081.2101    0.7673  0.7587  9.2598  0.0000       6.27774  0.0206   0.0135   0.0395    0.0757   0.0000      0.923704   441.4803       1.17536       19.0128      -1.99924      -1.63191       1.98623      0.746961      0.944258       1.02865       1.09628       1.11313       1.15350
  37   7 2264.4542    1.1680  0.9757  9.9299  0.0000       5.52410  0.0248   0.0188   0.0468    0.0918   0.0000      0.789966   442.7013       1.86293       20.1544      -1.43588      -3.51270      -1.10277      0.817889       1.09499       1.16561       1.29996       1.32753       1.34119
  37   8 2440.8047    1.6691  1.1831 10.5655  0.0000       3.68932  0.0292   0.0247   0.0519    0.0930   0.0000      0.690497   441.3032       2.06493       20.7750     -0.999953      -4.31630     -0.696034      0.871961       1.14004       1.23304       1.35319       1.37328       1.38110
  37   9 2613.3876    2.3083  1.1518 10.9764  0.0000       3.01242  0.0282   0.0338   0.0507    0.1183   0.0000      0.771663   440.1589     -0.100757       20.7259       1.26534      -1.26840      -2.75144      0.847674       1.12588       1.24008       1.38100       1.40780       1.42674
  37  10 2784.5541    3.1077  1.0985 11.5302  0.0000      0.598853  0.0259   0.0461   0.0486    0.1195   0.0000      0.654590   440.1506       1.89432       19.5020       1.92319      -1.15274     -0.127253      0.800094       1.07331       1.16485       1.30164       1.30243       1.32260
  37  11 2953.2958    3.8445  1.0307 12.1980  0.0000       1.22738  0.0263   0.0595   0.0463    0.1118   0.0000      0.633619   441.1738      0.178824       16.9577       2.01200      -1.81822     -0.505706      0.881696       1.21353       1.31489       1.46234       1.46707       1.49251
  37  12 3118.5645    4.2702  1.1255 12.5185  0.0000      0.801561  0.0276   0.0643   0.0492    0.1096   0.0000      0.602369   439.4869       1.10080       17.4697       3.32040      -5.22493       1.64231      0.857556       1.16249       1.25010       1.38059       1.36795       1.37747
  37  13 3280.7085    3.9010  1.6079 12.3609  0.0000       2.05177  0.0343   0.0495   0.0607    0.0680   0.0000      0.420133   440.8568       4.62544       17.1317       2.18342     -0.265951       1.94161       1.00201       1.37271       1.46396       1.62418       1.64322       1.63558
  37  14 3440.3772    3.1811  2.4824 11.6499 -0.0022      0.489099  0.0429   0.0318   0.0765    0.0488   0.0000      0.236282   440.8485       2.51881       13.7532       1.19652      -2.75620     -0.279446       1.26064       1.68192       1.85574       2.08678       2.08774       2.15630
  37  15 3598.5393    2.5827  3.9199 10.9950  0.0000      0.539213  0.0560   0.0211   0.1025    0.0412   0.0000      0.122957   438.3515       2.48348       20.1533       7.98328       1.24331       6.16601       1.63896       2.16096       2.40892       2.64237       2.67221       2.63549
  37  16 3755.2703    2.1105  5.6834 10.5816  0.0001      0.450694  0.0743   0.0147   0.1334    0.0328   0.0000     0.0860993   443.3079       7.80815       15.0573       4.27162       4.55912       7.11190       2.15819       2.80197       3.19655       3.42908       3.53568       3.59878
  37  17 3911.0211    1.7591  8.6589 10.2420  0.0009      0.409407  0.1105   0.0104   0.1903    0.0293   0.0000     0.0686710   437.0337      -2.87450       16.7455       1.93455      -1.55960       6.58166       2.95241       3.94959       4.44638       4.74718       4.93035       4.94624
  37  18 4065.7632    1.4758 12.1633  9.9691  0.0011      0.340211  0.1645   0.0072   0.2655    0.0264   0.0000     0.0742010   450.3158       8.92754       8.79886       5.87620      -2.99830      -6.44211       3.95259       5.20681       5.83506       6.24611       6.49070       6.49840
  38   3 1501.5590    0.1719  0.1626  8.9711  0.0000       31.4815  0.0110   0.0071   0.0217    0.0274   0.0000       12.5705   441.4201     -0.404069       20.4708     -0.125211      -1.50561     -0.743589      0.541623      0.996182       1.32897       1.52851       2.32615       2.03808
  38   4 1713.0895    0.3279  0.3046  8.9039  0.0000       16.0073  0.0123   0.0090   0.0250    0.0372   0.0000       2.99195   440.8510      -1.35336       20.0106    0.00112502      -2.32798     -0.149622      0.479920      0.618264      0.749099      0.768892      0.760490      0.819904
  38   5 1908.8620    0.5410  0.5533  8.8717  0.0000       10.2973  0.0165   0.0108   0.0329    0.0591   0.0000       1.25620   441.0781      0.511019       21.5699      0.257062      -2.57982       1.09260      0.589624      0.772666      0.901342      0.928668      0.930624      0.941114
  38   6 2099.0282    0.7889  0.8745  9.1669  0.0000       5.58978  0.0231   0.0129   0.0425    0.0846   0.0000      0.871255   440.8563     -0.674064       20.0013     -0.494872      -1.62605      0.874622      0.707613      0.935208       1.06350       1.14760       1.23620       1.23288
  38   7 2283.0170    1.2079  0.9778  9.8972  0.0000       4.06432  0.0246   0.0190   0.0458    0.0965   0.0000      0.762810   441.5546      0.760111       19.3134     -0.927001      -1.99499      0.908628      0.772325       1.03989       1.15884       1.26716       1.26207       1.32786
  38   8 2460.0668    1.6984  1.1506 10.6658  0.0000       2.99443  0.0291   0.0254   0.0521    0.0973   0.0000      0.764269   440.7665     -0.222387       21.1682     -0.774446      -3.08979      -1.01691      0.842653       1.10081       1.23717       1.34945       1.39160       1.41928
  38   9 2633.7992    2.3961  1.1925 11.1798  0.0000       3.09113  0.0278   0.0349   0.0522    0.1022   0.0000      0.665658   441.1470      0.116038       19.4397       1.69022      -1.46757     -0.516244      0.850735       1.12812       1.25900       1.34222       1.35937       1.40347
  38  10 2806.1013    3.2096  1.1233 11.6273  0.0000       1.11370  0.0270   0.0465   0.0490    0.1149   0.0000      0.695374   440.0919       2.16360       18.5823       2.40853      -4.23340      0.708222      0.806470       1.07286       1.16133       1.29595       1.31525       1.32764
  38  11 2975.9011    3.9219  1.1088 12.3224  0.0000       1.06504  0.0265   0.0584   0.0495    0.1045   0.0000      0.621909   439.9086       2.28587       17.3496      0.278666      -2.35881     -0.795006      0.808222       1.06691       1.16201       1.30002       1.34380       1.34306
  38  12 3142.3591    4.1668  1.1828 12.5765  0.0000       1.69128  0.0283   0.0605   0.0509    0.0951   0.0000      0.560316   441.7966       1.34162       20.9854      0.884166     -0.741434      -2.52461      0.834133       1.12212       1.24838       1.38462       1.40026       1.38705
  38  13 3305.7626    3.7097  1.7103 12.3247  0.0000       1.65456  0.0364   0.0455   0.0628    0.0616   0.0000      0.430899   438.9456       1.80245       13.6033      0.370217      -3.94680      -1.84553       1.03148       1.38352       1.54317       1.68285       1.74720       1.78253
  38  14 3466.7145    3.1187  2.7089 11.5881  0.0000      0.654204  0.0452   0.0298   0.0790    0.0448   0.0000      0.212176   438.9618       3.17245       16.2724     -0.506264      -1.77459       1.03179       1.30724       1.75953       1.95041       2.14254       2.24248       2.21176
  38  15 3625.8705    2.5002  4.3208 10.9232  0.0000      0.556935  0.0594   0.0193   0.1076    0.0373   0.0000      0.110936   440.3051       3.82981       15.4470       3.67617       1.71274      -1.95675       1.74545       2.33994       2.57998       2.80546       2.89825       2.92452
  38  16 3783.6203    2.0408  6.5243 10.4372  0.0000      0.477052  0.0812   0.0132   0.1466    0.0310   0.0000     0.0764036   440.6093      0.286872       14.5540       10.0126      -5.96730       3.29470       2.25826       2.97650       3.35250       3.61738       3.73435       3.81010
  38  17 3940.1311    1.7008  8.6885 10.1999  0.0000      0.476008  0.1102   0.0097   0.1915    0.0279   0.0000     0.0709126   434.5362       4.45975       19.0702       4.81241       7.56305      -3.32056       2.85702       3.79211       4.26410       4.63331       4.72658       4.74273
  38  18 4095.6980    1.3897 12.0374  9.9745 -0.0006      0.345509  0.1702   0.0069   0.2679    0.0254   0.0000     0.0813950   443.0787     -0.986590       19.9177       13.9689      -16.8371       9.27416       3.94912       5.26676       5.87721       6.38666       6.71099       6.64596
  39   2 1275.7280    0.0830  0.0851  9.0058  0.0000       73.9850  0.0156   0.0062   0.0214    0.0255   0.0000       86.0866   441.6236     -0.173534       20.2566     -0.116520      -2.08419      0.360984      0.491323      0.740114      0.728378      0.941302       1.09637      0.948882
  39   3 1516.0687    0.1801  0.1791  8.9901  0.0000       24.1301  0.0106   0.0071   0.0218    0.0268   0.0000       10.6672   441.4153     -0.324203       20.3093      0.217335      -2.29200      0.313275      0.389706      0.506535      0.528124      0.609834      0.649809      0.627949
  39   4 1728.3159    0.3344  0.2921  9.0015  0.0000       23.2181  0.0118   0.0093   0.0241    0.0344   0.0000       3.10385   441.4015     -0.166506       20.5472     -0.460408      -3.75748      0.331108      0.430047      0.644597      0.655767      0.817228      0.845344      0.930121
  39   5 1925.2945    0.5506  0.5287  9.0966 -0.0002       12.2901  0.0162   0.0112   0.0327    0.0512   0.0000       1.43792   441.1198     -0.134988       21.0837      0.339319      -3.19029     -0.758830      0.580831      0.733479      0.868868      0.882734      0.956669      0.967192
  39   6 2116.6354    0.8321  0.8166  9.2555  0.0000       6.19762  0.0212   0.0137   0.0400    0.0823   0.0000      0.878539   440.0874      0.147240       20.1833      0.972811      -2.43429       1.14348      0.632685      0.872327      0.942927       1.03952       1.09868       1.06146
  39   7 2301.3044    1.2786  0.9978  9.9514  0.0000       3.81697  0.0250   0.0195   0.0455    0.1023   0.0000      0.752253   440.5739       1.77360       20.2185      0.876736      -2.38037      0.923491      0.749231       1.00434       1.10108       1.28019       1.26986       1.28283
  39   8 2479.1691    1.7887  1.2325 10.6725  0.0000       3.86305  0.0299   0.0253   0.0541    0.0918   0.0000      0.707136   442.4729     -0.965777       19.8347     0.0998064      -1.43981      0.464623      0.855607       1.13508       1.26635       1.35167       1.40294       1.40158
  39   9 2653.9677    2.4741  1.2114 11.1696  0.0000       3.21659  0.0276   0.0348   0.0515    0.0979   0.0000      0.672230   441.9327      0.839961       21.3449       1.82917      -2.32882     -0.813940      0.795666       1.03869       1.14629       1.26097       1.28298       1.26988
  39  10 2827.3107    3.3109  1.1524 11.7814  0.0000       1.10991  0.0262   0.0472   0.0497    0.1079   0.0000      0.662040   439.7609       2.72329       20.5540       2.40102      -2.18207       1.73628      0.757022      0.978916       1.09677       1.18593       1.20265       1.21026
  39  11 2998.1369    4.2504  0.9744 12.4662  0.0000       1.28659  0.0230   0.0650   0.0428    0.0967   0.0000      0.635280   441.4704       3.22792       19.1224       2.31263      -1.36645      0.816447      0.679928      0.916449       1.03275       1.12245       1.13470       1.11944
  39  12 3165.6982    4.2942  1.3026 12.3222 -0.0046      0.601937  0.0287   0.0568   0.0513    0.0911   0.0000      0.495675   440.6262       5.06223       18.4767      -1.28707      -2.17730       3.63373      0.855455       1.14408       1.26145       1.40446       1.45968       1.42030
  39  13 3330.4532    3.6023  1.8374 12.2977 -0.0000      0.886741  0.0362   0.0426   0.0666    0.0571   0.0000      0.367799   442.0433       2.19889       17.6221      0.259027       1.53797       4.02229       1.03735       1.37243       1.51081       1.63956       1.67739       1.66846
  39  14 3492.6432    2.9482  2.9709 11.5410  0.0000      0.427318  0.0471   0.0270   0.0865    0.0416   0.0000      0.194555   442.3730       3.52543       13.4927       3.17447      -4.96401      -2.46471       1.31129       1.72070       1.89329       2.12502       2.17850       2.19883
  39  15 3652.8382    2.4637  4.6921 10.7988 -0.0010      0.413877  0.0609   0.0176   0.1119    0.0346   0.0000     0.0984205   437.2702     -0.353446       24.7627       4.51420       2.72306      -4.37859       1.74215       2.26521       2.55381       2.72588       2.87645       2.90304
  39  16 3811.4856    1.9801  6.8263 10.4424  0.0000      0.389977  0.0847   0.0124   0.1515    0.0301   0.0000     0.0750354   441.6316      0.546281       13.7433       9.74134      0.778560      -3.28425       2.26073       3.06373       3.37302       3.71862       3.81535       3.81438
  39  17 3968.6035    1.6775  9.6133 10.1189 -0.0006      0.397984  0.1217   0.0088   0.2040    0.0275   0.0000     0.0676938   442.2905       2.35899       10.3901       4.81384      -2.08446      -4.77752       3.00628       4.00946       4.51689       4.88095       4.96224       5.07921
  39  18 4124.9475    1.3594 12.6779  9.9784 -0.0003      0.322633  0.1790   0.0065   0.2797    0.0243   0.0000     0.0766309   442.0400       3.37613       7.47901       3.25255      -4.37292      -9.71585       3.95968       5.22545       5.89346       6.28980       6.58787       6.57654
  40   2 1288.7501    0.0935  0.1041  9.0306  0.0000       113.626  0.0160   0.0065   0.0282    0.0285   0.0000       58.4094   441.6684     -0.180484       20.9359      0.131876      -3.22536     -0.441365      0.557154      0.567132      0.638381      0.782340      0.881524      0.744585
  40   4 1743.3061    0.3625  0.3953  8.9364  0.0000       12.3156  0.0144   0.0087   0.0287    0.0392   0.0000       2.22590   440.8893      -2.02273       22.1312     -0.378921      -2.96753      0.254740      0.483212      0.664075      0.730999      0.773874      0.817819      0.825405
  40   5 1941.5199    0.5810  0.6183  9.0072  0.0000       9.57413  0.0171   0.0109   0.0354    0.0606   0.0000       1.16018   440.6984      -1.01236       21.5052      0.860325      -1.37401      0.379179      0.570749      0.730406      0.778627      0.872228      0.914990      0.947599
  40   6 2134.0387    0.8483  0.8247  9.5004  0.0000       6.00342  0.0214   0.0140   0.0408    0.0763   0.0000      0.900712   441.3645     -0.568409       21.1876     -0.311671      -1.10412      0.237979      0.660658      0.881312      0.955523       1.03838       1.08261       1.09250
  40   7 2319.4596    1.3224  1.0038 10.2187  0.0000       5.19221  0.0244   0.0203   0.0457    0.0888   0.0000      0.747647   440.0009      0.674666       19.6958      0.735259     -0.866869      0.312644      0.714726      0.934290       1.01136       1.15023       1.14890       1.20223
  40   8 2498.0556    1.8743  1.1979 10.7024  0.0000       4.85841  0.0277   0.0268   0.0509    0.0950   0.0000      0.667202   442.1998       1.23309       17.8026     -0.527391     -0.162986       1.04141      0.771293       1.02204       1.12747       1.25951       1.27191       1.25674
  40   9 2673.8466    2.5662  1.1199 11.5929  0.0000       2.55662  0.0267   0.0380   0.0505    0.0937   0.0000      0.783730   440.9297       2.13256       19.5918       1.93609      -2.81666      0.570266      0.749971       1.01157       1.12152       1.23744       1.26156       1.28981
  40  10 2848.2692    3.4024  1.1467 11.8764  0.0000      0.855823  0.0268   0.0490   0.0493    0.1131   0.0000      0.684326   440.2256      0.900821       19.2236       1.12553      -3.45349       3.09419      0.747686      0.987232       1.10116       1.21361       1.22074       1.23739
  40  11 3020.0371    4.0494  1.0791 12.6226  0.0000      0.966697  0.0252   0.0605   0.0495    0.0896   0.0000      0.644296   440.4747       1.56121       20.7454       3.91323     -0.310331      -1.40795      0.721822       1.00776       1.06752       1.18538       1.18949       1.18379
  40  12 3188.7293    4.0991  1.3729 12.6163  0.0000       1.31278  0.0314   0.0553   0.0534    0.0775   0.0000      0.540006   440.0874       2.73875       17.0891       2.73794     -0.718987      -3.33262      0.866846       1.14352       1.28496       1.42728       1.45764       1.45367
  40  13 3354.6852    3.5330  1.9959 12.0414  0.0000      0.656446  0.0371   0.0387   0.0666    0.0561   0.0000      0.311310   440.3517       1.64289       17.5711       1.88912      -3.28252    -0.0456552       1.00600       1.33021       1.48353       1.62827       1.66337       1.66927
  40  14 3518.2705    2.8832  3.0565 11.5088  0.0000      0.811276  0.0480   0.0256   0.0853    0.0396   0.0000      0.175383   439.1656       3.19381       15.1727       2.50748      -1.74055      -1.90579       1.30703       1.74661       1.95561       2.06865       2.13425       2.13775
  40  15 3679.6560    2.3357  5.0991 10.7537  0.0000      0.650777  0.0655   0.0161   0.1199    0.0326   0.0000      0.101146   441.2218      0.195252       16.9901       3.07936      -3.73039       3.54846       1.73094       2.31390       2.54706       2.78034       2.88745       2.91191
  40  16 3838.9460    1.9483  7.6929 10.3450  0.0000      0.300605  0.0925   0.0111   0.1623    0.0285   0.0000     0.0710032   438.5042      -1.56470       16.7268       7.64469       1.01485       1.04631       2.35842       3.13672       3.53368       3.83830       3.94770       3.98401
  40  17 3997.1426    1.6267 10.6838 10.0778  0.0004      0.358178  0.1362   0.0079   0.2205    0.0266   0.0000     0.0677650   444.5795      0.846754       21.7581      0.670984      0.574853       9.36640       3.13689       4.15233       4.62700       4.98096       5.23815       5.27512
  40  18 4154.0028    1.3354 13.4426  9.9628  0.0007      0.196322  0.1907   0.0061   0.2862    0.0234   0.0000     0.0752741   442.5026      -5.88473       11.3155       6.55892      -12.4354      -5.07234       4.00127       5.27525       5.90316       6.43880       6.62707       6.68343
  41   2 1301.6025    0.0827  0.1172  9.0478  0.0000       59.4355  0.0182   0.0062   0.0265    0.0240   0.0000       64.1314   441.1944     0.0821883       21.1748      0.651809      -3.05823      0.985746      0.674282      0.792718      0.830187      0.862087       1.24504       1.25674
  41   3 1544.3841    0.2030  0.1661  8.9262  0.0000       37.3107  0.0094   0.0076   0.0195    0.0276   0.0000       8.74595   441.7983    -0.0939271       20.2801     -0.307933      -2.94778      0.316302      0.301520      0.418010      0.482776      0.470659      0.528655      0.540464
  41   4 1758.0694    0.3751  0.4115  8.9485  0.0000       12.4868  0.0139   0.0087   0.0286    0.0390   0.0000       2.07399   441.6504     -0.754251       21.5850     -0.155408      -4.10002       1.18014      0.462777      0.615788      0.675765      0.757901      0.774119      0.800705
  41   5 1957.5555    0.5929  0.6705  9.0375  0.0000       8.76478  0.0198   0.0106   0.0350    0.0648   0.0000       1.10954   441.0855     -0.632011       20.9502     -0.391945      -2.66257      0.817176      0.592427      0.873315      0.897787       1.05274       1.05703       1.11274
  41   6 2151.2704    0.9322  0.8574  9.4154  0.0000       7.37914  0.0210   0.0147   0.0403    0.0803   0.0000      0.844834   440.4954      0.726557       20.1823      0.303504      -1.92705      0.133771      0.587872      0.802775      0.900222      0.997513       1.06259       1.07936
  41   7 2337.2541    1.3367  1.1413 10.1928  0.0000       3.90682  0.0287   0.0192   0.0492    0.0945   0.0000      0.762942   441.3735       2.54934       21.3265       1.68968      -2.16399       1.25820      0.740930       1.06195       1.13360       1.24273       1.27290       1.31432
  41   8 2516.6239    1.9739  1.2048 10.8042  0.0002       3.19389  0.0266   0.0276   0.0521    0.0927   0.0000      0.634917   442.1868  -0.000475693       22.7614       2.81335     -0.872769     -0.925007      0.708135      0.919935       1.05103       1.13489       1.17812       1.16296
  41   9 2693.5805    2.6348  1.1404 11.4502  0.0000       2.59336  0.0262   0.0372   0.0503    0.0993   0.0000      0.687583   441.4659      0.721463       20.0943      0.887813      -2.35039      0.916947      0.727412      0.961280       1.10590       1.18032       1.23340       1.22234
  41  10 2869.0049    3.3801  1.0812 12.3379  0.0000       2.09514  0.0259   0.0500   0.0495    0.0839   0.0000      0.736168   441.2486      0.412125       20.3096       1.13205      -2.78007      0.253634      0.682854      0.906232       1.00552       1.12101       1.13653       1.15573
  41  11 3041.7040    4.1854  1.1114 12.5100  0.0000       2.43788  0.0260   0.0605   0.0478    0.1007   0.0000      0.689825   440.2773       1.90029       18.9293       3.48220      -2.07513      -1.18253      0.704007      0.971921       1.02003       1.15740       1.14294       1.19092
  41  12 3211.3713    4.1376  1.4281 12.6276  0.0000      0.950709  0.0308   0.0533   0.0551    0.0706   0.0000      0.546815   439.8064       1.30208       19.4225       3.52752      -3.51857      0.747064      0.803172       1.06746       1.17136       1.33105       1.31535       1.34041
  41  13 3378.5115    3.4591  2.2303 11.8548  0.0000      0.598439  0.0385   0.0346   0.0682    0.0526   0.0000      0.245712   441.3227       4.28897       17.4224       2.93998      -1.21643      -1.67633       1.02841       1.37476       1.55899       1.69054       1.70711       1.74658
  41  14 3543.5018    2.8295  3.4913 11.2813  0.0000      0.872366  0.0498   0.0229   0.0896    0.0383   0.0000      0.139401   438.0264       3.72875       16.4375     0.0371382      -1.51199      0.187154       1.33179       1.76395       1.99216       2.17789       2.27234       2.25702
  41  15 3705.9740    2.2253  5.5695 10.8061 -0.0001      0.698453  0.0706   0.0149   0.1286    0.0299   0.0000      0.100982   440.5089       4.58485       14.4633       2.18829       3.17108      -3.40277       1.83061       2.44471       2.73675       2.98591       3.14788       3.10383
  41  16 3865.9943    1.8578  7.7797 10.4147 -0.0005      0.149741  0.0958   0.0106   0.1693    0.0281   0.0000     0.0792937   443.8680       3.19349       21.4198       10.7295       1.05510      -8.34671       2.39976       3.16708       3.57757       3.85637       3.95394       4.00586
  41  17 4024.9993    1.5307 10.5337 10.1654  0.0000      0.188686  0.1416   0.0075   0.2284    0.0253   0.0000     0.0766652   443.2644      0.266320       11.9226       3.25081       15.5474       8.07248       3.13583       4.21790       4.72469       5.11433       5.22448       5.29701
  42   3 1558.1950    0.2112  0.1939  8.9631  0.0000       24.7041  0.0098   0.0073   0.0204    0.0269   0.0000       6.64935   441.2875     -0.905981       21.8021     -0.169145      -4.16244      0.102609      0.355310      0.458979      0.531979      0.537897      0.582957      0.596638
  42   4 1772.6590    0.4049  0.4312  8.9431  0.0000       11.4082  0.0144   0.0089   0.0282    0.0408   0.0000       1.78133   442.0871     -0.822399       20.7109      0.525762      -3.48436      -1.04206      0.438547      0.612310      0.670422      0.747177      0.745651      0.751823
  42   5 1973.4083    0.6232  0.6194  9.0882  0.0000       9.73393  0.0168   0.0113   0.0334    0.0579   0.0000       1.11328   441.4461     -0.568374       21.1641       1.79078      -2.35840      0.647912      0.534567      0.730870      0.815151      0.865846      0.901259      0.901460
  42   6 2168.1918    0.9447  0.9284  9.3846  0.0000       5.38067  0.0233   0.0142   0.0402    0.0894   0.0000      0.788620   440.6107      0.283194       19.3962      0.126849      -1.75220      -1.33299      0.679061      0.894789       1.01149       1.10807       1.13994       1.12568
  42   7 2354.9048    1.4067  1.2160  9.9530  0.0000       4.26413  0.0279   0.0191   0.0492    0.1029   0.0000      0.669487   441.9128      0.892117       20.6721      -2.78802      -2.82664      0.388328      0.757510       1.01492       1.10894       1.20055       1.23541       1.28409
  42   8 2535.1042    2.0267  1.2278 10.6758  0.0004       1.75876  0.0277   0.0272   0.0502    0.1080   0.0000      0.631961   443.0578     0.0622633       17.7159       1.49420      -2.01822      0.320952      0.718604      0.967852       1.05913       1.15453       1.22890       1.20858
  42   9 2713.1549    2.8060  1.1726 11.3605  0.0000       2.24395  0.0270   0.0383   0.0474    0.1144   0.0000      0.619234   440.8359       1.42441       20.8732      -1.25261      -5.58088    0.00799076      0.709876      0.932451       1.01275       1.13484       1.13491       1.17641
  42  10 2889.4883    3.6036  0.9985 12.3201  0.0000       3.37065  0.0231   0.0537   0.0423    0.0814   0.0000      0.661620   441.1596       1.42100       20.4926       2.62802      -5.39686      -3.00012      0.638169      0.853956      0.938907       1.07240       1.03560       1.07725
  42  11 3063.0019    4.3112  1.0994 12.5646  0.0000       2.38026  0.0266   0.0612   0.0444    0.1001   0.0000      0.673960   440.5633       2.64742       20.7461       3.70712      -3.43557     -0.844931      0.707512      0.943197       1.02560       1.14370       1.16136       1.21379
  42  12 3233.6912    4.0790  1.5828 12.3837  0.0000       1.35752  0.0322   0.0488   0.0563    0.0690   0.0000      0.443390   440.6570      0.174622       19.0351       2.56589      -2.78932     0.0490118      0.832016       1.13571       1.24563       1.39922       1.40301       1.41202
  42  13 3402.0686    3.3890  2.3406 11.6804  0.0000      0.926758  0.0385   0.0326   0.0703    0.0527   0.0000      0.245853   440.5257       3.15120       15.4353       2.38530     -0.268184      -1.22036       1.00458       1.34617       1.48387       1.66780       1.71206       1.80112
  42  14 3568.1267    2.7498  3.6576 11.2144  0.0000      0.585065  0.0523   0.0217   0.0920    0.0383   0.0000      0.144969   436.8132       5.67623       17.1776       6.45016      -1.56350     -0.408625       1.34908       1.81515       1.98561       2.15538       2.28218       2.34230
  42  15 3731.6530    2.2357  5.9416 10.6344  0.0000      0.491633  0.0724   0.0139   0.1293    0.0300   0.0000     0.0854040   441.7230       2.53298       10.5603       3.61787      0.938510       5.61323       1.82518       2.44663       2.69166       2.99552       3.05460       3.11385
  42  16 3893.1667    1.8014  8.2933 10.3627 -0.0005      0.383310  0.1038   0.0097   0.1762    0.0270   0.0000     0.0768596   439.6397       1.00476       15.0696       7.01798       2.88257      -3.81924       2.41884       3.21297       3.63805       3.93717       4.09938       4.11083
  42  17 4053.0574    1.5030 11.6576 10.1160  0.0000      0.344388  0.1579   0.0070   0.2475    0.0247   0.0000     0.0818577   440.0453       5.65730       16.6367       2.86615      -10.9630       6.04681       3.29810       4.43202       4.97444       5.39255       5.58795       5.67375
  43   2 1326.7275    0.0917  0.0706  9.0477  0.0000       14.7380  0.0139   0.0064   0.0136    0.0208   0.0000       71.9954   441.7584      0.148459       21.5172    -0.0461595      -3.78105     -0.162625      0.430777      0.579344      0.583040      0.659846      0.734219      0.707964
  43   3 1571.8231    0.2095  0.2401  8.9817  0.0000       21.3177  0.0122   0.0068   0.0235    0.0276   0.0000       6.67204   441.6269     -0.199076       20.8172      0.187690      -3.53443     -0.452505      0.430201      0.555333      0.596573      0.603215      0.654304      0.695804
  43   4 1787.0660    0.4049  0.3940  9.0615  0.0000       13.4613  0.0132   0.0092   0.0269    0.0378   0.0000       2.00471   441.5786     -0.248342       21.0567       1.10757      -2.85274     -0.168062      0.409085      0.566225      0.623383      0.641719      0.672644      0.747369
  43   5 1989.1396    0.6695  0.6760  9.0736  0.0000       9.11490  0.0174   0.0115   0.0343    0.0640   0.0000       1.00109   440.7267      0.965225       19.7274      0.953312      -2.84647      0.433804      0.532813      0.716742      0.799339      0.873037      0.920038      0.878614
  43   6 2184.9353    0.9863  0.9258  9.4361  0.0000       4.92500  0.0218   0.0148   0.0418    0.0933   0.0000      0.795181   440.4611      0.569306       19.5785      0.554917      -2.21383     -0.977568      0.629360      0.823744      0.905774       1.01789       1.05294       1.04576
  43   7 2372.2810    1.4344  1.2585 10.2507  0.0000       3.23756  0.0277   0.0196   0.0535    0.0847   0.0000      0.641932   440.4472       3.53132       18.5334     -0.675049      -4.95402      0.143449      0.723723      0.991991       1.05996       1.18820       1.26258       1.27752
  43   8 2553.4086    2.1003  1.2039 10.8614  0.0000       3.31439  0.0262   0.0283   0.0501    0.0983   0.0000      0.620518   441.3118       1.62798       19.1986      0.170868      -3.04349       1.16116      0.692798      0.920882      0.993598       1.10893       1.13476       1.18351
  43   9 2732.4240    2.8636  1.2250 11.5982  0.0000       2.36861  0.0268   0.0388   0.0503    0.0930   0.0000      0.654980   440.6815     -0.788168       21.6494       1.94483      -3.75143     -0.544800      0.711992      0.943708       1.05403       1.15906       1.20272       1.26042
  43  10 2909.6178    3.7259  1.0015 12.4597  0.0000      0.998274  0.0233   0.0548   0.0428    0.0812   0.0000      0.688316   440.6932       1.96835       20.3943      0.864392      -1.89965      0.171902      0.622075      0.827847      0.942946       1.05027       1.06910       1.11136
  43  11 3084.0285    4.2181  1.2418 12.5732  0.0000       1.52540  0.0290   0.0572   0.0493    0.0873   0.0000      0.621275   442.2407    -0.0254305       21.0751      0.941995      -4.46698     -0.894465      0.754947       1.02135       1.12988       1.26220       1.31482       1.29272
  43  12 3255.6699    3.9987  1.5789 12.5737  0.0000      0.964728  0.0322   0.0486   0.0568    0.0627   0.0000      0.450963   441.6972       2.61752       20.7570       2.71566      -2.25003      0.986901      0.823273       1.09349       1.23135       1.34278       1.38080       1.38418
  43  13 3425.2634    3.2894  2.5572 11.7046  0.0005      0.863194  0.0407   0.0300   0.0741    0.0445   0.0000      0.219757   440.5288       2.26914       17.7020       3.52491      -2.44016     -0.926890       1.00507       1.38574       1.50010       1.67936       1.74475       1.73862
  43  14 3592.5829    2.6420  4.0947 11.1267 -0.0011      0.861471  0.0547   0.0194   0.0991    0.0345   0.0000      0.128162   439.3807       4.07498       20.1202       4.52689      -4.28159       3.33237       1.37946       1.86459       2.04436       2.24374       2.35636       2.38807
  43  15 3757.1597    2.1486  6.3614 10.5774 -0.0003      0.376778  0.0766   0.0127   0.1383    0.0293   0.0000     0.0861168   442.3307      -2.00804       14.0917       6.77224      0.937716     -0.805279       1.83342       2.47755       2.72426       2.97919       3.10811       3.15018
  43  16 3919.7329    1.7755  9.2728 10.2970  0.0015      0.318880  0.1171   0.0089   0.1933    0.0268   0.0000     0.0733123   440.9930      0.884866       19.9904       8.75715       1.81509     0.0463631       2.57357       3.49912       3.84415       4.19965       4.39584       4.42142
  43  17 4080.6418    1.4464 12.1735 10.1719  0.0000      0.352318  0.1677   0.0067   0.2550    0.0234   0.0000     0.0810941   436.0574       5.33905       8.84688       5.94038      -2.21680      -6.81404       3.32336       4.45789       5.03361       5.34501       5.55328       5.66528
  44   2 1339.0920    0.1062  0.1088  9.0062  0.0000       23.9219  0.0115   0.0060   0.0220    0.0216   0.0000       40.4692   441.3554     0.0955107       21.0996     -0.217577      -2.63024      0.113690      0.351149      0.473279      0.593378      0.631658      0.647082      0.647140
  44   3 1585.2203    0.2191  0.2647  8.9708  0.0000       23.1972  0.0114   0.0068   0.0285    0.0278   0.0000       5.92756   441.4884     -0.373355       21.3966     -0.581193      -2.19501      0.140867      0.401886      0.503857      0.578722      0.612276      0.709141      0.640152
  44   4 1801.2674    0.4171  0.4498  8.9903  0.0000       10.4084  0.0143   0.0088   0.0288    0.0418   0.0000       1.80170   440.8382     -0.854670       19.9788      -1.09682      -2.52715      0.761469      0.452375      0.591305      0.679421      0.784420      0.848644      0.830575
  44   5 2004.6727    0.6743  0.7177  8.9732  0.0000       5.61265  0.0175   0.0111   0.0363    0.0685   0.0000      0.921473   440.8891     -0.794577       20.5352      0.111932      -3.50812       1.43361      0.513390      0.697404      0.748665      0.810725      0.872317      0.917331
  44   6 2201.5715    0.9967  1.0387  9.5628  0.0000       5.35823  0.0245   0.0143   0.0451    0.0874   0.0000      0.789046   440.3161      0.410898       19.3248       1.82822      -3.63977       1.50528      0.647969      0.853901      0.948368       1.08150       1.06311       1.11613
  44   7 2389.5297    1.5309  1.1142 10.3279  0.0000       3.51754  0.0253   0.0216   0.0479    0.1008   0.0000      0.718746   440.9275     -0.258157       22.0208       1.01457      -3.35081      0.520886      0.652496      0.844974      0.969007       1.06161       1.07234       1.09164
  44   8 2571.5707    2.1524  1.2028 11.0961  0.0000       3.37685  0.0270   0.0294   0.0486    0.0908   0.0000      0.620895   441.9056     -0.196312       20.6388       1.56412      -2.53652       1.06664      0.702323      0.928582       1.04939       1.13485       1.17829       1.19065
  44   9 2751.6200    2.8720  1.1300 11.9033  0.0000       2.52725  0.0266   0.0406   0.0479    0.0839   0.0000      0.879391   441.2122       2.32782       20.1657       1.08213      -3.27856     -0.194169      0.669743      0.902532      0.984266       1.04405       1.09861       1.12280
  44  10 2929.6318    3.7459  1.1328 12.0265  0.0000      0.107787  0.0247   0.0506   0.0469    0.1094   0.0000      0.704933   441.2256       1.84217       19.6905      0.392645      -2.65634     0.0177672      0.654142      0.840209      0.944098       1.07532       1.11265       1.12000
  44  11 3104.7808    4.2570  1.2177 12.7278  0.0000      0.260238  0.0277   0.0576   0.0488    0.0829   0.0000      0.608216   441.6623       1.57295       20.9721       3.07727      -2.63646      0.883600      0.682157      0.935570       1.01992       1.14359       1.18962       1.20037
  44  12 3277.3379    4.0140  1.7852 12.2399  0.0000     0.0416509  0.0333   0.0442   0.0581    0.0632   0.0000      0.312024   442.1113       3.71822       20.0286       1.51949     -0.758828       1.40043      0.852040       1.13856       1.25269       1.41997       1.49661       1.52243
  44  13 3448.0655    3.1816  2.7022 11.8868  0.0004      0.849593  0.0427   0.0289   0.0774    0.0383   0.0000      0.192509   441.4259       2.70318       14.5399       4.53828     -0.781706      -1.14196       1.02927       1.38682       1.51629       1.70665       1.74558       1.81980
  44  14 3616.5632    2.5824  4.5030 10.9687 -0.0002      0.663031  0.0570   0.0178   0.1037    0.0338   0.0000      0.108547   439.4339       2.05334       20.0927       3.25728      0.902353      0.665061       1.42414       1.90160       2.13654       2.32612       2.38354       2.44255
  44  15 3782.4458    2.0938  6.7578 10.5490  0.0000      0.520793  0.0823   0.0120   0.1443    0.0292   0.0000     0.0840718   442.4283       2.84080       17.5861       6.87479       4.45220    -0.0929482       1.91237       2.60219       2.87415       3.12185       3.16927       3.30366
  44  16 3945.8498    1.6979  9.3580 10.2883  0.0001      0.345000  0.1187   0.0084   0.1976    0.0262   0.0000     0.0855199   443.8581       3.17708       23.1754     -0.172113      -4.40979       2.60626       2.56641       3.41018       3.84719       4.12815       4.31622       4.45459
  45   2 1351.2889    0.1167  0.1013  8.9946  0.0000       51.4888  0.0134   0.0064   0.0164    0.0226   0.0000       35.6236   441.9596      -1.19756       20.8703     -0.522304      -3.04094     0.0764560      0.404550      0.561069      0.521313      0.539475      0.589923      0.783617
  45   3 1598.4336    0.2413  0.2074  8.9605 -0.0007       20.6345  0.0095   0.0076   0.0197    0.0274   0.0000       5.81641   441.8681     -0.529588       20.9004      0.117396      -2.14493      0.339987      0.317928      0.412667      0.493137      0.517884      0.542052      0.546985
  45   4 1815.3428    0.4247  0.4568  9.0668  0.0000       13.6797  0.0147   0.0089   0.0290    0.0410   0.0000       1.88971   441.6097     -0.540120       19.9791      0.300347      -3.07683      0.948411      0.436595      0.589862      0.602073      0.683211      0.694391      0.724601
  45   5 2020.0800    0.6940  0.7303  9.2681  0.0000       7.67649  0.0191   0.0115   0.0357    0.0628   0.0000       1.02576   442.1932     -0.698745       22.0166      -1.33363      -1.74167     -0.585018      0.541237      0.694216      0.716102      0.838830      0.868943      0.888483
  45   6 2217.9091    1.0450  0.9734  9.7963  0.0000       5.73407  0.0229   0.0154   0.0432    0.0843   0.0000      0.797455   442.0180      0.200516       20.7049      0.201020      -3.18282      0.428119      0.599334      0.809186      0.904171      0.979132       1.02063       1.02204
  45   7 2406.5858    1.5782  1.2211 10.4015  0.0000       3.97972  0.0269   0.0209   0.0492    0.0876   0.0000      0.667160   441.5214      0.720859       21.1284      0.587822      -1.99242      -1.45018      0.648590      0.859682      0.955805       1.08078       1.11561       1.16883
  45   8 2589.4926    2.2917  1.1853 11.0381  0.0000       2.58508  0.0252   0.0302   0.0474    0.0897   0.0000      0.635183   441.3678       1.01437       21.1984      0.473787      -1.42748      -1.15139      0.627843      0.815229      0.932107       1.02984       1.02744       1.06229
  45   9 2770.5656    3.1046  1.1368 11.6236  0.0000       1.64505  0.0249   0.0418   0.0454    0.1078   0.0000      0.642693   441.4704       1.65864       20.9339       1.61824      -1.16158      0.370635      0.629116      0.841095      0.915103       1.05056       1.06301       1.11421
  45  10 2949.4667    3.9482  1.0563 12.4628  0.0000       1.73464  0.0233   0.0553   0.0439    0.0891   0.0000      0.644212   441.5027       1.12383       20.6422       1.08629      -1.07731      -2.23169      0.593605      0.788478      0.868313      0.969065       1.02166       1.01701
  45  11 3125.3958    4.4049  1.2143 12.6553  0.0000       1.26556  0.0267   0.0583   0.0475    0.0873   0.0000      0.606118   440.9980       1.86499       18.5974       2.01275      -1.25062       2.06049      0.654783      0.890318      0.945069       1.05841       1.10499       1.16248
  45  12 3298.8928    3.9397  1.8239 12.1671  0.0000      0.945293  0.0330   0.0419   0.0582    0.0594   0.0000      0.344525   441.5979      0.360150       19.5532       1.42210     -0.619681       1.00361      0.821301       1.13281       1.22678       1.36339       1.36762       1.42652
  45  13 3470.4617    3.1577  2.9954 11.5892  0.0000      0.472591  0.0438   0.0261   0.0783    0.0400   0.0000      0.177156   440.6181       1.62013       19.0466       2.25436     -0.266409      -1.49819       1.06717       1.41958       1.57415       1.70856       1.83463       1.85367
  45  14 3640.1323    2.5139  4.6566 10.9865  0.0000      0.586712  0.0591   0.0168   0.1075    0.0326   0.0000      0.109173   440.6644       2.75617       20.2023       6.16133      -4.93537      -5.74875       1.40755       1.87657       2.10737       2.26680       2.39005       2.40839
  45  15 3807.2971    2.0390  7.4280 10.5076  0.0000      0.425079  0.0893   0.0110   0.1571    0.0285   0.0000     0.0812254   441.2084      0.628096       15.5010       5.48153      -4.52570     -0.830812       2.00092       2.70131       2.95871       3.30745       3.43745       3.50497
  45  16 3972.0145    1.6285 10.2287 10.3130  0.0016      0.368663  0.1341   0.0077   0.2153    0.0249   0.0000     0.0869921   438.5125      0.273603       18.8207      -1.94370       2.62853      -1.15870       2.72315       3.62447       4.05339       4.47132       4.69488       4.73170
  46   2 1363.3175    0.1143  0.1566  8.9735  0.0000       49.0314  0.0118   0.0056   0.0284    0.0233   0.0000       27.1145   441.4737    -0.0176197       22.0897    -0.0115796      -3.01496      0.261027      0.339554      0.459023      0.527467      0.585918      0.660669      0.695055
  46   3 1611.4562    0.2536  0.3070  8.9751  0.0000       22.3671  0.0138   0.0069   0.0251    0.0292   0.0000       4.47670   441.4872     -0.789349       20.9355      0.840567      -2.43903     -0.972378      0.385999      0.566049      0.613041      0.670454      0.724426      0.722618
  46   4 1829.2685    0.4396  0.5174  8.9708  0.0000       13.7642  0.0155   0.0086   0.0306    0.0455   0.0000       1.62003   442.0885     -0.355255       21.1774      0.257847      -2.51759     -0.368587      0.459533      0.588159      0.690175      0.742991      0.808575      0.722839
  46   5 2035.3349    0.7222  0.7433  9.1860  0.0000       7.79453  0.0186   0.0116   0.0355    0.0677   0.0000      0.953158   441.1171      0.818551       19.5511     -0.578529      -1.96282      -1.67191      0.512680      0.719774      0.769963      0.856816      0.865296      0.907033
  46   6 2234.0768    1.1166  1.0364  9.7804  0.0000       5.61910  0.0236   0.0156   0.0438    0.0843   0.0000      0.784545   441.4006      0.679811       21.4565      0.110455      -2.91566     -0.252956      0.578554      0.765719      0.827184      0.947709      0.966304       1.00436
  46   7 2423.3879    1.6518  1.2907 10.3274  0.0000       3.31726  0.0273   0.0208   0.0489    0.0917   0.0000      0.577412   442.1011       1.17115       19.7740       1.72495      -3.04487     -0.906649      0.657647      0.892315      0.943885       1.06349       1.11780       1.11864
  46   8 2607.2851    2.3511  1.1968 11.2431  0.0000       2.33825  0.0263   0.0307   0.0464    0.0833   0.0000      0.626764   441.0620      0.512014       20.6370       1.15902      -2.69184      0.714232      0.625941      0.838030      0.938946       1.04002       1.04850       1.07269
  46   9 2789.3981    3.2146  1.1717 11.4997  0.0000       2.33626  0.0249   0.0418   0.0452    0.1228   0.0000      0.614930   442.2333       1.25844       20.5073       2.47087      -3.39007      -1.58356      0.599333      0.807743      0.889688      0.966944      0.982264       1.03943
  46  10 2969.0621    3.9999  1.1245 12.3406  0.0000      0.918710  0.0250   0.0537   0.0441    0.1021   0.0000      0.671125   441.4516       2.47283       20.5114       3.62100      -1.18500     -0.322810      0.620379      0.812272      0.930020       1.01661       1.07837       1.07723
  46  11 3145.7148    4.3172  1.2616 12.6404  0.0000      0.622425  0.0261   0.0557   0.0494    0.0792   0.0000      0.559658   440.1299       2.29689       21.4925       2.52619      -3.00634       1.42077      0.630597      0.836552      0.921098      0.997829       1.09109       1.11757
  46  12 3320.0530    3.7693  2.0349 12.0922 -0.0003      0.591601  0.0346   0.0378   0.0633    0.0527   0.0000      0.283295   442.1377       1.10041       19.3180       3.13786     -0.213318      0.460500      0.856927       1.18256       1.28360       1.40087       1.44602       1.45132
  46  13 3492.7464    3.0542  3.3759 11.3863  0.0000      0.578210  0.0465   0.0232   0.0831    0.0380   0.0000      0.145013   441.3744       3.12633       19.2326       3.84228     -0.273811      -3.95451       1.09400       1.44504       1.64211       1.74284       1.84944       1.89599
  46  14 3663.6503    2.4191  5.2200 10.9692 -0.0001      0.816423  0.0640   0.0153   0.1178    0.0300   0.0000      0.100966   441.0886     -0.826927       22.5462      0.562804      -5.40998       3.96384       1.50641       2.01949       2.26334       2.46574       2.59610       2.70918
  46  15 3831.7920    1.9623  7.7210 10.5216 -0.0007      0.550224  0.0949   0.0103   0.1638    0.0282   0.0000     0.0889127   437.7063       5.43035       16.3349      -2.79710     -0.974729      0.890981       2.03264       2.73869       3.06733       3.38071       3.44334       3.56483
  46  16 3997.3096    1.5891 10.5124 10.3455 -0.0014      0.282744  0.1425   0.0073   0.2229    0.0241   0.0000     0.0849505   444.3322      -1.45544       21.1627     -0.340415      -5.17043      -5.27732       2.73258       3.71117       4.15626       4.56875       4.74759       4.85420
  47   2 1375.1872    0.1152  0.1481  8.9904  0.0000       36.4795  0.0146   0.0056   0.0213    0.0221   0.0000       28.3798   441.7855     -0.969242       20.8019       1.29748      -2.56195     -0.270765      0.346192      0.545458      0.518343      0.602659      0.651159      0.715177
  47   3 1624.2665    0.2629  0.2885  8.9065  0.0000       19.4751  0.0119   0.0070   0.0235    0.0289   0.0000       4.02744   441.8593      0.246262       19.9095     -0.125647      -1.63089     -0.478325      0.334563      0.455296      0.549979      0.541097      0.553371      0.584531
  47   4 1843.0002    0.4733  0.5321  8.9699  0.0000       12.7934  0.0154   0.0089   0.0306    0.0466   0.0000       1.47455   441.5867      0.274426       22.7357      0.152277      -1.88135    -0.0822980      0.425837      0.581669      0.644248      0.692777      0.701865      0.730000
  47   5 2050.4363    0.7380  0.7636  9.2046  0.0000       8.13894  0.0189   0.0117   0.0355    0.0701   0.0000      0.951644   441.9602     -0.512186       21.6431     -0.404132      -3.00538     -0.114917      0.490861      0.663067      0.709902      0.814063      0.802656      0.849773
  47   6 2249.9973    1.1262  1.1404  9.6828  0.0000       4.33009  0.0260   0.0151   0.0463    0.0969   0.0000      0.756470   441.8050       1.12993       21.3617       1.92657      -1.79771      -1.11640      0.628957      0.822041      0.932566       1.00929       1.09236       1.13541
  47   7 2440.0104    1.6872  1.2454 10.5735  0.0000       3.28906  0.0266   0.0218   0.0480    0.0813   0.0000      0.620022   440.6067      0.530773       21.8799       1.07279      -3.91210      -2.86669      0.647044      0.845007      0.933628       1.04686       1.06900       1.09197
  47   8 2624.9284    2.4291  1.2334 11.2291  0.0000       1.72904  0.0260   0.0314   0.0491    0.0899   0.0000      0.664811   440.8549       1.15112       20.9103      0.855303      -3.71066     -0.126992      0.627144      0.846116      0.898333      0.968424       1.02282       1.06758
  47   9 2807.9777    3.2143  1.1399 11.8184  0.0000      0.969609  0.0246   0.0426   0.0469    0.1008   0.0000      0.643710   440.8938       1.04179       20.8229       2.21070      -2.74871      0.241779      0.614293      0.828827      0.916653      0.980503       1.01303       1.05799
  47  10 2988.5328    4.1657  1.1407 12.0137 -0.0007       1.81486  0.0239   0.0541   0.0444    0.1217   0.0000      0.572947   441.8280       1.52736       21.1834       2.87174      -3.41387      -2.31546      0.587093      0.798265      0.904679       1.00020       1.03094       1.03691
  47  11 3165.8946    4.3002  1.3600 12.6534  0.0000       1.45554  0.0285   0.0531   0.0491    0.0744   0.0000      0.535485   440.5217       2.51236       20.6113       2.64322      -3.50884      0.290559      0.671779      0.847909      0.947129       1.09517       1.08205       1.11428
  47  12 3341.1184    3.7311  2.0511 12.0971  0.0000      0.788900  0.0347   0.0368   0.0620    0.0521   0.0000      0.306922   441.4255       5.21512       20.3949       1.69039      -3.89087       1.75015      0.817430       1.09689       1.21626       1.38457       1.42042       1.41725
  47  13 3514.7160    3.0034  3.5005 11.4208  0.0000      0.495156  0.0478   0.0226   0.0851    0.0364   0.0000      0.147999   440.9776       2.22455       22.3366       3.99522      -1.44885      -3.47694       1.10673       1.48984       1.64793       1.77386       1.87810       1.89683
  47  14 3686.4489    2.4281  5.6289 10.8027  0.0000      0.569735  0.0670   0.0145   0.1196    0.0309   0.0000     0.0888398   438.0260       5.07592       16.6037       3.41804       3.24662       2.72276       1.53693       2.07301       2.29614       2.54802       2.64583       2.68740
  47  15 3855.9645    1.9477  8.3613 10.4868  0.0010      0.514459  0.1032   0.0096   0.1747    0.0276   0.0000     0.0842954   445.6202      -2.57427       20.8335      -2.20919      -6.12299      -4.97399       2.14815       2.88953       3.19296       3.57280       3.73449       3.78510
  47  16 4022.7190    1.5838 11.3028 10.3574  0.0011      0.332790  0.1539   0.0070   0.2336    0.0229   0.0000     0.0880876   446.5025       7.78397       14.6148      -3.84104      0.198397       3.84206       2.81118       3.78208       4.24157       4.67810       4.80845       4.90500
  48   2 1386.9355    0.1346  0.1369  8.9638  0.0000       16.2660  0.0103   0.0059   0.0198    0.0220   0.0000       21.9044   441.9273     -0.578669       20.7534      0.599113      -2.11352     -0.568446      0.282642      0.361350      0.437747      0.505054      0.460359      0.505874
  48   3 1636.9037    0.2593  0.3187  8.9677  0.0000       15.6375  0.0132   0.0068   0.0256    0.0292   0.0000       4.11947   442.2215     -0.739191       21.8511      0.477855      -1.97880      0.135980      0.416471      0.538471      0.584533      0.653341      0.661705      0.664482
  48   4 1856.5918    0.4886  0.5671  8.9104  0.0000       11.2896  0.0159   0.0088   0.0302    0.0501   0.0000       1.37499   441.2540     -0.543213       21.4221      0.711869      -3.62552      0.121256      0.420342      0.576325      0.659620      0.696420      0.759481      0.768442
  48   5 2065.3644    0.7786  0.8274  9.2460  0.0000       7.59181  0.0192   0.0118   0.0377    0.0712   0.0000      0.887998   441.1894       1.35597       20.5141     -0.966036      -2.03306     -0.311109      0.502231      0.664172      0.733771      0.823048      0.874750      0.899976
  48   6 2265.8315    1.1818  1.0329  9.8590  0.0000       5.75859  0.0225   0.0163   0.0436    0.0859   0.0000      0.761702   440.7841      0.240283       20.9142      0.331318      -3.24175    -0.0928430      0.540032      0.732213      0.819339      0.900911      0.933096      0.931825
  48   7 2456.5544    1.7566  1.2524 10.3755  0.0000       2.51992  0.0263   0.0216   0.0454    0.0919   0.0000      0.571093   440.7416     -0.774410       21.0913     0.0774611      -2.33545       1.53215      0.603235      0.833079      0.915548       1.01318       1.07725       1.07826
  48   8 2642.4933    2.4661  1.2390 11.3427  0.0000       1.99490  0.0266   0.0313   0.0467    0.0865   0.0000      0.592629   440.9439       1.51396       22.6292       1.68946      -1.24441       2.29278      0.618238      0.809608      0.901992      0.994082       1.04317       1.05477
  48   9 2826.5458    3.3652  1.1121 12.0978 -0.0001       2.95188  0.0244   0.0455   0.0437    0.0892   0.0000      0.631036   440.9660      0.698900       20.1024       2.65188      -2.28623      -1.23846      0.597853      0.799508      0.898911       1.00491       1.01739       1.02257
  48  10 3007.7649    4.1325  1.1724 12.3753  0.0020       2.28419  0.0243   0.0534   0.0457    0.0877   0.0000      0.621513   441.2125      0.974202       20.8587       1.73012      -2.82514       1.73810      0.584681      0.760317      0.873117      0.974385      0.991009       1.02596
  48  11 3185.8965    4.2435  1.4124 12.6219  0.0000       1.02173  0.0286   0.0510   0.0510    0.0678   0.0000      0.534076   441.6679       2.68936       21.0007       2.29259      -2.39566       1.00079      0.635554      0.869611      0.984977       1.05669       1.11737       1.09263
  48  12 3361.8947    3.6493  2.2320 11.8843  0.0000      0.705657  0.0360   0.0333   0.0631    0.0491   0.0000      0.253815   440.5044       2.13493       21.8814      0.487870      -1.19661     0.0144618      0.824575       1.13164       1.25153       1.39333       1.44434       1.47163
  48  13 3536.4532    2.9306  3.5855 11.3313  0.0000      0.587638  0.0475   0.0214   0.0877    0.0370   0.0000      0.146950   440.6887       4.57415       23.2445       5.28490      0.321850      -3.08744       1.10280       1.46959       1.62342       1.85363       1.90112       1.93297
  48  14 3709.1049    2.3258  6.1106 10.7791  0.0004      0.441232  0.0724   0.0131   0.1296    0.0293   0.0000     0.0917570   439.9305     -0.130327       21.6078       1.44782     -0.680131      -3.39286       1.58398       2.14018       2.35375       2.58902       2.70851       2.72916
  48  15 3879.4143    1.8791  8.5616 10.4836 -0.0006      0.378522  0.1090   0.0090   0.1806    0.0273   0.0000     0.0924844   439.8374       4.56704       21.9091       13.9422      -4.74267      -6.93079       2.16984       2.89483       3.19951       3.54645       3.71992       3.77177
  49   2 1398.5357    0.1352  0.1246  9.0133  0.0000       68.6374  0.0099   0.0059   0.0168    0.0237   0.0000       23.9382   441.8594     -0.226513       20.5480      0.133325      -3.41424     -0.618623      0.285361      0.379517      0.434229      0.444444      0.515029      0.522840
  49   3 1649.3641    0.2840  0.3057  9.0054  0.0000       20.1496  0.0114   0.0073   0.0240    0.0287   0.0000       3.77463   441.7145     -0.696158       20.8695      0.914437      -4.03224    -0.0873496      0.349786      0.447729      0.540108      0.551032      0.591028      0.605066
  49   4 1870.0239    0.4983  0.5687  9.0385  0.0000       10.6747  0.0146   0.0090   0.0324    0.0479   0.0000       1.39606   441.6036      0.513702       21.5528      0.330369      -2.58159     -0.732256      0.407265      0.517209      0.613911      0.644939      0.677880      0.695142
  49   5 2080.1372    0.7894  0.8359  9.2045  0.0000       6.18649  0.0202   0.0114   0.0356    0.0748   0.0000      0.876708   442.2865    -0.0735819       21.6769      0.933589      -3.79644      0.944278      0.501871      0.650653      0.742643      0.833970      0.818845      0.846656
  49   6 2281.3902    1.2557  1.0333  9.9373  0.0000       4.47776  0.0228   0.0171   0.0415    0.0917   0.0000      0.721994   440.7958       1.28476       21.9918     -0.445517      -1.68713      0.471344      0.537492      0.704855      0.759516      0.906690      0.909251      0.960513
  49   7 2472.9228    1.8312  1.2716 10.5134 -0.0005       2.80032  0.0259   0.0222   0.0472    0.0898   0.0000      0.581776   442.1664      0.197970       21.7101      0.588879     -0.306730       1.23199      0.587616      0.803719      0.904114       1.00756       1.01865       1.05074
  49   8 2659.8701    2.6186  1.2730 11.1526 -0.0009       2.05846  0.0256   0.0316   0.0469    0.0958   0.0000      0.555459   440.8838       1.38347       21.3976      0.536058      -3.05591     -0.543827      0.580598      0.770379      0.867991      0.943714       1.02427       1.00482
  49   9 2844.8213    3.5188  1.0970 12.1665  0.0000       1.48662  0.0237   0.0464   0.0429    0.0884   0.0000      0.664730   441.0323      0.986371       20.8430       3.29285      -1.00620      0.240870      0.536170      0.717810      0.780049      0.889372      0.920911      0.948802
  49  10 3026.8012    4.2604  1.0661 12.5986  0.0000       1.08333  0.0221   0.0566   0.0429    0.0870   0.0000      0.651494   441.4609       1.25848       21.2003       2.00735      -2.14897     -0.366608      0.519684      0.707266      0.773951      0.888758      0.883946      0.953481
  49  11 3205.6396    4.1585  1.4639 12.6034  0.0000      0.692467  0.0280   0.0479   0.0514    0.0607   0.0000      0.446783   440.3793       1.82206       20.5750       3.84898      -3.48750     -0.380133      0.638876      0.864044      0.937801       1.05923       1.08973       1.09677
  49  12 3382.5940    3.5900  2.2925 12.0274  0.0000       1.08055  0.0368   0.0328   0.0633    0.0457   0.0000      0.233285   440.8703       2.00521       21.0225       5.65243      -4.08912      -2.12443      0.807921       1.08461       1.19276       1.33438       1.38305       1.40293
  49  13 3558.0429    2.8970  3.8200 11.2969  0.0000      0.889908  0.0489   0.0203   0.0889    0.0355   0.0000      0.135744   441.3804      0.922071       21.0416       6.39732       1.27200       1.26648       1.09348       1.44107       1.62662       1.77567       1.83895       1.89601
  49  14 3731.5606    2.2461  6.0843 10.8246 -0.0004      0.582370  0.0745   0.0128   0.1308    0.0299   0.0000     0.0973002   440.8007       3.60423       20.2993      -1.25086      -2.57758      -6.12858       1.60133       2.14800       2.42598       2.64762       2.81751       2.84275
  49  15 3903.1847    1.8326  9.6930 10.4872  0.0000      0.651339  0.1247   0.0082   0.2006    0.0263   0.0000     0.0979077   438.4302     -0.559654       19.7895       6.12322      -6.73811       4.05625       2.32322       3.16353       3.50742       3.83511       4.08805       4.13941
  50   2 1409.9670    0.1262  0.1392  9.0257  0.0000       37.1223  0.0117   0.0057   0.0196    0.0220   0.0000       24.4682   441.6440     -0.576252       21.6360     -0.135969      -3.59417     -0.569381      0.356673      0.447176      0.460551      0.508762      0.564508      0.611386
  50   3 1661.6265    0.2970  0.3208  8.9429  0.0000       14.8437  0.0117   0.0073   0.0242    0.0311   0.0000       3.12925   441.4096     0.0375465       20.6760     -0.563452      -2.75730     -0.750212      0.369589      0.486608      0.568295      0.582273      0.608653      0.559626
  50   4 1883.3656    0.5119  0.5668  9.0947  0.0000       11.6166  0.0150   0.0090   0.0307    0.0455   0.0000       1.42790   441.9127    -0.0228116       21.4112     -0.303987      -3.28428      0.253657      0.399253      0.534108      0.614458      0.668983      0.728811      0.728601
  50   5 2094.7675    0.8242  0.8639  9.3514  0.0000       7.66662  0.0203   0.0119   0.0369    0.0714   0.0000      0.919921   441.8458       1.12646       21.4812      0.138682      -2.01087     -0.269288      0.492687      0.657230      0.713873      0.783907      0.815474      0.850184
  50   6 2296.7941    1.2800  1.2101  9.8235  0.0000       3.61823  0.0252   0.0160   0.0471    0.0928   0.0000      0.663688   440.9795       1.15124       20.1975      0.151687      -2.59767       2.52706      0.557674      0.741201      0.811008      0.912625      0.972559      0.986816
  50   7 2489.1311    1.8859  1.2191 10.9198  0.0001       3.91035  0.0254   0.0242   0.0489    0.0781   0.0000      0.665953   442.1049      0.180013       22.1381      0.655613      -3.42080     -0.584685      0.580171      0.779853      0.872001      0.950463      0.996473       1.07263
  50   8 2677.0854    2.6463  1.2348 11.3560 -0.0026       2.85884  0.0250   0.0327   0.0475    0.0826   0.0000      0.588200   441.4654       1.65687       19.7168      0.382756      -2.13240     -0.254987      0.558594      0.739243      0.828920      0.940799      0.957054      0.975711
  50   9 2863.0195    3.5031  1.1458 12.1401  0.0000       2.91929  0.0245   0.0453   0.0447    0.0878   0.0000      0.678907   441.3320       3.07410       20.9039      0.673186      -2.81043      0.976147      0.539194      0.719637      0.785111      0.884256      0.922559      0.935286
  50  10 3045.7133    4.2550  1.2090 12.6722  0.0000       1.47972  0.0256   0.0539   0.0462    0.0757   0.0000      0.670421   440.8188      0.838328       22.0501       2.51414      -3.91808      -2.41155      0.542489      0.733948      0.784244      0.904099      0.937986      0.960981
  50  11 3225.2414    4.1698  1.5386 12.4680  0.0000      0.882778  0.0285   0.0466   0.0518    0.0628   0.0000      0.452482   442.3212      0.177752       19.3251       1.26805      -1.70493       1.75170      0.637846      0.857909      0.934443       1.06542       1.08339       1.12584
  50  12 3402.9306    3.5098  2.5617 11.7997  0.0000      0.397550  0.0379   0.0294   0.0675    0.0420   0.0000      0.208189   441.2968       1.54126       21.3730       3.73735     -0.379153       1.19885      0.814975       1.08691       1.19706       1.33996       1.36982       1.40492
  50  13 3579.1051    2.7824  4.1383 11.1788 -0.0001      0.623972  0.0526   0.0186   0.0911    0.0346   0.0000      0.114865   441.5564       3.23504       19.0155       6.37637      0.956761     -0.862524       1.14258       1.51842       1.70697       1.86457       1.96336       1.99726
  50  14 3753.6837    2.2039  6.7778 10.7272 -0.0009      0.637296  0.0819   0.0115   0.1404    0.0289   0.0000     0.0981871   441.5805      0.312850       19.0092       1.87907       7.86144       2.22359       1.64360       2.22940       2.46771       2.73356       2.83281       2.87759
  50  15 3925.6365    1.7887  9.2586 10.4858  0.0004      0.138156  0.1227   0.0080   0.1930    0.0256   0.0000      0.100167   438.8531       7.91318       17.4268       9.13259      -2.19808      -3.30399       2.20502       2.98924       3.35823       3.68252       3.82724       3.90862
  51   2 1421.2770    0.1366  0.1676  9.0013  0.0000       25.7327  0.0110   0.0055   0.0219    0.0212   0.0000       19.0105   441.7204     0.0830540       21.1972     -0.338403      -2.42974     -0.854809      0.291005      0.373193      0.460002      0.479824      0.511771      0.506121
  51   3 1673.7523    0.3215  0.3248  8.9589  0.0000       15.4426  0.0113   0.0075   0.0226    0.0312   0.0000       2.91374   442.1600     -0.757904       21.6275      0.208634      -3.40447      0.465818      0.316036      0.420706      0.482583      0.511236      0.530640      0.589480
  51   4 1896.5605    0.5339  0.5609  9.0811  0.0000       10.9722  0.0147   0.0093   0.0293    0.0485   0.0000       1.33172   441.3395     -0.178309       20.4638      0.394500      -1.49349    -0.0322062      0.383101      0.527627      0.574365      0.632208      0.682219      0.675609
  51   5 2109.3063    0.8625  0.8850  9.2244  0.0000       7.82645  0.0195   0.0121   0.0378    0.0798   0.0000      0.846195   441.0845      0.260099       20.1015    -0.0387612      -2.58712      0.909690      0.470299      0.631310      0.693320      0.765434      0.807668      0.800984
  51   6 2312.1244    1.2953  1.1608 10.2708  0.0000       4.33259  0.0258   0.0171   0.0480    0.0792   0.0000      0.812633   441.8664      0.450777       22.2174     -0.149493      -2.84573      0.881513      0.563382      0.765498      0.839981      0.920261      0.973145      0.991660
  51   7 2505.1807    1.9622  1.2576 10.7215  0.0000       3.60609  0.0254   0.0238   0.0459    0.0844   0.0000      0.571177   441.4853      0.613876       18.6966       1.98035      -3.87670     -0.525275      0.561021      0.759609      0.831680      0.933640      0.956674       1.00457
  51   9 2881.0224    3.6474  1.0890 12.2616 -0.0009       2.04690  0.0224   0.0478   0.0431    0.0830   0.0000      0.675065   440.6093       1.49692       21.7949       2.18281      -2.75612       1.40629      0.497457      0.667811      0.753216      0.829987      0.839523      0.871575
  51  10 3064.3967    4.2950  1.2343 12.4090  0.0000       1.39650  0.0256   0.0527   0.0445    0.0918   0.0000      0.606731   441.7263       1.28737       20.2979       1.18041      -2.85482     -0.182255      0.580901      0.778067      0.867262      0.965913      0.983712       1.00946
  51  11 3244.7321    4.1235  1.5972 12.5255  0.0000      0.717382  0.0292   0.0448   0.0530    0.0559   0.0000      0.426895   441.9679       3.51918       21.7629      0.510734     -0.494532      -2.45716      0.615689      0.839632      0.920854       1.04143       1.04721       1.09886
  51  12 3423.2065    3.4017  2.7973 11.5943  0.0000      0.606820  0.0397   0.0270   0.0701    0.0438   0.0000      0.184301   439.7784       4.41137       19.5274       3.31731      -1.18180     -0.695292      0.846698       1.14709       1.24424       1.39310       1.47512       1.50345
  51  13 3600.1901    2.7119  4.3141 11.1730 -0.0001      0.537092  0.0531   0.0175   0.0963    0.0322   0.0000      0.118815   440.5780       3.81616       20.2506       1.87816      -7.41880       2.03324       1.11948       1.49188       1.67465       1.82103       1.88599       1.91399
  51  14 3775.7363    2.2225  7.2205 10.6438  0.0000      0.575870  0.0841   0.0110   0.1472    0.0291   0.0000     0.0843220   438.7369       2.86310       21.4696       7.18565      -3.81343       1.37585       1.66959       2.23153       2.48796       2.72645       2.82668       2.94213
  51  15 3949.2968    1.6942 10.0150 10.5072  0.0000      0.777682  0.1350   0.0075   0.2141    0.0242   0.0000      0.104580   438.8834    -0.0712361       13.1134       8.44986      0.500903      -5.24720       2.35890       3.14506       3.54939       3.90862       4.05318       4.13755
  52   1 1129.5275    0.0622  0.0714  9.1075  0.0000       133.212  0.0231   0.0061   0.0249    0.0215   0.0000       188.223   439.9939      0.268728       22.6400       1.04128      -6.58876       1.01803      0.585953      0.679277      0.927074      0.866815       1.17554       1.10675
  52   2 1432.4663    0.1423  0.1637  8.9783  0.0000       21.6317  0.0103   0.0056   0.0207    0.0210   0.0000       17.4013   442.0350     -0.374645       21.2448      0.124717      -2.83272      0.691859      0.276803      0.366498      0.413587      0.414773      0.446814      0.493513
  52   3 1685.7176    0.3175  0.3372  8.9950  0.0000       19.4697  0.0119   0.0075   0.0235    0.0310   0.0000       3.00825   441.3514    -0.0320716       20.7967     -0.182395      -2.91372     -0.211290      0.325231      0.407311      0.460369      0.510666      0.545661      0.570670
  52   4 1909.6203    0.5489  0.6240  9.0063 -0.0002       12.2648  0.0152   0.0091   0.0325    0.0506   0.0000       1.25613   442.0400      0.269332       20.4256     -0.557854      -3.27070     -0.130125      0.382223      0.520530      0.588363      0.627388      0.677418      0.686569
  52   5 2123.6310    0.8889  0.9262  9.3409  0.0000       7.28226  0.0204   0.0123   0.0385    0.0801   0.0000      0.835561   442.3224      0.362972       21.4195     0.0175661      -4.45135      0.628383      0.460671      0.624449      0.675084      0.764732      0.807788      0.828356
  52   6 2327.1948    1.3548  1.1888 10.1204  0.0000       5.26786  0.0246   0.0169   0.0455    0.0795   0.0000      0.686428   441.7653     -0.809062       20.9807       1.56548      -4.39146       1.26189      0.543396      0.697058      0.806888      0.871501      0.901422      0.969509
  52   7 2521.0622    2.0093  1.3049 10.7396 -0.0002       3.63285  0.0259   0.0237   0.0472    0.0830   0.0000      0.583377   441.4485     -0.393131       20.8227     -0.300004      -1.18296      -1.08483      0.546281      0.738469      0.813244      0.914351      0.950602      0.961024
  52   8 2711.1782    2.8655  1.2362 11.5465  0.0034       2.65991  0.0245   0.0348   0.0455    0.0853   0.0000      0.618520   440.7983      0.205276       22.4487       2.05643      -4.28689      0.190174      0.534555      0.706421      0.807643      0.867860      0.907007      0.945156
  52  10 3082.9351    4.4892  1.2684 12.3623 -0.0000       1.34373  0.0237   0.0531   0.0449    0.0878   0.0000      0.494031   440.8416       2.97469       20.7949       1.57512      -2.87759     -0.175313      0.529632      0.706410      0.785425      0.881721      0.930879      0.948242
  52  11 3264.0444    3.9771  1.8388 12.2309  0.0000      0.913740  0.0315   0.0392   0.0539    0.0544   0.0000      0.321038   441.8959       2.56758       18.3977       3.08693      -5.04505      -1.00757      0.668255      0.904139       1.00035       1.12521       1.16471       1.20156
  52  12 3443.3480    3.3274  2.7637 11.7194 -0.0002      0.906772  0.0392   0.0267   0.0702    0.0403   0.0000      0.191199   441.5150       2.14743       21.3157       4.09477     0.0966858     -0.956165      0.826633       1.12888       1.24955       1.37950       1.44672       1.49823
  52  13 3621.0534    2.6794  4.9206 10.9227  0.0001      0.527740  0.0566   0.0156   0.1033    0.0321   0.0000      0.109559   442.5297       2.82956       20.5996       3.23848      -2.87221      -1.10136       1.16802       1.56301       1.76452       1.96268       2.04883       2.11135
  52  14 3797.0504    2.1248  7.2286 10.7032  0.0004      0.171866  0.0889   0.0106   0.1500    0.0286   0.0000     0.0978831   440.9786    0.00874623       18.9026       1.66805       1.76478       5.26583       1.69316       2.26575       2.56903       2.78459       2.96064       3.01874
  53   1 1138.7912    0.0599  0.0462  9.1298  0.0000       76.1867  0.0149   0.0061   0.0158    0.0187   0.0000       253.936   440.5953     -0.649635       22.0296      -1.15419      -3.47783      0.860480      0.317107      0.518403      0.569941      0.521293      0.692514      0.629539
  53   2 1443.4882    0.1557  0.1532  8.9884  0.0000       27.0463  0.0101   0.0058   0.0170    0.0214   0.0000       15.6804   441.4765     -0.346485       20.9437     -0.476051      -2.62394      0.452059      0.254391      0.321160      0.395559      0.392938      0.437688      0.488157
  53   3 1697.5279    0.3165  0.3706  8.9723  0.0000       18.7065  0.0125   0.0070   0.0252    0.0317   0.0000       2.86468   441.5501     -0.983434       20.3051      0.342504      -2.66267      0.808640      0.321227      0.396086      0.478628      0.501914      0.524736      0.572251
  53   4 1922.5705    0.5761  0.6437  9.0575  0.0000       10.1802  0.0154   0.0093   0.0327    0.0539   0.0000       1.16264   441.4556      0.310844       21.2240      0.111858      -4.14173      0.448140      0.377008      0.518926      0.563450      0.632929      0.652372      0.665609
  53   5 2137.7958    0.8951  0.9242  9.5828  0.0000       7.63858  0.0206   0.0124   0.0391    0.0685   0.0000      0.885660   442.3053      0.494599       21.8401       1.34932      -2.70829     -0.512246      0.465551      0.617239      0.692461      0.759912      0.794987      0.859853
  53   6 2342.0856    1.3913  1.2317 10.2859  0.0000       4.16136  0.0260   0.0173   0.0463    0.0785   0.0000      0.696292   441.0349      0.369480       21.7107      0.311119      -1.85874      0.408259      0.537882      0.719289      0.826905      0.885354      0.941345      0.980921
  53   7 2536.8168    2.0998  1.3574 10.8091  0.0000       2.67939  0.0267   0.0237   0.0465    0.0768   0.0000      0.554420   442.2661       1.14039       21.1122       1.22477      -2.31338      -1.60480      0.546293      0.727497      0.832692      0.908989      0.949793      0.977705
  53   8 2727.9584    2.8832  1.2085 11.7146 -0.0002       2.34562  0.0251   0.0355   0.0436    0.0828   0.0000      0.790200   441.6713       1.79541       22.1105      0.573076      -6.22345    -0.0132118      0.528371      0.701424      0.765619      0.877662      0.886620      0.918989
  53   9 2916.4045    3.7686  1.1769 12.2586 -0.0025     -0.449183  0.0238   0.0469   0.0445    0.0891   0.0000      0.684857   441.8156       1.95935       19.3213       2.53655      -2.28331      0.287267      0.496440      0.657216      0.741201      0.842587      0.882866      0.900660
  53  10 3101.3322    4.4475  1.2826 12.5525  0.0000      0.716772  0.0248   0.0523   0.0451    0.0780   0.0000      0.460225   441.5129       2.01832       21.5717       1.57235    0.00634755    -0.0602447      0.522525      0.709225      0.780087      0.850117      0.901698      0.938225
  53  11 3283.1893    4.0343  1.8247 12.1201  0.0000      0.566855  0.0303   0.0391   0.0541    0.0566   0.0000      0.327704   441.0966       1.07991       21.6771       1.04215      -2.93840      0.266452      0.635490      0.850394      0.937110       1.04304       1.06736       1.07671
  53  12 3463.2569    3.3063  3.1440 11.4724  0.0001      0.449126  0.0405   0.0242   0.0748    0.0395   0.0000      0.154935   441.9173       3.94281       19.6108       2.39698      -5.26897      -1.37747      0.841181       1.12588       1.25764       1.37155       1.45850       1.50447
  53  13 3641.7663    2.5635  5.1417 11.0347  0.0000      0.458793  0.0612   0.0149   0.1091    0.0309   0.0000      0.104921   440.8123       4.75882       20.2781      -1.79065      -1.16515      0.332404       1.20939       1.65502       1.86364       2.03099       2.09316       2.17236
  53  14 3818.6847    2.0079  7.8717 10.7299 -0.0017      0.449371  0.1015   0.0094   0.1675    0.0273   0.0000      0.114023   441.9717       1.19784       18.6575       6.24073      -1.51318      0.738968       1.82164       2.44989       2.76795       2.98160       3.19496       3.20642
  54   2 1454.3988    0.1586  0.1666  8.9598  0.0000       36.1285  0.0097   0.0057   0.0188    0.0222   0.0000       14.9407   442.1891     -0.250122       21.5602     0.0172050      -3.31965      0.172569      0.241579      0.295515      0.381987      0.397658      0.423181      0.429611
  54   3 1709.1738    0.3428  0.3600  8.8848  0.0000       18.0753  0.0117   0.0074   0.0231    0.0329   0.0000       2.51760   441.5689     -0.335573       20.3891       1.20309      -3.21769      0.107624      0.312015      0.433503      0.484877      0.544049      0.534362      0.506138
  54   4 1935.4174    0.6040  0.6832  9.0499  0.0000       10.4589  0.0163   0.0094   0.0322    0.0540   0.0000       1.10998   441.3215     -0.129698       22.0971       1.31109      -2.91081      0.413995      0.387907      0.502449      0.590830      0.641899      0.680877      0.717299
  54   5 2151.8376    0.9286  0.9798  9.3866  0.0000       6.00753  0.0211   0.0123   0.0397    0.0822   0.0000      0.800626   441.3184     -0.941676       21.8285      0.300883      -3.67079      0.131719      0.476323      0.636999      0.716577      0.779103      0.840961      0.871851
  54   6 2356.8618    1.4357  1.1913 10.2808  0.0000       4.10766  0.0240   0.0177   0.0457    0.0784   0.0000      0.662192   441.8499     -0.271414       21.0083     -0.223244      -2.94668     -0.393664      0.511665      0.661382      0.745000      0.816215      0.867735      0.912907
  54   7 2552.4663    2.0887  1.2898 11.0665  0.0000       3.63685  0.0256   0.0249   0.0473    0.0729   0.0000      0.622515   441.3364      0.946120       20.0803      0.202945      -3.43469    -0.0798990      0.532157      0.708985      0.798527      0.878718      0.907450      0.946157
  54   8 2744.6532    3.0066  1.2023 11.6358 -0.0008       1.67776  0.0242   0.0359   0.0431    0.0863   0.0000      0.609299   441.3697       1.31723       20.8942      0.575041      -2.40270     -0.409276      0.501317      0.674914      0.743274      0.848732      0.863443      0.908097
  54   9 2934.0467    3.9552  1.1602 12.1339  0.0000       1.71951  0.0239   0.0484   0.0420    0.1057   0.0000      0.659262   441.9570       1.01429       20.9869       3.15543      -2.86143      0.598174      0.502266      0.689834      0.746575      0.852216      0.887547      0.904868
  54  10 3119.5419    4.3095  1.3697 12.5200  0.0000      0.354178  0.0267   0.0490   0.0460    0.0727   0.0000      0.513499   441.8037       1.35144       19.7026       3.56416      -2.27446       1.61762      0.533831      0.711426      0.786568      0.892356      0.928185      0.961973
  54  11 3302.2074    3.9394  2.0310 12.0742 -0.0000      0.891683  0.0318   0.0362   0.0570    0.0516   0.0000      0.258290   440.8775       2.31064       20.2505       1.54120      -4.74143       1.50663      0.654164      0.881173      0.991081       1.09375       1.16737       1.17096
  54  12 3483.0230    3.1329  3.2452 11.5808  0.0003      0.578068  0.0432   0.0229   0.0775    0.0365   0.0000      0.170136   441.6513       1.58505       22.4981       2.73355      -1.85352       3.10560      0.882760       1.17161       1.32714       1.43687       1.53938       1.55070
  54  13 3662.2450    2.5319  5.4730 10.8742  0.0000      0.434328  0.0630   0.0139   0.1143    0.0314   0.0000     0.0977995   439.2287       5.55259       20.2140     -0.264451      -4.17160      0.237169       1.25313       1.65914       1.87978       2.06247       2.15766       2.22177
  54  14 3840.1448    1.9847  8.4502 10.6283  0.0000      0.727766  0.1077   0.0090   0.1747    0.0273   0.0000      0.114183   444.3817      0.622926       25.2185       1.81144      -4.18494       4.38348       1.83034       2.50216       2.80622       3.06653       3.23298       3.31554
  55   1 1156.9398    0.0804  0.0858  9.1023  0.0000       31.9945  0.0132   0.0055   0.0257    0.0182   0.0000       113.301   440.3954      0.232183       21.7321    -0.0242797      -2.58241     -0.267937      0.306590      0.416001      0.405027      0.509615      0.593749      0.548150
  55   2 1465.1724    0.1682  0.1918  8.9974  0.0000       39.4264  0.0103   0.0057   0.0208    0.0227   0.0000       12.5940   441.5903    -0.0276954       21.6759      0.212809      -2.64385     0.0857950      0.301568      0.377934      0.441110      0.452708      0.466834      0.480842
  55   3 1720.6500    0.3428  0.3771  8.9564  0.0000       18.6699  0.0117   0.0073   0.0250    0.0329   0.0000       2.63216   441.6924      -1.10900       21.7865     -0.252098      -3.37161      0.341536      0.321145      0.397953      0.438989      0.494123      0.549017      0.601344
  55   4 1948.1265    0.6248  0.6474  9.0834  0.0000       8.93005  0.0156   0.0096   0.0295    0.0540   0.0000       1.08304   441.7610      0.159336       20.6745      0.220250      -3.06010     -0.182660      0.361977      0.465677      0.548621      0.603830      0.624831      0.645353
  55   5 2165.7797    0.9686  0.9801  9.5992  0.0000       7.85818  0.0210   0.0128   0.0396    0.0734   0.0000      0.837476   441.9987      0.842098       21.3267    -0.0960807      -2.54519      0.958843      0.434405      0.596337      0.647048      0.728801      0.766690      0.762871
  55   6 2371.4311    1.4783  1.2978 10.2255  0.0000       3.12779  0.0256   0.0171   0.0476    0.0782   0.0000      0.622813   442.4826      0.205025       20.6677       2.39155      -2.53731     -0.509505      0.505619      0.699967      0.784547      0.880192      0.913156      0.934340
  55   7 2568.0036    2.1974  1.3282 11.0296  0.0000       3.40418  0.0252   0.0252   0.0464    0.0731   0.0000      0.529607   441.1679       1.77840       21.3247       1.45758      -1.58395      -1.79131      0.519767      0.681395      0.750743      0.842012      0.857777      0.912633
  55   8 2761.2482    3.0928  1.2178 11.7776  0.0000       2.66383  0.0245   0.0369   0.0438    0.0827   0.0000      0.624844   441.7855       2.11472       20.9379       3.22972      -2.49242      0.307922      0.506604      0.681081      0.760751      0.849952      0.877577      0.903478
  55   9 2951.4683    4.0162  1.2387 12.2680 -0.0006       1.53357  0.0244   0.0475   0.0439    0.0877   0.0000      0.590816   441.8617      0.921746       21.2744       2.11841      -1.34156      0.910597      0.500783      0.669680      0.731320      0.818837      0.837376      0.852129
  55  10 3137.7367    4.3715  1.3637 12.4545  0.0000       1.41791  0.0254   0.0489   0.0461    0.0766   0.0000      0.532550   441.0809       2.16033       20.8590       1.49067      -2.85421      0.305535      0.520753      0.690663      0.774348      0.863070      0.896774      0.916319
  55  11 3321.0527    3.8418  2.0138 12.2478  0.0000      0.350835  0.0317   0.0355   0.0584    0.0461   0.0000      0.303285   442.5712       1.35606       19.2783       1.46679      -3.08768      0.999916      0.652258      0.879748      0.983295       1.08632       1.12989       1.14308
  55  12 3502.6904    3.0859  3.5235 11.3733  0.0004      0.604959  0.0447   0.0209   0.0790    0.0367   0.0000      0.136985   440.6383       2.14771       21.8501       2.75166     -0.943660       3.15631      0.896129       1.21836       1.34077       1.49394       1.56973       1.60819
  55  13 3682.7562    2.4759  6.0422 10.8399  0.0002      0.562278  0.0711   0.0126   0.1197    0.0303   0.0000      0.100598   441.0819       2.10455       19.1512      0.612686      0.143445       3.66946       1.33246       1.79263       1.99775       2.17956       2.31813       2.37929
  55  14 3860.9484    1.9683  8.9382 10.6250  0.0003      0.373075  0.1150   0.0083   0.1797    0.0263   0.0000      0.107575   441.7035       1.66435       23.1270       9.83272      0.988456       3.52522       1.91529       2.60226       2.90091       3.17891       3.35514       3.44810
  56   1 1165.9012    0.0647  0.0935  9.0997  0.0000       79.8557  0.0190   0.0057   0.0255    0.0192   0.0000       150.026   440.2135      0.407627       21.9445     -0.314519      -3.81897      0.236798      0.468881      0.558997      0.654834      0.698124      0.800270      0.935853
  56   2 1475.8194    0.1631  0.1945  8.9504  0.0000       41.7529  0.0096   0.0055   0.0214    0.0226   0.0000       12.2465   442.1635     -0.244029       21.4102     -0.388664      -2.89461     0.0653153      0.238433      0.288394      0.334797      0.408235      0.387822      0.397268
  56   3 1732.0323    0.3532  0.4834  8.9042  0.0000       17.1916  0.0143   0.0068   0.0284    0.0359   0.0000       2.22617   441.9719     -0.208279       20.0282     -0.972344      -3.01010      0.302968      0.351724      0.491835      0.538224      0.620728      0.627052      0.660747
  56   4 1960.7313    0.6558  0.6616  9.0217  0.0000       8.87978  0.0151   0.0099   0.0304    0.0593   0.0000       1.04607   441.6934     -0.497063       21.7951      0.555497      -3.49846      -1.40877      0.354767      0.477313      0.521769      0.576592      0.595020      0.608303
  56   5 2179.5583    0.9932  0.9732  9.7196  0.0000       5.99328  0.0212   0.0130   0.0386    0.0709   0.0000      0.830222   442.2885     -0.352858       21.4236       1.66225      -1.18548       1.46603      0.417765      0.575917      0.644392      0.715996      0.731770      0.778391
  56   6 2385.9091    1.5662  1.3378 10.3381  0.0000       4.07601  0.0254   0.0177   0.0462    0.0692   0.0000      0.579154   441.4709       1.38965       22.0525     -0.163157      -2.62911      0.893235      0.519348      0.703811      0.780454      0.862134      0.872106      0.909236
  56   7 2583.3152    2.2867  1.3687 10.9303 -0.0001       2.24074  0.0262   0.0252   0.0443    0.0816   0.0000      0.507157   442.4359       1.22414       20.6804    -0.0539167      -2.31955     0.0729583      0.528308      0.696025      0.781645      0.870121      0.898921      0.909551
  56   8 2777.7516    3.1376  1.2929 11.7690  0.0000       2.63260  0.0244   0.0361   0.0451    0.0789   0.0000      0.538935   442.0298      0.943246       21.3353       1.25412      -2.68782       1.09535      0.474360      0.643430      0.682209      0.787620      0.808125      0.833757
  56   9 2968.7237    4.0765  1.1740 12.4379 -0.0013       1.87577  0.0231   0.0488   0.0405    0.0798   0.0000      0.580002   442.4627      0.780923       20.7337       2.07289      -2.78726      0.124268      0.461689      0.621502      0.688735      0.773221      0.801292      0.830015
  56  10 3155.6994    4.3325  1.4165 12.6116  0.0000      0.999261  0.0263   0.0479   0.0463    0.0649   0.0000      0.472283   442.3031       1.83558       22.6930       2.23775      -2.47968      0.968462      0.524927      0.706277      0.767101      0.887192      0.912799      0.951533
  56  11 3339.8650    3.8071  2.1996 12.2027  0.0000      0.960522  0.0335   0.0333   0.0607    0.0433   0.0000      0.265569   441.7425       3.66402       20.6197       1.93652      -4.57479      -1.16612      0.643805      0.869842      0.988094       1.08354       1.13392       1.16604
  56  12 3522.2680    3.0051  3.6956 11.4026  0.0000      0.840467  0.0459   0.0199   0.0823    0.0342   0.0000      0.148765   440.6728       2.03367       22.4720      0.926537      -4.84917     -0.739193      0.885000       1.20830       1.31418       1.47836       1.56801       1.59646
  56  13 3702.8146    2.4476  6.2421 10.8210  0.0000      0.316112  0.0733   0.0122   0.1230    0.0309   0.0000      0.104472   440.2135       4.58262       17.4298      0.772386      -1.24590       1.79817       1.33329       1.79107       2.02596       2.27707       2.36734       2.42695
  56  14 3881.8177    1.9081  9.5140 10.6789  0.0012      0.165931  0.1258   0.0078   0.1932    0.0244   0.0000      0.102749   445.6379      0.349310       25.0921      -1.16529      0.933834       4.32382       1.97060       2.64581       2.97232       3.25891       3.44040       3.57632
  57   2 1486.3332    0.1845  0.1902  8.9462  0.0000       34.4765  0.0092   0.0058   0.0185    0.0218   0.0000       10.6148   441.7596     -0.316610       21.7504      0.166245      -2.00131      -1.26334      0.232099      0.297154      0.367099      0.410802      0.443742      0.434076
  57   3 1743.2616    0.3806  0.4672  8.9011  0.0000       15.5369  0.0132   0.0071   0.0272    0.0365   0.0000       2.01819   442.0281    -0.0257006       21.9222      0.229126      -3.37959     -0.173954      0.310466      0.402370      0.454583      0.504742      0.539078      0.559282
  57   4 1973.2905    0.6269  0.7336  9.2338  0.0000       11.4091  0.0165   0.0093   0.0353    0.0524   0.0000       1.15824   442.4817     -0.208228       21.6963       1.01431      -2.87320      0.733784      0.381890      0.523115      0.579092      0.638672      0.696893      0.715067
  57   5 2193.1499    1.0544  1.0296  9.6828  0.0000       5.13413  0.0206   0.0134   0.0413    0.0768   0.0000      0.787436   441.7057     -0.103607       21.6298      0.544150      -3.07147     0.0446744      0.420438      0.578476      0.640460      0.717993      0.749918      0.764541
  57   6 2400.1882    1.6032  1.3266 10.2929  0.0010       2.58623  0.0256   0.0178   0.0438    0.0728   0.0000      0.569740   442.2566      0.158297       20.2370      0.114466      -2.19210       1.06798      0.504069      0.649647      0.723956      0.829885      0.857742      0.892787
  57   7 2598.6484    2.3450  1.3642 11.1387  0.0000       2.01311  0.0255   0.0260   0.0460    0.0721   0.0000      0.534454   442.3516       2.65058       21.5081      0.740981      -2.90106     -0.514090      0.491427      0.664380      0.759768      0.858376      0.892569      0.927840
  57   8 2793.9904    3.2179  1.2501 11.8275  0.0000       1.64365  0.0237   0.0368   0.0432    0.0745   0.0000      0.706738   441.4652       1.39999       21.3146       1.63654      -2.30769      -1.58376      0.488202      0.633226      0.712412      0.772151      0.814466      0.860359
  57   9 2985.7609    4.0942  1.1578 12.6535  0.0000     -0.350739  0.0238   0.0505   0.0423    0.0798   0.0000      0.655694   441.5295      0.963511       21.2353       1.43171      -1.30551       1.88521      0.471418      0.638744      0.688316      0.806659      0.828325      0.857853
  57  10 3173.4769    4.2734  1.4217 12.7455  0.0000      0.821516  0.0265   0.0474   0.0478    0.0587   0.0000      0.407061   442.5579       2.64564       21.1556       1.55090      -2.52113     -0.725648      0.516054      0.703058      0.773927      0.873724      0.896637      0.940152
  57  11 3358.4995    3.7363  2.3732 11.9418 -0.0000      0.857994  0.0339   0.0308   0.0607    0.0441   0.0000      0.221101   442.4330       1.51744       21.1251       2.91259      -1.37200       1.07274      0.667377      0.893827      0.994981       1.12126       1.17664       1.20675
  57  12 3541.5289    2.9884  3.9885 11.2780  0.0002      0.598760  0.0473   0.0188   0.0852    0.0339   0.0000      0.128365   440.3498       3.67510       18.8361       2.23124      -3.15187      0.526906      0.914189       1.21797       1.36670       1.51746       1.56770       1.62372
  57  13 3722.9793    2.2941  6.4045 10.9011 -0.0008      0.459340  0.0777   0.0116   0.1331    0.0293   0.0000      0.114555   442.7919       4.61320       19.7954     -0.121934      -2.95031      -2.87992       1.37885       1.85834       2.09950       2.31086       2.44814       2.50953
  57  14 3902.4327    1.8200  9.7798 10.7126 -0.0008      0.115967  0.1360   0.0075   0.2042    0.0235   0.0000      0.110403   445.1745       3.96074       18.4911      -2.85139      -1.95962       1.08921       2.07308       2.78381       3.14993       3.47184       3.66498       3.79585
  58   2 1496.7064    0.1835  0.2057  8.9536  0.0000       18.0797  0.0100   0.0056   0.0192    0.0222   0.0000       9.40351   441.7261     -0.339185       20.7507      0.463041      -2.90135    0.00482631      0.240023      0.342499      0.384853      0.418508      0.455199      0.440821
  58   3 1754.3734    0.3822  0.4663  8.9076  0.0000       17.4818  0.0131   0.0071   0.0265    0.0357   0.0000       2.03440   441.9731     -0.626061       20.8096      0.483231      -3.04834      -1.09823      0.303326      0.419702      0.455981      0.514420      0.528269      0.532410
  58   4 1985.6648    0.6664  0.7859  9.0433  0.0000       8.86153  0.0173   0.0093   0.0340    0.0628   0.0000      0.993202   441.9657     0.0459096       20.7865      0.135013      -2.14391     -0.537896      0.371945      0.492186      0.565979      0.628180      0.637469      0.675810
  58   5 2206.6250    1.0506  1.0535  9.9400  0.0007       5.78530  0.0221   0.0135   0.0420    0.0683   0.0000      0.863690   442.3537     0.0160614       22.3565      0.752113      -3.55285     -0.169906      0.433724      0.558341      0.643271      0.711904      0.734618      0.768926
  58   6 2414.4118    1.6570  1.3157 10.6069 -0.0015       3.03556  0.0259   0.0189   0.0464    0.0724   0.0000      0.635037   441.3094     0.0462089       21.7350      0.774564      -1.74235     -0.470654      0.509968      0.679320      0.767905      0.829768      0.897831      0.962182
  58   7 2613.8105    2.3646  1.3402 11.2635  0.0000       2.61347  0.0243   0.0263   0.0461    0.0675   0.0000      0.528026   442.0358       1.03192       21.1759      0.446896      -1.34144     -0.937064      0.470392      0.633893      0.720681      0.804787      0.834227      0.872073
  58   8 2810.2271    3.3137  1.1777 12.1775  0.0000       2.14381  0.0232   0.0395   0.0419    0.0694   0.0000      0.617747   442.0814       1.00415       20.2189       1.40236      -3.04634    -0.0360007      0.450570      0.612191      0.678056      0.770129      0.771281      0.806988
  58   9 3002.7866    4.2047  1.1530 12.6265  0.0000       1.79053  0.0225   0.0507   0.0423    0.0814   0.0000      0.700960   441.3509      0.987091       20.8603       1.53724      -4.72642     -0.441655      0.449517      0.589767      0.680703      0.733971      0.771444      0.818913
  58  10 3191.1686    4.2923  1.5257 12.5208  0.0000      0.366199  0.0263   0.0441   0.0472    0.0576   0.0000      0.436867   441.9634       2.87473       20.0484       2.37224      -2.20741      -1.78229      0.504297      0.677525      0.768629      0.865610      0.902546      0.928965
  58  11 3376.8358    3.6667  2.3854 12.0041  0.0001      0.413053  0.0346   0.0300   0.0603    0.0427   0.0000      0.223049   441.9660       4.20947       20.0301       2.35065      -1.92507     0.0322157      0.663730      0.885770       1.00422       1.10724       1.16304       1.21882
  58  12 3560.7228    2.8525  4.4149 11.2071 -0.0005      0.351813  0.0511   0.0168   0.0935    0.0325   0.0000      0.114801   442.7325       4.78288       20.9426       2.45171      -2.77181       2.16743      0.960794       1.28471       1.45312       1.64177       1.73655       1.74921
  58  13 3743.0315    2.2919  7.0781 10.8465  0.0001      0.557871  0.0857   0.0107   0.1412    0.0290   0.0000     0.0977045   444.1560      0.126230       22.5992      0.823807      -7.72764       1.33160       1.42379       1.97482       2.20888       2.47071       2.57886       2.67526
  59   2 1506.9793    0.1921  0.2066  8.9650  0.0000       35.4518  0.0089   0.0057   0.0194    0.0225   0.0000       8.92534   441.8481     -0.451885       21.0534     -0.159818      -2.76529      0.467735      0.219829      0.301957      0.346088      0.372444      0.404725      0.461855
  59   3 1765.2997    0.4092  0.4897  8.9041  0.0000       13.7333  0.0132   0.0073   0.0263    0.0384   0.0000       1.72129   442.3352     0.0152217       21.4436    -0.0951166      -2.91561    -0.0193016      0.299793      0.406225      0.446796      0.483348      0.511780      0.528894
  59   4 1997.9504    0.7018  0.8071  9.0784  0.0000       9.72806  0.0171   0.0096   0.0343    0.0647   0.0000      0.947382   442.1037      0.279093       21.1578      0.487286      -1.72896      0.545509      0.362849      0.487380      0.542879      0.609460      0.641665      0.665446
  59   5 2219.9301    1.1223  1.0919  9.8564  0.0000       4.79326  0.0224   0.0138   0.0413    0.0779   0.0000      0.771787   441.6615      0.224614       21.7851      0.411028      -3.96923     -0.521609      0.420925      0.570731      0.647067      0.697781      0.752170      0.758253
  59   6 2428.4541    1.6885  1.3583 10.6219  0.0000       4.01947  0.0263   0.0188   0.0454    0.0673   0.0000      0.601166   441.3438     0.0518273       22.5826      0.720101      -2.51199      0.749029      0.484000      0.648736      0.726525      0.803315      0.848162      0.863625
  59   7 2628.9060    2.4320  1.3872 11.3485  0.0000       2.02216  0.0251   0.0263   0.0461    0.0636   0.0000      0.508702   442.4432       1.59168       21.6678     -0.180999      -4.30027       1.90603      0.483912      0.641000      0.699415      0.791638      0.845906      0.878139
  59   8 2826.2729    3.3776  1.2372 12.1167  0.0000       2.07984  0.0240   0.0387   0.0430    0.0723   0.0000      0.608268   441.8005      0.562219       21.2325       1.73513      -3.23163    -0.0832625      0.438837      0.589783      0.652444      0.750522      0.782283      0.815490
  59   9 3019.6045    4.3449  1.2810 11.9448  0.0000       1.48882  0.0227   0.0468   0.0409    0.1039   0.0000      0.514328   441.7992       1.73096       21.6669       2.62128      -4.08739       1.03346      0.443220      0.581819      0.653773      0.711143      0.767511      0.776514
  59  10 3208.7312    4.3346  1.5952 12.3584  0.0000      0.561055  0.0263   0.0428   0.0474    0.0615   0.0000      0.382680   441.9674       2.85680       21.2160       2.46428      -2.30141      0.937355      0.503631      0.676821      0.761803      0.843222      0.889221      0.927664
  59  11 3395.2983    3.5505  2.6685 11.8624  0.0000      0.541234  0.0359   0.0271   0.0662    0.0410   0.0000      0.190954   441.6219      0.992819       21.3091       5.14151      -3.26656     -0.467628      0.664032      0.906207      0.996191       1.10863       1.17556       1.23059
  59  12 3580.0307    2.7896  4.4843 11.2602  0.0000      0.721216  0.0523   0.0162   0.0944    0.0308   0.0000      0.121575   441.7988       1.47165       21.7154       7.37061      -4.24615       2.52678      0.947363       1.28802       1.44513       1.59576       1.70480       1.71559
  59  13 3762.7728    2.2260  7.1451 10.8471 -0.0006      0.476822  0.0864   0.0101   0.1426    0.0285   0.0000      0.109939   443.3813     -0.481273       23.4678    0.00865218      -3.42623      -2.21884       1.40609       1.89947       2.12348       2.37086       2.46030       2.56541
  60   1 1200.8551    0.0805  0.1036  9.0887  0.0000       8.68475  0.0140   0.0051   0.0250    0.0175   0.0000       92.4948   440.0843     -0.255315       21.5554     -0.569749      -3.40390      -2.12589      0.330834      0.403413      0.462742      0.490496      0.554924      0.553356
  60   2 1517.1061    0.1986  0.2422  8.9912  0.0000       24.0237  0.0100   0.0055   0.0222    0.0231   0.0000       7.69546   442.0358     -0.751547       20.8705     -0.196943      -2.69816      0.382790      0.237606      0.303855      0.327714      0.358749      0.397771      0.427262
  60   3 1776.1654    0.4164  0.5259  8.9881  0.0000       11.5365  0.0140   0.0072   0.0276    0.0387   0.0000       1.62768   442.1495     0.0885463       21.9578     -0.115141      -3.04487     -0.484011      0.306348      0.408965      0.458697      0.508254      0.540924      0.552155
  60   4 2010.1578    0.7029  0.7953  9.2852  0.0000       9.47998  0.0175   0.0098   0.0337    0.0584   0.0000       1.00697   441.3464      0.249385       22.1184     -0.646255      -3.17315     -0.232116      0.347292      0.484517      0.542956      0.607753      0.630108      0.649786
  60   5 2233.1664    1.1374  1.1506  9.8601  0.0000       4.68177  0.0229   0.0136   0.0437    0.0807   0.0000      0.776791   442.1804     -0.353067       21.8165      0.487790      -3.49231     0.0936592      0.423001      0.584708      0.630929      0.720977      0.732778      0.756684
  60   6 2442.3400    1.7790  1.3778 10.6129  0.0000       2.83509  0.0260   0.0193   0.0453    0.0709   0.0000      0.554041   441.0579      0.855755       22.3484       1.72775      -3.24800      0.360470      0.473781      0.635306      0.684110      0.787798      0.820090      0.839712
  60   7 2643.8871    2.4835  1.3702 11.5660  0.0000       2.73919  0.0264   0.0275   0.0451    0.0629   0.0000      0.570884   442.3677       2.28239       22.0041       1.15909      -2.84790      0.629478      0.486578      0.661822      0.733663      0.811574      0.859093      0.879655
  60   8 2842.1704    3.5114  1.2547 11.9549  0.0000       1.56011  0.0228   0.0387   0.0410    0.0765   0.0000      0.531085   441.2534       2.21396       21.4504      0.108376      -2.81931     -0.412075      0.424506      0.573539      0.641954      0.720297      0.735231      0.772095
  60   9 3036.2861    4.3141  1.3095 12.4071  0.0005       1.17578  0.0235   0.0466   0.0422    0.0712   0.0000      0.527598   441.5283       2.09446       20.7339       2.06253      -2.53109     -0.271645      0.439042      0.598495      0.663569      0.746933      0.765639      0.780349
  60  10 3226.1881    4.3151  1.7030 12.4623  0.0000      0.311243  0.0276   0.0414   0.0500    0.0535   0.0000      0.359929   441.2201       1.76812       21.3500      0.670310      -2.94983       1.06852      0.506671      0.683820      0.748391      0.851922      0.893489      0.918775
  60  11 3413.5667    3.4868  2.7080 11.8458  0.0000      0.903927  0.0366   0.0260   0.0646    0.0389   0.0000      0.187244   441.5371       2.92562       18.2632       5.02916     0.0393181       1.88739      0.672596      0.910226       1.02307       1.10838       1.18849       1.22544
  60  12 3598.8964    2.7760  4.9503 11.0527  0.0005      0.486715  0.0548   0.0148   0.0997    0.0321   0.0000      0.112297   441.2324       1.97833       22.4642       4.30993      0.160457     -0.804393      0.993361       1.33022       1.50009       1.63441       1.74987       1.81226
  60  13 3782.3782    2.2002  7.5106 10.8160  0.0016      0.399309  0.0904   0.0095   0.1486    0.0279   0.0000      0.106758   445.3337       2.29807       21.1236       5.59839      -3.24420       1.77419       1.45660       1.91325       2.18388       2.40667       2.55560       2.65427
  61   1 1209.4007    0.0742  0.0855  9.0796  0.0000       94.4047  0.0243   0.0052   0.0211    0.0204   0.0000       142.913   440.2030     0.0313822       21.2138     -0.727363      -3.42058      0.147284      0.673637      0.996105       1.10555       1.08318       1.06586      0.858693
  61   2 1527.1296    0.2106  0.2250  8.9630  0.0000       36.1221  0.0091   0.0058   0.0192    0.0228   0.0000       7.32772   441.5962     -0.587520       21.4391    -0.0536689      -3.13109     -0.343958      0.213742      0.273489      0.306821      0.319910      0.384803      0.389111
  61   3 1786.9246    0.4287  0.4891  8.9574  0.0000       12.7124  0.0134   0.0074   0.0251    0.0389   0.0000       1.68337   441.6663      0.461584       21.1346     0.0882843      -3.44873      0.985375      0.291639      0.400951      0.446034      0.477087      0.509307      0.532669
  61   4 2022.2584    0.7151  0.8212  9.3465  0.0000       9.47018  0.0181   0.0098   0.0345    0.0569   0.0000       1.01772   441.9655     -0.405690       21.8241      0.185970      -4.19092      0.556442      0.384243      0.509967      0.575231      0.655263      0.674768      0.705643
  61   5 2246.2412    1.1444  1.1093 10.0589  0.0000       6.02016  0.0231   0.0141   0.0419    0.0724   0.0000      0.834332   442.5484       1.10505       21.3274      0.234277      -2.83988      0.816383      0.417580      0.579255      0.639497      0.721116      0.760508      0.793890
  61   6 2456.1716    1.7731  1.4307 10.6111  0.0000       2.95988  0.0257   0.0185   0.0458    0.0648   0.0000      0.524447   441.0933      0.538932       21.4027       1.58929      -3.98939     -0.876038      0.459096      0.635541      0.708223      0.778037      0.811412      0.855361
  61   7 2658.6896    2.6162  1.3225 11.3707 -0.0000       2.12843  0.0236   0.0286   0.0432    0.0723   0.0000      0.543648   441.5129      0.705898       20.6584       1.53600      -1.99565     -0.658567      0.450838      0.597609      0.690610      0.749952      0.797170      0.821429
  61   8 2858.0122    3.5134  1.2511 12.0925  0.0000      0.888235  0.0227   0.0387   0.0421    0.0705   0.0000      0.555829   441.7045       1.29790       21.3775       1.54210      -3.30089      0.101174      0.424720      0.567083      0.634858      0.718110      0.723899      0.775142
  61   9 3052.8324    4.3665  1.3215 12.5236  0.0000       1.00071  0.0235   0.0467   0.0422    0.0659   0.0000      0.500698   441.5266       1.82291       20.0775       1.10189      -4.09052      0.237487      0.431385      0.573353      0.656193      0.735447      0.764935      0.800702
  61  10 3243.5354    4.2188  1.6491 12.5117  0.0000      0.460104  0.0283   0.0412   0.0479    0.0560   0.0000      0.389388   441.4459       1.65775       21.0238       1.57449      -1.67666       1.26966      0.498573      0.656951      0.737507      0.831749      0.879815      0.911977
  61  11 3431.7045    3.3948  3.0437 11.6116  0.0001      0.742056  0.0381   0.0232   0.0692    0.0364   0.0000      0.165368   442.3677       1.72619       20.7226       4.02357      -1.29020    -0.0920078      0.667618      0.908479       1.02558       1.13051       1.18674       1.22236
  61  12 3617.7859    2.7106  5.1443 11.0434  0.0002      0.451345  0.0581   0.0142   0.1037    0.0321   0.0000      0.111844   442.2576      0.467384       19.8934       3.02722       2.06873      -1.20933       1.01244       1.36624       1.54824       1.68217       1.79139       1.84466
  61  13 3802.0146    2.0870  8.0102 10.8563 -0.0007      0.408890  0.1026   0.0089   0.1620    0.0268   0.0000      0.111224   442.7142     -0.223015       24.0687       6.90886      -1.19401      0.840123       1.55656       2.07783       2.34970       2.59910       2.75297       2.84504
  62   1 1217.8510    0.0913  0.1281  9.0199  0.0000       64.0434  0.0140   0.0051   0.0233    0.0188   0.0000       60.0260   440.6433    -0.0412073       21.4522     -0.437014      -2.71452     -0.222854      0.316708      0.438115      0.496110      0.566672      0.611602      0.666549
  62   2 1537.0339    0.2042  0.2722  8.9565  0.0000       26.4761  0.0109   0.0054   0.0230    0.0227   0.0000       6.80743   441.7643      0.365752       21.0983     -0.138131      -2.87971     -0.665430      0.243461      0.328653      0.345891      0.404845      0.426117      0.438270
  62   3 1797.5861    0.4328  0.5521  8.9596  0.0000       15.3234  0.0137   0.0073   0.0290    0.0385   0.0000       1.64218   441.2946     -0.230220       21.6680      0.245700      -2.88734     -0.616149      0.290742      0.382983      0.428320      0.474092      0.514779      0.528607
  62   4 2034.2208    0.7542  0.8815  9.1916  0.0000       7.85519  0.0183   0.0098   0.0351    0.0642   0.0000      0.896880   442.2106     -0.137364       22.1945      0.910079      -3.49331      -1.35957      0.364052      0.484070      0.561716      0.615708      0.652410      0.669685
  62   5 2259.1972    1.1868  1.2022  9.9644  0.0000       5.50015  0.0233   0.0139   0.0437    0.0732   0.0000      0.736387   441.8213       1.15372       22.1663      0.445096      -2.49137      0.400587      0.423922      0.574574      0.637280      0.714770      0.745273      0.772016
  62   6 2469.7953    1.8567  1.4182 10.6368  0.0000       2.04963  0.0254   0.0194   0.0454    0.0672   0.0000      0.532679   442.6240      0.968887       21.3645       1.30262      -4.09344      0.914437      0.464649      0.639618      0.707478      0.809165      0.854702      0.883971
  62   7 2673.4235    2.6135  1.3333 11.4699  0.0000       1.74673  0.0240   0.0282   0.0438    0.0653   0.0000      0.524609   442.5915       1.18238       22.4570      0.328292      -2.82792      -1.51359      0.445552      0.582123      0.651432      0.717319      0.745407      0.773509
  62   8 2873.7082    3.6372  1.2095 12.1258  0.0000       1.82599  0.0222   0.0408   0.0413    0.0766   0.0000      0.608350   441.9349      0.921180       20.9354      0.695948      -1.35943      0.684749      0.405555      0.533373      0.599231      0.668506      0.709601      0.732790
  62   9 3069.3052    4.3751  1.3813 12.4576  0.0002      0.627908  0.0243   0.0461   0.0446    0.0694   0.0000      0.508886   442.9341       2.14504       22.0199       1.70936      -2.41771      -1.24263      0.452836      0.601762      0.675047      0.752865      0.776041      0.823072
  62  10 3260.7392    4.1819  1.8279 12.1966 -0.0000      0.803433  0.0282   0.0377   0.0511    0.0539   0.0000      0.306160   442.2001       1.96411       21.0749      0.419984      -1.79134      -2.02144      0.510713      0.699113      0.776571      0.873570      0.935781      0.958496
  62  11 3449.6328    3.3358  3.0809 11.6654  0.0000      0.865544  0.0395   0.0231   0.0699    0.0369   0.0000      0.170671   442.6620       2.50118       18.2999       4.51054      -2.52879      0.292887      0.686608      0.946690       1.04390       1.15249       1.22045       1.26623
  62  12 3636.6072    2.5869  5.3398 11.0635 -0.0010      0.686137  0.0616   0.0134   0.1082    0.0305   0.0000      0.118505   441.3343       1.19574       20.9957       4.23791      -2.13606      -3.70692       1.04427       1.38482       1.58160       1.73657       1.85145       1.89664
  62  13 3821.5224    2.0362  8.2263 10.8167 -0.0010      0.465572  0.1073   0.0085   0.1686    0.0264   0.0000      0.116831   443.7742       1.88062       20.1360      0.315403      0.762846       3.86074       1.58073       2.13158       2.41065       2.67249       2.85571       2.92804
  63   1 1226.2469    0.0895  0.1257  9.0398  0.0000       42.6583  0.0134   0.0048   0.0242    0.0180   0.0000       65.4765   440.3476      0.110965       20.9725      0.126299      -3.88492      0.587867      0.288187      0.377107      0.447749      0.506919      0.599362      0.638418
  63   2 1546.7894    0.2168  0.2661  8.9969  0.0000       12.7163  0.0101   0.0056   0.0221    0.0229   0.0000       6.08678   441.2797    -0.0168404       21.8858   -0.00590327      -2.91445     -0.424296      0.224777      0.304341      0.344448      0.398818      0.402944      0.403843
  63   3 1808.0732    0.4535  0.5467  8.9765  0.0000       11.8226  0.0138   0.0074   0.0274    0.0410   0.0000       1.50885   441.8895     -0.443050       21.1466      0.167455      -3.73360      0.779192      0.299240      0.403188      0.471178      0.526502      0.572337      0.557721
  63   4 2046.1505    0.7646  0.8639  9.3262  0.0000       8.00225  0.0180   0.0101   0.0352    0.0647   0.0000      0.920452   441.9840    -0.0724096       20.3593       1.03015      -2.62590     -0.309162      0.366675      0.486663      0.535574      0.594673      0.630795      0.633006
  63   5 2272.0170    1.2389  1.1726 10.1227  0.0000       4.89750  0.0247   0.0146   0.0415    0.0785   0.0000      0.783723   442.3843       1.13618       21.3486       1.31252      -3.36749     -0.112678      0.417005      0.591542      0.631506      0.732768      0.738565      0.753228
  63   6 2483.3923    1.9219  1.3889 10.6752  0.0000       2.79406  0.0248   0.0197   0.0434    0.0668   0.0000      0.535744   441.4151       1.55122       22.2910       1.30269      -1.41763     -0.869331      0.437620      0.579070      0.657528      0.720068      0.760818      0.792372
  63   7 2688.0521    2.7155  1.4376 11.3122 -0.0021       1.51997  0.0242   0.0271   0.0451    0.0644   0.0000      0.458859   442.0737      0.870632       21.3469       1.01133      -1.37258      0.642533      0.440424      0.601076      0.668743      0.733636      0.775553      0.814180
  63   8 2889.3122    3.7796  1.2134 12.1704  0.0000       1.70016  0.0217   0.0417   0.0410    0.0791   0.0000      0.550608   442.3031       1.46628       21.6251       1.95413      -3.10227     0.0110120      0.395300      0.521304      0.582470      0.654801      0.705627      0.728805
  63   9 3085.6516    4.3919  1.3516 12.5674 -0.0006       1.37239  0.0236   0.0466   0.0438    0.0684   0.0000      0.491904   442.4147       2.38013       21.5291       1.56773      -2.89606       1.36525      0.423941      0.578981      0.643815      0.722891      0.765655      0.802287
  63  10 3277.8598    4.0141  2.0288 12.1677  0.0000       1.20016  0.0298   0.0337   0.0526    0.0469   0.0000      0.275383   441.4893       2.94841       20.7685      0.826461      -1.56054     0.0525075      0.524381      0.696070      0.773009      0.879966      0.914853      0.957948
  63  11 3467.5519    3.2860  3.3466 11.5836 -0.0001      0.914284  0.0408   0.0214   0.0717    0.0349   0.0000      0.153842   441.9501       1.86764       21.4354       2.61034      -2.22888     -0.931310      0.706908      0.967778       1.07488       1.19715       1.26013       1.29850
  63  12 3655.1768    2.5383  5.7139 11.0787  0.0001      0.779903  0.0651   0.0126   0.1147    0.0297   0.0000      0.111458   442.9631       2.11000       21.2659       4.60307      -2.15025      0.184829       1.06454       1.42854       1.62683       1.78442       1.89766       1.95047
  63  13 3841.0364    2.0098  8.9862 10.8089 -0.0002      0.847819  0.1160   0.0081   0.1788    0.0253   0.0000      0.114943   444.0245       2.25940       24.4071       5.44292      -3.69958      -2.88828       1.62649       2.21074       2.48837       2.77008       2.92164       3.05857
  64   1 1234.5421    0.0811  0.0984  9.0528  0.0000       92.1296  0.0136   0.0050   0.0184    0.0193   0.0000       81.4561   440.2653     -0.305126       20.9600     -0.966236      -3.60898    -0.0647287      0.288965      0.378706      0.449912      0.493605      0.501873      0.497029
  64   2 1556.4780    0.2289  0.2206  8.9958  0.0000       26.8357  0.0087   0.0061   0.0187    0.0226   0.0000       6.47236   441.8899     -0.315866       20.7547      0.741184      -3.17078     0.0584234      0.188936      0.223057      0.293790      0.318685      0.330728      0.395378
  64   3 1818.5091    0.4604  0.5945  9.0176  0.0000       12.3765  0.0144   0.0073   0.0294    0.0414   0.0000       1.51442   441.4842     -0.137350       21.7175      0.436763      -3.24167      0.315899      0.287404      0.390920      0.447121      0.492310      0.535493      0.565449
  64   4 2057.9631    0.7869  0.9197  9.4018  0.0000       8.02012  0.0192   0.0101   0.0362    0.0655   0.0000      0.907929   441.5487      0.565814       20.3079      -1.14530      -2.12836     -0.443203      0.361645      0.507444      0.572267      0.664702      0.705904      0.724315
  64   5 2284.6518    1.2838  1.2899  9.9174  0.0000       4.14072  0.0241   0.0139   0.0429    0.0766   0.0000      0.623069   441.4288       1.11874       21.5832      0.657289      -2.43654      -1.07873      0.421294      0.569855      0.619330      0.701792      0.729332      0.763653
  64   6 2496.9369    1.9720  1.4292 10.8042  0.0000       3.36572  0.0259   0.0202   0.0435    0.0656   0.0000      0.505236   442.0419       1.27526       20.4697       1.75602      -3.09023      0.405281      0.452024      0.606772      0.680677      0.767375      0.795617      0.823456
  64   7 2702.6413    2.8143  1.3651 11.7093  0.0000       2.76071  0.0247   0.0297   0.0440    0.0638   0.0000      0.579111   442.0954      0.989227       21.0531       1.59296      -2.41492     -0.597069      0.433488      0.586983      0.649999      0.735793      0.784999      0.797272
  64   8 2904.7150    3.8179  1.2759 12.2048  0.0000       1.06140  0.0221   0.0411   0.0425    0.0744   0.0000      0.550139   441.5869      0.720869       20.8806       1.20234      -2.68079    -0.0928215      0.403539      0.553054      0.615290      0.680101      0.724060      0.762537
  64   9 3101.8227    4.4939  1.3158 12.6866  0.0005      0.859053  0.0230   0.0480   0.0427    0.0686   0.0000      0.505727   442.2955       1.81265       21.8566       1.39197      -3.38379      0.691588      0.401598      0.534708      0.599199      0.693231      0.715323      0.734580
  64  10 3294.8171    3.9771  1.9989 12.3120  0.0000       1.06850  0.0299   0.0339   0.0533    0.0454   0.0000      0.310002   441.8031       2.45940       21.2782       2.38960      -1.70404      0.191428      0.520137      0.696519      0.793603      0.864857      0.896250      0.941215
  64  11 3485.1665    3.2045  3.6465 11.4992  0.0000      0.454276  0.0422   0.0196   0.0764    0.0332   0.0000      0.144652   441.7321       1.98066       20.2781      0.490995     -0.612114      -1.04190      0.724071      0.977446       1.10099       1.22408       1.29072       1.32601
  64  12 3673.5314    2.5210  6.1387 11.0413  0.0007      0.479083  0.0703   0.0118   0.1199    0.0293   0.0000      0.109903   441.4855       5.03415       21.6204       1.64050      -4.28978       1.43866       1.08308       1.47728       1.66397       1.85091       1.95593       2.01993
  64  13 3859.7826    1.9729  9.1840 10.8056  0.0000      0.319579  0.1200   0.0077   0.1797    0.0245   0.0000      0.110728   442.0348       2.13265       19.0067       2.73583      -4.87780       1.53281       1.64189       2.22603       2.52286       2.80149       2.99172       3.06373
  65   2 1566.0489    0.2309  0.2351  8.9887  0.0000       29.5155  0.0091   0.0058   0.0178    0.0236   0.0000       6.17466   441.8278      0.227538       21.4286     0.0797584      -4.13101     -0.108533      0.211518      0.265289      0.308243      0.332239      0.390908      0.386704
  65   3 1828.8460    0.4778  0.5533  9.0096  0.0001       12.5213  0.0129   0.0075   0.0276    0.0412   0.0000       1.49263   441.9641      0.547148       21.7315      0.326369      -3.20507     -0.181781      0.272067      0.351879      0.403554      0.457360      0.491221      0.543892
  65   4 2069.6559    0.8279  0.9079  9.3245  0.0000       7.22592  0.0182   0.0102   0.0345    0.0673   0.0000      0.860221   441.9042       1.15452       20.4064      0.165076      -2.69519     -0.874338      0.335503      0.448324      0.498613      0.576887      0.600155      0.624593
  65   5 2297.2356    1.3055  1.2379 10.0717  0.0000       4.48421  0.0237   0.0144   0.0427    0.0777   0.0000      0.711863   442.4729      0.386485       21.5342       1.49103      -2.92461      0.833579      0.394333      0.538915      0.608437      0.679817      0.708980      0.746239
  65   6 2510.1938    2.0029  1.4993 10.9730  0.0000       2.02002  0.0261   0.0200   0.0465    0.0572   0.0000      0.503640   441.8672      0.373134       21.1478      0.696832      -3.50640    -0.0263946      0.433809      0.596539      0.647018      0.758426      0.777643      0.805697
  65   7 2717.0837    2.8942  1.3823 11.5040 -0.0000       2.24130  0.0236   0.0291   0.0420    0.0667   0.0000      0.453850   442.0211       1.13683       20.2941      0.877682      -1.78032       1.15532      0.397712      0.552850      0.602633      0.693532      0.727014      0.753556
  65   8 2920.1337    3.8945  1.2058 12.4484  0.0000       2.66222  0.0224   0.0433   0.0395    0.0725   0.0000      0.602851   442.1291       1.15009       21.9377       2.14595      -3.13464      0.689773      0.384746      0.521573      0.570171      0.640991      0.675149      0.703775
  65   9 3117.8996    4.3843  1.4242 12.6910  0.0005       1.02538  0.0245   0.0449   0.0445    0.0592   0.0000      0.494937   442.7807       1.84973       22.0896       1.96667     -0.352819       1.23123      0.416192      0.570457      0.630446      0.699136      0.733947      0.763791
  65  10 3311.6836    3.9708  2.1775 12.1647 -0.0001       1.10574  0.0307   0.0319   0.0551    0.0443   0.0000      0.263229   442.4784       2.83097       21.8544       1.99800      -1.70841      0.164487      0.522444      0.700180      0.781610      0.872770      0.917152      0.937920
  65  11 3502.8351    3.1117  3.6439 11.6092  0.0001      0.500359  0.0426   0.0193   0.0800    0.0326   0.0000      0.153551   442.6639       3.85373       19.9852       2.44305      -5.45987      -1.99158      0.717585      0.987478       1.09306       1.21865       1.26965       1.34892
  65  12 3691.8557    2.4477  6.0993 11.0704 -0.0003      0.509713  0.0714   0.0114   0.1219    0.0289   0.0000      0.115347   442.1469       2.83441       22.6456       4.72805      -6.11156      0.192357       1.09059       1.50876       1.66134       1.86854       1.94437       2.00731
  65  13 3878.7809    1.9175  9.3066 10.8531  0.0003      0.384915  0.1215   0.0075   0.1837    0.0231   0.0000      0.112042   441.9294       2.20341       22.9623       2.06132      -2.10073      0.740574       1.64417       2.23341       2.51564       2.79767       3.01839       3.09729
  66   1 1250.9391    0.0909  0.1226  9.0194  0.0000       54.0526  0.0125   0.0048   0.0209    0.0180   0.0000       61.0720   440.6986      0.133354       21.4477     -0.856038      -3.33289      0.294402      0.261487      0.351962      0.406501      0.429011      0.491255      0.464171
  66   2 1575.5082    0.2254  0.2546  8.9208  0.0000       39.6494  0.0099   0.0056   0.0191    0.0238   0.0000       6.35997   441.9697      0.119274       21.1064      0.153584      -2.88278     0.0775004      0.207945      0.271879      0.319241      0.351895      0.337401      0.385727
  66   3 1839.0992    0.4968  0.5518  8.9513  0.0000       15.4691  0.0134   0.0076   0.0258    0.0410   0.0000       1.46478   442.1103    0.00904197       21.5228      0.280356      -3.41913      0.351401      0.270255      0.367363      0.415075      0.456655      0.489141      0.497896
  66   4 2081.3066    0.8241  0.9292  9.4346  0.0000       7.73619  0.0182   0.0103   0.0369    0.0609   0.0000      0.921219   442.3412      0.201440       22.6427     -0.682329      -2.36398     -0.232378      0.326918      0.438426      0.508209      0.570033      0.595691      0.626109
  66   5 2309.6994    1.3750  1.3078 10.1889  0.0000       5.43607  0.0241   0.0149   0.0439    0.0670   0.0000      0.664214   441.9429     -0.284625       21.8358      0.724388      -3.43593      0.308951      0.397118      0.539585      0.608698      0.676544      0.702394      0.724393
  66   6 2523.4916    2.0518  1.4711 10.8594  0.0000       2.83827  0.0245   0.0202   0.0464    0.0581   0.0000      0.498560   441.5749      0.807850       22.0170      0.696232      -2.64413     -0.647863      0.423342      0.564651      0.645520      0.703821      0.756797      0.799918
  66   7 2731.4740    2.9583  1.3610 11.6564  0.0000       2.70095  0.0234   0.0307   0.0431    0.0661   0.0000      0.529253   443.2591      0.765209       22.2646      0.235387      -3.94182       1.01065      0.397920      0.522087      0.575891      0.649921      0.698983      0.726697
  66   8 2935.3035    4.0591  1.2974 12.0232  0.0000       1.34797  0.0224   0.0417   0.0399    0.0838   0.0000      0.498887   441.1994       2.23429       21.0312       1.16680      -2.38982    -0.0520605      0.370549      0.522075      0.574640      0.643925      0.681017      0.685192
  66   9 3133.8972    4.4461  1.4070 12.7193  0.0000       1.59888  0.0241   0.0455   0.0439    0.0575   0.0000      0.484905   442.1433      0.560329       21.7642       1.08954      -2.85132     -0.408637      0.416261      0.562973      0.614580      0.697020      0.747913      0.794184
  66  10 3328.3868    3.9269  2.2928 12.0796 -0.0000      0.814532  0.0311   0.0302   0.0561    0.0400   0.0000      0.243340   442.4197       1.94232       21.0230       2.62203      -3.44600     0.0874976      0.508364      0.700578      0.779702      0.878933      0.918778      0.971476
  66  11 3520.4653    3.0467  3.9291 11.4716  0.0000      0.795174  0.0454   0.0180   0.0824    0.0314   0.0000      0.140721   442.1180       3.12282       20.2698       1.61736      -2.27366      -1.21451      0.749004       1.00990       1.13110       1.25071       1.32712       1.38685
  66  12 3710.2454    2.3744  6.9052 10.9737 -0.0003      0.578123  0.0826   0.0103   0.1361    0.0282   0.0000      0.130458   441.3922       1.81901       17.9121      0.788165      -6.14875      -1.45575       1.19186       1.62312       1.79339       1.98326       2.11333       2.20742
  67   2 1584.8411    0.2459  0.2610  8.9894 -0.0001       31.9532  0.0096   0.0058   0.0184    0.0234   0.0000       5.31707   441.2830      0.148242       21.1777    -0.0660314      -2.98821     -0.249925      0.218757      0.310762      0.346603      0.402737      0.437488      0.477858
  67   3 1849.2244    0.5075  0.6074  9.0073  0.0000       12.2160  0.0138   0.0076   0.0283    0.0453   0.0000       1.32471   442.3423     -0.164342       21.7054      0.717026      -2.58760     0.0919295      0.273178      0.363267      0.400478      0.446748      0.480184      0.506368
  67   4 2092.8186    0.8597  0.9788  9.4747  0.0000       8.26326  0.0196   0.0105   0.0360    0.0676   0.0000      0.877343   441.7536      0.830138       21.3299    -0.0199219      -3.53774     -0.150006      0.337194      0.465513      0.515629      0.573496      0.603153      0.620308
  67   5 2321.9123    1.4025  1.3818 10.0877  0.0000       2.92468  0.0246   0.0144   0.0435    0.0696   0.0000      0.589396   441.4765      0.710168       20.8462     -0.678179      -2.78927      0.446528      0.410918      0.557659      0.616621      0.693781      0.734460      0.758173
  67   6 2536.6342    2.1408  1.4712 11.0509  0.0000       2.63002  0.0249   0.0210   0.0446    0.0559   0.0000      0.503178   443.1077    -0.0605763       21.3429       1.28395      -3.22338      -1.38687      0.412682      0.559958      0.631874      0.691021      0.739646      0.759612
  67   7 2745.6749    3.0621  1.3666 11.8462  0.0000       1.24163  0.0242   0.0313   0.0419    0.0635   0.0000      0.502542   442.6328       2.39161       21.5698       1.05110      -2.89598     0.0379679      0.407155      0.567058      0.635211      0.678746      0.721884      0.755457
  67   8 2950.4914    4.0783  1.2498 12.4222  0.0000       2.35874  0.0220   0.0431   0.0394    0.0697   0.0000      0.513588   442.1118       2.20803       20.9503       2.01735      -2.96297      0.501052      0.368983      0.495982      0.543571      0.609881      0.670678      0.696350
  67   9 3149.7548    4.4948  1.4722 12.5980  0.0000       1.36920  0.0238   0.0438   0.0440    0.0599   0.0000      0.478530   441.6375       1.75904       22.1992       2.66152      -1.67991    -0.0270259      0.410202      0.538040      0.587131      0.677053      0.725666      0.756396
  67  10 3344.9992    3.8231  2.3647 12.2267  0.0005      0.294272  0.0316   0.0294   0.0590    0.0381   0.0000      0.244837   441.0800       1.23258       20.6270      0.791501      -1.85431       1.51411      0.530548      0.703913      0.797193      0.892353      0.965459       1.00599
  67  11 3537.8986    2.9972  4.1159 11.4288  0.0000      0.661067  0.0470   0.0170   0.0825    0.0317   0.0000      0.125212   442.0096       1.72436       20.5439       3.54073       1.50985     -0.825736      0.760155       1.02371       1.14392       1.27821       1.35460       1.38651
  67  12 3728.2804    2.3545  7.1085 10.9748  0.0012      0.479651  0.0848   0.0098   0.1367    0.0280   0.0000      0.115679   444.1775       4.86629       20.4388       5.45340      -4.99598       2.25721       1.21313       1.64470       1.84190       2.03782       2.19842       2.26411
  68   1 1267.0666    0.1035  0.1101  9.0021  0.0000       59.1038  0.0105   0.0048   0.0178    0.0176   0.0000       49.9267   440.3061    -0.0100263       21.5302     -0.324068      -3.35133     -0.147572      0.216999      0.250456      0.341260      0.330944      0.320745      0.377269
  68   2 1594.0461    0.2452  0.2971  8.9885  0.0000       21.0917  0.0099   0.0057   0.0218    0.0239   0.0000       4.82435   441.4319      0.422182       21.4822     -0.383867      -3.20910    -0.0321406      0.209094      0.262080      0.313314      0.342223      0.345418      0.348333
  68   3 1859.3075    0.5242  0.6402  9.0340  0.0000       12.8835  0.0144   0.0077   0.0286    0.0443   0.0000       1.32893   441.8974     -0.389436       21.2897     0.0379654      -3.33193     0.0139505      0.276066      0.371265      0.418497      0.470508      0.500945      0.520570
  68   4 2104.2167    0.8706  1.0112  9.4019  0.0000       6.29764  0.0205   0.0104   0.0366    0.0714   0.0000      0.872571   441.8439     -0.604554       21.7121      0.669038      -2.52237     -0.321579      0.347742      0.483734      0.523775      0.589814      0.625354      0.647949
  68   5 2334.1374    1.4374  1.3685 10.1687  0.0000       2.52426  0.0244   0.0145   0.0434    0.0654   0.0000      0.606750   441.7390      0.829917       21.4458      0.490325      -3.09540     -0.520985      0.390557      0.538643      0.607433      0.660716      0.707454      0.734350
  68   6 2549.6779    2.1655  1.4641 11.0542  0.0000       1.80675  0.0252   0.0213   0.0434    0.0583   0.0000      0.507168   442.1500      0.633984       21.7798      0.639596      -1.98988       1.06174      0.405434      0.554360      0.603499      0.691809      0.723592      0.760593
  68   7 2759.8073    3.1486  1.3311 11.6859  0.0000      0.939137  0.0223   0.0318   0.0409    0.0682   0.0000      0.490684   442.8876       1.45007       21.6320      -1.38335      -3.32131    0.00983249      0.374317      0.509801      0.562666      0.638853      0.664355      0.697424
  68   8 2965.4853    4.0949  1.3070 12.2735  0.0000       1.59599  0.0222   0.0423   0.0407    0.0763   0.0000      0.484291   441.4279       1.56172       21.1827       1.99268      -3.31928     -0.169538      0.373869      0.494252      0.559586      0.610167      0.661360      0.685870
  68   9 3165.5076    4.3529  1.5793 12.4812  0.0000       1.34631  0.0251   0.0410   0.0460    0.0574   0.0000      0.422549   441.6173       1.33313       21.3071       1.16055      -3.00586      0.842185      0.425478      0.566559      0.621139      0.707727      0.745265      0.772737
  68  10 3361.6221    3.7881  2.4560 11.9375  0.0000      0.742228  0.0320   0.0277   0.0587    0.0415   0.0000      0.230306   442.2324       2.43993       20.3102       1.76829      -2.93480     -0.204666      0.519283      0.712459      0.792562      0.864604      0.926074      0.968004
  68  11 3555.2001    2.9322  4.3965 11.4256  0.0002      0.603710  0.0497   0.0163   0.0877    0.0307   0.0000      0.131639   442.6487       2.19562       19.3356       3.29485     -0.612269       3.08648      0.772305       1.02908       1.15506       1.30797       1.34835       1.40878
  68  12 3746.3537    2.2771  7.1287 11.0116  0.0000      0.358985  0.0868   0.0096   0.1401    0.0270   0.0000      0.120544   439.8723     -0.650779       19.8874       2.62803      -2.32255       1.03113       1.18458       1.61241       1.83418       2.00655       2.13418       2.23726
  69   2 1603.1697    0.2539  0.3268  8.9878  0.0000       20.5160  0.0108   0.0055   0.0225    0.0245   0.0000       4.31788   441.3207     -0.331218       22.2754     0.0678378      -3.66138    -0.0770621      0.214017      0.299601      0.335514      0.386595      0.413716      0.427519
  69   3 1869.2511    0.5291  0.7030  9.0911  0.0000       11.0938  0.0155   0.0075   0.0312    0.0454   0.0000       1.28220   441.8482     -0.232562       21.8362      0.941417      -3.09297      0.590186      0.283693      0.396126      0.443414      0.489275      0.527429      0.552191
  69   4 2115.5129    0.9279  1.0250  9.4744  0.0000       5.01316  0.0193   0.0106   0.0378    0.0701   0.0000      0.854524   441.8525      0.338358       21.9154      0.101185      -4.78964     -0.134207      0.328360      0.443262      0.503736      0.570907      0.605497      0.618672
  69   5 2346.2621    1.4418  1.3867 10.3427  0.0000       4.31712  0.0244   0.0146   0.0443    0.0590   0.0000      0.589829   441.8064      0.294460       22.0221       1.19113      -2.20710      0.500548      0.390137      0.537270      0.596937      0.666797      0.712195      0.748613
  69   6 2562.6796    2.2574  1.4494 11.0751  0.0000       2.12973  0.0244   0.0218   0.0435    0.0624   0.0000      0.540015   441.8166      0.810624       20.7135      0.660962      -3.58620       1.40478      0.389095      0.514549      0.576272      0.644610      0.674185      0.700350
  69   7 2773.8466    3.1822  1.3890 11.7652  0.0000       1.00551  0.0228   0.0314   0.0416    0.0651   0.0000      0.472572   442.2061       1.08429       20.8674      0.499702      -1.99408      -1.16232      0.385296      0.512418      0.580020      0.632403      0.687597      0.715929
  69   8 2980.3473    4.2666  1.2987 12.3826  0.0000       1.20739  0.0219   0.0435   0.0405    0.0735   0.0000      0.490326   442.1454       1.06420       21.6509       1.57594      -2.81178     0.0897447      0.354361      0.479429      0.523320      0.604539      0.613892      0.644256
  69   9 3181.1432    4.3983  1.5921 12.5139  0.0000       1.42701  0.0247   0.0404   0.0452    0.0525   0.0000      0.397108   442.3152       2.69771       21.4666      0.249922      -3.08282      0.524922      0.398341      0.534664      0.600072      0.662322      0.693497      0.726184
  69  10 3378.0573    3.7705  2.6330 11.8104  0.0000      0.650149  0.0329   0.0260   0.0588    0.0418   0.0000      0.209756   441.7903       2.08818       19.9994       1.62557      -1.63214       1.70432      0.535017      0.720082      0.816503      0.928611      0.980290       1.00867
  69  11 3572.3675    2.8964  4.7136 11.3734  0.0006      0.345383  0.0522   0.0152   0.0929    0.0308   0.0000      0.126122   442.8567       3.04000       19.4727       1.28671      -1.91358      0.972849      0.806316       1.07118       1.21869       1.37238       1.45877       1.49607
  69  12 3764.1134    2.2290  7.6289 11.0610  0.0000      0.250816  0.0967   0.0091   0.1493    0.0266   0.0000      0.119077   441.4944      -1.92409       21.2781       1.05751      -1.33581      0.167169       1.27552       1.73822       1.94687       2.17933       2.30396       2.41006
  70   1 1282.9209    0.1124  0.1332  9.0574  0.0000       34.9288  0.0098   0.0047   0.0192    0.0172   0.0000       38.3394   440.7504    -0.0145256       21.1985     -0.150017      -3.41808     -0.340440      0.187992      0.239174      0.276270      0.310835      0.297143      0.330850
  70   2 1612.1849    0.2740  0.3305  8.9478  0.0000       21.0698  0.0099   0.0057   0.0220    0.0250   0.0000       3.86595   441.7104     -0.224810       20.9669      0.952751      -3.01440      0.349397      0.207348      0.264127      0.311193      0.335504      0.353630      0.374427
  70   3 1879.1647    0.5456  0.7480  9.0874  0.0000       10.5587  0.0162   0.0075   0.0312    0.0471   0.0000       1.17541   441.5494     -0.583681       21.6947       1.02583      -3.62311     -0.117518      0.289574      0.393500      0.441578      0.498222      0.526691      0.537534
  70   4 2126.8046    0.9269  1.0561  9.4968  0.0000       8.33849  0.0197   0.0106   0.0390    0.0699   0.0000      0.856811   442.2060     0.0308289       21.0288      0.255824      -2.64604      0.115192      0.329933      0.445272      0.513586      0.556189      0.589758      0.620421
  70   5 2358.2350    1.5006  1.4887 10.2020  0.0000       3.85649  0.0249   0.0144   0.0452    0.0626   0.0000      0.526944   441.9885       1.11586       21.8778      0.712905      -2.41473       1.39652      0.396341      0.554542      0.605393      0.681440      0.710393      0.745453
  70   6 2575.5778    2.2771  1.4962 11.1099  0.0000       2.43608  0.0250   0.0216   0.0432    0.0588   0.0000      0.494311   442.1590      0.789050       21.3444       1.42309      -3.22187      0.835536      0.387565      0.535657      0.586018      0.655115      0.687012      0.728718
  70   7 2787.8445    3.1978  1.3993 11.9102  0.0000       1.17028  0.0233   0.0311   0.0421    0.0576   0.0000      0.496354   441.8449       1.17140       20.9450      0.759688      -2.39666     0.0992551      0.362672      0.494845      0.552570      0.636657      0.673270      0.706141
  70   8 2995.1584    4.2644  1.2738 12.5016  0.0000       1.53547  0.0217   0.0436   0.0396    0.0670   0.0000      0.513402   441.4316       1.71552       22.4497       1.97984      -3.76262      -1.62382      0.345872      0.475046      0.534531      0.595885      0.632630      0.650522
  70   9 3196.7043    4.3185  1.6707 12.5958  0.0000       1.17946  0.0259   0.0388   0.0457    0.0492   0.0000      0.369651   442.1555       1.21112       20.8203       2.51003      -3.04976      -1.04124      0.402996      0.547134      0.617780      0.694047      0.726943      0.755908
  70  10 3394.3901    3.5853  2.7425 11.9604  0.0000      0.917898  0.0352   0.0245   0.0621    0.0364   0.0000      0.216381   441.9165       1.69873       20.7179       1.13954      -2.46478       1.52146      0.537881      0.737136      0.826445      0.919052      0.982217       1.01833
  70  11 3589.4123    2.7730  4.7992 11.3833 -0.0008      0.446722  0.0546   0.0142   0.0969    0.0298   0.0000      0.134657   441.8693       3.28638       18.8903       2.59308      0.359502     -0.553073      0.820010       1.09522       1.26276       1.39333       1.47609       1.53072
  70  12 3782.0598    2.1603  7.7090 11.0325 -0.0002      0.486446  0.0985   0.0087   0.1533    0.0262   0.0000      0.124010   442.2987       3.11858       19.9516      -1.69756      -3.31247       6.56619       1.29070       1.77148       2.00530       2.21384       2.37734       2.47382
  71   2 1621.1153    0.2761  0.3621  8.9349  0.0000       24.2093  0.0114   0.0056   0.0218    0.0262   0.0000       3.53631   441.2334    -0.0866920       21.2416      0.388215      -3.90139     -0.578931      0.216033      0.292473      0.333778      0.376179      0.409800      0.420657
  71   3 1888.9593    0.5633  0.6835  9.1335  0.0000       10.2161  0.0143   0.0077   0.0297    0.0441   0.0000       1.19816   441.7299      0.183301       21.3366      0.310657      -3.50218      0.229671      0.261496      0.358796      0.389449      0.441118      0.466000      0.481656
  71   4 2137.9029    0.9465  1.0437  9.7942  0.0000       6.94116  0.0203   0.0111   0.0384    0.0626   0.0000      0.901231   442.2486    -0.0435231       22.1996      0.490703      -3.50385     -0.455226      0.336967      0.436948      0.507903      0.567559      0.583964      0.618484
  71   5 2370.0903    1.5194  1.5120 10.3625  0.0000       4.20207  0.0257   0.0145   0.0451    0.0565   0.0000      0.560676   442.4872      0.257752       21.1467      0.776752      -3.42288      0.433334      0.391792      0.533288      0.607989      0.681819      0.711456      0.735681
  71   6 2588.3913    2.3524  1.5095 11.0665  0.0000       1.74713  0.0241   0.0220   0.0443    0.0638   0.0000      0.483337   442.7529      0.687412       22.0262       1.76151      -4.30331     0.0611628      0.377764      0.508065      0.573432      0.637604      0.674970      0.694892
  71   7 2801.7603    3.3075  1.3992 12.0328  0.0000       1.20858  0.0235   0.0325   0.0416    0.0589   0.0000      0.485855   441.9472     -0.258350       20.3681       1.98547      -3.34731      -1.80534      0.382392      0.515404      0.573801      0.641014      0.664904      0.682686
  71   8 3009.8278    4.2983  1.3224 12.5139  0.0000       1.54124  0.0221   0.0429   0.0395    0.0625   0.0000      0.482582   441.6318       1.98694       21.1769       1.84924      -3.64332      0.331146      0.340326      0.466913      0.519817      0.593117      0.612961      0.631093
  71   9 3212.1375    4.3257  1.7706 12.4593  0.0000       1.15761  0.0264   0.0372   0.0470    0.0496   0.0000      0.345925   442.5560       2.04831       21.5646       2.21680      -2.17727       1.51498      0.416788      0.566626      0.636783      0.699866      0.739876      0.771408
  71  10 3410.6671    3.5475  3.1297 11.7823  0.0000      0.905602  0.0370   0.0224   0.0657    0.0351   0.0000      0.166597   442.6885       2.06087       21.5966      0.793296      -1.95291     -0.127740      0.574972      0.785957      0.859904      0.982513       1.02288       1.07286
  71  11 3606.5903    2.7431  5.4080 11.2899 -0.0008      0.802104  0.0611   0.0130   0.1056    0.0298   0.0000      0.124029   443.1343       3.65898       19.9060     -0.407827      -3.01108      0.474354      0.888741       1.20449       1.37439       1.52053       1.63420       1.69969
  72   1 1298.4975    0.1105  0.1466  9.0109  0.0000       19.7228  0.0108   0.0046   0.0187    0.0170   0.0000       36.2228   440.7915     -0.140488       21.1810      0.573936      -2.95700     -0.120793      0.206802      0.252032      0.288130      0.336766      0.331838      0.344322
  72   2 1629.9165    0.2787  0.3470  8.9472  0.0000       23.7448  0.0107   0.0056   0.0212    0.0251   0.0000       3.62939   441.2370     -0.175894       21.4069      0.229452      -2.92890     -0.199345      0.199375      0.270398      0.317995      0.347444      0.383702      0.390945
  72   3 1898.7081    0.5708  0.7466  9.1092  0.0007       10.2136  0.0156   0.0076   0.0310    0.0473   0.0000       1.16324   441.8553      0.310419       21.3320      0.268278      -3.02910     -0.249240      0.280010      0.373520      0.422275      0.464825      0.503846      0.520348
  72   4 2148.9665    0.9704  1.0803  9.6438  0.0000       6.43837  0.0210   0.0109   0.0372    0.0685   0.0000      0.839604   441.7278      0.451655       21.2266      0.202549      -1.96666       1.42446      0.321957      0.446206      0.484846      0.547762      0.569219      0.613624
  72   5 2381.8529    1.5705  1.4366 10.5287  0.0000       3.67611  0.0248   0.0154   0.0449    0.0569   0.0000      0.596858   442.3186      0.561405       21.8945       1.57072      -2.22363     0.0314460      0.365353      0.506362      0.555415      0.634309      0.664774      0.689282
  72   6 2601.1628    2.4089  1.6003 11.0155  0.0000       2.09441  0.0244   0.0214   0.0446    0.0560   0.0000      0.407909   442.2138       1.23522       21.9298     -0.767587      -3.00820    -0.0247825      0.387499      0.519771      0.579923      0.657025      0.677864      0.717975
  72   7 2815.5895    3.3782  1.3494 12.0615  0.0000       2.37846  0.0227   0.0335   0.0406    0.0588   0.0000      0.563635   442.1139       2.31352       21.3010      0.931472      -3.24128      -1.57449      0.344372      0.471280      0.525891      0.595927      0.630345      0.641159
  72   8 3024.3672    4.3544  1.3696 12.3971  0.0000      0.728939  0.0225   0.0423   0.0399    0.0692   0.0000      0.482110   442.3611       1.51367       22.6516       1.86808      -3.79866      0.838416      0.364509      0.490829      0.545599      0.605519      0.649895      0.678026
  72   9 3227.4928    4.2671  1.9422 12.1845  0.0000       1.02532  0.0269   0.0343   0.0481    0.0496   0.0000      0.279580   442.4281       2.19474       20.7847       2.05542      -2.52338     -0.316024      0.422306      0.569862      0.643257      0.715114      0.761390      0.787992
  72  10 3426.7808    3.4780  3.0425 11.8722  0.0000      0.524672  0.0366   0.0223   0.0658    0.0338   0.0000      0.172385   442.7360       3.61714       21.7938       2.70340      -3.06537       1.16764      0.551504      0.749163      0.837182      0.939405      0.991079       1.04025
  72  11 3623.6054    2.7024  5.5935 11.2530  0.0006      0.884169  0.0631   0.0126   0.1066    0.0293   0.0000      0.137242   442.5539       2.54285       20.1816       4.73856      -2.84917      -1.64344      0.885227       1.18974       1.33689       1.48264       1.56892       1.63253
  73   1 1306.2024    0.1077  0.1275  9.0087  0.0000       35.9394  0.0132   0.0045   0.0180    0.0175   0.0000       42.4760   440.4623    -0.0386394       21.1985      0.225114      -2.93183    -0.0851933      0.320670      0.456913      0.574932      0.628035      0.641919      0.492285
  73   2 1638.6340    0.2981  0.3690  8.9488  0.0000       15.6447  0.0111   0.0059   0.0217    0.0272   0.0000       3.10918   441.4245     -0.123331       21.0395     0.0638699      -2.59173     -0.128303      0.222639      0.298853      0.333171      0.376786      0.392008      0.414445
  73   3 1908.3752    0.5949  0.7088  9.0441  0.0000       8.75019  0.0141   0.0079   0.0297    0.0488   0.0000       1.10002   441.6176     0.0897765       21.5845    -0.0774075      -2.36502    -0.0551882      0.257539      0.345590      0.388322      0.437446      0.474272      0.490396
  73   4 2159.8984    0.9995  1.1728  9.6652  0.0000       5.61818  0.0220   0.0110   0.0411    0.0729   0.0000      0.821089   442.6152     -0.172687       22.4393       1.08590      -3.34145      0.139507      0.333119      0.450774      0.506737      0.574011      0.591482      0.619979
  73   5 2393.5326    1.6264  1.5014 10.5186  0.0000       3.46456  0.0252   0.0153   0.0453    0.0555   0.0000      0.566817   441.6572      0.397135       20.9627       1.72919      -2.19782     -0.573594      0.384612      0.518305      0.592780      0.644679      0.680183      0.711316
  73   6 2613.7429    2.4900  1.5219 11.2087  0.0033       1.58770  0.0237   0.0231   0.0441    0.0604   0.0000      0.482524   441.9747      0.617678       22.6415      0.289075      -2.64709      0.153085      0.357826      0.490063      0.545365      0.618194      0.656129      0.678437
  73   7 2829.2074    3.4319  1.4562 11.9039  0.0000       1.03040  0.0232   0.0320   0.0415    0.0569   0.0000      0.450428   442.8007       1.51132       21.0903      0.264087      -2.70626      -1.47708      0.357866      0.494896      0.548371      0.599406      0.629724      0.655671
  73   8 3038.8807    4.3084  1.4280 12.5314  0.0000       1.07979  0.0231   0.0411   0.0420    0.0576   0.0000      0.478610   442.3039       1.14303       20.7011       1.43131      -4.13538      0.143250      0.350004      0.477813      0.522451      0.591087      0.618925      0.647057
  73   9 3242.6674    4.2435  1.8769 12.2979 -0.0000      0.658832  0.0267   0.0345   0.0474    0.0471   0.0000      0.303049   441.9655       2.37364       22.4487       1.81338      -2.12407     -0.335445      0.402684      0.542866      0.610355      0.672161      0.724214      0.752935
  73  10 3442.9224    3.4243  3.3403 11.6687  0.0001      0.745903  0.0382   0.0206   0.0688    0.0340   0.0000      0.163845   442.6420       3.24248       22.4080      0.428839      -1.27139      -3.50542      0.568098      0.778832      0.882894      0.988584       1.05249       1.09393
  73  11 3640.0843    2.6751  5.8001 11.2016  0.0003      0.186757  0.0662   0.0120   0.1105    0.0299   0.0000      0.126015   441.9552       1.88458       21.4803       4.82798      -1.76149    0.00528107      0.901241       1.22117       1.37387       1.53748       1.63080       1.69688
  74   1 1313.8656    0.1157  0.1414  8.9879  0.0000       67.5217  0.0095   0.0046   0.0189    0.0186   0.0000       33.0220   440.6143     -0.232968       20.9073      0.133279      -2.92748    -0.0813506      0.196458      0.253350      0.300627      0.350121      0.394193      0.394205
  74   2 1647.2562    0.3103  0.3629  8.9104  0.0000       18.6453  0.0097   0.0059   0.0225    0.0279   0.0000       2.97227   441.3217      0.198162       22.0688      0.116385      -3.61579     -0.253048      0.186722      0.247065      0.283982      0.303094      0.351710      0.360687
  74   3 1918.0018    0.6049  0.7190  9.2171  0.0000       10.4411  0.0147   0.0080   0.0302    0.0473   0.0000       1.13945   441.9063     -0.182175       21.6595     0.0733296      -3.52629      0.319449      0.260117      0.336713      0.374448      0.433217      0.461359      0.484117
  74   4 2170.7936    0.9875  1.1404  9.8578  0.0000       6.77563  0.0224   0.0111   0.0397    0.0665   0.0000      0.879522   442.4513       1.20777       21.1631      -1.00348      -4.26620      -1.26722      0.334350      0.448411      0.498957      0.551349      0.591729      0.629800
  74   5 2405.1139    1.6689  1.4346 10.6025  0.0000       4.04444  0.0241   0.0161   0.0433    0.0589   0.0000      0.568223   441.5637      0.244355       21.7898      0.562426      -2.90045      -1.06699      0.360666      0.488985      0.544956      0.612351      0.628953      0.676261
  74   6 2626.3780    2.5345  1.5635 11.2763 -0.0000       2.03170  0.0242   0.0229   0.0439    0.0555   0.0000      0.464516   442.2974      0.196192       21.2130      0.357394      -2.80738     -0.682588      0.365374      0.493811      0.557256      0.631480      0.643579      0.698189
  74   7 2842.8084    3.5804  1.3924 12.0709  0.0000       1.06787  0.0220   0.0342   0.0416    0.0595   0.0000      0.484332   442.1929      0.837880       20.6797       1.02370      -2.35568      0.450353      0.329615      0.454302      0.512584      0.564248      0.600249      0.632649
  74   8 3053.2322    4.3014  1.4906 12.3840  0.0000       1.20532  0.0230   0.0392   0.0419    0.0585   0.0000      0.428495   442.3704       1.65875       20.4690       2.34878      -2.60942      0.557005      0.348161      0.469226      0.528718      0.582723      0.620664      0.641870
  74   9 3257.8632    4.2188  1.9594 12.3409  0.0002      0.758873  0.0271   0.0335   0.0491    0.0451   0.0000      0.304380   442.2879      0.716438       21.6437       2.29545      -2.61822     -0.348587      0.407657      0.549817      0.611015      0.688746      0.735266      0.762590
  74  10 3458.7978    3.3570  3.3931 11.7326  0.0000      0.563524  0.0388   0.0199   0.0699    0.0323   0.0000      0.162432   442.9402       2.13911       21.2108       2.54397      -1.73679     -0.601843      0.570829      0.775237      0.856939      0.973076       1.01727       1.06228
  74  11 3656.8824    2.5420  6.0116 11.2672 -0.0011      0.419132  0.0713   0.0111   0.1190    0.0286   0.0000      0.133896   444.1392       1.79003       20.5673       1.78044      -2.92559      0.295855      0.937553       1.26950       1.43790       1.59567       1.72356       1.78693
  75   1 1321.4493    0.1149  0.1380  8.9813  0.0000       100.862  0.0116   0.0047   0.0183    0.0193   0.0000       35.3507   440.7229     0.0288614       21.0768      0.227642      -3.25441      0.650251      0.239430      0.394779      0.389309      0.472106      0.420053      0.486066
  75   2 1655.8126    0.3060  0.3984  8.9416  0.0000       24.9170  0.0112   0.0056   0.0228    0.0269   0.0000       3.18521   441.3348     -0.530891       21.6045      0.477577      -3.01775     0.0718678      0.203042      0.272483      0.293484      0.326127      0.360754      0.385645
  75   3 1927.5388    0.6232  0.7955  9.1516  0.0000       10.3427  0.0159   0.0079   0.0307    0.0486   0.0000       1.08973   441.7824     -0.690802       21.6372     -0.147003      -1.87733     -0.352509      0.265274      0.358518      0.408710      0.452346      0.474731      0.493074
  75   4 2181.5625    1.0362  1.2388  9.7003  0.0000       5.68119  0.0230   0.0108   0.0411    0.0679   0.0000      0.800919   442.0723      0.206596       22.0014     -0.281217      -3.32826      -1.01241      0.341746      0.451255      0.506674      0.570508      0.613433      0.640081
  75   5 2416.5888    1.7101  1.5065 10.3762  0.0000       3.36663  0.0242   0.0156   0.0434    0.0619   0.0000      0.529715   442.5529      0.449677       21.1565       1.00718      -2.66092     -0.234691      0.352905      0.479912      0.532430      0.603670      0.634059      0.667203
  75   6 2638.8432    2.6077  1.4872 11.4411  0.0000       1.53453  0.0235   0.0240   0.0426    0.0547   0.0000      0.491981   442.6474       1.31285       21.2921      0.876029      -2.27210  -0.000373393      0.349253      0.469455      0.537815      0.590211      0.628306      0.648187
  75   7 2856.3164    3.6847  1.3208 12.0704  0.0000       1.04513  0.0212   0.0355   0.0388    0.0627   0.0000      0.486174   442.1730       1.47715       21.1708      0.551517      -2.58478      0.283371      0.320949      0.431477      0.474084      0.552797      0.590696      0.612666
  75   8 3067.5790    4.4453  1.4205 12.6920  0.0000       1.72462  0.0224   0.0423   0.0417    0.0543   0.0000      0.461227   442.2196       1.66775       21.8237       1.83839      -2.10223      0.665705      0.332144      0.446886      0.505202      0.559629      0.599624      0.629263
  75   9 3272.9117    4.1985  2.0893 12.2191  0.0000      0.885753  0.0280   0.0319   0.0500    0.0438   0.0000      0.283038   441.6938       2.39519       21.2420       1.04625      -1.82315      0.607355      0.407587      0.550686      0.627571      0.701158      0.757402      0.761846
  75  10 3474.6670    3.3107  3.5736 11.6322  0.0000      0.542790  0.0407   0.0189   0.0721    0.0329   0.0000      0.158384   442.7187       1.14035       21.1672      0.753357       1.08544      0.975668      0.587400      0.787916      0.885779      0.997925       1.06268       1.10431
  75  11 3673.5135    2.5641  6.5832 11.1891  0.0002      0.512511  0.0779   0.0106   0.1256    0.0285   0.0000      0.127440   442.5826       3.77560       20.7227       2.53804      -4.47025      -2.03490      0.985455       1.31791       1.49688       1.67017       1.77084       1.83749
  76   1 1328.9858    0.1191  0.1760  8.9606  0.0000       24.0627  0.0102   0.0044   0.0214    0.0176   0.0000       26.1785   440.3184    -0.0399459       21.4647     -0.175719      -3.08380      0.208269      0.183863      0.237762      0.271570      0.336079      0.372660      0.383676
  76   2 1664.2308    0.3239  0.3994  8.9667  0.0000       22.6187  0.0111   0.0059   0.0221    0.0269   0.0000       2.92458   441.4457     -0.329261       21.0387      0.208480      -3.03496     -0.103067      0.213042      0.301487      0.333376      0.375558      0.399599      0.432058
  76   3 1936.9842    0.6299  0.8044  9.2333  0.0000       8.43679  0.0158   0.0079   0.0320    0.0483   0.0000       1.06134   442.0757     -0.115849       21.4778     -0.668066      -3.84410     0.0994697      0.254484      0.349693      0.392783      0.431446      0.461692      0.463422
  76   4 2192.2748    1.0691  1.1930  9.8867  0.0000       7.13828  0.0219   0.0114   0.0406    0.0635   0.0000      0.806727   442.3107      0.291359       21.1431      0.213325      -3.07790     -0.167885      0.318301      0.435010      0.478289      0.540877      0.566139      0.598701
  76   5 2427.9561    1.7638  1.5137 10.6044  0.0004       3.69100  0.0242   0.0161   0.0445    0.0569   0.0000      0.520765   441.9303      0.160244       22.5632       1.63294      -4.00004      0.761626      0.344101      0.475657      0.539745      0.603281      0.648814      0.674237
  76   6 2651.2809    2.6152  1.5651 11.3200 -0.0006       1.84732  0.0240   0.0232   0.0437    0.0549   0.0000      0.451823   442.2735      0.572087       21.6562       2.28030      -2.45614     0.0346071      0.346784      0.477432      0.538264      0.616611      0.630920      0.669974
  76   7 2869.7448    3.7203  1.4082 12.0301  0.0000       1.51365  0.0218   0.0344   0.0402    0.0624   0.0000      0.495454   441.6283       1.90489       21.1187       1.74739      -2.90292     -0.899725      0.321660      0.436361      0.492637      0.549364      0.582451      0.600692
  76   8 3081.6870    4.4415  1.3946 12.7998  0.0000      0.516742  0.0227   0.0426   0.0408    0.0522   0.0000      0.506374   442.6016       2.50157       20.9046       1.79433      -3.22991      0.717907      0.335440      0.450447      0.510938      0.576031      0.600778      0.637096
  76   9 3287.8937    4.1193  2.0981 12.3489  0.0000      0.722077  0.0284   0.0314   0.0514    0.0411   0.0000      0.266366   442.8755       2.32136       20.8110       1.43852      -1.59326    -0.0885165      0.419007      0.560220      0.643527      0.709390      0.756178      0.793142
  76  10 3490.5515    3.2187  3.8160 11.6502  0.0000      0.828144  0.0423   0.0178   0.0771    0.0316   0.0000      0.151885   442.6546       1.57694       21.4402       2.70557      -1.63965      0.536343      0.606842      0.816782      0.915985       1.03535       1.10620       1.13538
  76  11 3690.0482    2.4731  6.6752 11.2344 -0.0003      0.470231  0.0812   0.0102   0.1285    0.0281   0.0000      0.137868   441.5373      0.113949       20.8507    -0.0678863      -1.06648       2.26219      0.997983       1.35902       1.54153       1.70792       1.83668       1.92109
  77   1 1336.4410    0.1275  0.1375  8.9369  0.0000       49.7479  0.0084   0.0045   0.0160    0.0175   0.0000       27.4296   440.1952     -0.320815       21.1162      0.458639      -3.25111      0.299238      0.141229      0.191366      0.244306      0.274005      0.326778      0.374134
  77   2 1672.5855    0.3262  0.4219  8.9323  0.0000       17.4784  0.0115   0.0057   0.0224    0.0280   0.0000       2.66922   441.4098     -0.856556       20.8026     0.0432218      -3.30947     -0.566042      0.209516      0.281824      0.319808      0.365913      0.402688      0.410620
  77   3 1946.3961    0.6422  0.8302  9.2054  0.0000       8.59472  0.0164   0.0078   0.0315    0.0483   0.0000       1.05947   441.7821   -0.00832940       21.2951    -0.0879754      -3.23503      0.144917      0.261828      0.357276      0.391980      0.441644      0.480943      0.498733
  77   4 2202.8698    1.1044  1.2242  9.7839  0.0000       7.01252  0.0223   0.0115   0.0396    0.0692   0.0000      0.772597   442.4254     -0.572238       21.1451      0.170704      -4.33493     -0.668614      0.317345      0.435093      0.475281      0.528259      0.587406      0.614485
  77   5 2439.2024    1.8033  1.6353 10.4178  0.0000       2.73739  0.0251   0.0154   0.0452    0.0586   0.0000      0.471696   442.3236      0.908085       21.8789     0.0653220      -3.31658     -0.320752      0.357963      0.499279      0.543354      0.626190      0.653330      0.677692
  77   6 2663.5939    2.6135  1.5705 11.4613  0.0000       1.49244  0.0246   0.0234   0.0445    0.0520   0.0000      0.475089   442.8241      0.973874       21.6291      0.322511      -4.13258     -0.396046      0.345570      0.485863      0.527452      0.601330      0.627866      0.660123
  77   7 2883.0646    3.7219  1.4327 12.0550  0.0000       1.31514  0.0225   0.0343   0.0402    0.0647   0.0000      0.444568   443.1155       1.24951       20.7401      0.975988      -3.52322       1.73375      0.332073      0.448888      0.503375      0.581513      0.609744      0.640960
  77   8 3095.8107    4.4986  1.5476 12.4467  0.0000       1.61903  0.0232   0.0398   0.0415    0.0560   0.0000      0.376806   442.1049       1.14648       22.1250       1.72321      -3.00596     -0.715998      0.328999      0.468479      0.506998      0.577281      0.604715      0.626115
  77   9 3302.8525    4.0588  2.2661 12.2019  0.0000       1.35442  0.0295   0.0295   0.0530    0.0413   0.0000      0.261476   442.3300       2.42116       21.5198       1.14382      -2.84056       1.30394      0.419780      0.570661      0.632295      0.712598      0.754733      0.796166
  77  10 3506.1774    3.1439  4.0421 11.6163 -0.0004      0.798997  0.0447   0.0170   0.0803    0.0311   0.0000      0.154768   442.2207     0.0431155       21.2497       3.24426      -2.22429      0.343711      0.620766      0.826844      0.925012       1.05344       1.10729       1.14898
  77  11 3706.3337    2.4323  6.7746 11.2347  0.0000      0.492256  0.0833   0.0098   0.1298    0.0266   0.0000      0.138073   439.9511       3.59150       24.3418       1.65190      -8.12841      -2.73781      0.998663       1.38363       1.52944       1.72758       1.83196       1.94579
  78   1 1343.8393    0.1245  0.1629  8.9759  0.0000       69.1330  0.0093   0.0044   0.0195    0.0182   0.0000       25.1093   440.3106     -0.102978       21.2990     -0.190074      -2.58729     0.0149877      0.171022      0.201812      0.270355      0.289632      0.307805      0.338232
  78   2 1680.8242    0.3458  0.4498  8.9209  0.0000       16.2072  0.0113   0.0058   0.0233    0.0288   0.0000       2.44754   441.5616     -0.293727       21.5170     -0.291064      -2.84274     -0.193078      0.199675      0.269143      0.302495      0.349140      0.368257      0.383080
  78   3 1955.7236    0.6614  0.8857  9.1767  0.0000       6.99258  0.0171   0.0079   0.0324    0.0550   0.0000      0.978073   442.0370      0.640237       21.4042     -0.455355      -2.82533     -0.362791      0.267679      0.355599      0.410862      0.461438      0.485235      0.514941
  78   4 2213.3286    1.1202  1.2844  9.7515  0.0000       5.49690  0.0217   0.0111   0.0414    0.0666   0.0000      0.691232   442.6066     -0.173484       21.8687      0.879655      -3.10548     -0.899272      0.315860      0.433198      0.487123      0.539290      0.575595      0.609861
  78   5 2450.4601    1.8512  1.5255 10.7116  0.0000       3.77720  0.0242   0.0164   0.0431    0.0545   0.0000      0.500541   441.9767      0.603743       21.9394    -0.0875631      -2.51254      0.102780      0.347547      0.478836      0.534713      0.591930      0.630251      0.668492
  78   6 2675.8938    2.7148  1.5795 11.4854  0.0000       2.25623  0.0242   0.0239   0.0434    0.0535   0.0000      0.457757   441.9804       1.07768       21.3397      0.806863      -2.96111      0.426201      0.343945      0.459029      0.526085      0.580131      0.626507      0.671366
  78   7 2896.2933    3.8895  1.3555 12.2804 -0.0013       1.80777  0.0215   0.0368   0.0394    0.0622   0.0000      0.604923   442.3093       1.75830       21.5620      0.130794      -3.00482      0.882376      0.309191      0.411527      0.464006      0.529072      0.542179      0.578341
  78   8 3109.7571    4.4711  1.5966 12.4077  0.0000     0.0282320  0.0230   0.0381   0.0418    0.0538   0.0000      0.372164   443.3459       1.32584       21.8288      0.553998      -2.75931      0.258956      0.327874      0.447247      0.494654      0.568345      0.594032      0.630148
  78   9 3317.5691    4.0352  2.4560 12.0839  0.0000      0.755460  0.0300   0.0275   0.0546    0.0398   0.0000      0.197152   441.8581       2.23708       21.8067       2.16398      -2.97959     0.0751109      0.424706      0.581427      0.642217      0.723600      0.783747      0.817209
  78  10 3521.7970    3.1007  4.2018 11.5921  0.0000      0.591308  0.0465   0.0162   0.0826    0.0315   0.0000      0.148803   443.4605       3.12110       20.9604     -0.597311      -1.16191     -0.890558      0.644484      0.869360      0.988287       1.08165       1.15021       1.19698
  78  11 3722.5193    2.3716  6.8406 11.2622  0.0008      0.398616  0.0837   0.0096   0.1332    0.0261   0.0000      0.137241   442.5271      0.549257       21.2997       4.15345      -2.89794      0.977549      0.989566       1.33247       1.52309       1.68541       1.78359       1.86738
  79   1 1351.1787    0.1199  0.1390  8.9931  0.0000       51.4023  0.0091   0.0043   0.0166    0.0176   0.0000       30.3528   440.3192    -0.0104999       20.8266      0.399600      -3.73522      0.206384      0.165328      0.229182      0.269414      0.297548      0.330163      0.306377
  79   2 1688.9956    0.3466  0.4450  8.9882  0.0000       17.2589  0.0111   0.0059   0.0235    0.0293   0.0000       2.47029   441.4606     -0.278116       20.8939     -0.408944      -2.97915      0.179563      0.195652      0.261039      0.291749      0.320029      0.335165      0.361025
  79   3 1964.9870    0.6672  0.8583  9.1875  0.0000       7.60022  0.0164   0.0079   0.0325    0.0545   0.0000       1.02166   442.0648      0.441598       21.4769     -0.927061      -3.18770     -0.736084      0.253437      0.353420      0.392750      0.437507      0.460729      0.481482
  79   4 2223.7636    1.1661  1.3017  9.9214  0.0000       6.19034  0.0223   0.0116   0.0411    0.0626   0.0000      0.696314   443.3326     -0.276309       20.5867    -0.0347841      -1.71452     -0.438433      0.318214      0.435391      0.495179      0.561656      0.588648      0.638830
  79   5 2461.5850    1.8722  1.6638 10.6139  0.0006       3.82133  0.0243   0.0158   0.0461    0.0526   0.0000      0.464359   441.8292      0.817779       21.4061      0.776427      -2.38573    -0.0850217      0.351958      0.462790      0.531656      0.586979      0.624893      0.657628
  79   6 2688.0785    2.8215  1.5988 11.3400  0.0000       1.28445  0.0236   0.0236   0.0421    0.0562   0.0000      0.405656   443.4898      0.305048       21.6852       1.33468      -2.92821      0.112005      0.332724      0.457596      0.512577      0.582790      0.606248      0.636422
  79   8 3123.6922    4.4330  1.5933 12.4939  0.0000      0.950843  0.0231   0.0381   0.0433    0.0533   0.0000      0.398190   441.6028       1.68026       21.0105       2.12058      -2.50361      0.345450      0.331113      0.452357      0.505208      0.568700      0.600300      0.626122
  79   9 3332.2607    3.9422  2.5662 12.0236  0.0000      0.720343  0.0307   0.0258   0.0560    0.0380   0.0000      0.207182   442.1982       2.13258       21.4409       1.95090      -3.45541     0.0299900      0.425933      0.576398      0.646530      0.721190      0.768744      0.796087
  79  10 3537.3522    3.0784  4.6609 11.4941 -0.0001      0.724452  0.0502   0.0148   0.0888    0.0308   0.0000      0.137510   442.3278       2.01500       20.0579       2.66554      -1.21596      -1.15145      0.662233      0.883424       1.01553       1.11023       1.19330       1.24790
  79  11 3739.0162    2.3261  7.4888 11.2213 -0.0004      0.492171  0.0936   0.0090   0.1437    0.0258   0.0000      0.138649   441.7867      0.311180       22.1195      0.812645      -2.81167       3.17941       1.07047       1.41939       1.63400       1.81100       1.91182       2.00169
  80   1 1358.4898    0.1306  0.1864  8.9551  0.0000       61.2442  0.0094   0.0043   0.0201    0.0180   0.0000       21.0050   440.2588     -0.500442       21.2134      0.751463      -2.93890     -0.121905      0.157207      0.220895      0.245543      0.269027      0.278361      0.280494
  80   2 1697.0861    0.3593  0.4315  8.9535  0.0000       19.6067  0.0109   0.0060   0.0219    0.0294   0.0000       2.41722   440.9819     -0.316664       21.1820     -0.129608      -3.28474     -0.439751      0.193791      0.265530      0.301072      0.324299      0.345753      0.362421
  80   3 1974.2609    0.6770  0.8448  9.2098  0.0000       9.96727  0.0163   0.0080   0.0318    0.0557   0.0000       1.04750   441.8847     -0.148228       22.2266     0.0424083      -3.23747     0.0678453      0.250499      0.340280      0.375177      0.432681      0.450654      0.491328
  80   4 2234.0463    1.1687  1.3777  9.9998  0.0000       5.01671  0.0234   0.0113   0.0421    0.0567   0.0000      0.657683   441.6649      0.438918       22.4829      0.448701      -3.84295      0.548713      0.330984      0.433439      0.477484      0.540733      0.585273      0.604339
  80   5 2472.6721    1.8834  1.6119 10.8337  0.0024       4.09391  0.0247   0.0164   0.0445    0.0493   0.0000      0.468061   441.8223      0.553816       22.4469      0.493014      -2.10112     -0.346480      0.344006      0.467857      0.530401      0.596839      0.637340      0.666966
  80   6 2700.2790    2.8694  1.5615 11.5442  0.0000       2.32022  0.0237   0.0248   0.0427    0.0547   0.0000      0.460947   442.2492      0.845740       21.2755       1.46319      -3.14058      0.481925      0.333354      0.448413      0.487374      0.554671      0.582649      0.609380
  80   7 2922.5374    3.9482  1.4034 12.2971  0.0000       1.84527  0.0217   0.0357   0.0394    0.0562   0.0000      0.473372   442.4155       1.56123       21.8437       1.03148      -3.40305      0.856502      0.300460      0.414057      0.466561      0.522795      0.552924      0.573725
  80   8 3137.5515    4.4930  1.6351 12.6053  0.0000       1.62017  0.0241   0.0381   0.0429    0.0495   0.0000      0.395879   442.0220       2.56630       21.0289       1.34075      -2.95110      0.744988      0.336150      0.454939      0.512949      0.581499      0.610655      0.650398
  80   9 3346.9353    3.8320  2.5927 12.1559 -0.0000       1.04574  0.0314   0.0256   0.0580    0.0360   0.0000      0.238397   443.3969       1.47200       20.8486       1.45848      -2.41138      0.696670      0.433094      0.586185      0.678635      0.754589      0.795902      0.825758
  80  10 3552.6692    3.0074  4.6264 11.5074  0.0010      0.361645  0.0509   0.0146   0.0890    0.0307   0.0000      0.151140   443.0880       2.12089       22.1540       3.13326      -3.49312       1.93235      0.654576      0.891567       1.01504       1.12691       1.22206       1.25831
  80  11 3755.1428    2.2889  7.8616 11.1489  0.0013      0.318740  0.0986   0.0085   0.1515    0.0253   0.0000      0.131295   444.7756      0.728545       21.3695       5.47769      -4.65416      -1.93950       1.09634       1.50553       1.71336       1.90775       2.04654       2.13132
  81   2 1705.0925    0.3684  0.4409  8.9701  0.0000       18.9681  0.0107   0.0060   0.0224    0.0302   0.0000       2.30603   441.1438     -0.146597       21.5136      0.294990      -2.80979      0.181746      0.181946      0.248044      0.288786      0.311757      0.327300      0.359874
  81   3 1983.4383    0.7009  0.9269  9.2648  0.0000       11.5115  0.0177   0.0082   0.0334    0.0562   0.0000       1.02871   441.6905     0.0280039       21.2914    -0.0350200      -2.89255    -0.0690306      0.252540      0.336833      0.389821      0.429210      0.472972      0.495702
  81   4 2244.2867    1.2171  1.2800 10.0439 -0.0004       4.61556  0.0221   0.0120   0.0402    0.0630   0.0000      0.705033   442.5408      0.128688       21.7296       1.01621      -2.86757      -1.24190      0.302102      0.413942      0.450911      0.510330      0.533334      0.551788
  81   5 2483.5487    1.9904  1.6607 10.7870  0.0006       2.29394  0.0246   0.0165   0.0430    0.0489   0.0000      0.420821   441.9966      0.152857       21.6941      0.783399      -2.15602    -0.0137629      0.332469      0.451510      0.507752      0.569333      0.619095      0.634369
  81   6 2712.3217    2.9308  1.5606 11.6497  0.0000       2.13172  0.0232   0.0254   0.0431    0.0528   0.0000      0.439987   442.5530      0.630864       20.8000       1.54209      -2.21888      0.208554      0.312716      0.429698      0.478454      0.553724      0.578025      0.611043
  81   7 2935.4951    4.0369  1.3520 12.4894  0.0000       1.74785  0.0215   0.0376   0.0394    0.0559   0.0000      0.539737   442.3469       1.30117       21.7236       1.35914      -3.58753      0.753239      0.290999      0.397058      0.455180      0.499234      0.529194      0.554348
  81   8 3151.2782    4.5181  1.6596 12.4185  0.0000       1.10217  0.0231   0.0370   0.0428    0.0503   0.0000      0.369550   442.0719       1.99989       21.5684       2.72024      -2.96783     -0.517337      0.315264      0.443769      0.481851      0.551270      0.580427      0.607000
  81   9 3361.4492    3.8205  2.7748 12.0434  0.0002      0.674266  0.0324   0.0241   0.0583    0.0353   0.0000      0.202646   442.2316       2.33728       21.2254       1.60353      -2.16392      0.886141      0.449404      0.598710      0.685379      0.757301      0.811522      0.839804
  81  10 3568.0768    2.9273  4.8930 11.5080 -0.0016      0.410887  0.0555   0.0138   0.0947    0.0307   0.0000      0.144533   442.9847       2.85390       21.5234       2.46852      -2.16054      0.268750      0.707348      0.959946       1.08179       1.20932       1.29737       1.35037
  82   1 1372.8940    0.1406  0.1821  8.9764  0.0000       38.4015  0.0086   0.0043   0.0179    0.0171   0.0000       18.8505   440.3871      0.102410       21.4896      0.374026      -3.34722     0.0605269      0.145371      0.197465      0.229933      0.245864      0.259582      0.274571
  82   2 1713.0228    0.3790  0.5051  8.9796  0.0000       19.1907  0.0118   0.0058   0.0243    0.0311   0.0000       2.10183   441.1605     -0.363957       21.5628     -0.348661      -3.18117    -0.0712174      0.197593      0.264477      0.304504      0.338036      0.361548      0.372367
  82   3 1992.4674    0.6993  0.9522  9.3159  0.0000       8.62026  0.0179   0.0080   0.0344    0.0555   0.0000       1.02949   441.9602     0.0790615       22.0416      0.619073      -3.51920      0.320818      0.265610      0.353123      0.405856      0.450478      0.476326      0.493273
  82   4 2254.4254    1.2302  1.3668 10.0830  0.0000       5.09931  0.0228   0.0117   0.0419    0.0569   0.0000      0.704681   442.4648      0.190770       21.9288      0.549293      -3.30356     -0.538167      0.310002      0.429875      0.482207      0.536761      0.568050      0.594672
  82   5 2494.3557    2.0332  1.6286 10.8737 -0.0007       1.60773  0.0247   0.0172   0.0430    0.0516   0.0000      0.450958   442.5534      0.753100       21.8950      0.105716      -2.61325       1.27392      0.337631      0.459719      0.503110      0.581647      0.610565      0.637159
  82   6 2724.3269    2.9307  1.5538 11.7539  0.0001       2.17758  0.0237   0.0254   0.0422    0.0506   0.0000      0.439426   442.2765      0.995601       22.2017      0.977061      -2.98777     -0.849622      0.315462      0.430997      0.477484      0.553291      0.580922      0.605704
  82   7 2948.4097    4.1386  1.3770 12.4544  0.0000       1.98406  0.0213   0.0382   0.0391    0.0601   0.0000      0.515254   442.9173       1.17306       21.3898      0.917168      -3.30214     -0.531556      0.288609      0.394105      0.447243      0.503199      0.522850      0.545156
  82   8 3164.9118    4.5496  1.7440 12.3830 -0.0001       1.13879  0.0236   0.0361   0.0437    0.0498   0.0000      0.358594   442.8002       2.24936       21.2136       1.50889      -3.73243      0.162537      0.319073      0.433956      0.495781      0.539762      0.583016      0.614035
  82   9 3375.9098    3.7735  2.8609 11.9136  0.0002      0.534131  0.0322   0.0230   0.0604    0.0368   0.0000      0.186383   441.9218       1.54389       22.4795       1.78577      -2.27335     -0.283950      0.441168      0.590372      0.668759      0.749552      0.802317      0.837863
  82  10 3583.3465    2.8666  5.0893 11.5276 -0.0006      0.926541  0.0576   0.0132   0.0965    0.0296   0.0000      0.142059   443.6203       1.32875       22.9198       1.43654     -0.948696       1.51956      0.708522      0.959035       1.09880       1.21924       1.31521       1.37241
  83   1 1380.0295    0.1426  0.1691  8.9930  0.0000       29.7609  0.0080   0.0044   0.0172    0.0170   0.0000       19.9349   440.2964     -0.340204       21.2247      0.170293      -3.08634     -0.142877      0.128318      0.181957      0.196115      0.242256      0.237614      0.260700
  83   2 1720.8680    0.3786  0.5312  8.9056  0.0000       15.9427  0.0125   0.0057   0.0250    0.0329   0.0000       2.03612   440.9230      0.276267       20.9657      0.284628      -3.13213      0.577566      0.212805      0.285191      0.321105      0.353663      0.368333      0.396266
  83   3 2001.5184    0.7360  0.9622  9.2694  0.0000       7.98485  0.0176   0.0082   0.0336    0.0587   0.0000      0.942848   441.8959     -0.633068       21.4470     -0.244815      -2.76169      0.169717      0.254754      0.353025      0.395196      0.447379      0.491544      0.506226
  83   4 2264.4962    1.2665  1.4600  9.9685  0.0000       4.90719  0.0232   0.0112   0.0416    0.0545   0.0000      0.600984   442.2507      0.841636       21.1215      0.310955      -3.10036       1.19831      0.316047      0.419633      0.475746      0.527490      0.571556      0.609617
  83   5 2505.2642    2.0183  1.7341 10.7579  0.0000       1.89694  0.0249   0.0161   0.0457    0.0499   0.0000      0.421218   441.8962      0.485808       22.7325      0.386352      -2.98837     -0.966680      0.328554      0.455486      0.515234      0.580027      0.612570      0.637496
  83   6 2736.2400    3.0590  1.5434 11.7655 -0.0001       2.01369  0.0230   0.0261   0.0416    0.0506   0.0000      0.468132   442.8792      0.909069       21.3777      0.842936      -4.04019      0.696498      0.308422      0.412995      0.470859      0.532887      0.573203      0.598137
  83   7 2961.2173    4.1858  1.4004 12.4295  0.0000      0.934606  0.0216   0.0374   0.0383    0.0570   0.0000      0.478687   442.1068       1.81745       22.2674       1.30067      -3.05663    -0.0767527      0.298114      0.414605      0.470963      0.527182      0.566332      0.587901
  83   8 3178.4678    4.4387  1.7310 12.6514  0.0000       1.11979  0.0242   0.0357   0.0443    0.0422   0.0000      0.360033   442.3614       1.27314       21.6806      0.989117      -3.42425      0.364676      0.324676      0.436693      0.494980      0.552369      0.591602      0.618457
  83   9 3390.2747    3.7190  3.0909 11.8968 -0.0000      0.646667  0.0342   0.0217   0.0630    0.0343   0.0000      0.194241   441.8339       1.43537       21.9372       1.22581      -3.82222      0.673829      0.455417      0.615358      0.692579      0.778845      0.827238      0.880820
  83  10 3598.4504    2.8641  5.4474 11.4539  0.0013      0.230992  0.0615   0.0124   0.1011    0.0297   0.0000      0.136249   441.9802       1.77457       23.1566       2.08139      -2.80480     -0.276594      0.734063       1.00670       1.13275       1.25655       1.35098       1.41085
  84   1 1387.1247    0.1412  0.2010  8.9542  0.0000       40.0999  0.0101   0.0043   0.0194    0.0178   0.0000       17.7575   440.2807     -0.145511       21.3869      0.249773      -3.32204     -0.217122      0.177444      0.238880      0.249219      0.266210      0.307023      0.304305
  84   2 1728.6273    0.3909  0.5271  8.9141  0.0000       17.4115  0.0120   0.0058   0.0243    0.0322   0.0000       1.97222   440.9059    -0.0781211       21.2621      0.268843      -2.98886      0.455556      0.193689      0.261572      0.305667      0.314291      0.353883      0.360369
  84   3 2010.5001    0.7569  0.9604  9.3012  0.0000       8.32501  0.0176   0.0084   0.0334    0.0585   0.0000      0.980287   442.0584    -0.0916710       22.3161      0.298283      -3.60051      0.229003      0.247855      0.334327      0.374687      0.417841      0.448604      0.474349
  84   4 2274.4631    1.2880  1.3780 10.1923  0.0000       5.06925  0.0230   0.0121   0.0416    0.0542   0.0000      0.690467   441.5521      0.763240       22.7894      0.554673      -3.45348    -0.0437902      0.294932      0.410640      0.436078      0.496896      0.533674      0.551469
  84   5 2516.0226    2.0793  1.6941 10.9341  0.0000       2.31903  0.0249   0.0168   0.0450    0.0480   0.0000      0.451015   441.4091      0.529695       21.4350       1.26155      -2.82117      0.349748      0.325291      0.434486      0.500184      0.559190      0.599936      0.619306
  84   6 2748.0736    3.1419  1.5931 11.4787 -0.0000       1.83943  0.0222   0.0257   0.0408    0.0572   0.0000      0.380538   443.0269      0.953854       21.3019      0.971540      -3.32350     0.0953561      0.303578      0.413864      0.463433      0.531004      0.549874      0.579247
  84   7 2973.9186    4.1814  1.4833 12.2815  0.0000       1.70111  0.0213   0.0361   0.0398    0.0581   0.0000      0.434374   442.3468       1.17863       22.1649       1.14645      -3.05627      0.305113      0.289563      0.385004      0.435040      0.490540      0.510202      0.538789
  84   8 3191.9450    4.3737  1.8807 12.4688  0.0000      0.956821  0.0256   0.0333   0.0450    0.0427   0.0000      0.336916   442.5218       1.88768       22.2758       1.28783      -2.08497       1.62741      0.339910      0.458707      0.505658      0.580742      0.621578      0.648829
  84   9 3404.6254    3.6253  3.0658 11.9182  0.0000      0.628505  0.0345   0.0213   0.0629    0.0338   0.0000      0.196886   442.5363       1.74446       19.7508       1.73839      -3.01708    -0.0165407      0.452764      0.611863      0.693264      0.782210      0.824143      0.840379
  84  10 3613.5255    2.7347  5.4688 11.4801 -0.0010      0.278051  0.0638   0.0118   0.1072    0.0287   0.0000      0.151777   444.9223       1.60799       20.4804       1.08188      -1.82980       1.72264      0.748055       1.00979       1.15072       1.28048       1.35602       1.43300
  85   1 1394.1597    0.1469  0.2026  8.9519  0.0003       53.2180  0.0090   0.0042   0.0185    0.0182   0.0000       16.4873   440.0081     -0.449225       21.3076      0.264364      -3.48429     -0.133051      0.145545      0.196404      0.219848      0.236163      0.255862      0.264943
  85   2 1736.3321    0.3992  0.5486  8.9671  0.0000       15.4885  0.0123   0.0058   0.0251    0.0333   0.0000       1.87866   441.1227     -0.303670       20.9559     -0.387490      -3.12077     0.0865762      0.189503      0.258743      0.286351      0.312126      0.334677      0.357368
  85   3 2019.4600    0.7610  1.0436  9.4143  0.0001       9.23348  0.0194   0.0083   0.0357    0.0573   0.0000       1.00957   441.3671      0.329684       21.4663      0.167765      -3.92504      0.798885      0.255726      0.348935      0.393723      0.438095      0.464083      0.492311
  85   4 2284.3488    1.3019  1.5047 10.1203  0.0000       3.60676  0.0238   0.0114   0.0432    0.0528   0.0000      0.597728   441.7171     -0.641030       22.3671      0.674368      -4.21881      0.429430      0.307944      0.430448      0.479774      0.546035      0.585648      0.626113
  85   5 2526.6628    2.1247  1.6258 11.0407  0.0000       3.01749  0.0243   0.0176   0.0437    0.0492   0.0000      0.498203   442.4438   -0.00140441       22.1544      0.790988      -2.60411       1.42641      0.310914      0.423886      0.469729      0.532837      0.570250      0.610021
  85   6 2759.8767    3.1826  1.5009 11.9649  0.0000       1.02670  0.0226   0.0278   0.0410    0.0509   0.0000      0.521493   442.6885      0.490487       21.0890      0.675146      -2.71630      0.224256      0.289673      0.410472      0.445282      0.516644      0.536714      0.555178
  85   7 2986.5703    4.2782  1.4964 12.3712  0.0000      0.615537  0.0219   0.0364   0.0390    0.0557   0.0000      0.417241   442.6071       1.47554       21.3114       2.02272      -2.84849     -0.205548      0.291430      0.394296      0.448484      0.507367      0.519737      0.551330
  85   8 3205.3707    4.4275  1.8533 12.5915  0.0002       1.09079  0.0249   0.0341   0.0462    0.0424   0.0000      0.333438   443.0176       1.88984       21.2896       2.39348      -2.49725       1.21600      0.325162      0.435333      0.491466      0.551790      0.589869      0.626959
  85   9 3418.8406    3.5946  3.2785 11.9497  0.0000      0.575790  0.0365   0.0206   0.0651    0.0331   0.0000      0.173912   444.0191      0.977367       21.9945       4.56906      -2.31834      0.678554      0.472883      0.639131      0.722585      0.812175      0.853495      0.891875
  85  10 3628.8104    2.7264  6.0793 11.4398 -0.0005      0.822374  0.0722   0.0110   0.1153    0.0290   0.0000      0.146670   442.3435       2.00305       20.5743       1.48459      -2.02101      -1.13763      0.808332       1.09866       1.23623       1.37471       1.46683       1.54157
  86   1 1401.1236    0.1386  0.1885  8.9405  0.0000       55.0953  0.0090   0.0041   0.0177    0.0182   0.0000       18.7472   440.2082     -0.151095       21.5733      0.475252      -3.26891     -0.436638      0.153552      0.190826      0.235440      0.236644      0.243992      0.264677
  86   2 1743.9642    0.4022  0.5685  9.0028  0.0000       15.2846  0.0124   0.0058   0.0258    0.0326   0.0000       1.85859   441.0120      0.232460       20.9919    -0.0758509      -3.30009   -0.00745751      0.193948      0.267279      0.304151      0.334274      0.361066      0.371480
  86   3 2028.3437    0.7818  0.9643  9.4732  0.0000       8.52047  0.0171   0.0085   0.0340    0.0544   0.0000      0.977788   441.7726      0.329624       21.5702      0.529675      -2.27365     -0.673107      0.235754      0.313561      0.358950      0.406580      0.437683      0.457651
  86   4 2294.1921    1.3622  1.4203 10.1817  0.0000       4.79127  0.0228   0.0122   0.0408    0.0578   0.0000      0.601992   441.3597   0.000617435       21.6621      0.743155      -3.02968     -0.446381      0.294766      0.395622      0.441567      0.496171      0.529312      0.541482
  86   5 2537.3429    2.1739  1.6632 11.1519  0.0000       3.24271  0.0240   0.0178   0.0442    0.0455   0.0000      0.452214   441.7147      0.243300       21.7630       1.29479      -4.58226      -1.06923      0.322600      0.436961      0.483127      0.537341      0.576081      0.614121
  86   6 2771.5776    3.2509  1.5060 11.9544  0.0000       1.79354  0.0221   0.0279   0.0413    0.0520   0.0000      0.506773   442.2471       1.44352       21.6576      0.875492      -4.85014      0.535975      0.289981      0.387919      0.436726      0.499251      0.509082      0.539672
  86   7 2999.1147    4.2868  1.4619 12.5477  0.0000      0.971199  0.0217   0.0368   0.0388    0.0513   0.0000      0.450873   441.8954       1.37455       20.9618       1.29122      -3.68383     -0.562391      0.286874      0.384501      0.436832      0.489475      0.524369      0.558289
  86   8 3218.7350    4.4144  1.9722 12.5008  0.0000       1.09740  0.0259   0.0327   0.0464    0.0423   0.0000      0.315559   442.6341       1.33994       21.6031       1.74176      -3.09436     -0.688925      0.335720      0.451899      0.513165      0.564795      0.608977      0.638207
  86   9 3432.9834    3.4952  3.3196 11.9202 -0.0002      0.406696  0.0370   0.0196   0.0674    0.0329   0.0000      0.184079   442.5295       1.21085       21.6836       1.71317      -1.74880      0.383434      0.466045      0.635603      0.718805      0.808652      0.858903      0.902733
  86  10 3643.4946    2.6677  6.2686 11.4533  0.0007      0.521263  0.0753   0.0106   0.1188    0.0279   0.0000      0.146426   442.4442       4.51835       21.8559      0.107440     -0.198145       3.87896      0.812631       1.11055       1.25699       1.41819       1.49341       1.57291
  87   1 1408.0491    0.1498  0.2009  8.9680  0.0000       58.5099  0.0090   0.0042   0.0183    0.0183   0.0000       16.0776   439.9604    0.00819083       21.0546     0.0541381      -3.34395     0.0558644      0.147457      0.196876      0.230611      0.241753      0.271619      0.259198
  87   2 1751.5000    0.4059  0.5133  9.0195  0.0000       15.1588  0.0113   0.0059   0.0237    0.0330   0.0000       1.89633   440.9693    0.00782505       21.2278      0.364195      -3.39629     -0.400770      0.179876      0.235385      0.277155      0.309907      0.323973      0.352646
  87   3 2037.1683    0.7907  1.0624  9.4647  0.0003       7.59955  0.0188   0.0084   0.0360    0.0585   0.0000      0.931317   441.8520     -0.731259       20.6547      0.803538      -3.85996    -0.0990043      0.247887      0.340666      0.386996      0.440365      0.474865      0.491150
  87   4 2303.8799    1.3975  1.6308 10.1393  0.0004       3.93259  0.0244   0.0115   0.0437    0.0515   0.0000      0.523593   442.4959      0.592542       21.4619      0.881446      -3.22410      0.260396      0.306162      0.408973      0.461627      0.509833      0.545981      0.579558
  87   5 2547.8550    2.2240  1.7238 11.0815 -0.0000       2.28295  0.0248   0.0177   0.0443    0.0491   0.0000      0.444222   441.8731       1.19096       21.4652      0.924187      -2.91060       1.34929      0.316760      0.430646      0.480098      0.552780      0.587827      0.605642
  87   6 2783.2335    3.2543  1.5878 11.9573 -0.0000       1.64467  0.0233   0.0272   0.0410    0.0477   0.0000      0.439338   442.9040       1.13538       21.7294       1.25144      -3.12873     -0.362236      0.293419      0.403901      0.461518      0.512504      0.521348      0.571491
  87   7 3011.6143    4.3263  1.4832 12.4763  0.0000       1.13571  0.0216   0.0366   0.0398    0.0542   0.0000      0.458315   442.8944       1.60654       22.0649       1.23022      -2.85412      0.452291      0.272117      0.374783      0.409632      0.466724      0.496133      0.521685
  87   8 3231.9728    4.3156  2.1161 12.3302  0.0004      0.776611  0.0263   0.0301   0.0480    0.0419   0.0000      0.264800   442.7126       2.31654       21.0299       2.09366      -2.35377     -0.387262      0.334823      0.459262      0.510050      0.589002      0.625976      0.660367
  87   9 3447.2218    3.4504  3.6285 11.8913  0.0000       1.11725  0.0394   0.0184   0.0714    0.0316   0.0000      0.170768   442.3437       1.82542       21.1976       3.39958      -2.96374      -1.54639      0.491813      0.674374      0.749213      0.860774      0.912936      0.967091
  87  10 3658.4381    2.6051  6.3539 11.4484 -0.0015      0.515167  0.0768   0.0101   0.1216    0.0272   0.0000      0.159926   443.2704       2.38152       20.0149       4.59112      -2.74855      -1.27724      0.815602       1.08767       1.25611       1.37931       1.49050       1.56765
  88   1 1414.9304    0.1598  0.1926  9.0017  0.0000       59.4849  0.0078   0.0044   0.0171    0.0177   0.0000       14.7960   439.9969     -0.159173       21.8799     -0.503592      -3.12008     -0.179342      0.121432      0.159864      0.189612      0.210288      0.207607      0.231805
  88   2 1758.9709    0.4304  0.6038  8.9440  0.0000       14.4839  0.0129   0.0059   0.0261    0.0366   0.0000       1.68862   440.8775     0.0943875       21.6336      0.650661      -3.89788      0.493694      0.201254      0.274865      0.307696      0.345479      0.359903      0.377658
  88   3 2045.9037    0.8246  1.0118  9.5499  0.0000       6.28591  0.0179   0.0088   0.0340    0.0566   0.0000      0.927007   442.0009      0.373692       21.4003     -0.169096      -3.71088    -0.0854003      0.231117      0.328397      0.356447      0.418644      0.434136      0.452551
  88   4 2313.5396    1.3972  1.4958 10.3365  0.0000       4.15878  0.0238   0.0122   0.0420    0.0521   0.0000      0.614931   442.2407      0.388896       21.5635      0.600705      -2.87563      0.654922      0.293597      0.403133      0.453401      0.520563      0.557626      0.576512
  88   5 2558.3075    2.3160  1.7011 11.1435  0.0000       2.20682  0.0239   0.0183   0.0441    0.0486   0.0000      0.454860   442.4219      0.836884       20.9548     0.0882053      -3.27867     -0.367956      0.305525      0.407690      0.452390      0.505819      0.551909      0.571356
  88   6 2794.8137    3.3453  1.6185 11.7955 -0.0012       1.08056  0.0227   0.0269   0.0411    0.0525   0.0000      0.404163   442.4692      0.483022       21.0358      0.482003      -4.08625      0.732874      0.289499      0.398820      0.443184      0.499973      0.523539      0.560252
  88   7 3024.0430    4.4520  1.4866 12.6906  0.0000       1.70627  0.0218   0.0382   0.0395    0.0498   0.0000      0.438291   442.8481       1.28067       20.5104       1.43880      -3.24228     -0.195145      0.276989      0.380022      0.418338      0.474285      0.506492      0.525754
  88   8 3245.2006    4.2789  2.1523 12.3793  0.0000       1.11740  0.0269   0.0294   0.0483    0.0394   0.0000      0.303554   442.8405       2.67788       21.1255       1.76276      -4.18128       1.80886      0.336652      0.452346      0.513686      0.577697      0.608745      0.638356
  88   9 3461.0927    3.3851  4.0043 11.7798  0.0004      0.263989  0.0434   0.0168   0.0764    0.0322   0.0000      0.164289   442.4991       1.51617       21.9184      0.896648      -3.41609       2.06364      0.529508      0.729927      0.822375      0.919161      0.988542       1.05121
  88  10 3673.3582    2.5848  6.8469 11.4282  0.0000      0.593569  0.0834   0.0097   0.1284    0.0267   0.0000      0.142183   443.4976       2.64094       18.6871       1.98503      -3.16832       1.48570      0.855373       1.16627       1.31956       1.48730       1.58512       1.66390
  89   1 1421.7433    0.1626  0.2318  8.9462  0.0000       28.5396  0.0093   0.0042   0.0191    0.0175   0.0000       12.2238   440.3033    -0.0703594       21.1340     -0.119144      -3.32960     -0.400733      0.138853      0.191137      0.225963      0.249787      0.257424      0.283022
  89   2 1766.4090    0.4196  0.6281  8.9654  0.0000       15.2951  0.0130   0.0057   0.0277    0.0358   0.0000       1.75102   441.1415   -0.00403566       21.3811     -0.292349      -3.37466      0.148141      0.192571      0.258062      0.294525      0.337298      0.356213      0.378239
  89   3 2054.6357    0.8205  1.0898  9.5594  0.0000       7.16413  0.0197   0.0087   0.0363    0.0565   0.0000      0.969073   441.8610     -0.550755       21.3369     -0.256026      -3.23970     -0.921277      0.253867      0.352130      0.390054      0.431188      0.465910      0.495523
  89   4 2323.0926    1.4220  1.5268 10.4389 -0.0004       4.40446  0.0237   0.0124   0.0432    0.0467   0.0000      0.594523   442.5719      0.787780       21.6002      0.757390      -2.37945      0.307015      0.290510      0.394292      0.438308      0.505655      0.521989      0.552219
  89   5 2568.7592    2.2905  1.6986 11.1708  0.0000       2.26652  0.0244   0.0181   0.0442    0.0471   0.0000      0.455255   442.4031      0.375894       22.4406      0.794413      -3.46524      0.149945      0.305845      0.417869      0.464784      0.521645      0.548123      0.583575
  89   6 2806.3674    3.3349  1.5140 12.0001 -0.0045       1.67016  0.0223   0.0277   0.0404    0.0475   0.0000      0.504245   442.3442      0.944060       20.8204      0.931370      -2.87440      0.249849      0.278629      0.379493      0.425573      0.491059      0.520574      0.543355
  89   7 3036.3350    4.4496  1.5622 12.4645 -0.0001      0.675934  0.0221   0.0362   0.0391    0.0508   0.0000      0.416713   442.4867       1.39799       21.7452       1.85977      -3.62823      0.276235      0.279162      0.377793      0.421210      0.474642      0.494342      0.539338
  89   8 3258.2773    4.2739  2.1825 12.4064  0.0005      0.813364  0.0269   0.0292   0.0494    0.0376   0.0000      0.261605   442.6570       1.40976       21.0531      0.811460      -2.99644      0.303843      0.337677      0.453058      0.524413      0.582574      0.627922      0.651452
  89   9 3475.1612    3.3229  4.1204 11.7142  0.0005      0.825375  0.0452   0.0161   0.0784    0.0319   0.0000      0.170277   443.4394       1.44884       21.7273       1.29576      -1.10339      -2.57056      0.534660      0.723404      0.827131      0.919054      0.992305       1.03818
  90   1 1428.5315    0.1650  0.2497  8.9439  0.0004       30.0782  0.0097   0.0042   0.0207    0.0176   0.0000       11.2046   440.0953   -0.00940428       21.2931      0.261221      -3.20735    -0.0315084      0.166812      0.223484      0.266604      0.309826      0.352710      0.365512
  90   2 1773.7478    0.4378  0.6326  8.9850  0.0000       16.1532  0.0127   0.0058   0.0273    0.0361   0.0000       1.69732   440.9790      0.189081       20.7726     -0.267215      -2.98140     0.0321001      0.184757      0.239626      0.281510      0.307283      0.330807      0.340091
  90   3 2063.2859    0.8301  1.0422  9.5762  0.0000       6.50407  0.0187   0.0087   0.0352    0.0568   0.0000       1.00400   441.9956    -0.0670142       21.1431    -0.0439505      -2.51487      0.238113      0.244274      0.325506      0.368732      0.416317      0.444410      0.463203
  90   4 2332.6110    1.4600  1.5710 10.3017  0.0000       4.19385  0.0238   0.0121   0.0428    0.0517   0.0000      0.560277   442.5193       1.11481       21.7830     -0.320132      -3.38080     -0.516922      0.296339      0.398485      0.459463      0.517043      0.538804      0.566283
  90   5 2579.1330    2.2846  1.7809 11.3340  0.0000       2.60786  0.0259   0.0179   0.0461    0.0425   0.0000      0.459531   442.3247       1.20898       20.7967       1.02517      -3.03342      0.641161      0.309004      0.416716      0.481558      0.535125      0.563916      0.589539
  90   6 2817.8627    3.5249  1.5457 11.9674  0.0000       2.10455  0.0222   0.0288   0.0393    0.0528   0.0000      0.495055   442.4046      0.126415       22.3532       1.72878      -2.98026      0.447366      0.279339      0.379083      0.421952      0.484975      0.501071      0.532657
  90   7 3048.6203    4.3997  1.6274 12.4893  0.0000      0.349398  0.0225   0.0352   0.0411    0.0486   0.0000      0.412198   442.5411       1.51408       21.5501       2.34066      -3.02134      0.640611      0.277822      0.376105      0.423835      0.480635      0.511949      0.534442
  90   8 3271.3275    4.1980  2.3529 12.2897  0.0005      0.837830  0.0282   0.0273   0.0511    0.0378   0.0000      0.230406   443.2948       1.61959       22.3450       2.19058      -2.76942      0.384066      0.347017      0.478700      0.535628      0.597472      0.623221      0.666420
  90   9 3488.9707    3.2411  4.1518 11.8410 -0.0003      0.658470  0.0461   0.0159   0.0809    0.0301   0.0000      0.191162   442.7952       1.90763       21.8684       2.47929      -2.38760      0.126584      0.535465      0.732634      0.822996      0.924375      0.983997       1.02423
  91   1 1435.2537    0.1713  0.2303  8.9410  0.0000       22.6838  0.0088   0.0042   0.0186    0.0175   0.0000       11.1156   439.9212     -0.131826       21.1121     -0.101620      -3.40957     0.0202173      0.142249      0.198609      0.227048      0.244906      0.267309      0.281512
  91   2 1781.0332    0.4522  0.6372  8.9859  0.0000       14.5402  0.0134   0.0059   0.0255    0.0361   0.0000       1.60855   440.6891      0.108158       21.8666      0.970531      -3.11357      0.214745      0.187427      0.268055      0.290337      0.329499      0.360318      0.372574
  91   3 2071.9287    0.8555  1.0173  9.7057 -0.0000       9.05505  0.0180   0.0090   0.0352    0.0544   0.0000       1.02222   441.3809    0.00460313       21.5826     -0.162152      -3.70199      0.792544      0.223611      0.301387      0.335440      0.391570      0.417770      0.439568
  91   4 2341.9684    1.4948  1.5928 10.3849  0.0000       4.07402  0.0235   0.0122   0.0435    0.0481   0.0000      0.550829   442.5988      0.184877       21.8931       1.00057      -3.62620     -0.308721      0.292434      0.392646      0.444685      0.496718      0.524674      0.552803
  91   5 2589.4850    2.4057  1.7776 11.1547  0.0000       2.65641  0.0245   0.0182   0.0447    0.0482   0.0000      0.421290   441.8840      0.761732       21.8568      0.730222      -3.28246      -1.14168      0.294928      0.398872      0.449679      0.497883      0.533604      0.558940
  91   6 2829.2434    3.4948  1.5111 12.2163  0.0000       2.33811  0.0222   0.0297   0.0404    0.0500   0.0000      0.522842   442.7738      0.553203       21.8315       1.74281      -2.25706      0.233279      0.266566      0.362264      0.403414      0.461508      0.494110      0.517719
  91   7 3060.7391    4.4339  1.5164 12.6428 -0.0006      0.547248  0.0216   0.0367   0.0405    0.0483   0.0000      0.466047   442.3958      0.966784       22.3580       1.60303      -3.82004     -0.703072      0.268230      0.359727      0.401369      0.459486      0.480991      0.500634
  91   8 3284.3059    4.2383  2.4508 12.2648  0.0001      0.965371  0.0284   0.0267   0.0523    0.0365   0.0000      0.226041   442.4927       1.84242       20.8841       2.20842      -3.32153      0.580360      0.342992      0.467560      0.529209      0.602164      0.626415      0.668307
  91   9 3502.7669    3.2215  4.4480 11.8557 -0.0016      0.858897  0.0493   0.0152   0.0856    0.0293   0.0000      0.201022   443.9343       3.64583       21.7676       2.22552      -1.16091      0.135117      0.553667      0.756432      0.854593      0.947297       1.00666       1.05593
  92   1 1441.9485    0.1632  0.2361  8.9368  0.0000       36.8481  0.0094   0.0041   0.0185    0.0179   0.0000       11.7617   440.2104    -0.0463267       21.2906      0.178304      -3.24262     -0.115367      0.139814      0.195363      0.221685      0.242331      0.252220      0.270557
  92   2 1788.2567    0.4724  0.6289  8.9910  0.0000       11.4116  0.0125   0.0060   0.0257    0.0370   0.0000       1.53538   440.8218     -0.408715       21.0410    -0.0355361      -3.00432     0.0492676      0.180629      0.244578      0.278486      0.310747      0.337473      0.349697
  92   3 2080.4860    0.8799  1.1267  9.6017  0.0000       8.35512  0.0197   0.0089   0.0367    0.0590   0.0000      0.969734   442.0199      0.106901       21.7035     -0.296878      -3.91315      0.343110      0.235998      0.315168      0.352060      0.397619      0.432659      0.451540
  92   4 2351.3698    1.5088  1.7235 10.3499  0.0000       4.31968  0.0259   0.0119   0.0445    0.0490   0.0000      0.516116   442.0412      0.494370       21.4515      0.207352      -4.36944       1.11670      0.300235      0.417869      0.466256      0.537355      0.558904      0.598835
  92   5 2599.7460    2.4563  1.7174 11.3010  0.0002       3.26341  0.0240   0.0189   0.0434    0.0469   0.0000      0.453393   442.1263      0.434941       21.3153      0.918488      -3.36289    -0.0842910      0.289564      0.395867      0.446146      0.496549      0.529449      0.558250
  92   6 2840.5613    3.5849  1.5566 12.0649  0.0000       1.49453  0.0222   0.0287   0.0397    0.0494   0.0000      0.437856   443.1621       1.53160       21.6096       1.55121      -2.27910     0.0444873      0.267181      0.375754      0.415288      0.470997      0.489688      0.512831
  92   7 3073.0017    4.4898  1.6609 12.5483  0.0002       2.34052  0.0224   0.0348   0.0408    0.0447   0.0000      0.386463   442.7033       1.42392       22.1005       1.45986      -3.65016      0.767762      0.275196      0.372174      0.416150      0.467271      0.496124      0.524003
  92   8 3297.2306    4.1249  2.4615 12.2465 -0.0001      0.955604  0.0289   0.0261   0.0520    0.0376   0.0000      0.271236   442.4770       1.62880       21.1829       2.02344      -3.30433     -0.580334      0.343752      0.470204      0.527353      0.590185      0.634102      0.663216
  92   9 3516.4365    3.2098  4.6962 11.7466  0.0028      0.251310  0.0520   0.0144   0.0889    0.0313   0.0000      0.164986   442.0103      0.889221       21.3769       2.64408      -3.10310     -0.470821      0.574312      0.772926      0.880161      0.992788       1.04468       1.09561
  93   0  980.3593    0.0298  0.0109  9.2310 -0.0093      -17.1115  0.0142   0.0056   0.0059    0.0129   0.0000       3493.34   437.3608     -0.482551       21.0128      -1.26220      -4.87295       1.52415      0.211485      0.220271      0.327677      0.327221      0.362475      0.542678
  93   1 1448.5868    0.1646  0.2266  8.9127  0.0000       43.8123  0.0088   0.0042   0.0180    0.0182   0.0000       11.7598   440.1470     -0.186872       21.5787      0.151137      -3.27631    -0.0573529      0.138262      0.183615      0.224209      0.264678      0.266982      0.263857
  93   2 1795.4210    0.4624  0.6313  9.0680  0.0011       15.3645  0.0128   0.0060   0.0258    0.0356   0.0000       1.70465   440.6646     -0.122173       21.7721    -0.0885328      -3.23508     0.0739334      0.178630      0.239637      0.274614      0.301677      0.329745      0.349594
  93   3 2088.9621    0.8770  1.1839  9.6264  0.0000       7.60382  0.0203   0.0086   0.0378    0.0547   0.0000      0.922596   441.7888     0.0808044       21.3386     -0.122548      -2.71640    -0.0748836      0.246754      0.329190      0.372174      0.417372      0.442587      0.472887
  93   4 2360.6276    1.5652  1.7173 10.3384  0.0001       3.56738  0.0255   0.0121   0.0435    0.0491   0.0000      0.509721   442.1756      0.671207       21.5904     -0.131677      -3.66187    -0.0454421      0.292113      0.412221      0.462330      0.505578      0.544153      0.576109
  93   5 2609.9350    2.5106  1.8164 11.1710  0.0000       2.20416  0.0240   0.0185   0.0444    0.0472   0.0000      0.391008   442.1359      0.689281       22.1424      0.151008      -3.88884      0.408258      0.290584      0.397355      0.449791      0.493977      0.534254      0.553631
  93   6 2851.8196    3.6345  1.6371 12.0417  0.0000       1.77453  0.0228   0.0283   0.0403    0.0487   0.0000      0.416941   442.6401       1.41933       21.7097      0.959345      -2.70603     -0.146223      0.271238      0.365499      0.418235      0.467061      0.500119      0.526373
  93   7 3084.9553    4.4257  1.7149 12.7215  0.0000       1.48693  0.0237   0.0346   0.0427    0.0414   0.0000      0.428958   441.9436       1.54790       21.3432       1.36787      -3.41890     -0.342605      0.274533      0.377470      0.420449      0.477092      0.512701      0.540291
  93   8 3310.0159    4.0319  2.5802 12.3350  0.0001      0.571968  0.0299   0.0250   0.0551    0.0340   0.0000      0.248969   442.4349       2.32455       21.4932      0.697841      -3.04674      0.631159      0.354325      0.479929      0.546047      0.598652      0.651750      0.682893
  93   9 3530.1676    3.1407  4.9407 11.7149 -0.0008      0.515904  0.0561   0.0136   0.0944    0.0310   0.0000      0.162672   444.1306       2.17882       20.9946       3.42515      -1.57025      0.181211      0.596323      0.803100      0.903345       1.03585       1.08192       1.14669
  94   1 1455.1674    0.1789  0.2434  8.9312  0.0000       39.9190  0.0095   0.0042   0.0173    0.0186   0.0000       9.97962   440.0688      0.140567       21.5629     -0.409871      -3.85291    -0.0894557      0.141934      0.192372      0.208980      0.238085      0.256097      0.268296
  94   2 1802.5568    0.4823  0.6863  8.9942  0.0000       13.6635  0.0134   0.0060   0.0269    0.0392   0.0000       1.47516   440.9660     -0.333525       21.3302     0.0475850      -3.89624      0.423401      0.191456      0.263334      0.297331      0.331917      0.370537      0.380976
  94   3 2097.3976    0.9024  1.1993  9.5960  0.0000       7.38892  0.0201   0.0087   0.0376    0.0587   0.0000      0.865169   441.3561     0.0123135       21.6576    -0.0416333      -2.86879      0.194531      0.238935      0.329117      0.370549      0.408189      0.440368      0.462706
  94   4 2369.8244    1.5771  1.7277 10.3412  0.0000       3.70766  0.0249   0.0119   0.0440    0.0498   0.0000      0.502338   441.5546      0.563569       21.4694     -0.266817      -1.61011      0.184005      0.288192      0.401620      0.445021      0.513404      0.535522      0.563021
  94   5 2620.0935    2.5586  1.7649 11.3209 -0.0002       1.89848  0.0240   0.0190   0.0434    0.0466   0.0000      0.417365   442.6047      0.376140       21.0638      0.383163      -3.87196      0.113514      0.284032      0.390995      0.441196      0.506925      0.524735      0.548522
  94   6 2862.9800    3.7640  1.5814 12.1506  0.0000       1.63457  0.0222   0.0298   0.0389    0.0493   0.0000      0.436037   442.1837       1.53422       21.7141       1.44976      -2.37175     -0.928137      0.259946      0.354535      0.391658      0.450402      0.473367      0.507247
  94   7 3096.9198    4.5443  1.7219 12.5778 -0.0000       1.10121  0.0230   0.0344   0.0414    0.0453   0.0000      0.385370   443.0315       1.24716       21.5785       1.57786      -2.15771      0.364075      0.269710      0.370574      0.418384      0.466762      0.502902      0.524093
  94   8 3322.8504    4.0468  2.8362 12.1191  0.0001      0.781967  0.0317   0.0230   0.0560    0.0351   0.0000      0.214606   442.5719       1.08803       22.1400       1.27370      -3.73904       1.10652      0.370519      0.503638      0.570895      0.638886      0.684651      0.717614
  94   9 3543.7727    3.0594  4.9784 11.8114 -0.0004      0.496440  0.0568   0.0133   0.0974    0.0293   0.0000      0.172396   442.8177       2.01514       21.9079       3.01544      -2.21734     -0.396961      0.592677      0.812852      0.925666       1.02830       1.09883       1.15006
  95   1 1461.7191    0.1789  0.2464  8.9047  0.0000       47.3478  0.0092   0.0042   0.0177    0.0183   0.0000       10.2121   439.9891    -0.0248487       21.3283     0.0996033      -2.99062     -0.714531      0.130376      0.177094      0.183439      0.205806      0.235074      0.243421
  95   2 1809.5753    0.4913  0.6551  8.9775  0.0000       11.7079  0.0128   0.0061   0.0257    0.0398   0.0000       1.49174   440.8022    -0.0417317       21.3854      0.164729      -3.17202      0.233448      0.171881      0.239825      0.261146      0.298216      0.317342      0.321938
  95   3 2105.8168    0.9175  1.2175  9.6516  0.0000       6.71530  0.0206   0.0089   0.0377    0.0574   0.0000      0.880747   441.9778     -0.311151       21.2552       1.00584      -2.60411     0.0529833      0.239313      0.329767      0.371890      0.418042      0.451049      0.469164
  95   4 2378.9404    1.6124  1.8192 10.4486  0.0000       3.89439  0.0258   0.0119   0.0457    0.0452   0.0000      0.475356   442.5385      0.264513       21.8837      0.671794      -3.37235     0.0170686      0.299488      0.409162      0.461011      0.510620      0.539272      0.570474
  95   5 2630.2323    2.5684  1.7562 11.3683  0.0000       2.81738  0.0245   0.0192   0.0426    0.0447   0.0000      0.445325   442.5129      0.426849       21.7065     -0.125162      -2.49047       1.14165      0.279290      0.389910      0.433468      0.495709      0.522901      0.553742
  95   6 2874.1215    3.7445  1.5638 12.2543  0.0000       1.13253  0.0218   0.0301   0.0403    0.0473   0.0000      0.467815   442.0132       1.56341       22.0093       1.43760      -3.07090      0.115632      0.255262      0.356130      0.397674      0.452067      0.469536      0.503085
  95   7 3108.8041    4.4358  1.7334 12.7081 -0.0002       1.01321  0.0232   0.0338   0.0427    0.0399   0.0000      0.395789   443.0374       1.60580       21.7917       2.15674      -2.92876       1.08588      0.270457      0.375975      0.417614      0.471928      0.500182      0.532519
  95   8 3335.4890    4.0122  3.0067 12.0523  0.0000      0.484690  0.0327   0.0221   0.0585    0.0347   0.0000      0.199428   442.4489      0.211918       20.6038       2.58625      -2.65659     -0.491957      0.374431      0.518360      0.577476      0.651423      0.697305      0.732734
  95   9 3557.3169    2.9748  5.0712 11.7390 -0.0017      0.641401  0.0598   0.0127   0.0985    0.0297   0.0000      0.173141   441.9614       2.09551       20.8976      0.407216      -5.51082      0.423310      0.610596      0.819515      0.954629       1.05489       1.14132       1.19366
  96   1 1468.2086    0.1865  0.2891  8.9236  0.0000       28.6455  0.0099   0.0041   0.0201    0.0194   0.0000       7.88619   440.1185     -0.318763       21.4087      0.160752      -3.62483     -0.572832      0.148780      0.195822      0.206798      0.231558      0.251341      0.262720
  96   2 1816.5829    0.4819  0.6978  9.0662  0.0000       15.9996  0.0137   0.0059   0.0276    0.0408   0.0000       1.61556   440.7134     -0.198000       21.7667      0.893687      -4.11932     -0.405122      0.178405      0.244923      0.271793      0.318465      0.326258      0.342258
  96   3 2114.0861    0.9434  1.2680  9.7131  0.0000       5.34868  0.0209   0.0088   0.0378    0.0537   0.0000      0.812300   441.6886     0.0220351       20.9519     -0.313769      -3.42894     -0.188820      0.235729      0.318873      0.363189      0.411523      0.431138      0.447134
  96   4 2388.0379    1.6564  1.7715 10.5601  0.0000       3.64817  0.0254   0.0125   0.0447    0.0469   0.0000      0.506373   441.6483    -0.0200767       21.9704       1.57959      -3.32148     -0.616260      0.294119      0.391880      0.434645      0.490245      0.522437      0.552646
  96   5 2640.2120    2.5898  1.8185 11.5211  0.0000       1.85478  0.0247   0.0192   0.0445    0.0421   0.0000      0.424056   442.2942      0.775009       21.4853      0.288180      -4.14044      0.208701      0.284283      0.391366      0.430146      0.495142      0.530313      0.558409
  96   6 2885.1780    3.7539  1.6662 12.2124 -0.0000       1.42730  0.0226   0.0285   0.0405    0.0444   0.0000      0.402696   442.4394      0.538440       21.3263      0.789181      -2.87615      0.656196      0.266638      0.368161      0.410666      0.465864      0.496251      0.524254
  96   7 3120.6476    4.4941  1.7353 12.6886  0.0000       1.31269  0.0229   0.0338   0.0417    0.0418   0.0000      0.405397   442.8652       1.51142       20.7694       2.11233      -2.40976      0.465636      0.272009      0.369432      0.413810      0.467295      0.506554      0.529792
  96   8 3348.1476    3.9457  3.0721 12.1324  0.0001      0.211300  0.0339   0.0215   0.0600    0.0338   0.0000      0.199884   443.1224       2.22094       22.0281       2.72753      -2.83267       1.12056      0.382266      0.540784      0.591675      0.682060      0.716690      0.743969
  96   9 3570.8412    3.0333  5.5924 11.6984  0.0034      0.787715  0.0648   0.0102   0.1022    0.0189   0.0000      0.154344   442.6912       1.68540       21.2109       2.21509      -2.98231      0.980379      0.639645      0.874287      0.987963       1.11166       1.19047       1.25001
  97   1 1474.6703    0.1891  0.2965  8.8819  0.0000       43.1026  0.0099   0.0041   0.0197    0.0191   0.0000       7.89877   440.0527     0.0323435       21.1326      0.120801      -3.24583      0.470573      0.136585      0.181675      0.212871      0.240259      0.254182      0.266064
  97   2 1823.5370    0.5032  0.7564  9.0224  0.0000       16.1848  0.0144   0.0060   0.0288    0.0421   0.0000       1.49081   440.7881     -0.105406       22.2860      0.560893      -3.53017     0.0606480      0.182502      0.249073      0.273498      0.316310      0.330061      0.365875
  97   3 2122.3864    0.9626  1.2786  9.6300  0.0000       5.65501  0.0209   0.0088   0.0376    0.0573   0.0000      0.810211   441.7299     -0.114904       21.4694     -0.204900      -3.68145      0.567351      0.242591      0.325741      0.371010      0.417431      0.440765      0.453680
  97   4 2397.0179    1.6850  1.8707 10.6037  0.0000       3.59230  0.0258   0.0122   0.0465    0.0421   0.0000      0.475200   441.9581     -0.237641       21.7375       1.78390      -3.56393     -0.797001      0.291139      0.398401      0.450290      0.514345      0.552233      0.576118
  97   5 2650.2347    2.6930  1.9017 11.3084  0.0001       1.94072  0.0245   0.0190   0.0441    0.0461   0.0000      0.381190   442.2759       1.18688       22.1162      0.586944      -2.98347      0.631578      0.284927      0.387328      0.432623      0.496692      0.537357      0.565158
  97   6 2896.1995    3.8382  1.6424 12.2315  0.0000       1.20755  0.0223   0.0294   0.0409    0.0462   0.0000      0.431341   442.5028       1.28649       21.1908       1.08830      -3.41247    0.00988279      0.257934      0.354612      0.405356      0.461203      0.487815      0.517901
  97   7 3132.4137    4.5033  1.8942 12.5580  0.0001       1.34265  0.0242   0.0319   0.0429    0.0399   0.0000      0.341156   443.0081       1.17380       22.3064       2.10748      -2.88213      0.306185      0.275598      0.379161      0.421971      0.479120      0.512287      0.543504
  97   8 3360.7379    3.8534  2.9969 12.2073 -0.0002      0.540034  0.0336   0.0215   0.0606    0.0328   0.0000      0.239718   441.9439       1.91654       21.3006     -0.288355      -2.79750      0.389698      0.377384      0.513177      0.587456      0.657830      0.703244      0.732217
  97   9 3584.0662    2.9193  5.4410 11.7196 -0.0017      0.163651  0.0645   0.0118   0.1043    0.0287   0.0000      0.173286   443.6311       1.25054       21.3904       1.34464      -2.53908      -1.75105      0.620598      0.847424      0.977080       1.06779       1.16173       1.20980
  98   0 1005.6214    0.0337  0.0079  9.2238 -0.0174       215.389  0.0202   0.0056   0.0052    0.0128   0.0000       2676.97   436.6470    -0.0246262       21.0119    -0.0915615      -2.93370     -0.367179      0.277475      0.325975      0.348666      0.431337      0.437583      0.486627
  98   1 1481.0702    0.1976  0.2797  8.9136  0.0000       32.2175  0.0090   0.0042   0.0187    0.0187   0.0000       7.69549   439.9466     -0.325852       21.3991     0.0565140      -3.34746     0.0890171      0.129001      0.165299      0.202443      0.211475      0.232710      0.244751
  98   2 1830.4452    0.5088  0.7667  9.0488  0.0000       14.5945  0.0144   0.0060   0.0287    0.0411   0.0000       1.40802   440.5765     -0.523299       21.3892     -0.155320      -2.98509      0.317668      0.181441      0.242943      0.273072      0.318142      0.332425      0.349425
  98   3 2130.6725    0.9697  1.3095  9.6404  0.0000       6.22882  0.0217   0.0088   0.0384    0.0597   0.0000      0.812291   441.4058      0.381523       21.6864      0.221328      -3.14099      0.592261      0.238697      0.337884      0.378730      0.427743      0.444283      0.474825
  98   4 2405.9208    1.7185  1.8434 10.5491  0.0000       3.27663  0.0257   0.0124   0.0450    0.0463   0.0000      0.488558   441.0548      0.443498       21.2703      0.471399      -3.38342     0.0331052      0.285523      0.389766      0.440036      0.492804      0.547136      0.560638
  98   5 2660.1476    2.6799  1.8337 11.4433  0.0000       1.23332  0.0245   0.0192   0.0440    0.0447   0.0000      0.403077   442.2430       1.50584       21.2974       1.37405      -3.67535    -0.0907382      0.275291      0.375573      0.418549      0.477935      0.501879      0.524013
  98   6 2907.1392    3.8977  1.6275 12.4357  0.0000       2.15847  0.0225   0.0305   0.0405    0.0432   0.0000      0.492389   442.4850       1.58189       22.0091       1.79167      -3.65328      0.164560      0.253969      0.340940      0.382328      0.439947      0.450503      0.475780
  98   7 3144.0324    4.5532  1.8862 12.4849 -0.0000      0.126189  0.0237   0.0319   0.0425    0.0427   0.0000      0.341292   442.4084       1.83295       20.9107      0.802504      -2.71072     -0.429395      0.269915      0.371311      0.413244      0.466073      0.496481      0.519623
  98   8 3373.3044    3.8703  3.3441 12.0081  0.0000      0.589717  0.0357   0.0199   0.0638    0.0337   0.0000      0.168470   443.1449       1.87627       21.2776       2.93659      -1.12343     -0.289184      0.393575      0.532814      0.605003      0.682810      0.737364      0.776584
[truncated: 184,786 more chars]
