# Supplementary material for: Global-Mode Analysis of Full-Disk Data from the Michelson Doppler Imager and the Helioseismic and Magnetic Imager
Source: Sol Phys. 2018 Jan 31;293(2):29. doi: 10.1007/s11207-017-1201-5 (PMC6566312; doi:10.1007/s11207-017-1201-5)
Supplement: Supplementary file 3 — (TAR 230.0 MB) [file 11207_2017_1201_MOESM3_ESM.tar › MDI/mdivwcomm.4830]

   0  15 2228.6796    1.1230  0.6766  9.8187  0.0000  0.1152   0.2485   1.3215    1.9337   0.0000    -0.0000       0.00000       0.00000       0.00000       0.00000       0.00000       0.00000       0.00000       0.00000       0.00000       0.00000       0.00000
   1  12 1885.0904    0.4637  0.3916  9.8771  0.0000  0.1953   0.1084   0.4291    0.2003   0.0000   318.3794      -36.3348       0.00000       0.00000       0.00000       0.00000       570.501       80.0212       0.00000       0.00000       0.00000       0.00000
   1  13 2020.7552    0.7440  0.9495  9.5911  0.0000  0.1235   0.0699   0.2330    0.4476   0.0000   368.2603      -12.8513       0.00000       0.00000       0.00000       0.00000       153.325       84.0228       0.00000       0.00000       0.00000       0.00000
   1  14 2156.6742    0.8575  1.2223  3.2644  0.0000  0.0951   0.0620   0.2848  175.8629   0.0000   324.6818       58.4290       0.00000       0.00000       0.00000       0.00000       107.503       68.2247       0.00000       0.00000       0.00000       0.00000
   1  15 2291.8964    1.1257  0.7889 10.2158  0.0000  0.0909   0.0999   0.2346    0.4029   0.0000   515.3903       22.2124       0.00000       0.00000       0.00000       0.00000       127.945       53.4622       0.00000       0.00000       0.00000       0.00000
   1  16 2425.5209    1.5636  1.3388  0.4985  0.0000  0.1071   0.1191   0.3120 1000.0000   0.0000   370.1493      -20.2576       0.00000       0.00000       0.00000       0.00000       113.610       81.4420       0.00000       0.00000       0.00000       0.00000
   1  21 3098.2851    4.3674  0.9279 10.6822  0.0000  0.0932   0.3504   0.3166    4.0033   0.0000   426.3136      -3.09191       0.00000       0.00000       0.00000       0.00000       116.085       66.4681       0.00000       0.00000       0.00000       0.00000
   1  23 3368.6497    4.0885  1.9612  4.2885  0.0000  0.1482   0.2270   0.3646 1000.0000   0.0000   408.2928       42.3914       0.00000       0.00000       0.00000       0.00000       180.008       99.1147       0.00000       0.00000       0.00000       0.00000
   1  24 3503.8630    3.3082  3.1495  4.4798  0.0000  0.1870   0.1452   0.6006  463.1323   0.0000   780.6893      -64.1772       0.00000       0.00000       0.00000       0.00000       204.226       139.086       0.00000       0.00000       0.00000       0.00000
   2  13 2081.9865    0.8511  0.6294  9.4141  0.0000  0.0945   0.0645   0.1419    0.4176   0.0000   374.9688       12.3579     -0.232198       1.42953       0.00000       0.00000       68.4284       51.6316       36.1026       11.1836       0.00000       0.00000
   2  15 2352.1874    1.4609  0.8746 -0.3208  0.0000  0.0753   0.0915   0.1829 1000.0000   0.0000   395.4435      -1.07923      -28.7774     -0.428288       0.00000       0.00000       69.9195       51.6085       23.2363       7.61610       0.00000       0.00000
   2  16 2485.8967    2.0222  0.8667  3.9540  0.0000  0.0576   0.1256   0.1582  372.9448   0.0000   420.9537      -55.5328       19.3499     -0.772367       0.00000       0.00000       44.4082       34.9254       19.9496       6.82319       0.00000       0.00000
   2  21 3159.8318    4.1162  1.3439  8.5404  0.0000  0.0811   0.2346   0.2956   24.4815   0.0000   337.5584      -12.3003       7.07813       4.47460       0.00000       0.00000       51.8361       44.1388       27.7151       9.99216       0.00000       0.00000
   2  22 3294.9441    4.0570  1.5950  1.3390  0.0000  0.1027   0.1947   0.2389 1000.0000   0.0000   379.4470       54.6935       15.5424      -5.28752       0.00000       0.00000       82.0527       70.5589       28.6425       12.5692       0.00000       0.00000
   2  23 3430.5249    3.6547  2.2123  8.4524  0.0000  0.1193   0.1548   0.2896   10.6908   0.0000   334.9699       31.6640       55.4036       22.7889       0.00000       0.00000       92.9140       70.3239       44.5239       13.6818       0.00000       0.00000
   3  12 2001.0909    0.5560  0.5816  9.6539  0.0000  0.0794   0.0423   0.1610    0.2240   0.0000   401.3494       82.1250    -0.0493730      -34.9820      -10.6446       4.40689       32.2376       37.4745       22.9321       13.0745       6.48528       2.58582
   3  13 2137.7863    0.7975  0.4432 10.3879  0.0000  0.0638   0.0681   0.1054    0.1870   0.0000   380.0279       29.0775      -22.0102       4.06996       2.52092      -1.09861       37.3989       36.7805       23.5424       11.9573       4.72173       1.41738
   3  14 2273.3398    0.9818  0.8457 10.1645  0.0000  0.0652   0.0644   0.1637    0.3246   0.0000   430.9068      -3.18948       49.5196       1.76411      -1.53002       2.15696       35.5137       34.9141       23.2464       13.9155       5.58899       1.81658
   3  17 2676.1003    2.6721  0.8937  8.7829  0.0000  0.0623   0.1515   0.1403    7.6657   0.0000   431.8606       35.7333       30.9701       9.82923      -11.4860     -0.859418       27.1293       29.7163       23.6830       11.8224       6.94228       2.08738
   3  18 2811.3630    2.8568  0.7743 12.2263  0.0000  0.0686   0.1719   0.1386    0.3347   0.0000   389.4629       21.9216      -2.31563       4.16952     -0.860671      -1.71821       42.9547       39.3709       26.7280       13.3714       5.97371       1.56562
   3  19 2946.8993    4.1972  0.8585  5.4037  0.0000  0.0538   0.2686   0.1790  317.0287   0.0000   443.4201       27.2053       68.8207       16.3695      -3.08676      0.411509       30.8927       29.3766       21.3428       11.0481       4.50223       1.38684
   3  20 3082.1568    3.8524  1.0244 12.2309 -0.0031  0.0785   0.2104   0.1895    0.5450   0.0000   397.1171      -18.2196       37.8679      -11.7079     -0.743677       1.38315       48.0937       46.1657       28.8895       13.9847       5.96565       1.85988
   3  21 3217.5527    4.0721  1.3284 12.1614  0.0000  0.0745   0.2034   0.2176    0.5953   0.0000   436.5064       11.3428       34.9636       10.0482      -12.6534       3.50462       35.9193       37.7294       27.1984       13.6187       7.53121       2.35539
   3  22 3353.3271    3.2198  1.7387 12.4353  0.0000  0.0965   0.1597   0.2601    0.2756   0.0000   423.8261       44.8224       22.8735       12.8768      -8.71079      -7.34683       51.3063       54.1260       34.1598       18.8465       8.35139       2.89291
   3  25 3762.4631    1.8689  4.0312 11.4141  0.0000  0.1750   0.0728   0.4552    0.1599   0.0000   353.8616       21.2060      -28.4826      -6.86997      -22.3492       4.07643       97.7026       93.3647       64.7502       35.3299       15.7737       4.88223
   4  10 1777.9952    0.3371  0.2896  9.0944  0.0000  0.0406   0.0288   0.0665    0.0882   0.0000   433.5491       2.20859       3.12318       22.1623      -2.10127      -8.32266       13.0043       15.2545       13.5877       7.91452       6.03154       2.33001
   4  12 2051.6454    0.6317  0.4422  9.5977  0.0000  0.0833   0.0551   0.1297    0.1465   0.0000   426.3978       7.38710       28.8292       31.2619       10.9711     -0.734183       42.8992       40.1862       27.2392       20.6990       13.9684       4.55687
   4  13 2188.4037    0.9493  0.5893 10.0573  0.0000  0.0489   0.0606   0.1237    0.2229   0.0000   399.2527      -2.02958       20.0127      -7.57381       4.19083      -2.28660       21.3550       20.6500       18.9157       9.97187       7.08363       2.92514
   4  14 2324.0837    1.3632  0.6503  9.3792  0.0000  0.1199   0.0822   0.1540    0.7180   0.0000   430.1308      -1.69561      -2.04427      -6.79518       8.86976       1.82479       63.4243       63.6089       44.8035       25.5703       11.1520       3.85694
   4  18 2864.2477    3.7209  0.6630 11.9604  0.0000  0.0466   0.2271   0.1219    0.3975   0.0000   447.1611      0.792682      -8.72696       4.67022       1.55315       1.99965       19.4930       20.7591       15.3212       11.1537       5.95057       2.62931
   4  19 3000.1071    4.4201  0.6529 12.2416  0.0000  0.0466   0.2640   0.1029    0.4643   0.0000   425.1889       1.97265       5.55042      -14.8937       1.45465      0.367129       20.6309       20.6952       17.2329       11.0419       5.90691       3.29377
   4  22 3407.9907    3.2663  1.6715 12.0734  0.0000  0.0843   0.1541   0.2417    0.3864   0.0000   443.1100      -16.2750       21.5043       14.2232      -12.8071     -0.159489       35.4306       36.1705       30.9338       18.8557       11.0560       5.54616
   4  23 3544.7478    2.6613  2.4301 11.6477  0.0000  0.1087   0.1023   0.3100    0.2548   0.0000   410.3388      -21.4812      -36.9065       7.45196      -20.1545       2.46439       36.0813       46.6203       32.0055       25.8351       12.9118       7.12750
   4  24 3681.4501    2.3747  3.9090 10.9538  0.0000  0.1420   0.0739   0.3490    0.2234   0.0000   449.2892       34.9337       2.32945       1.17980       8.72706       4.34576       49.5525       56.6281       46.1629       33.0371       18.5294       10.1055
   4  25 3818.9773    2.0431  4.2418 10.8771 -0.0084  0.1458   0.0613   0.3763    0.1811   0.0000   573.3381       49.3226      -33.6203       47.3251       40.5475      -4.65294       57.4015       61.0047       50.9092       35.4460       19.7077       10.5894
   5  11 1960.5826    0.5926  0.2769  9.5035  0.0000  0.0273   0.0473   0.0644    0.0958   0.0000   433.7755      -18.6595       6.55169       2.72439       3.00002      -3.35040       7.39839       7.96137       8.32624       5.95131       3.79061       2.45561
   5  12 2098.5036    0.6824  0.5517  9.6957  0.0000  0.0408   0.0405   0.0998    0.1273   0.0000   429.7472      -23.8214       9.17822       13.7185       5.52646      -5.28684       13.8615       15.2125       13.4191       9.90400       6.40730       3.65188
   5  13 2235.3993    0.9766  0.6215 10.0125  0.0000  0.0474   0.0555   0.1075    0.1609   0.0000   432.0276      -8.89165       14.9175       17.0550      -7.85987       1.34595       15.5693       14.0497       10.8929       12.1009       8.78081       5.09012
   5  14 2371.0930    1.2998  0.9548 10.3218  0.0000  0.0543   0.0599   0.1301    0.2219   0.0000   428.8823       3.55850       23.5339       7.25691      -13.6279    -0.0742050       17.7931       19.1407       17.0009       13.7136       9.11851       5.24986
   5  15 2506.0119    1.8259  0.9764  9.8503  0.0000  0.0485   0.0820   0.1222    0.5932   0.0000   435.9962      -25.6661       9.27974       9.61656      0.428802      -2.55582       14.2608       15.6425       14.3268       11.2685       8.09432       4.43324
   5  16 2641.0981    2.3035  0.9678 11.0387  0.0000  0.0565   0.1088   0.1360    0.4266   0.0000   440.5238       45.3523      -2.37596       19.0908      -3.74478       5.21738       15.0809       18.0938       16.9595       12.0466       7.53222       4.77497
   5  19 3049.8406    4.6180  0.8000 11.4294  0.0021  0.0506   0.2127   0.1537    1.5072   0.0000   411.4930       14.5303       12.7177       7.68483      -4.82680     -0.149530       18.6235       19.3196       16.2034       12.8847       8.74811       4.73305
   5  23 3596.6032    2.6776  3.3236 10.6174  0.0000  0.1224   0.0738   0.3072    0.4552   0.0000   422.4376       9.87367       3.26191      -8.79340      -4.79075      -7.21282       37.1696       45.3044       37.5751       30.5205       18.6702       11.6337
   6   9 1727.7601    0.2870  0.2422  9.0283  0.0000  0.0294   0.0244   0.0718    0.0719   0.0000   431.0485      -10.3603       16.7375       2.73947      -5.40202      0.155470       6.81740       7.67330       7.64876       5.89196       5.04232       2.86618
   6  10 1866.1090    0.3596  0.2947  9.2277  0.0000  0.0341   0.0256   0.0674    0.0799   0.0000   423.6032      -18.8033      -1.79681      -3.88324     0.0196158       3.02495       7.56268       7.46445       8.59342       8.84992       3.90170       3.82323
   6  11 2004.0030    0.5764  0.4205  9.3762  0.0000  0.0361   0.0357   0.0755    0.1122   0.0000   427.8264      0.948140       6.86239       7.61960      -9.76257       4.08020       11.5439       13.0481       12.7173       9.07549       6.20086       4.12464
   6  12 2142.5012    0.6784  0.7080  9.6048  0.0000  0.0459   0.0342   0.1125    0.1341   0.0000   434.5969      -7.97961       24.8694       3.52038      -2.66608       9.79147       11.5850       14.5555       13.2092       9.39730       7.78080       4.46934
   6  13 2279.7246    1.1471  0.6629  9.9045  0.0000  0.0515   0.0553   0.0897    0.1577   0.0000   431.7909       13.9265       25.8446       13.3976      -6.28020       1.29149       18.3649       21.4599       19.4048       13.7566       8.81207       4.60351
   6  14 2415.4423    1.4486  0.7083 10.6849  0.0000  0.0467   0.0673   0.0942    0.1580   0.0000   422.1402       17.8190       3.53974      -5.22999      -18.5157      -7.80549       14.5386       14.8709       12.1509       11.7993       9.57423       5.70790
   6  15 2551.1079    1.9171  0.9082 11.4093  0.0000  0.0482   0.0886   0.1358    0.1462   0.0000   447.1678    -0.0705371       15.1853      0.418479      -3.49258       2.68940       12.1269       15.2588       12.2454       10.2044       10.7265       6.87256
   6  16 2687.0578    2.5606  0.7073 11.7399  0.0000  0.0378   0.1283   0.1143    0.1720   0.0000   435.7338      -9.26556       12.7704       4.15010      -5.82822       8.58435       8.26728       11.0673       8.39899       8.15166       6.06205       3.94006
   6  17 2823.6552    3.1207  0.7779 11.9876  0.0000  0.0616   0.1483   0.1188    0.1955   0.0000   425.1909      -6.35102       9.29420     -0.532832      -2.83432      -4.82455       26.0552       29.7666       24.5775       17.6193       10.7677       6.60266
   6  18 2960.6193    3.4934  0.8151 12.2685  0.0000  0.0435   0.1516   0.0984    0.2104   0.0000   432.6368       5.19986      -3.16226     -0.333346      -4.69835       5.57040       10.5536       13.1727       12.2147       10.0430       6.48452       4.65394
   6  19 3097.2368    4.2363  0.8098 12.4547  0.0000  0.0446   0.1837   0.0971    0.2581   0.0000   442.0637       27.4858       7.44724       1.68444       8.97457     0.0977730       11.0097       12.3881       11.4053       10.1322       7.31600       4.96036
   6  20 3233.9745    4.0640  1.3291 11.7442  0.0000  0.0608   0.1517   0.1493    0.5571   0.0000   436.6692       16.4400      -4.08207      -1.79934      -6.60743    -0.0626393       13.6737       17.8869       14.8079       13.0957       9.32192       6.24210
   6  21 3370.9749    3.4355  2.0450 11.2194  0.0072  0.0780   0.1021   0.2100    0.4342   0.0000   448.8840       9.21847      -8.45357      -8.12307      0.896299      -5.96403       18.1270       21.9027       20.1455       17.1679       12.5733       8.62614
   6  22 3508.0315    2.8442  2.5846 11.4935  0.0000  0.0885   0.0828   0.2536    0.2635   0.0000   420.0290       22.1891       69.7546      -3.68511      -12.4782      -7.76872       23.2948       25.1167       24.2505       22.0991       15.5025       10.6794
   6  23 3646.0282    2.4327  3.3273 10.7910  0.0000  0.1090   0.0632   0.2976    0.2857   0.0000   474.2291       7.54562       2.13869       26.2287       17.0454       3.05686       25.4888       33.0297       29.6622       24.0306       18.1943       11.5383
   7  11 2045.7995    0.6196  0.4713  9.4291  0.0000  0.0317   0.0325   0.0703    0.0976   0.0000   431.0082      -1.03826     -0.261066      -2.01587      0.220663       3.92185       6.75916       8.02904       7.77784       6.05066       5.35272       4.27278
   7  12 2184.6169    0.8692  0.6939  9.6233  0.0000  0.0417   0.0374   0.0924    0.1356   0.0000   430.0869       7.47881       32.1675      -5.23850      -3.12698      0.735942       11.5115       14.2127       14.0464       12.0613       7.85869       4.75132
   7  13 2322.0166    1.0870  1.0095 10.0379  0.0000  0.0484   0.0421   0.1298    0.1864   0.0000   425.2094       17.0116       4.68879      -3.04660      -3.52792    -0.0754109       9.81063       12.3353       11.4010       9.72527       8.08037       5.76141
   7  14 2458.1992    1.6120  0.8205 10.6038  0.0000  0.0383   0.0655   0.1089    0.1692   0.0000   435.8122      -5.98240       25.5990      -5.06801       7.71158       5.08520       9.76180       11.1331       9.70645       8.11542       6.64706       5.49761
   7  15 2594.2578    2.0974  0.8404 11.4489  0.0000  0.0407   0.0884   0.1128    0.1489   0.0000   421.2210      -25.3846       21.2075      -1.76097      -1.82070       2.18467       8.73812       10.0438       9.79779       8.24330       7.12141       5.01702
   7  16 2731.1091    2.5898  0.6442 12.0816  0.0000  0.0368   0.1148   0.0854    0.1326   0.0000   436.3838      -5.29642      -2.91728       15.9433       6.66639      -2.03897       8.10822       9.74416       8.42267       7.30542       6.76523       5.34514
   7  17 2868.3496    3.1990  0.8572 12.1714  0.0000  0.0385   0.1288   0.1080    0.1513   0.0000   423.9627      -1.43962       10.6084       16.9660       6.06668      -9.03471       8.37472       9.80300       9.52699       8.67142       6.41225       4.49711
   7  18 3005.6154    3.7653  0.8226 12.7730  0.0000  0.0397   0.1552   0.1010    0.1390   0.0000   430.2620       2.33659       18.2536      -11.6465      -4.34545       3.84840       8.25253       10.8832       9.15235       8.46683       6.66304       4.59656
   7  19 3142.7759    4.2896  0.8189 12.5052  0.0000  0.0401   0.1746   0.0952    0.1883   0.0000   418.3911       8.01728       14.8859       14.1016      -4.37624      -1.95247       10.3564       12.0791       10.3248       9.39786       6.90973       4.89595
   7  20 3279.7811    3.9735  1.2023 12.5725 -0.0063  0.0509   0.1468   0.1245    0.2305   0.0000   448.7975       8.22431      -1.27923       7.30847      -9.37051    -0.0819301       10.7202       13.7968       12.7453       10.6799       8.34973       5.88976
   7  21 3417.3721    3.2591  1.9320 11.9240  0.0000  0.0688   0.1052   0.1755    0.2004   0.0000   430.3882       3.76017       47.6691      -30.6327       23.1840       8.27682       13.9782       18.1833       16.8807       14.5627       11.2844       7.91803
   7  22 3555.3910    2.7655  2.7489 11.0348  0.0000  0.0793   0.0670   0.2212    0.2132   0.0000   419.0527      0.609481       21.0423       19.8666       3.28029       27.8975       16.9424       20.7624       19.2353       17.2206       13.3505       10.0949
   7  23 3693.5959    2.2722  3.7671 10.7644  0.0000  0.0986   0.0492   0.2826    0.1630   0.0000   432.3461       46.1525      -14.9097       4.16855       5.62869      -6.98447       21.8150       27.3544       25.4122       22.8923       16.7535       12.1140
   7  24 3832.0498    1.9295  5.2193 10.4926  0.0000  0.1283   0.0387   0.3808    0.1282   0.0000   433.6534       7.56954      -12.2894       18.9592       18.5273       5.98046       27.8911       32.1476       31.8223       27.5523       22.7529       16.0856
   7  26 4109.3320    1.2816  7.8527 10.0984  0.0043  0.1840   0.0257   0.5453    0.0842   0.0000   399.6296       87.7831       55.2032      -6.69611      -29.7448       5.66960       39.9062       47.3678       47.1427       41.2578       32.3904       22.9836
   8   9 1806.1808    0.3686  0.3744  9.1222  0.0000  0.0403   0.0231   0.0727    0.0839   0.0000   441.3399       5.36669       21.3088     -0.386275      -6.46078      -2.93816       9.23137       12.3097       9.65148       7.20022       6.46016       5.78725
   8  11 2086.1210    0.6984  0.5057  9.5967  0.0000  0.0344   0.0325   0.0668    0.0982   0.0000   442.7364      -8.05200       10.2920       5.42658      -5.28371      -2.58282       6.47196       6.92402       9.03280       6.78517       5.18127       5.14505
   8  12 2225.1955    0.9184  0.7401 10.1719  0.0000  0.0375   0.0411   0.0944    0.1174   0.0000   431.5189      -2.23107       7.82057       4.61451     -0.690112       4.19280       7.50691       9.40089       9.08087       8.59827       6.53723       4.41242
   8  13 2362.8181    1.2973  0.9364 10.2571  0.0000  0.0407   0.0488   0.1156    0.1557   0.0000   434.9794       2.80915      -2.66743      -11.6500       14.2599      -1.19631       7.48360       8.65180       9.25234       8.03754       6.46738       5.01271
   8  14 2499.3959    1.7808  0.7864 10.9318  0.0000  0.0359   0.0687   0.0879    0.1408   0.0000   450.0910       5.49862       6.25846      -19.4508       13.5664       8.70902       6.81383       8.20930       7.70661       6.90017       6.08185       4.65238
   8  15 2636.0944    2.3139  1.0112 11.1342  0.0013  0.0432   0.0802   0.1054    0.1909   0.0000   425.4911       5.00661     -0.435918     -0.393366     -0.372445      -1.04309       8.64815       9.65552       8.89673       8.39310       7.24279       5.84674
   8  16 2773.7473    2.8823  0.8021 11.7298  0.0000  0.0347   0.1102   0.1039    0.1790   0.0000   441.0700      -6.12267       9.74409       10.5204       2.27367       1.74403       7.04522       8.37834       8.47108       7.43508       5.61796       4.43987
   8  17 2911.5327    3.5406  0.7769 12.4164  0.0000  0.0370   0.1307   0.0850    0.1521   0.0000   443.9148       3.19559     -0.846819      -3.02600       2.06619       10.0274       8.10702       9.54530       9.92854       8.62178       6.87465       4.64543
   8  18 3049.2462    3.9198  0.8884 12.7972  0.0000  0.0389   0.1461   0.1094    0.1476   0.0000   440.2055      -14.2190      -6.09997       9.28092       12.1910      -5.79551       7.81605       8.73223       8.85441       8.23120       6.40188       5.12340
   8  19 3186.7051    4.0942  0.8366 12.9819  0.0000  0.0392   0.1572   0.1054    0.1357   0.0000   448.1686       6.44932       17.9516       14.7428       7.52835       1.39319       7.98136       10.2758       9.41936       8.53432       6.55340       4.74423
   8  20 3324.3429    3.5058  1.4652 12.5276 -0.0003  0.0568   0.1120   0.1528    0.1388   0.0000   460.1478       9.84892       36.2228       3.24902       1.47896       3.84227       11.7829       15.8259       14.3332       13.6167       10.6543       6.73103
   8  21 3462.5286    2.9478  1.9827 12.1041  0.0000  0.0689   0.0825   0.1757    0.1141   0.0000   451.7342      -7.78222       19.0855       2.73881       1.71195      -6.35736       12.8477       14.7652       13.7415       13.5706       11.2670       8.78434
   8  22 3600.6133    2.4371  2.8717 11.4842 -0.0009  0.0897   0.0599   0.2233    0.1186   0.0000   415.7696       26.0453       7.09106      -27.4106       5.27292      -4.76716       15.5779       22.2374       18.9652       18.6237       13.8741       11.1002
   8  23 3739.6436    2.1105  4.1090 10.7886  0.0032  0.1006   0.0434   0.2963    0.1206   0.0000   467.3562      -10.5524       19.2780       28.5336       11.6992       21.1793       19.9638       24.3439       24.2047       21.1907       17.5388       12.7996
   8  25 4017.4187    1.4699  6.4127 10.3299  0.0000  0.1586   0.0275   0.4169    0.0830   0.0000   440.4289       81.5292     -0.308911      -10.3162      -30.4174      -27.9457       27.6481       35.1140       35.3304       31.8489       25.6072       18.5032
   8  26 4156.3306    1.2399  7.9700  9.9737  0.0000  0.1830   0.0230   0.4939    0.0805   0.0000   463.7615       82.2491       34.8025      -35.7100       21.3964       16.0724       34.0421       43.7661       41.3821       37.8534       30.7641       23.6004
   9   8 1702.4389    0.2964  0.2312  9.0087  0.0000  0.0211   0.0211   0.0540    0.0560   0.0000   435.7705     0.0576143       9.73055   -0.00950172       1.65207      -1.58620       3.50648       4.31265       3.76185       3.83667       3.21304       2.95195
   9   9 1843.6235    0.4517  0.3019  9.1491  0.0000  0.0223   0.0260   0.0531    0.0728   0.0000   433.6611      -1.85410       11.4470       5.06272       5.71103      -2.99056       4.30152       5.33591       5.97769       5.46773       4.05377       3.26090
   9  10 1984.1564    0.5781  0.4435  9.2161  0.0000  0.0345   0.0294   0.0659    0.1168   0.0000   440.5505      0.704920       10.9042      -8.18165       1.31898       5.31559       4.71425       8.15032       6.11878       7.34765       4.04441       4.68847
   9  11 2125.0287    0.7502  0.7443  9.6331  0.0000  0.0372   0.0299   0.0913    0.1340   0.0000   440.0363       3.87446      0.724384       5.42082      -5.25606       1.29006       6.10135       7.88267       7.52272       6.85546       5.74894       4.52825
   9  12 2264.5004    1.1229  0.7050 10.0884  0.0000  0.0324   0.0452   0.0784    0.1258   0.0000   443.3066      -5.77395       3.79244      -3.06760       1.50898     -0.362961       5.70158       7.05728       7.03474       6.25910       5.56430       3.96573
   9  13 2402.3132    1.4674  0.8715 10.2632  0.0000  0.0473   0.0522   0.0950    0.1484   0.0000   432.7805      -12.2126       8.96767     -0.402659       7.97041      -3.04892       11.4147       13.7303       12.6605       9.39420       7.26250       5.26626
   9  14 2539.5236    1.9844  0.8150 10.9035  0.0000  0.0429   0.0745   0.0943    0.1439   0.0000   420.5544      -11.5992       12.3172      -1.40462       6.60765      -5.62642       10.5964       13.4725       11.9385       9.39832       6.85384       4.78313
   9  15 2676.9535    2.6134  0.7808 11.4131  0.0000  0.0340   0.0946   0.0783    0.1517   0.0000   439.3047       21.7583       21.3917      -4.57964       6.93433       3.93761       5.55519       7.11369       6.84848       6.72136       5.32904       4.22846
   9  16 2815.1642    3.0434  0.8199 11.7304  0.0000  0.0335   0.1101   0.0874    0.1642   0.0000   443.3967       1.68030       7.63556     -0.279071       1.57964      0.368883       6.43330       7.19979       6.85899       6.72666       5.71086       4.47280
   9  17 2953.5138    3.6858  0.6997 12.3408  0.0000  0.0348   0.1392   0.0777    0.1479   0.0000   425.5583      -2.58516       12.1770      -1.65189       7.67457       5.76254       5.12974       7.18985       6.49909       6.18766       5.47641       4.18959
   9  18 3091.4097    3.9948  0.8030 12.5274  0.0000  0.0333   0.1442   0.0834    0.1431   0.0000   429.7673      -3.50186       2.14832       9.71105       15.7135       1.13268       5.70379       6.98569       6.70055       6.29275       5.50122       4.16833
   9  19 3229.4637    3.8248  1.1970 12.9649  0.0112  0.0456   0.1280   0.1287    0.1440   0.0000   441.9175       9.70114      -3.46209       1.31512      -2.30586       11.8078       8.10403       10.0148       9.41636       8.64333       7.58391       5.92868
   9  20 3367.6627    3.1933  1.6785 12.5239  0.0000  0.0583   0.0933   0.1543    0.1053   0.0000   427.4219       5.92854       19.8579      -6.06240       11.5528      -3.00644       10.2879       12.2734       12.5958       11.3101       9.67418       7.74312
   9  21 3506.2292    2.7295  2.3057 12.0083  0.0000  0.0681   0.0706   0.2003    0.0901   0.0000   452.5453      -20.5529      -2.61521       16.1639       16.6123      0.774503       12.0520       14.6888       14.7592       13.2001       11.5919       9.00410
   9  22 3645.2086    2.3301  3.1063 11.4619  0.0044  0.0875   0.0532   0.2228    0.0841   0.0000   434.4731       11.7838       11.2299       27.0693       4.37698       11.1472       13.4219       18.2127       16.6408       16.2875       13.1802       10.9762
   9  23 3783.9997    1.9443  4.4823 11.0460  0.0000  0.1026   0.0386   0.3001    0.0775   0.0000   451.2016       8.32406      -6.41404       21.7206       3.86438     -0.635157       18.3304       22.4225       22.4407       19.9289       17.6700       13.6634
   9  24 3923.3607    1.5949  5.8414 10.6299 -0.0007  0.1363   0.0299   0.3634    0.0738   0.0000   437.3461       60.6270       15.3130       13.1380      -1.73069       1.76128       21.3819       28.1850       27.7588       25.5021       21.8584       16.6505
  10   9 1879.9636    0.3968  0.4753  9.0667  0.0000  0.0307   0.0199   0.0820    0.0706   0.0000   436.3285      -1.20579       16.2479       2.38483       4.27203       3.29310       4.32358       4.99864       5.91967       5.50661       4.34433       3.53153
  10  10 2021.4339    0.6165  0.5607  9.2081  0.0000  0.0289   0.0256   0.0682    0.1063   0.0000   430.7933       7.47456       10.2312       1.25365       9.41223       2.92864       4.28593       5.31244       5.64651       4.95021       4.40894       3.84982
  10  11 2162.8432    0.8526  0.6098  9.7461  0.0000  0.0304   0.0353   0.0753    0.1399   0.0000   437.2630       7.11936       9.56085       9.82263       3.56637       6.10342       5.71439       7.16563       6.84556       6.42844       5.56268       4.32733
  10  12 2302.8423    1.0981  0.7227 10.4066  0.0000  0.0322   0.0430   0.0871    0.1378   0.0000   439.9331      -3.37899       6.91923       7.73935      -1.78066      -4.01700       5.17383       6.70140       6.40262       6.97779       5.30114       4.28916
  10  14 2578.5988    1.9973  0.7745 11.2245  0.0000  0.0328   0.0710   0.0791    0.1218   0.0000   435.5628       14.8104       20.4411     -0.269923      -3.55434       4.22053       4.83149       6.19332       6.04447       5.87778       5.20304       4.07091
  10  15 2716.9587    2.5074  0.7572 11.5068  0.0000  0.0312   0.0891   0.0753    0.1312   0.0000   431.4291       3.34985       17.6172       8.05198      0.282508      -1.33896       4.74635       5.50701       6.03437       5.63119       4.72287       3.80371
  10  16 2855.6848    3.3337  0.7993 11.9074  0.0000  0.0357   0.1190   0.0800    0.1372   0.0000   433.5685      -2.29291       13.6880       2.83344       7.73516     -0.196859       4.60092       7.15851       5.94603       6.22414       5.10337       4.00080
  10  17 2994.4296    4.1596  0.7394 12.3414  0.0000  0.0301   0.1474   0.0749    0.1405   0.0000   440.6559       8.12386       10.0197       1.67249       3.85686      -2.26406       4.34398       5.65156       5.77640       5.27158       4.52376       3.55718
  10  18 3132.8238    4.0727  0.9662 12.3366 -0.0006  0.0381   0.1284   0.0826    0.1670   0.0000   438.1869      -1.21684       2.90421      0.924383      -3.23528      -4.54878       5.80012       6.80086       6.86644       6.66254       5.78783       4.97995
  10  19 3271.2734    3.8060  1.2279 12.4332  0.0000  0.0447   0.1146   0.1026    0.1530   0.0000   424.3001      -3.57838       8.05736       8.50317       3.53092       3.61150       6.62543       8.41881       8.41967       7.89350       6.86313       5.62227
  10  20 3410.0956    3.2764  1.8441 12.1936  0.0000  0.0554   0.0873   0.1429    0.1053   0.0000   434.0686       11.9167       34.2068       9.92941      -23.6258       1.59174       8.46443       10.8683       10.5724       10.1041       8.86406       6.97297
  10  21 3549.0742    2.6027  2.6587 11.7154  0.0000  0.0686   0.0574   0.1876    0.0797   0.0000   427.7639      -7.95856       19.8620       9.45438      -9.88651      0.464559       10.6124       13.0159       12.8233       12.4822       10.4669       8.88347
  10  22 3688.5078    2.0672  3.7189 11.3760  0.0000  0.0928   0.0430   0.2541    0.0656   0.0000   434.2609     -0.236773       3.97469      -2.11907       7.84949      -9.13654       13.0314       17.1976       16.8856       16.0324       13.8357       11.5390
  10  23 3827.6584    1.8026  4.8047 10.9776  0.0000  0.1089   0.0351   0.2946    0.0665   0.0000   429.6038       21.1418       32.8636      -8.47235      -9.14906       43.0682       16.3786       20.0943       20.8647       19.7091       16.7044       14.0041
  10  25 4107.0164    1.1986  7.5251 10.3257  0.0000  0.1572   0.0223   0.4765    0.0571   0.0000   452.9920       52.8568       10.8044      -32.0124       16.6257       3.83058       23.7101       30.2517       29.5449       29.1108       24.7667       20.4151
  11   6 1477.1367    0.1336  0.1387  8.8292  0.0000  0.0369   0.0140   0.0605    0.0444   0.0000   436.7855       1.09914       10.5444       1.15448       1.12192     -0.112119       5.71995       4.69215       4.13606       4.44590       5.40754       3.87243
  11   8 1772.1992    0.3381  0.2493  9.0780  0.0000  0.0192   0.0226   0.0529    0.0552   0.0000   434.2260      0.917415       16.8809      0.613724       3.53306      0.393709       2.99471       3.52955       4.15293       4.06478       3.60920       2.63986
  11   9 1915.3961    0.4645  0.4416  9.1388  0.0000  0.0263   0.0210   0.0583    0.0704   0.0000   435.8794       1.68269       20.2462      -4.85778      -2.43119      0.718427       3.71934       4.06590       4.24150       4.61853       3.50026       3.24292
  11  10 2057.9929    0.6753  0.5290  9.3520  0.0000  0.0305   0.0280   0.0629    0.0897   0.0000   444.5420       1.10210       13.4336       5.95448      -2.55024       2.22351       4.80625       5.95755       6.58342       5.99159       5.22725       4.08866
  11  11 2199.8371    0.8354  0.6499  9.6520  0.0000  0.0331   0.0307   0.0683    0.1298   0.0000   435.1771       3.18525       30.0790       3.71004       1.78679      -3.57592       5.42492       7.71563       7.52302       7.46615       5.94551       4.51230
  11  12 2339.9992    1.2520  0.9389  9.9968  0.0000  0.0368   0.0427   0.0899    0.2527   0.0000   435.7845       4.05727       7.55133    -0.0388607       4.65144      -4.99269       4.92020       6.76567       6.78234       6.82609       6.12993       4.79038
  11  13 2478.4545    1.6804  0.7647 10.7755  0.0000  0.0308   0.0579   0.0791    0.1816   0.0000   442.3547      -2.20817       7.61058     -0.788705       3.92786       4.83057       4.30049       5.35074       4.93225       4.95482       4.55740       3.86009
  11  14 2616.8771    2.1457  0.8569 11.4304  0.0000  0.0335   0.0736   0.0866    0.1355   0.0000   434.7703       6.68859       14.8042      -1.16252      -1.18637       6.14318       4.51298       5.85664       5.67731       5.49957       4.81317       3.99571
  11  15 2756.1342    2.6632  0.7397 11.9863  0.0000  0.0315   0.0931   0.0752    0.1146   0.0000   439.8084       4.85719       16.5849       12.4655      -3.76469      -4.26518       4.33324       5.03744       5.25793       5.47835       4.42649       3.54326
  11  16 2895.4138    3.4084  0.8237 12.2367  0.0000  0.0305   0.1114   0.0784    0.1269   0.0000   437.5233      -6.69615       7.59699      -1.89812      -5.13769      -1.20398       4.52662       5.87847       6.13746       5.94083       4.78094       4.28397
  11  17 3034.4990    3.8837  0.9607 12.1814  0.0000  0.0349   0.1181   0.0870    0.1542   0.0000   434.5314       3.95831       13.4378      -10.4747      0.857106       7.22626       4.84495       6.63512       6.60376       6.18428       5.12947       4.26016
  11  18 3173.4280    4.2448  0.8811 12.5476  0.0000  0.0322   0.1381   0.0841    0.1386   0.0000   435.8956       10.4553       12.4299     0.0790496      -1.66445       4.46458       4.33482       5.85823       5.11683       5.40487       4.90410       3.86237
  11  19 3312.2385    3.5929  1.3909 12.4584  0.0000  0.0473   0.1000   0.1147    0.1203   0.0000   446.3323      -5.57923       5.17777      -5.96792      -3.01108       4.26144       6.28186       8.90021       8.40821       8.08791       7.32931       5.59649
  11  20 3451.4949    3.2070  2.1252 11.6835  0.0000  0.0541   0.0709   0.1459    0.0993   0.0000   432.9325      -2.92665       20.2360       4.26471       2.72219      -9.60078       7.18418       9.62695       9.38959       9.19963       7.81255       6.53998
  11  21 3591.0962    2.5233  3.0363 11.4344  0.0000  0.0723   0.0501   0.1879    0.0727   0.0000   437.4159       13.4667       24.8684       18.7320      0.628797      -13.4194       9.66613       12.8057       13.3139       12.3671       10.8393       8.97703
  11  22 3730.6034    2.0109  3.9664 11.2933  0.0000  0.0974   0.0393   0.2328    0.0617   0.0000   451.7172       18.9996      -17.8940       13.3025       13.4777       10.3077       12.4186       17.4829       16.7781       16.3206       14.6514       11.3199
  11  23 3870.8952    1.6670  5.0036 10.8087  0.0016  0.1048   0.0310   0.2859    0.0614   0.0000   434.7384      -34.9549       28.1519       41.2228      -6.15860       4.45230       14.7912       18.9453       19.0742       18.6735       16.3863       13.4376
  11  24 4010.4401    1.3796  6.7024 10.5206  0.0000  0.1346   0.0247   0.3818    0.0568   0.0000   421.8410       16.4518       58.2306       28.4339      -3.65055      -26.5209       18.4223       23.1643       23.7050       22.9038       20.1075       17.2877
  12   7 1660.2189    0.2169  0.2271  8.9042  0.0000  0.0242   0.0143   0.0497    0.0494   0.0000   437.6284      0.699613       16.0183      -1.99408      -4.07007       4.88065       2.87915       3.64661       3.32048       3.64318       3.52966       2.67754
  12   8 1805.8265    0.3767  0.2889  8.9985  0.0000  0.0204   0.0206   0.0486    0.0561   0.0000   439.4348      -6.65276       11.7104      0.242325      -2.53200     -0.510874       2.51650       3.21144       3.40275       2.91439       2.87507       2.78408
  12   9 1949.9698    0.4734  0.4259  9.2353  0.0000  0.0272   0.0217   0.0593    0.0636   0.0000   433.0756      -2.03531       2.92883       1.74520      -2.41603     -0.113118       3.80287       4.53676       4.37445       4.06506       3.64591       3.32288
  12  10 2093.6117    0.7021  0.6343  9.3751  0.0000  0.0300   0.0263   0.0729    0.0911   0.0000   439.2344       3.70499       18.0668      -6.06476      -3.37060       3.19104       3.59101       4.21793       4.57941       4.73280       4.03893       3.51424
  12  11 2235.8268    0.9353  0.5742  9.9681  0.0000  0.0275   0.0368   0.0690    0.0933   0.0000   438.8281       5.36810       9.10575      -1.84192      -1.46845       2.52610       3.22817       4.36872       4.06205       4.37573       3.37942       3.23334
  12  12 2376.2892    1.3607  0.9455 10.0601  0.0000  0.0338   0.0422   0.0925    0.1958   0.0000   436.5036       2.02788       10.1076      -6.21996       4.80838       4.65113       4.51725       6.64651       6.03131       6.52692       5.28789       4.83335
  12  13 2515.4391    1.8469  0.9424 10.4006  0.0000  0.0357   0.0593   0.0838    0.3170   0.0000   439.9417       3.64907       15.8511       3.73837       1.74656      -4.17150       4.22218       6.17580       5.74920       6.13385       5.07111       4.32308
  12  14 2654.5346    2.5720  0.8926 10.8193  0.0000  0.0313   0.0839   0.0780    0.3450   0.0000   433.8154      -6.69709       5.75205       7.44105       2.26170    0.00464442       4.13397       5.41562       5.38293       5.09061       4.76255       3.92671
  12  15 2794.4843    2.8855  0.8022 11.7974  0.0000  0.0342   0.0906   0.0755    0.1547   0.0000   440.4905      -8.27295       23.6330       3.96518      -3.09023       4.50270       5.86680       7.47515       7.45966       6.74204       6.23146       5.34330
  12  16 2934.3512    3.6917  0.7657 12.2917  0.0000  0.0283   0.1208   0.0727    0.1203   0.0000   439.2950      0.222217       12.9352       3.10681      -4.65491       3.33311       4.22382       5.16722       5.07829       4.49407       4.20971       3.63026
  12  17 3073.7565    3.9632  0.8577 12.6719  0.0000  0.0324   0.1264   0.0775    0.1155   0.0000   445.5234      -5.74174       12.5508      -3.03116       2.62206       1.61812       3.87162       5.39209       5.17662       4.78535       4.72903       3.85120
  12  18 3213.1599    3.9443  0.9943 12.7213  0.0000  0.0361   0.1214   0.0885    0.1269   0.0000   432.9271       5.29796       11.5407      -3.25627       1.78247      -3.37538       4.79218       6.36271       6.17694       6.41051       5.27532       4.63767
  12  19 3352.7131    3.5247  1.5140 12.2148 -0.0007  0.0455   0.0879   0.1135    0.1057   0.0000   447.0777       2.15470       10.5271       1.70577      -1.13972      -4.03675       5.39061       7.05393       7.04945       7.33078       6.10571       5.37379
  12  20 3492.4245    2.9320  2.1793 11.5359  0.0000  0.0528   0.0624   0.1413    0.0923   0.0000   439.8769       18.1559       2.72937      -1.52445       11.5642      -11.5258       6.75449       9.07511       8.52712       8.85334       7.84223       6.75345
  12  21 3632.3500    2.4191  3.3837 11.2378  0.0000  0.0687   0.0448   0.1954    0.0685   0.0000   422.7012     -0.252145       10.5237      0.333288      -13.4279       14.5147       8.87651       11.0812       11.3860       11.3381       10.3373       8.51464
  12  22 3772.6965    1.9527  4.5099 10.8942  0.0000  0.0881   0.0332   0.2352    0.0619   0.0000   460.8598       9.31396       14.2797      -9.91807       12.2764       5.80326       10.9969       13.9844       14.5646       14.3123       12.7805       10.7791
  12  23 3912.7314    1.5473  6.0004 10.6270  0.0000  0.1170   0.0269   0.3180    0.0581   0.0000   422.9709       72.3833      -6.89603      -51.5359       39.0789       41.8216       13.6171       18.5696       18.5267       18.2041       16.3933       13.7661
  12  24 4053.2920    1.2817  7.4579 10.4143  0.0000  0.1361   0.0223   0.4131    0.0526   0.0000   426.2447      0.223679       36.0802       23.0210      -24.4749     -0.496870       16.9475       21.0675       22.4006       22.3523       19.3825       16.9296
  12  25 4194.0243    1.1187  9.6503  9.9149  0.0000  0.1634   0.0183   0.4896    0.0589   0.0000   478.5048       10.4465     -0.403134       1.64616       37.7896       10.2725       20.3606       25.8244       27.2211       26.4220       23.8787       20.3774
  12  27 4475.5670    0.7771 13.7216  9.6930  0.0000  0.2777   0.0160   0.8053    0.0496   0.0000   434.2958       79.2349      -12.5394      -14.5788       34.0934       14.5027       33.0286       43.9658       45.9748       44.5314       39.8344       33.0096
  13   6 1541.1341    0.1691  0.1607  8.8229  0.0000  0.0275   0.0132   0.0384    0.0417   0.0000   439.2314       2.64333       8.57858       1.96681       2.06701      -1.97107       2.20816       3.96151       3.16505       3.49612       3.00212       2.59720
  13   7 1692.3544    0.2911  0.2075  8.8661  0.0000  0.0175   0.0175   0.0360    0.0478   0.0000   437.2681      -1.22889       18.3686      -4.91088      -3.98900     -0.234839       2.16441       2.62926       2.84964       2.20454       2.45276       2.22276
  13   8 1838.6437    0.4118  0.2910  9.0641  0.0000  0.0178   0.0205   0.0430    0.0600   0.0000   436.3016      -7.99796       16.3161      -1.23803      0.993103      0.135135       2.30126       2.54682       3.07280       3.00183       2.44891       2.14840
  13  10 2128.4763    0.7973  0.5366  9.6880  0.0000  0.0244   0.0297   0.0588    0.0789   0.0000   430.4356      -3.41601       12.0726      -1.74043       1.89896      0.543274       3.16339       3.35927       3.91211       4.11782       3.39144       2.96850
  13  11 2271.1042    1.0492  0.7670  9.9263  0.0000  0.0299   0.0332   0.0692    0.1065   0.0000   439.7151      -1.96610       4.64992       4.40244       7.72617      -2.08244       3.69017       4.80019       4.79272       4.65069       4.05193       3.56093
  13  12 2411.7671    1.4228  0.8319 10.3202  0.0000  0.0290   0.0448   0.0739    0.1277   0.0000   442.3650       5.05650       12.3251      -4.77423      -6.64171       1.54755       3.59657       4.59490       4.77577       4.79936       4.42943       3.63065
  13  13 2551.6796    1.9343  0.8344 10.9082  0.0000  0.0314   0.0593   0.0789    0.1703   0.0000   433.9667      0.205903       9.31390       1.57925      -1.14789       4.13939       3.37058       4.69885       4.98190       4.82008       3.96144       3.93621
  13  14 2691.6140    2.4233  0.8870 11.4504  0.0000  0.0350   0.0816   0.0792    0.2135   0.0000   440.0096      -2.69906       8.35320       3.84676      -5.60195       2.98937       3.58836       5.27064       4.92456       4.67414       4.63778       4.12976
  13  15 2832.0978    3.2931  0.7894 11.6094  0.0000  0.0305   0.1059   0.0643    0.2538   0.0000   435.8146      -2.39327       22.6094       4.07238      0.615077      -3.75108       4.09302       4.45643       4.28214       4.74957       4.44822       3.87406
  13  16 2972.5370    3.6415  0.9733 12.1599  0.0000  0.0307   0.1038   0.0846    0.1945   0.0000   437.3413       5.46264       9.76593     -0.581826      -1.04991       6.22002       3.65588       4.51779       4.75411       4.44375       4.39696       3.69692
  13  17 3112.4482    3.9037  0.9701 12.6283  0.0000  0.0320   0.1129   0.0877    0.1259   0.0000   440.1080       6.38080       9.95214       4.67805       3.25910       1.41578       3.61781       4.88599       4.86744       4.73413       4.67306       3.80475
  13  18 3252.2993    3.7218  1.1420 12.7084  0.0000  0.0369   0.1036   0.1016    0.1240   0.0000   439.4634       2.80013       10.9938       6.52575      -4.68633       5.27610       4.17151       5.48943       5.63162       5.74510       5.17109       4.42422
  13  19 3392.3396    3.3490  1.6504 12.1028  0.0000  0.0448   0.0787   0.1154    0.1012   0.0000   436.7792       3.52124      -3.39341       14.8744       3.06182     -0.728400       5.56398       7.33465       7.60158       7.66474       6.38361       5.75432
  13  20 3532.4787    2.7673  2.6843 11.5483  0.0000  0.0607   0.0526   0.1526    0.0750   0.0000   440.0225      -3.57344       13.1985      -9.01643       15.0123       4.91784       6.85344       9.13011       9.15633       8.84113       8.52584       7.10661
  13  21 3673.0374    2.2239  3.8249 11.1032 -0.0007  0.0759   0.0380   0.1954    0.0633   0.0000   447.2765       3.25220      -1.63528       9.74727     0.0502581      -8.41707       8.60186       11.3829       11.9183       12.1121       10.2611       9.05603
  13  22 3813.6838    1.8694  5.3357 10.6021  0.0000  0.0913   0.0283   0.2463    0.0633   0.0000   435.2473       1.72369       53.9304       44.4464       11.3516     -0.277504       10.2319       13.5470       13.6732       13.7957       12.8146       11.1237
  13  23 3954.4260    1.4989  6.2861 10.5037  0.0000  0.1108   0.0244   0.3047    0.0570   0.0000   424.8078       26.0538       11.3473       12.9527       43.0002       7.95662       12.6360       16.5066       17.0762       17.1718       15.6905       13.2715
  13  24 4095.2990    1.2262  7.7975 10.2145  0.0000  0.1308   0.0202   0.3924    0.0552   0.0000   469.7132     -0.625634      -44.4355       10.6011       40.5845      -3.61756       15.4371       19.6873       20.9555       20.2641       18.2985       16.1900
  14   6 1571.5484    0.1742  0.1358  8.8577  0.0000  0.0174   0.0193   0.0578    0.0402   0.0000   436.0448       1.62216       17.9964      -1.88568    -0.0685679      -3.75952       2.90026       3.87195       3.07538       2.55769       4.81589       4.13472
  14   8 1870.7994    0.4164  0.3439  9.0969  0.0000  0.0215   0.0188   0.0458    0.0597   0.0000   439.9639      -3.45365       17.0917      0.565844      -3.56693      -3.82036       2.33574       3.00998       2.86177       2.92108       2.76754       2.33254
  14   9 2017.0096    0.6017  0.4679  9.3790  0.0000  0.0252   0.0222   0.0486    0.0746   0.0000   437.7404      0.183074       10.4323      -6.05168     -0.101077     -0.607822       3.08870       4.11437       4.18863       3.86820       3.78774       3.21126
  14  10 2162.4931    0.8229  0.7283  9.6167  0.0000  0.0287   0.0263   0.0684    0.0935   0.0000   438.6411      -3.85880       4.39372       8.65021       4.54317       1.85485       3.23062       3.62300       3.95091       4.15789       3.64747       3.23189
  14  11 2305.6984    1.0807  0.7789 10.1917  0.0000  0.0292   0.0341   0.0763    0.0917   0.0000   441.9364       2.74594       13.1791      0.995015       1.14616      0.918966       3.63545       4.69613       4.79166       4.70874       4.31102       3.56708
  14  12 2446.7602    1.5588  0.7524 10.6263  0.0000  0.0275   0.0487   0.0680    0.1042   0.0000   435.5893     -0.551000       20.1632       6.12566      -7.80329       7.57003       3.21013       3.46732       3.84353       3.94208       3.92437       2.98960
  14  13 2587.3383    1.9641  0.9330 11.2271  0.0000  0.0305   0.0575   0.0815    0.1118   0.0000   442.0263      -3.54109       15.0246       1.45561      -5.02614       3.79597       3.40656       4.13108       4.42320       4.31235       4.05430       3.39934
  14  14 2728.1503    2.5495  1.0065 11.1747  0.0000  0.0332   0.0704   0.0758    0.2383   0.0000   440.1175      -5.74397       15.1330      0.870344      -4.47981      0.927412       3.38288       4.65498       4.32925       4.53706       4.20736       3.77157
  14  15 2869.2097    3.3845  0.8312 11.4713  0.0000  0.0279   0.1052   0.0749    0.3189   0.0000   429.4856       1.12422       6.93288       8.17647      -4.10196       5.94412       3.26812       4.22872       4.40690       3.92436       3.93620       3.43807
  14  16 3010.0866    4.1572  0.8159 12.2160  0.0000  0.0281   0.1252   0.0698    0.2308   0.0000   440.6641       5.32806       16.8858       6.26477       2.79065     -0.449351       2.98053       4.09448       4.16699       3.81512       3.98917       3.28119
  14  17 3150.4975    3.8721  1.1380 12.3661  0.0000  0.0352   0.1038   0.0939    0.2079   0.0000   442.4436      -2.84274       10.5838      -3.37461       3.17405       6.74704       3.75716       5.08238       4.87443       4.96626       4.67096       4.11077
  14  18 3290.7646    3.5798  1.4125 12.4004  0.0000  0.0396   0.0891   0.1065    0.1288   0.0000   432.9842       6.89002       21.0634      -8.40217       5.42239       1.43305       4.21135       5.56904       5.68433       5.87164       5.31722       4.62009
  14  19 3431.4462    3.0099  1.7942 12.2206  0.0000  0.0459   0.0694   0.1250    0.0893   0.0000   429.5342       2.39808      -4.43031       15.0829       4.71530       3.29361       5.20496       6.53251       7.08108       6.66753       6.38838       5.74336
  14  20 3572.1545    2.5311  3.0562 11.5028  0.0000  0.0618   0.0454   0.1686    0.0704   0.0000   425.9098      -1.65401       19.2582       17.9291      -9.54623     -0.785505       6.74319       8.55030       9.12781       8.89273       8.48952       7.28438
  14  21 3713.1479    2.0650  4.3349 11.0187  0.0000  0.0773   0.0338   0.2152    0.0612   0.0000   442.6864       19.6506       11.5288      -22.2045     -0.202743      -6.96083       8.59937       10.8688       11.7043       11.5752       11.0830       9.58147
  14  22 3854.0031    1.7189  6.0943 10.4675  0.0000  0.0997   0.0250   0.2670    0.0617   0.0000   453.6482      -8.14887       26.3404       21.5025      -15.6253     -0.659986       10.3558       14.0644       14.2231       14.4073       13.0179       11.9998
  14  23 3995.1460    1.4052  7.2279 10.3988  0.0000  0.1185   0.0222   0.3348    0.0549   0.0000   457.0045       13.5137       33.9289      -25.3264      -22.1853       5.20068       12.6857       17.0997       17.9086       17.3784       16.1146       14.3754
  14  24 4136.3997    1.1359  8.8711 10.1399  0.0000  0.1511   0.0193   0.4182    0.0565   0.0000   404.0971       31.3704       48.3931       48.9284      -11.9656      -7.73003       15.8325       21.3689       22.2577       22.1066       20.0034       18.1697
  14  25 4277.5976    0.9770 10.8894  9.8998  0.0000  0.1787   0.0170   0.5315    0.0542   0.0000   410.4362       31.1588       33.8790       34.4921      -9.26517      -59.7494       19.0660       25.2109       26.6169       26.0772       24.5612       22.0137
  14  26 4419.7866    0.7756 12.9679  9.8663  0.0000  0.2514   0.0159   0.7171    0.0465   0.0000   432.8714      -30.0645       46.0014       16.1079      -3.43472      -12.4750       26.0196       35.0942       36.0923       36.6775       32.8238       29.2642
  14  27 4560.6943    0.6611 14.9729  9.7074  0.0053  0.3122   0.0136   0.8527    0.0412   0.0000   398.9907       4.36300       12.3512       57.3440       27.1667      -29.4907       33.1372       42.0149       46.7263       44.7190       41.3611       36.2199
  15   6 1601.0119    0.2173  0.1764  8.8407  0.0000  0.0151   0.0141   0.0368    0.0405   0.0000   435.6016      -2.66935       12.1745     -0.886816       1.06631      0.504042       1.65073       2.23733       2.35572       2.29907       2.55005       1.94238
  15   8 1902.3111    0.4513  0.5127  8.9883  0.0000  0.0235   0.0167   0.0623    0.0657   0.0000   436.2776     -0.568923       16.6275       5.27924     0.0291864      -2.56908       2.30742       2.99678       3.51047       2.90511       2.85860       2.75129
  15   9 2049.5918    0.6422  0.6083  9.2706  0.0000  0.0244   0.0216   0.0633    0.0872   0.0000   437.5649      0.163137       5.63375       4.16256       4.48811      -4.07163       2.65583       3.09375       3.63413       3.82422       2.91624       3.27814
  15  10 2195.7980    0.9255  0.6852  9.7143  0.0000  0.0245   0.0290   0.0649    0.0875   0.0000   436.4202      -1.06966       11.0141      -8.83927      -1.24391      -1.07886       2.60160       3.35767       3.56026       3.29797       3.07543       2.90308
  15  11 2339.5046    1.3150  0.7026 10.2068  0.0000  0.0257   0.0395   0.0591    0.0977   0.0000   441.8721      -1.47961       10.3875       1.08922      -1.50767      -3.49754       2.58767       3.24100       3.25785       3.61692       3.29106       2.74048
  15  12 2481.0356    1.6905  0.8130 10.9546  0.0000  0.0281   0.0497   0.0745    0.0942   0.0000   436.4323      -1.60618       10.1925     0.0231657      -8.05867       2.57911       3.06794       3.82463       3.53387       3.91591       3.57088       3.10242
  15  13 2622.4147    2.1031  0.9159 11.3526  0.0000  0.0293   0.0581   0.0782    0.1028   0.0000   437.4727       2.31990       14.0986     0.0514578       2.71361       2.14717       2.98803       3.76975       3.83271       4.09213       3.75423       3.21484
  15  14 2764.0954    2.7855  0.8273 11.7382  0.0000  0.0278   0.0785   0.0656    0.1213   0.0000   441.1342      -7.18984       19.7235      0.896578      -1.34645     -0.971693       2.93398       3.99756       3.99505       4.18430       3.81544       3.23787
  15  15 2905.7294    3.4224  0.8677 11.9422  0.0000  0.0284   0.0949   0.0695    0.2082   0.0000   432.8022       4.33653       12.7162       1.80077      -3.72908       6.33032       2.73375       3.90168       3.84310       3.87554       3.86254       3.09102
  15  16 3047.1129    3.7867  0.7574 12.7868 -0.0011  0.0304   0.1302   0.0682    0.1557   0.0000   437.3948       6.65070       13.0936       8.61903       2.74676       5.43951       3.31753       4.94351       4.84931       5.03749       4.47997       4.11384
  15  17 3187.9842    4.0839  1.1237 12.7345  0.0000  0.0339   0.1206   0.0998    0.1924   0.0000   436.1256       8.57373       2.54138       3.12088     -0.776522       1.34748       3.61677       4.78308       4.92269       5.09990       4.83340       4.15742
  15  18 3328.8029    3.4605  1.5659 12.4699  0.0000  0.0435   0.0837   0.1113    0.1293   0.0000   440.2548       11.4690       11.4802       7.11081       8.30370       1.67627       4.27978       5.76478       6.20950       6.03945       5.56654       5.01334
  15  19 3469.8317    2.7981  2.3424 11.8434  0.0000  0.0504   0.0553   0.1417    0.0880   0.0000   442.3424       2.81183       4.22587      -1.94000       5.59027      -9.16939       5.28321       6.57339       7.09725       7.27848       6.39895       6.23156
  15  20 3611.1120    2.4813  3.5452 11.0397  0.0000  0.0633   0.0396   0.1680    0.0851   0.0000   436.6763       7.27266       8.57186       13.9744      -10.5134       8.62663       6.30812       8.41992       8.61689       8.80700       8.12671       7.48026
  15  21 3752.5385    2.0209  4.7812 10.8028  0.0000  0.0841   0.0304   0.2059    0.0653   0.0000   433.3094       3.91605       8.76153       8.77044      -21.3906       3.92397       8.27818       11.3391       11.4606       12.0468       10.7586       9.86455
  15  22 3894.0431    1.6704  6.4398 10.3763  0.0000  0.0958   0.0232   0.2694    0.0613   0.0000   454.4065       16.0684       24.3719      -2.95906       5.45914       12.5538       9.79817       12.6227       13.8023       13.3206       12.6451       11.2343
  15  23 4035.5280    1.3415  7.5972 10.3505  0.0000  0.1189   0.0210   0.3469    0.0538   0.0000   456.2501       8.70570      -22.1352       9.25144       14.8714       7.09316       12.4101       15.7338       16.9924       16.6254       15.9971       14.1847
  15  24 4177.4212    1.1822  9.8359  9.9553  0.0000  0.1435   0.0173   0.4314    0.0558   0.0000   435.6847       4.64366       85.9971      -20.6345      -2.03701      0.977494       14.2244       18.2730       19.8868       19.7913       18.6740       16.6130
  16   6 1629.5033    0.2245  0.1657  8.8532  0.0000  0.0229   0.0138   0.0288    0.0400   0.0000   439.3326       3.39741       13.9206      0.782637      -4.22012     -0.454979       2.41512       2.92334       3.55368       2.95191       2.36856       2.29189
  16   7 1783.2605    0.3201  0.2523  9.0179  0.0000  0.0175   0.0156   0.0345    0.0472   0.0000   440.3290      0.456509       11.4902       1.98309     -0.992214       2.32448       1.77567       2.22732       2.78797       2.81411       2.59881       2.18058
  16   8 1933.1413    0.5041  0.4132  9.1725  0.0000  0.0220   0.0192   0.0459    0.0596   0.0000   439.0712       1.76763       13.2023      -4.30637     -0.967070     -0.394584       1.98489       2.62442       2.93788       2.75639       2.80148       2.43598
  16   9 2081.5784    0.7208  0.5535  9.4581  0.0000  0.0235   0.0244   0.0566    0.0819   0.0000   435.7842      -7.21133       10.5135       2.69612      -5.52056     -0.660945       2.57857       3.43892       3.45611       3.21193       2.96444       2.69843
  16  10 2228.3885    1.0036  0.6464  9.9204  0.0000  0.0246   0.0311   0.0595    0.0952   0.0000   441.1663      -5.91703       11.0579       9.02477       1.86657       4.69747       3.27937       3.98714       4.56183       4.21108       3.97601       3.52609
  16  11 2372.5470    1.3517  0.9058 10.2794  0.0000  0.0297   0.0361   0.0694    0.1035   0.0000   440.0541      -3.28245       11.6717     -0.221741      -7.24546       4.81403       2.86319       3.69294       3.94331       3.90013       3.79712       3.41530
  16  12 2514.8445    1.7645  0.9071 10.8562  0.0000  0.0287   0.0473   0.0729    0.1027   0.0000   442.1299       1.13093       15.4849       1.91698       7.27668       7.26900       3.03805       3.81560       4.15605       3.95682       3.85102       3.42607
  16  13 2656.9288    2.3982  0.8906 11.2102 -0.0004  0.0290   0.0631   0.0666    0.1249   0.0000   439.0419       1.95334       3.27892       3.60623      -5.32036       1.50730       3.13627       4.02755       4.19915       4.30261       4.04854       3.79473
  16  14 2799.4404    2.9372  0.7728 12.0187  0.0000  0.0245   0.0865   0.0664    0.0935   0.0000   439.0354       2.92732       14.9867       2.96781       3.90320       5.24651       2.38119       3.00463       3.13194       3.25962       2.93936       2.70407
  16  15 2941.7338    3.5867  0.7716 12.3313  0.0000  0.0247   0.1028   0.0681    0.1184   0.0000   440.6703      0.778304       8.70948       3.46863       3.78767       2.14968       2.24373       3.00974       2.83605       3.07852       2.92590       2.62945
  16  16 3083.4529    4.0135  1.0396 12.1420  0.0000  0.0311   0.1039   0.0772    0.2383   0.0000   438.3441     -0.395513       14.2809       3.20032      -6.74315      -1.94189       3.01715       4.06694       4.55110       4.82475       4.57341       4.10461
  16  17 3224.9020    4.0556  0.9893 12.7717  0.0000  0.0323   0.1176   0.0792    0.1776   0.0000   437.3334       6.48919       8.98210       2.62438      -4.66809       11.6873       3.23096       4.34333       4.46644       4.51623       4.58327       3.87897
  16  18 3366.2378    3.3544  1.7836 11.8430  0.0000  0.0424   0.0771   0.1181    0.2026   0.0000   439.3025      -8.76673       4.75115      -2.61964       1.23951      -1.71006       4.35669       5.57986       5.94144       5.96479       5.73704       5.26128
  16  19 3507.9235    2.7758  2.6361 11.6565  0.0001  0.0539   0.0522   0.1486    0.0982   0.0000   452.6476       12.0466       11.0294       2.30837      -3.05661      -7.89477       5.31182       6.45267       7.02817       7.19148       7.01020       6.13236
  16  20 3649.6841    2.2596  3.6794 11.1798  0.0000  0.0672   0.0371   0.1786    0.0758   0.0000   442.9089       14.1018       4.00522      0.112053      -1.24937       1.65397       6.52552       8.24213       9.20744       8.97009       8.80238       7.74335
  16  21 3791.6251    1.8845  5.1744 10.6129  0.0000  0.0813   0.0269   0.2211    0.0662   0.0000   428.9049      -11.2546      -6.32432       6.12092       2.37828       2.75457       7.80326       10.1211       10.9054       11.0368       10.2651       9.21490
  16  22 3933.5366    1.5911  7.1819 10.2654  0.0000  0.1015   0.0215   0.2909    0.0595   0.0000   440.5176      -7.92235       12.3995     -0.863897      -8.61263      -10.6669       9.81686       12.6908       13.5014       13.9413       13.2243       11.6245
  16  23 4075.3605    1.2703  8.3108 10.1227  0.0000  0.1199   0.0182   0.3588    0.0535   0.0000   435.4786       7.63601       17.8463       24.4436       3.85583      -7.77896       11.6531       14.3609       15.8787       15.9275       14.7831       13.5493
  16  24 4217.5097    1.0625 10.5480  9.9639  0.0000  0.1572   0.0161   0.4620    0.0498   0.0000   430.8055      -15.4021      -6.58122      -1.81335       19.8430      -1.26208       14.5674       18.9906       20.4019       21.0045       19.2785       17.6138
  16  25 4360.2704    0.8760 12.3521  9.8354  0.0000  0.2020   0.0150   0.5689    0.0475   0.0000   425.0854       25.1122       18.4341      -16.4085       10.6156      -3.83100       18.7874       24.3226       26.0420       26.5909       24.9796       22.6669
  17   7 1811.9820    0.3644  0.3319  8.9727  0.0000  0.0215   0.0152   0.0372    0.0515   0.0000   437.3411      -1.25096       12.8176       2.45694      -2.12421      -3.22060       1.80018       2.56666       2.50489       2.72018       2.50999       2.27139
  17   8 1963.2878    0.5290  0.4930  9.1620  0.0000  0.0213   0.0184   0.0533    0.0626   0.0000   440.1508    -0.0585490       15.1201      -1.13635      0.329501      0.787600       1.85636       2.33420       2.41576       2.37662       2.72703       2.33973
  17   9 2112.9756    0.7573  0.6438  9.4339  0.0000  0.0253   0.0229   0.0559    0.0765   0.0000   437.7532     -0.744972       19.0611       2.82700      -5.11083     0.0385935       2.36658       3.23532       3.60028       3.41663       3.54309       2.85218
  17  10 2260.3120    1.0154  0.8207 10.0388  0.0000  0.0275   0.0286   0.0749    0.1002   0.0000   436.3071      -1.31262       12.7577      -6.45753      -3.58602       2.85735       2.36485       3.15937       3.54762       3.37791       3.07472       2.78257
  17  11 2405.0251    1.4092  0.9055 10.6567  0.0000  0.0298   0.0386   0.0753    0.0986   0.0000   436.7065      -3.32243       9.00302      -1.92367      -4.09495       3.63530       2.62977       3.84407       3.62390       3.89874       3.77971       3.35419
  17  12 2548.0882    1.8749  0.8862 10.9247  0.0002  0.0275   0.0476   0.0640    0.1037   0.0000   438.6107     -0.736589       11.3629      -2.06242     -0.176722      -3.71778       2.51638       3.25177       3.36955       3.49523       3.24353       3.07180
  17  13 2691.0475    2.3142  0.9789 11.3757  0.0000  0.0296   0.0572   0.0730    0.1079   0.0000   438.3564      0.102012       7.21072      0.430906      0.365908       1.53202       2.69595       3.63547       3.67253       3.97900       3.90681       3.68256
  17  14 2834.3102    3.0344  0.6725 12.2151  0.0000  0.0225   0.0885   0.0563    0.0871   0.0000   441.4840       1.66459       12.6728       5.55324      -4.59305      -2.58328       2.17633       2.66158       2.79380       3.00586       2.90169       2.76967
  17  15 2977.1378    3.6180  0.7457 12.5711  0.0000  0.0237   0.1044   0.0627    0.0897   0.0000   438.7811      -1.03816       15.9387       6.92769       1.35199       5.36633       2.11064       2.90166       2.87193       3.12791       2.89882       2.65453
  17  16 3119.3039    3.8123  0.9222 12.6284  0.0000  0.0270   0.1000   0.0695    0.1314   0.0000   439.8168       5.30804       12.0929      -5.69832      -10.1404      0.855111       2.63488       3.28607       3.54816       3.67697       3.51838       3.09049
  17  17 3261.3476    3.8665  1.1921 12.2499 -0.0015  0.0338   0.0951   0.0794    0.2202   0.0000   444.2463       6.26028       10.6631       4.12430      -4.57848      0.734733       2.99853       3.66359       4.19585       4.17310       4.19133       3.65416
  17  18 3403.3230    3.3555  1.9686 11.7188  0.0000  0.0450   0.0718   0.1172    0.1926   0.0000   431.6862       11.2218       7.57775       1.02809       8.25360      0.707573       3.97402       5.47116       5.70483       5.42998       5.41507       4.88055
  17  19 3545.4401    2.7062  2.6183 11.5139  0.0000  0.0533   0.0511   0.1451    0.1190   0.0000   441.5987       9.09382       20.3485       6.85059      -7.08607      -2.34675       4.73951       6.26258       6.35411       6.54719       6.41248       5.77063
  17  20 3687.6896    2.1722  4.1456 11.0452  0.0000  0.0696   0.0340   0.1968    0.0757   0.0000   439.5685       5.38222       8.12380       21.0706       3.87050      -5.85459       6.22583       8.00362       8.87666       9.11506       8.20858       7.88507
  17  21 3829.7582    1.9086  5.5993 10.4718  0.0000  0.0811   0.0249   0.2243    0.0684   0.0000   450.3925       1.13941       3.89563       22.6947     -0.126599      -7.67204       7.08503       9.38784       9.92533       10.1809       9.59383       8.81292
  17  22 3972.2927    1.4858  7.6629 10.1706 -0.0001  0.1059   0.0195   0.3085    0.0588   0.0000   437.4281      -5.39555      -8.12929       18.7710       24.8172       12.8697       9.37999       12.4094       13.1886       13.4496       12.8185       11.8980
  17  23 4114.8773    1.2450  9.8908  9.9509  0.0000  0.1324   0.0166   0.3794    0.0548   0.0000   446.5415      -18.0090       25.2593      -1.35583       6.00722      -27.2003       11.7559       15.6446       16.8223       16.8541       16.0105       14.7741
  17  24 4257.5352    1.0308 11.3653  9.9582  0.0000  0.1653   0.0156   0.4871    0.0476   0.0000   467.0846      -6.81512      -4.78965       1.72723       39.9838       35.6111       14.4729       19.2011       20.5515       20.7959       20.0032       17.9141
  17  25 4399.6741    0.8087 13.5277  9.8781  0.0000  0.2278   0.0139   0.6389    0.0426   0.0000   448.2242       15.4518       27.3175      -11.2988      -10.5458       32.3710       19.2819       26.1829       28.0358       28.8170       26.6624       24.5722
  18   5 1518.7347    0.1703  0.1368  8.8755  0.0000  0.0140   0.0131   0.0363    0.0349   0.0000   437.8509      0.158002       18.5325     -0.957481     -0.967034      0.385288       1.55649       1.79888       2.32328       2.50161       2.39685       1.97922
  18   6 1683.6771    0.2820  0.2204  8.8660  0.0000  0.0155   0.0141   0.0321    0.0402   0.0000   437.2264      -2.35718       16.3367       3.16899     -0.770496    -0.0427236       1.56322       1.91813       2.26418       2.07198       2.11788       1.95794
  18   7 1839.9665    0.4305  0.3851  9.0287  0.0000  0.0211   0.0162   0.0430    0.0529   0.0000   434.2616     0.0346294       9.64387      -5.59415      -1.27312       3.85826       1.92549       2.87888       3.00525       2.89347       2.72418       2.60353
  18   8 1992.7762    0.5738  0.5957  9.1413  0.0000  0.0237   0.0181   0.0552    0.0712   0.0000   436.0595      -1.89504       12.9941       1.50398     -0.258324      -6.17190       1.93185       2.63677       2.42526       2.83135       2.75220       2.53225
  18   9 2143.6918    0.8221  0.5963  9.5581  0.0000  0.0213   0.0243   0.0492    0.0751   0.0000   438.1772       3.34875       8.21431      0.861596     -0.615128       3.95171       1.85223       2.44352       2.54875       2.54796       2.43225       2.43336
  18  10 2291.6266    1.1421  0.7775 10.2277  0.0000  0.0260   0.0322   0.0670    0.0932   0.0000   437.6267      -3.06361       14.9257       5.55484       1.03778       4.10789       2.09768       3.16081       3.01567       3.15233       3.00375       2.89475
  18  11 2436.8070    1.4517  1.0215 10.5220  0.0000  0.0306   0.0370   0.0812    0.1269   0.0000   443.0139      -1.15624       16.1020       8.37431      -3.66210      0.444677       2.40182       3.31997       3.38214       3.89340       3.56737       3.13728
  18  12 2580.8235    1.9410  0.8290 11.1899 -0.0005  0.0271   0.0507   0.0625    0.0894   0.0000   439.5984       1.66172       14.2649      -2.56432       4.78524      -1.83886       2.28831       3.34844       3.48261       3.51666       3.50095       3.14289
  18  13 2724.7106    2.5821  0.8813 11.5541  0.0000  0.0275   0.0654   0.0669    0.0981   0.0000   436.5594       1.69593       13.8349      0.127849      -1.73146       2.99539       1.97188       3.02824       2.82904       3.13046       2.84004       2.51027
  18  14 2868.6276    3.1623  0.8673 12.2205  0.0000  0.0266   0.0808   0.0649    0.0943   0.0000   441.9003      0.190029       7.40781       3.33564       3.10643       5.21521       2.41933       3.22586       3.39434       3.45045       3.28471       2.88396
  18  15 3012.1105    3.8615  0.7809 12.4297 -0.0000  0.0235   0.1016   0.0586    0.0998   0.0000   444.3109       1.13658       12.1900       4.26630       8.53701       1.76024       2.07903       2.67350       3.01057       2.90521       2.97028       2.62169
  18  16 3154.7842    4.0076  0.9111 12.4135  0.0000  0.0261   0.0992   0.0650    0.1170   0.0000   439.6105       5.51516       11.5148       4.85449     -0.156193      -2.42627       2.22861       2.95598       3.15264       3.19488       3.00918       2.73905
  18  17 3297.3122    3.5690  1.3543 12.3833  0.0000  0.0345   0.0807   0.0895    0.1342   0.0000   437.1874       6.81921       11.4658      -1.51093      0.801692       4.82988       2.87366       3.99096       4.13159       4.39666       4.27047       3.83622
  18  18 3439.8698    3.1245  2.1007 11.4536 -0.0025  0.0429   0.0599   0.1141    0.1720   0.0000   443.2050      0.352380       12.5391       4.46173       2.48875      -3.90063       3.82957       5.22424       5.43495       5.78711       5.53052       4.97020
  18  19 3582.5141    2.5361  3.4042 11.1209  0.0000  0.0608   0.0412   0.1623    0.1091   0.0000   445.0315       9.16936       1.60195       1.32366       16.5371      -1.31972       5.00330       6.89094       7.29914       7.33144       7.02203       6.69125
  18  20 3725.2813    2.1067  4.5570 10.8329  0.0000  0.0710   0.0306   0.1980    0.0763   0.0000   445.2585       5.50058       16.1620       4.18587       2.37366      -1.00832       6.08555       7.67467       8.33639       8.57357       8.20591       7.52386
  18  21 3867.9566    1.7298  6.5738 10.2477  0.0000  0.0907   0.0214   0.2450    0.0644   0.0000   438.2638       4.87300       3.46568       23.2040      -12.4822      -5.44927       7.37799       10.0421       10.6899       10.9041       10.3936       9.74510
  18  22 4010.9528    1.4438  8.3015 10.0903  0.0000  0.1097   0.0180   0.3177    0.0542   0.0000   445.8316       5.10439       5.19266       13.6457       6.39699       5.18295       9.13641       12.1612       13.0816       13.3763       12.5696       11.6566
  18  23 4153.6624    1.1825  9.7830  9.9518  0.0000  0.1334   0.0160   0.3834    0.0509   0.0000   431.9522      -31.9654       5.47411      -6.16584       27.1636      -5.22384       11.2927       14.8970       15.9249       16.1778       15.6810       14.5546
  18  26 4582.8851    0.6339 16.8886  9.6807  0.0020  0.3123   0.0101   0.8245    0.0329   0.0000   494.4804       31.3907       98.6929       48.8401       24.3892      -22.4765       25.8382       32.8101       36.6208       38.0469       34.9189       33.5412
  19   4 1364.3099    0.1223  0.0931  8.8538  0.0000  0.0377   0.0144   0.0414    0.0322   0.0000   438.4871      0.698127       16.6466      -1.69440      -3.02713      -1.90485       5.48247       4.31092       1.78568       3.19320       3.84215       3.32047
  19   5 1543.0465    0.1760  0.1471  8.8786  0.0000  0.0169   0.0135   0.0451    0.0349   0.0000   438.5688      0.666973       17.8383     -0.816724      -2.38414      -1.35962       1.32115       1.75055       1.97260       1.90878       1.78305       1.68241
  19   6 1709.3285    0.2733  0.2772  8.9218  0.0000  0.0164   0.0126   0.0429    0.0407   0.0000   438.8442     -0.182475       12.4417      -3.09216      0.874367       1.56846       1.30556       1.77106       1.73808       1.93753       1.61214       1.88459
  19   7 1867.2637    0.4319  0.3522  9.2077  0.0000  0.0171   0.0165   0.0416    0.0497   0.0000   439.2019      0.465225       16.3934    0.00102028      -1.42758       1.72199       1.42796       1.89208       2.07726       1.96775       2.01811       1.80559
  19   8 2021.7579    0.6481  0.4298  9.3632  0.0000  0.0197   0.0230   0.0451    0.0665   0.0000   435.6479       2.54252       18.8862      -1.41627      -5.93887       2.54923       1.85383       2.51220       2.51469       2.64108       2.50449       2.25535
  19   9 2173.6990    0.8582  0.7060  9.7105  0.0000  0.0240   0.0240   0.0585    0.0774   0.0000   442.8445      0.875203       16.5295      -4.00863       2.12152      -2.82271       1.91144       2.54396       2.51391       2.46000       2.65495       2.48577
  19  10 2322.3134    1.1405  0.8166 10.3807  0.0000  0.0249   0.0301   0.0652    0.0783   0.0000   435.2213       1.96790       11.2187      -1.69403       2.43474       2.33738       2.10476       2.68640       2.88697       3.12483       3.19664       2.87264
  19  11 2468.1298    1.6493  0.8340 10.7284  0.0000  0.0265   0.0425   0.0628    0.1155   0.0000   438.1649      0.251161       13.1535       1.48433      -3.53362      0.267749       1.98967       2.78795       2.73217       2.93938       2.94324       2.77015
  19  12 2613.1005    2.1850  0.7856 11.5522  0.0000  0.0228   0.0583   0.0621    0.0926   0.0000   438.6642      -2.35355       18.8528      -4.83233      -4.29950       1.00577       1.91857       2.46640       2.65442       2.79138       2.47208       2.35991
  19  13 2757.9165    2.8190  0.9243 11.5406 -0.0002  0.0252   0.0661   0.0626    0.1075   0.0000   439.2528       4.46087       9.24889      0.141242      -1.61937       4.28421       2.11927       2.78094       3.06285       3.18997       3.02616       2.79778
  19  14 2902.5079    3.4603  0.8258 12.1406  0.0000  0.0238   0.0864   0.0599    0.1035   0.0000   440.1420       2.88596       16.7654    -0.0629699      0.567459       3.75114       2.00226       2.39087       2.70267       2.78978       2.71010       2.48601
  19  15 3046.5184    3.8935  0.7955 12.5893  0.0000  0.0237   0.0989   0.0587    0.0934   0.0000   439.7961       3.02530       12.5898       1.26666      0.804459      -1.21595       1.93404       2.58375       2.66213       2.78674       2.69505       2.56659
  19  16 3189.8491    3.9059  1.0099 12.7164  0.0000  0.0285   0.0945   0.0725    0.1042   0.0000   440.3763       3.57408       14.4246      0.105461       2.58216       4.52903       2.23447       3.06608       3.25705       3.33915       3.22393       2.74600
  19  17 3332.8376    3.3836  1.4852 12.5132  0.0000  0.0371   0.0731   0.0949    0.0936   0.0000   438.8313       1.54802       11.7254       2.00332       4.48993     0.0400790       2.94534       3.78600       4.19101       4.32195       3.97361       3.86853
  19  18 3476.1054    2.8747  2.0960 11.9062  0.0000  0.0437   0.0547   0.1172    0.0981   0.0000   445.6677       3.70619       1.14928       10.7777      -6.99896       2.25876       3.46153       4.50997       4.88361       4.88420       4.87290       4.48877
  19  19 3619.2702    2.4836  3.8599 10.8317  0.0009  0.0590   0.0350   0.1605    0.1025   0.0000   444.1304       11.1806       10.8144      -5.26364       10.5989     -0.503364       5.07518       6.44518       7.14849       7.45098       7.22334       6.98576
  19  20 3762.2991    1.9948  5.4414 10.6162  0.0000  0.0755   0.0254   0.2129    0.0668   0.0000   436.5471       14.6432       21.8225       2.08104      -18.8776      -15.2276       6.10620       7.82913       8.82527       8.86071       8.63387       8.03736
  19  21 3905.5454    1.7096  6.9562 10.2434  0.0000  0.0923   0.0200   0.2542    0.0589   0.0000   428.8143       24.0424       14.7893      -13.4055      -2.69835      -7.52311       7.17268       9.61093       10.3210       10.5094       10.0919       9.39981
  19  22 4048.8547    1.3475  8.7099 10.0940 -0.0001  0.1157   0.0170   0.3260    0.0516   0.0000   437.7029       4.01207     -0.926058       2.14893       30.5705       2.17604       9.41906       12.7380       13.4129       13.9385       13.4653       12.5253
  19  23 4192.3099    1.1201 10.7091  9.9728  0.0000  0.1407   0.0148   0.4131    0.0455   0.0000   442.8225      -10.5375      -5.50416       27.2275       10.0432      -14.7042       11.2444       14.5908       16.1908       16.7276       16.1966       14.7784
  19  24 4335.2806    0.9149 12.9114  9.8641  0.0000  0.1845   0.0131   0.5396    0.0428   0.0000   414.9221       23.3201       34.8446      -8.75806       24.4869      -40.4055       14.7214       19.0928       20.7414       21.3990       20.3612       19.0859
  20   5 1566.5616    0.1939  0.1546  8.8361  0.0000  0.0208   0.0122   0.0293    0.0347   0.0000   438.9697      -1.54132       17.7790      0.294993      -3.56689     0.0951122       1.84047       1.98659       2.26487       1.88562       2.16484       1.65199
  20   6 1734.1728    0.3098  0.3330  8.8393  0.0000  0.0199   0.0124   0.0404    0.0440   0.0000   438.7117      -1.30367       15.9900      0.921866      -3.78237     -0.239656       1.72516       2.54327       2.97667       2.93595       2.66797       2.50572
  20   7 1893.9006    0.4564  0.4691  9.0017  0.0000  0.0189   0.0152   0.0463    0.0541   0.0000   437.8638      -4.56214       15.1450       2.79727       2.00838     -0.240492       1.51169       1.98102       2.03403       2.18437       2.19015       2.11237
  20   8 2050.0466    0.6659  0.5642  9.2808  0.0000  0.0233   0.0193   0.0499    0.0660   0.0000   437.2434      -1.28766       13.9006       6.33559       1.41328      0.813777       1.63250       2.46786       2.60739       2.29620       2.65896       2.31833
  20   9 2203.1132    0.9381  0.6588  9.8810  0.0000  0.0222   0.0260   0.0519    0.0772   0.0000   440.4866      -2.55464       15.6821      0.298016      -4.34789     0.0408367       1.71259       2.22249       2.39767       2.34871       2.28628       2.16270
  20  10 2352.3615    1.2027  0.8893 10.3108  0.0000  0.0260   0.0301   0.0683    0.0833   0.0000   436.4902       1.99909       12.3815     -0.574790       3.60609       1.06444       1.99760       2.77593       2.81257       3.03222       2.86677       2.56622
  20  11 2498.9033    1.7122  0.9347 10.8737  0.0000  0.0269   0.0422   0.0666    0.1057   0.0000   436.6875       3.67305       16.7978      -1.99259      -3.67036     0.0225100       2.10327       2.87279       2.94811       3.00535       3.05721       2.60269
  20  12 2644.8558    2.2649  0.8733 11.2472  0.0006  0.0246   0.0571   0.0651    0.1282   0.0000   436.8475      -1.74508       16.2829       4.32066       1.55723     -0.437401       2.03773       2.55478       2.59077       2.85554       2.79324       2.53578
  20  13 2790.6406    2.8266  0.8413 11.9600  0.0000  0.0241   0.0694   0.0597    0.0907   0.0000   437.6715       8.64777       10.5584      0.358682       2.78591      0.578203       2.05307       2.57287       2.87899       2.91742       2.90557       2.65826
  20  14 2935.8752    3.6918  0.8428 12.3992  0.0000  0.0237   0.0909   0.0600    0.0899   0.0000   436.1239      0.161240       13.9085       1.47663       4.31494       2.39277       1.82440       2.38844       2.41282       2.66355       2.52630       2.39748
  20  15 3080.4453    4.0183  0.8355 12.4698  0.0000  0.0229   0.0985   0.0611    0.0990   0.0000   435.8822     -0.928597       12.7161       2.68630      -3.16516     -0.457305       1.83929       2.48697       2.56455       2.78799       2.73355       2.47312
  20  16 3224.3679    3.8138  1.0984 12.8703  0.0000  0.0300   0.0904   0.0800    0.0980   0.0000   436.5710       3.47586       11.0552      -1.47062      -1.73422      0.623005       2.43269       3.28860       3.30725       3.40222       3.40145       3.03863
  20  17 3368.0564    3.2695  1.6378 12.2552 -0.0002  0.0358   0.0638   0.1037    0.0781   0.0000   440.5536      0.326456       15.1620      -3.74468     -0.207237       7.53643       2.93643       3.73795       4.06855       4.01506       4.16866       3.76341
  20  18 3511.7636    2.7015  2.3494 11.8476  0.0000  0.0473   0.0482   0.1234    0.0770   0.0000   443.4333       5.40116       19.1727       9.65184       9.92561     -0.624332       3.60350       4.90958       5.00247       5.36750       5.17354       4.85975
  20  19 3655.6884    2.2459  4.0983 10.8593  0.0019  0.0626   0.0311   0.1688    0.0782   0.0000   443.2692       9.13146       7.84609       10.3171       6.68220       7.77597       4.75319       6.35127       6.98239       7.06945       6.89787       6.61433
  20  20 3799.2412    1.9100  5.2878 10.6182 -0.0004  0.0758   0.0245   0.2071    0.0638   0.0000   438.1163       9.36980       12.7817      -3.67857      -12.1866      -16.5494       5.66738       7.65507       8.23330       8.36750       8.34012       8.01259
  20  21 3942.6313    1.5505  7.6086 10.1078  0.0000  0.0983   0.0178   0.2671    0.0550   0.0000   447.8240       17.5146       10.1982      -1.26325     -0.190379       3.47022       7.32042       9.64889       10.6419       10.8047       10.5200       9.94715
  20  22 4086.4766    1.2906  9.6876 10.0272 -0.0003  0.1234   0.0158   0.3513    0.0473   0.0000   443.7113      -1.23686      -12.5098      -14.5024      -11.4828     -0.130961       9.40869       12.5293       13.5868       13.8830       13.5164       12.7485
  20  23 4230.4106    1.0225 11.3200  9.9655  0.0002  0.1566   0.0142   0.4541    0.0428   0.0000   441.0870      -12.8703      -14.5440      -22.7387      -5.84750       27.7126       11.7930       14.9513       16.8316       17.3919       16.6858       15.7076
  21   5 1589.2666    0.2037  0.1622  8.8431  0.0000  0.0130   0.0124   0.0328    0.0334   0.0000   439.4132     -0.664836       16.1001      0.867118      -4.26984       1.93100       1.10107       1.27551       1.45026       1.70303       1.44016       1.30570
  21   6 1758.2186    0.3351  0.3160  9.0213  0.0000  0.0159   0.0133   0.0377    0.0426   0.0000   440.4061      -2.07829       15.2038      -1.47598    -0.0993812       1.54686       1.25276       1.61100       1.67896       1.63218       1.76754       1.57669
  21   7 1919.8263    0.5044  0.4781  9.1244  0.0000  0.0194   0.0162   0.0466    0.0551   0.0000   440.8025      -1.56596       12.8399     -0.948865      -1.84951     -0.711790       1.47857       1.86899       2.06065       1.96162       2.08876       2.02962
  21   8 2077.6997    0.6838  0.5749  9.5648  0.0000  0.0202   0.0195   0.0495    0.0650   0.0000   438.1272       4.16566       15.2807      -6.84421     -0.593516       1.34362       1.63884       2.05797       2.16454       2.25536       2.24183       2.07909
  21   9 2231.9064    0.9962  0.8078  9.8926  0.0000  0.0257   0.0249   0.0600    0.0857   0.0000   438.9499      -1.92194       13.0193      -2.86496     -0.525116      -1.38270       1.80893       2.39097       2.72817       2.71650       2.68555       2.31923
  21  10 2381.8578    1.3275  0.8859 10.7006  0.0000  0.0259   0.0327   0.0674    0.0762   0.0000   439.0516      0.121275       12.5836      -4.71236      -2.75649       1.13033       1.82439       2.57831       2.75012       3.06779       2.57753       2.62041
  21  11 2529.3069    1.8083  0.9565 11.0865  0.0000  0.0270   0.0425   0.0671    0.0870   0.0000   441.1478       1.70222       15.5751     -0.539133       1.29458       2.46690       1.93326       2.59500       2.87410       2.86911       2.88459       2.63112
  21  12 2676.2057    2.3485  0.9979 11.4939  0.0000  0.0274   0.0546   0.0683    0.1231   0.0000   432.6117      -3.31088       16.6970       1.91060      -2.76955     -0.845664       2.01867       2.65987       2.89820       3.04047       2.92948       2.73190
  21  13 2822.9230    3.1452  0.8278 11.9486  0.0000  0.0221   0.0771   0.0620    0.1170   0.0000   437.6153       1.87790       7.89000       1.15672       1.52179      -1.65959       1.76704       2.51789       2.72829       3.16536       3.10010       2.79552
  21  14 2968.8650    3.7017  0.7938 12.4829  0.0000  0.0221   0.0912   0.0581    0.0849   0.0000   438.2341       4.47275       10.4167      0.608163       1.18009      -1.32793       1.67815       2.29242       2.37570       2.55191       2.53724       2.33327
  21  15 3113.9242    3.9727  0.9805 12.8327  0.0000  0.0261   0.0922   0.0681    0.0884   0.0000   438.2409       5.31101       13.6704       2.26119       1.95636      0.714575       1.89803       2.56700       2.88183       3.05346       2.84666       2.54055
  21  16 3258.4590    3.6778  1.3097 12.5570  0.0000  0.0317   0.0758   0.0832    0.0914   0.0000   441.2895       1.04218       17.4328      -5.57733     -0.233581       1.74511       2.35598       3.04633       3.49071       3.35024       3.50609       3.27484
  21  17 3402.7595    3.0815  1.8802 12.3476 -0.0016  0.0400   0.0558   0.1056    0.0634   0.0000   435.4711      -4.24110       6.51480       7.45271       2.35296       7.24625       2.85410       3.92581       4.17638       4.34982       4.14134       3.78984
  21  18 3547.0400    2.5877  2.7459 11.6913  0.0000  0.0496   0.0406   0.1318    0.0648   0.0000   436.8073       2.30422       8.21728      -1.63670       7.56968       3.57435       3.53099       4.76168       5.12594       5.37983       5.22511       4.79960
  21  19 3691.4294    2.1220  4.3541 10.9244  0.0000  0.0638   0.0279   0.1748    0.0643   0.0000   434.4556      -13.1409       28.2989       5.63644      -8.49516      -13.2196       4.63897       5.97655       6.97777       6.93258       6.79426       6.41027
  21  20 3835.4957    1.7986  6.3857 10.4505  0.0000  0.0824   0.0207   0.2290    0.0555   0.0000   435.3535       6.74843       15.6312       13.4928      -4.19172      -9.55954       5.97872       7.80095       8.70908       8.85632       8.67180       8.13975
  21  21 3979.5590    1.4734  8.2041 10.1778  0.0000  0.1012   0.0167   0.2875    0.0482   0.0000   435.2228       12.7286       18.7323       1.67087       14.5639       5.00903       7.44905       9.91624       10.9092       11.1876       11.0202       10.2852
  21  22 4123.6679    1.2335  9.9260 10.0383  0.0001  0.1269   0.0149   0.3525    0.0449   0.0000   445.7954       19.7679       19.0273       2.38111      -4.49519       14.8096       9.07055       11.8889       12.9601       13.6072       13.1291       12.6621
  21  23 4268.0899    0.9808 12.1690  9.9391 -0.0012  0.1665   0.0130   0.4704    0.0412   0.0000   448.8597       7.73649       3.63066       3.05360      -11.4070      -2.64062       11.7378       15.8547       17.0547       17.8978       17.0246       16.2409
  21  24 4412.5359    0.7969 14.7540  9.8357  0.0002  0.2162   0.0104   0.6117    0.0351   0.0000   455.2727      -11.3833       37.1411       3.46493     -0.612252      -23.3374       15.6494       20.1544       22.3368       23.2475       21.8396       21.3438
  22   4 1429.1273    0.1360  0.0894  8.7989  0.0000  0.0142   0.0141   0.0325    0.0298   0.0000   438.5565      -1.13453       21.6242       1.36244      -2.61140      0.194070       1.14054       1.22453       1.77327       1.97446       1.56443       1.19400
  22   5 1611.3612    0.2281  0.1608  8.9191  0.0000  0.0118   0.0131   0.0312    0.0336   0.0000   437.5100      0.142750       19.2993       1.81559      -4.63028       1.83961      0.927882       1.15856       1.34826       1.56463       1.38940       1.10970
  22   6 1781.5472    0.3613  0.4003  8.9307  0.0000  0.0182   0.0126   0.0406    0.0463   0.0000   438.6478      -4.21101       14.2862      0.676436      -3.06437      -2.17080       1.29951       1.69604       1.81213       1.78491       1.96271       1.76956
  22   7 1945.0616    0.5424  0.4442  9.2208  0.0000  0.0189   0.0173   0.0418    0.0525   0.0000   439.1287      -1.87147       17.7180      0.327351     -0.987823       1.84984       1.61716       1.89674       2.15547       2.18931       2.25627       2.10048
  22   8 2104.7582    0.7551  0.6158  9.5980  0.0000  0.0206   0.0204   0.0483    0.0628   0.0000   442.2139      -1.06546       18.5835       2.38348     -0.264831       2.55143       1.43544       1.93973       2.04111       2.40998       2.33954       2.10796
  22   9 2260.0293    1.0387  0.8195 10.0471  0.0000  0.0249   0.0248   0.0627    0.0768   0.0000   437.8742     -0.860963       12.7196       1.97439      -4.84099      -3.46740       1.68274       2.36891       2.50389       2.57747       2.51707       2.25633
  22  10 2410.7782    1.4459  0.8976 10.6685  0.0000  0.0261   0.0342   0.0607    0.0920   0.0000   439.5177       4.93113       11.7788       2.47504     -0.474731      -2.65323       1.76668       2.42713       2.66809       2.73716       2.57878       2.48594
  22  11 2559.1901    1.9706  0.9145 11.1877  0.0000  0.0243   0.0451   0.0621    0.0852   0.0000   436.3130     -0.378905       14.9948     -0.261835       4.57192       2.06047       1.78552       2.38621       2.56670       2.54101       2.70747       2.45461
  22  12 2707.0483    2.4938  0.9084 11.6530  0.0000  0.0246   0.0597   0.0669    0.1017   0.0000   438.6792       1.82667       16.2148      -2.96566      -2.10582       3.74135       1.62785       2.28186       2.52885       2.58201       2.48171       2.43957
  22  13 2854.6850    3.4163  0.8033 11.8979  0.0000  0.0220   0.0818   0.0562    0.1304   0.0000   436.5914       1.84009       16.2676       4.42463      0.978549       1.65897       1.45481       2.00106       2.14540       2.25675       2.09969       2.09389
  22  14 3001.4049    3.7924  0.7759 12.6617  0.0000  0.0224   0.0918   0.0536    0.0884   0.0000   439.0116      -1.62941       14.5121       5.52460      -1.72078     -0.122023       1.65267       2.32293       2.40463       2.73400       2.84956       2.55353
  22  15 3146.9502    3.9148  0.9947 12.7199  0.0000  0.0267   0.0876   0.0654    0.0938   0.0000   438.3909       3.49532       5.91392       5.29260       1.24343     -0.364923       1.96955       2.45965       2.76663       2.81303       2.73250       2.52282
  22  16 3292.1280    3.5492  1.4983 12.3103  0.0003  0.0350   0.0666   0.0829    0.0852   0.0000   438.7124       4.59802       13.1175       6.21478      -1.13212      0.137814       2.33832       3.07223       3.53435       3.47388       3.49277       3.24353
  22  17 3437.1649    3.0217  2.1248 12.0787  0.0002  0.0417   0.0503   0.1125    0.0604   0.0000   438.3982       3.31646       10.7510       1.81742      -8.02601     -0.878716       2.71244       3.75599       4.07319       4.17179       3.98723       3.62634
  22  18 3581.9661    2.4520  3.2984 11.4078  0.0000  0.0542   0.0338   0.1384    0.0564   0.0000   435.0688       9.83814       14.1136      -6.71880      -7.51760       3.28846       3.59745       4.96576       5.33076       5.39833       5.56070       4.99702
  22  19 3726.9224    2.0242  4.7449 10.9689  0.0000  0.0646   0.0252   0.1887    0.0510   0.0000   432.1133      0.546281       15.3283       6.37419      -7.69382      -9.64726       4.54401       5.77113       6.59992       6.74932       6.38550       6.31341
  22  20 3871.5356    1.6987  6.4859 10.4032  0.0000  0.0827   0.0192   0.2229    0.0517   0.0000   440.7194      -18.0628       20.0868      0.671148       12.0568     -0.601608       5.74383       7.59514       8.55095       8.71554       8.67370       8.24687
  22  22 4160.8279    1.1286 10.6177 10.0477 -0.0006  0.1350   0.0139   0.3893    0.0408   0.0000   433.4337       15.4630       42.1780       9.20150      0.676373       7.54062       9.34068       12.2437       13.6428       14.2130       13.7972       13.0179
  22  23 4305.5225    0.9609 12.9214  9.9405 -0.0025  0.1744   0.0121   0.4828    0.0373   0.0000   431.7075       14.0140       52.9555       38.4727       22.1684      -40.4000       11.8305       15.5855       17.3618       17.4036       17.7441       16.6596
  22  25 4594.0586    0.5770 16.6401  9.7445 -0.0008  0.3140   0.0086   0.7924    0.0281   0.0000   394.6301      -18.1182       38.7857       26.1534      -7.56416      -9.04374       20.7424       28.0349       31.0439       32.5768       31.4802       29.9207
  23   5 1632.7735    0.2368  0.2263  8.8804  0.0002  0.0183   0.0110   0.0345    0.0349   0.0000   439.0256     -0.446347       18.2744      -2.34721      -2.35883     -0.955244       1.64646       1.47626       1.94152       3.07466       3.42688       3.93174
  23   6 1804.1667    0.3793  0.3607  9.0511  0.0000  0.0163   0.0135   0.0388    0.0439   0.0000   438.1904      -2.81816       18.5043     -0.232746      -4.39971      -2.65236       1.36274       1.75903       1.90070       2.10599       2.07145       1.77797
  23   7 1969.6469    0.6035  0.4741  9.3112  0.0000  0.0169   0.0184   0.0413    0.0541   0.0000   437.7422     -0.744089       17.6213     -0.838289     -0.263512      0.548097       1.19927       1.54481       1.68117       1.78246       1.71187       1.65811
  23   8 2131.0610    0.8028  0.6862  9.5960  0.0000  0.0208   0.0204   0.0509    0.0677   0.0000   436.0091       1.19134       17.8310       1.28743    -0.0533526     -0.731333       1.45772       1.88330       1.96027       2.19155       2.35137       2.20879
  23   9 2287.4519    1.1324  0.8266 10.1246  0.0000  0.0240   0.0262   0.0582    0.0824   0.0000   440.1011      -2.35523       17.1948      -2.00346      -2.84352       2.58931       1.56223       2.26307       2.37149       2.42525       2.43385       2.40792
  23  10 2439.1616    1.5724  0.9538 10.5364  0.0000  0.0256   0.0346   0.0612    0.1015   0.0000   438.2709      -4.54099       13.0278       2.04488     -0.637277      0.624445       1.65691       2.25886       2.39598       2.63785       2.55452       2.41488
  23  11 2588.5566    1.9418  0.9561 11.3102  0.0000  0.0244   0.0442   0.0664    0.0828   0.0000   438.3646      -1.33498       12.4890      -2.28502      -4.16696      -1.54300       1.68275       2.24466       2.36680       2.47980       2.50569       2.32912
  23  12 2737.5559    2.8011  0.8880 11.5756 -0.0000  0.0225   0.0624   0.0587    0.0937   0.0000   439.0048      -1.63766       11.4837       1.34282      -4.25433      0.702789       1.54396       2.13231       2.23004       2.33594       2.42350       2.28454
  23  13 2886.0126    3.4427  0.7987 12.0952  0.0000  0.0214   0.0813   0.0567    0.1164   0.0000   437.0062       4.58722       16.6358     -0.928228       3.68964       1.42788       1.41246       1.97902       2.04927       2.13781       2.14512       1.90540
  23  14 3033.3888    3.8628  0.9059 12.4929  0.0000  0.0241   0.0882   0.0607    0.1182   0.0000   437.2380      0.887221       10.1199       1.90564      0.622913      -3.91679       1.65663       2.27139       2.42270       2.47309       2.45523       2.35107
  23  15 3179.6245    3.8625  1.0731 12.7903  0.0000  0.0266   0.0840   0.0701    0.0893   0.0000   439.7490       4.95245       19.6224       2.86567      -2.26045       5.00896       1.85193       2.30877       2.62019       2.70720       2.58957       2.67314
  23  16 3325.5214    3.4961  1.3891 12.5461  0.0000  0.0330   0.0683   0.0822    0.0804   0.0000   437.5238       2.94403       10.5859       1.59410       4.98109      0.754946       2.06714       2.92725       2.97797       3.27846       2.93624       2.95286
  23  17 3471.1220    2.8479  2.3716 11.7777  0.0000  0.0424   0.0428   0.1094    0.0600   0.0000   440.8781       6.29355       7.52574       10.1059       2.63483       3.17349       2.81016       3.70717       3.97235       4.03669       4.15170       3.89286
  23  18 3616.6431    2.3052  3.5978 11.3016  0.0000  0.0560   0.0303   0.1487    0.0512   0.0000   438.5175      -4.17746       21.4430       6.54312       13.5004      -2.53747       3.50988       4.94739       5.15834       5.51772       5.29453       5.16431
  23  19 3762.0088    1.9575  5.1063 10.7788  0.0000  0.0680   0.0234   0.1838    0.0527   0.0000   445.6117      0.609691       19.7112       6.68618      -8.87784       2.18032       4.49076       5.82300       6.57410       6.82380       6.58966       6.30476
  23  20 3907.3312    1.6266  6.9893 10.4064  0.0000  0.0859   0.0182   0.2415    0.0470   0.0000   435.0113       4.25975       20.2646      -11.8939      -2.98789       1.44557       5.56984       7.55406       8.18580       8.66309       8.34500       8.06471
  23  21 4052.3076    1.3265  8.9717 10.1719  0.0000  0.1113   0.0148   0.3095    0.0408   0.0000   421.4129       11.0502       21.9260      -19.6140      0.340491       1.99661       7.04563       9.86917       10.4909       11.2152       10.8882       10.2702
  23  22 4197.5373    1.0944 11.4926 10.0442  0.0000  0.1450   0.0129   0.4139    0.0373   0.0000   434.2420       17.3284       4.29090       9.01632      -24.9867      -10.3800       9.52077       12.1566       13.8887       14.4118       13.8860       13.4706
  23  23 4342.8972    0.8844 13.1445  9.9303  0.0000  0.1856   0.0110   0.5069    0.0343   0.0000   435.5863       3.54502       16.0263       21.4551      -1.18475      -8.42216       11.6256       15.9891       17.3351       18.1663       17.2294       16.6184
  23  24 4487.1264    0.7060 14.9725  9.7672  0.0015  0.2383   0.0091   0.6298    0.0311   0.0000   405.7276      -39.1661      -2.25041      -37.0034       80.9269       5.62954       14.8809       20.0405       22.4982       22.9031       22.0347       21.2755
  23  25 4632.1820    0.5643 17.9309  9.6920  0.0022  0.3205   0.0082   0.8322    0.0265   0.0000   421.8227      -2.46017      -2.63287      -52.7529       64.8491      -3.73346       20.9254       26.9457       30.8680       31.6268       31.0270       30.1024
  24   4 1469.7762    0.1649  0.1561  8.7846  0.0000  0.0154   0.0100   0.0330    0.0304   0.0000   439.3380      0.809209       18.1867       1.39501      -1.60395       1.79444       1.23083       1.65297       1.93949       1.81968       1.78773       1.79693
  24   5 1653.7105    0.2307  0.2223  8.9367  0.0000  0.0135   0.0106   0.0312    0.0335   0.0000   440.3376     -0.890236       19.1165       1.79784     -0.907945     -0.573456      0.890062       1.21447       1.30345       1.23468       1.45629       1.30289
  24   6 1826.2677    0.3923  0.4148  8.9425  0.0000  0.0172   0.0127   0.0428    0.0463   0.0000   439.4593      0.688875       19.4550       3.21654      -2.36770     -0.816580       1.03687       1.47147       1.58715       1.86108       1.78696       1.65547
  24   7 1993.5547    0.6314  0.5564  9.3148  0.0000  0.0189   0.0174   0.0450    0.0577   0.0000   439.0247       1.79250       21.3047       3.36245      -2.28172      -1.83934       1.17892       1.64213       1.72917       1.79585       1.83758       1.73682
  24   8 2156.6901    0.8708  0.6550  9.7989  0.0000  0.0206   0.0217   0.0463    0.0640   0.0000   437.7575       1.50158       16.9230      -3.25035      -6.09757     -0.322538       1.28214       1.81435       1.90949       2.04445       2.06147       2.01789
  24   9 2314.2594    1.2013  0.8089 10.4813  0.0000  0.0227   0.0286   0.0599    0.0671   0.0000   439.0264       1.75605       15.2948      -2.60194       1.74673      0.571970       1.50032       1.95459       2.01217       2.24646       2.08192       2.08512
  24  10 2467.0197    1.6195  0.9656 10.9634  0.0000  0.0253   0.0362   0.0648    0.0868   0.0000   440.1861      -2.30569       14.5033       1.68260       3.53747      -3.33861       1.68206       2.23962       2.49431       2.53621       2.55962       2.41839
  24  11 2617.6355    2.0846  1.0044 11.4727  0.0000  0.0269   0.0462   0.0668    0.0905   0.0000   439.1993      -1.81021       14.7867      0.392470      0.778020     0.0309426       1.71891       2.44008       2.64744       2.84578       2.86947       2.60675
  24  12 2767.6503    2.8354  0.8029 11.8678  0.0000  0.0213   0.0643   0.0519    0.0850   0.0000   441.0530       2.08134       14.2572       3.06003       1.00711      -4.17058       1.40743       1.85089       2.13311       2.24380       2.29569       2.14297
  24  13 2916.8844    3.4929  0.8139 12.4078  0.0000  0.0232   0.0805   0.0517    0.0891   0.0000   437.8869       4.12773       15.9051       3.67584      -2.38478     -0.373125       1.42196       2.01698       2.13691       2.14410       2.15677       1.95714
  24  14 3065.0377    3.9287  0.9147 12.6917  0.0000  0.0248   0.0880   0.0613    0.1022   0.0000   436.9675     -0.969464       15.4781       2.32767      -1.16434      0.831987       1.44329       2.09173       2.09022       2.30530       2.21452       2.09427
  24  15 3211.9487    4.0496  1.1579 12.5029  0.0000  0.0271   0.0818   0.0698    0.1207   0.0000   439.5571       1.07669       13.0078       3.33944       1.56072       2.50307       1.66623       2.24254       2.56977       2.58542       2.58884       2.34976
  24  16 3358.4491    3.3354  1.6397 12.3970  0.0000  0.0352   0.0600   0.0891    0.0731   0.0000   440.8148      -5.72722       6.32479       3.31767      -1.24954      -1.15586       2.26248       3.09445       3.30060       3.44280       3.35364       3.13057
  24  17 3504.7468    2.7484  2.4757 11.7881  0.0000  0.0435   0.0400   0.1117    0.0556   0.0000   440.2686       2.53250       10.8967       8.42621       7.42422      -2.06149       2.61935       3.65638       3.94338       4.16089       3.89562       3.87887
  24  18 3650.9185    2.2407  3.9615 11.0948 -0.0011  0.0555   0.0269   0.1481    0.0503   0.0000   444.3858       5.50442       10.7434       4.31326       2.47200      -4.38411       3.51968       4.79941       5.22305       5.57585       5.48315       5.28263
  24  19 3796.6946    1.8101  5.3577 10.8570  0.0000  0.0708   0.0224   0.1978    0.0470   0.0000   451.4730      -2.36035       10.2378       18.1512       1.05274       11.6178       4.62292       6.01865       6.81349       7.09527       7.04900       6.85603
  24  20 3942.5671    1.5223  7.7830 10.3330  0.0000  0.0900   0.0165   0.2608    0.0441   0.0000   437.2866       1.72094       18.8677       22.4696      -3.03281       13.8029       5.76327       7.53081       8.42190       8.79191       8.55585       8.31945
  24  21 4087.9694    1.2472 10.0852 10.1152  0.0000  0.1186   0.0138   0.3422    0.0404   0.0000   439.4864       2.02438      -5.18938      -19.7689      -2.73269      -11.6285       7.48173       9.95164       10.9517       11.5008       11.3725       11.0083
  24  22 4233.5779    1.0164 11.4721 10.0568  0.0000  0.1498   0.0123   0.4293    0.0362   0.0000   442.7495     -0.997606      -3.57165      -7.04941       18.6078       17.5794       9.11474       12.3707       13.8096       14.3227       13.8955       13.3431
  24  23 4379.0762    0.8393 13.8825  9.9423 -0.0008  0.1951   0.0102   0.5343    0.0316   0.0000   426.9741      -21.5052       24.2234       2.92866      -11.4881      0.389541       12.3307       15.9229       18.3626       18.6202       18.7036       17.7539
  24  24 4524.6108    0.7054 16.6893  9.7787  0.0032  0.2484   0.0087   0.6691    0.0284   0.0000   431.6763       16.3167       48.1151     -0.796176       31.4055      -23.4212       15.1832       20.4848       22.7935       23.6942       23.0227       22.5917
  25   5 1674.0849    0.2768  0.2276  8.8820  0.0000  0.0146   0.0119   0.0306    0.0342   0.0000   439.9783    -0.0128377       20.5922      -1.10914      -1.74470      0.916825      0.682391       1.25880       1.07248       1.26428       1.24080       1.12798
  25   6 1847.9037    0.4435  0.3997  9.0432  0.0010  0.0161   0.0139   0.0373    0.0459   0.0000   440.7183      -2.47263       19.6335     -0.849127      -2.89418      0.212875       1.03857       1.33232       1.40895       1.55432       1.49836       1.64619
  25   7 2016.9006    0.6494  0.5954  9.3859  0.0000  0.0204   0.0170   0.0472    0.0570   0.0000   438.3448      0.715420       17.0873      -1.01833      -1.34012      -2.40391       1.16130       1.77502       1.72445       1.95386       1.86419       1.78432
  25   8 2181.7101    0.8949  0.8260  9.7021 -0.0004  0.0226   0.0202   0.0535    0.0717   0.0000   439.5937      -1.71069       18.6926      -4.23966      0.665193      0.590398       1.42779       1.86247       1.97336       2.05516       2.20609       1.95739
  25   9 2340.4567    1.2526  0.9231 10.2529  0.0000  0.0237   0.0270   0.0581    0.0802   0.0000   440.8454       3.05542       11.5468     -0.454263      0.724924       4.98143       1.51138       2.01967       2.23447       2.24747       2.25268       2.14692
  25  10 2494.3649    1.7475  0.8675 10.8929  0.0000  0.0229   0.0378   0.0559    0.0848   0.0000   441.4081       1.15779       15.6430     0.0389311       1.02890     -0.549586       1.41686       1.97120       2.03837       2.14737       2.10450       1.93920
  25  11 2646.2068    2.2619  0.9061 11.4556  0.0000  0.0234   0.0492   0.0594    0.0926   0.0000   440.6542       1.38524       15.1747      0.868497     -0.740066      -1.98381       1.44986       2.01282       2.05797       2.17723       2.11689       2.10205
  25  12 2797.2947    2.8733  0.8639 11.9457  0.0000  0.0218   0.0626   0.0574    0.0801   0.0000   438.4932       3.01694       13.7455       4.55850      -3.35825      -1.45526       1.37585       1.78962       1.90078       2.08428       2.06143       1.93783
  25  13 2947.3810    3.7560  0.7323 12.4405  0.0000  0.0193   0.0877   0.0498    0.0747   0.0000   438.7576       1.38850       16.1855       3.96068     -0.380451     -0.725703       1.15794       1.62318       1.68415       1.73266       1.75176       1.66365
  25  14 3096.0960    3.9370  0.9146 12.6979  0.0000  0.0223   0.0889   0.0609    0.1061   0.0000   438.1169       2.81774       11.4395       3.58880       3.11843       2.43337       1.46096       1.93998       2.07468       2.19446       2.21139       2.18414
  25  15 3243.7616    3.7265  1.2363 12.6153 -0.0001  0.0304   0.0754   0.0743    0.1103   0.0000   435.9171       5.94559       16.9623     -0.129329       2.94800      -1.53702       1.73236       2.50327       2.63000       2.74934       2.86172       2.69782
  25  16 3390.9997    3.2363  1.5940 12.4473  0.0000  0.0333   0.0595   0.0878    0.0724   0.0000   437.1966       6.21307       15.7232     -0.250905       4.08825      -1.15015       2.06318       2.78403       3.05209       3.37508       3.27217       3.02392
  25  17 3537.9679    2.5998  2.9322 11.7370  0.0000  0.0465   0.0359   0.1277    0.0491   0.0000   440.2406       4.79298       14.8305       8.53610      -6.06787       2.32972       2.82291       3.86204       4.20852       4.45715       4.48666       4.30730
  25  18 3684.7217    2.1514  4.6595 10.9611  0.0000  0.0601   0.0240   0.1629    0.0455   0.0000   439.1307       6.09190       12.0998      -3.22144      -4.17807       3.31300       3.72788       4.99937       5.55365       5.72912       5.82031       5.66970
  25  19 3831.2185    1.7644  5.9915 10.6132  0.0000  0.0736   0.0197   0.1979    0.0458   0.0000   437.9013      -7.34762       10.4199      -9.18934      -3.56257       5.41195       4.47335       5.90467       6.56571       7.00759       6.78348       6.64721
  25  20 3977.4163    1.4113  7.9373 10.3377  0.0000  0.0945   0.0160   0.2651    0.0419   0.0000   428.2690       9.62697       9.10288      -12.0826      -3.34136      -20.2708       5.86930       7.70217       8.60362       9.11738       9.07410       8.91960
  25  22 4269.4684    1.0160 13.5454  9.9579  0.0006  0.1667   0.0107   0.4621    0.0337   0.0000   417.2981      -11.6190       27.3876       4.86350       2.12719      -1.24957       10.0271       13.0491       14.9590       15.0427       15.3875       14.9247
  25  24 4561.1306    0.6150 16.2301  9.7992 -0.0030  0.2713   0.0084   0.7160    0.0270   0.0000   476.5630       63.0209      -14.7221      -15.6863       5.60785      -18.8251       15.8857       21.3382       23.8228       24.9897       24.3552       23.8896
  26   5 1694.0298    0.2757  0.2866  8.9350  0.0000  0.0153   0.0106   0.0335    0.0347   0.0000   438.0762      -2.59637       18.1890     -0.101329      -1.66099     -0.169107      0.890911       1.08396       1.32552       1.38130       1.28137       1.29689
  26   6 1869.0171    0.4648  0.4625  8.9465  0.0000  0.0166   0.0134   0.0401    0.0498   0.0000   440.3733      0.861061       18.3065    -0.0654744     -0.430458      0.968969      0.991894       1.30296       1.49502       1.58338       1.54775       1.51132
  26   7 2039.7314    0.6761  0.6217  9.3667  0.0000  0.0184   0.0171   0.0473    0.0580   0.0000   439.8347    -0.0464141       21.1088       1.96624      -4.44312       1.25676       1.15727       1.51550       1.56553       1.70128       1.74398       1.72257
  26   8 2206.0558    0.9834  0.7911  9.9360  0.0000  0.0224   0.0224   0.0543    0.0706   0.0000   441.1441       1.06104       18.7998       2.42650       1.73062      -2.17045       1.31587       1.75899       1.94155       2.03452       1.95791       1.98940
  26   9 2366.0292    1.3221  0.9966 10.3150  0.0000  0.0243   0.0272   0.0668    0.0839   0.0000   439.4944      -1.28317       16.1200       1.62109     -0.137930      -2.42382       1.41846       1.94324       1.98187       2.26018       2.09592       2.10456
  26  10 2521.1394    1.8859  1.0220 10.8765  0.0000  0.0244   0.0375   0.0598    0.0872   0.0000   439.1313       1.79247       14.8818      -1.08218      -3.04512    -0.0495121       1.42357       1.94501       2.04130       2.23889       2.17107       2.08353
  26  11 2674.2997    2.4210  1.0161 11.3938  0.0000  0.0243   0.0493   0.0628    0.1067   0.0000   439.4498     -0.583555       14.9313      0.678176      -7.60173      -4.21634       1.40426       1.91810       2.12410       2.20144       2.16308       2.12444
  26  12 2826.5607    3.0827  0.8244 12.2173  0.0000  0.0217   0.0679   0.0541    0.0792   0.0000   441.4347       2.44828       16.5386       4.07458    -0.0549554      0.392360       1.35329       1.93846       2.13212       2.32864       2.39671       2.23666
  26  13 2977.3766    3.8608  0.8428 12.5872  0.0000  0.0208   0.0831   0.0512    0.0793   0.0000   440.7295       1.92244       11.7273      0.344963      -2.02863     -0.681332       1.23789       1.60358       1.77862       1.87131       1.77969       1.69393
  26  14 3126.8305    3.8627  0.9783 12.9213  0.0000  0.0246   0.0824   0.0644    0.0830   0.0000   436.2507     -0.552332       15.6204     -0.802449      -4.18528     0.0406489       1.36760       1.90704       2.12753       2.28970       2.15006       1.98359
  26  15 3275.3049    3.6436  1.3203 12.6687  0.0000  0.0307   0.0723   0.0796    0.0985   0.0000   439.2497       1.07412       9.45937       2.70938       4.50919      -1.57504       1.72053       2.48539       2.48750       2.77448       2.68158       2.65028
  26  16 3423.3020    3.1130  1.8245 12.2343  0.0000  0.0361   0.0529   0.0921    0.0749   0.0000   437.0062       4.79337       11.3541     -0.745770      -1.27939       3.44139       2.09880       2.74358       3.13128       3.18249       3.26874       3.22814
  26  17 3570.8777    2.4612  3.1165 11.6979  0.0000  0.0504   0.0328   0.1275    0.0477   0.0000   437.5290       3.75112       6.99283       4.53141       4.49172      -4.60247       2.77446       3.97288       4.18517       4.45159       4.43436       4.23284
  26  18 3718.1208    2.0264  4.9708 10.9669  0.0000  0.0634   0.0225   0.1693    0.0435   0.0000   440.7913       2.82133       8.35667       7.00060       1.69148      0.264486       3.67613       4.89474       5.44731       5.69630       5.80193       5.63626
  26  19 3865.0988    1.6681  6.6955 10.5863  0.0000  0.0771   0.0177   0.2200    0.0417   0.0000   431.2725       5.02210       22.9638       6.45085      -7.72165       21.5040       4.43754       5.91348       6.63765       6.89736       6.89438       6.51204
  26  20 4011.9297    1.3834  9.1209 10.3269  0.0000  0.1033   0.0152   0.2989    0.0393   0.0000   439.3579      -13.7342       15.7337       23.0669       15.1082      -7.61082       6.08076       7.79526       8.83631       9.25836       9.15422       9.02832
  26  21 4158.9900    1.1165 10.9894 10.1499  0.0000  0.1306   0.0127   0.3769    0.0362   0.0000   426.1271       5.41470       15.2298       13.3736       22.4583       8.73715       7.62093       10.2219       11.4150       11.8453       11.7577       11.4967
  27   3 1325.2126    0.0863  0.0677  8.7428  0.0000  0.0265   0.0101   0.0314    0.0265   0.0000   438.0200      -1.45865       18.3341     -0.189400      -1.43988      -2.07854       2.28661       2.69692       1.47430       1.41797       1.92005       3.65663
  27   4 1527.5545    0.1770  0.1522  8.8346  0.0000  0.0131   0.0105   0.0335    0.0289   0.0000   440.2814      0.470798       20.7498     0.0271890      -3.56110      0.822755      0.825015      0.823958       1.12363       1.17957       1.06674       1.17558
  27   5 1713.5825    0.3132  0.2715  8.8900  0.0000  0.0144   0.0115   0.0285    0.0365   0.0000   440.0369     0.0581370       19.9269      -1.18032      -1.83793      -1.07845      0.849702       1.03234       1.29278       1.26263       1.42781       1.35051
  27   6 1889.7417    0.4888  0.5529  8.9576  0.0000  0.0189   0.0130   0.0447    0.0545   0.0000   439.8476      -1.88598       17.7987       4.22261      -2.20807     -0.682482       1.01406       1.43332       1.53526       1.67313       1.64457       1.60612
  27   7 2062.0170    0.7019  0.6411  9.4770  0.0000  0.0185   0.0174   0.0478    0.0559   0.0000   439.2267      0.790918       17.7569       3.37022       1.99044     -0.502261       1.08794       1.49236       1.52513       1.75629       1.69815       1.65458
  27   8 2229.7521    1.0108  0.8300  9.9606  0.0000  0.0213   0.0222   0.0564    0.0677   0.0000   438.0648       2.11587       19.8555       1.14624     -0.830003      -2.01101       1.25607       1.75817       1.86357       1.93276       2.01659       2.14821
  27   9 2390.9878    1.4788  0.9854 10.3819  0.0000  0.0229   0.0297   0.0597    0.0877   0.0000   438.8367      -2.28102       17.3055       2.24362      -4.57423      -3.30385       1.34731       1.80572       2.00814       2.04915       2.14077       2.03162
  27  10 2547.4337    1.8879  1.0726 11.1757  0.0000  0.0251   0.0376   0.0661    0.0818   0.0000   438.6092       1.08457       11.5190      -1.10939      -2.64560       1.95891       1.45589       2.00577       2.12733       2.39296       2.55101       2.33098
  27  11 2701.9887    2.5049  0.9384 11.6625  0.0000  0.0226   0.0516   0.0594    0.0834   0.0000   438.8186       3.16907       12.0100      0.297430      -1.66933       1.15762       1.26805       1.79603       1.91921       2.00852       2.04874       1.97672
  27  12 2855.3307    3.1785  0.7853 12.2969  0.0000  0.0197   0.0689   0.0515    0.0794   0.0000   438.8416     -0.263409       12.6837       4.06692       1.22369      -1.59417       1.16061       1.54202       1.64185       1.80044       1.77479       1.71760
  27  13 3006.9808    4.0317  0.8274 12.5052  0.0000  0.0198   0.0840   0.0486    0.0827   0.0000   441.3347      0.424662       10.6510      0.891946      -1.17625      0.871734       1.17683       1.54613       1.71479       1.70721       1.86433       1.79002
  27  14 3157.1924    4.0613  1.0459 12.7408  0.0000  0.0236   0.0804   0.0612    0.0837   0.0000   438.8334       1.87201       15.4435      0.923653     -0.573569       1.13236       1.49657       2.00539       2.18290       2.36019       2.28477       2.28481
  27  15 3306.4106    3.5208  1.5281 12.3387  0.0000  0.0313   0.0619   0.0807    0.0903   0.0000   442.0657       1.73146       11.5223       1.94664      -6.86484       3.80681       1.74792       2.34957       2.65172       2.64903       2.73676       2.60894
  27  16 3455.1194    2.9385  2.0555 12.1238  0.0000  0.0390   0.0483   0.1031    0.0721   0.0000   440.6740       4.63439       8.57185       2.75389       6.45695       4.92626       2.08848       2.95397       3.09661       3.27564       3.28910       3.12664
  27  17 3603.4111    2.3557  3.3874 11.4918  0.0000  0.0497   0.0300   0.1322    0.0493   0.0000   433.2963       1.48859       20.8142       9.12006      -5.09576       2.56792       2.81997       3.74130       4.22972       4.30415       4.27298       4.31187
  27  18 3751.5698    1.9834  5.2824 10.8275  0.0000  0.0639   0.0210   0.1753    0.0444   0.0000   435.3307      -7.06797       9.40449       5.62143      -9.09589       1.25160       3.60182       4.76498       5.45931       5.69342       5.72008       5.55082
  27  19 3898.8566    1.5875  7.3198 10.5734  0.0000  0.0843   0.0171   0.2355    0.0396   0.0000   442.0797       8.04169       24.0318       10.2218       3.81227       4.77240       4.74652       6.13639       6.96208       7.28392       7.40993       7.04894
  27  20 4046.3816    1.2612  8.7612 10.3963  0.0000  0.1030   0.0148   0.3043    0.0371   0.0000   422.3831      0.851864       8.65200      -4.81712       8.19249      -19.3124       6.03063       7.62145       8.92167       9.07743       9.16410       9.04652
  27  22 4340.4657    0.8520 13.1922 10.0518  0.0000  0.1812   0.0103   0.4975    0.0302   0.0000   422.7340      -13.5242       36.4270      -18.2881       12.1509      -16.8785       9.74687       13.2292       14.8727       15.4600       15.6249       15.2787
  27  23 4487.6034    0.6792 14.5255  9.9011 -0.0013  0.2234   0.0090   0.5971    0.0277   0.0000   441.6350      -2.44623       27.8886       13.8807       14.8040      -25.4237       12.0751       16.3558       18.4040       19.3263       18.4386       18.4378
  28   3 1342.6538    0.1028  0.0973  8.7781  0.0000  0.0193   0.0088   0.0294    0.0260   0.0000   440.8122      0.791973       20.5666       1.24988      -2.65048      -1.02888       1.21067       1.55609       1.90073       1.94781       2.15998       2.24272
  28   4 1546.0399    0.1850  0.1722  8.8218  0.0000  0.0158   0.0092   0.0289    0.0295   0.0000   440.0808      -1.31289       19.5397     -0.676771      -1.81898     -0.401443      0.599746       1.06899      0.982132       1.19481       1.02738       1.18801
  28   5 1732.7384    0.3250  0.3183  8.9378  0.0000  0.0143   0.0112   0.0360    0.0367   0.0000   439.7830      0.623518       21.4174      -2.05841      -2.18836     -0.759617      0.848032       1.15481       1.40316       1.35970       1.27229       1.16367
  28   6 1910.1106    0.4901  0.5306  9.1330  0.0000  0.0185   0.0132   0.0439    0.0496   0.0000   442.0086       1.16544       21.2077      -2.98804      -6.00166       1.28835       1.13810       1.66667       1.62807       1.99106       2.06981       2.15512
  28   7 2083.8716    0.7512  0.6659  9.4248  0.0000  0.0184   0.0176   0.0464    0.0610   0.0000   440.8159      -1.19076       19.7191      0.311171      -2.16469      0.816439       1.00768       1.45165       1.48252       1.80089       1.78378       1.69271
  28   8 2252.7293    1.0649  0.8138 10.0802 -0.0006  0.0217   0.0228   0.0503    0.0703   0.0000   441.0685       2.77014       15.8630       1.20086      -1.19645      -1.78630       1.21476       1.54297       1.70965       1.93798       1.76019       1.78532
  28   9 2415.2645    1.5592  1.0745 10.4038  0.0000  0.0240   0.0300   0.0613    0.0986   0.0000   438.4692       1.49771       18.9216    0.00584877      -6.88163       5.33664       1.32332       1.79348       1.94493       2.07907       2.18179       2.07850
  28  10 2573.3159    2.1150  1.0237 11.1445  0.0000  0.0241   0.0408   0.0571    0.0883   0.0000   437.7917       1.17576       13.2536       1.46617     -0.574673     -0.394005       1.38265       1.91481       2.01602       2.18399       2.16952       2.16319
  28  11 2729.2609    2.6594  0.9434 11.7228  0.0000  0.0211   0.0535   0.0572    0.0781   0.0000   440.6027       1.87861       16.3696       2.09015      0.998097      0.546860       1.18473       1.64888       1.75796       1.93355       1.93483       1.82152
  28  12 2883.6508    3.3220  0.9525 12.3307  0.0000  0.0240   0.0665   0.0586    0.0865   0.0000   436.7928      -1.02030       15.9030      0.131250      0.135395       2.13902       1.27457       1.85478       1.96825       2.11015       2.17610       2.08613
  28  13 3036.1986    3.8706  0.8352 12.6827  0.0000  0.0212   0.0802   0.0511    0.0812   0.0000   439.2760      0.216034       20.0114       2.86997      0.639693      -1.60898       1.20605       1.66897       1.75679       1.83122       1.80396       1.75056
  28  14 3187.0989    4.0134  1.1560 12.6250  0.0000  0.0261   0.0757   0.0652    0.0950   0.0000   441.2994     0.0321683       14.8064     0.0154647      -2.56825    -0.0179534       1.37395       1.91884       2.10023       2.19502       2.28441       2.11242
  28  15 3337.2023    3.3918  1.6355 12.5546  0.0000  0.0309   0.0569   0.0899    0.0651   0.0000   436.5421       4.39794       14.7454       5.40247      -2.37431       1.85753       1.69774       2.31503       2.57104       2.68785       2.80296       2.57272
  28  16 3486.7443    2.8510  2.6045 11.7557  0.0000  0.0402   0.0395   0.1124    0.0674   0.0000   437.2843       2.05909       4.54005       3.66013       7.06982      -5.10847       2.29544       3.00948       3.45786       3.41862       3.62401       3.44007
  28  17 3635.6387    2.2228  3.8042 11.4715 -0.0002  0.0531   0.0282   0.1502    0.0449   0.0000   442.3204       4.14188       9.97556       6.27211       5.52343       6.91023       2.95492       3.93737       4.39911       4.64780       4.54867       4.55451
  28  18 3784.2013    1.9012  5.5399 10.7980  0.0000  0.0649   0.0198   0.1796    0.0414   0.0000   441.7904    -0.0180393       13.8040       3.63182      0.573203      -14.8109       3.61507       4.62477       5.14971       5.47029       5.52740       5.44515
  28  19 3932.6491    1.5644  7.6163 10.4828  0.0000  0.0846   0.0162   0.2367    0.0392   0.0000   441.1999       3.77768       19.5778       5.58128      -7.54106     -0.449625       4.65235       6.12096       6.85832       7.26968       7.11100       7.05565
  28  20 4080.1857    1.2492  9.6467 10.3437  0.0000  0.1088   0.0140   0.3178    0.0351   0.0000   449.5911       8.02891       26.4667       6.26051       7.61811      -8.55193       5.84963       7.91916       8.68191       9.30261       9.08612       8.94211
  28  21 4227.4876    1.0136 11.9313 10.1348  0.0000  0.1468   0.0116   0.4084    0.0332   0.0000   432.4598       35.4225       55.5923      -7.84412      -13.3173       13.1974       7.68687       10.6654       11.5404       12.3759       12.1931       11.9240
  28  22 4375.6837    0.8054 14.2404 10.0373  0.0000  0.1956   0.0094   0.5331    0.0279   0.0000   448.6657     -0.912870       22.3587      -15.1504       8.73679       26.3821       10.5144       13.9192       15.9672       16.6641       16.6894       16.3361
  28  23 4522.4650    0.6790 16.2927  9.8356  0.0017  0.2360   0.0079   0.6196    0.0252   0.0000   409.6716      -4.16531      -1.12626       19.2503       22.7798      -15.1954       12.6553       16.7907       19.0127       20.0055       19.5550       19.0313
  29   2 1135.1389    0.0437  0.0124  8.8849  0.0000  0.0176   0.0095   0.0100    0.0238   0.0000   440.8433      -4.15029       23.5293      -1.54930      0.821240      -6.18017       1.07514       3.36053       3.81011       2.91347       1.58657       4.29178
  29   3 1359.7873    0.0839  0.0805  8.8195  0.0000  0.0176   0.0081   0.0224    0.0254   0.0000   440.6010      0.988974       19.6138      0.197348     -0.706996      0.405929      0.882739       1.22519       1.22555       1.52664       1.34251       1.38465
  29   4 1564.1273    0.1791  0.1641  8.8215  0.0000  0.0116   0.0093   0.0285    0.0285   0.0000   440.4580       1.41007       20.4300      0.122319      -1.63279      0.105693      0.604374      0.839203       1.00070       1.01794       1.07619      0.972802
  29   6 1930.2134    0.5463  0.4673  9.3261  0.0000  0.0148   0.0151   0.0397    0.0450   0.0000   440.4913       2.14534       18.4035      0.272876      -3.21123     -0.209460      0.848140       1.07195       1.23455       1.39232       1.25542       1.28023
  29   7 2105.3288    0.8060  0.6241  9.6861  0.0000  0.0178   0.0190   0.0433    0.0565   0.0000   439.8986       1.40077       19.3399      -3.55228     -0.848002      0.875009      0.969272       1.31882       1.42360       1.44097       1.56556       1.48055
  29   8 2275.2448    1.1915  0.8297 10.0828  0.0000  0.0209   0.0247   0.0498    0.0724   0.0000   442.3849     -0.119463       18.4963      -1.31618      -2.73987       4.81199       1.10983       1.58421       1.62552       1.86726       1.89208       1.88683
  29   9 2438.9899    1.6114  1.0034 10.7142  0.0000  0.0236   0.0308   0.0568    0.0790   0.0000   442.6194      0.592002       18.5320       4.76550      -2.11524      -1.23301       1.31252       1.77681       1.97973       2.00376       2.04038       2.00573
  29  10 2598.6557    2.1356  1.0513 11.3403  0.0001  0.0242   0.0407   0.0620    0.0806   0.0000   439.2454     -0.306858       17.0979       3.48164      -1.51547       2.77906       1.29898       1.86207       2.00439       2.20520       2.30432       2.15533
  29  11 2756.1314    2.9238  0.8287 11.9344  0.0002  0.0208   0.0595   0.0482    0.0750   0.0000   440.1112      -1.74062       15.8506       2.09750     -0.125756      -1.35408       1.13405       1.54956       1.66191       1.80572       1.90111       1.83096
  29  12 2911.5500    3.4595  0.9071 12.4305  0.0000  0.0217   0.0688   0.0541    0.0865   0.0000   438.4477       2.30349       12.8217      0.188018      0.721928      0.359010       1.24343       1.76155       1.86692       2.00865       2.01109       1.98923
  29  13 3064.9338    3.9519  0.9176 12.8152  0.0000  0.0217   0.0786   0.0567    0.0822   0.0000   442.6661     -0.590899       14.0860       1.79102       1.51605      0.613075       1.17577       1.55265       1.76930       1.88345       1.92869       1.84659
  29  14 3216.7297    3.9961  1.1635 12.7202  0.0000  0.0264   0.0733   0.0676    0.0911   0.0000   439.4757       1.09133       15.0248      0.206224     -0.899281       3.49537       1.26443       1.91890       1.89980       2.19197       2.07976       2.01134
  29  15 3367.5544    3.2672  1.6910 12.4120  0.0000  0.0320   0.0527   0.0838    0.0606   0.0000   438.9133       1.14900       13.5291       2.02587      0.408063      0.542872       1.72079       2.26120       2.57305       2.65280       2.67809       2.66424
  29  16 3517.7573    2.6636  2.8780 11.6632  0.0003  0.0422   0.0342   0.1176    0.0558   0.0000   443.4944       2.06813       2.92043       3.14586     -0.262155      -2.19773       2.25846       2.99116       3.47466       3.44482       3.56954       3.51381
  29  17 3667.5411    2.1425  4.3546 11.1173  0.0000  0.0551   0.0243   0.1539    0.0459   0.0000   438.4918     -0.897529       18.5338      0.440103     -0.374910      0.415896       2.94107       3.87323       4.33895       4.48163       4.67730       4.46403
  29  18 3816.6437    1.7893  5.8104 10.7291  0.0000  0.0663   0.0184   0.1875    0.0400   0.0000   443.0312      -3.21089       25.9316       11.1789      -13.6227       5.62819       3.55227       4.70437       5.23336       5.47693       5.53594       5.26819
  29  19 3965.3955    1.4153  7.6662 10.5436  0.0000  0.0869   0.0153   0.2508    0.0352   0.0000   444.9785      -1.95346       23.2385       9.30622     -0.564161       6.03463       4.74131       6.25425       7.05055       7.40386       7.65777       7.48105
  29  20 4114.0963    1.1654 10.1267 10.3337  0.0000  0.1191   0.0136   0.3393    0.0345   0.0000   444.8241      -2.85530       15.3128       23.8863      -15.6826       5.63367       6.18683       8.26028       9.16616       9.83759       9.65676       9.50858
  29  21 4262.5115    0.9538 12.1450 10.1188  0.0001  0.1477   0.0110   0.4221    0.0316   0.0000   462.9463      -10.7147       2.89545       16.2056       4.31420       9.90224       7.87268       10.1536       11.5257       11.9514       12.3581       11.8459
  30   2 1150.1860    0.0559  0.0342  8.8689  0.0474  0.0360   0.0104   0.0158    0.0240   0.0000   441.9812       1.45195       20.8341      0.345535       1.75769       2.71553       1.65100       1.48667       2.99777       2.87761       2.17861       3.23453
  30   3 1376.6120    0.1151  0.0663  8.7750  0.0000  0.0116   0.0120   0.0229    0.0249   0.0000   440.5568      -1.04994       21.8961      0.353522      -4.38710      0.493511      0.581119      0.826413      0.972124      0.843797      0.960081      0.914418
  30   4 1581.8784    0.1895  0.1865  8.9071  0.0000  0.0128   0.0091   0.0290    0.0285   0.0000   442.3060     -0.778882       19.3491     -0.543340      -3.73001      0.613398      0.629936      0.773200      0.978246      0.973200       1.08165      0.992223
  30   5 1770.0648    0.3792  0.3562  8.9402  0.0000  0.0147   0.0117   0.0320    0.0392   0.0000   439.8790      -1.94975       18.4708       1.71911      -3.78476      -2.54453      0.830945       1.07711       1.22292       1.36458       1.31011       1.28088
  30   6 1949.9575    0.5622  0.5015  9.2824  0.0000  0.0158   0.0146   0.0385    0.0474   0.0000   441.1133      -1.42686       19.0823     -0.891992      -5.71685       1.61765      0.818320       1.10899       1.22514       1.29008       1.35255       1.25238
  30   7 2126.3517    0.7986  0.7046  9.7919  0.0000  0.0190   0.0181   0.0494    0.0581   0.0000   442.5473      0.844502       17.3481       1.28166      -4.81317       2.67511       1.06232       1.32228       1.47780       1.57497       1.61308       1.53018
  30   8 2297.3205    1.2121  0.8648 10.2632  0.0000  0.0207   0.0245   0.0535    0.0695   0.0000   440.1775     -0.145372       18.9976      -1.47018      -3.74796      -1.16641       1.04895       1.49756       1.57292       1.64973       1.65528       1.62323
  30   9 2462.2184    1.7242  1.0009 10.9572  0.0000  0.0229   0.0334   0.0597    0.0770   0.0000   441.8934      0.812237       16.4293      -1.61999      -1.57206       3.38519       1.19824       1.63488       1.83743       1.88993       2.00088       1.88017
  30  10 2623.4453    2.2139  1.0245 11.4889  0.0000  0.0231   0.0423   0.0597    0.0754   0.0000   438.4617       2.16621       15.0337     -0.713225      -1.59846       2.69610       1.18423       1.68014       1.79291       1.99406       1.97822       1.88543
  30  11 2782.4335    2.9830  0.9099 11.9936  0.0000  0.0203   0.0589   0.0541    0.0764   0.0000   439.2644       3.16728       17.9581       1.25482      -1.09942      0.862631       1.06434       1.48926       1.52097       1.76368       1.75224       1.70660
  30  12 2939.0791    3.6976  0.8362 12.4083  0.0000  0.0193   0.0742   0.0493    0.0760   0.0000   439.2293      -1.44199       17.4148      0.971048      -2.39010      -1.89160       1.01302       1.33715       1.48274       1.64818       1.60132       1.56612
  30  13 3093.3268    4.0404  1.0107 12.5512  0.0000  0.0229   0.0752   0.0566    0.1000   0.0000   440.5489       1.24488       20.6849      -1.13981    -0.0611006      -1.85219       1.20026       1.64783       1.80674       1.87173       1.97541       1.91085
  30  14 3245.8899    3.7556  1.3152 12.6274  0.0000  0.0270   0.0649   0.0710    0.0757   0.0000   438.4204       2.48828       12.8169       3.87234     -0.247739       3.88407       1.35282       1.88743       2.02262       2.20381       2.32985       2.21832
  30  15 3397.5601    3.2517  1.9617 12.1273  0.0000  0.0326   0.0460   0.0868    0.0576   0.0000   440.0550     -0.604335       12.9715       4.25496      -3.29403       1.48225       1.71310       2.31233       2.53853       2.66083       2.75804       2.71936
  30  16 3548.6571    2.6263  2.9968 11.6066  0.0000  0.0421   0.0318   0.1134    0.0502   0.0000   440.8161       2.08249       12.8610       11.2670       3.93539      -8.99147       2.16134       2.84522       3.20745       3.46220       3.47982       3.38384
  30  17 3698.9782    2.1073  4.5021 11.0784  0.0000  0.0568   0.0230   0.1512    0.0446   0.0000   437.2283       4.67650       15.3670       6.57174       3.94313       14.8247       2.82892       3.85593       4.35213       4.54960       4.65857       4.62268
  30  18 3848.8184    1.7129  6.4849 10.6900  0.0000  0.0739   0.0172   0.2011    0.0370   0.0000   443.7884       3.97866       15.3189     -0.428038       4.70219      -8.75461       3.71036       4.98925       5.60905       5.93117       5.88249       5.79708
  30  19 3998.4065    1.3808  8.7729 10.4724  0.0002  0.0944   0.0142   0.2786    0.0331   0.0000   435.1648       4.09431       4.12539     -0.150706      -11.2913       12.0445       4.92730       6.41328       7.09157       7.46150       7.69990       7.55994
  30  20 4147.4312    1.1011 10.6661 10.3067 -0.0004  0.1272   0.0127   0.3590    0.0329   0.0000   430.6165      -2.62824       32.7861       8.16936     -0.413964       1.21060       6.48844       8.40061       9.73538       10.2376       10.3237       10.0795
  30  21 4296.5419    0.9356 12.9953 10.0886  0.0000  0.1593   0.0097   0.4316    0.0292   0.0000   449.5204       15.6243       14.9016       9.83485       20.3757      -6.84161       8.03944       10.8285       12.0434       12.9446       12.8959       12.6016
  31   3 1393.1430    0.1084  0.1301  8.7399  0.0000  0.0219   0.0073   0.0254    0.0256   0.0000   439.4675      -1.72725       18.4429     -0.116084      -3.20934      -1.63356      0.931614       1.66770       1.28858       1.47767       1.54016       1.52326
  31   4 1599.3126    0.2126  0.2675  8.8306  0.0000  0.0132   0.0084   0.0357    0.0300   0.0000   440.1413      -1.31859       20.2509       1.06044      -3.10013      -1.48534      0.620703      0.852147      0.946682       1.01886       1.05056       1.06597
  31   5 1788.2206    0.3743  0.4392  8.9823  0.0000  0.0170   0.0108   0.0380    0.0405   0.0000   440.4562       1.32966       19.9760      -1.25473      -1.53635     -0.491951      0.819810       1.18511       1.25115       1.24284       1.43281       1.33460
  31   6 1969.4320    0.5899  0.5540  9.3273 -0.0005  0.0176   0.0145   0.0409    0.0508   0.0000   440.1478     -0.775709       19.2795      -2.24090      -4.13450      -1.82270      0.852542       1.11347       1.27446       1.44121       1.38804       1.38834
  31   7 2146.9955    0.8901  0.7648  9.5970  0.0000  0.0188   0.0186   0.0487    0.0668   0.0000   440.0612      -1.01151       17.7206      0.585398      0.302747       1.45995      0.949084       1.29481       1.48349       1.51565       1.58718       1.54075
  31   8 2318.9159    1.3085  0.9467 10.1467  0.0000  0.0213   0.0249   0.0568    0.0784   0.0000   440.0029      -1.34197       19.2750     -0.174157      -2.29259       1.50922       1.01886       1.38904       1.56668       1.59613       1.63545       1.56523
  31   9 2484.9358    1.8114  1.0443 10.8651  0.0000  0.0226   0.0334   0.0578    0.0829   0.0000   441.0659       2.25577       18.8246      -1.78684      -1.25588       1.49077       1.13463       1.52985       1.60495       1.82126       1.83296       1.79912
  31  10 2647.7179    2.3755  1.0286 11.5471  0.0000  0.0236   0.0446   0.0561    0.0830   0.0000   438.6876      -1.73476       18.5926       3.13595      -6.39736     -0.574302       1.19772       1.69051       1.74462       1.90664       1.90572       1.92236
  31  11 2808.2941    3.1091  0.8878 12.1112  0.0000  0.0210   0.0612   0.0516    0.0737   0.0000   439.1085       1.21222       16.4133       2.89772      0.164518     -0.212750       1.19503       1.72379       1.80582       1.94215       1.86115       1.75549
  31  12 2966.0401    3.7748  0.8920 12.4516  0.0000  0.0204   0.0715   0.0496    0.0780   0.0000   440.6074       2.88179       13.8942       2.37499      -1.15013       2.88184       1.02674       1.37655       1.55458       1.53432       1.65377       1.63031
  31  13 3121.2587    4.0646  1.0121 12.8324  0.0001  0.0216   0.0775   0.0612    0.0860   0.0000   441.6026       2.23208       11.7563      0.783356       2.35680     -0.881029       1.10257       1.44217       1.59929       1.71051       1.71975       1.66574
  31  14 3274.7048    3.7253  1.3759 12.6552  0.0000  0.0280   0.0624   0.0716    0.0736   0.0000   438.6418       3.80545       10.5412       2.58979     -0.573627       5.96271       1.34865       1.84631       1.96020       2.19112       2.12476       2.20540
  31  15 3427.2033    3.0722  2.2718 11.9815  0.0000  0.0365   0.0399   0.0923    0.0524   0.0000   438.9407       6.12517       17.5208      -1.99428      -5.25804       9.23377       1.73506       2.46726       2.66180       2.77819       2.89515       2.84062
  31  16 3579.0952    2.4570  3.4425 11.5061  0.0000  0.0459   0.0278   0.1240    0.0441   0.0000   437.1818       5.21594       9.56439      -5.39245       3.23312       1.10029       2.30347       3.14898       3.51328       3.76249       3.66782       3.71498
  31  17 3730.3212    2.0178  4.9685 10.9776  0.0000  0.0586   0.0207   0.1600    0.0409   0.0000   436.6055      -1.26657       17.0292       2.70169      -8.23144     -0.304303       2.91041       3.97857       4.41930       4.62567       4.81860       4.66396
  31  18 3880.6445    1.6362  7.1918 10.5431  0.0000  0.0764   0.0154   0.2166    0.0357   0.0000   433.4316      -2.37892       15.3851       15.3375      -3.71522      0.391930       3.77888       5.12784       5.59563       6.00841       6.06560       5.97222
  31  19 4030.7272    1.3552  8.9753 10.3668  0.0000  0.0964   0.0131   0.2684    0.0329   0.0000   442.5186       3.94534       18.3811      -2.28541      -7.29153      0.294398       4.80209       6.23965       7.15496       7.57973       7.67531       7.45758
  31  20 4180.5014    1.0794 11.7180 10.2141  0.0000  0.1355   0.0110   0.3743    0.0313   0.0000   437.1107       14.9316       34.3009       2.82154      -23.6898       6.65420       6.65073       8.81123       10.1012       10.4438       10.7638       10.5486
  31  21 4329.4397    0.8797 13.7271 10.0757 -0.0021  0.1754   0.0088   0.4583    0.0268   0.0000   428.4275       7.37773       22.4628       27.0072       7.74717      -33.5464       8.56674       11.4460       12.7202       13.6007       13.8325       13.5680
  32   4 1616.3979    0.2303  0.2197  8.7619  0.0000  0.0119   0.0091   0.0257    0.0294   0.0000   441.3769      0.124778       20.9358      0.961322      -3.49632      0.445918      0.672165      0.820215      0.889462      0.885477      0.884185      0.933574
  32   5 1806.1461    0.4185  0.3782  8.9334  0.0000  0.0137   0.0120   0.0332    0.0395   0.0000   439.7027      0.457336       21.4824      0.468331      -5.35930     -0.717323      0.650097      0.818704      0.953829       1.02164      0.985298      0.938923
  32   6 1988.6347    0.6232  0.5585  9.3632  0.0000  0.0171   0.0147   0.0373    0.0502   0.0000   440.4980     -0.198191       19.0598      0.916682      -2.73317     -0.758639      0.846590       1.07329       1.20576       1.30644       1.32306       1.23924
  32   7 2167.2932    0.9179  0.7601  9.8534  0.0000  0.0195   0.0193   0.0482    0.0596   0.0000   441.6321      -2.10916       20.7520       3.30890    0.00134581      0.111574       1.03273       1.41910       1.56898       1.61580       1.56672       1.57279
  32   8 2339.9882    1.2981  1.0102 10.2815  0.0000  0.0224   0.0239   0.0565    0.0733   0.0000   441.5232      -1.02825       16.7513       4.15459      -1.29397      0.354445       1.08339       1.41920       1.52427       1.66262       1.77732       1.72720
  32   9 2507.2457    1.8685  1.0266 11.0375  0.0000  0.0222   0.0345   0.0571    0.0745   0.0000   438.8810      -1.79245       17.2877       3.59389      -1.02466     -0.302589       1.09073       1.45231       1.61584       1.71017       1.71418       1.69709
  32  10 2671.6145    2.3839  0.9759 11.7596 -0.0002  0.0225   0.0456   0.0569    0.0714   0.0000   440.3709      -1.56641       13.4910       2.69665      -3.54425      -2.34208       1.02220       1.52675       1.52555       1.78602       1.67036       1.66611
  32  11 2833.6426    3.1642  0.8577 12.3669  0.0000  0.0199   0.0622   0.0498    0.0669   0.0000   438.7102     -0.151981       20.3255       1.97644      -1.66336      -1.88578      0.989020       1.30069       1.42517       1.58031       1.65044       1.55372
  32  12 2992.6420    4.1088  0.7759 12.4087  0.0000  0.0173   0.0805   0.0450    0.0790   0.0000   439.1517      0.579313       15.6011       4.91529      -1.30374      0.384265      0.840280       1.14580       1.19746       1.31871       1.37055       1.32290
  32  13 3148.7973    4.0314  1.0902 12.8029 -0.0003  0.0230   0.0738   0.0586    0.0794   0.0000   439.5629       1.42769       15.1824       5.26300      -4.35045       1.29653       1.19986       1.61027       1.75268       1.97025       2.09475       1.97343
  32  14 3303.1463    3.5864  1.5883 12.2775  0.0000  0.0288   0.0542   0.0737    0.0763   0.0000   437.0525       4.77125       13.8798       1.99514     -0.580966     0.0303633       1.37050       1.85098       2.03972       2.20350       2.22381       2.22044
  32  15 3456.5439    2.9103  2.3487 12.0001  0.0000  0.0363   0.0377   0.0976    0.0487   0.0000   439.8530      -3.70824       12.6994       6.43106       2.84728      -1.33045       1.74532       2.35195       2.61009       2.76099       2.78482       2.75859
  32  16 3609.2040    2.3172  3.8022 11.3697  0.0000  0.0479   0.0249   0.1313    0.0404   0.0000   442.7294      0.952326       14.7313       2.26845     -0.565579       4.07864       2.33735       3.08456       3.58570       3.69434       3.84553       3.77997
  32  17 3761.0697    1.9314  5.1889 10.9440  0.0000  0.0611   0.0195   0.1660    0.0378   0.0000   441.9867       4.79863       9.05165       7.34998      -4.34837       7.65594       2.84710       3.88513       4.42188       4.54659       4.72441       4.58265
  32  18 3912.0888    1.6029  7.5258 10.4883  0.0001  0.0782   0.0146   0.2199    0.0344   0.0000   433.8718       2.98998       20.5215       2.53260      -5.17799      -7.41982       3.76093       4.95720       5.62893       5.88711       5.99725       5.98431
  32  19 4062.7284    1.2872  9.5410 10.3459  0.0000  0.1050   0.0125   0.2874    0.0311   0.0000   441.7960      -5.93768       7.28944    -0.0606110       5.98303       2.03814       4.85565       6.67240       7.40724       7.90265       7.99856       8.05849
  32  20 4213.0861    1.0563 12.8159 10.1444  0.0001  0.1487   0.0096   0.3959    0.0291   0.0000   436.9455       9.28991       25.0195      -19.1607      -14.2270       20.4515       6.84113       9.28433       10.6200       11.1139       11.2918       11.2694
  32  21 4362.8931    0.8092 14.3423 10.0580 -0.0036  0.1914   0.0084   0.4964    0.0256   0.0000   421.1127       6.86643       20.2281       15.7674       13.1567       14.7605       8.87850       12.0282       13.5526       14.2258       14.2707       14.2736
  33   3 1425.4051    0.1323  0.1144  8.7441  0.0000  0.0125   0.0083   0.0242    0.0249   0.0000   441.0674     -0.448116       20.4461    -0.0280140      -1.84129     0.0241226      0.585528      0.824724      0.867630      0.987686       1.29007       1.29687
  33   4 1633.2141    0.2585  0.2389  8.8331  0.0000  0.0126   0.0093   0.0250    0.0298   0.0000   439.6902      -1.32351       19.1800     -0.314552      -4.85105      -1.01204      0.561132      0.806851      0.914297       1.03148       1.03523       1.02603
  33   5 1823.8171    0.4251  0.4163  8.9994  0.0000  0.0143   0.0117   0.0346    0.0404   0.0000   440.4289     -0.476695       20.9672     -0.641447      -1.34882      0.789054      0.706683      0.890423       1.06093       1.10363       1.17849       1.17409
  33   6 2007.5909    0.6836  0.6105  9.3398  0.0000  0.0166   0.0152   0.0400    0.0520   0.0000   441.5882     -0.520237       19.8963      0.752625      -2.55912     0.0261666      0.805354       1.09413       1.19731       1.27349       1.31600       1.37595
  33   7 2187.2959    0.9460  0.8343  9.7433  0.0003  0.0195   0.0186   0.0489    0.0633   0.0000   439.2795      -2.10699       19.4724      0.365379      -3.68173      -1.89701      0.895450       1.23751       1.30134       1.44003       1.47106       1.43989
  33   8 2360.7857    1.3936  1.0275 10.4366  0.0001  0.0227   0.0253   0.0567    0.0731   0.0000   439.3182       1.89487       20.1497      -3.96072      0.673033     -0.254441       1.00708       1.44926       1.49725       1.69816       1.67244       1.59993
  33   9 2529.1210    1.9589  0.9826 11.1642  0.0000  0.0220   0.0363   0.0544    0.0747   0.0000   439.2064      0.464140       18.0509       3.08020      -2.60433       1.35755       1.04579       1.40250       1.62196       1.65164       1.78669       1.67546
  33  10 2694.9672    2.5451  0.9994 11.6817  0.0000  0.0224   0.0463   0.0520    0.0763   0.0000   438.8436       3.20636       15.7060     -0.638702      -4.22932       4.02056       1.06485       1.51633       1.64310       1.70958       1.77416       1.67437
  33  11 2858.4738    3.3563  0.9558 12.2404  0.0000  0.0209   0.0619   0.0531    0.0768   0.0000   440.9596       1.56115       15.4719      0.362552      -1.61404       2.66129      0.963747       1.32582       1.48765       1.54191       1.55456       1.55501
  33  12 3018.7179    4.0185  0.9647 12.5941  0.0000  0.0207   0.0729   0.0527    0.0740   0.0000   438.0590       2.21844       16.2190      0.633844     -0.878657       3.49075      0.931974       1.34047       1.36863       1.57905       1.54829       1.50036
  33  13 3175.9357    4.0814  1.0858 12.7768  0.0001  0.0230   0.0729   0.0577    0.0788   0.0000   441.0287       3.72743       12.5477       1.16955       2.90013       1.00805       1.06786       1.45425       1.52401       1.64595       1.70417       1.70016
  33  14 3331.3352    3.4693  1.5593 12.5135  0.0001  0.0295   0.0556   0.0779    0.0707   0.0000   440.7989       2.36371       8.38664      -1.10510      -4.08692       1.10684       1.33679       1.81164       2.03941       2.21336       2.20234       2.16336
  33  15 3485.6640    2.7799  2.6479 11.8031  0.0000  0.0376   0.0335   0.1019    0.0480   0.0000   443.0043       1.47278       11.7156       1.07608       2.18035     -0.222307       1.81185       2.44097       2.72753       2.89992       2.91619       2.90893
  33  16 3638.9870    2.2507  4.1631 11.2371  0.0000  0.0492   0.0227   0.1367    0.0380   0.0000   440.4325       6.59720       10.5132       5.00160       5.24118       2.90132       2.28134       3.08875       3.43402       3.60331       3.66646       3.77155
  33  17 3791.6226    1.8165  5.9840 10.7668  0.0002  0.0661   0.0168   0.1800    0.0346   0.0000   443.4087       3.46184       17.2793       6.08466      -5.62981     -0.556008       2.98935       4.14731       4.59428       4.87109       5.15310       5.00818
  33  18 3943.2748    1.5376  7.9533 10.4173  0.0000  0.0817   0.0138   0.2265    0.0338   0.0000   440.5732     -0.754980       2.22654       14.5383       5.54079       3.89716       3.80558       5.10052       5.71009       6.09165       6.21868       6.13259
  33  19 4094.9272    1.2575 10.1347 10.2874  0.0000  0.1086   0.0116   0.3009    0.0305   0.0000   436.3211       3.13578       15.3161       11.4100      -12.6948      -1.67814       4.94557       6.81802       7.53296       8.02092       8.24497       7.98586
  33  20 4245.4478    1.0173 13.0758 10.1216  0.0009  0.1467   0.0092   0.4010    0.0277   0.0000   436.4495      -1.83957       6.51104      -10.3270      -10.9869       6.89643       6.72534       8.97106       10.2416       10.7643       10.8517       10.8330
  33  21 4395.8284    0.8042 16.0875 10.0032  0.0029  0.2061   0.0078   0.5293    0.0237   0.0000   439.1547       6.46532       10.7618     0.0895523       39.6927      -17.7477       9.42601       12.5155       14.3037       15.1948       15.3258       15.1169
  34   2 1207.9691    0.0773  0.1039  8.7751  0.0000  0.0242   0.0084   0.0392    0.0235   0.0000   441.3520      0.219822       19.8550      -1.39198      -2.61845     -0.772750       1.25933       1.76885       2.13944       1.74455       1.30090       1.33466
  34   3 1441.1626    0.1504  0.1393  8.6648  0.0000  0.0129   0.0081   0.0249    0.0255   0.0000   441.9513      -1.31920       20.0400      0.731722      -2.27147     -0.359588      0.718568      0.795240      0.925194       1.07328       1.13287       1.04693
  34   4 1649.7320    0.2736  0.2791  8.7904  0.0000  0.0118   0.0093   0.0300    0.0307   0.0000   440.3227     -0.651217       19.8044      -1.01179      -1.85959      0.723491      0.585450      0.809727      0.888426      0.928828      0.976471      0.907089
  34   5 1841.2501    0.4600  0.4475  8.9820  0.0000  0.0150   0.0119   0.0353    0.0429   0.0000   440.6008      -1.15810       19.5840       1.19176      -1.12567     -0.387678      0.640144      0.907296      0.936612       1.06542       1.05843       1.04262
  34   6 2026.3193    0.6812  0.6691  9.2495  0.0000  0.0169   0.0146   0.0434    0.0564   0.0000   440.2169      -1.39454       21.7503       2.90016      -1.50817     -0.970291      0.773820       1.03198       1.11977       1.19365       1.36447       1.30288
  34   7 2206.9830    1.0065  0.8726  9.8311  0.0000  0.0204   0.0190   0.0486    0.0645   0.0000   441.2436      -1.41375       24.1464     -0.469142    -0.0827120     -0.115894      0.925158       1.32669       1.39769       1.61651       1.69557       1.70637
  34   8 2381.2431    1.5184  0.9116 10.6928  0.0006  0.0201   0.0285   0.0529    0.0653   0.0000   442.0394      -1.03932       18.7297     -0.816088      -3.51776      -1.38671      0.897013       1.25588       1.34639       1.41599       1.47043       1.42697
  34   9 2550.5925    1.9952  1.1684 10.9886  0.0000  0.0231   0.0341   0.0620    0.0848   0.0000   439.1922       1.10012       20.8644     -0.216740      -4.87229      0.721115       1.07152       1.43013       1.59326       1.69053       1.75599       1.77025
  34  10 2717.9519    2.7710  0.9988 11.6606  0.0000  0.0203   0.0490   0.0530    0.0757   0.0000   440.9294     -0.306488       19.9301       2.10748     -0.726505       2.75359      0.907802       1.24860       1.29939       1.53447       1.51003       1.50267
  34  11 2882.8713    3.5282  0.8883 12.3582  0.0000  0.0194   0.0654   0.0485    0.0711   0.0000   440.1853       1.95593       18.1987      0.720111      -1.35262       1.89291      0.889077       1.21719       1.34471       1.42539       1.51401       1.51493
  34  12 3044.3658    4.0545  0.9882 12.5058  0.0000  0.0209   0.0721   0.0520    0.0825   0.0000   440.0227      0.315457       15.1320       2.97084     -0.431200      -1.05024      0.914345       1.24862       1.32159       1.42695       1.44584       1.48520
  34  13 3202.7285    4.0712  1.1709 12.6509  0.0000  0.0239   0.0698   0.0612    0.0861   0.0000   440.1099     -0.169138       17.1313      -2.12026      -2.74851       1.00346       1.08942       1.54293       1.61529       1.77248       1.78808       1.82700
  34  14 3359.1371    3.3411  1.7505 12.2832  0.0000  0.0300   0.0482   0.0763    0.0605   0.0000   440.5880       3.22050       14.1134      0.910459    -0.0901630      -1.97715       1.34281       1.91181       2.08695       2.27984       2.29196       2.25009
  34  15 3514.3709    2.6956  2.8716 11.7243  0.0000  0.0390   0.0309   0.1064    0.0457   0.0000   439.9294       1.64623       11.1521      -2.61549       6.44393      -1.30265       1.75995       2.38005       2.73312       2.84265       3.03277       2.96009
  34  16 3668.4117    2.1478  4.1202 11.2396 -0.0001  0.0489   0.0217   0.1358    0.0356   0.0000   439.0665       4.23104       14.5481      -5.01530       4.75100      -2.70056       2.19800       2.95373       3.34313       3.55453       3.68031       3.65245
  34  17 3821.7923    1.7314  6.1314 10.7912  0.0000  0.0660   0.0163   0.1842    0.0327   0.0000   442.8063       2.42989       9.77831       11.9207      -6.85673      -8.29029       3.03144       4.05158       4.47620       4.73623       5.05555       4.99939
  34  18 3974.4917    1.4711  9.1373 10.3716  0.0000  0.0913   0.0128   0.2551    0.0318   0.0000   436.0207       1.31168       27.1670       2.59282      -9.24252      -4.54128       4.13583       5.51009       6.30543       6.54565       6.86423       6.90913
  34  19 4126.1617    1.1747 11.0477 10.2860  0.0008  0.1209   0.0106   0.3397    0.0286   0.0000   433.4755      -8.48034       32.6984       1.53351      -15.4803      -1.35661       5.30984       7.17504       8.08532       8.60946       8.71016       8.76519
  34  20 4277.8670    0.9113 12.6337 10.1430 -0.0011  0.1587   0.0091   0.4143    0.0267   0.0000   432.8022      -1.19944       28.4149      -4.64392       8.48265      -16.9620       7.02700       9.33888       10.8229       11.2651       11.5815       11.4540
  35   4 1665.9282    0.2786  0.2732  8.9076  0.0000  0.0124   0.0094   0.0269    0.0303   0.0000   441.7024     -0.128728       21.2632      -1.06977      -2.55708     -0.732099      0.567897      0.714003      0.852461      0.858523      0.871171      0.867816
  35   5 1858.4302    0.4942  0.3923  9.0646  0.0000  0.0125   0.0132   0.0315    0.0404   0.0000   440.9494     -0.135625       19.8978      -1.53218     -0.596044    -0.0375194      0.586938      0.759589      0.851554      0.948407      0.996202      0.992888
  35   6 2044.8123    0.7234  0.7467  9.2243  0.0000  0.0184   0.0144   0.0449    0.0593   0.0000   440.6901      0.297421       18.4600     -0.216556      -1.22092      -1.76964      0.857353       1.16401       1.26656       1.35326       1.40809       1.40839
  35   7 2226.3544    1.0494  0.8395 10.0416  0.0000  0.0195   0.0201   0.0487    0.0609   0.0000   441.4489     -0.432885       17.5514     -0.297291     -0.287089       1.59601      0.868018       1.19141       1.31098       1.40922       1.52724       1.43031
  35   8 2401.2810    1.4898  0.9704 10.8383  0.0000  0.0223   0.0275   0.0555    0.0633   0.0000   442.0674     0.0426867       17.9983      -1.88335      -1.80050     -0.343835      0.941458       1.39583       1.41336       1.60099       1.64385       1.67455
  35   9 2571.7838    2.1701  1.0789 11.2569  0.0001  0.0214   0.0376   0.0579    0.0780   0.0000   439.9155      0.659929       21.4874      0.621878      -1.79697      0.820229       1.00462       1.29748       1.41533       1.53676       1.68086       1.61081
  35  10 2740.4533    2.8794  1.0461 11.6732  0.0000  0.0211   0.0489   0.0541    0.0847   0.0000   441.4872       1.94030       17.1396      0.633679      -1.16274      -1.09189      0.913686       1.27660       1.35984       1.47794       1.50332       1.55487
  35  11 2906.7667    3.5974  0.9478 12.4646  0.0000  0.0206   0.0648   0.0501    0.0740   0.0000   439.9462       1.49112       17.2634       2.03530      -3.43216       2.12491      0.910305       1.28405       1.36456       1.46728       1.55375       1.60786
  35  12 3069.4790    4.0970  1.0535 12.5080  0.0000  0.0211   0.0690   0.0530    0.0846   0.0000   438.9517       3.27080       15.2807       1.23787      0.580615       1.79671      0.931866       1.28183       1.41667       1.53835       1.59820       1.61064
  35  13 3229.0578    3.8642  1.3571 12.6507  0.0000  0.0246   0.0620   0.0682    0.0649   0.0000   439.5859       2.32441       17.5608      0.126950      -1.63437      0.814971       1.11884       1.51422       1.65752       1.75711       1.81606       1.78579
  35  14 3386.5063    3.3717  1.8299 12.3563  0.0000  0.0307   0.0473   0.0799    0.0543   0.0000   441.7480       3.14481       11.4045       4.70862      -2.82848       3.60529       1.30447       1.82417       1.95111       2.13653       2.22398       2.22932
  35  15 3542.6363    2.5776  3.0104 11.8122  0.0000  0.0415   0.0300   0.1113    0.0422   0.0000   439.5482       2.07954       12.6130      -2.38046      -9.58213       8.64623       1.76544       2.44509       2.76870       2.92903       2.97882       3.00728
  35  16 3697.6576    2.0734  4.4282 11.2491  0.0000  0.0525   0.0208   0.1395    0.0342   0.0000   437.9593       2.76541       19.1769      0.497307      -1.90531       7.16810       2.31786       3.01151       3.50776       3.65201       3.78642       3.68325
  35  17 3851.6157    1.6367  6.5858 10.7815  0.0000  0.0702   0.0153   0.1968    0.0308   0.0000   440.0423       2.22116       15.3013       2.51083      -5.46933      -9.47810       3.10281       4.11702       4.68743       4.93190       5.18340       5.08015
  35  18 4004.8132    1.3680  8.8224 10.4579  0.0000  0.0932   0.0126   0.2544    0.0300   0.0000   432.3941       17.0669       23.9588      -7.12698     -0.554286       7.13010       4.12457       5.35821       6.24686       6.53506       6.76751       6.70823
  35  19 4157.2679    1.1278 11.3547 10.2874  0.0009  0.1279   0.0102   0.3411    0.0277   0.0000   438.0700       10.1646       23.4752       3.26520      -2.78588       11.1581       5.47580       7.20652       8.35653       8.64664       9.08864       8.86318
  35  20 4309.5623    0.8872 13.9414 10.1425  0.0000  0.1719   0.0083   0.4497    0.0244   0.0000   429.5848      -5.74954       16.8218       2.80824      -6.01647       5.00789       7.33457       9.83061       11.0902       11.9382       12.1538       12.0031
  36   2 1235.6457    0.0740  0.0931  8.7501  0.0000  0.0195   0.0075   0.0304    0.0228   0.0000   440.9768      0.527482       19.5470      0.968302      -2.13723     -0.294255      0.826522       1.07358       1.17986       1.10533       1.17833       1.24721
  36   4 1681.8940    0.3065  0.2591  8.8532  0.0000  0.0109   0.0100   0.0250    0.0303   0.0000   440.4325     -0.166965       20.2934     -0.896111      -3.17518      0.240677      0.488181      0.662582      0.721456      0.814727      0.791134      0.798642
  36   5 1875.4336    0.5052  0.4300  9.0725  0.0000  0.0129   0.0128   0.0322    0.0404   0.0000   442.7172      -2.00533       20.8261      -1.85994    -0.0757380       1.48910      0.613853      0.777711      0.845325      0.911310      0.930523      0.919517
  36   6 2063.0994    0.7378  0.6555  9.5118  0.0000  0.0166   0.0155   0.0415    0.0502   0.0000   440.7360     -0.720613       20.2087      0.258607     -0.449491      0.218814      0.699876      0.965838       1.08655       1.21478       1.21731       1.18575
  36   7 2245.4614    1.1161  0.9625  9.8921 -0.0034  0.0201   0.0199   0.0519    0.0700   0.0000   440.4799      0.979884       19.7064       1.82071      -1.73376      0.399984      0.887282       1.20349       1.29104       1.40058       1.45070       1.39428
  36   8 2421.0795    1.5837  1.1174 10.5618  0.0000  0.0216   0.0269   0.0600    0.0753   0.0000   439.8439       2.21075       18.1283       2.49511      -3.08167      -1.15196      0.928682       1.26788       1.42081       1.52914       1.52403       1.47223
  36   9 2592.6860    2.1889  1.1146 11.4223  0.0000  0.0228   0.0377   0.0592    0.0746   0.0000   439.9465      0.813024       17.2851       1.10786     -0.394830     -0.410485      0.963657       1.26617       1.53315       1.64325       1.66967       1.72354
  36  10 2762.6823    2.9658  1.0045 11.9244 -0.0003  0.0204   0.0515   0.0522    0.0745   0.0000   441.7293       1.36468       17.4700       3.28739     -0.388000      -1.26993      0.950942       1.32609       1.43629       1.56234       1.63040       1.52682
  36  11 2930.1765    3.8124  0.9141 12.5284  0.0000  0.0186   0.0683   0.0504    0.0681   0.0000   441.8397       3.47384       19.2989       1.13095      -1.36265      0.138568      0.807208       1.05053       1.15431       1.25167       1.30222       1.29795
  36  12 3094.2465    4.2434  0.9526 12.9151 -0.0000  0.0204   0.0757   0.0501    0.0683   0.0000   440.5064      0.116497       19.1443       3.31686      -1.62440     -0.875725      0.897994       1.25587       1.29627       1.43073       1.47105       1.50481
  36  13 3254.9668    3.8628  1.3835 12.4240  0.0000  0.0250   0.0588   0.0659    0.0729   0.0000   438.8522       2.02295       17.2403       2.57017     -0.141539      -2.18046       1.03999       1.49006       1.53465       1.71242       1.76919       1.79620
  36  14 3413.6494    3.1150  1.9988 12.2401  0.0000  0.0318   0.0423   0.0855    0.0491   0.0000   440.3403       1.08430       12.8850     -0.810219      0.108650       1.26721       1.34309       1.81844       2.04339       2.18217       2.19212       2.22783
  36  15 3570.5998    2.4784  3.4993 11.5221  0.0000  0.0425   0.0260   0.1179    0.0407   0.0000   444.1083       1.85946       11.6182       5.63070       1.71197      0.202202       1.80319       2.45754       2.75209       2.93270       3.07582       3.01549
  36  16 3726.5268    2.0479  5.0316 10.9218  0.0000  0.0534   0.0185   0.1454    0.0352   0.0000   438.2028      -1.40817       18.9360       5.67570      -5.14611       1.92850       2.28407       3.05602       3.45159       3.70529       3.80757       3.86036
  36  17 3881.3479    1.6293  7.6124 10.6018  0.0000  0.0758   0.0142   0.2127    0.0311   0.0000   436.4469       7.44760       16.2729      -4.38114      -6.78985       2.05997       3.20311       4.34229       4.90239       5.09599       5.29344       5.22365
  36  18 4035.2096    1.3100  9.0750 10.4293  0.0001  0.0968   0.0122   0.2664    0.0294   0.0000   442.1757       2.51814       26.2594       3.17813       4.45915      -1.21591       4.06964       5.44288       6.31732       6.42965       6.88165       6.77746
  36  19 4188.2475    1.0834 11.5970 10.2552  0.0000  0.1284   0.0097   0.3531    0.0265   0.0000   444.9305       6.44498       14.6975      -5.21586       4.32023      -1.27875       5.34997       7.14993       8.17817       8.72583       8.77011       8.91724
  36  20 4340.8747    0.8629 14.0065 10.0960  0.0003  0.1747   0.0081   0.4516    0.0240   0.0000   430.6815       1.56751       27.7795     -0.918372      -19.3791       14.1857       7.26857       9.79147       11.0613       11.5919       12.2386       12.0977
  37   2 1249.2147    0.0821  0.0979  8.7635  0.0000  0.0147   0.0070   0.0282    0.0224   0.0000   442.3629      -2.32677       21.0571     -0.744612    -0.0978760      -1.92410      0.598184      0.807075      0.984579      0.986864      0.893829      0.998593
  37   3 1486.8205    0.1603  0.1381  8.7751  0.0000  0.0118   0.0082   0.0232    0.0244   0.0000   440.1427     -0.356877       20.8117     -0.950111      -3.34007     -0.371941      0.463809      0.533409      0.768174      0.789221      0.719951      0.746333
  37   4 1697.5694    0.3127  0.3167  8.8618  0.0000  0.0127   0.0094   0.0289    0.0325   0.0000   441.1986     -0.193830       22.0653     -0.474944      -1.99413     -0.639706      0.590666      0.802799      0.888379      0.927822      0.933394      0.976777
  37   5 1892.2192    0.5119  0.4702  9.1541  0.0000  0.0142   0.0124   0.0322    0.0413   0.0000   440.5071     -0.300463       20.5395       1.65939     -0.902188      0.658881      0.647475      0.820536      0.907737      0.967595       1.00157      0.951920
  37   6 2081.0683    0.7628  0.8406  9.3044  0.0000  0.0187   0.0144   0.0501    0.0605   0.0000   440.8540       1.16325       19.0664      -3.66950      -3.12860       3.17914      0.756473       1.01720       1.15507       1.25100       1.20851       1.25120
  37   7 2264.2837    1.1752  0.9564  9.9972  0.0000  0.0203   0.0205   0.0499    0.0688   0.0000   439.2907       1.32661       19.9649     -0.878329      -2.40007     -0.217223      0.822216       1.14696       1.25989       1.38298       1.38120       1.32092
  37   8 2440.6554    1.6898  1.0470 10.8453  0.0000  0.0213   0.0296   0.0563    0.0741   0.0000   440.9107       1.03484       19.4774      0.927273      -2.45567       2.24945      0.885754       1.22820       1.25541       1.45703       1.54391       1.51327
  37   9 2613.3320    2.3580  1.0765 11.2371  0.0000  0.0216   0.0394   0.0541    0.0830   0.0000   441.2206       1.24553       19.9848       2.58100     -0.453222     -0.206251      0.881130       1.25938       1.27057       1.43820       1.43453       1.41876
  37  10 2784.4733    3.0550  0.9742 12.0342  0.0000  0.0193   0.0527   0.0512    0.0704   0.0000   440.7011       2.22376       17.4236     -0.667820      -3.52361       1.83068      0.837215       1.05454       1.19411       1.29818       1.34539       1.35802
  37  11 2953.2078    3.7721  0.8859 12.4717  0.0008  0.0194   0.0669   0.0458    0.0730   0.0000   441.0969       4.03023       19.3843     -0.336754      -3.44081       1.75858      0.784860       1.12825       1.15881       1.33349       1.30301       1.33134
  37  12 3118.4792    4.2980  1.0567 12.8108  0.0000  0.0210   0.0733   0.0541    0.0761   0.0000   440.4935       2.51918       18.1594       4.42113     -0.586408       3.33659      0.911963       1.25863       1.33576       1.48586       1.45525       1.47035
  37  13 3280.4699    3.8062  1.4864 12.5145  0.0000  0.0256   0.0565   0.0700    0.0650   0.0000   438.3390       2.83137       16.6339      0.979335      -1.88043      0.392297       1.07766       1.46101       1.61781       1.70602       1.76103       1.75957
  37  14 3440.2599    3.1016  2.2046 12.0199  0.0000  0.0315   0.0382   0.0853    0.0473   0.0000   442.8367       1.68661       13.3389      -1.40115       1.33767       3.07564       1.33171       1.78674       1.97105       2.14854       2.25765       2.14442
  37  15 3598.3257    2.4172  3.9718 11.2459 -0.0004  0.0445   0.0230   0.1187    0.0398   0.0000   443.1617    -0.0661602       14.5258       3.13838      -2.35420       3.69644       1.85035       2.46714       2.80165       2.89005       3.11068       3.01617
  37  16 3755.0379    1.9311  5.6085 10.9717  0.0000  0.0589   0.0174   0.1622    0.0309   0.0000   439.0439       6.83079       20.6974       4.83010      0.959231      -7.50726       2.47564       3.31741       3.75911       3.97087       4.10294       4.19274
  37  17 3910.3957    1.5871  7.8486 10.5865  0.0000  0.0775   0.0135   0.2147    0.0299   0.0000   433.7145       5.14914       14.6870       6.63551      -2.66792     -0.628586       3.20624       4.27424       4.84000       5.19776       5.30936       5.36728
  37  18 4065.3167    1.2730  9.9706 10.3785  0.0002  0.1037   0.0114   0.2915    0.0291   0.0000   444.8263       9.94372       21.2442      -10.8182      -2.78623       18.0462       4.25022       5.67895       6.53265       7.01422       7.17586       7.16921
  37  19 4219.1314    1.0467 12.3536 10.2025 -0.0000  0.1368   0.0088   0.3672    0.0255   0.0000   429.0757       6.97099       31.2764       4.92079      -15.7044       7.95237       5.60167       7.50173       8.54939       9.28126       9.45218       9.40203
  38   2 1262.5675    0.0748  0.1030  8.7267  0.0003  0.0181   0.0066   0.0386    0.0222   0.0000   440.7506      -1.23247       20.7442     -0.407537      -3.23777       1.25484      0.697937       1.00945       1.18168       1.14436       1.19375       1.06904
  38   3 1501.5583    0.1723  0.1835  8.7653  0.0000  0.0110   0.0076   0.0276    0.0252   0.0000   441.1495     -0.507245       21.0982      0.773236      -2.60782     -0.317940      0.504637      0.550254      0.621344      0.671224      0.683138      0.728181
  38   4 1713.0041    0.3229  0.3531  8.8567  0.0000  0.0121   0.0092   0.0320    0.0323   0.0000   440.5467     -0.668512       21.9211     -0.713280      -2.66280      0.807923      0.531822      0.682308      0.741957      0.797332      0.769453      0.782702
  38   5 1908.7740    0.5204  0.5466  9.1569  0.0000  0.0148   0.0119   0.0387    0.0422   0.0000   440.9219      -1.35833       19.7370       1.08147      -3.09484       1.57621      0.626071      0.884212      0.929772       1.02964       1.02126      0.996500
  38   6 2098.9098    0.8384  0.7507  9.4355  0.0000  0.0171   0.0158   0.0423    0.0603   0.0000   441.4374      0.570613       20.3427       1.08839      -1.92649       1.45738      0.728309      0.919438       1.07731       1.15801       1.13695       1.18818
  38   7 2282.8866    1.2352  0.9952 10.0343  0.0000  0.0199   0.0209   0.0515    0.0724   0.0000   441.7500      -1.31938       19.5029     -0.192052      -1.85920    -0.0251889      0.819098       1.12623       1.18229       1.39862       1.36559       1.36106
  38   8 2459.9159    1.7436  1.1865 10.7337  0.0000  0.0236   0.0279   0.0588    0.0777   0.0000   439.9092      0.918870       21.1465     0.0551103     -0.703612      -1.92691      0.873446       1.31453       1.35046       1.55152       1.50556       1.48432
  38   9 2633.6845    2.3541  1.0908 11.5579 -0.0002  0.0220   0.0392   0.0547    0.0699   0.0000   441.7282      0.369161       17.8818       3.16649      -1.27988       2.50893      0.847773       1.23908       1.30180       1.45042       1.51119       1.51314
  38  10 2805.9958    3.1803  1.0478 12.1133  0.0000  0.0201   0.0528   0.0528    0.0735   0.0000   440.6877       1.16561       18.9656       1.51025      -2.69441      -3.05411      0.855119       1.11115       1.23712       1.40349       1.46580       1.47560
  38  11 2975.8429    3.9760  0.9207 12.5327  0.0000  0.0191   0.0681   0.0461    0.0724   0.0000   441.3505       1.03943       15.5006       2.31459      -2.29245       1.24199      0.734778       1.05288       1.12276       1.20922       1.25975       1.20189
  38  12 3142.1863    4.1925  1.1268 12.8454  0.0000  0.0215   0.0689   0.0575    0.0725   0.0000   440.8850       1.03723       17.5856       2.17720      -2.76690       2.88923      0.883680       1.22579       1.33972       1.44864       1.46468       1.49941
  38  13 3305.6121    3.7907  1.5011 12.4764  0.0000  0.0258   0.0542   0.0670    0.0603   0.0000   441.3345       4.29624       13.5609       1.64840       1.54953       1.71117       1.01256       1.45191       1.56252       1.74511       1.69608       1.69085
  38  14 3466.6042    2.9396  2.4863 11.9598  0.0000  0.0337   0.0336   0.0905    0.0415   0.0000   441.3621       2.20340       7.80442       1.74555       2.88841      -1.07172       1.35149       1.83934       2.08491       2.19019       2.32671       2.30379
  38  15 3625.5934    2.3214  4.3434 11.2543  0.0000  0.0464   0.0209   0.1270    0.0339   0.0000   438.2972       5.18822       21.0597      0.718265       2.96349      -1.07418       1.88080       2.48238       2.86950       2.99219       3.09289       3.07497
  38  16 3783.1857    1.8656  5.6326 10.9068 -0.0001  0.0579   0.0162   0.1600    0.0306   0.0000   434.8508       4.44201       25.2855       4.09463       1.34298       8.24630       2.32659       3.11438       3.51690       3.72026       3.90573       3.92210
  38  17 3939.2919    1.5210  7.9617 10.5839  0.0002  0.0783   0.0128   0.2212    0.0287   0.0000   433.6523       11.2390       22.9712      -18.8102       2.33684       7.21523       3.14946       4.25641       4.85586       5.10081       5.39428       5.40523
  38  18 4094.7284    1.2186 10.5098 10.4160  0.0000  0.1137   0.0104   0.3071    0.0266   0.0000   446.5869     -0.653453       22.4234     -0.205083      -1.36652       17.6248       4.43002       6.05812       6.96236       7.27583       7.51987       7.41257
  38  19 4249.6504    0.9913 13.7357 10.1960  0.0001  0.1553   0.0078   0.4039    0.0235   0.0000   424.5838      -7.15922       39.3442       10.8041      -26.8246     -0.803276       6.19942       8.32766       9.36798       10.1050       10.4002       10.4288
  39   2 1275.7342    0.0889  0.0912  8.7162  0.0000  0.0216   0.0069   0.0224    0.0219   0.0000   441.7536      0.253184       19.3846      0.962287      -1.07096      -2.06385      0.727523      0.974874       1.18645       1.08344       1.31190       1.28756
  39   3 1516.0399    0.1768  0.1659  8.7560  0.0012  0.0102   0.0077   0.0259    0.0243   0.0000   440.7937      0.349808       22.2922      0.578776      -1.71981      0.555678      0.421411      0.532699      0.511005      0.763836      0.633971      0.733887
  39   4 1728.2663    0.3522  0.3070  8.9039  0.0000  0.0118   0.0102   0.0274    0.0317   0.0000   441.5970     -0.470352       19.6966       1.46341      -1.22139     0.0819927      0.446153      0.630951      0.626718      0.729536      0.696048      0.765914
  39   5 1925.2141    0.5650  0.5024  9.1691  0.0000  0.0135   0.0128   0.0351    0.0426   0.0000   442.5709      -1.44331       22.2202     -0.790509      -2.02281     0.0684940      0.540072      0.716799      0.809508      0.837398      0.867353      0.874597
  39   6 2116.5492    0.8401  0.7974  9.4365  0.0007  0.0176   0.0156   0.0452    0.0622   0.0000   440.2295       1.13572       21.3236      -1.25758      -2.26754      -1.18066      0.677638      0.922771       1.01030       1.11676       1.19061       1.14760
  39   7 2301.2448    1.2835  0.9615 10.1844  0.0000  0.0201   0.0218   0.0486    0.0686   0.0000   440.9716     -0.660637       19.7334      0.985103      -4.26184     -0.131347      0.787529       1.15258       1.21944       1.31147       1.37726       1.37129
  39   8 2479.0191    1.8412  1.1488 10.7305 -0.0001  0.0217   0.0295   0.0541    0.0824   0.0000   441.8891       1.30494       23.0211      0.916807      -2.08468      0.399727      0.892776       1.24845       1.32834       1.46025       1.50501       1.45379
  39   9 2653.8513    2.5663  1.0512 11.5589  0.0000  0.0207   0.0417   0.0508    0.0734   0.0000   439.7270       1.35905       20.0154       3.75406      -1.22180     -0.880506      0.808736       1.09016       1.25718       1.32178       1.38681       1.36448
  39  10 2827.2770    3.2856  0.9934 12.2693  0.0000  0.0198   0.0553   0.0505    0.0660   0.0000   442.3323     -0.845714       19.3269      0.380326      -4.19470     -0.168871      0.796034       1.09013       1.22720       1.26946       1.41502       1.37232
  39  11 2998.0553    4.0550  0.9660 12.6111  0.0000  0.0186   0.0684   0.0506    0.0680   0.0000   441.4250       1.36963       17.7604       2.41662      -1.88294       2.02543      0.722065       1.01557       1.12056       1.25750       1.28148       1.27368
  39  12 3165.6604    4.3539  1.1763 12.7251  0.0000  0.0217   0.0691   0.0572    0.0786   0.0000   440.5659       1.10905       15.1592      0.303536     -0.998459      -1.17853      0.859207       1.19636       1.30885       1.41975       1.48340       1.41306
  39  13 3330.2963    3.6282  1.7241 12.4115  0.0000  0.0281   0.0489   0.0711    0.0528   0.0000   441.7919       1.71460       16.9969       1.87997       1.15749     -0.848332       1.08991       1.54401       1.63450       1.82177       1.86175       1.85780
  39  14 3492.5533    2.8006  2.8123 11.8248 -0.0000  0.0359   0.0303   0.0968    0.0402   0.0000   443.4839      0.221194       10.6094       7.79979       2.60861      -1.28897       1.46118       1.93438       2.24241       2.35490       2.49162       2.47734
  39  15 3652.6181    2.2222  4.4775 11.2225 -0.0000  0.0476   0.0198   0.1325    0.0319   0.0000   441.5598     -0.545366       18.4212      -2.77151      -9.82474       3.57439       1.82436       2.46255       2.79612       2.98220       3.07304       3.04171
  39  16 3810.9008    1.7801  6.2468 10.8226  0.0000  0.0637   0.0153   0.1722    0.0300   0.0000   438.3859       5.34172       11.3772       6.42426      -7.54170       4.36723       2.45346       3.38334       3.75639       4.14327       4.14979       4.17425
  39  17 3968.1999    1.4612  8.8286 10.5206  0.0004  0.0874   0.0119   0.2411    0.0276   0.0000   439.4845       12.6111       11.9758      -3.32941      -8.61765      -4.45788       3.40351       4.51252       5.22195       5.43577       5.63672       5.57129
  39  18 4124.4202    1.1600 10.9037 10.4062  0.0000  0.1180   0.0098   0.3211    0.0254   0.0000   444.2428       3.67184       5.00189      -14.4584       2.12938       10.6820       4.58449       6.12757       7.03350       7.43081       7.72219       7.72198
  39  19 4279.2735    0.9338 13.8245 10.1987 -0.0000  0.1591   0.0078   0.4186    0.0225   0.0000   446.4603       9.12742       20.3934       2.81248       10.0773      -5.52139       6.12695       8.15717       9.31897       10.0068       10.2756       10.3347
  40   2 1288.7362    0.0953  0.1395  8.7600  0.0000  0.0328   0.0065   0.0336    0.0223   0.0000   440.5280     -0.437212       20.9125       1.62130      -4.14290     -0.153759       1.85812       2.85613       3.10463       2.82410       2.80397       2.12990
  40   3 1530.3263    0.1997  0.1829  8.6970  0.0039  0.0091   0.0080   0.0250    0.0255   0.0000   441.2581    -0.0362620       20.6491     0.0783413      -3.37338      0.445206      0.386089      0.515649      0.605415      0.634196      0.588775      0.672274
  40   4 1743.2336    0.3443  0.3370  8.8627  0.0000  0.0116   0.0095   0.0286    0.0317   0.0000   441.3800      0.449066       20.7471      0.210580      -3.14432     -0.564403      0.449963      0.624399      0.652568      0.768895      0.772188      0.794286
  40   5 1941.4239    0.5820  0.5530  9.2158  0.0000  0.0148   0.0126   0.0360    0.0443   0.0000   440.5288     -0.419881       20.7172      0.583075      -2.71296      0.436722      0.550641      0.763013      0.840135      0.924149      0.920188      0.949526
  40   6 2133.9319    0.8460  0.8477  9.5831  0.0000  0.0181   0.0153   0.0473    0.0598   0.0000   440.1319      0.878946       21.4071       2.11189      -2.83012     -0.389701      0.738730      0.974656       1.11494       1.23761       1.32280       1.34042
  40   7 2319.2673    1.2630  1.0747 10.2579  0.0000  0.0211   0.0206   0.0535    0.0664   0.0000   440.4554     -0.511247       20.6042       2.25270      -5.59205       1.19184      0.804553       1.12031       1.21450       1.34067       1.41538       1.43354
  40   8 2497.8622    1.8225  1.1756 10.9678  0.0000  0.0217   0.0290   0.0580    0.0714   0.0000   440.8747      0.503659       17.9235       1.72289      -3.47023      0.285214      0.838141       1.13589       1.22974       1.35458       1.37798       1.36799
  40   9 2673.7978    2.5584  1.1527 11.4657  0.0000  0.0217   0.0400   0.0556    0.0809   0.0000   441.7851      0.785595       19.7228     -0.281570      -2.61578     -0.289215      0.805043       1.17758       1.22314       1.39038       1.42803       1.42167
  40  10 2848.2101    3.4143  0.9721 12.2495  0.0000  0.0189   0.0566   0.0485    0.0703   0.0000   440.7823      0.440101       18.3893       2.09519      -4.07677      -1.61544      0.750912       1.05373       1.15602       1.21984       1.34757       1.32860
  40  11 3019.9694    4.1309  0.9486 12.7117  0.0000  0.0184   0.0693   0.0477    0.0666   0.0000   441.5150       2.81998       21.0136      0.685217      -2.53073     0.0869367      0.742923       1.04609       1.10449       1.20615       1.18591       1.17954
  40  12 3188.6364    4.1944  1.3007 12.7609  0.0000  0.0232   0.0623   0.0590    0.0634   0.0000   440.8417      0.602889       17.0685       4.11469      -1.78860       2.25868      0.858192       1.19654       1.32882       1.38930       1.48874       1.45528
  40  13 3354.5390    3.5652  1.8490 12.3590  0.0000  0.0273   0.0456   0.0761    0.0503   0.0000   440.1931       5.81671       13.4890       4.19584    -0.0521365      0.438951       1.04216       1.43077       1.56267       1.72253       1.80772       1.78795
  40  14 3518.0385    2.6962  3.0745 11.8186  0.0000  0.0377   0.0277   0.1027    0.0359   0.0000   440.0035      0.992575       13.0187       5.42754       1.39200      -7.83508       1.46257       1.93104       2.17923       2.37615       2.40652       2.41656
  40  15 3679.2413    2.1697  4.7502 11.1486 -0.0000  0.0488   0.0184   0.1349    0.0306   0.0000   442.1396       2.18331       19.9988      -3.28714      -7.61702      0.921340       1.84764       2.48702       2.91205       2.99182       3.13936       3.10620
  40  16 3838.4169    1.7381  7.1152 10.7663  0.0000  0.0697   0.0140   0.1875    0.0284   0.0000   439.2452       8.12603       16.4522       10.4858      -1.55364     -0.878014       2.59388       3.59743       3.92784       4.37275       4.46511       4.49489
  40  17 3996.4981    1.3795  9.0384 10.5838 -0.0007  0.0921   0.0113   0.2581    0.0262   0.0000   441.3756       3.06637       8.66024       13.1884      -2.94057      -4.16688       3.44773       4.68288       5.36319       5.76859       5.89363       5.92893
  40  18 4153.3925    1.1486 11.9482 10.3728  0.0011  0.1263   0.0088   0.3370    0.0243   0.0000   440.8279     -0.718735       12.3681      -30.0727       5.22888       9.38654       4.84000       6.42367       7.46410       7.83292       8.15648       8.18030
  40  19 4309.3245    0.8714 13.5841 10.2239  0.0001  0.1680   0.0075   0.4257    0.0220   0.0000   439.2894       1.40186       9.60806       2.78780       16.1910      -16.6800       6.23957       8.46665       9.68369       10.4287       10.4962       10.7796
  41   2 1301.5611    0.0930  0.1088  8.7110  0.0000  0.0159   0.0072   0.0263    0.0219   0.0000   441.9759      0.220912       20.9735     0.0236937      -1.62982      0.169963      0.667700      0.979154       1.06688      0.874362       1.11037       1.25267
  41   4 1758.0184    0.3686  0.3951  8.8773  0.0000  0.0126   0.0097   0.0336    0.0340   0.0000   441.9791      0.727382       20.6935      0.641886      -2.62310      0.414406      0.527850      0.685561      0.771717      0.831367      0.783386      0.764663
  41   5 1957.4393    0.6019  0.5924  9.1493  0.0000  0.0148   0.0124   0.0373    0.0460   0.0000   441.6018      0.125871       20.3473       1.76903      -2.51746      -1.01827      0.557565      0.746452      0.853610      0.931603      0.957947       1.00321
  41   6 2151.0934    0.8891  0.8520  9.6321  0.0000  0.0173   0.0158   0.0480    0.0589   0.0000   441.0061     -0.316477       19.1171    -0.0752123     -0.851215      0.595189      0.675195      0.867591      0.972999       1.10149       1.10549       1.12087
  41   7 2337.1596    1.3694  0.9880 10.4375 -0.0000  0.0197   0.0227   0.0497    0.0639   0.0000   440.1930     -0.840640       20.7783       1.71544      -2.87548       3.71205      0.752907      0.986305       1.10975       1.25236       1.30065       1.29981
  41   8 2516.5672    1.9672  1.0827 11.0310  0.0000  0.0211   0.0317   0.0522    0.0748   0.0000   440.6229      -1.64622       19.3836     -0.838367      -3.06481      0.701533      0.757262       1.07704       1.13746       1.28641       1.30440       1.27948
  41   9 2693.4745    2.6343  1.0663 11.6708  0.0000  0.0202   0.0420   0.0521    0.0736   0.0000   441.7978      0.329226       20.2025      0.225865      -1.79063    0.00845550      0.756403       1.04575       1.15876       1.21859       1.26095       1.27691
  41  10 2868.8356    3.4731  0.9987 12.4666  0.0000  0.0188   0.0575   0.0511    0.0616   0.0000   440.6944       2.33057       20.0602      0.824115      -3.40863       1.12440      0.749757       1.02984       1.08987       1.23074       1.31608       1.30770
  41  11 3041.5605    4.2655  0.9852 12.6123  0.0000  0.0185   0.0691   0.0474    0.0719   0.0000   439.6131      0.370911       20.7562       2.26870      -1.95211       1.11886      0.724928       1.03059       1.07584       1.24675       1.31418       1.25260
  41  12 3211.2658    4.2891  1.2842 12.7394  0.0000  0.0224   0.0639   0.0596    0.0666   0.0000   440.6712       1.63915       18.5927       3.88018      -1.21372     -0.532881      0.858951       1.19923       1.31364       1.43679       1.48104       1.50642
  41  13 3378.4335    3.4168  2.1156 12.0516  0.0000  0.0286   0.0393   0.0759    0.0481   0.0000   440.0481       1.37924       16.0008     -0.490372       1.11465       5.26102       1.09608       1.48491       1.63698       1.76725       1.85165       1.86943
  41  14 3543.2190    2.6302  3.3277 11.6233  0.0000  0.0381   0.0253   0.1061    0.0347   0.0000   441.0939     -0.194501       14.1053       7.43022       1.47203      -2.19870       1.42811       1.91989       2.17134       2.34048       2.47339       2.47450
  41  15 3705.4624    2.1270  5.2197 11.0608  0.0000  0.0523   0.0172   0.1405    0.0285   0.0000   441.2841       1.52352       15.9576      0.751525       2.88226      -3.67562       1.91903       2.60815       3.02009       3.13437       3.28768       3.32894
  41  16 3865.9024    1.7231  7.2362 10.6969  0.0000  0.0687   0.0134   0.1866    0.0279   0.0000   441.3597      0.682642       15.9616      0.874894      -7.91144       3.44781       2.53639       3.42005       3.92525       4.22409       4.35261       4.45012
  41  17 4024.6574    1.3818 10.1988 10.4686  0.0014  0.0999   0.0101   0.2723    0.0255   0.0000   442.2231     -0.440660       14.9129       15.1664      -4.81377      -5.73023       3.72580       4.92689       5.64827       5.98948       6.24463       6.28158
  42   2 1314.2220    0.0822  0.1013  8.7304  0.0000  0.0158   0.0068   0.0321    0.0213   0.0000   441.6955      -1.14777       22.8002      0.409417      -1.94689     -0.979265      0.790418      0.982019      0.971273      0.883157      0.835819       1.00360
  42   3 1558.1839    0.1973  0.2185  8.7347  0.0000  0.0109   0.0072   0.0240    0.0250   0.0000   441.8940     -0.132717       20.6471     -0.501656      -2.70384       1.30061      0.408447      0.544254      0.626425      0.641831      0.723694      0.709891
  42   5 1973.3303    0.6201  0.5780  9.3501  0.0000  0.0149   0.0129   0.0368    0.0441   0.0000   441.4459      0.809655       20.1426     -0.835480      -3.14485       1.54505      0.554019      0.713810      0.794976      0.868489      0.949603      0.956836
  42   6 2168.0693    0.9566  0.8477  9.6851  0.0000  0.0175   0.0165   0.0453    0.0592   0.0000   441.7122      -1.10372       18.0376      -2.94831      -2.41617       1.55306      0.637341      0.859518      0.974605       1.02863       1.07471       1.09008
  42   7 2354.7438    1.4480  1.0611 10.3949  0.0000  0.0196   0.0231   0.0523    0.0707   0.0000   440.4823       1.31440       23.3401      0.902214      -2.18550      0.708735      0.744350       1.00458       1.09126       1.23743       1.28899       1.23329
  42   8 2535.0008    2.0609  1.1709 10.8107  0.0000  0.0201   0.0307   0.0542    0.0837   0.0000   442.1736       1.15743       20.5921      -1.71996     -0.584771      0.877671      0.762542       1.02519       1.13868       1.21244       1.29719       1.28987
  42   9 2712.9582    2.7123  1.1176 11.7096  0.0000  0.0203   0.0418   0.0530    0.0707   0.0000   441.3108      0.993203       19.6032     -0.150504      -2.96734     -0.115588      0.741454       1.01272       1.10614       1.24297       1.26460       1.26018
  42  10 2889.3400    3.5901  0.9641 12.4788  0.0000  0.0193   0.0587   0.0467    0.0639   0.0000   439.2564      0.246249       20.6279       2.40790      -2.45351       2.37702      0.665599      0.994089       1.01495       1.17989       1.23564       1.20489
  42  11 3062.8895    4.4050  1.0573 12.6065 -0.0000  0.0193   0.0685   0.0500    0.0770   0.0000   439.7167       1.97405       20.2326       1.27537      -3.39199       1.78006      0.695957      0.986746       1.07749       1.13076       1.19181       1.15769
  42  12 3233.5665    3.9982  1.4775 12.5308  0.0028  0.0235   0.0549   0.0644    0.0562   0.0000   440.6561       2.09788       21.4256      0.751793      -1.96622     -0.844534      0.880284       1.20246       1.33251       1.43208       1.48347       1.48933
  42  13 3401.9709    3.3389  2.1282 12.1780 -0.0000  0.0292   0.0387   0.0787    0.0455   0.0000   439.9859       1.48314       14.9643       6.51690      -3.51237      -1.50595       1.07523       1.47667       1.64367       1.82039       1.92134       1.85865
  42  14 3567.9380    2.5689  3.7287 11.5389 -0.0000  0.0413   0.0233   0.1103    0.0330   0.0000   441.3207       2.23203       15.1112       1.97687       3.08563      0.677468       1.48941       2.03710       2.27335       2.42131       2.59826       2.52363
  42  15 3731.4008    2.0549  5.5406 11.0464  0.0000  0.0540   0.0164   0.1487    0.0273   0.0000   438.1540      0.353166       20.0679       3.34739      -7.30842       7.18743       1.97129       2.67067       3.04162       3.22394       3.39659       3.49926
  42  16 3892.7270    1.6092  7.7559 10.7082 -0.0003  0.0750   0.0125   0.2047    0.0266   0.0000   438.5339       1.05568       20.0421      0.168927      -5.45344      -3.64735       2.65534       3.64967       4.10617       4.43469       4.51319       4.57240
  42  17 4052.4051    1.3379 10.3839 10.4593 -0.0002  0.1051   0.0096   0.2775    0.0253   0.0000   443.5621       6.97664       20.0920       1.11769      -7.79880       8.36816       3.70654       5.07694       5.71400       6.16086       6.14891       6.34659
  42  18 4210.8838    1.0801 13.3030 10.2403  0.0001  0.1400   0.0075   0.3593    0.0228   0.0000   438.5166       2.95513       12.7948       3.20244      -1.06407       6.75933       5.03137       6.84566       7.68014       8.41073       8.49347       8.76617
  43   2 1326.7390    0.1098  0.1309  8.6663  0.0000  0.0127   0.0064   0.0254    0.0219   0.0000   441.3586     -0.581893       21.0917    0.00526625      -1.59289     -0.413619      0.446105      0.570598      0.666069      0.768428      0.803399      0.794104
  43   3 1571.7914    0.2329  0.2148  8.7444  0.0000  0.0096   0.0079   0.0222    0.0250   0.0000   441.8079     -0.198610       21.1408     -0.163542      -3.88151    -0.0400675      0.361638      0.436364      0.518357      0.544414      0.563809      0.598811
  43   4 1787.0249    0.4118  0.3887  8.9346  0.0000  0.0123   0.0100   0.0273    0.0340   0.0000   440.8152      -1.72576       19.6688     -0.913716      -2.88097      0.627509      0.460850      0.616068      0.683399      0.758821      0.751370      0.744724
  43   5 1988.9974    0.6399  0.7152  9.2239  0.0000  0.0171   0.0121   0.0410    0.0495   0.0000   440.6335      0.602524       20.8455     -0.523698      -4.10442    -0.0500723      0.591259      0.800344      0.931647      0.980648       1.00548       1.06248
  43   6 2184.8546    0.9709  0.9346  9.8319 -0.0002  0.0189   0.0163   0.0475    0.0587   0.0000   441.1835     -0.459299       20.3528      -1.03950      -2.27525     -0.495972      0.688860      0.957105       1.05861       1.13010       1.17920       1.15413
  43   7 2372.2330    1.4947  1.0727 10.4657  0.0002  0.0195   0.0239   0.0533    0.0682   0.0000   441.1032     -0.945237       20.2997       2.13811      -3.92256       1.02229      0.714260       1.02203       1.05481       1.18300       1.26963       1.24774
  43   8 2553.2474    2.1047  1.2359 11.0654  0.0000  0.0214   0.0312   0.0567    0.0721   0.0000   442.7499      0.499291       20.9663      0.251776      -2.23877      -2.34585      0.779309       1.05740       1.21313       1.26169       1.39883       1.35822
  43   9 2732.3786    2.8888  1.1353 11.7660  0.0000  0.0203   0.0439   0.0522    0.0728   0.0000   441.5079       2.10907       21.2518      0.674581      -2.61094       1.11847      0.750946       1.02227       1.13148       1.20695       1.28573       1.34097
  43  10 2909.5751    3.8279  1.0882 12.1675  0.0000  0.0183   0.0579   0.0511    0.0797   0.0000   441.7868      0.874997       19.4472       2.88180      -5.07441     -0.216470      0.693969      0.903050       1.01165       1.08143       1.19325       1.14951
  43  11 3083.9323    4.3135  1.0941 12.7410  0.0000  0.0198   0.0672   0.0518    0.0718   0.0000   441.6393       2.31022       20.3276    -0.0371497      -4.21601       1.70621      0.730073       1.01138       1.09398       1.16372       1.22478       1.20306
  43  12 3255.5410    4.0254  1.3891 12.7134  0.0000  0.0240   0.0581   0.0599    0.0620   0.0000   440.0012       2.28308       17.4931       3.33897      -3.62887      0.488149      0.854670       1.18175       1.28241       1.42358       1.48663       1.50181
  43  13 3425.0645    3.2373  2.3856 11.9967  0.0000  0.0304   0.0347   0.0823    0.0423   0.0000   443.5577       2.63089       14.2014       1.28230       5.80824       2.64278       1.07532       1.46282       1.63407       1.72837       1.86565       1.83309
  43  14 3592.2917    2.4988  4.0987 11.2981  0.0000  0.0423   0.0209   0.1143    0.0325   0.0000   439.8134       3.90633       16.9298     -0.487533      -2.09328       4.21055       1.47791       2.05901       2.29643       2.48633       2.53923       2.57966
  43  15 3756.9884    1.9433  5.7133 11.0439  0.0001  0.0563   0.0157   0.1551    0.0262   0.0000   440.1341       7.20925       15.6605      0.756670      -6.72305      0.492036       2.00139       2.67362       3.07017       3.29942       3.35946       3.44272
  43  16 3919.3664    1.5841  8.0878 10.6575  0.0004  0.0785   0.0120   0.2084    0.0262   0.0000   439.0856      0.390466       18.3998      -2.64445      -5.26599       9.25658       2.71906       3.72943       4.25856       4.47430       4.70437       4.72640
  43  17 4079.7575    1.2787 11.2234 10.4168 -0.0015  0.1125   0.0085   0.2954    0.0235   0.0000   436.7541       4.34359       24.8624       5.13543      -2.40297      -5.07657       3.97944       5.30350       6.08573       6.58723       6.84755       6.89923
  43  18 4238.7958    1.0363 13.3113 10.1959  0.0000  0.1435   0.0071   0.3644    0.0218   0.0000   441.9412      -2.91366       22.6199       5.25007       6.30155      -7.62687       4.97620       6.82145       7.68831       8.33985       8.53208       8.66828
  44   4 1801.2447    0.4209  0.3998  8.9842  0.0000  0.0130   0.0101   0.0280    0.0347   0.0000   441.2398     -0.774532       22.1650      0.255030      -2.62444      0.119585      0.433175      0.624490      0.698643      0.766669      0.802015      0.753118
  44   5 2004.5742    0.6779  0.6504  9.2228  0.0000  0.0151   0.0129   0.0373    0.0502   0.0000   441.2994       1.49299       21.5935     -0.192498      -2.59732     -0.341331      0.537993      0.727213      0.849257      0.888269      0.925767      0.928044
  44   6 2201.3732    1.0674  0.9108  9.8094  0.0000  0.0179   0.0175   0.0456    0.0619   0.0000   440.6328       1.02809       21.6571     -0.392468      -2.73044     -0.251788      0.605952      0.868989      0.957185       1.05237       1.17936       1.13456
  44   7 2389.4333    1.5649  1.0749 10.5876  0.0011  0.0197   0.0242   0.0516    0.0672   0.0000   441.4450      0.284486       22.8036     -0.799989      -2.60808       1.22468      0.693982      0.958433       1.04679       1.17295       1.20119       1.18604
  44   8 2571.4546    2.1537  1.1506 11.3206  0.0000  0.0203   0.0330   0.0549    0.0661   0.0000   441.2484      0.426812       21.0325       2.44980      -3.73022      0.513593      0.711672      0.979542       1.08218       1.15929       1.21359       1.21886
  44   9 2751.5007    2.9197  1.1161 11.9384  0.0001  0.0194   0.0446   0.0549    0.0678   0.0000   440.3240      -1.23901       21.2991       1.75294      -1.41485     -0.204839      0.691200      0.924102       1.05740       1.15250       1.19876       1.20143
  44  10 2929.5773    3.8698  1.0144 12.4214  0.0002  0.0184   0.0600   0.0470    0.0702   0.0000   441.0877       1.27637       19.4278       1.95759      -2.46355     -0.614065      0.648543      0.883102      0.986429       1.05559       1.14188       1.10945
  44  11 3104.7084    4.2310  1.1632 12.7398  0.0000  0.0207   0.0642   0.0531    0.0724   0.0000   441.9791       2.46321       21.5391      0.944277      -3.44688       1.04426      0.721093      0.996880       1.10800       1.18266       1.22752       1.22193
  44  12 3277.3183    3.9147  1.6464 12.4782  0.0000  0.0251   0.0501   0.0640    0.0529   0.0000   442.7553     -0.886429       20.1510       4.16519      -1.17486       2.97192      0.894286       1.23580       1.36159       1.48708       1.56691       1.57403
  44  13 3447.8631    3.1211  2.5682 11.9991  0.0000  0.0316   0.0326   0.0855    0.0399   0.0000   443.9135      0.455348       15.9997       1.01259       3.56199       2.38280       1.11483       1.49690       1.72328       1.80365       1.90246       1.90600
  44  14 3616.2915    2.4274  4.1881 11.3484  0.0001  0.0432   0.0203   0.1137    0.0310   0.0000   442.5675      -1.09907       16.9566      -5.15607       3.86887      0.551670       1.51787       2.06491       2.27948       2.51130       2.59039       2.62947
  44  15 3782.1493    1.9122  6.3089 10.9765  0.0000  0.0614   0.0147   0.1628    0.0256   0.0000   440.5721       3.36371       19.4838       5.15431      -1.57302      -4.55789       2.06864       2.91408       3.21584       3.53531       3.60825       3.64699
  44  16 3945.4876    1.5332  8.4336 10.6821 -0.0007  0.0814   0.0113   0.2220    0.0250   0.0000   434.0172       3.43026       25.8904       3.70737      -2.54764     -0.945177       2.82778       3.77281       4.34581       4.72123       4.74199       4.86384
  44  17 4106.9752    1.2247 11.5576 10.4339  0.0014  0.1184   0.0082   0.3087    0.0228   0.0000   441.7474      -4.04844       20.0291      -1.76621      -8.49511     -0.377747       4.08511       5.42489       6.33164       6.75056       7.06540       7.10845
  45   2 1351.2640    0.1104  0.1170  8.6755  0.0000  0.0102   0.0068   0.0293    0.0210   0.0000   441.3160      0.421306       22.0777     -0.105918      -2.95249     -0.249036      0.390009      0.550110      0.615424      0.588956      0.782389      0.648518
  45   3 1598.4011    0.2379  0.2735  8.7183  0.0000  0.0111   0.0074   0.0275    0.0258   0.0000   441.9420     -0.381871       20.7891      0.294465      -3.26380       1.56452      0.383480      0.536229      0.525901      0.625202      0.628530      0.644306
  45   4 1815.2988    0.4612  0.5079  8.9305  0.0000  0.0141   0.0100   0.0340    0.0380   0.0000   441.4349    -0.0807390       20.7345     -0.474135      -2.27366      0.775382      0.451363      0.650184      0.687182      0.712133      0.763802      0.769833
  45   5 2020.0004    0.6830  0.7182  9.2596  0.0004  0.0164   0.0125   0.0403    0.0493   0.0000   441.5275      0.502687       21.8512       3.15068      -1.17845      -1.44162      0.542623      0.744371      0.830535      0.916561      0.894260      0.896307
  45   6 2217.7841    1.0779  0.9374  9.7862  0.0000  0.0190   0.0171   0.0453    0.0629   0.0000   440.5458      -1.06119       19.6057     -0.942323      -2.31789      -1.73551      0.607116      0.866552      0.960252       1.03901       1.07052       1.09883
  45   7 2406.3930    1.6010  1.2088 10.3514  0.0001  0.0211   0.0226   0.0522    0.0709   0.0000   440.5741       2.11151       21.0323      0.107845      -1.11207      0.130396      0.718301       1.02289       1.11708       1.20281       1.28859       1.23727
  45   8 2589.3905    2.2726  1.1688 11.2196  0.0000  0.0204   0.0335   0.0525    0.0736   0.0000   439.9165      0.142451       21.7210       1.59057      -3.51931       1.05284      0.690846      0.957030       1.05252       1.14266       1.24476       1.24956
  45   9 2770.4724    3.0865  1.1229 11.7746  0.0000  0.0186   0.0453   0.0526    0.0721   0.0000   441.0616       1.19953       20.3946      -1.28728      -2.63501       1.91708      0.649720      0.900371       1.00137       1.06447       1.13470       1.13114
  45  10 2949.4054    4.0181  0.9599 12.3638  0.0001  0.0169   0.0627   0.0462    0.0717   0.0000   441.7344     -0.145426       20.8478     -0.827095      -3.95027     -0.119241      0.612657      0.855909      0.931277       1.05325       1.08965       1.09424
  45  11 3125.2879    4.3137  1.1742 12.6735 -0.0007  0.0216   0.0629   0.0516    0.0738   0.0000   441.6237       2.85586       21.3086       4.40673      -2.33983       1.31232      0.681681      0.995681       1.02023       1.20288       1.17233       1.18157
  45  12 3298.7529    3.9059  1.6637 12.3400  0.0001  0.0246   0.0480   0.0632    0.0531   0.0000   442.0254       4.12974       16.0015    -0.0688160      0.486444      0.198678      0.842194       1.19408       1.30669       1.43244       1.46558       1.45978
  45  13 3470.3396    3.0088  2.8443 11.8866  0.0000  0.0336   0.0292   0.0917    0.0355   0.0000   441.4508      0.242044       12.3597    -0.0523245       4.10151      -5.13964       1.09115       1.56936       1.70664       1.87827       1.92162       1.98286
  45  14 3639.9006    2.3565  4.6300 11.2730 -0.0001  0.0456   0.0187   0.1243    0.0283   0.0000   439.8827     -0.270855       20.5971       2.18097      -8.25261      -2.29186       1.52249       2.08981       2.33057       2.52767       2.63442       2.64092
  45  15 3807.0073    1.8626  6.6470 10.8838 -0.0002  0.0631   0.0140   0.1707    0.0258   0.0000   439.7259       7.56379       19.8367       3.08466      -4.10651     -0.929088       2.13683       2.87784       3.30655       3.55484       3.61801       3.68650
  45  16 3971.3681    1.5212  8.9069 10.5701  0.0004  0.0839   0.0103   0.2293    0.0245   0.0000   439.8834       7.55724       18.6953       2.58210       2.07479       3.70944       2.82866       3.86775       4.36556       4.64999       4.92695       4.97657
  45  17 4133.8345    1.1764 12.0251 10.3717 -0.0006  0.1255   0.0077   0.3197    0.0219   0.0000   429.3930       4.86597       32.5034      -3.64830      -9.15079      -1.61023       4.21975       5.62908       6.49166       6.99828       7.20519       7.40097
  46   2 1363.2838    0.1277  0.1263  8.6753  0.0000  0.0100   0.0067   0.0228    0.0211   0.0000   441.0959      0.808747       21.4704     -0.239448      -2.88609      0.795532      0.367929      0.476211      0.546106      0.660545      0.683461      0.693769
  46   3 1611.4188    0.2452  0.2461  8.7888  0.0000  0.0101   0.0077   0.0247    0.0254   0.0000   441.6302     -0.291302       21.6316      0.175339      -2.40962     -0.893482      0.367387      0.465145      0.524373      0.571549      0.600654      0.598351
  46   4 1829.1666    0.4638  0.4747  9.0048  0.0000  0.0130   0.0102   0.0318    0.0366   0.0000   441.0184     -0.784784       21.1739      0.700786     -0.889189      0.444479      0.437979      0.574094      0.691816      0.728460      0.754923      0.747775
  46   5 2035.1820    0.7307  0.7180  9.3889  0.0000  0.0155   0.0132   0.0396    0.0492   0.0000   441.6095      0.740782       20.8965      0.649886     -0.997384     -0.819037      0.534307      0.688477      0.786401      0.854344      0.907150      0.903851
  46   6 2233.9391    1.1467  0.9816  9.8831  0.0000  0.0189   0.0177   0.0459    0.0633   0.0000   441.0242     -0.508271       20.1927     -0.395823      -1.90058      -1.32856      0.589907      0.877421      0.922437       1.04277       1.05276       1.10762
  46   7 2423.2797    1.6573  1.2422 10.6215  0.0000  0.0219   0.0236   0.0538    0.0653   0.0000   440.8277      0.428757       21.3969     -0.476467      -2.99520      0.255715      0.705838       1.00033       1.11927       1.16003       1.23699       1.22281
  46   8 2607.2134    2.3308  1.2121 11.3431  0.0000  0.0204   0.0336   0.0553    0.0639   0.0000   440.4857      -2.42774       20.2907       1.48014      -5.17935      -1.54739      0.678151      0.964301       1.02689       1.13589       1.20781       1.23666
  46   9 2789.3256    3.2720  0.8964 12.1649  0.0000  0.0168   0.0524   0.0429    0.0622   0.0000   440.8605      0.623609       21.7020      0.214927      -2.29901       1.28011      0.592406      0.815961      0.871669      0.946363      0.997488       1.00297
  46  10 2968.9865    4.1201  0.9992 12.4819  0.0004  0.0175   0.0631   0.0462    0.0721   0.0000   441.7405       1.91504       19.1138       2.07525      -2.02675      0.322771      0.598812      0.834564      0.926125       1.01584       1.05959       1.05550
  46  11 3145.6511    4.2872  1.1713 12.9768  0.0000  0.0206   0.0649   0.0543    0.0646   0.0000   440.5058      0.974467       20.6331       1.88555      -4.85267       2.89613      0.698405      0.969761       1.04189       1.16501       1.24661       1.17590
  46  12 3319.9736    3.7646  1.7283 12.4593  0.0000  0.0257   0.0459   0.0648    0.0472   0.0000   443.6142      -1.30295       19.4991       1.37856      -1.50479     -0.395448      0.842592       1.15560       1.31920       1.39644       1.48292       1.45876
  46  13 3492.6021    2.9080  3.1916 11.7280  0.0000  0.0351   0.0262   0.0950    0.0340   0.0000   443.3320       1.54700       17.8606       3.58557       2.66499     -0.962407       1.15582       1.58907       1.76661       1.98268       2.03956       2.03271
  46  14 3663.1344    2.3254  4.9072 11.1346  0.0000  0.0469   0.0175   0.1248    0.0285   0.0000   441.9728       1.70781       17.5351      0.997206     -0.824056      -1.87752       1.53501       2.08096       2.41300       2.54210       2.64871       2.66087
  46  15 3831.5492    1.7896  7.0216 10.8849  0.0006  0.0661   0.0130   0.1804    0.0247   0.0000   439.7065     -0.659405       23.2744       6.30811      -4.14613      -1.56628       2.18578       2.99652       3.33504       3.65168       3.78536       3.86521
  46  16 3997.0303    1.4956 10.2064 10.5151  0.0010  0.0970   0.0089   0.2526    0.0235   0.0000   442.9620       3.01247       12.3897       13.9071      -8.88967      -1.29029       3.17437       4.30197       4.97636       5.25212       5.48181       5.54136
  47   3 1624.2488    0.2600  0.2517  8.7599  0.0000  0.0099   0.0078   0.0227    0.0254   0.0000   440.7806     -0.202019       22.4352      0.174269      -2.77343    -0.0284593      0.330232      0.433756      0.523402      0.560734      0.545323      0.603657
  47   4 1842.8880    0.4650  0.5539  8.9010  0.0003  0.0143   0.0094   0.0353    0.0395   0.0000   441.8374     -0.234204       20.7455     -0.134887      -2.94492     -0.125638      0.451871      0.645517      0.669156      0.814895      0.775987      0.819266
  47   5 2050.3181    0.7580  0.7579  9.2480 -0.0001  0.0153   0.0131   0.0407    0.0517   0.0000   441.1599     -0.876358       21.3751     -0.622021      -2.05144      0.434666      0.498397      0.692465      0.755742      0.820123      0.838909      0.839408
  47   6 2249.8965    1.1389  0.9635 10.0187  0.0000  0.0177   0.0179   0.0463    0.0605   0.0000   440.2981     -0.937819       21.2710       1.43613      -2.36264       1.50569      0.593316      0.813224      0.878444      0.960753       1.05551       1.07313
  47   7 2439.9557    1.7076  1.1349 10.9026  0.0000  0.0210   0.0258   0.0521    0.0651   0.0000   439.9124      0.215622       19.2469      0.137660     -0.112479      -2.05220      0.667403      0.967748       1.04427       1.13325       1.16669       1.13903
  47   8 2624.8396    2.4399  1.1366 11.3658 -0.0000  0.0197   0.0357   0.0491    0.0748   0.0000   442.0127       1.73220       21.4755      0.424875      -1.17678      -1.45309      0.690819      0.910936       1.05440       1.14362       1.21306       1.19691
  47   9 2807.9641    3.2734  1.0431 12.0565  0.0000  0.0179   0.0486   0.0482    0.0673   0.0000   441.9108       2.23779       19.0206       2.65602      -1.87327     -0.274060      0.583980      0.818567      0.886975      0.975450      0.996028       1.04279
  47  10 2988.4259    4.0867  1.0021 12.5460 -0.0001  0.0174   0.0615   0.0454    0.0666   0.0000   441.7805       1.27858       20.8549       2.61065      -2.93382       2.16166      0.593100      0.795895      0.857152       1.01053       1.07354       1.04798
  47  11 3165.7550    4.2540  1.3407 12.6198 -0.0000  0.0210   0.0574   0.0574    0.0632   0.0000   441.1445       2.36315       20.0875       1.57161      -2.09836       1.64369      0.702032      0.948464       1.03370       1.16322       1.22264       1.23657
  47  12 3340.9776    3.6234  1.7839 12.5949 -0.0000  0.0266   0.0453   0.0700    0.0448   0.0000   443.1953       1.31026       21.3173      0.225787       2.12899      0.362262      0.875057       1.24359       1.38414       1.49920       1.58970       1.60243
  47  13 3514.5007    2.7993  3.0102 11.7923  0.0000  0.0346   0.0264   0.0923    0.0350   0.0000   441.5115       2.61594       23.7924       5.64112      -2.54386       3.01407       1.11618       1.52284       1.76329       1.83379       1.94977       1.98377
  47  14 3686.1455    2.1778  4.9053 11.2736  0.0000  0.0495   0.0171   0.1310    0.0266   0.0000   443.8608      0.483141       17.7976       5.07410      -3.36984       4.43261       1.56020       2.27802       2.41282       2.67618       2.87641       2.86936
  47  15 3855.4593    1.7449  7.4862 10.8462 -0.0012  0.0722   0.0123   0.1899    0.0250   0.0000   439.8745      -2.72647       21.8347       4.32714      -2.27973      -8.76199       2.27755       3.13464       3.53235       3.84049       3.92088       4.07775
  47  16 4021.8972    1.4067 10.6630 10.5453 -0.0008  0.1040   0.0084   0.2713    0.0226   0.0000   440.2691      0.966416       27.9315       12.5183      -8.11592    -0.0225058       3.36373       4.60249       5.19832       5.61195       5.79669       5.93324
  48   2 1386.9267    0.1243  0.1291  8.6607  0.0000  0.0107   0.0065   0.0238    0.0208   0.0000   441.0618     -0.142419       20.7577     -0.259635      -2.78033     -0.240579      0.440902      0.582886      0.692722      0.819876      0.733775      0.769676
  48   3 1636.8828    0.2575  0.3051  8.7663  0.0000  0.0112   0.0073   0.0271    0.0262   0.0000   442.1615    -0.0762139       21.5965     -0.349144      -2.49285    -0.0533060      0.388489      0.496924      0.573738      0.617657      0.693925      0.713650
  48   4 1856.5149    0.4994  0.5243  8.9894  0.0000  0.0139   0.0102   0.0321    0.0376   0.0000   441.6877     -0.189070       21.1828     -0.730438      -3.08763       2.06814      0.418332      0.594050      0.627650      0.719978      0.667498      0.708395
  48   5 2065.2624    0.7846  0.7568  9.4295  0.0000  0.0154   0.0134   0.0396    0.0495   0.0000   441.5934     -0.719174       21.4414      0.361417      -1.47267      0.708689      0.505182      0.674339      0.741529      0.843879      0.862421      0.913776
  48   6 2265.7018    1.2144  0.9706 10.2263  0.0000  0.0183   0.0190   0.0458    0.0576   0.0000   441.3382      -1.47073       19.8543      0.196954      -3.64192      0.197159      0.589989      0.795676      0.895916      0.988304       1.01988       1.05567
  48   7 2456.4308    1.7482  1.3048 10.7305  0.0000  0.0213   0.0242   0.0560    0.0614   0.0000   440.7308      0.500905       21.4341     0.0760303     -0.896849       1.84966      0.690474      0.954893       1.08473       1.17244       1.26260       1.30746
  48   8 2642.3662    2.5417  1.2413 11.3363  0.0000  0.0199   0.0347   0.0525    0.0673   0.0000   440.1060      0.675852       21.4749      -1.49269      -3.33722       1.85094      0.643824      0.878915      0.951271       1.05222       1.06860       1.10222
  48   9 2826.4272    3.3557  1.0350 12.1510 -0.0001  0.0178   0.0497   0.0475    0.0666   0.0000   440.6107       1.82802       20.9456      -1.45644      -1.74579     -0.733821      0.604732      0.826330      0.905337      0.990720       1.07151       1.11780
  48  10 3007.6488    4.3133  0.9870 12.6505  0.0000  0.0177   0.0643   0.0434    0.0647   0.0000   440.7558      0.261498       20.5385       2.55046      -3.62533       1.02395      0.561302      0.807187      0.857143      0.943435      0.983730      0.971736
  48  11 3185.7546    4.2702  1.3241 12.6710  0.0000  0.0207   0.0576   0.0560    0.0599   0.0000   440.2152       2.18232       21.3255      0.953805      -2.70008       1.01897      0.663569      0.920684       1.01103       1.10441       1.15115       1.16109
  48  12 3361.7531    3.5547  2.0651 12.2492  0.0000  0.0277   0.0390   0.0713    0.0436   0.0000   441.2996      0.559130       18.4570      -2.36588       1.59983       1.88498      0.861524       1.22795       1.37487       1.48112       1.55184       1.57825
  48  13 3536.2072    2.7416  3.6912 11.6031  0.0000  0.0379   0.0230   0.1035    0.0307   0.0000   441.7439       1.22642       19.7885       8.93497     -0.384066      -2.82471       1.20032       1.67071       1.86629       2.00582       2.10238       2.15361
  48  14 3708.7815    2.1838  5.8162 11.0878 -0.0015  0.0541   0.0157   0.1435    0.0264   0.0000   440.5323      0.451082       19.8848       2.63798      -2.88481       3.25092       1.69222       2.29210       2.65096       2.83308       2.99881       3.05502
  48  15 3879.1876    1.7779  8.3176 10.7499  0.0048  0.0769   0.0114   0.2022    0.0253   0.0000   439.8228       4.78459       23.8531       10.1859    -0.0637075      -8.53744       2.38813       3.31996       3.72884       3.96546       4.24150       4.26581
  48  16 4046.9903    1.3905 11.0762 10.5339  0.0003  0.1073   0.0081   0.2816    0.0215   0.0000   433.8759      0.989193       13.7612       3.62183      -7.26508      -3.77574       3.30134       4.62807       5.17637       5.61895       5.84249       5.92508
  49   2 1398.5002    0.1335  0.1442  8.5979  0.0000  0.0106   0.0063   0.0233    0.0210   0.0000   441.9124      0.160153       21.1209     -0.284340      -3.48098     0.0382093      0.394625      0.456567      0.636428      0.740027      0.725413      0.611410
  49   3 1649.3089    0.2996  0.3073  8.7057  0.0000  0.0110   0.0080   0.0249    0.0276   0.0000   441.7982     -0.267740       21.3064     -0.358429      -2.58857      0.470652      0.337634      0.481675      0.511226      0.579193      0.571393      0.618007
  49   4 1869.9762    0.5140  0.5273  9.1107  0.0000  0.0133   0.0106   0.0331    0.0366   0.0000   441.8279      -1.20610       21.1925      0.566641      -3.97938      0.109647      0.442302      0.607330      0.640339      0.703285      0.786024      0.789680
  49   5 2080.0160    0.8199  0.8198  9.3196  0.0000  0.0163   0.0134   0.0408    0.0572   0.0000   441.7562     -0.419047       21.4578      0.291629      -3.98184      0.201002      0.509225      0.692303      0.776953      0.841035      0.894812      0.861036
  49   6 2281.3097    1.2250  1.0460 10.1206  0.0000  0.0187   0.0185   0.0488    0.0627   0.0000   441.2677     -0.334351       22.2468       1.25514      -1.08041    -0.0495837      0.592039      0.832099      0.899500      0.969238       1.03935       1.06950
  49   7 2472.8357    1.8605  1.1693 10.8816  0.0000  0.0197   0.0268   0.0512    0.0684   0.0000   442.3148       1.38159       19.2849       1.12711      -2.15971       1.87647      0.630346      0.840801      0.950609       1.04094       1.07806       1.13173
  49   8 2659.7291    2.6543  1.2332 11.3119 -0.0000  0.0197   0.0358   0.0513    0.0728   0.0000   441.1321     -0.718040       20.4821       2.49990      -1.99607     -0.256392      0.612454      0.830808      0.932392      0.999632       1.05227       1.05393
  49   9 2844.7748    3.5007  0.9789 12.2840  0.0000  0.0173   0.0530   0.0453    0.0609   0.0000   441.3526      -1.01060       19.0210      0.683825      -1.31510      0.856817      0.541187      0.774558      0.833940      0.967919      0.986146      0.986109
  49  10 3026.6660    4.1988  1.0901 12.5718  0.0000  0.0179   0.0607   0.0488    0.0685   0.0000   441.7439       1.22285       19.6074       1.05066      -2.81078      -1.04547      0.590376      0.784760      0.856201      0.949396       1.02719       1.02127
  49  11 3205.5721    4.1877  1.3406 12.5748  0.0000  0.0210   0.0562   0.0550    0.0638   0.0000   442.5755      0.556401       18.4741       3.88189      -1.74304      -1.00142      0.670979      0.918878       1.02339       1.06367       1.15908       1.19170
  49  12 3382.4409    3.4326  2.1964 12.1801  0.0000  0.0278   0.0362   0.0727    0.0407   0.0000   440.8230     -0.306763       19.8726       3.37254     -0.781436       2.98469      0.881252       1.21103       1.32771       1.48232       1.56254       1.53523
  49  13 3557.6972    2.6332  3.7852 11.5666 -0.0000  0.0391   0.0221   0.1047    0.0304   0.0000   442.6325      0.309201       17.4993       4.28165      -1.59739       1.00035       1.22125       1.68216       1.86091       2.04410       2.13618       2.14490
  49  14 3731.1397    2.1142  5.6760 11.0691 -0.0017  0.0537   0.0155   0.1418    0.0271   0.0000   440.7532      -2.47674       20.7502       2.40252       1.75367    -0.0491063       1.68007       2.30699       2.53675       2.78794       2.91614       2.99316
  49  15 3902.4936    1.6405  8.0615 10.7405 -0.0040  0.0770   0.0107   0.2055    0.0247   0.0000   433.9816       1.81374       24.9827       4.50954      -5.19068       2.81204       2.37894       3.20694       3.68628       3.94237       4.08903       4.13990
  49  16 4071.4453    1.3227 11.4120 10.4967  0.0008  0.1146   0.0078   0.2925    0.0210   0.0000   438.1434       9.45953       24.0774     -0.264869       1.10766      -8.11647       3.43917       4.82647       5.38440       5.78669       6.03625       6.16809
  50   1 1110.7235    0.0548  0.0607  8.7276  0.0000  0.0167   0.0065   0.0242    0.0188   0.0000   440.3083     -0.471488       21.2526     -0.405223      -4.30087     -0.254209      0.620869      0.718396      0.986999      0.935952      0.905996       1.32160
  50   2 1409.9757    0.1376  0.1679  8.6428  0.0000  0.0132   0.0058   0.0214    0.0210   0.0000   441.9511    -0.0694506       21.4577      0.421139      -2.19715    -0.0815268      0.334983      0.637849      0.557729      0.702579      0.630907      0.746778
  50   3 1661.6031    0.2954  0.3180  8.7566  0.0000  0.0110   0.0077   0.0245    0.0271   0.0000   442.2055      -1.35279       21.0920      0.176973      -2.96345     -0.614734      0.365966      0.457430      0.530647      0.568899      0.576205      0.567367
  50   4 1883.2938    0.5375  0.5256  9.0310  0.0000  0.0126   0.0107   0.0318    0.0394   0.0000   441.9007      0.245192       20.3664      0.182633      -2.34319     -0.864996      0.393583      0.534740      0.602691      0.642855      0.712841      0.726911
  50   5 2094.6765    0.8193  0.8210  9.5023  0.0000  0.0162   0.0134   0.0408    0.0521   0.0000   441.7039     -0.321549       21.7029      0.395382      -4.67592       2.30307      0.503441      0.687045      0.793007      0.855200      0.896009      0.931199
  50   6 2296.7202    1.2726  1.1523 10.1504  0.0000  0.0200   0.0185   0.0516    0.0660   0.0000   442.8311      0.643206       20.3146     -0.200484      -1.44441      0.291486      0.606707      0.847541      0.946942       1.07803       1.07317       1.08463
  50   7 2488.9788    1.9143  1.2136 10.8822  0.0000  0.0199   0.0266   0.0519    0.0648   0.0000   442.1467      0.648955       20.8310     -0.414088      -2.80756      -1.74571      0.599416      0.844189      0.914389       1.00592       1.03058       1.07737
  50   8 2676.9626    2.6448  1.1709 11.4648  0.0000  0.0191   0.0369   0.0492    0.0736   0.0000   440.1250      0.463027       22.7649       1.88965      -2.59832     -0.107326      0.600840      0.827811      0.920504      0.968246       1.02788       1.05623
  50   9 2862.9027    3.6894  1.0809 12.0772  0.0000  0.0176   0.0518   0.0459    0.0739   0.0000   441.3403       1.39446       19.0479       2.16239      -4.58051      0.997472      0.574434      0.780456      0.885614      0.952834       1.01552       1.00957
  50  10 3045.6013    4.2908  1.1165 12.6266  0.0000  0.0187   0.0609   0.0485    0.0707   0.0000   442.6211       1.94579       21.0550      0.171646      -3.87986      0.789406      0.574418      0.780974      0.851210      0.976279      0.994029       1.02381
  50  11 3225.1616    4.1694  1.4248 12.7084  0.0017  0.0220   0.0537   0.0553    0.0554   0.0000   440.4989       2.56333       19.4921       1.13704     -0.736846      0.383371      0.662340      0.908370       1.01829       1.12345       1.12691       1.15829
  50  12 3402.8204    3.3284  2.1847 12.3240 -0.0000  0.0274   0.0361   0.0776    0.0382   0.0000   441.8914       1.14386       17.9613     0.0841612       1.15189     0.0797586      0.863094       1.16006       1.31594       1.46535       1.50034       1.53178
  50  13 3578.9526    2.5981  4.0782 11.4658  0.0000  0.0399   0.0206   0.1075    0.0298   0.0000   440.1263       1.14587       20.1685       1.76095     -0.975446      -3.35780       1.25392       1.68295       1.90983       2.05049       2.16626       2.19519
  50  14 3753.2702    2.0574  6.1340 11.0549 -0.0008  0.0572   0.0143   0.1502    0.0258   0.0000   444.0251       5.53624       19.7288       4.91513      -1.90876       1.66183       1.72798       2.39791       2.70323       2.91358       3.07990       3.18068
  50  15 3925.6849    1.6663 10.0262 10.7259  0.0008  0.0942   0.0092   0.2410    0.0226   0.0000   439.3634     -0.966878       16.1007       5.20216      -2.96820       1.37973       2.78150       3.91831       4.37416       4.82042       4.94629       5.11539
  50  16 4095.3897    1.2486 11.5957 10.5178 -0.0032  0.1180   0.0074   0.3025    0.0201   0.0000   436.6696       20.8638       23.6078       2.86844      -10.3996      0.504110       3.49905       4.83218       5.50221       5.89666       6.27934       6.23489
  51   2 1421.2519    0.1470  0.1414  8.6604  0.0000  0.0090   0.0066   0.0209    0.0204   0.0000   442.0764     -0.299745       21.3621      0.128382      -3.04156      0.674166      0.310844      0.400251      0.466670      0.534681      0.576668      0.611382
  51   3 1673.7060    0.3000  0.4084  8.7275  0.0000  0.0132   0.0072   0.0317    0.0288   0.0000   441.2428      0.811239       21.0745      0.186658      -3.14609      0.127228      0.424343      0.598832      0.646474      0.716143      0.782183      0.761846
  51   4 1896.4327    0.5447  0.5533  9.0398  0.0000  0.0137   0.0104   0.0307    0.0396   0.0000   441.6817      0.869207       20.0949     -0.258705      -3.40976      0.735807      0.448995      0.618592      0.730363      0.799798      0.831129      0.861221
  51   5 2109.1599    0.8647  0.8347  9.5428  0.0003  0.0161   0.0138   0.0411    0.0529   0.0000   441.1913      -1.15279       21.0370       1.22377      -2.20659     -0.565796      0.488019      0.652441      0.744273      0.807553      0.843404      0.837829
  51   6 2311.9411    1.3339  1.1235 10.2076 -0.0001  0.0193   0.0190   0.0487    0.0654   0.0000   441.3203      0.321893       22.9406     -0.432120      -4.46070       1.44071      0.587863      0.796706      0.903943      0.948730       1.05983       1.04319
  51   7 2505.0060    1.9370  1.2250 10.9172 -0.0000  0.0202   0.0263   0.0525    0.0621   0.0000   441.2173       1.07148       19.4902     -0.854506      -1.44934      0.480565      0.578330      0.820199      0.893232      0.986369       1.08195       1.06162
  51   8 2694.0829    2.7707  1.2451 11.4590  0.0000  0.0198   0.0371   0.0508    0.0721   0.0000   441.2301     -0.683302       19.8943      0.745646      -3.34893     -0.549997      0.590792      0.825026      0.921305       1.00021       1.06881       1.09041
  51   9 2880.8935    3.8003  1.0576 12.1851  0.0000  0.0180   0.0532   0.0437    0.0709   0.0000   440.9393     -0.622599       20.0697     -0.470948      -1.83156      -1.54008      0.545555      0.772782      0.843786      0.949420      0.985647      0.993843
  51  10 3064.2786    4.3622  1.1452 12.7563  0.0000  0.0190   0.0608   0.0485    0.0638   0.0000   441.2830       1.34032       21.2762       1.61983      -2.02871      -1.29316      0.570302      0.791689      0.884546      0.963783       1.03437       1.03436
  51  11 3244.5821    4.1637  1.5008 12.5278  0.0000  0.0216   0.0509   0.0562    0.0524   0.0000   440.0052       1.44795       20.4860       2.00478      -3.51165      -1.11972      0.668949      0.905140      0.986648       1.08749       1.16716       1.16139
  51  12 3423.0235    3.2553  2.5572 12.0438  0.0000  0.0300   0.0310   0.0786    0.0362   0.0000   441.9707       3.54997       18.3859      -1.40771     -0.100553    -0.0301731      0.874859       1.23660       1.35459       1.48729       1.51380       1.56176
  51  13 3599.9446    2.5757  4.4561 11.3426  0.0001  0.0422   0.0192   0.1119    0.0289   0.0000   439.9587       5.60463       19.6539       2.09336      -2.87679      -1.71675       1.25534       1.78550       1.96822       2.13285       2.22588       2.27593
  51  14 3775.1801    2.0344  7.2664 10.9459  0.0027  0.0658   0.0129   0.1751    0.0256   0.0000   442.2608       1.17225       15.4368       1.30397      0.438344       4.05095       1.94471       2.64096       3.02247       3.27601       3.38338       3.49194
  51  15 3948.3862    1.5672  9.0693 10.7548 -0.0013  0.0900   0.0094   0.2269    0.0229   0.0000   432.0780       3.95763       24.1381       5.65619      -9.65215       5.04240       2.62532       3.68857       4.08492       4.50146       4.61193       4.76235
  52   2 1432.4320    0.1378  0.1822  8.6371  0.0000  0.0098   0.0058   0.0261    0.0209   0.0000   441.2447     -0.636970       21.0192     -0.346087      -2.59870    -0.0595596      0.305605      0.386040      0.444813      0.505330      0.514012      0.522906
  52   3 1685.6549    0.3159  0.4005  8.6662  0.0000  0.0117   0.0074   0.0291    0.0292   0.0000   442.0110     -0.191135       22.1106     -0.803657      -2.94239     0.0948799      0.376322      0.476260      0.544794      0.636529      0.636870      0.660118
  52   4 1909.5521    0.5857  0.5967  9.0840 -0.0001  0.0137   0.0107   0.0323    0.0402   0.0000   442.3286     -0.369412       21.7403      0.194509      -2.60511      -1.13997      0.413108      0.575738      0.623223      0.676563      0.713005      0.735788
  52   5 2123.4861    0.9046  0.8713  9.5511  0.0000  0.0168   0.0140   0.0407    0.0537   0.0000   442.3030      0.602703       21.6481     -0.204703      -4.24836    -0.0273082      0.475126      0.687064      0.752760      0.802894      0.865301      0.868820
  52   6 2327.0666    1.3544  1.1450 10.3622  0.0000  0.0199   0.0193   0.0508    0.0602   0.0000   441.1062       1.18606       20.1694      0.112265     -0.404984     -0.808380      0.564125      0.804633      0.878279      0.954845      0.999439       1.01946
  52   7 2520.8964    1.9891  1.2724 10.8625  0.0000  0.0197   0.0259   0.0520    0.0598   0.0000   442.0446       2.25651       20.1466       1.44481      -2.70213     -0.964839      0.584532      0.777121      0.885355      0.962433       1.00238      0.994692
  52   8 2711.0562    2.8693  1.1522 11.6973  0.0000  0.0183   0.0391   0.0494    0.0658   0.0000   442.1869      0.658492       20.7102      0.801085     -0.702808     -0.383545      0.539984      0.744072      0.840435      0.916783      0.959499      0.965090
  52   9 2898.7474    3.7438  1.1193 12.3611  0.0000  0.0182   0.0523   0.0478    0.0639   0.0000   441.5426       1.53580       19.7434      0.613042      -2.33293       1.22870      0.556703      0.765664      0.846467      0.929619      0.989340       1.00674
  52  10 3082.8476    4.3616  1.0836 12.6941  0.0000  0.0185   0.0611   0.0453    0.0659   0.0000   442.2029      0.898201       21.1200       2.71777      -1.02745      0.144102      0.570557      0.807679      0.867119      0.954909      0.999772       1.00690
  52  11 3263.9525    4.1079  1.5784 12.4181  0.0000  0.0219   0.0487   0.0584    0.0525   0.0000   443.0282      0.176535       18.3661       1.45735      0.455211       2.51599      0.652477      0.857016       1.00247       1.07146       1.16896       1.15737
  52  12 3443.2062    3.2162  2.7168 11.9216 -0.0002  0.0300   0.0295   0.0826    0.0364   0.0000   443.9997      0.279792       16.3925       4.98763       2.77170       1.60115      0.869285       1.22621       1.35771       1.48509       1.56540       1.61860
  52  13 3620.7387    2.4611  4.6290 11.2689  0.0002  0.0439   0.0181   0.1152    0.0291   0.0000   441.5583       2.36416       22.0159       3.45402     0.0712468      -1.39010       1.27794       1.78419       2.01999       2.18552       2.31725       2.33918
  52  14 3796.8671    1.9113  6.8912 10.9776 -0.0008  0.0642   0.0128   0.1719    0.0259   0.0000   444.1763      -3.50069       24.6923       3.78366      -6.72738      -4.19626       1.88604       2.55822       2.91422       3.18801       3.30051       3.37917
  52  15 3970.6889    1.5450 10.2931 10.7144  0.0000  0.0983   0.0086   0.2549    0.0215   0.0000   437.9412      -4.15565       27.2294       4.87287      -6.65346       8.08775       2.85504       3.86111       4.47505       4.80181       4.97462       5.01854
  53   1 1138.7841    0.0708  0.0627  8.7363  0.0000  0.0148   0.0067   0.0187    0.0184   0.0000   440.6628     -0.111334       20.9893      0.310052      -2.94246    -0.0304308      0.400208      0.505496      0.609860      0.675395      0.688901      0.716711
  53   2 1443.4825    0.1605  0.1647  8.6453  0.0000  0.0092   0.0064   0.0226    0.0206   0.0000   441.4633     -0.505839       21.9809      0.561160      -2.65408      0.335595      0.311159      0.310898      0.389768      0.427693      0.470136      0.455326
  53   3 1697.4726    0.3263  0.3659  8.8459  0.0000  0.0111   0.0079   0.0282    0.0279   0.0000   440.9805      0.203523       22.4635      0.206879      -3.10625     -0.565500      0.344281      0.464041      0.511962      0.580793      0.616362      0.597594
  53   4 1922.4792    0.5911  0.6597  9.0955  0.0000  0.0143   0.0104   0.0352    0.0425   0.0000   441.5548     -0.361009       20.8129     -0.536683      -2.95110      0.443250      0.425009      0.564023      0.653712      0.723343      0.774297      0.777169
  53   5 2137.7007    0.9104  0.8429  9.7706 -0.0003  0.0166   0.0143   0.0407    0.0494   0.0000   441.5415     0.0810489       20.2178     -0.172610      -2.90390      0.196653      0.468506      0.669532      0.716143      0.822029      0.844101      0.882156
  53   6 2341.9584    1.4568  1.1818 10.1914  0.0000  0.0195   0.0197   0.0487    0.0718   0.0000   441.1794      0.986331       21.1077       1.73321      -2.99755      0.582847      0.559030      0.797770      0.851323      0.947137       1.00531       1.03121
  53   7 2536.7370    2.0508  1.2550 11.1266 -0.0049  0.0207   0.0272   0.0524    0.0560   0.0000   442.4370      -1.02494       21.9154      0.712818      -1.96269      0.428738      0.577018      0.842013      0.901808      0.982735       1.04865       1.01501
  53   8 2727.8500    2.9531  1.1871 11.5765  0.0000  0.0186   0.0391   0.0474    0.0748   0.0000   440.9694       1.56780       21.5272       1.06202     -0.939438     -0.852629      0.551714      0.754246      0.852747      0.922251      0.975844      0.987444
  53   9 2916.4220    3.8808  1.0297 12.4025  0.0000  0.0173   0.0546   0.0436    0.0630   0.0000   441.7106     -0.313451       20.8981       1.76664      -2.10094      0.647789      0.488376      0.687569      0.746051      0.820564      0.878671      0.873727
  53  10 3101.2567    4.4165  1.0890 12.7827 -0.0000  0.0183   0.0617   0.0462    0.0636   0.0000   440.9871       1.32824       19.8878       2.73163      -3.55759     -0.701775      0.522499      0.754817      0.802604      0.893461      0.943783      0.961054
  53  11 3283.1084    3.9756  1.6185 12.5588  0.0000  0.0226   0.0467   0.0595    0.0479   0.0000   441.5255      0.434054       18.8221       2.40218      -3.05440      0.739167      0.669737      0.923178       1.02673       1.13351       1.21962       1.22938
  53  12 3463.0536    3.1158  2.8805 11.9548  0.0000  0.0312   0.0278   0.0843    0.0334   0.0000   443.0407       2.72979       18.8311      0.459369       2.14087       4.11645      0.897458       1.24713       1.40472       1.49134       1.58909       1.64197
  53  13 3641.5690    2.4141  5.0558 11.2445  0.0000  0.0457   0.0172   0.1233    0.0277   0.0000   439.0215     -0.401674       24.9127       1.31406      -2.97360       1.95838       1.32411       1.80155       2.05441       2.17747       2.33042       2.32584
  53  14 3818.1218    1.9019  7.4347 10.9508 -0.0001  0.0689   0.0119   0.1834    0.0250   0.0000   441.3459      -2.65623       21.0263       1.94375      -2.68656      0.237327       1.93718       2.68256       3.03922       3.39459       3.46164       3.61239
  53  15 3993.1708    1.5079 10.5443 10.6879  0.0025  0.1010   0.0082   0.2615    0.0210   0.0000   440.3404       5.47578       24.3980       8.00497      -9.82886       5.35077       2.85457       3.92953       4.40307       4.84070       5.01540       5.14660
  54   1 1147.9081    0.0702  0.0648  8.7259  0.0000  0.0206   0.0061   0.0179    0.0182   0.0000   439.7014     -0.443212       22.6950    -0.0146936      -3.96500      0.364281      0.479752      0.638463      0.958498      0.639347      0.890467       1.09110
  54   2 1454.3824    0.1582  0.1900  8.6257  0.0000  0.0091   0.0059   0.0234    0.0208   0.0000   442.1856     -0.206990       21.3461     -0.792570      -3.43092      0.257923      0.264047      0.362566      0.408789      0.443578      0.464854      0.472144
  54   3 1709.0769    0.3306  0.4235  8.8405  0.0000  0.0127   0.0076   0.0300    0.0293   0.0000   441.5734     -0.240426       21.7333      0.741652      -3.13830     -0.210938      0.364803      0.494034      0.585213      0.617091      0.610433      0.624525
  54   4 1935.3086    0.5936  0.6785  9.1387  0.0000  0.0144   0.0103   0.0362    0.0420   0.0000   441.4948     0.0569523       20.5013      0.469378      -2.25965     -0.537091      0.420704      0.562630      0.651529      0.702518      0.727956      0.745953
  54   5 2151.6904    0.9568  0.9659  9.6994  0.0000  0.0175   0.0142   0.0435    0.0563   0.0000   442.4017       1.16522       20.2366      0.124696      -1.56218      -1.02075      0.499299      0.705125      0.772810      0.866031      0.907811      0.914882
  54   6 2356.6678    1.4668  1.2214 10.2279  0.0001  0.0189   0.0192   0.0505    0.0638   0.0000   441.2944      0.797282       19.9287     -0.325139      -1.09373      0.419204      0.557832      0.762013      0.863570      0.951288       1.00404       1.00446
  54   7 2552.3317    2.1415  1.3072 11.1041  0.0000  0.0200   0.0274   0.0529    0.0580   0.0000   442.6765     -0.808238       19.6941      0.407006      -1.95794       1.55795      0.574183      0.811858      0.902549      0.975806       1.08270       1.05587
  54   8 2744.5824    2.9910  1.1670 11.8945  0.0000  0.0190   0.0406   0.0482    0.0653   0.0000   443.2106    -0.0708913       20.8243      0.878144     -0.880797       1.30146      0.530691      0.753509      0.825688      0.884228      0.940652      0.927387
  54   9 2933.9870    3.9682  1.0778 12.3555  0.0000  0.0175   0.0543   0.0438    0.0702   0.0000   443.1864       1.58181       20.5214       2.70168      -2.58897      0.971021      0.527664      0.711490      0.769911      0.864222      0.924333      0.934684
  54  10 3119.5005    4.4551  1.2396 12.6068  0.0000  0.0193   0.0577   0.0488    0.0658   0.0000   441.4234      0.307039       20.1380       2.48402      -2.73618      -1.36085      0.528567      0.765801      0.834240      0.902449      0.948627      0.962620
  54  11 3302.1487    3.8823  1.7374 12.4367  0.0000  0.0238   0.0434   0.0618    0.0443   0.0000   442.1087       1.72289       19.6049       1.84435      -1.19674      -1.24693      0.651870      0.973512       1.04751       1.15345       1.18445       1.21533
  54  12 3482.8941    3.0421  3.1990 11.7162  0.0000  0.0325   0.0253   0.0889    0.0344   0.0000   442.5216       2.40830       17.9111       3.23436      0.292094       2.19359      0.904671       1.28041       1.43557       1.52772       1.63456       1.65558
  54  13 3662.0702    2.3088  5.1039 11.2973  0.0000  0.0472   0.0166   0.1287    0.0270   0.0000   438.6837       1.88979       25.0080       6.43996      -5.28245      0.865276       1.31314       1.80790       2.04950       2.26659       2.31539       2.39141
  54  14 3839.3797    1.8665  8.1239 10.9035  0.0005  0.0740   0.0107   0.1959    0.0245   0.0000   443.7880       3.73065       24.4160       1.39645      -4.69906       2.69956       2.05039       2.86060       3.23458       3.47019       3.72902       3.80435
  55   2 1465.1623    0.1635  0.1746  8.5981  0.0000  0.0087   0.0061   0.0209    0.0205   0.0000   441.7840      0.156342       20.9034      0.176387      -3.60140      0.330225      0.277333      0.345100      0.425308      0.404657      0.460685      0.489543
  55   3 1720.6025    0.3606  0.3700  8.7494  0.0000  0.0109   0.0083   0.0267    0.0291   0.0000   441.8073     -0.163510       21.3483     -0.785711      -2.34527      0.805400      0.324415      0.464028      0.520861      0.608607      0.710772      0.702988
  55   4 1948.0301    0.6206  0.6361  9.1874  0.0000  0.0139   0.0107   0.0329    0.0399   0.0000   441.8051     -0.749616       22.8178       1.02911      -3.00590       1.74836      0.386983      0.541477      0.594997      0.674190      0.694562      0.739363
  55   5 2165.6366    0.9575  0.9503  9.6710  0.0000  0.0168   0.0142   0.0444    0.0542   0.0000   442.6999     -0.666593       20.0036     0.0151048      -1.81533       2.11887      0.466290      0.648804      0.721940      0.776573      0.863448      0.839746
  55   6 2371.3046    1.5042  1.2334 10.3646  0.0000  0.0197   0.0199   0.0500    0.0627   0.0000   442.2104     0.0835939       20.5600      0.325380      -2.60751     -0.329127      0.566119      0.769970      0.850130      0.940869       1.00858       1.03356
  55   7 2567.8374    2.2201  1.1957 11.0908 -0.0001  0.0181   0.0290   0.0491    0.0613   0.0000   440.8521      0.910011       21.6508       1.33924      -3.00474      0.189212      0.512432      0.706973      0.781055      0.855581      0.901033      0.923664
  55   8 2761.1472    3.1565  1.1244 11.8547  0.0000  0.0178   0.0424   0.0461    0.0664   0.0000   441.1094       1.96006       20.5745       3.07882      -2.21335      0.273748      0.497624      0.691431      0.751406      0.837019      0.871222      0.894729
  55   9 2951.3749    4.0607  1.0891 12.5135  0.0000  0.0182   0.0551   0.0443    0.0616   0.0000   441.9602       1.44422       18.5615      0.569064      -1.64850    -0.0586221      0.481286      0.703257      0.742625      0.842025      0.865553      0.871221
  55  10 3137.5880    4.4045  1.2846 12.5878  0.0000  0.0187   0.0556   0.0499    0.0575   0.0000   442.3343       1.36747       19.7011    -0.0139990     -0.950842      0.947253      0.533866      0.735501      0.819747      0.884218      0.952076      0.956214
  55  11 3320.9620    3.8378  1.8441 12.3662 -0.0001  0.0234   0.0417   0.0651    0.0429   0.0000   441.6005       1.72664       18.2407       1.41101      0.650631       1.38734      0.650680      0.903667      0.995285       1.07518       1.16954       1.19075
  55  12 3502.5485    2.8960  3.3900 11.6689  0.0000  0.0339   0.0235   0.0916    0.0313   0.0000   441.9343      0.764020       19.8300      0.683199      0.280480      -1.27052      0.940829       1.29457       1.45374       1.57332       1.69845       1.70735
  55  13 3682.4209    2.2812  5.5611 11.1926 -0.0002  0.0497   0.0154   0.1365    0.0259   0.0000   438.4507       3.62307       20.4219      -2.41087      -1.48248       4.52752       1.34695       1.88367       2.10583       2.30252       2.42003       2.48485
  55  14 3860.4669    1.8241  8.4727 10.8357 -0.0004  0.0765   0.0101   0.2045    0.0240   0.0000   438.7122       6.06179       25.2367      -3.04354      -8.80796      0.279106       2.13628       2.90485       3.29537       3.63676       3.80737       3.87400
  56   2 1475.7812    0.1680  0.2346  8.6196  0.0000  0.0101   0.0057   0.0276    0.0214   0.0000   441.6175      0.114013       21.7756     -0.448251      -3.10320     -0.602677      0.281038      0.358856      0.407978      0.479210      0.472846      0.476696
  56   3 1732.0068    0.3797  0.3987  8.8041  0.0000  0.0110   0.0083   0.0265    0.0296   0.0000   441.9442     -0.510861       21.1726      0.722659      -2.34286      0.428552      0.306032      0.416632      0.484555      0.493339      0.559447      0.586491
  56   4 1960.6445    0.6419  0.7333  9.0317  0.0000  0.0150   0.0104   0.0356    0.0463   0.0000   441.8863     -0.154917       21.3443      0.330124      -2.45034      0.280921      0.391566      0.556013      0.623549      0.661449      0.709033      0.730276
  56   5 2179.4131    1.0156  0.9883  9.7277 -0.0002  0.0169   0.0146   0.0439    0.0555   0.0000   442.4678     -0.101102       22.0218      0.236353      -3.56898      0.171738      0.467601      0.623869      0.727073      0.797231      0.853865      0.861660
  56   6 2385.7797    1.5519  1.2519 10.4905  0.0000  0.0194   0.0202   0.0515    0.0586   0.0000   441.4926       1.70131       21.9800    -0.0667316      -2.55336     -0.584129      0.523625      0.737174      0.806636      0.886561      0.959508      0.952807
  56   7 2583.2456    2.3443  1.2684 11.1146  0.0000  0.0187   0.0296   0.0510    0.0653   0.0000   442.5160      0.287424       20.1004      0.669519      -2.50678      -1.06482      0.509671      0.710450      0.804778      0.871083      0.931354      0.925810
  56   8 2777.6045    3.1273  1.2630 11.8561 -0.0003  0.0191   0.0402   0.0502    0.0588   0.0000   441.8019     -0.231343       20.7780       1.85189      -2.90593     0.0332069      0.537259      0.747447      0.826750      0.904995      0.942148      0.953229
  56   9 2968.5921    4.1694  1.1248 12.4857 -0.0001  0.0174   0.0561   0.0459    0.0678   0.0000   442.2184      0.721667       20.9747       1.22910      -3.36266       1.36901      0.493565      0.666414      0.758394      0.831532      0.873321      0.884584
  56  10 3155.5830    4.4267  1.2866 12.6155  0.0000  0.0191   0.0553   0.0491    0.0591   0.0000   441.2398       1.49859       20.3676      0.996419      -2.28307   -0.00121322      0.536016      0.745463      0.822465      0.884625      0.928823      0.951077
  56  11 3339.7221    3.7843  2.0550 12.0741  0.0000  0.0243   0.0370   0.0638    0.0445   0.0000   442.2757       3.09985       18.1274       2.27356     -0.932754      0.986300      0.671657      0.901359       1.06746       1.10302       1.17970       1.21574
  56  12 3522.0710    2.8181  3.5437 11.6628  0.0000  0.0351   0.0223   0.0946    0.0300   0.0000   442.7667       2.01066       19.6086       3.56957     -0.360452     -0.488213      0.926304       1.32785       1.42589       1.63418       1.69739       1.74253
  56  13 3702.6884    2.2482  6.0367 11.1896  0.0008  0.0534   0.0147   0.1438    0.0257   0.0000   441.3072      0.620564       21.4136       5.54770      -1.21877      -1.55433       1.42947       1.96910       2.23439       2.46503       2.55734       2.61347
  56  14 3881.5324    1.7633  8.6920 10.8517  0.0001  0.0809   0.0097   0.2095    0.0236   0.0000   439.7154      -1.10493       27.0129       5.46999      -10.3809     0.0105683       2.16088       2.99750       3.35395       3.73697       3.81013       3.99767
  57   1 1174.7665    0.0543  0.0264  8.6997  0.0000  0.0121   0.0078   0.0085    0.0175   0.0000   440.9143      -1.02618       19.6513      -1.34777      -3.95489      0.732688      0.465914      0.603846      0.591327      0.684407       1.00425      0.784758
  57   2 1486.2972    0.1812  0.2134  8.5980  0.0000  0.0097   0.0059   0.0224    0.0209   0.0000   441.7519     -0.764237       21.6746     -0.455622      -3.61477      0.249042      0.250127      0.363924      0.412058      0.435165      0.438770      0.439479
  57   3 1743.2012    0.3844  0.4393  8.8336  0.0000  0.0119   0.0080   0.0277    0.0297   0.0000   442.0728     -0.782065       20.8048      0.206392      -3.73623     -0.652860      0.325800      0.448791      0.512711      0.555698      0.584822      0.601440
  57   4 1973.1726    0.6579  0.7105  9.1830  0.0006  0.0143   0.0109   0.0353    0.0449   0.0000   443.0318     0.0745454       21.9236     -0.243711      -1.94517      0.783356      0.391412      0.528986      0.604668      0.667652      0.708743      0.720115
  57   5 2193.0177    1.0323  1.0463  9.7458 -0.0001  0.0177   0.0144   0.0456    0.0580   0.0000   442.1372     0.0374755       20.2777     -0.225464      -2.30614     -0.263266      0.467956      0.636068      0.734749      0.789305      0.864856      0.882954
  57   6 2400.0690    1.6251  1.3031 10.3335  0.0000  0.0194   0.0202   0.0501    0.0617   0.0000   442.2333      0.547625       21.3351     -0.740127     -0.697792     -0.477067      0.504346      0.713303      0.776054      0.900007      0.939809      0.970345
  57   7 2598.5341    2.3705  1.2942 11.3125 -0.0002  0.0189   0.0297   0.0520    0.0549   0.0000   442.1673       1.12687       20.1269       2.20318      -3.89736     -0.734234      0.515916      0.710255      0.789846      0.859020      0.938203      0.941615
  57   8 2793.9076    3.3274  1.1065 12.0847  0.0000  0.0177   0.0445   0.0451    0.0627   0.0000   442.3976     -0.298307       21.4511       2.51219      -1.54068       1.34833      0.470232      0.663070      0.724829      0.818599      0.849453      0.868055
  57   9 2985.6944    4.2650  1.1564 12.5348  0.0000  0.0180   0.0558   0.0460    0.0648   0.0000   440.9570      0.830164       22.7193      0.153416      -3.65899      0.461094      0.472947      0.693861      0.725807      0.835527      0.860972      0.858310
  57  10 3173.4248    4.4331  1.3557 12.5513  0.0000  0.0191   0.0533   0.0508    0.0562   0.0000   441.9416       1.87434       20.3446      0.429706     -0.903815     -0.354341      0.527513      0.739621      0.821778      0.897789      0.959772      0.974727
  57  11 3358.3174    3.5982  2.1392 12.2999  0.0000  0.0256   0.0360   0.0674    0.0390   0.0000   442.2139       1.30922       20.6217       4.57639      -2.33647     -0.210895      0.701055      0.936116       1.07238       1.18425       1.25503       1.24384
  57  12 3541.3593    2.7349  3.9043 11.5919 -0.0000  0.0381   0.0209   0.0993    0.0289   0.0000   442.4885       2.63314       20.2842      0.985413       1.83840       1.05524      0.990636       1.39031       1.58072       1.71515       1.77375       1.84356
  57  13 3722.7207    2.1349  6.2077 11.1519 -0.0016  0.0565   0.0139   0.1506    0.0260   0.0000   441.3690       5.34582       19.4519     -0.672913       1.21079       8.78427       1.49632       2.08048       2.34491       2.58418       2.68599       2.79907
  57  14 3902.4593    1.7219  9.5264 10.8103  0.0006  0.0884   0.0090   0.2246    0.0226   0.0000   437.1281       1.05129       19.3213       1.13713      -4.82195      -2.55046       2.35528       3.26374       3.64263       4.01731       4.20755       4.33439
  58   2 1496.6960    0.1788  0.2269  8.6027  0.0000  0.0089   0.0058   0.0257    0.0209   0.0000   441.5830      0.150717       21.5613     -0.525123      -3.08046      0.194615      0.258139      0.347944      0.400558      0.413835      0.489163      0.487436
  58   3 1754.3094    0.3949  0.4313  8.8352  0.0000  0.0110   0.0082   0.0280    0.0297   0.0000   442.3827     -0.353194       20.7039     -0.280673      -2.57154     -0.371882      0.307261      0.431881      0.484839      0.505892      0.584344      0.583790
  58   4 1985.5377    0.6820  0.7804  9.1718  0.0000  0.0147   0.0107   0.0382    0.0460   0.0000   442.3976      0.218907       20.9652      0.281004      -2.48069     -0.158271      0.397585      0.523088      0.614614      0.654251      0.712717      0.728847
  58   5 2206.4848    1.1027  1.0580  9.7260  0.0000  0.0171   0.0150   0.0445    0.0599   0.0000   441.8243      0.374033       21.3921     -0.255121      -5.18459      0.146828      0.451913      0.630759      0.694479      0.759560      0.816160      0.820379
  58   6 2414.2547    1.6871  1.2633 10.3831 -0.0053  0.0189   0.0206   0.0478    0.0606   0.0000   441.9813      0.928235       21.1258      -1.82036      -2.27100       1.47383      0.509894      0.696976      0.787589      0.849383      0.891584      0.945624
  58   7 2613.6977    2.4217  1.2308 11.4083  0.0000  0.0191   0.0313   0.0486    0.0595   0.0000   442.3493      0.863459       19.6739      0.718574      -2.22365     -0.156805      0.502184      0.712817      0.779554      0.863902      0.916023      0.930930
  58   8 2810.0876    3.3234  1.0995 12.1595  0.0000  0.0173   0.0446   0.0467    0.0588   0.0000   442.6696       1.39507       21.0260     -0.721815      -2.61084     -0.646153      0.478152      0.676923      0.727106      0.793889      0.838131      0.872729
  58   9 3002.7049    4.2378  1.1161 12.4516  0.0000  0.0175   0.0549   0.0441    0.0684   0.0000   441.6632       1.46921       21.6884       2.75220      -1.59834      0.833771      0.473378      0.682130      0.748255      0.831827      0.899429      0.928917
  58  10 3191.0923    4.4020  1.4234 12.6045 -0.0009  0.0195   0.0519   0.0523    0.0531   0.0000   441.6987       1.12754       21.2504       1.73852      -1.88319       1.33977      0.518972      0.692645      0.804574      0.868607      0.910808      0.901883
  58  11 3376.7643    3.5758  2.4519 11.9237  0.0001  0.0259   0.0314   0.0706    0.0394   0.0000   441.9851       1.72120       20.1198       1.82877      0.304354       1.23305      0.688271      0.950096       1.05975       1.17663       1.22134       1.25030
  58  12 3560.6399    2.7294  3.9708 11.5050  0.0000  0.0378   0.0203   0.0990    0.0294   0.0000   441.0115      -1.17283       21.0466       1.52938      -1.75816       1.55585      0.956536       1.36361       1.48466       1.65305       1.71784       1.76071
  58  13 3742.7022    2.1644  6.7677 11.0664  0.0015  0.0606   0.0134   0.1575    0.0268   0.0000   441.7295     -0.592650       20.2370       1.90373     -0.902213      -2.45761       1.57024       2.21048       2.46935       2.70106       2.87380       2.88533
  58  14 3923.0300    1.6589  9.7612 10.7562 -0.0007  0.0902   0.0085   0.2352    0.0222   0.0000   440.2150      -5.63601       14.6396      0.966755      -2.69254      -7.59816       2.33353       3.19983       3.64600       3.95870       4.06616       4.25207
  59   1 1192.2452    0.0658  0.0785  8.6663  0.0000  0.0137   0.0059   0.0237    0.0175   0.0000   441.0858     0.0828374       21.4685      0.966780      -2.90791      -1.48589      0.389055      0.499118      0.533930      0.549309      0.654848      0.675249
  59   2 1506.9471    0.1855  0.2341  8.6265  0.0000  0.0091   0.0059   0.0267    0.0212   0.0000   441.8301     -0.880688       21.9134      0.297442      -3.55477      0.236449      0.247091      0.321426      0.367460      0.397799      0.454192      0.478634
  59   3 1765.2626    0.4176  0.4443  8.8241  0.0000  0.0117   0.0084   0.0272    0.0310   0.0000   441.7881     -0.943157       21.7134       1.08836      -3.85311     -0.631885      0.296319      0.390883      0.477042      0.490234      0.561446      0.529513
  59   4 1997.8552    0.7354  0.7371  9.2236  0.0000  0.0141   0.0114   0.0343    0.0454   0.0000   442.5113     -0.764218       20.7809      0.370076      -2.20060     -0.889809      0.375948      0.505995      0.583661      0.632550      0.684440      0.680750
  59   5 2219.8325    1.1192  1.0869  9.8867  0.0000  0.0175   0.0152   0.0471    0.0578   0.0000   441.6823     0.0637451       19.3832      0.493562      -3.08230    -0.0115974      0.452822      0.627568      0.683129      0.761357      0.801099      0.803711
  59   6 2428.3016    1.7288  1.3347 10.5529 -0.0001  0.0195   0.0209   0.0509    0.0577   0.0000   441.2652      0.446912       20.3999       1.26860     -0.458747      -1.30192      0.518142      0.737486      0.810741      0.881378      0.961919      0.966062
  59   7 2628.7940    2.4695  1.2606 11.3638 -0.0000  0.0189   0.0308   0.0492    0.0611   0.0000   442.5255       1.06996       19.9754     0.0199702      -1.21183       1.04879      0.488995      0.679498      0.746464      0.850357      0.884146      0.896689
  59   8 2826.1445    3.4668  1.1754 11.9690  0.0002  0.0170   0.0441   0.0468    0.0671   0.0000   442.0446     -0.303885       23.0629     -0.517379      -2.15730     -0.655747      0.468737      0.649972      0.721256      0.812237      0.871271      0.902456
  59   9 3019.5056    4.3219  1.1577 12.6187 -0.0001  0.0172   0.0558   0.0469    0.0635   0.0000   442.5132      0.370297       20.6835      0.133280      -3.93097       1.95221      0.472492      0.638650      0.733790      0.790401      0.852891      0.883747
  59  10 3208.7028    4.2079  1.4990 12.5908  0.0047  0.0202   0.0484   0.0552    0.0497   0.0000   442.2968      0.461787       21.6170       3.44178      -1.28478      0.540293      0.524876      0.735287      0.842386      0.905408      0.970773      0.960711
  59  11 3395.1143    3.4779  2.3181 12.0573 -0.0001  0.0261   0.0322   0.0682    0.0395   0.0000   443.7979       2.95393       18.5087      0.504360      0.899877       1.84390      0.676446      0.944067       1.05565       1.14421       1.23020       1.26295
  59  12 3579.6778    2.6577  4.3012 11.3857  0.0000  0.0387   0.0189   0.1046    0.0297   0.0000   442.3347       2.20929       19.8977     -0.173421      -2.45216      -1.64491       1.00781       1.40560       1.58248       1.70734       1.86582       1.89141
  59  13 3762.4088    2.0520  6.9958 11.0524 -0.0016  0.0639   0.0124   0.1644    0.0268   0.0000   441.1034       2.40480       14.6610       3.87820      -3.11101       3.06460       1.60068       2.26884       2.53538       2.73376       2.93756       2.98871
  60   1 1200.8292    0.0888  0.1042  8.5949  0.0000  0.0111   0.0058   0.0235    0.0177   0.0000   439.8030     -0.205193       21.6611      0.431147      -2.97883      0.225817      0.317943      0.375130      0.461839      0.533025      0.560841      0.504924
  60   2 1517.0872    0.2017  0.2453  8.5697  0.0000  0.0099   0.0059   0.0226    0.0214   0.0000   441.7822     -0.347544       21.8737      0.461584      -2.92539    -0.0856180      0.258785      0.338498      0.360730      0.407026      0.447005      0.476645
  60   3 1776.1197    0.4422  0.4511  8.8169  0.0000  0.0110   0.0086   0.0265    0.0319   0.0000   442.1846      0.146985       21.2897      0.335970      -2.72464     -0.790916      0.291567      0.382288      0.453723      0.482276      0.491824      0.527203
  60   4 2010.0394    0.7078  0.7602  9.3066  0.0000  0.0144   0.0110   0.0374    0.0435   0.0000   442.5376      0.432737       20.8144     -0.968998      -2.21398     -0.663976      0.368641      0.507607      0.542401      0.621333      0.643806      0.677538
  60   5 2233.0148    1.1383  1.0735  9.9378 -0.0000  0.0169   0.0154   0.0462    0.0561   0.0000   442.4266      0.284339       20.8386      0.119962      -3.65640     -0.168355      0.449397      0.605379      0.681519      0.744073      0.783164      0.829786
  60   6 2442.2417    1.7686  1.3992 10.4306  0.0000  0.0197   0.0206   0.0518    0.0582   0.0000   440.5491       1.72370       22.5901     -0.145636      -4.20479      0.800704      0.495188      0.702793      0.784523      0.852630      0.912844      0.937647
  60   7 2643.7057    2.4943  1.2766 11.2835  0.0000  0.0184   0.0301   0.0478    0.0562   0.0000   441.4428       1.60279       21.4828      0.185243      -3.67530      0.887238      0.474270      0.649647      0.717026      0.801663      0.837761      0.863832
  60   8 2842.1103    3.6122  1.0922 12.0843  0.0000  0.0165   0.0469   0.0428    0.0657   0.0000   441.1575     -0.167257       22.0212       1.69627      -2.54041     -0.631493      0.443094      0.585456      0.665515      0.736428      0.755862      0.772407
  60   9 3036.1926    4.3675  1.2092 12.5970  0.0000  0.0177   0.0551   0.0472    0.0575   0.0000   442.1596      0.495507       21.6129       1.61448      -2.56497      0.118000      0.455264      0.642591      0.697037      0.783259      0.828350      0.835423
  60  10 3226.0484    4.2943  1.5455 12.5560  0.0000  0.0205   0.0484   0.0548    0.0476   0.0000   441.1747       3.05380       21.8371       1.49173      -1.79792      0.546080      0.513881      0.726799      0.807627      0.882147      0.948069      0.963609
  60  11 3413.3864    3.4126  2.6292 11.9203  0.0000  0.0278   0.0291   0.0733    0.0360   0.0000   442.9582       1.42896       19.1750       3.10515       1.44112      0.136132      0.700921       1.01157       1.10225       1.24900       1.28689       1.34805
  60  12 3598.6482    2.5588  4.6409 11.3387  0.0001  0.0413   0.0174   0.1108    0.0273   0.0000   442.6775    -0.0730671       19.0001       7.30686      -3.36555      0.362488       1.02602       1.43468       1.61859       1.77534       1.87782       1.90351
  60  13 3782.0768    2.0504  7.4437 10.9875  0.0013  0.0668   0.0110   0.1734    0.0244   0.0000   438.7763       3.59014       22.8629      0.333234      -2.53282      0.810988       1.65724       2.33617       2.62379       2.87935       3.02656       3.13090
  61   2 1527.1236    0.1956  0.2352  8.6113  0.0000  0.0084   0.0059   0.0247    0.0210   0.0000   441.6996     -0.451163       21.5218     0.0317581      -2.70632      0.266040      0.236226      0.311425      0.366654      0.381006      0.389827      0.433624
  61   3 1786.8635    0.4496  0.5128  8.7908  0.0000  0.0120   0.0083   0.0294    0.0334   0.0000   442.1913      0.144431       21.1107     -0.233091      -2.84886    -0.0314910      0.308662      0.413298      0.477519      0.536944      0.530426      0.575778
  61   4 2022.1296    0.7403  0.8392  9.3310  0.0000  0.0151   0.0111   0.0393    0.0456   0.0000   442.0472     -0.184043       21.2399     -0.259096      -4.32846      0.353442      0.385759      0.520673      0.591185      0.662235      0.680926      0.723197
  61   5 2246.1042    1.2130  1.0890  9.8728  0.0000  0.0171   0.0159   0.0447    0.0615   0.0000   442.7893     -0.156246       22.8733     -0.370368      -1.82512      0.133682      0.428605      0.611623      0.675037      0.737503      0.794347      0.816940
  61   6 2456.0399    1.8295  1.3305 10.7071 -0.0000  0.0195   0.0220   0.0501    0.0557   0.0000   441.8320     -0.438258       22.1840       1.78363      -2.07841      -1.67578      0.486174      0.696025      0.743868      0.834995      0.882722      0.924779
  61   7 2658.5938    2.6141  1.2787 11.3546 -0.0001  0.0182   0.0311   0.0479    0.0566   0.0000   442.0463     -0.446902       21.9785      0.745847      -2.32597     -0.247305      0.457527      0.634227      0.721373      0.783789      0.833532      0.879893
  61   8 2857.9173    3.7119  1.1854 11.8717 -0.0053  0.0170   0.0447   0.0450    0.0665   0.0000   441.6268     -0.149750       21.1011      0.696422      -2.54283      0.347943      0.442053      0.630283      0.698278      0.793941      0.848570      0.852772
  61   9 3052.7611    4.4868  1.1428 12.5325 -0.0001  0.0167   0.0568   0.0440    0.0678   0.0000   442.4460      0.737275       18.8552      0.866858      -3.15140    -0.0669976      0.437100      0.594867      0.661825      0.758121      0.831244      0.821104
  61  10 3243.4270    4.1857  1.5986 12.4659  0.0000  0.0208   0.0454   0.0536    0.0463   0.0000   441.2886    -0.0535575       20.1293     -0.268890      -2.67029       1.14261      0.526381      0.743275      0.816897      0.897361      0.967638      0.977630
  61  11 3431.4138    3.2888  2.7249 11.9844 -0.0001  0.0281   0.0277   0.0759    0.0331   0.0000   442.7217       2.01071       17.4334       1.40625       3.34716     0.0837272      0.704342      0.975722       1.10649       1.19861       1.29433       1.30701
  61  12 3617.5422    2.5066  4.7255 11.3932  0.0000  0.0437   0.0172   0.1115    0.0269   0.0000   442.2819     -0.189363       20.5089       7.21118      -3.29552      -1.23681       1.05110       1.52025       1.68211       1.86221       1.92739       2.02995
  61  13 3801.3670    1.9791  7.4169 11.0295 -0.0006  0.0675   0.0111   0.1764    0.0244   0.0000   438.1639       5.35524       23.4789       3.14009      -5.44016      0.653443       1.65074       2.29719       2.58929       2.88538       2.97799       3.10917
  62   1 1217.8420    0.0866  0.0842  8.5893  0.0000  0.0104   0.0058   0.0184    0.0174   0.0000   440.2150      0.222037       21.6351    -0.0449516      -3.37830     -0.490807      0.296727      0.402938      0.431754      0.438309      0.448256      0.528069
  62   2 1537.0179    0.2169  0.2641  8.5885  0.0000  0.0098   0.0060   0.0239    0.0220   0.0000   441.7140     -0.163633       21.2655     0.0377151      -3.10482     -0.663349      0.267731      0.332264      0.437172      0.465767      0.481230      0.509446
  62   3 1797.5033    0.4501  0.5275  8.8132  0.0000  0.0124   0.0082   0.0293    0.0332   0.0000   442.3924     -0.628028       22.0844      0.296311      -3.81988     -0.453470      0.304642      0.418896      0.450798      0.496370      0.539859      0.560010
  62   4 2034.1297    0.7553  0.8439  9.2988  0.0000  0.0149   0.0110   0.0387    0.0457   0.0000   442.6397      0.173915       21.7261     -0.257471      -2.65750     -0.625330      0.372633      0.508871      0.570065      0.617636      0.676279      0.687563
  62   5 2259.0639    1.2201  1.1395 10.1196  0.0003  0.0181   0.0161   0.0481    0.0550   0.0000   441.8059     -0.222747       20.7244      0.748351      -2.49964      0.921176      0.438942      0.614450      0.677751      0.754951      0.783817      0.807708
  62   6 2469.7163    1.8892  1.3406 10.8621 -0.0000  0.0194   0.0230   0.0509    0.0540   0.0000   442.3386     -0.558289       21.8873      -1.12371      -2.22656      0.526207      0.479739      0.659084      0.741447      0.816044      0.877790      0.902281
  62   7 2673.3439    2.7574  1.3295 11.2818  0.0000  0.0183   0.0321   0.0479    0.0640   0.0000   442.6987     0.0709769       21.4387      0.499078      -3.17381       1.87154      0.465833      0.653229      0.719160      0.784642      0.856784      0.872720
  62   8 2873.6398    3.7326  1.1477 12.3434  0.0000  0.0180   0.0476   0.0447    0.0587   0.0000   442.0622    -0.0376316       21.0249       1.34063      -1.98418      -1.04778      0.419046      0.619960      0.640056      0.738408      0.739385      0.769415
  62   9 3069.1758    4.4312  1.1872 12.6726 -0.0047  0.0179   0.0545   0.0451    0.0570   0.0000   442.4477      0.907512       19.2836       2.51747      -2.13218      0.461947      0.440419      0.619035      0.698415      0.746927      0.828514      0.821012
  62  10 3260.6182    4.1620  1.6907 12.3326  0.0000  0.0213   0.0432   0.0554    0.0465   0.0000   441.5538    -0.0524536       21.4273       1.81229     -0.942247      0.306233      0.510535      0.739860      0.798881      0.913978      0.930767      0.955244
  62  11 3449.4381    3.1915  3.1181 11.8183  0.0000  0.0301   0.0251   0.0809    0.0316   0.0000   442.0779      0.827651       20.2968       2.59468      0.631871      0.497287      0.747531       1.02623       1.15879       1.28625       1.35557       1.40111
  62  12 3636.2184    2.5259  5.4203 11.2260  0.0000  0.0469   0.0160   0.1214    0.0280   0.0000   442.0905      0.994151       19.9880       1.69702      -2.77131     -0.540214       1.13538       1.60488       1.80143       1.97765       2.10659       2.15391
  62  13 3820.9875    1.9359  7.9269 11.0081 -0.0000  0.0707   0.0105   0.1849    0.0236   0.0000   440.9875      -1.26516       23.5063     -0.457291      -11.6632      -1.11961       1.70177       2.39131       2.68060       2.97602       3.09000       3.22600
  63   1 1226.2104    0.0847  0.0685  8.5870  0.0000  0.0119   0.0059   0.0132    0.0172   0.0000   441.1553      0.231107       21.1544     -0.355273      -3.73151      0.525916      0.289404      0.416945      0.415130      0.502967      0.506593      0.500415
  63   2 1546.7950    0.2105  0.2260  8.6595  0.0000  0.0087   0.0061   0.0205    0.0207   0.0000   441.6576     -0.559406       21.0904      0.406301      -2.97519    -0.0358042      0.231015      0.293843      0.307609      0.364048      0.379871      0.415916
  63   3 1808.0049    0.4569  0.4829  8.8774  0.0000  0.0115   0.0085   0.0273    0.0319   0.0000   442.3166     -0.395412       21.5374      0.298887      -2.96221       1.00715      0.269456      0.394286      0.434880      0.484526      0.488797      0.507240
  63   4 2046.0179    0.8039  0.8402  9.3091 -0.0000  0.0148   0.0115   0.0371    0.0493   0.0000   442.0840    -0.0565488       21.2838     0.0456519      -3.43866     -0.299692      0.357005      0.497465      0.541469      0.610910      0.651369      0.645337
  63   5 2271.8889    1.2726  1.1309 10.0398 -0.0000  0.0172   0.0163   0.0460    0.0591   0.0000   442.0129     -0.382605       21.5063      0.653660      -4.04139     -0.518271      0.426839      0.615868      0.668052      0.741529      0.769986      0.793374
  63   6 2483.2786    1.9769  1.3060 10.7412  0.0000  0.0183   0.0234   0.0485    0.0589   0.0000   441.2973       1.29566       21.3171       1.21924      -3.00802     -0.716650      0.447413      0.633559      0.698625      0.754878      0.823319      0.845245
  63   7 2687.9786    2.7583  1.3589 11.4484  0.0000  0.0187   0.0315   0.0494    0.0532   0.0000   442.4506       1.01908       21.6184       1.47696      -3.06095       1.00887      0.447493      0.633763      0.714508      0.762141      0.806057      0.823329
  63   8 2889.2143    3.7347  1.1579 12.1721 -0.0000  0.0168   0.0463   0.0445    0.0658   0.0000   441.2458       1.10622       21.1202       1.95976      -3.06511      -1.64609      0.423508      0.577551      0.652728      0.722499      0.774104      0.793952
  63   9 3085.5737    4.4234  1.3169 12.4780 -0.0000  0.0177   0.0519   0.0492    0.0586   0.0000   442.5623      0.209311       21.3809       1.79791      -1.31477       1.38604      0.435134      0.591922      0.667981      0.734495      0.774001      0.768847
  63  10 3277.7095    4.0241  1.7475 12.4385  0.0000  0.0212   0.0413   0.0582    0.0419   0.0000   441.0836      0.825800       18.6263       2.15663     -0.689470      0.270206      0.518720      0.699361      0.809204      0.881928      0.933463      0.958342
  63  11 3467.2978    3.0618  3.1730 11.8712 -0.0000  0.0315   0.0244   0.0844    0.0305   0.0000   441.8195       2.04580       22.3030     0.0582036      -2.20955      0.869538      0.746298       1.06447       1.18481       1.26863       1.36824       1.42864
  63  12 3654.7629    2.3717  5.3719 11.3557  0.0013  0.0485   0.0157   0.1292    0.0266   0.0000   441.8712      0.211323       22.0456       1.12139      -3.92590      0.269012       1.12143       1.60925       1.78287       1.98730       2.03669       2.14918
  63  13 3840.2836    1.8339  7.9335 10.9579 -0.0019  0.0734   0.0098   0.1902    0.0246   0.0000   440.6533       2.05362       23.5035       9.93019      -8.20687     -0.426034       1.71601       2.41829       2.72949       3.01345       3.13023       3.21327
  64   1 1234.5312    0.0833  0.0838  8.5626  0.0000  0.0134   0.0055   0.0177    0.0171   0.0000   440.2424     -0.444728       21.8820      0.211478      -2.60449      0.147256      0.364959      0.379536      0.439462      0.460181      0.497517      0.469630
  64   2 1556.4586    0.2338  0.2591  8.6156  0.0000  0.0096   0.0062   0.0216    0.0213   0.0000   441.3838      0.174387       21.3005      0.609140      -2.80059      0.631874      0.219049      0.322033      0.359260      0.403010      0.422540      0.408426
  64   3 1818.4521    0.4895  0.5641  8.7843  0.0000  0.0125   0.0084   0.0291    0.0352   0.0000   441.9186     -0.333386       21.7905     -0.550661      -2.76455     -0.396602      0.295203      0.414326      0.482942      0.508457      0.537981      0.563741
  64   4 2057.8742    0.8016  0.8139  9.4205  0.0000  0.0145   0.0117   0.0361    0.0452   0.0000   442.4979     -0.968190       21.5841    -0.0859176      -2.61615     0.0415219      0.365075      0.501365      0.564102      0.607690      0.667951      0.682232
  64   5 2284.5649    1.3179  1.2314  9.8822  0.0001  0.0177   0.0158   0.0476    0.0587   0.0000   441.8798      0.162833       20.4751       1.21934      -3.09798      0.653391      0.430589      0.615561      0.682555      0.744008      0.818392      0.822187
  64   6 2496.7459    1.9616  1.4125 10.7871 -0.0000  0.0195   0.0224   0.0506    0.0521   0.0000   443.0146      0.244704       21.6632       2.01752      -1.17833     -0.591548      0.462182      0.650450      0.713310      0.816220      0.829163      0.868895
  64   7 2702.5319    2.7920  1.2908 11.7055 -0.0000  0.0187   0.0331   0.0477    0.0495   0.0000   442.1266      0.702142       20.1933      0.761015      -2.58665      0.918319      0.443006      0.610630      0.699866      0.784241      0.807023      0.814087
  64   8 2904.6617    3.8450  1.2109 12.1821 -0.0001  0.0173   0.0459   0.0443    0.0589   0.0000   442.1766       1.45405       19.5194      0.261540      -2.38437     -0.283910      0.418282      0.568917      0.647429      0.712439      0.770481      0.792843
  64   9 3101.7205    4.4101  1.2386 12.6095  0.0000  0.0179   0.0533   0.0463    0.0580   0.0000   442.1299      0.346799       20.0150       2.13783      -1.22341     -0.282396      0.421190      0.602745      0.658783      0.741916      0.789200      0.815556
  64  10 3294.6531    3.9146  1.8188 12.4076  0.0000  0.0222   0.0396   0.0590    0.0396   0.0000   442.9250       2.11721       18.9339       1.45981      -1.42716     -0.100449      0.524613      0.735874      0.827642      0.917158      0.952157      0.980770
  64  11 3485.0400    3.0349  3.4743 11.6864  0.0000  0.0332   0.0225   0.0853    0.0297   0.0000   442.2894       2.24521       21.2598      -1.34180      -1.63122       1.17512      0.763795       1.11044       1.21308       1.35692       1.40149       1.47102
  64  12 3673.1816    2.3210  5.4335 11.1741 -0.0031  0.0488   0.0111   0.1239    0.0185   0.0000   439.1479       2.90880       20.8441      0.167266      -5.01681       3.31035       1.14238       1.58668       1.77982       1.97282       2.06332       2.12179
  64  13 3858.9942    1.9070  8.8487 10.7310  0.0028  0.0772   0.0063   0.1986    0.0130   0.0000   436.8118       6.91216       30.3062      0.832862      -7.45653       4.91079       1.81838       2.48965       2.88862       3.02521       3.25807       3.32310
  65   2 1566.0113    0.2386  0.2438  8.5695  0.0000  0.0084   0.0063   0.0194    0.0214   0.0000   442.1941      0.202291       21.3055      0.732238      -3.24831     -0.121234      0.216689      0.296461      0.322221      0.356269      0.390947      0.396459
  65   3 1828.7701    0.4957  0.5494  8.8794  0.0000  0.0121   0.0086   0.0284    0.0343   0.0000   441.7924     -0.702692       21.2829     0.0655680      -3.95627      0.242858      0.299599      0.396173      0.472199      0.479045      0.545547      0.524094
  65   4 2069.5500    0.8283  0.9115  9.3906  0.0000  0.0154   0.0116   0.0396    0.0486   0.0000   442.0889     -0.280515       20.4740     0.0898957      -2.70853      0.185347      0.364470      0.501352      0.558059      0.629628      0.654170      0.688469
  65   5 2297.0846    1.3235  1.2505 10.0992  0.0000  0.0184   0.0161   0.0478    0.0557   0.0000   442.6399    -0.0661861       19.9732      0.785464      -3.42340      0.482262      0.438435      0.608400      0.680755      0.742712      0.788322      0.815620
  65   6 2510.0692    2.0590  1.4267 10.8062  0.0000  0.0188   0.0230   0.0516    0.0507   0.0000   442.3379     -0.396068       20.3607      0.549696      -3.09442     -0.806199      0.438051      0.619520      0.680846      0.749265      0.780300      0.827420
  65   7 2716.9988    2.9715  1.2202 11.6204 -0.0000  0.0173   0.0357   0.0455    0.0604   0.0000   442.5328     -0.112197       20.1437      0.443611      -3.23780      0.575523      0.409933      0.580202      0.636852      0.719779      0.747875      0.785530
  65   8 2920.0217    3.9730  1.1588 12.3884  0.0001  0.0170   0.0486   0.0430    0.0592   0.0000   441.3138       1.18252       21.6771      0.779817      -2.43197      0.255636      0.401362      0.553831      0.625004      0.686408      0.707205      0.723227
  65   9 3117.8419    4.4519  1.2539 12.8041  0.0000  0.0179   0.0542   0.0468    0.0523   0.0000   442.4536       1.00372       20.2144      0.722357      -2.33937       1.35860      0.432720      0.602205      0.660208      0.737407      0.811029      0.833389
  65  10 3311.5461    3.8992  1.8860 12.2312  0.0000  0.0223   0.0378   0.0579    0.0420   0.0000   443.2922       2.39652       20.0890       2.02649     -0.788187      -2.14198      0.534341      0.753520      0.848841      0.904780      0.955477       1.00311
  65  11 3502.7155    2.9511  3.7111 11.6263  0.0000  0.0338   0.0213   0.0903    0.0295   0.0000   442.2535      0.702827       20.2920       2.60161      -5.72000     -0.692611      0.794441       1.10106       1.24515       1.36690       1.42505       1.52072
  65  12 3691.3141    2.6048  7.2719 10.5764 -0.0000  0.0572   0.0086   0.1488    0.0119   0.0000   443.0456       5.00920       24.1194      -4.15322      -7.69859       8.17117       1.42254       1.87258       2.19803       2.33066       2.58069       2.59486
  66   1 1250.9510    0.0911  0.1236  8.5442  0.0000  0.0123   0.0052   0.0231    0.0173   0.0000   440.3109     -0.173866       20.8513      0.132513      -3.11500     -0.308845      0.327602      0.517652      0.653180      0.704401      0.803625      0.872914
  66   2 1575.4568    0.2557  0.3120  8.5691  0.0000  0.0096   0.0061   0.0236    0.0227   0.0000   441.6268    -0.0375917       20.7190      0.136566      -3.21651    0.00491120      0.226726      0.305715      0.337740      0.399479      0.456811      0.435843
  66   3 1838.9853    0.5157  0.5769  8.9228  0.0000  0.0123   0.0087   0.0294    0.0338   0.0000   441.7500      0.130945       22.0961      0.391492      -2.88868    -0.0196753      0.284299      0.378657      0.440512      0.478899      0.500734      0.506903
  66   4 2081.1647    0.8588  0.9354  9.4379  0.0000  0.0162   0.0118   0.0392    0.0493   0.0000   441.7887     0.0537490       21.4583      0.371731      -1.90748      0.776957      0.361270      0.507345      0.581620      0.631608      0.655925      0.684193
  66   5 2309.5237    1.3882  1.2913 10.1249  0.0000  0.0180   0.0161   0.0476    0.0499   0.0000   442.1999      0.625855       21.9038      -1.72785      -3.15566      0.650290      0.418346      0.562782      0.643619      0.706217      0.740102      0.769876
  66   6 2523.3608    2.1264  1.3406 10.9852  0.0000  0.0188   0.0244   0.0484    0.0536   0.0000   442.1857       1.48460       21.4587     -0.583266     -0.786758      0.335613      0.430647      0.609209      0.677376      0.730600      0.804183      0.836419
  66   7 2731.3043    2.9913  1.2668 11.6868 -0.0019  0.0178   0.0348   0.0467    0.0532   0.0000   441.4151       1.35388       20.2311      0.496692      -2.96769      0.355068      0.411806      0.583962      0.645120      0.724734      0.768964      0.789353
  66   8 2935.2295    4.1331  1.1801 12.2799 -0.0000  0.0170   0.0495   0.0431    0.0649   0.0000   442.1641     -0.201404       21.2179       2.00378      -1.93912      0.674494      0.388467      0.557152      0.623471      0.692251      0.732137      0.764525
  66   9 3133.7781    4.4234  1.3865 12.6088 -0.0000  0.0184   0.0500   0.0496    0.0500   0.0000   440.7513       1.71241       21.3667       1.11072      -1.44548     -0.259172      0.423273      0.600437      0.660081      0.736772      0.765549      0.790770
  66  10 3328.2756    3.7239  2.0882 12.2456  0.0000  0.0228   0.0346   0.0642    0.0383   0.0000   442.9162      0.812792       19.5712       2.73271     -0.904559       2.42368      0.555120      0.748324      0.874430      0.946134      0.999640       1.01914
  66  11 3520.2028    2.8735  3.8603 11.6175  0.0000  0.0342   0.0203   0.0946    0.0281   0.0000   442.8444       1.76605       19.6791       2.01616      0.167450     -0.978745      0.789729       1.08978       1.24846       1.35618       1.41905       1.47746
  66  12 3709.7665    2.5013  7.3694 10.5561  0.0036  0.0560   0.0080   0.1543    0.0107   0.0000   438.0671       3.91258       27.5406      -5.22599      -11.8075       7.95649       1.41708       1.82615       2.16211       2.28212       2.50508       2.56896
  67   1 1259.0349    0.0883  0.1180  8.5448  0.0000  0.0109   0.0052   0.0273    0.0171   0.0000   440.5559     -0.360133       21.7115     -0.212985      -3.06060     -0.462650      0.288019      0.357358      0.453949      0.481869      0.503059      0.527269
  67   2 1584.7861    0.2560  0.2832  8.5900  0.0000  0.0084   0.0064   0.0238    0.0219   0.0000   442.0661    -0.0200256       20.9819      0.771847      -3.11013      0.285797      0.206844      0.263305      0.308297      0.350209      0.360451      0.360398
  67   3 1849.1639    0.5044  0.6232  8.9761  0.0000  0.0132   0.0084   0.0320    0.0340   0.0000   441.5775      0.167029       22.1956     0.0680570      -2.61631     -0.404141      0.305328      0.390965      0.463220      0.514363      0.523299      0.544366
  67   4 2092.7029    0.8694  0.9647  9.3646  0.0000  0.0152   0.0115   0.0401    0.0494   0.0000   442.3521     -0.590957       20.9847      0.134471      -3.41225      -1.21774      0.347534      0.478100      0.546934      0.590793      0.628787      0.644379
  67   5 2321.8522    1.3848  1.3112 10.2699  0.0000  0.0191   0.0164   0.0495    0.0488   0.0000   441.9933      0.782288       22.0342       1.47336      -4.36464      -1.03504      0.422995      0.592905      0.670532      0.743675      0.775211      0.793212
  67   6 2536.4931    2.1855  1.3849 10.8579  0.0000  0.0180   0.0241   0.0480    0.0534   0.0000   442.3319      0.206004       20.8428       1.27461      -4.39904      -1.32018      0.419490      0.580120      0.647287      0.717593      0.777736      0.791969
  67   7 2745.6000    3.0545  1.3015 11.6586  0.0000  0.0176   0.0349   0.0458    0.0553   0.0000   442.0693     0.0263985       21.3839       1.16755      -2.23185    -0.0708912      0.406000      0.557305      0.620709      0.672986      0.747460      0.755853
  67   8 2950.3463    4.0675  1.2250 12.2733 -0.0000  0.0167   0.0473   0.0446    0.0589   0.0000   442.2875      0.861653       21.4113       2.03731      -2.46199       1.83247      0.385698      0.531528      0.586180      0.646353      0.676531      0.717618
  67   9 3149.6376    4.4903  1.3947 12.6312 -0.0003  0.0183   0.0501   0.0488    0.0501   0.0000   441.7995       1.66230       20.6478       1.28147      -2.77218       2.30337      0.434083      0.600024      0.686917      0.747557      0.804138      0.821959
  67  10 3344.9397    3.7787  2.1162 12.0733  0.0000  0.0229   0.0335   0.0608    0.0393   0.0000   441.6864       2.08038       18.9621       1.19955     -0.634602     -0.335537      0.521742      0.711980      0.807909      0.885670      0.949608      0.963121
  67  11 3537.6638    2.8066  4.0063 11.5800  0.0000  0.0354   0.0194   0.0959    0.0273   0.0000   443.1119       3.99795       21.6828      0.675014     -0.564820      -1.35156      0.809437       1.12242       1.27015       1.39704       1.49362       1.54451
  67  12 3728.0144    2.3212  6.7581 10.8170 -0.0044  0.0562   0.0080   0.1472    0.0116   0.0000   439.6531       5.55997       27.3259      -6.95297      -10.9558       5.71208       1.31861       1.74344       2.05859       2.18636       2.37422       2.42496
  68   1 1267.0495    0.0954  0.1459  8.5242  0.0000  0.0107   0.0050   0.0281    0.0173   0.0000   440.5389      0.321439       21.4404     -0.263596      -3.78305     -0.778367      0.270581      0.313698      0.385112      0.460612      0.525059      0.475749
  68   2 1594.0223    0.2596  0.2848  8.6115  0.0000  0.0096   0.0063   0.0214    0.0219   0.0000   441.6582     -0.354415       21.1163      0.431473      -3.72837     -0.746351      0.195446      0.321053      0.299551      0.396979      0.390993      0.428392
  68   3 1859.2148    0.5352  0.6186  8.9324  0.0000  0.0129   0.0087   0.0308    0.0367   0.0000   442.1195     -0.372835       22.4513      0.604309      -4.24595      0.315118      0.289377      0.395405      0.450635      0.518705      0.540415      0.532693
  68   4 2104.0822    0.9178  1.0131  9.4009  0.0000  0.0156   0.0118   0.0402    0.0530   0.0000   442.5412   -0.00913146       22.4587      0.788636      -3.08646      0.212858      0.373496      0.501806      0.580329      0.624173      0.655068      0.680241
  68   5 2334.0592    1.4790  1.2562 10.2394  0.0000  0.0181   0.0174   0.0469    0.0578   0.0000   442.3500      0.191331       21.9115      0.766584      -1.88733     0.0184457      0.400593      0.572693      0.636255      0.708042      0.756519      0.748885
  68   6 2549.5651    2.1565  1.3802 11.1189  0.0000  0.0193   0.0243   0.0493    0.0487   0.0000   442.9719       1.01395       21.4335       1.35881      -3.01889      -1.49829      0.420291      0.628766      0.665752      0.754198      0.803661      0.811289
  68   7 2759.7465    3.1953  1.1677 12.0094  0.0000  0.0170   0.0390   0.0438    0.0576   0.0000   441.9657      0.373924       22.2763      0.534929      -2.86932       1.63418      0.387954      0.550793      0.600442      0.681128      0.700338      0.710589
  68   8 2965.3761    4.1670  1.1908 12.3252  0.0000  0.0166   0.0489   0.0432    0.0661   0.0000   441.6675      0.995833       22.2243       2.47609      -3.13727       1.26263      0.381952      0.534484      0.581065      0.662460      0.713961      0.723666
  68   9 3165.4042    4.5232  1.4275 12.4584  0.0000  0.0180   0.0479   0.0476    0.0505   0.0000   441.9509      0.671262       20.4466       2.29903      -2.55322     -0.114371      0.408504      0.571647      0.637536      0.690445      0.738948      0.758532
  68  10 3361.4199    3.6113  2.2730 12.2294  0.0000  0.0241   0.0318   0.0664    0.0347   0.0000   441.5594      0.839856       19.0015       1.77949       1.84909      -1.39437      0.545884      0.764916      0.850479      0.941606      0.996134       1.03585
  68  11 3554.9124    2.7900  4.0709 11.5561  0.0004  0.0369   0.0192   0.0948    0.0285   0.0000   443.2175       1.32766       23.4463     -0.378866      -2.18577       2.82635      0.804694       1.12416       1.25760       1.42161       1.45935       1.53241
  68  12 3746.1188    2.2021  7.4647 11.0129 -0.0001  0.0617   0.0084   0.1649    0.0172   0.0000   438.7983      0.410237       25.8827       3.93688      -4.54044      -2.07756       1.39324       1.88912       2.14506       2.36670       2.47930       2.57457
  69   1 1275.0260    0.0934  0.1233  8.5231  0.0000  0.0139   0.0050   0.0195    0.0170   0.0000   440.4905     -0.407438       22.0013      0.748082      -3.95929     0.0602633      0.366836      0.400831      0.415673      0.498033      0.622743      0.695119
  69   2 1603.1506    0.2739  0.3150  8.5662  0.0000  0.0098   0.0062   0.0208    0.0228   0.0000   441.6440     -0.752872       22.7479     -0.118308      -3.81210      0.218309      0.219391      0.299421      0.345886      0.382336      0.413205      0.411750
  69   3 1869.1893    0.5457  0.6379  8.9344  0.0000  0.0127   0.0087   0.0313    0.0361   0.0000   441.8339    -0.0882786       21.4587      0.629383      -3.29955      0.872465      0.283183      0.395877      0.463342      0.493199      0.522659      0.560038
  69   4 2115.4184    0.9217  1.0106  9.5375  0.0000  0.0162   0.0120   0.0404    0.0503   0.0000   441.9315      0.132723       20.3687     -0.570383      -2.23808      0.967321      0.354252      0.500836      0.543526      0.613451      0.666010      0.676214
  69   5 2346.0926    1.4584  1.3230 10.3276  0.0000  0.0186   0.0168   0.0492    0.0492   0.0000   442.1753      0.618056       22.8867      0.628166      -2.60843      0.242573      0.402654      0.576690      0.632195      0.705561      0.757921      0.785262
  69   6 2562.5866    2.2877  1.4842 10.7742  0.0000  0.0188   0.0237   0.0478    0.0554   0.0000   442.4592      0.445389       21.3471      0.867741      -1.53326     -0.342326      0.412683      0.578878      0.643381      0.727956      0.742499      0.765763
  69   7 2773.8145    3.2139  1.2864 11.8077 -0.0000  0.0172   0.0360   0.0455    0.0515   0.0000   442.2759     -0.370821       20.7391     0.0564270      -3.54581       1.43767      0.378323      0.528338      0.594827      0.651612      0.698874      0.722792
  69   8 2980.2482    4.2626  1.2224 12.3772  0.0000  0.0169   0.0490   0.0424    0.0586   0.0000   442.9399      0.952744       21.4184      0.109474      -2.23445       1.00448      0.374772      0.524125      0.585280      0.650927      0.711759      0.729034
  69   9 3180.9922    4.4505  1.5323 12.5194  0.0000  0.0189   0.0462   0.0503    0.0459   0.0000   441.7267       1.42548       21.2176      0.309683      -2.56327     0.0568843      0.432309      0.582712      0.665845      0.732177      0.799324      0.812539
  69  10 3377.8888    3.5465  2.6448 12.0279 -0.0000  0.0259   0.0285   0.0699    0.0330   0.0000   442.2754       1.45473       18.5856     -0.100356     -0.471545       2.00070      0.575086      0.807203      0.912827       1.01314       1.06889       1.11184
  69  11 3572.1512    2.7413  4.5759 11.4760  0.0002  0.0387   0.0172   0.1056    0.0261   0.0000   441.5402       1.03124       21.9351       6.02425      -3.92837      -1.05965      0.859406       1.17670       1.34006       1.48031       1.56905       1.61774
  69  12 3763.9070    2.0770  7.2161 11.1333  0.0023  0.0645   0.0095   0.1666    0.0201   0.0000   439.4229       2.59356       23.8351       7.32728      -3.20786      -1.98135       1.36784       1.94207       2.17718       2.37211       2.48128       2.56164
  70   2 1612.1540    0.2757  0.3347  8.5993  0.0000  0.0099   0.0062   0.0240    0.0228   0.0000   441.4838     -0.568278       21.9795      0.283175      -3.60222     -0.582642      0.229331      0.316772      0.387803      0.407166      0.413149      0.470604
  70   3 1879.0515    0.5717  0.6462  8.8952 -0.0000  0.0128   0.0088   0.0295    0.0370   0.0000   441.6558      0.610640       22.2150     -0.532894      -2.77270      0.556240      0.278693      0.390844      0.442300      0.491357      0.523425      0.524629
  70   4 2126.6321    0.9458  1.0526  9.4226  0.0000  0.0159   0.0119   0.0416    0.0534   0.0000   442.6371      0.664393       21.5390     -0.260571      -3.25266     0.0112639      0.348551      0.473642      0.549430      0.591088      0.625237      0.640912
  70   5 2358.0897    1.5165  1.3266 10.3912  0.0000  0.0189   0.0174   0.0483    0.0503   0.0000   441.6044      0.715086       21.7823      0.827860      -4.55200     -0.390167      0.408458      0.607460      0.650506      0.764266      0.798944      0.816244
  70   6 2575.4802    2.2578  1.4221 11.1649  0.0000  0.0187   0.0244   0.0484    0.0452   0.0000   442.3288       1.06075       21.7340       1.21484      -1.28119     0.0690965      0.414771      0.562044      0.630651      0.694840      0.764055      0.789746
  70   7 2787.7904    3.3570  1.2222 11.8766  0.0000  0.0165   0.0384   0.0436    0.0557   0.0000   442.1843       1.05561       21.7480    -0.0492363      -3.36180     -0.168863      0.372446      0.521929      0.581492      0.644216      0.681013      0.703406
  70   8 2995.0622    4.1747  1.1885 12.4893  0.0000  0.0170   0.0493   0.0433    0.0590   0.0000   442.6065       1.13802       21.9785    -0.0825963      -1.84946      0.962076      0.372244      0.537581      0.563493      0.651201      0.680900      0.711711
  70   9 3196.5714    4.4292  1.5651 12.3495  0.0000  0.0188   0.0449   0.0503    0.0495   0.0000   441.5744      0.776804       21.2364      0.856419      -3.57676     0.0840852      0.412358      0.565226      0.637934      0.690703      0.756564      0.772341
  70  10 3394.2441    3.3798  2.7365 12.0117 -0.0002  0.0270   0.0268   0.0732    0.0312   0.0000   442.5828       3.22428       21.6608     -0.349840      -1.70483       1.42058      0.577049      0.831723      0.909240       1.01498       1.08572       1.11757
  70  11 3589.2908    2.6522  4.6834 11.4549 -0.0000  0.0418   0.0173   0.1073    0.0274   0.0000   443.4557     -0.937437       22.5711       3.68633      -3.62523      -2.05196      0.867041       1.25092       1.37566       1.53266       1.61716       1.65744
  70  12 3781.6957    2.0088  7.3937 11.1319  0.0019  0.0664   0.0109   0.1728    0.0243   0.0000   441.5824       3.68795       24.4470       5.06156      -4.32740      0.365800       1.42947       2.00781       2.26611       2.50747       2.66761       2.73592
  71   1 1290.7469    0.1004  0.1194  8.5214  0.0000  0.0100   0.0050   0.0194    0.0168   0.0000   440.1427     -0.215845       21.4660      0.118938      -3.55933     -0.247200      0.243548      0.308943      0.369248      0.416956      0.450446      0.488179
  71   2 1621.0643    0.2804  0.3572  8.5958  0.0000  0.0103   0.0061   0.0251    0.0234   0.0000   441.9769     -0.191356       21.6303      0.199597      -3.27220      0.232372      0.220535      0.322218      0.357504      0.375038      0.426033      0.420078
  71   3 1888.8683    0.5837  0.7226  8.8373  0.0000  0.0130   0.0085   0.0332    0.0394   0.0000   441.7991      0.327724       21.7024     -0.900885      -2.18012      0.623729      0.284639      0.391046      0.459148      0.477494      0.522968      0.574696
  71   4 2137.7770    0.9580  1.0774  9.5248  0.0000  0.0163   0.0121   0.0427    0.0534   0.0000   442.0189      0.346255       22.3326    -0.0276390      -3.26824     -0.301107      0.372782      0.528035      0.584011      0.649551      0.703993      0.693593
  71   5 2369.9702    1.5721  1.3571 10.3765  0.0000  0.0183   0.0176   0.0470    0.0496   0.0000   442.8010      0.863586       21.2088     -0.186828      -3.37680     -0.359470      0.400027      0.556660      0.621610      0.682857      0.740736      0.778540
  71   6 2588.2675    2.3196  1.4137 11.3081  0.0000  0.0185   0.0252   0.0499    0.0449   0.0000   442.3823      0.950532       20.8695     -0.291733      -3.49644      0.649730      0.398152      0.556822      0.619450      0.690431      0.738616      0.761009
  71   7 2801.6674    3.3919  1.2658 11.9809 -0.0001  0.0169   0.0384   0.0456    0.0539   0.0000   441.8787      0.918510       21.7885       1.47016      -3.05866     -0.691917      0.364615      0.515169      0.567989      0.636391      0.683108      0.685195
  71   8 3009.7428    4.3268  1.2101 12.5885 -0.0004  0.0171   0.0506   0.0434    0.0533   0.0000   442.3280       1.37332       21.5762       1.63500      -3.49524       1.14402      0.356392      0.523838      0.538620      0.635212      0.653018      0.684080
  71   9 3211.9965    4.2768  1.6345 12.5476  0.0001  0.0198   0.0433   0.0529    0.0427   0.0000   441.7920       1.50933       21.0035       1.17310      -3.51110      0.948535      0.423699      0.593627      0.660908      0.732485      0.759326      0.795174
  71  10 3410.4985    3.4171  2.8917 11.8946  0.0000  0.0271   0.0255   0.0727    0.0314   0.0000   443.1886       3.21409       18.9124     -0.331752      -1.09056       1.80853      0.575461      0.811985      0.910661       1.01961       1.08261       1.12625
  71  11 3606.1938    2.6095  4.9844 11.3481  0.0000  0.0430   0.0159   0.1132    0.0281   0.0000   443.3237      0.124744       21.0335       1.72421      -2.58277      0.483665      0.894350       1.27905       1.45566       1.57473       1.67996       1.76134
  71  12 3799.1682    1.9531  7.6199 11.0543 -0.0002  0.0692   0.0097   0.1778    0.0235   0.0000   442.3149       1.66217       20.0392      0.317978      -4.91806      0.884762       1.41681       2.02409       2.26730       2.54596       2.61407       2.70614
  72   1 1298.4964    0.1010  0.1465  8.4403  0.0000  0.0103   0.0049   0.0241    0.0170   0.0000   440.3100     -0.140591       20.7678     0.0490053      -3.08134      0.515160      0.240035      0.331543      0.392345      0.444753      0.402160      0.467898
  72   2 1629.8612    0.2936  0.3367  8.5600  0.0000  0.0089   0.0063   0.0237    0.0229   0.0000   441.6343    -0.0234581       21.0569      0.640713      -2.88221     -0.540013      0.202278      0.261693      0.309876      0.368207      0.360203      0.393343
  72   3 1898.6396    0.5925  0.6172  8.9355  0.0000  0.0118   0.0091   0.0290    0.0361   0.0000   441.5169     -0.407434       22.0484     -0.418062      -3.97367      0.636337      0.252712      0.345934      0.401232      0.451309      0.465663      0.503295
  72   4 2148.8408    0.9847  1.1153  9.6560  0.0000  0.0171   0.0124   0.0431    0.0505   0.0000   442.8048     0.0937773       21.0721     -0.597542      -2.50614      0.518101      0.366314      0.500533      0.567254      0.640587      0.688817      0.708645
  72   5 2381.7261    1.6179  1.2990 10.3717 -0.0006  0.0175   0.0182   0.0471    0.0520   0.0000   442.1277     -0.124686       21.6297       1.32198      -3.31263     -0.425540      0.375964      0.528168      0.590929      0.656412      0.709172      0.726888
  72   6 2601.0070    2.4691  1.5181 11.0501  0.0000  0.0188   0.0253   0.0492    0.0485   0.0000   442.0435     0.0139202       22.1138      0.678351      -2.63617     -0.241291      0.399665      0.560552      0.617434      0.691169      0.738315      0.764228
  72   7 2815.4384    3.4964  1.2059 11.9145 -0.0001  0.0161   0.0397   0.0423    0.0555   0.0000   442.0911    0.00654459       21.5618       1.63903      -3.01891     -0.249006      0.348119      0.480289      0.549790      0.594241      0.640608      0.648261
  72   8 3024.2909    4.3478  1.2835 12.3448  0.0000  0.0168   0.0478   0.0438    0.0537   0.0000   442.1154      0.983027       21.4666       1.31843      -2.04241       1.49096      0.362653      0.508569      0.574190      0.639385      0.680915      0.704715
  72   9 3227.3451    4.2932  1.6321 12.4016 -0.0000  0.0192   0.0427   0.0517    0.0444   0.0000   442.0629       1.59735       21.5171      0.775477      -3.61469       1.31140      0.417811      0.563493      0.648586      0.718303      0.752763      0.771212
  72  10 3426.6280    3.2800  2.9497 11.9235  0.0000  0.0282   0.0248   0.0753    0.0296   0.0000   442.5627       2.23566       18.5984       2.24170      -1.35841      0.395931      0.587875      0.828358      0.940329       1.03114       1.11209       1.14800
  73   1 1306.2245    0.1041  0.1195  8.4520  0.0000  0.0094   0.0050   0.0176    0.0167   0.0000   440.4140     -0.870679       21.0054     -0.229059      -3.22243      0.256646      0.207450      0.261573      0.309881      0.380745      0.352813      0.405586
  73   2 1638.5895    0.2947  0.3647  8.5842  0.0000  0.0094   0.0062   0.0245    0.0236   0.0000   441.5824     -0.434731       21.8959      0.246508      -3.86280      0.339736      0.211582      0.282424      0.322566      0.353133      0.386026      0.406537
  73   3 1908.3042    0.5908  0.7341  9.0012  0.0000  0.0132   0.0087   0.0335    0.0379   0.0000   441.7952     -0.741197       22.2548      0.334078      -2.61474      0.803731      0.285848      0.387287      0.425078      0.483032      0.498281      0.511973
  73   4 2159.8054    1.0053  1.0773  9.6500 -0.0001  0.0162   0.0126   0.0415    0.0520   0.0000   441.7394     -0.504358       21.1735      0.502891      -3.30092    -0.0374974      0.348956      0.469853      0.548794      0.596982      0.652635      0.658488
  73   5 2393.3912    1.6477  1.4133 10.4658  0.0000  0.0187   0.0178   0.0492    0.0479   0.0000   442.7889      0.158585       21.5200      0.269438      -3.74839    -0.0447628      0.383847      0.532514      0.616505      0.671886      0.727873      0.745327
  73   6 2613.6818    2.4562  1.3838 11.2812  0.0000  0.0179   0.0266   0.0477    0.0489   0.0000   442.6930      0.389233       20.6887     0.0325497      -3.01452      0.755089      0.377612      0.528956      0.579085      0.663196      0.696985      0.722201
  73   7 2829.1181    3.4961  1.2721 12.0671  0.0000  0.0167   0.0390   0.0450    0.0478   0.0000   442.7536       1.29958       20.9906     -0.557334      -3.56585      0.509646      0.356998      0.510646      0.564423      0.638108      0.663223      0.669201
  73   8 3038.7467    4.4037  1.2776 12.4683 -0.0002  0.0167   0.0486   0.0439    0.0539   0.0000   441.8344       2.08506       22.7932     0.0266282      -3.55103     -0.129946      0.358645      0.508173      0.546606      0.630695      0.650160      0.676115
  73   9 3242.5929    4.2236  1.6146 12.5541  0.0000  0.0195   0.0428   0.0522    0.0418   0.0000   442.6618       1.22221       20.0819      0.851591      -1.80642      0.215138      0.413246      0.575687      0.639211      0.729367      0.767286      0.806180
  73  10 3442.6375    3.2413  3.1641 11.8164  0.0000  0.0283   0.0233   0.0780    0.0298   0.0000   442.1759       1.83283       20.0605      0.977516     -0.834408      -2.00476      0.603476      0.834895      0.945957       1.04342       1.09589       1.13878
  73  11 3639.9560    2.4937  5.5149 11.3729  0.0011  0.0476   0.0126   0.1239    0.0210   0.0000   440.8911       4.91376       22.3341       5.31306      0.183280      -4.39181      0.988873       1.38824       1.56513       1.72463       1.83182       1.88490
  74   1 1313.8457    0.1055  0.1337  8.4379 -0.0008  0.0105   0.0047   0.0190    0.0166   0.0000   439.9579      0.413925       20.9919    -0.0127823      -3.83873      0.615990      0.218793      0.335130      0.393399      0.418409      0.439127      0.476568
  74   2 1647.2161    0.3135  0.3768  8.6333  0.0000  0.0102   0.0064   0.0237    0.0238   0.0000   441.4790     -0.353100       21.5196      0.304485      -3.44998     -0.474172      0.218780      0.295282      0.346699      0.354051      0.374872      0.384228
  74   3 1917.8835    0.6300  0.7452  8.9564  0.0000  0.0134   0.0089   0.0326    0.0408   0.0000   441.7273     -0.392460       21.5405     -0.851053      -3.00718      0.523169      0.275214      0.382768      0.439906      0.485501      0.508065      0.536893
  74   4 2170.6354    1.0389  1.1631  9.6596  0.0001  0.0168   0.0126   0.0449    0.0544   0.0000   442.9892      0.402990       19.8584     -0.316608      -1.97966     0.0694082      0.360639      0.501994      0.563226      0.618195      0.665486      0.711604
  74   5 2404.9181    1.6550  1.5003 10.3502  0.0000  0.0190   0.0169   0.0495    0.0455   0.0000   442.0566      0.567519       20.9003       1.17647      -2.49686      0.575297      0.384579      0.538851      0.606854      0.671110      0.720723      0.743336
  74   6 2626.2486    2.5373  1.4230 11.3364  0.0000  0.0177   0.0265   0.0484    0.0436   0.0000   443.1477     -0.377167       20.9159      0.292120      -2.86012      0.600631      0.374994      0.505133      0.595250      0.638562      0.694409      0.721965
  74   7 2842.7255    3.6133  1.2690 11.9926  0.0000  0.0163   0.0399   0.0447    0.0557   0.0000   443.1279     -0.299819       21.0607      0.988082      -3.14341      0.628274      0.341188      0.486707      0.530103      0.597338      0.640104      0.659506
  74   8 3053.1388    4.4806  1.2966 12.4799  0.0000  0.0169   0.0484   0.0432    0.0515   0.0000   441.8072      0.593918       21.2022       1.65073      -2.86033      0.366224      0.352814      0.500315      0.560918      0.610104      0.635840      0.668034
  74   9 3257.7192    4.3040  1.7534 12.2134  0.0000  0.0193   0.0398   0.0524    0.0443   0.0000   443.1503       2.01898       20.9512       2.25674      -1.30954      0.703336      0.403919      0.565051      0.632043      0.696310      0.730952      0.767244
  74  10 3458.6333    3.2339  3.3947 11.7088  0.0002  0.0294   0.0226   0.0819    0.0305   0.0000   443.5362       2.02650       19.5462      0.409199      -2.44325       1.95684      0.603436      0.840225      0.947123       1.04973       1.12664       1.16064
  74  11 3656.5961    2.3416  5.4709 11.3718 -0.0046  0.0492   0.0143   0.1290    0.0274   0.0000   441.5482       1.72593       19.9739       2.50843      -2.94629      0.770323      0.963658       1.40980       1.53013       1.74088       1.81913       1.89590
  75   1 1321.4183    0.1117  0.1530  8.4421  0.0000  0.0109   0.0049   0.0258    0.0168   0.0000   440.4103     -0.196503       20.8947     -0.741102      -3.07263     -0.560175      0.298955      0.455215      0.479288      0.551627      0.530603      0.608107
  75   2 1655.7636    0.3236  0.3891  8.5541  0.0000  0.0099   0.0064   0.0234    0.0247   0.0000   441.2503     -0.335650       21.0369      0.248811      -2.99507      0.900946      0.209502      0.276326      0.318569      0.364812      0.415838      0.416748
  75   3 1927.4123    0.6271  0.7870  9.0077  0.0000  0.0135   0.0088   0.0355    0.0385   0.0000   442.0009     -0.303776       21.2171     -0.523250      -3.34599     -0.553411      0.272487      0.376349      0.417438      0.472697      0.483063      0.495424
  75   4 2181.4069    1.0899  1.1907  9.6251  0.0000  0.0170   0.0128   0.0439    0.0559   0.0000   442.4417       1.11084       20.9910     -0.347349      -2.56333     -0.858100      0.344077      0.492163      0.542962      0.600109      0.656819      0.653809
  75   5 2416.4477    1.7388  1.4817 10.3532  0.0000  0.0181   0.0177   0.0489    0.0493   0.0000   441.5258      0.628026       21.6992      0.715638      -2.81494      0.793160      0.380139      0.511491      0.588418      0.638391      0.710159      0.722296
  75   6 2638.7314    2.5605  1.4103 11.2864  0.0000  0.0180   0.0266   0.0472    0.0484   0.0000   442.3553      0.571629       21.8396     -0.218179      -3.37554      -1.39319      0.362454      0.502297      0.576558      0.633617      0.682156      0.683765
  75   7 2856.2105    3.6690  1.2976 11.9377  0.0000  0.0166   0.0390   0.0429    0.0526   0.0000   443.2205      0.818243       20.4367      0.468088      -3.21731    -0.0467555      0.340820      0.476312      0.528898      0.600460      0.643769      0.665058
  75   8 3067.4317    4.4402  1.3075 12.6610  0.0000  0.0172   0.0487   0.0448    0.0472   0.0000   442.6263     -0.196501       21.3565       2.41412      -3.04548     -0.494635      0.362589      0.517549      0.571188      0.634901      0.672726      0.688144
  75   9 3272.7924    4.0880  1.8820 12.2952  0.0000  0.0205   0.0368   0.0553    0.0380   0.0000   443.6829      0.820522       21.8906       1.78235      -1.95850     -0.804143      0.417852      0.594885      0.660771      0.736081      0.777124      0.788054
  75  10 3474.5026    3.1421  3.4743 11.7233  0.0000  0.0313   0.0219   0.0821    0.0294   0.0000   442.2903      0.773359       21.0673       3.52324      -1.64296       1.40957      0.618395      0.891247      0.976284       1.10122       1.14314       1.20153
  75  11 3673.1991    2.6059  6.9675 11.1749  0.0068  0.0565   0.0095   0.1425    0.0155   0.0000   441.3479       2.67249       22.4635      0.434121      -4.19999       2.63400       1.14940       1.60437       1.77853       1.96941       2.11078       2.20438
  76   1 1328.9519    0.1222  0.1648  8.4691  0.0000  0.0099   0.0047   0.0196    0.0169   0.0000   440.3022     -0.244202       20.8963     0.0163631      -3.53574    -0.0894664      0.186712      0.276027      0.299468      0.337522      0.364401      0.382997
  76   2 1664.1810    0.3347  0.3807  8.5916 -0.0000  0.0098   0.0065   0.0225    0.0246   0.0000   441.4010      0.135830       21.8408      0.373192      -3.26862     0.0929613      0.192909      0.269907      0.292985      0.341242      0.359189      0.356037
  76   3 1936.8665    0.6422  0.7931  9.0822  0.0000  0.0138   0.0088   0.0343    0.0388   0.0000   442.1570     -0.413328       21.4147      0.560708      -2.93770      0.396615      0.265973      0.388524      0.414607      0.485630      0.494926      0.517382
  76   4 2192.1098    1.1096  1.1343  9.8767  0.0000  0.0165   0.0134   0.0431    0.0520   0.0000   442.2711      0.463090       21.1418    -0.0402196      -2.26080      0.328133      0.329028      0.461893      0.513034      0.573005      0.628597      0.625405
  76   5 2427.8036    1.7731  1.5576 10.4817 -0.0000  0.0190   0.0177   0.0501    0.0461   0.0000   442.6032      0.272032       21.1394      0.432223      -3.59191       2.12556      0.380918      0.540523      0.597320      0.657415      0.706374      0.732514
  76   6 2651.1723    2.6300  1.4624 11.3578  0.0000  0.0178   0.0266   0.0477    0.0464   0.0000   442.5963     -0.374156       21.7053      0.774403      -2.34457     -0.204930      0.371381      0.499545      0.581104      0.642069      0.681370      0.700916
  76   7 2869.6395    3.7714  1.2654 11.9938  0.0000  0.0159   0.0405   0.0427    0.0579   0.0000   441.9985      0.830633       22.6790      0.665190      -2.08274     -0.725371      0.326343      0.442011      0.495965      0.545609      0.587903      0.603948
  76   8 3081.6240    4.5779  1.4023 12.2667 -0.0001  0.0167   0.0465   0.0446    0.0579   0.0000   441.7609      0.397188       20.8508      0.663688      -2.79873      0.865134      0.349190      0.487181      0.541772      0.600851      0.642857      0.681717
  76   9 3287.7790    4.0619  1.9246 12.3081  0.0000  0.0206   0.0360   0.0558    0.0391   0.0000   442.9655       1.29543       20.7782       1.88749      -1.66117      0.882731      0.420324      0.580119      0.653490      0.730467      0.764739      0.796698
  76  10 3490.2600    3.0873  3.7137 11.7220  0.0005  0.0322   0.0209   0.0857    0.0291   0.0000   443.2903       2.28989       20.5083    -0.0760850      -1.53705      0.786050      0.645542      0.904382       1.02406       1.10803       1.19994       1.24284
  76  11 3689.6524    2.0913  5.4223 11.2878 -0.0023  0.0496   0.0112   0.1372    0.0250   0.0000   443.5317      0.710138       19.5064       1.58619      -1.62476       1.11219      0.965427       1.36993       1.53382       1.70630       1.76115       1.84045
  77   1 1336.3951    0.1261  0.1611  8.3913  0.0000  0.0093   0.0048   0.0192    0.0169   0.0000   440.4407    -0.0909362       21.1606      0.497184      -3.02688    0.00592849      0.177517      0.269879      0.300407      0.375143      0.388248      0.378504
  77   2 1672.5094    0.3384  0.4188  8.5703  0.0000  0.0099   0.0064   0.0258    0.0252   0.0000   441.2708      0.188044       21.9619     -0.130548      -3.88618     -0.286902      0.193402      0.265292      0.305183      0.333309      0.355996      0.366242
  77   3 1946.2823    0.6539  0.7938  9.0152  0.0000  0.0135   0.0090   0.0342    0.0402   0.0000   442.1249     0.0788248       22.1377     -0.284597      -4.01559       1.37062      0.270960      0.371645      0.423253      0.473180      0.484476      0.511234
  77   4 2202.6833    1.1312  1.1760  9.6944  0.0001  0.0163   0.0132   0.0438    0.0549   0.0000   442.4956      0.355423       21.6107       1.33448      -1.85199    0.00763950      0.334185      0.470053      0.517606      0.578149      0.620138      0.621132
  77   5 2439.0695    1.8138  1.4795 10.5554  0.0000  0.0185   0.0187   0.0480    0.0476   0.0000   442.8914     -0.162836       20.6938      -1.34461      -2.59622      0.112061      0.389802      0.514226      0.607964      0.647442      0.707080      0.739537
  77   6 2663.5314    2.6822  1.4935 11.2499  0.0000  0.0178   0.0265   0.0476    0.0453   0.0000   442.3009      0.430654       21.5232      0.466920      -2.77064      0.219550      0.363140      0.485209      0.572749      0.620227      0.678994      0.687069
  77   7 2882.9931    3.8695  1.1892 12.2511 -0.0023  0.0161   0.0435   0.0412    0.0509   0.0000   442.1253    -0.0926755       22.3064      0.710061      -4.18118       1.33272      0.326549      0.459712      0.507796      0.582296      0.615336      0.621484
  77   8 3095.6909    4.5968  1.4021 12.4268  0.0000  0.0170   0.0468   0.0458    0.0481   0.0000   442.8317       1.02093       21.0602      0.722524      -3.20842    -0.0705461      0.330680      0.478233      0.533806      0.588335      0.620784      0.639301
  77   9 3302.5800    4.0796  2.0586 12.0719  0.0000  0.0206   0.0343   0.0570    0.0399   0.0000   443.1796      0.841046       20.2003      0.225414      -2.99096     -0.321700      0.409877      0.570897      0.645047      0.712300      0.757620      0.799784
  77  10 3505.9150    2.9905  3.8664 11.6377  0.0000  0.0329   0.0197   0.0902    0.0279   0.0000   444.0977       1.91996       19.3910      0.212744      -3.97531      -1.03283      0.656198      0.896649       1.02203       1.11778       1.18864       1.24666
  78   1 1343.8126    0.1220  0.1367  8.4520  0.0000  0.0082   0.0049   0.0200    0.0164   0.0000   440.3318     -0.100887       21.4547    -0.0606177      -3.68372    -0.0447480      0.186415      0.210664      0.268881      0.262598      0.308835      0.306101
  78   2 1680.7696    0.3425  0.4233  8.6150  0.0000  0.0099   0.0063   0.0244    0.0248   0.0000   441.1254     -0.553865       21.7869     -0.228891      -3.88762      -1.09129      0.198247      0.269322      0.316703      0.342534      0.369238      0.387162
  78   3 1955.6519    0.6727  0.8122  9.0942  0.0001  0.0133   0.0090   0.0347    0.0391   0.0000   442.1098    0.00914284       20.9934     0.0572625      -3.28467    0.00688484      0.258965      0.361912      0.402566      0.455640      0.475875      0.497271
  78   4 2213.1850    1.1573  1.2184  9.7535  0.0000  0.0167   0.0130   0.0436    0.0519   0.0000   441.9797      0.686880       21.7935      0.264524      -4.09854      0.328018      0.324128      0.457975      0.516460      0.562640      0.615320      0.625730
  78   5 2450.3285    1.8818  1.4832 10.6365  0.0000  0.0185   0.0190   0.0485    0.0474   0.0000   442.5419      0.295423       21.0419     -0.557734      -3.31897      0.804692      0.360060      0.509358      0.563225      0.638998      0.683220      0.699821
  78   6 2675.8252    2.8030  1.4378 11.4186 -0.0002  0.0173   0.0279   0.0459    0.0456   0.0000   442.2754      0.605801       21.0968      0.768283      -3.75431      0.265211      0.337270      0.468338      0.536209      0.573488      0.611675      0.630999
  78   7 2896.2029    3.9802  1.2224 12.2678 -0.0001  0.0157   0.0431   0.0417    0.0509   0.0000   442.6431       1.14638       21.4140       1.44252      -2.28721     0.0394147      0.314125      0.446832      0.479595      0.551457      0.596540      0.628104
  78   8 3109.6780    4.5374  1.4280 12.4348  0.0000  0.0170   0.0449   0.0443    0.0464   0.0000   442.4221       1.25026       22.6076      0.581088      -3.13448       1.42455      0.342341      0.474604      0.533795      0.592291      0.650441      0.664267
  78   9 3317.4523    3.9680  1.9745 12.3264  0.0000  0.0211   0.0346   0.0563    0.0365   0.0000   443.0111     0.0858226       19.8536       1.16799      -1.98430       1.22829      0.409365      0.583774      0.639698      0.713007      0.761923      0.785007
  78  10 3521.4906    2.9703  4.1198 11.6301  0.0000  0.0350   0.0190   0.0939    0.0282   0.0000   441.5725       2.07304       21.1120       1.41964      -2.86726     -0.727324      0.672218      0.958026       1.06589       1.18078       1.27085       1.34432
  79   1 1351.1667    0.1324  0.1687  8.4114  0.0000  0.0094   0.0047   0.0181    0.0168   0.0000   440.4246    -0.0899753       21.7025      0.201159      -3.39535      0.319397      0.161568      0.258712      0.265946      0.317770      0.306405      0.361465
  79   2 1688.9435    0.3581  0.4269  8.6024  0.0000  0.0098   0.0066   0.0252    0.0253   0.0000   441.4766    -0.0835153       21.5077      0.487310      -2.76209     0.0752691      0.196984      0.269506      0.311817      0.339000      0.362448      0.363519
  79   3 1964.9033    0.6792  0.8272  9.0426  0.0000  0.0137   0.0091   0.0347    0.0411   0.0000   442.0560      0.243305       22.0975       1.00658      -3.50177      0.377671      0.262529      0.371857      0.405033      0.454929      0.485355      0.511842
  79   4 2223.6075    1.1555  1.2536  9.9355 -0.0000  0.0171   0.0133   0.0465    0.0464   0.0000   441.8609     -0.684115       22.5130      0.365931      -3.85660      0.146420      0.335045      0.466006      0.509191      0.587944      0.611951      0.635258
  79   5 2461.4257    1.9314  1.6055 10.3982  0.0000  0.0188   0.0182   0.0485    0.0476   0.0000   442.5871      0.280355       20.8432      0.173679      -2.20734     -0.373176      0.359954      0.505082      0.576665      0.624261      0.679310      0.693044
  79   6 2687.9835    2.8848  1.4143 11.2970 -0.0051  0.0171   0.0287   0.0452    0.0487   0.0000   442.4579      0.341362       22.4394      0.992335      -3.28793     -0.157557      0.331118      0.470418      0.521139      0.586365      0.607715      0.638255
  79   7 2909.3472    3.9828  1.3186 12.0943  0.0000  0.0160   0.0412   0.0430    0.0511   0.0000   443.0747       1.08552       20.4931      0.182547      -2.16879     -0.313551      0.316444      0.441357      0.492125      0.547861      0.597426      0.602385
  79   8 3123.5634    4.5700  1.4255 12.4662  0.0000  0.0170   0.0456   0.0449    0.0451   0.0000   442.7812       1.55350       20.9518       1.21016      -2.12861     -0.573491      0.334133      0.471674      0.522639      0.575019      0.622409      0.630573
  79   9 3332.0746    3.7767  2.3518 12.1228  0.0000  0.0231   0.0300   0.0615    0.0335   0.0000   442.6364       1.39905       20.7544       1.12792     -0.839662      0.368352      0.440732      0.617793      0.700814      0.775641      0.838189      0.860487
  79  10 3537.0529    2.8894  4.4038 11.5274  0.0000  0.0365   0.0180   0.0990    0.0285   0.0000   442.4034       2.26101       19.8899       4.06542      -1.40604      0.797191      0.704132      0.974056       1.10578       1.21152       1.28687       1.34909
  79  11 3738.5889    2.2501  7.3795 11.1700  0.0022  0.0672   0.0111   0.1697    0.0251   0.0000   442.3788    -0.0980761       22.5435       3.19981      0.358155      -6.08191       1.24944       1.80717       1.98442       2.21995       2.32876       2.41191
  80   1 1358.4737    0.1356  0.1522  8.3951  0.0000  0.0088   0.0048   0.0166    0.0165   0.0000   439.9686      0.127049       21.9015      0.160806      -4.23192     0.0445440      0.156456      0.235466      0.254835      0.281181      0.307592      0.325877
  80   2 1697.0210    0.3635  0.4727  8.6136  0.0000  0.0108   0.0064   0.0263    0.0261   0.0000   441.2104     -0.236338       21.4738      0.823535      -3.59883      0.178891      0.206549      0.307129      0.330670      0.373396      0.404917      0.444807
  80   3 1974.1355    0.7234  0.8198  9.1449  0.0006  0.0136   0.0095   0.0329    0.0391   0.0000   442.0291      0.594073       20.4509      0.180319      -3.62734      0.945349      0.254956      0.376700      0.405527      0.455020      0.481643      0.496802
  80   4 2233.9013    1.2008  1.4092  9.7354 -0.0002  0.0181   0.0126   0.0476    0.0483   0.0000   442.0455     0.0606058       21.3798      0.978123      -3.43326      -1.24005      0.345628      0.474608      0.543318      0.598785      0.650689      0.666638
  80   5 2472.4675    1.9493  1.4745 10.7302  0.0001  0.0181   0.0194   0.0475    0.0439   0.0000   441.5467     0.0706276       20.7572       1.57162      -2.67030     -0.864988      0.342758      0.481156      0.529911      0.590779      0.636187      0.662461
  80   6 2700.1354    2.9125  1.4538 11.3097 -0.0000  0.0171   0.0283   0.0455    0.0496   0.0000   442.5645      0.476328       22.0838       1.25873      -3.12490      0.472961      0.322493      0.455764      0.496958      0.579131      0.610457      0.645183
  80   7 2922.4348    4.0452  1.2959 12.2569  0.0000  0.0160   0.0424   0.0428    0.0484   0.0000   442.6416      0.537722       21.1897       1.66108      -3.71494      0.141247      0.317032      0.437039      0.488715      0.541867      0.579484      0.602444
  80   8 3137.4126    4.5119  1.4954 12.3926 -0.0007  0.0173   0.0438   0.0462    0.0477   0.0000   442.3269      0.796835       21.9754       1.99670      -2.86346     -0.247365      0.332431      0.466653      0.511200      0.573229      0.608986      0.627125
  80   9 3346.7652    3.8155  2.2820 12.1882  0.0000  0.0229   0.0310   0.0618    0.0344   0.0000   442.6558       1.55022       19.7345       1.22070     -0.512649      0.369088      0.431286      0.614848      0.698219      0.759458      0.839580      0.843168
  80  10 3552.4400    2.8498  4.7115 11.4744 -0.0018  0.0396   0.0159   0.1043    0.0268   0.0000   442.6752      0.700915       21.7028      0.871640      -1.14632       1.34134      0.737686       1.03363       1.18273       1.28428       1.36424       1.43952
  80  11 3754.7626    2.1746  7.5265 11.0038 -0.0027  0.0640   0.0074   0.1624    0.0156   0.0000   439.7632      0.246197       24.9157       5.92127      -8.58879      -1.25298       1.20364       1.68715       1.90870       2.12193       2.19233       2.33481
  81   1 1365.7082    0.1384  0.1841  8.4106  0.0000  0.0085   0.0046   0.0205    0.0167   0.0000   439.7808    -0.0625807       21.4858     -0.171794      -3.41347     -0.595240      0.175175      0.231541      0.270988      0.286253      0.305427      0.320708
  81   2 1705.0301    0.3536  0.5122  8.6474  0.0000  0.0118   0.0062   0.0282    0.0264   0.0000   441.1213     -0.335739       21.9436      0.278034      -3.42805    -0.0349474      0.221097      0.310008      0.341219      0.389766      0.398995      0.417561
  81   3 1983.2624    0.7112  0.8657  9.1406  0.0000  0.0137   0.0092   0.0347    0.0410   0.0000   442.1240      0.189448       22.1691      0.262524      -2.34609      0.298066      0.266900      0.369798      0.417910      0.463815      0.499983      0.510021
  81   4 2244.1315    1.2388  1.3199  9.9266  0.0000  0.0171   0.0132   0.0455    0.0459   0.0000   442.3383    -0.0806833       21.7084     -0.577593      -1.69185     0.0128861      0.329201      0.437860      0.504917      0.564508      0.582948      0.621009
  81   5 2483.4339    1.9854  1.5560 10.6442 -0.0000  0.0182   0.0190   0.0490    0.0453   0.0000   442.3982     -0.164993       20.8205    -0.0931757      -4.25804      0.286993      0.338930      0.478595      0.529791      0.598718      0.629872      0.656263
  81   6 2712.2302    2.9247  1.4470 11.5948 -0.0000  0.0172   0.0291   0.0455    0.0436   0.0000   442.8763      0.682443       22.3464      0.402924      -2.59409     -0.574731      0.349087      0.480791      0.537260      0.580769      0.640124      0.653595
  81   7 2935.4026    4.0621  1.3156 12.3662 -0.0000  0.0167   0.0427   0.0431    0.0480   0.0000   442.2095       1.66433       22.1530       1.18048      -2.71197      0.589813      0.314015      0.449203      0.488555      0.545782      0.602372      0.622515
  81   8 3151.1191    4.5153  1.5124 12.4026  0.0000  0.0172   0.0429   0.0462    0.0442   0.0000   442.2991       1.40623       21.5011       1.04660      -1.71882       1.31129      0.330183      0.454406      0.518214      0.552201      0.595942      0.632018
  81   9 3361.2592    3.6666  2.4316 12.1665 -0.0000  0.0239   0.0287   0.0626    0.0323   0.0000   443.1975       1.29038       19.7799       2.10475     -0.223680     -0.219754      0.449974      0.632879      0.702146      0.781525      0.848403      0.865687
  82   1 1372.8979    0.1357  0.1648  8.3792  0.0000  0.0081   0.0047   0.0191    0.0166   0.0000   439.9467     0.0445331       21.4791      0.287985      -3.13903      0.259466      0.198053      0.242097      0.263198      0.295085      0.308224      0.331899
  82   2 1712.9536    0.3859  0.4530  8.6300  0.0000  0.0101   0.0067   0.0246    0.0264   0.0000   441.1080     -0.407768       21.5261      0.130339      -3.36045      0.565048      0.190696      0.271048      0.291413      0.339415      0.361509      0.394865
  82   3 1992.3783    0.7321  0.8330  9.2013  0.0000  0.0129   0.0095   0.0349    0.0392   0.0000   441.1168     -0.240038       21.8829     -0.496762      -3.35575       1.02938      0.247743      0.341000      0.392971      0.439936      0.458651      0.503804
  82   4 2254.2506    1.2659  1.3558  9.8476  0.0000  0.0171   0.0132   0.0456    0.0460   0.0000   442.1783      0.480378       21.8801      0.779754      -3.70295     -0.213930      0.322451      0.456422      0.519077      0.560473      0.613362      0.646224
  82   5 2494.2575    1.9845  1.5177 10.8039  0.0002  0.0188   0.0194   0.0478    0.0419   0.0000   443.1522      0.439448       22.0624      0.955000      -2.85405     -0.466965      0.345850      0.499874      0.559949      0.616120      0.658425      0.688812
  82   6 2724.2249    3.0319  1.3137 11.6788  0.0000  0.0163   0.0313   0.0429    0.0468   0.0000   442.3610      0.770981       21.6445      0.738426      -3.09420     -0.925392      0.309979      0.436612      0.486816      0.541631      0.588359      0.625417
  82   7 2948.2775    4.3026  1.3026 12.1474  0.0000  0.0156   0.0438   0.0412    0.0542   0.0000   442.1460      0.776467       20.4475       1.04788      -3.30819     -0.359433      0.298884      0.411172      0.461529      0.509538      0.555136      0.571904
  82   8 3164.8047    4.4306  1.5489 12.5998  0.0000  0.0184   0.0426   0.0477    0.0403   0.0000   441.9091      0.655982       21.2038      0.994666      -4.00497      0.927833      0.333819      0.472447      0.530010      0.583932      0.616270      0.648782
  82   9 3375.7734    3.6127  2.7918 11.9533 -0.0000  0.0252   0.0259   0.0666    0.0314   0.0000   441.4519       1.45715       19.8865       2.54864      -2.42482     -0.119198      0.468263      0.656339      0.729101      0.824032      0.854804      0.913727
  83   1 1380.0195    0.1472  0.1563  8.3990  0.0000  0.0070   0.0049   0.0177    0.0165   0.0000   440.3137     -0.219458       21.7867     0.0787299      -3.32561     -0.267225      0.142432      0.172056      0.207182      0.217701      0.241506      0.245191
  83   2 1720.7873    0.3768  0.5010  8.6361  0.0000  0.0109   0.0064   0.0260    0.0269   0.0000   441.3444     -0.110063       21.2221    -0.0694988      -3.57431     0.0189111      0.210681      0.274601      0.324045      0.356279      0.391092      0.414517
  83   3 2001.4236    0.7767  0.9175  9.1035  0.0000  0.0138   0.0095   0.0352    0.0443   0.0000   441.9830      0.978612       21.5587     -0.410045      -2.56098     0.0440326      0.256102      0.363332      0.400117      0.454417      0.487589      0.496729
  83   4 2264.3288    1.2699  1.3589  9.9021 -0.0005  0.0174   0.0132   0.0461    0.0465   0.0000   442.7014     -0.293105       21.6823       1.21926      -3.45602     0.0139082      0.317034      0.446878      0.502654      0.558785      0.596118      0.616146
  83   5 2505.1084    2.0552  1.5924 10.7919  0.0000  0.0185   0.0192   0.0482    0.0409   0.0000   443.0107      0.222180       21.2547      0.216182      -2.26659      0.203675      0.347036      0.480797      0.544873      0.598140      0.651009      0.676011
  83   6 2736.1622    3.0851  1.4415 11.5856  0.0009  0.0169   0.0300   0.0458    0.0447   0.0000   442.3681      0.926059       21.7000      0.384190      -2.42320      0.779807      0.303732      0.429305      0.478433      0.536446      0.553855      0.568519
  83   7 2961.1226    4.2377  1.3060 12.3530  0.0000  0.0159   0.0433   0.0423    0.0474   0.0000   442.3885      0.656174       21.7245      0.825663      -3.07420      0.195532      0.293095      0.414910      0.469404      0.514563      0.547735      0.566258
  83   8 3178.4052    4.4471  1.5616 12.5985  0.0000  0.0182   0.0427   0.0483    0.0401   0.0000   442.9696       2.07761       20.7644       1.17888      -3.37079      0.983393      0.325072      0.470878      0.521832      0.579613      0.610424      0.623383
  83   9 3390.1585    3.5769  2.8354 12.0018  0.0000  0.0251   0.0255   0.0696    0.0300   0.0000   443.5563     0.0144334       18.6437       1.25921     -0.143590       2.23462      0.459924      0.643650      0.724901      0.797274      0.854724      0.881125
  83  10 3598.3945    2.7221  5.4307 11.2395 -0.0010  0.0444   0.0095   0.1134    0.0116   0.0000   441.1424    0.00159719       19.6005       3.80649      -1.37146      -2.24078      0.800689       1.12661       1.27388       1.40526       1.53709       1.58886
  84   1 1387.1011    0.1438  0.1712  8.4211  0.0000  0.0081   0.0047   0.0201    0.0163   0.0000   440.2462     -0.196733       21.6750      0.248820      -3.78440      0.336818      0.189690      0.274457      0.321631      0.346421      0.352833      0.340545
  84   2 1728.5646    0.3846  0.5379  8.5891  0.0000  0.0112   0.0063   0.0278    0.0280   0.0000   441.2359     -0.216190       21.6781      0.443974      -3.52274     -0.173099      0.205054      0.281742      0.315575      0.363273      0.369036      0.390345
  84   3 2010.4265    0.7783  0.9230  9.2231  0.0000  0.0140   0.0096   0.0360    0.0424   0.0000   442.0073    -0.0397438       21.5287     -0.534615      -3.70984      0.210588      0.252746      0.358738      0.395722      0.456491      0.484311      0.480935
  84   4 2274.3036    1.3389  1.3716  9.8853  0.0000  0.0171   0.0136   0.0449    0.0479   0.0000   442.0179      0.650729       21.6366       1.04283      -3.49217     -0.915757      0.312006      0.432941      0.504569      0.549029      0.607353      0.635478
  84   5 2515.8371    2.1257  1.5675 10.7792 -0.0000  0.0179   0.0200   0.0488    0.0443   0.0000   442.0121       1.35978       22.2915     -0.968247      -2.51299     -0.426427      0.329598      0.459043      0.516940      0.578999      0.615201      0.639493
  84   6 2747.9643    3.1693  1.4118 11.7612  0.0000  0.0170   0.0316   0.0451    0.0457   0.0000   443.0017      0.412298       21.5140      0.374277      -2.30976       1.46839      0.315252      0.434203      0.487234      0.529606      0.582019      0.604290
  84   7 2973.8386    4.2743  1.3305 12.3040 -0.0000  0.0160   0.0434   0.0420    0.0506   0.0000   442.9149      0.766256       21.1247      0.220332      -1.76746      0.643287      0.303186      0.412558      0.467136      0.523571      0.553117      0.577964
  84   8 3191.8264    4.4583  1.7034 12.2811  0.0002  0.0182   0.0390   0.0479    0.0418   0.0000   442.6974      0.610837       20.9310       1.06857      -2.53432      0.302779      0.333696      0.471512      0.522543      0.584759      0.626094      0.662245
  84   9 3404.4871    3.4274  2.9966 12.0329 -0.0001  0.0268   0.0239   0.0725    0.0272   0.0000   443.2478       3.00588       19.2700      0.554223      -1.65260      0.660691      0.480142      0.677668      0.776095      0.851035      0.909012      0.946672
  84  10 3613.4539    2.7838  5.8345 11.3511  0.0035  0.0480   0.0099   0.1203    0.0138   0.0000   441.5723       1.18304       24.6022       2.19526      -5.17761      0.746256      0.866127       1.21878       1.38554       1.52118       1.65318       1.69455
  85   1 1394.1163    0.1468  0.2120  8.3636  0.0000  0.0090   0.0045   0.0201    0.0168   0.0000   440.1933     -0.178192       21.4809     -0.188182      -3.12626     -0.235569      0.156210      0.233978      0.244265      0.303147      0.325714      0.330525
  85   2 1736.2379    0.4029  0.5507  8.5419  0.0000  0.0113   0.0063   0.0274    0.0285   0.0000   441.0763      0.107119       21.5570     -0.123713      -3.27864      0.390533      0.197427      0.280825      0.313428      0.351095      0.361037      0.375221
  85   3 2019.3581    0.7846  0.9735  9.1910  0.0000  0.0147   0.0095   0.0373    0.0441   0.0000   441.8066      0.471469       21.3697      0.985199      -4.47998      0.276606      0.257957      0.365864      0.412240      0.449037      0.465922      0.510853
  85   4 2284.2053    1.3328  1.3470 10.1492 -0.0001  0.0175   0.0139   0.0460    0.0414   0.0000   441.7338      0.491160       21.3600     -0.187324      -3.05198      0.781527      0.311139      0.447391      0.498097      0.549808      0.599374      0.616729
  85   5 2526.5694    2.1667  1.5458 10.8073  0.0000  0.0181   0.0203   0.0471    0.0448   0.0000   442.4592     -0.615042       21.6218      0.158304      -3.74840     -0.521478      0.330275      0.471280      0.530205      0.585550      0.630490      0.632906
  85   6 2759.7876    3.1423  1.4696 11.7052 -0.0003  0.0175   0.0303   0.0457    0.0432   0.0000   442.9717      0.254895       21.3393       1.11482      -3.59785      -1.42823      0.308901      0.445219      0.485116      0.556770      0.596919      0.615383
  85   7 2986.4672    4.2147  1.2894 12.5154  0.0000  0.0162   0.0435   0.0419    0.0435   0.0000   442.4613      0.698782       21.4827      0.771092      -2.04600      0.989478      0.288242      0.408426      0.457114      0.513811      0.541478      0.565136
  85   8 3205.2629    4.4114  1.7221 12.4332  0.0000  0.0184   0.0390   0.0494    0.0370   0.0000   442.9373      0.975116       20.0369      0.608932      -1.55207     -0.504833      0.336037      0.466626      0.533362      0.587866      0.616478      0.637478
  85   9 3418.6982    3.4461  3.1698 11.8889  0.0001  0.0279   0.0232   0.0733    0.0288   0.0000   443.1880       1.03624       20.5767       1.55660      -1.60841      0.206375      0.483964      0.703686      0.770329      0.870751      0.906152      0.955508
  85  10 3628.3776    2.4781  5.3373 11.4595 -0.0041  0.0459   0.0135   0.1242    0.0260   0.0000   443.9026       1.44964       19.8243       3.27641       1.15645       1.17741      0.805213       1.12695       1.29647       1.42315       1.48658       1.55863
  86   0  943.7338    0.0305  0.0087  8.6205  0.0000  0.0101   0.0056   0.0042    0.0139   0.0000   435.8585     -0.992584       21.1819      -1.09616      -3.53392       1.10482      0.192668      0.319896      0.325263      0.372491      0.400066      0.462093
  86   1 1401.1114    0.1524  0.1972  8.3718  0.0000  0.0074   0.0046   0.0196    0.0167   0.0000   440.1734     -0.285093       21.5027     0.0382219      -3.27004      0.325789      0.149121      0.198580      0.242441      0.292136      0.310257      0.302625
  86   2 1743.8684    0.4137  0.5459  8.6873  0.0000  0.0107   0.0065   0.0281    0.0277   0.0000   440.6163     0.0150958       21.2669      0.208751      -2.96008     -0.572087      0.194653      0.261337      0.293533      0.336730      0.354423      0.371641
  86   3 2028.2125    0.7862  0.9640  9.2641  0.0000  0.0146   0.0095   0.0368    0.0437   0.0000   442.1422      0.169570       21.3127    -0.0694005      -3.19292      0.402036      0.260660      0.372349      0.410479      0.453799      0.489079      0.498786
  86   4 2294.0357    1.3678  1.4625 10.0303  0.0000  0.0178   0.0135   0.0476    0.0444   0.0000   442.6035     -0.799154       22.2031      0.719980      -4.41489     0.0184528      0.311945      0.439053      0.493315      0.546287      0.579285      0.615065
  86   5 2537.1235    2.2165  1.6738 10.8112  0.0000  0.0186   0.0199   0.0484    0.0438   0.0000   442.4859      0.479092       21.5977     0.0961284      -1.90096      0.346217      0.338040      0.473110      0.519697      0.594246      0.639814      0.660838
  86   6 2771.4677    3.3008  1.4148 11.8095  0.0000  0.0167   0.0324   0.0451    0.0457   0.0000   441.6802      0.972662       21.4420      0.585892      -3.26022     -0.368753      0.291252      0.417870      0.445791      0.513894      0.552501      0.581413
  86   7 2999.0248    4.3993  1.3367 12.5322  0.0000  0.0162   0.0443   0.0425    0.0459   0.0000   442.2352       1.43557       22.5433      0.177673      -2.63053     -0.217208      0.290570      0.410183      0.455536      0.507369      0.548138      0.569722
  86   8 3218.6067    4.3765  1.7419 12.4182  0.0000  0.0187   0.0386   0.0499    0.0389   0.0000   443.4936       1.58556       20.9752       1.62171      -2.78925       1.09706      0.332124      0.472890      0.530407      0.591553      0.636637      0.659071
  86   9 3432.8755    3.3282  3.2632 11.9131  0.0000  0.0283   0.0223   0.0762    0.0286   0.0000   443.6977       1.30387       22.1968       1.10654      0.955225       1.36670      0.503817      0.697763      0.797989      0.882357      0.951048      0.991289
  86  10 3643.2303    2.5572  6.2445 11.4510  0.0001  0.0536   0.0132   0.1378    0.0266   0.0000   444.3305      -1.44988       18.9535       3.05956       1.95559      -1.31314      0.916441       1.31472       1.46051       1.65859       1.73983       1.82892
  87   1 1408.0139    0.1552  0.1816  8.3767  0.0000  0.0073   0.0048   0.0191    0.0165   0.0000   440.3042     -0.443227       21.2261      0.256803      -3.57075     -0.148085      0.145419      0.180467      0.184348      0.227443      0.242297      0.248951
  87   2 1751.4309    0.4253  0.5785  8.5979  0.0000  0.0112   0.0065   0.0288    0.0293   0.0000   440.7108    -0.0268033       21.8276     0.0785303      -3.59003     -0.375998      0.196775      0.278967      0.316468      0.361262      0.391311      0.411248
  87   3 2037.0493    0.7974  0.9748  9.3478  0.0000  0.0146   0.0097   0.0375    0.0414   0.0000   442.0517      0.600253       21.1671      0.631904      -3.04557     -0.474336      0.260963      0.361798      0.410613      0.445053      0.482797      0.505623
  87   4 2303.7263    1.3831  1.5095  9.9774  0.0000  0.0182   0.0134   0.0472    0.0432   0.0000   442.3913     -0.154777       21.9861    -0.0794752      -3.16756      0.268904      0.322521      0.448994      0.497851      0.554670      0.591289      0.609083
  87   5 2547.7243    2.2333  1.6103 10.8273  0.0000  0.0178   0.0203   0.0490    0.0432   0.0000   442.2981      0.448215       20.8098       1.85221      -2.88922      0.458337      0.313546      0.430027      0.498413      0.553198      0.606369      0.627834
  87   6 2783.1000    3.2989  1.4274 11.6798  0.0000  0.0165   0.0313   0.0433    0.0446   0.0000   442.5578      0.503570       22.9463      0.971445      -3.18195      0.829663      0.291589      0.412539      0.456848      0.502781      0.542636      0.565542
  87   7 3011.5451    4.3504  1.4145 12.3360 -0.0017  0.0165   0.0418   0.0434    0.0457   0.0000   442.4099       1.08941       22.1622       1.93260      -3.57367     0.0720150      0.295239      0.416183      0.473830      0.520795      0.553354      0.589469
  87   8 3231.8518    4.3286  1.8738 12.3044  0.0000  0.0194   0.0360   0.0497    0.0362   0.0000   443.6142      0.653206       19.7282       1.91317      -2.30076      0.384262      0.338902      0.476329      0.533370      0.586254      0.624828      0.656272
  87   9 3446.9255    3.3626  3.6999 11.7096  0.0003  0.0305   0.0212   0.0812    0.0298   0.0000   442.4982       1.46149       20.6803      0.940950      -2.98531       2.92328      0.533498      0.758970      0.839565      0.944575       1.00609       1.05328
  87  10 3658.2568    2.4913  6.1975 11.4729  0.0085  0.0530   0.0081   0.1313    0.0101   0.0000   441.9380       1.05029       23.0209     -0.144016      -1.74253     -0.890136      0.908342       1.26304       1.44210       1.59954       1.67009       1.75753
  88   0  954.2947    0.0332  0.0090  8.6019  0.0041  0.0114   0.0059   0.0065    0.0137   0.0000   436.9488     -0.532555       21.6425      0.997519      -4.00442     -0.203694      0.182309      0.373984      0.326764      0.433645      0.508105      0.471553
  88   1 1414.9090    0.1612  0.1969  8.3895  0.0000  0.0074   0.0047   0.0183    0.0166   0.0000   439.9353     -0.112231       21.4403     -0.287002      -3.53986     -0.563903      0.149132      0.192995      0.224883      0.252989      0.258730      0.273305
  88   2 1758.9017    0.4224  0.6218  8.6860 -0.0001  0.0122   0.0064   0.0299    0.0292   0.0000   440.6279     -0.710184       21.5016     -0.220017      -3.08529    -0.0795247      0.206239      0.297296      0.328261      0.364851      0.397538      0.408127
  88   3 2045.7874    0.8526  1.0199  9.2743  0.0000  0.0147   0.0099   0.0374    0.0461   0.0000   441.7704      0.603231       21.9259      0.587297      -3.06848     -0.527646      0.246464      0.358639      0.392708      0.436720      0.470192      0.484270
  88   4 2313.3913    1.4171  1.5092 10.1351 -0.0002  0.0178   0.0136   0.0482    0.0413   0.0000   442.1839      0.280678       21.1459      0.404661      -3.51810      0.645865      0.311722      0.430812      0.494327      0.542984      0.597362      0.619473
  88   5 2558.2327    2.2781  1.5400 11.0375  0.0000  0.0178   0.0216   0.0473    0.0436   0.0000   442.5796      0.196827       21.7120       1.98315      -2.18266     -0.244480      0.316827      0.437313      0.496205      0.560663      0.586764      0.615191
  88   6 2794.7634    3.3736  1.3566 11.9763  0.0076  0.0161   0.0335   0.0431    0.0451   0.0000   442.8087      0.936235       22.2214      0.780941      -3.11157    -0.0932777      0.277604      0.392521      0.442779      0.478471      0.513368      0.529686
  88   7 3023.9403    4.4705  1.3692 12.4413  0.0000  0.0159   0.0433   0.0419    0.0447   0.0000   442.5664       1.12831       22.2024       1.01019      -3.01314      0.265770      0.283121      0.394091      0.448159      0.498358      0.536787      0.558690
  88   8 3245.0337    4.2810  1.8739 12.3834 -0.0000  0.0193   0.0358   0.0511    0.0357   0.0000   442.6778      0.495794       21.6106       2.61477      -2.34456      0.169000      0.336394      0.473366      0.531571      0.587409      0.618492      0.645250
  88   9 3461.0053    3.2682  3.6320 11.8154  0.0000  0.0308   0.0209   0.0820    0.0292   0.0000   442.5815       1.83353       22.0920       3.20889     -0.705536       1.77969      0.527912      0.751895      0.826690      0.941679      0.986615       1.02642
  88  10 3672.7621    2.2052  5.6091 11.6175 -0.0041  0.0536   0.0137   0.1409    0.0272   0.0000   443.0635      0.133910       21.6369      0.303774      -2.36059      -1.39263      0.884432       1.28295       1.43539       1.58426       1.67991       1.72635
  89   1 1421.7339    0.1663  0.2172  8.3021  0.0000  0.0076   0.0045   0.0191    0.0167   0.0000   439.9107     -0.278427       21.8223     -0.118937      -3.48404     0.0937321      0.131426      0.182628      0.202366      0.234544      0.240803      0.241936
  89   2 1766.2870    0.4433  0.6261  8.5996  0.0000  0.0118   0.0065   0.0281    0.0303   0.0000   441.0649    -0.0851482       21.7331      0.219041      -3.28400      0.407535      0.199045      0.271090      0.321023      0.359678      0.390884      0.413044
  89   3 2054.5112    0.8337  1.0346  9.2453 -0.0000  0.0145   0.0097   0.0389    0.0448   0.0000   441.8589     -0.201670       21.4778     -0.247169      -3.94027      0.401201      0.252456      0.356001      0.398254      0.447447      0.474447      0.500257
  89   4 2322.9745    1.4414  1.5656 10.0219 -0.0022  0.0185   0.0136   0.0478    0.0429   0.0000   442.4010    -0.0573448       20.9261      0.714116      -2.44330     -0.311400      0.324948      0.440664      0.495578      0.544744      0.601893      0.615583
  89   5 2568.6382    2.3338  1.6520 10.8899  0.0000  0.0182   0.0205   0.0473    0.0413   0.0000   441.8740      0.872368       21.2047      0.256351      -2.27590       1.52367      0.310157      0.432096      0.484177      0.544568      0.576229      0.600674
  89   6 2806.2306    3.4489  1.4885 11.7714  0.0002  0.0168   0.0322   0.0440    0.0437   0.0000   442.5724      0.331384       21.9140     -0.208629      -3.43147      0.265128      0.293302      0.396509      0.465112      0.505098      0.557556      0.559267
  89   7 3036.2447    4.5152  1.4222 12.3501  0.0036  0.0160   0.0427   0.0420    0.0462   0.0000   442.8873       1.08943       21.1467       2.22318      -3.03645      0.866414      0.283041      0.383765      0.432959      0.485292      0.529656      0.549566
  89   8 3258.1127    4.1897  1.9674 12.3808  0.0000  0.0198   0.0347   0.0545    0.0339   0.0000   442.4796       1.07232       20.6485      0.476841      -1.71987      0.463860      0.338484      0.479558      0.541618      0.591068      0.638385      0.656001
  89   9 3474.9270    3.1717  3.9316 11.7849  0.0000  0.0335   0.0201   0.0883    0.0279   0.0000   443.8429       2.91306       19.7713       1.65537       1.03158       1.24787      0.556179      0.802118      0.881434      0.993057       1.05564       1.10122
  90   1 1428.5157    0.1622  0.2303  8.2746  0.0000  0.0084   0.0044   0.0209    0.0169   0.0000   440.0828     -0.237175       21.4737     0.0771052      -3.62536      0.111577      0.164917      0.222756      0.274931      0.291006      0.307866      0.299297
  90   2 1773.6670    0.4506  0.6402  8.5898  0.0000  0.0118   0.0065   0.0291    0.0310   0.0000   440.7629    -0.0312468       21.6370      0.228906      -4.16184     -0.203009      0.199976      0.277143      0.326797      0.350354      0.378466      0.391848
  90   3 2063.1528    0.8491  1.0141  9.3538  0.0000  0.0148   0.0100   0.0379    0.0429   0.0000   441.9212      0.243983       21.4167      0.179194      -2.90037      0.210007      0.245511      0.352365      0.385854      0.439477      0.457391      0.484861
  90   4 2332.4535    1.4975  1.5661 10.0032 -0.0055  0.0178   0.0137   0.0478    0.0428   0.0000   442.2481     -0.131654       21.6917       1.11243      -3.08403     -0.178502      0.305573      0.423246      0.472324      0.534355      0.565078      0.597120
  90   5 2579.0129    2.3435  1.6572 10.9922  0.0002  0.0183   0.0205   0.0484    0.0389   0.0000   442.0545     -0.601323       20.2041       1.20061      -2.76351     -0.549377      0.313117      0.432653      0.493379      0.541295      0.597458      0.613390
  90   6 2817.7157    3.4909  1.4244 11.7394  0.0000  0.0161   0.0324   0.0420    0.0436   0.0000   442.3680       1.09278       21.9536       1.34631      -3.76352    -0.0405441      0.280734      0.388408      0.447492      0.474012      0.532917      0.549089
  90   7 3048.5360    4.3841  1.4313 12.4361  0.0000  0.0166   0.0412   0.0429    0.0398   0.0000   442.8582      0.745181       22.5274       1.40033      -4.44319      0.953129      0.282079      0.398417      0.443287      0.510298      0.540017      0.568453
  90   8 3271.1667    4.2492  1.9514 12.2479  0.0000  0.0196   0.0346   0.0517    0.0365   0.0000   443.0673       1.28567       21.2034      0.759837      -2.39415      0.281002      0.337021      0.472013      0.527399      0.586061      0.631431      0.638410
  90   9 3488.7854    3.0928  3.9228 11.7500  0.0000  0.0329   0.0192   0.0885    0.0273   0.0000   443.3525       2.44733       20.8811      0.235370      -1.89655    -0.0646698      0.556356      0.774537      0.879715      0.981898       1.05142       1.09874
  90  10 3702.3321    2.2767  6.7155 11.3444 -0.0010  0.0600   0.0071   0.1507    0.0108   0.0000   443.3191      0.712262       20.5494       4.36519      -2.79769      -1.45167      0.987585       1.39430       1.56970       1.77671       1.84452       1.93615
  91   1 1435.2530    0.1655  0.2234  8.3338  0.0000  0.0077   0.0045   0.0202    0.0168   0.0000   440.2393    -0.0115805       21.1042      0.123185      -3.19746      0.194346      0.133515      0.173013      0.208250      0.221172      0.243675      0.247932
  91   2 1780.9779    0.4614  0.6815  8.6149  0.0000  0.0123   0.0065   0.0302    0.0316   0.0000   440.8980     -0.140380       21.7699      0.288534      -2.92688      0.250034      0.213202      0.295408      0.337064      0.364797      0.382203      0.394886
  91   3 2071.7770    0.8602  1.1772  9.3171  0.0000  0.0164   0.0097   0.0428    0.0466   0.0000   442.3230    -0.0418690       22.2799     -0.828133      -3.14065       1.18948      0.264332      0.385804      0.427709      0.483692      0.506885      0.523393
  91   4 2341.8647    1.5383  1.5140 10.1874  0.0000  0.0179   0.0144   0.0466    0.0418   0.0000   442.0299      0.626693       22.2070      0.349249      -3.05774     0.0440568      0.296224      0.426141      0.476587      0.538042      0.564483      0.588560
  91   5 2589.3564    2.4291  1.6431 11.0435  0.0039  0.0178   0.0215   0.0484    0.0408   0.0000   442.5425      0.143316       21.8518      0.873978      -3.75235      0.353240      0.301647      0.417879      0.489008      0.527362      0.569561      0.596390
  91   6 2829.0719    3.5159  1.5129 11.8417  0.0000  0.0167   0.0321   0.0446    0.0413   0.0000   442.4555       1.33344       21.3588       1.10271      -2.98081     -0.240755      0.287260      0.401187      0.450450      0.499215      0.540051      0.562311
  91   7 3060.6850    4.5748  1.4498 12.3428 -0.0001  0.0160   0.0425   0.0429    0.0455   0.0000   442.7226       1.00408       21.8140       1.60350      -2.70248      0.718897      0.279136      0.382555      0.433358      0.483675      0.533346      0.544696
  91   8 3284.1364    4.0591  2.1752 12.2450  0.0000  0.0205   0.0310   0.0562    0.0321   0.0000   443.2188      0.979025       22.0661      0.576255      -1.29606     -0.404714      0.343329      0.477867      0.541331      0.598398      0.618884      0.653148
  91   9 3502.5414    3.1337  4.3468 11.6735 -0.0003  0.0359   0.0187   0.0957    0.0292   0.0000   443.3019       1.89547       21.0674      0.442853      -4.44817     -0.159663      0.599140      0.856731      0.953986       1.06015       1.15004       1.19836
  92   1 1441.9383    0.1668  0.2488  8.2857  0.0000  0.0084   0.0044   0.0218    0.0170   0.0000   439.9021     -0.367206       21.5328    -0.0326869      -3.92986    -0.0401356      0.141597      0.207117      0.227945      0.261118      0.281245      0.292735
  92   2 1788.1987    0.4559  0.6485  8.6558  0.0000  0.0120   0.0066   0.0292    0.0303   0.0000   440.9488     -0.331408       21.7813     -0.204897      -2.95102     -0.112959      0.206157      0.281998      0.321805      0.362946      0.379214      0.388760
  92   3 2080.3320    0.8900  1.2111  9.2181  0.0000  0.0159   0.0096   0.0421    0.0462   0.0000   442.0286     -0.117042       22.1816    -0.0301024      -3.60739     -0.440430      0.263654      0.355908      0.417447      0.464997      0.481424      0.510278
  92   4 2351.1660    1.5354  1.6022 10.2188  0.0000  0.0182   0.0141   0.0498    0.0398   0.0000   442.0950      0.361522       21.0538     -0.466579      -2.88578       1.08085      0.301405      0.410907      0.482310      0.519130      0.577436      0.593272
  92   5 2599.5739    2.4724  1.6488 11.0503  0.0000  0.0177   0.0213   0.0478    0.0384   0.0000   442.2604      0.186300       20.7899       1.36629      -2.34502      0.208528      0.296583      0.412575      0.473910      0.521797      0.563951      0.590700
  92   6 2840.4275    3.6451  1.4481 11.9062 -0.0002  0.0160   0.0337   0.0438    0.0422   0.0000   442.3584      0.340787       20.7547      0.843552      -3.76195     -0.533805      0.273720      0.380346      0.425722      0.473437      0.516719      0.536573
  92   7 3072.7980    4.5509  1.4621 12.4156  0.0000  0.0163   0.0424   0.0430    0.0426   0.0000   442.6653      0.750317       21.7207       1.33331      -2.75450      0.235061      0.279761      0.388388      0.432489      0.482487      0.543154      0.559477
  92   8 3297.0077    4.0196  2.2636 12.1258  0.0000  0.0215   0.0303   0.0568    0.0341   0.0000   443.1744       2.28180       20.7261      0.264039      -2.02026       1.25651      0.349047      0.502806      0.560310      0.623504      0.658713      0.702593
  92   9 3516.3452    2.9035  4.2231 11.7936  0.0007  0.0371   0.0183   0.0984    0.0266   0.0000   443.3881       1.17692       21.6971     -0.401652      -1.99076       2.45045      0.592494      0.848792      0.950924       1.08460       1.12060       1.16929
  93   0  980.2542    0.0279  0.0126  8.4674  0.0000  0.0184   0.0057   0.0091    0.0134   0.0000   436.8419     -0.103593       21.0847      0.684596      -3.38783      -1.06144      0.233587      0.367159      0.495893      0.500290      0.465317      0.589046
  93   1 1448.5610    0.1758  0.2440  8.2788  0.0000  0.0084   0.0045   0.0193    0.0170   0.0000   439.8411     -0.290346       21.5481     0.0780729      -3.45932     -0.303229      0.135367      0.191219      0.209712      0.247696      0.266010      0.288803
  93   2 1795.3570    0.4806  0.6771  8.6087  0.0000  0.0121   0.0066   0.0294    0.0321   0.0000   440.5344     -0.172219       21.9262      0.230502      -3.09144     -0.338430      0.190713      0.276855      0.301396      0.345542      0.373147      0.381718
  93   3 2088.8359    0.9042  1.1856  9.2743  0.0000  0.0156   0.0098   0.0423    0.0491   0.0000   441.5720     -0.130881       21.6375  -0.000334945      -3.33342    -0.0157968      0.257298      0.359402      0.414775      0.455434      0.487181      0.525173
  93   4 2360.4623    1.5701  1.5830 10.1870  0.0000  0.0180   0.0142   0.0476    0.0405   0.0000   441.6569      0.314138       22.2235      0.368668      -2.86005     -0.475168      0.298602      0.410364      0.465325      0.526294      0.570761      0.592253
  93   5 2609.8059    2.4724  1.6892 11.1121  0.0000  0.0182   0.0212   0.0490    0.0380   0.0000   442.4256    -0.0783372       21.9697       1.88835      -1.99074      -1.12256      0.300688      0.415573      0.476868      0.515688      0.562236      0.576396
  93   6 2851.6836    3.7318  1.4174 11.9936  0.0002  0.0162   0.0350   0.0420    0.0442   0.0000   442.5412       1.47319       21.1424      0.489625      -3.27865      0.519969      0.272525      0.378750      0.430586      0.470031      0.516540      0.533712
  93   7 3084.8505    4.5559  1.4465 12.4305  0.0000  0.0165   0.0421   0.0429    0.0423   0.0000   442.9868      0.921759       20.5699       2.08482      -2.07776     -0.383210      0.267887      0.382304      0.422718      0.474326      0.492783      0.521986
  93   8 3309.9017    3.9552  2.3008 12.2469 -0.0000  0.0217   0.0298   0.0586    0.0309   0.0000   443.5532       1.25406       20.0481      0.612572     -0.352118      0.839915      0.352062      0.504652      0.563841      0.632808      0.669576      0.687919
  93   9 3529.8339    2.8473  4.4329 11.7178 -0.0007  0.0383   0.0169   0.1009    0.0274   0.0000   443.6545       1.76336       20.9133       3.26456      -1.41395      0.158632      0.613946      0.879862      0.981494       1.10523       1.15457       1.23550
  94   1 1455.1362    0.1813  0.2412  8.2588  0.0000  0.0081   0.0045   0.0191    0.0168   0.0000   439.8941     -0.116770       21.5573      0.256156      -3.63910      0.431177      0.142972      0.172513      0.205828      0.236002      0.257448      0.273082
  94   2 1802.4437    0.4956  0.6781  8.5908  0.0000  0.0118   0.0067   0.0290    0.0326   0.0000   440.7496     -0.448002       21.8390     -0.123815      -4.48731     -0.556990      0.196811      0.266561      0.307388      0.349158      0.379851      0.391251
  94   3 2097.2670    0.9755  1.1764  9.1805  0.0000  0.0150   0.0102   0.0401    0.0517   0.0000   441.4564     -0.453678       22.1179      0.105456      -3.47215     -0.797302      0.243980      0.346857      0.381745      0.441305      0.469540      0.486771
  94   4 2369.6647    1.5824  1.6041 10.2484 -0.0001  0.0179   0.0143   0.0498    0.0387   0.0000   441.2682     -0.326647       21.3750    0.00875328      -1.99610      0.688488      0.294522      0.408958      0.461999      0.503671      0.558146      0.571815
  94   5 2619.9799    2.5408  1.6634 11.0168  0.0000  0.0179   0.0218   0.0469    0.0410   0.0000   442.3812     -0.584890       21.0708      0.134779      -2.51023      0.399502      0.292152      0.404048      0.458787      0.510891      0.536955      0.569108
  94   6 2862.8556    3.7415  1.4174 11.9721 -0.0035  0.0161   0.0347   0.0430    0.0409   0.0000   442.4895       1.03312       21.6417       1.04135      -3.06534     -0.375604      0.271920      0.372147      0.430134      0.471956      0.505498      0.537130
  94   7 3096.7887    4.5097  1.5022 12.4316  0.0000  0.0165   0.0404   0.0444    0.0376   0.0000   442.8012       1.34415       20.9049     0.0730689      -2.73420       1.31894      0.268034      0.378482      0.432294      0.475416      0.520487      0.540308
  94   8 3322.6445    3.9192  2.4386 12.1130  0.0000  0.0224   0.0284   0.0596    0.0314   0.0000   443.6616       1.24608       20.1812       2.53002      -2.15678      0.151541      0.359435      0.503838      0.572202      0.645172      0.677239      0.701493
  94   9 3543.6296    3.3067  5.5081 11.2944  0.0182  0.0284   0.0101   0.0537    0.0064   0.0000   444.4569       1.07208       21.4378       2.67002      -1.65038     0.0936415      0.640699      0.695010      0.949294      0.929601       1.02573      0.788725
  95   1 1461.7049    0.1770  0.2617  8.2930  0.0000  0.0090   0.0044   0.0211    0.0171   0.0000   439.7763    -0.0894898       21.8649      0.382350      -3.53965      0.235028      0.135719      0.200020      0.215506      0.241576      0.273079      0.278436
  95   2 1809.4963    0.5176  0.7335  8.5525  0.0000  0.0119   0.0067   0.0302    0.0346   0.0000   440.5561     -0.345762       21.6123    -0.0978835      -3.10516     0.0944449      0.194857      0.263206      0.305330      0.338487      0.354698      0.378043
  95   3 2105.6496    0.9613  1.2235  9.2519  0.0000  0.0158   0.0100   0.0406    0.0490   0.0000   441.5727     -0.403821       21.7929     -0.648358      -3.37647       1.53867      0.254224      0.356605      0.402301      0.438874      0.477048      0.496449
  95   4 2378.8227    1.6295  1.6064 10.3211  0.0000  0.0183   0.0146   0.0481    0.0397   0.0000   442.3170      0.263760       21.3806     0.0170273      -3.13408      0.168989      0.290418      0.409134      0.459318      0.514638      0.543852      0.571945
  95   5 2630.0217    2.5852  1.6685 11.2069  0.0000  0.0180   0.0220   0.0470    0.0377   0.0000   442.4101     0.0224389       21.7646     -0.223632      -3.45702     -0.486272      0.296324      0.416703      0.472542      0.517897      0.569056      0.575783
  95   6 2874.0066    3.8040  1.4898 11.9072 -0.0001  0.0165   0.0341   0.0427    0.0443   0.0000   442.4260      0.177132       22.1479      0.141375      -3.53158     -0.455761      0.265545      0.371703      0.426622      0.468987      0.514595      0.540439
  95   7 3108.6870    4.5228  1.5605 12.4650 -0.0000  0.0169   0.0405   0.0457    0.0393   0.0000   442.2134       1.42330       22.0534     -0.585493      -2.27420      0.158654      0.274194      0.388439      0.429530      0.484445      0.519781      0.549704
  95   8 3335.4041    3.8276  2.8037 12.0111  0.0000  0.0241   0.0259   0.0650    0.0309   0.0000   443.0831      0.903085       20.6787       1.10035      -1.28171      0.647185      0.386931      0.543749      0.612301      0.681498      0.724777      0.745423
  95   9 3557.1462    2.7163  4.5026 11.6709  0.0017  0.0367   0.0093   0.0992    0.0082   0.0000   443.4826      0.791126       19.3447       2.20181     -0.861398     -0.584341      0.603753      0.819976      0.956925       1.03313       1.13639       1.19139
  96   0  995.5642    0.0296  0.0071  8.3849  0.0000  0.0084   0.0066   0.0065    0.0132   0.0000   436.9291     -0.157004       21.3855      0.812661      -2.79745      0.333549      0.148708      0.168399      0.211780      0.301053      0.421259      0.363114
  96   1 1468.1860    0.1840  0.2541  8.2242  0.0000  0.0080   0.0045   0.0203    0.0170   0.0000   440.0765     -0.209326       21.9047     -0.298945      -3.29591      0.156134      0.132397      0.175271      0.200237      0.228349      0.252882      0.257659
  96   2 1816.5050    0.5029  0.7000  8.6387  0.0000  0.0118   0.0068   0.0301    0.0320   0.0000   440.5364     -0.205716       21.6446      0.193313      -3.54987   -0.00560395      0.189726      0.261879      0.298544      0.332499      0.374864      0.380981
  96   3 2114.0315    0.9637  1.1915  9.3930  0.0000  0.0159   0.0105   0.0415    0.0484   0.0000   442.0282     -0.488743       22.1976      0.265801      -3.42675      0.527478      0.251962      0.361452      0.407872      0.458004      0.486362      0.504522
  96   4 2387.8393    1.6772  1.6793 10.2397  0.0000  0.0184   0.0147   0.0488    0.0412   0.0000   441.7689      0.602476       21.7894      0.585051      -1.46072      0.399496      0.298626      0.410809      0.464659      0.518976      0.557794      0.588359
  96   5 2640.0939    2.6816  1.7365 11.0637  0.0000  0.0180   0.0222   0.0476    0.0403   0.0000   442.8499      0.901546       20.5983      0.865153      -2.47885      0.571425      0.291756      0.410131      0.452366      0.512291      0.552546      0.574900
  96   6 2885.1080    3.8118  1.4621 12.0086  0.0000  0.0161   0.0348   0.0438    0.0403   0.0000   443.0624      0.618935       21.4878      0.609579      -3.46567     -0.403294      0.256848      0.354359      0.405646      0.449696      0.482762      0.509550
  96   7 3120.5210    4.6730  1.6286 12.2925  0.0000  0.0164   0.0394   0.0453    0.0387   0.0000   442.7531       1.10604       22.1830      0.406505      -3.33243       1.23538      0.267521      0.368730      0.422165      0.464883      0.501689      0.514831
  96   8 3348.0454    3.7489  2.7655 11.9977  0.0000  0.0245   0.0256   0.0643    0.0301   0.0000   442.8602       1.34677       20.4894      0.753115     -0.467737      -1.35711      0.384423      0.541635      0.610388      0.684850      0.725737      0.758947
  96   9 3570.4899    2.8943  5.1048 11.6001  0.0005  0.0433   0.0160   0.1131    0.0278   0.0000   444.6318      0.281822       20.1969      0.669306      -3.22674       1.33847      0.669447      0.965008       1.06056       1.21593       1.25162       1.33039
  97   0 1000.6276    0.0332  0.0188  8.4102  0.0000  0.0150   0.0055   0.0115    0.0132   0.0000   436.7398    -0.0957994       20.9378      0.274484      -3.51017       1.02067      0.194519      0.262300      0.345471      0.383508      0.355339      0.437900
  97   1 1474.6478    0.1886  0.2847  8.2565  0.0000  0.0088   0.0044   0.0212    0.0177   0.0000   439.7627     -0.261286       21.7268      0.363559      -3.31835      0.256307      0.144511      0.194329      0.229342      0.251853      0.259644      0.279267
  97   2 1823.4613    0.5206  0.7410  8.6703  0.0000  0.0124   0.0069   0.0305    0.0338   0.0000   440.7379     -0.203649       21.8759     0.0897513      -3.22397     -0.333780      0.197557      0.273756      0.312430      0.345161      0.374140      0.399265
  97   3 2122.2858    0.9633  1.2518  9.4651  0.0000  0.0161   0.0103   0.0427    0.0447   0.0000   441.5266      0.243500       22.0285      0.524325      -3.18745     -0.171485      0.263809      0.360009      0.411113      0.454439      0.484628      0.517654
  97   4 2396.8185    1.6978  1.7917 10.2833  0.0000  0.0189   0.0143   0.0525    0.0395   0.0000   441.7043     -0.223448       21.0308      0.368613      -2.59287      0.887934      0.295449      0.415337      0.472831      0.523898      0.564607      0.584514
  97   5 2650.1179    2.7045  1.6256 11.2609  0.0000  0.0175   0.0233   0.0470    0.0397   0.0000   441.7696       1.22842       20.6673      0.897014      -2.58143      0.598259      0.278434      0.399530      0.442281      0.496677      0.538293      0.548309
  97   6 2896.1268    3.8689  1.4541 12.0454 -0.0000  0.0162   0.0350   0.0428    0.0411   0.0000   442.8643      0.155485       22.2449      0.972080      -2.90158     -0.517116      0.255045      0.369527      0.407351      0.452577      0.484183      0.507060
  97   7 3132.3225    4.4803  1.6101 12.4114 -0.0000  0.0169   0.0386   0.0466    0.0375   0.0000   442.9816      0.849731       22.0271       1.41473      -2.27294       1.01654      0.266118      0.378531      0.415391      0.474965      0.501269      0.527231
  97   8 3360.6356    3.7649  3.0226 11.8971  0.0000  0.0251   0.0242   0.0684    0.0311   0.0000   443.9243       1.63147       20.0644       1.72806      -2.09363       1.61632      0.393290      0.549720      0.622340      0.696167      0.747540      0.772384
  97   9 3583.8701    2.7203  5.2057 11.5813 -0.0056  0.0450   0.0145   0.1176    0.0283   0.0000   444.0641       2.20746       19.7645       1.12117      -1.10352       1.31542      0.683769      0.975532       1.09394       1.23322       1.27679       1.33639
  98   1 1481.0356    0.1971  0.3123  8.2142  0.0000  0.0090   0.0044   0.0223    0.0178   0.0000   439.8840     -0.214181       21.3152     -0.230068      -3.30479      0.392638      0.139553      0.188853      0.220950      0.240872      0.251849      0.265267
  98   2 1830.3383    0.5205  0.7095  8.7209  0.0000  0.0120   0.0069   0.0294    0.0326   0.0000   440.8364     -0.433806       21.4439      0.461157      -3.85185      0.234845      0.191779      0.263787      0.300388      0.332050      0.360326      0.378756
  98   3 2130.5436    0.9668  1.2604  9.5533  0.0000  0.0166   0.0104   0.0437    0.0432   0.0000   440.8445    -0.0186522       21.7223    -0.0644058      -4.11180      0.355917      0.255696      0.359571      0.396242      0.457075      0.498332      0.512010
  98   4 2405.7918    1.7555  1.6241 10.4889  0.0000  0.0184   0.0157   0.0493    0.0401   0.0000   442.3022       1.05553       21.3944      0.283815      -3.29058      0.727012      0.280708      0.397351      0.443880      0.489074      0.537191      0.556861
  98   5 2660.0412    2.7660  1.6824 11.2614  0.0000  0.0177   0.0233   0.0477    0.0394   0.0000   442.9601      0.298962       21.3340      0.858677      -3.33217      -1.01772      0.277608      0.388730      0.439297      0.489389      0.534699      0.557600
  98   6 2907.0052    3.9765  1.4973 11.9971 -0.0000  0.0162   0.0348   0.0426    0.0405   0.0000   443.1356       1.10969       20.9598     -0.252862      -3.41713      0.377854      0.249869      0.352887      0.397278      0.437155      0.468598      0.495006
  98   7 3143.9874    4.5397  1.7290 12.3644  0.0000  0.0173   0.0375   0.0471    0.0363   0.0000   443.0127       1.56003       20.2259       1.15774      -2.43465      0.939177      0.276296      0.385112      0.438369      0.488326      0.529917      0.556372
  98   8 3373.1814    3.7185  2.9433 12.0096 -0.0000  0.0252   0.0246   0.0684    0.0297   0.0000   443.3396      0.184525       21.3742      0.778588     -0.444926      0.627819      0.388863      0.561782      0.618568      0.697246      0.760828      0.796346
  98   9 3597.0989    2.8110  5.8158 11.4168  0.0058  0.0482   0.0087   0.1223    0.0108   0.0000   443.4860      0.613441       23.2410       2.29062      -3.26507       2.46974      0.735954       1.03961       1.17164       1.29218       1.38523       1.43679
  99   0 1010.5993    0.0342  0.0077  8.3494  0.0000  0.0117   0.0062   0.0050    0.0129   0.0000   436.8497     -0.175483       21.7424      0.688627      -3.57951     -0.586384      0.183573      0.152964      0.368278      0.251263      0.317359      0.271338
  99   1 1487.4222    0.2021  0.3118  8.2007  0.0000  0.0090   0.0044   0.0209    0.0179   0.0000   439.5485     -0.639734       21.4658      0.427790      -3.52863     -0.149464      0.147430      0.196156      0.224216      0.244902      0.270422      0.286802
  99   2 1837.1634    0.5386  0.7888  8.6667  0.0000  0.0125   0.0069   0.0324    0.0348   0.0000   440.4649     -0.280973       21.7819    -0.0321319      -2.99534      0.125270      0.196071      0.270714      0.308013      0.347957      0.374172      0.395738
  99   3 2138.7128    1.0132  1.2323  9.5672  0.0000  0.0158   0.0107   0.0422    0.0434   0.0000   441.3681     -0.230860       22.0886      0.435955      -3.23921     -0.451881      0.250577      0.337036      0.392926      0.427009      0.460881      0.474813
  99   4 2414.6160    1.7583  1.8204 10.3330 -0.0000  0.0191   0.0145   0.0519    0.0390   0.0000   441.7573     -0.430651       21.2577     -0.499133      -2.58174      0.113801      0.292810      0.414542      0.472857      0.519227      0.552612      0.582899
  99   5 2669.9581    2.7952  1.6466 11.3571  0.0000  0.0176   0.0239   0.0469    0.0372   0.0000   442.5602      0.301241       21.4078      0.435506      -2.59500     -0.520148      0.275200      0.392434      0.448288      0.486429      0.537238      0.552007
  99   6 2917.8744    3.9663  1.4751 12.1732  0.0002  0.0165   0.0357   0.0435    0.0394   0.0000   442.5076      0.617827       21.2599      0.558334      -2.58881      0.531033      0.248926      0.357720      0.395832      0.445962      0.472319      0.485466
  99   7 3155.6396    4.5448  1.6937 12.4044 -0.0000  0.0177   0.0380   0.0465    0.0369   0.0000   442.9638      0.722731       21.6782      0.998209      -2.80333      0.264022      0.268243      0.385699      0.425803      0.473994      0.502649      0.542490
  99   8 3385.6301    3.6607  3.1084 11.9317  0.0000  0.0258   0.0239   0.0722    0.0306   0.0000   443.2918       1.36070       20.4328       1.05312      -1.64683       1.38284      0.398982      0.562334      0.629831      0.707728      0.756920      0.801816
 100   1 1493.7436    0.1946  0.3173  8.2131  0.0000  0.0094   0.0043   0.0226    0.0177   0.0000   439.9148     -0.278347       21.3672      0.198779      -3.53473      0.451130      0.153683      0.200052      0.219540      0.256803      0.296190      0.307302
 100   2 1843.9637    0.5416  0.7639  8.6850  0.0000  0.0127   0.0069   0.0306    0.0341   0.0000   440.4776     -0.260856       21.5321     -0.124658      -3.68742      0.159093      0.188678      0.273460      0.295956      0.334162      0.372387      0.381483
 100   3 2146.8337    1.0334  1.3916  9.5239  0.0000  0.0171   0.0102   0.0442    0.0403   0.0000   441.4278      0.132410       22.1007     -0.742367      -3.87276    -0.0680112      0.263596      0.358629      0.411814      0.460319      0.489237      0.508865
 100   4 2423.4516    1.7928  1.7955 10.2784  0.0000  0.0188   0.0146   0.0499    0.0412   0.0000   441.5761      0.180611       21.4608       1.48560      -2.98912      -1.06662      0.291215      0.397629      0.462894      0.508294      0.543963      0.568619
 100   5 2679.7886    2.8026  1.6527 11.3878  0.0047  0.0174   0.0239   0.0474    0.0380   0.0000   442.3575      0.672720       21.9726     -0.236567      -2.98507      0.834537      0.266501      0.376317      0.420508      0.462353      0.513330      0.533368
 100   6 2928.7105    4.1293  1.5031 11.9587  0.0000  0.0158   0.0356   0.0418    0.0426   0.0000   442.5983      0.973084       21.7636      0.387051      -3.52223      0.245564      0.248665      0.345607      0.401395      0.432898      0.468044      0.488283
 100   7 3167.2121    4.6206  1.7721 12.1985 -0.0000  0.0175   0.0369   0.0469    0.0395   0.0000   442.5065      0.528126       21.2919      0.973542      -2.91974       1.22386      0.265239      0.378986      0.426888      0.472451      0.511397      0.531680
 100   8 3397.9938    3.5592  3.4548 11.8838 -0.0002  0.0285   0.0219   0.0778    0.0291   0.0000   443.2754       2.30412       19.2915       1.05110      -2.07067     -0.885994      0.423937      0.598140      0.684752      0.754311      0.804043      0.830963
 101   1 1500.0035    0.2025  0.3150  8.2733  0.0000  0.0090   0.0044   0.0220    0.0176   0.0000   439.7201     -0.177247       21.6982     0.0755000      -3.34537     -0.109313      0.137944      0.183639      0.219246      0.230533      0.264986      0.263812
 101   2 1850.7235    0.5474  0.7940  8.7077  0.0000  0.0125   0.0069   0.0324    0.0342   0.0000   440.6499     -0.223322       21.0897      0.181746      -2.63010     -0.276620      0.183677      0.261285      0.292206      0.318751      0.357718      0.370294
 101   3 2154.9367    1.0518  1.2462  9.6146  0.0000  0.0160   0.0110   0.0416    0.0445   0.0000   441.3005      0.168403       21.6649      0.239410      -3.38145     0.0519070      0.247473      0.340457      0.388439      0.423649      0.467123      0.473658
 101   4 2432.2012    1.8116  1.7936 10.4433  0.0065  0.0188   0.0149   0.0513    0.0389   0.0000   441.7346      0.396014       21.8139     -0.156813      -2.77153    -0.0832086      0.283508      0.389055      0.449570      0.496846      0.526122      0.542281
 101   5 2689.6096    2.8221  1.7009 11.4663  0.0000  0.0179   0.0237   0.0487    0.0347   0.0000   442.3857      0.946284       22.4504       1.14008      -3.09855      0.437298      0.270887      0.377459      0.420499      0.477118      0.506708      0.530115
 101   6 2939.4931    4.0892  1.5014 12.1382  0.0000  0.0163   0.0354   0.0422    0.0382   0.0000   442.6271      0.370963       21.9819     -0.100698      -3.64933      0.378195      0.242255      0.341346      0.386858      0.426031      0.465819      0.487196
 101   7 3178.7046    4.5133  1.8286 12.3442  0.0000  0.0180   0.0360   0.0482    0.0352   0.0000   443.0555       1.62315       21.0776       1.70993      -2.43222      0.710342      0.272717      0.380015      0.433606      0.477228      0.527370      0.556902
 101   8 3410.3449    3.5381  3.5796 11.8687  0.0005  0.0303   0.0217   0.0797    0.0297   0.0000   442.8453       1.65301       21.1733      0.509440      -2.26171      0.150307      0.434022      0.638776      0.703559      0.793738      0.827159      0.875559
 102   0 1025.3777    0.0342  0.0184  8.2746 -0.0022  0.0181   0.0050   0.0118    0.0129   0.0000   437.0144      0.617696       20.5818       1.20348      -2.81903      -1.08422      0.201009      0.441585      0.684820      0.496179      0.652594      0.808035
 102   1 1506.2458    0.2122  0.3026  8.1749  0.0000  0.0082   0.0044   0.0209    0.0176   0.0000   439.8564     -0.286087       21.2919     -0.202586      -3.43291     -0.318202      0.133882      0.161251      0.186036      0.224222      0.222346      0.236780
 102   2 1857.4020    0.5696  0.7993  8.6652  0.0000  0.0121   0.0070   0.0315    0.0355   0.0000   441.0293      0.557110       21.4342     -0.357788      -3.76841      0.599368      0.189665      0.248377      0.293876      0.323553      0.346742      0.365208
 102   3 2162.9060    1.0722  1.3901  9.4281  0.0000  0.0166   0.0102   0.0434    0.0418   0.0000   442.2722       1.03348       21.3187     -0.324978      -2.28681     -0.702504      0.245008      0.345377      0.393396      0.440257      0.476555      0.502360
 102   4 2440.9194    1.8418  1.7785 10.4942  0.0000  0.0192   0.0154   0.0512    0.0383   0.0000   442.2531     -0.191550       21.6321      0.614974      -1.88490     -0.459727      0.281581      0.404710      0.453267      0.507863      0.555200      0.577878
 102   5 2699.3605    2.9411  1.6579 11.3230 -0.0000  0.0174   0.0242   0.0462    0.0377   0.0000   441.9711      0.802448       21.8905      0.783837      -3.25459     -0.554352      0.254994      0.366083      0.404593      0.459760      0.486529      0.509859
 102   6 2950.1448    4.2281  1.5181 12.0415  0.0001  0.0160   0.0363   0.0424    0.0410   0.0000   442.0629      0.191856       21.3217       1.30258      -3.17962      0.320875      0.239101      0.339337      0.379583      0.424484      0.460634      0.475297
 102   7 3190.1933    4.4564  1.8845 12.2180 -0.0000  0.0180   0.0345   0.0490    0.0351   0.0000   442.8499      0.839156       21.5534      0.115052      -1.71567      0.484907      0.271558      0.382910      0.424548      0.467673      0.509088      0.532921
 102   8 3422.6953    3.4522  3.4706 11.8755  0.0000  0.0294   0.0216   0.0790    0.0289   0.0000   443.3376      0.737234       19.0558       1.88691     -0.921837      0.405037      0.435839      0.623484      0.702586      0.778328      0.839821      0.882153
 103   0 1030.3153    0.0431  0.0289  8.3037  0.0000  0.0159   0.0053   0.0164    0.0130   0.0000   436.3569      0.185994       20.9293     -0.400891      -3.99702      0.175455      0.206126      0.296393      0.385351      0.293458      0.547202      0.406288
 103   1 1512.4298    0.2037  0.3298  8.2173  0.0000  0.0094   0.0043   0.0214    0.0178   0.0000   439.6479     -0.145228       21.7085     -0.137046      -3.74141     -0.277538      0.142447      0.200310      0.218335      0.238418      0.259336      0.277637
 103   2 1864.0619    0.5817  0.8200  8.6906  0.0000  0.0126   0.0071   0.0314    0.0365   0.0000   440.6518     -0.476391       21.5872     -0.186373      -3.22594   -0.00874134      0.184863      0.258349      0.290425      0.326900      0.339684      0.355642
 103   3 2170.8950    1.0681  1.3758  9.5713  0.0001  0.0171   0.0104   0.0436    0.0408   0.0000   441.2832    -0.0345543       20.8499    -0.0236194      -2.03321       1.29290      0.243255      0.358230      0.387369      0.447344      0.479955      0.495132
 103   4 2449.5024    1.8848  1.8756 10.4405 -0.0001  0.0191   0.0149   0.0522    0.0390   0.0000   441.7659       1.51012       21.3259     -0.158129      -3.22845       1.07956      0.280261      0.397670      0.443064      0.494889      0.536534      0.555653
 103   5 2709.0884    2.9639  1.7102 11.3907 -0.0007  0.0178   0.0243   0.0477    0.0390   0.0000   442.7243      0.420763       21.1736      0.565557      -2.94398      0.316280      0.260038      0.375087      0.416409      0.463777      0.492156      0.516516
 103   6 2960.7883    4.2015  1.5095 12.1378  0.0000  0.0160   0.0359   0.0428    0.0388   0.0000   442.8283      0.847130       21.6371       1.19384      -3.68393      0.313998      0.233196      0.338505      0.376368      0.409027      0.450750      0.471797
 103   7 3201.5438    4.4065  1.9765 12.2277  0.0000  0.0186   0.0331   0.0498    0.0348   0.0000   442.6465       1.34533       21.6938      0.714018      -2.66431     -0.493535      0.278267      0.390279      0.442443      0.490752      0.520207      0.546222
 103   8 3434.9027    3.4750  3.8276 11.8145  0.0007  0.0318   0.0203   0.0832    0.0298   0.0000   441.8320     0.0703137       20.9688       1.65291      -2.97774     -0.445098      0.458402      0.663366      0.727164      0.834620      0.887795      0.934569
 104   1 1518.5937    0.2143  0.3634  8.1778  0.0000  0.0096   0.0043   0.0236    0.0184   0.0000   439.4500     -0.381169       21.6847     -0.254209      -3.52420      0.474540      0.142584      0.195005      0.221006      0.247774      0.258484      0.283500
 104   2 1870.6733    0.5656  0.8047  8.7633  0.0000  0.0126   0.0071   0.0326    0.0348   0.0000   440.2973     0.0563884       21.3367      0.338421      -2.56991      0.323388      0.180711      0.262404      0.286062      0.327670      0.345656      0.363744
 104   3 2178.8468    1.1088  1.3695  9.5599  0.0000  0.0161   0.0106   0.0440    0.0410   0.0000   441.9647      0.362246       22.4553     -0.318833      -3.40081     -0.140298      0.238917      0.328390      0.370383      0.419659      0.452201      0.475068
 104   4 2458.0863    1.9078  1.8059 10.5488  0.0000  0.0189   0.0156   0.0505    0.0375   0.0000   441.3675      0.742722       21.3326     -0.322452      -3.85589     -0.700655      0.280389      0.388316      0.445188      0.487508      0.541017      0.565879
 104   5 2718.7510    2.9973  1.7139 11.3416 -0.0082  0.0179   0.0242   0.0458    0.0382   0.0000   442.8395  -0.000223991       21.6874      0.334623      -3.24207      0.422039      0.258887      0.370250      0.413326      0.457172      0.500375      0.513207
 104   6 2971.3536    4.1893  1.5581 12.0951 -0.0075  0.0162   0.0351   0.0434    0.0376   0.0000   442.9274      0.632284       21.1468       1.02601      -2.76062     0.0800357      0.240650      0.338647      0.380091      0.420892      0.457312      0.477341
 104   7 3212.9240    4.3658  2.0888 12.1614  0.0000  0.0190   0.0318   0.0529    0.0339   0.0000   442.3021      0.714155       20.5933     -0.486805      -3.18867      0.530629      0.280982      0.402192      0.451268      0.504052      0.538351      0.575642
 104   8 3447.0189    3.2980  3.6958 11.8761 -0.0016  0.0314   0.0200   0.0849    0.0281   0.0000   443.6917       1.42003       20.3931       1.50447      -1.17812       1.58990      0.449456      0.640463      0.724096      0.807724      0.857179      0.897454
 105   0 1039.9897    0.0443  0.0769  8.2306  0.0000  0.0175   0.0050   0.0277    0.0131   0.0000   436.5383     -0.311919       20.7999      0.285325      -2.36475      0.248954      0.228853      0.335772      0.384336      0.406788      0.462700      0.515556
 105   1 1524.6887    0.2244  0.3661  8.1430  0.0000  0.0093   0.0044   0.0226    0.0186   0.0000   439.7683     -0.406567       21.6546      0.144465      -3.10623      0.499927      0.141345      0.183268      0.211561      0.247558      0.253405      0.267194
 105   2 1877.2280    0.5961  0.8423  8.6514  0.0000  0.0122   0.0071   0.0327    0.0367   0.0000   440.3122      0.251246       22.1445     0.0925890      -3.57243     -0.322617      0.180220      0.246190      0.281246      0.311332      0.336727      0.345725
 105   3 2186.7252    1.1305  1.4368  9.4492 -0.0000  0.0167   0.0104   0.0438    0.0428   0.0000   441.2664     -0.517358       21.6177     0.0858362      -3.56544     -0.247621      0.241393      0.337905      0.381159      0.423239      0.450240      0.477572
 105   4 2466.5986    1.8778  1.8486 10.6332  0.0000  0.0194   0.0157   0.0534    0.0367   0.0000   441.6332      0.632648       21.7906  -0.000843245      -2.48253     -0.121911      0.288492      0.390940      0.454006      0.501979      0.536243      0.560599
 105   5 2728.3839    3.0471  1.6878 11.4410 -0.0001  0.0172   0.0251   0.0470    0.0384   0.0000   442.0149      0.614110       22.6479      0.399056      -3.27695     -0.537383      0.261847      0.358082      0.400311      0.441015      0.484568      0.506460
 105   6 2981.8658    4.2379  1.5661 12.1259  0.0000  0.0166   0.0358   0.0428    0.0394   0.0000   442.7555      0.519615       21.9730      0.650800      -2.77702     -0.369699      0.240313      0.338805      0.386424      0.431960      0.454204      0.489235
 105   7 3224.1823    4.3301  2.0171 12.2606  0.0000  0.0191   0.0325   0.0512    0.0326   0.0000   443.0025       1.07018       21.6112      0.630591      -2.43437       1.72152      0.276384      0.385602      0.439730      0.490659      0.523178      0.556386
 105   8 3459.1655    3.3892  4.2632 11.7821  0.0020  0.0355   0.0188   0.0924    0.0281   0.0000   443.4369       1.42602       20.2874      0.147662      -1.60552     -0.920179      0.498272      0.711797      0.814730      0.905108      0.956679       1.01649
 106   0 1044.8164    0.0322  0.0160  8.2177 -0.0027  0.0147   0.0048   0.0065    0.0127   0.0000   436.9067     -0.430207       20.8546      0.782655      -2.74170      0.628702      0.151380      0.257825      0.289900      0.298376      0.291622      0.279526
 106   1 1530.7729    0.2288  0.3463  8.1801  0.0000  0.0088   0.0045   0.0217    0.0184   0.0000   439.7235     -0.323805       21.6518      0.360166      -3.63714      0.378972      0.128995      0.181300      0.200247      0.222159      0.246669      0.258013
 106   2 1883.7627    0.5987  0.9041  8.7065  0.0000  0.0132   0.0071   0.0336    0.0375   0.0000   440.6556    -0.0545569       21.1391      0.169548      -2.88380      0.306424      0.193651      0.266203      0.304339      0.328564      0.361311      0.380595
 106   3 2194.5554    1.1474  1.4562  9.5280  0.0000  0.0168   0.0106   0.0443    0.0425   0.0000   441.3446     -0.457781       21.4034      0.588284      -3.39487     -0.594030      0.245341      0.340460      0.387322      0.421633      0.459366      0.478943
 106   4 2475.0485    1.9846  1.8375 10.6452  0.0000  0.0190   0.0162   0.0519    0.0370   0.0000   442.3360      0.413667       21.5756      0.339465      -1.95457     -0.313755      0.274924      0.379716      0.438493      0.482147      0.532389      0.549295
 106   5 2737.9255    3.0754  1.7929 11.4331  0.0044  0.0177   0.0244   0.0485    0.0374   0.0000   442.0670       1.60567       21.0835     -0.708961      -3.24518      0.210951      0.258798      0.359497      0.404211      0.448979      0.482193      0.516679
 106   6 2992.2895    4.3183  1.6638 12.0764 -0.0001  0.0163   0.0347   0.0454    0.0373   0.0000   442.7744      0.830253       22.0797       1.06854      -3.48708      0.712335      0.234720      0.333254      0.375601      0.415561      0.456633      0.477478
 106   7 3235.4343    4.3257  2.1404 12.2143 -0.0003  0.0192   0.0315   0.0534    0.0330   0.0000   443.2194      0.514578       21.7750      0.818520      -1.85405     -0.243015      0.284236      0.395325      0.453377      0.498829      0.539348      0.563000
 106   8 3471.2297    3.1779  3.9465 11.9055 -0.0009  0.0348   0.0193   0.0919    0.0274   0.0000   443.6053       2.60295       20.3841      0.970438      -2.00634       1.23191      0.480782      0.700615      0.781089      0.870442      0.951538      0.990464
 107   0 1049.6241    0.0498  0.0705  8.1632  0.0000  0.0159   0.0047   0.0208    0.0130   0.0000   437.1652     -0.264365       21.6080      0.471342      -4.26126      0.256168      0.228073      0.318002      0.389257      0.410105      0.428924      0.503988
 107   1 1536.7955    0.2310  0.3704  8.1290  0.0000  0.0090   0.0044   0.0233    0.0187   0.0000   439.4601    -0.0568338       21.2520     -0.155860      -3.65763      0.240437      0.131891      0.172291      0.202703      0.221454      0.235105      0.246228
 107   2 1890.2491    0.6118  0.8504  8.7063  0.0000  0.0128   0.0072   0.0322    0.0370   0.0000   440.5340     -0.154731       21.6569      0.796369      -3.92877      0.521689      0.175912      0.259697      0.284660      0.318484      0.346080      0.362509
 107   3 2202.3233    1.1412  1.4713  9.5430  0.0000  0.0169   0.0105   0.0454    0.0411   0.0000   441.4319    -0.0607686       21.8477      0.672607      -2.97739     -0.332696      0.248578      0.345152      0.390256      0.434073      0.480858      0.494334
 107   4 2483.5647    1.9817  1.7428 10.7447  0.0000  0.0189   0.0168   0.0505    0.0361   0.0000   442.2923     -0.439529       21.3951       1.22484      -2.77941      0.765487      0.272735      0.370908      0.436274      0.476947      0.504327      0.529447
 107   5 2747.5129    3.1200  1.6554 11.5757  0.0000  0.0168   0.0255   0.0466    0.0340   0.0000   442.1001      0.280117       22.0172      0.565357      -3.05178       1.07901      0.244784      0.340579      0.391870      0.429993      0.458958      0.481947
 107   6 3002.6874    4.4790  1.6156 12.0619  0.0000  0.0157   0.0358   0.0437    0.0381   0.0000   442.7889       1.00777       21.8981       1.11510      -3.44192      0.966935      0.231862      0.321538      0.367524      0.408428      0.443596      0.462601
 107   7 3246.5586    4.2191  2.1728 12.2478 -0.0000  0.0198   0.0306   0.0536    0.0301   0.0000   442.5533       1.30579       20.3856       1.41763      -3.25731     0.0791934      0.288260      0.400383      0.457115      0.507179      0.547731      0.576437
 107   8 3483.1578    3.1627  4.3122 11.7944  0.0005  0.0364   0.0179   0.0988    0.0276   0.0000   444.6591       1.59077       19.5971      0.583725      -1.50862       2.80417      0.505664      0.721584      0.814804      0.912209      0.967684       1.02264
 108   0 1054.3868    0.0395  0.0274  8.1728  0.0000  0.0112   0.0048   0.0125    0.0127   0.0000   436.1993     -0.106452       21.5968      0.621113      -2.58751      0.283034      0.191278      0.241290      0.251600      0.304048      0.304665      0.345078
 108   1 1542.7906    0.2333  0.3752  8.1753  0.0000  0.0093   0.0044   0.0227    0.0187   0.0000   439.3734     -0.217565       21.1934     0.0695170      -3.66154      0.278626      0.131491      0.188533      0.204677      0.238477      0.237886      0.256330
 108   2 1896.6869    0.6225  0.9076  8.7863  0.0001  0.0131   0.0073   0.0336    0.0376   0.0000   440.3475    -0.0735512       21.3430      0.364557      -3.40031     -0.459208      0.190144      0.267549      0.301486      0.330474      0.364169      0.388462
 108   3 2210.0752    1.1638  1.5641  9.5819 -0.0069  0.0177   0.0104   0.0474    0.0402   0.0000   441.1077    -0.0552900       21.3388     0.0138332      -2.78663      0.128510      0.245798      0.348487      0.388681      0.442036      0.456688      0.475247
 108   4 2491.8709    2.0202  1.8598 10.7648  0.0000  0.0192   0.0165   0.0528    0.0363   0.0000   441.8369      0.685556       21.9215      0.176919      -2.44277     -0.202489      0.277623      0.384033      0.442089      0.487403      0.520998      0.545055
 108   5 2756.9413    3.1845  1.7754 11.4734 -0.0000  0.0174   0.0249   0.0476    0.0371   0.0000   442.6252      0.372306       21.2546      0.413217      -2.95471      0.322481      0.248860      0.346557      0.401192      0.431001      0.465157      0.490454
 108   6 3013.0692    4.4329  1.5315 12.2512  0.0000  0.0161   0.0371   0.0415    0.0384   0.0000   443.1132      0.711442       21.4743     0.0909816      -2.42260      0.760427      0.228951      0.322705      0.369504      0.402197      0.443068      0.457143
 108   7 3257.7276    4.2281  2.2989 12.2005  0.0000  0.0207   0.0297   0.0556    0.0317   0.0000   442.8445       1.15444       20.9867       1.15443      -1.72011      0.331959      0.286572      0.414756      0.461282      0.518575      0.556611      0.582279
 109   1 1548.7397    0.2364  0.3906  8.1022  0.0000  0.0094   0.0044   0.0234    0.0190   0.0000   439.5582    -0.0887655       21.3154     -0.184497      -3.17616     -0.184762      0.137784      0.177423      0.214319      0.246266      0.266841      0.289659
 109   2 1903.0974    0.6196  0.9813  8.7554  0.0000  0.0140   0.0072   0.0375    0.0379   0.0000   440.2389   -0.00590815       21.2900     -0.103665      -3.24129     0.0938169      0.193261      0.273115      0.309390      0.354961      0.369256      0.385914
 109   3 2217.6806    1.2026  1.4765  9.6183  0.0000  0.0170   0.0108   0.0451    0.0405   0.0000   441.2145      0.233294       22.3638     -0.106149      -3.38272      0.478187      0.236607      0.330331      0.378476      0.418268      0.452674      0.471564
 109   4 2500.2286    2.0540  1.8073 10.7447  0.0001  0.0189   0.0166   0.0515    0.0351   0.0000   442.1004     0.0154613       21.9520      0.125152      -3.47987      0.543437      0.260802      0.368235      0.423915      0.463619      0.503851      0.527065
 109   5 2766.4015    3.2727  1.6602 11.6160  0.0000  0.0171   0.0266   0.0457    0.0349   0.0000   442.3960      0.388497       20.8157       1.02241      -3.55200      0.886649      0.237848      0.339433      0.382084      0.426384      0.463383      0.477997
 109   6 3023.3105    4.3646  1.6191 12.2338  0.0000  0.0166   0.0361   0.0445    0.0359   0.0000   443.0038       1.29224       21.3116       1.07124      -3.38729     -0.375396      0.232137      0.326219      0.369437      0.408692      0.435604      0.458963
 109   7 3268.8295    4.2128  2.3680 12.1081  0.0000  0.0210   0.0289   0.0558    0.0313   0.0000   443.4400      0.951752       20.9253      0.955719      -1.78131      -1.08519      0.290850      0.412964      0.463500      0.518034      0.560605      0.581695
 109   8 3507.2191    3.2638  4.9654 11.5058  0.0036  0.0360   0.0097   0.0960    0.0063   0.0000   443.7815     -0.758803       19.2805       2.63831      -2.01418     0.0333777      0.550432      0.699882      0.871166      0.922242       1.01326       1.06632
 110   0 1063.8966    0.0449  0.0508  8.1458  0.0000  0.0127   0.0046   0.0171    0.0127   0.0000   436.3860     -0.370793       21.5761      0.583420      -3.59872      0.110461      0.187681      0.256246      0.307367      0.360441      0.361328      0.458638
 110   1 1554.6543    0.2436  0.3924  8.1295  0.0000  0.0092   0.0044   0.0235    0.0190   0.0000   439.5357     -0.131749       21.5172      0.337825      -3.57571     -0.277899      0.135487      0.177806      0.208401      0.230926      0.251214      0.271133
 110   2 1909.4711    0.6314  1.0079  8.7169  0.0000  0.0142   0.0072   0.0367    0.0406   0.0000   440.5686    -0.0757541       21.6916     0.0757972      -3.26025      0.103643      0.195358      0.274076      0.309157      0.349156      0.366685      0.389158
 110   3 2225.2744    1.2103  1.5676  9.7105 -0.0001  0.0175   0.0107   0.0480    0.0385   0.0000   441.6573      0.501559       21.2687      0.390764      -3.72045      0.350733      0.242255      0.330558      0.392815      0.418654      0.456253      0.480964
 110   4 2508.5436    2.0829  1.8669 10.8514 -0.0002  0.0194   0.0168   0.0526    0.0344   0.0000   442.1090    -0.0377055       22.1264      0.997405      -3.40588     -0.377219      0.267865      0.377291      0.432331      0.481542      0.513262      0.553066
 110   5 2775.8114    3.2878  1.6821 11.6221  0.0004  0.0170   0.0266   0.0459    0.0359   0.0000   442.2432       1.06537       21.8327      0.607183      -3.06616      0.373342      0.242609      0.334199      0.386407      0.426217      0.454602      0.480085
 110   6 3033.5537    4.4780  1.6262 12.2206  0.0002  0.0162   0.0363   0.0440    0.0369   0.0000   442.6082      0.414524       21.6067       1.71437      -2.95298     -0.491974      0.225519      0.315508      0.357694      0.398565      0.433476      0.449823
 110   7 3279.7832    4.1773  2.2870 12.2214  0.0000  0.0209   0.0301   0.0554    0.0316   0.0000   443.4367      0.589566       20.8141      0.683535      -1.46513      0.578040      0.289195      0.409750      0.464508      0.516148      0.550610      0.583285
 110   8 3519.0836    3.0535  4.8904 11.7206 -0.0001  0.0413   0.0123   0.1065    0.0188   0.0000   443.8968       1.39402       20.6722       3.34443      -4.71741     -0.416384      0.559917      0.792730      0.905144       1.00521       1.06896       1.10768
 111   0 1068.5754    0.0503  0.0668  8.1045  0.0000  0.0190   0.0047   0.0183    0.0128   0.0000   436.2152     -0.535779       20.2640     -0.685514      -4.77773      -2.30168      0.333482      0.361744      0.470951      0.652158      0.782619      0.654023
 111   1 1560.4973    0.2502  0.4222  8.0962  0.0000  0.0097   0.0044   0.0236    0.0200   0.0000   439.2441    -0.0475179       21.3783     -0.105085      -3.37096     -0.504500      0.139513      0.190178      0.220065      0.245607      0.263190      0.282254
 111   2 1915.8076    0.6534  1.0305  8.7466  0.0000  0.0141   0.0073   0.0374    0.0405   0.0000   440.2495     -0.413981       21.0708     -0.480602      -2.23312      0.417430      0.195025      0.263169      0.304601      0.345685      0.356357      0.383021
 111   3 2232.8300    1.2213  1.6201  9.6053  0.0000  0.0177   0.0105   0.0487    0.0409   0.0000   441.7667      0.138405       20.9805   -0.00826554      -2.54862      0.924605      0.239501      0.337043      0.380398      0.423767      0.455504      0.476847
 111   4 2516.7635    2.1244  1.9745 10.8436  0.0002  0.0200   0.0168   0.0546    0.0351   0.0000   441.7047      0.396063       20.7844      0.982379      -1.86789     -0.113368      0.276159      0.382669      0.436208      0.492666      0.520623      0.554923
 111   5 2785.1383    3.3932  1.6601 11.6073  0.0000  0.0166   0.0272   0.0451    0.0370   0.0000   442.3609      0.427101       21.2919     -0.100728      -3.62136      0.391010      0.229853      0.324087      0.361779      0.400894      0.428927      0.450488
 111   6 3043.7066    4.4932  1.7202 12.1477  0.0048  0.0167   0.0349   0.0454    0.0374   0.0000   442.7798       1.17908       21.6063      0.313848      -2.64319     0.0676930      0.227200      0.319572      0.366306      0.397577      0.432369      0.455359
 111   7 3290.7315    4.1466  2.3401 12.2255  0.0000  0.0208   0.0290   0.0568    0.0296   0.0000   442.4996       1.10956       20.2539       1.06879      -1.37214     -0.394359      0.283284      0.398417      0.451305      0.502430      0.540818      0.567562
 111   8 3530.6590    2.8321  4.5470 11.7736 -0.0036  0.0410   0.0153   0.1090    0.0267   0.0000   444.2859       1.58139       21.0537       2.37863      -1.64038     -0.214726      0.543898      0.775858      0.870171      0.997059       1.02973       1.09476
 112   0 1073.2608    0.0429  0.0602  8.0982  0.0000  0.0141   0.0048   0.0206    0.0128   0.0000   436.9276     -0.642021       21.2253     -0.100227      -3.63876      0.802115      0.196502      0.290899      0.325609      0.322905      0.369667      0.440419
 112   1 1566.3327    0.2539  0.4088  8.1076  0.0000  0.0093   0.0045   0.0229    0.0199   0.0000   439.2065     -0.465761       21.4733      0.165523      -3.64611      0.326221      0.129425      0.178415      0.199131      0.231400      0.253050      0.264135
 112   2 1922.1128    0.6603  0.9508  8.6990 -0.0003  0.0130   0.0074   0.0344    0.0412   0.0000   440.5387     -0.224373       21.8727    -0.0608550      -3.36385      -1.44466      0.182164      0.246076      0.292184      0.323822      0.348096      0.364671
 112   3 2240.3806    1.2445  1.6800  9.6294  0.0000  0.0185   0.0106   0.0485    0.0409   0.0000   441.7635     -0.439129       21.3530      0.953437      -2.82254      0.168180      0.248515      0.354367      0.397746      0.437110      0.470551      0.499004
 112   4 2524.9060    2.0814  1.9646 10.8990 -0.0001  0.0208   0.0167   0.0555    0.0348   0.0000   441.6212     0.0814437       20.6297      0.602954      -2.55765      0.914308      0.276222      0.395613      0.440963      0.502280      0.517983      0.548022
 112   5 2794.4571    3.3798  1.7213 11.5834  0.0000  0.0171   0.0266   0.0460    0.0365   0.0000   442.7742     -0.214770       21.1862      0.818921      -2.85757     -0.149861      0.231569      0.332810      0.372985      0.419633      0.454072      0.463525
 112   6 3053.8600    4.5255  1.7830 12.0368  0.0000  0.0165   0.0341   0.0463    0.0381   0.0000   442.4172       1.00599       21.6706      0.769854      -3.01031       1.19588      0.225688      0.313223      0.362992      0.394847      0.419404      0.442733
 112   7 3301.6778    4.0526  2.6896 12.1286  0.0008  0.0233   0.0273   0.0634    0.0301   0.0000   443.8341       1.22020       20.0503       1.21681     -0.392469     -0.453032      0.305641      0.442304      0.492641      0.551109      0.586325      0.615687
 113   0 1077.9499    0.0515  0.0583  8.0606  0.0000  0.0114   0.0044   0.0160    0.0127   0.0000   437.1077      0.143929       21.3761      0.156624      -3.76645     -0.415627      0.175732      0.228539      0.280612      0.275639      0.328194      0.410484
 113   1 1572.1131    0.2652  0.4230  8.0763  0.0000  0.0094   0.0045   0.0226    0.0202   0.0000   439.3361    -0.0111825       21.7743     0.0595114      -4.31903     -0.453691      0.133880      0.179805      0.208360      0.227765      0.244408      0.267618
 113   2 1928.4233    0.6744  0.9951  8.7906  0.0000  0.0137   0.0076   0.0356    0.0406   0.0000   440.3638     -0.346864       21.9469      0.633584      -3.12762      0.167368      0.182976      0.257286      0.291894      0.330726      0.348480      0.360774
 113   3 2247.8722    1.2503  1.6347  9.7762  0.0000  0.0183   0.0109   0.0487    0.0388   0.0000   441.3087     -0.412928       21.5384     -0.360069      -3.22274     0.0955341      0.247421      0.349433      0.390155      0.442088      0.479299      0.511158
 113   4 2533.0620    2.1505  2.1003 10.8120 -0.0000  0.0207   0.0163   0.0570    0.0355   0.0000   441.8559      0.602932       20.1878      0.785030      -1.81524     0.0744706      0.278174      0.387510      0.443073      0.484044      0.542274      0.556894
 113   5 2803.6936    3.3524  1.7265 11.7084 -0.0001  0.0175   0.0266   0.0471    0.0339   0.0000   442.7139      0.279160       20.9747      0.677285      -2.20508      0.440488      0.233310      0.332147      0.374386      0.417123      0.459842      0.477631
 113   6 3063.8704    4.4908  1.6563 12.2289  0.0000  0.0162   0.0350   0.0446    0.0339   0.0000   442.7717      0.292994       21.4199      0.464331      -2.82471      0.994865      0.217151      0.309373      0.346768      0.385043      0.412919      0.435766
 113   7 3312.5651    3.9293  2.7026 12.1966  0.0000  0.0237   0.0266   0.0635    0.0283   0.0000   443.3206      0.887538       20.1128       1.57482      -2.01499     -0.702258      0.319879      0.444862      0.505479      0.561991      0.600663      0.626135
 114   1 1577.8746    0.2631  0.4121  8.0818  0.0000  0.0091   0.0045   0.0224    0.0199   0.0000   439.1425     -0.187823       21.2814     -0.123489      -3.45537      0.100208      0.122689      0.167491      0.200195      0.221009      0.235484      0.243070
 114   2 1934.6424    0.6747  1.0309  8.7999  0.0000  0.0140   0.0074   0.0378    0.0407   0.0000   440.2133     0.0215748       21.6092     -0.224889      -3.54213     -0.100836      0.182909      0.261893      0.293748      0.332284      0.350654      0.373980
 114   3 2255.2301    1.2841  1.6647  9.7507  0.0000  0.0183   0.0110   0.0487    0.0400   0.0000   441.8432      0.249210       21.8641      0.242442      -2.94093      0.513309      0.242117      0.335286      0.389251      0.424202      0.460129      0.494678
 114   4 2541.2270    2.2451  1.9892 10.7530  0.0000  0.0198   0.0170   0.0538    0.0385   0.0000   441.3380      0.319582       21.3281       1.21893      -3.09002     -0.322233      0.258839      0.373130      0.416462      0.466907      0.506229      0.528551
 114   5 2812.9239    3.5105  1.7963 11.5775  0.0000  0.0173   0.0266   0.0455    0.0361   0.0000   442.4088      0.803331       21.6797      0.405250      -1.42084      0.814603      0.234868      0.324198      0.369505      0.412192      0.433780      0.466867
 114   6 3073.9053    4.6072  1.8033 12.0112  0.0000  0.0166   0.0341   0.0451    0.0383   0.0000   442.2231       1.25766       22.0966       1.10129      -2.77652      0.187854      0.226168      0.311923      0.364194      0.405808      0.438032      0.462568
[truncated: 140,969 more chars]
