# Supplementary material for: Global-Mode Analysis of Full-Disk Data from the Michelson Doppler Imager and the Helioseismic and Magnetic Imager
Source: Sol Phys. 2018 Jan 31;293(2):29. doi: 10.1007/s11207-017-1201-5 (PMC6566312; doi:10.1007/s11207-017-1201-5)
Supplement: Supplementary file 3 — (TAR 230.0 MB) [file 11207_2017_1201_MOESM3_ESM.tar › MDI/mdifdvwap.4558]

   0  14 2093.4502    0.8202  0.4646  9.9451  0.0000  0.1019   0.1598   0.2870    0.4706   0.0000    -0.0000       0.00000       0.00000       0.00000       0.00000       0.00000       0.00000       0.00000       0.00000       0.00000       0.00000       0.00000
   0  16 2362.6952    1.4563  0.3345 11.4075  0.0000  0.1091   0.3496   0.2655    0.4249   0.0000    -0.0000       0.00000       0.00000       0.00000       0.00000       0.00000       0.00000       0.00000       0.00000       0.00000       0.00000       0.00000
   0  17 2496.2065    2.2934  0.9328 -1.0022  0.0000  0.1791   0.3751   0.5013 1000.0000   0.0000    -0.0000       0.00000       0.00000       0.00000       0.00000       0.00000       0.00000       0.00000       0.00000       0.00000       0.00000       0.00000
   0  21 3033.8589    3.8104  1.0786  1.8868  0.0000  0.1431   0.5346   0.4697 1000.0000   0.0000    -0.0000       0.00000       0.00000       0.00000       0.00000       0.00000       0.00000       0.00000       0.00000       0.00000       0.00000       0.00000
   0  22 3168.6565    4.2997  0.9991  7.3025  0.0000  0.1339   0.6764   0.6053  345.4760   0.0000    -0.0000       0.00000       0.00000       0.00000       0.00000       0.00000       0.00000       0.00000       0.00000       0.00000       0.00000       0.00000
   1  13 2020.8474    0.5872  0.3451 10.2530  0.0000  0.0806   0.0857   0.1612    0.1951   0.0000   306.7639      -50.0613       0.00000       0.00000       0.00000       0.00000       107.713       45.0758       0.00000       0.00000       0.00000       0.00000
   1  14 2156.7188    0.7308  0.6365 10.4749 -0.0012  0.1658   0.0812   0.2052    0.3018   0.0000   365.8986       19.9005       0.00000       0.00000       0.00000       0.00000       238.752       89.5675       0.00000       0.00000       0.00000       0.00000
   1  15 2291.7808    1.3130  1.3378  9.1892 -0.0243  0.1097   0.0858   0.2885    3.7723   0.0000   426.7570       55.1225       0.00000       0.00000       0.00000       0.00000       133.527       75.3409       0.00000       0.00000       0.00000       0.00000
   1  16 2425.5180    1.5610  1.0020 10.4672  0.0000  0.2125   0.1239   0.2430    0.7440   0.0000   586.5758      -71.5494       0.00000       0.00000       0.00000       0.00000       316.124       111.111       0.00000       0.00000       0.00000       0.00000
   1  17 2559.2070    2.2231  1.1632  4.5808  0.0000  0.1609   0.1554   0.2616  451.1209   0.0000   307.0597       144.316       0.00000       0.00000       0.00000       0.00000       236.487       88.6193       0.00000       0.00000       0.00000       0.00000
   1  18 2693.2992    2.6988  1.1724  4.7768  0.0000  0.1027   0.1890   0.2953  642.5074   0.0000   487.1011      -15.8591       0.00000       0.00000       0.00000       0.00000       143.567       58.7986       0.00000       0.00000       0.00000       0.00000
   1  19 2828.0358    3.2301  0.6250 12.5256  0.0000  0.1092   0.3016   0.1821    0.4609   0.0000   360.7466       98.0599       0.00000       0.00000       0.00000       0.00000       148.745       62.5394       0.00000       0.00000       0.00000       0.00000
   1  20 2963.2973    3.6708  0.9089 -0.7274  0.0000  0.0831   0.2756   0.2466 1000.0000   0.0000   360.2989       40.2229       0.00000       0.00000       0.00000       0.00000       106.575       57.2504       0.00000       0.00000       0.00000       0.00000
   1  21 3098.2855    3.5972  1.4801  8.9310 -0.0037  0.1085   0.2238   0.3524   13.4420   0.0000   527.9253       74.4094       0.00000       0.00000       0.00000       0.00000       136.979       78.0350       0.00000       0.00000       0.00000       0.00000
   1  23 3368.6548    3.8157  2.1406 -0.0179  0.0000  0.1339   0.2044   0.4638 1000.0000   0.0000   271.8589      -63.0167       0.00000       0.00000       0.00000       0.00000       165.984       101.038       0.00000       0.00000       0.00000       0.00000
   1  24 3504.1811    3.1169  3.2494  2.4994  0.0000  0.1919   0.1213   0.5715 1000.0000   0.0000   740.1213       176.687       0.00000       0.00000       0.00000       0.00000       246.975       135.129       0.00000       0.00000       0.00000       0.00000
   1  25 3640.3219    2.6322  4.6955  3.4988  0.0000  0.2388   0.0921   0.8192  728.6488   0.0000   252.0239      -201.499       0.00000       0.00000       0.00000       0.00000       275.527       158.623       0.00000       0.00000       0.00000       0.00000
   1  26 3776.4650    2.3366  6.4377  9.3600  0.0219  0.2982   0.0683   0.8842    0.8709   0.0000   779.7616      -351.023       0.00000       0.00000       0.00000       0.00000       417.715       198.339       0.00000       0.00000       0.00000       0.00000
   2  12 1945.8568    0.5907  0.7443  8.9953  0.0000  0.1113   0.0377   0.1546    0.3313   0.0000   461.7852      -15.3578       20.0631       1.51706       0.00000       0.00000       92.1314       67.3089       40.3170       10.4815       0.00000       0.00000
   2  13 2081.9169    0.7850  1.1438  7.5640  0.0000  0.1084   0.0431   0.2131    1.9822   0.0000   407.7961       32.4286      -16.3634      -2.53066       0.00000       0.00000       76.2844       58.3780       34.3131       10.6019       0.00000       0.00000
   2  14 2217.5121    1.0132  1.0169  0.8005  0.0000  0.0677   0.0576   0.1746 1000.0000   0.0000   408.5657      -42.9925      -4.70510       11.3715       0.00000       0.00000       51.9126       42.8500       23.0192       8.70320       0.00000       0.00000
   2  16 2485.8922    1.8603  1.3004  8.2995 -0.0000  0.0869   0.0975   0.2036    5.1177   0.0000   466.3150       31.0718       43.9226       8.88563       0.00000       0.00000       66.0663       59.3398       24.9462       10.6669       0.00000       0.00000
   2  17 2619.6486    2.3874  1.2088  5.0050  0.0000  0.1288   0.1470   0.2300  223.2301   0.0000   415.0230       25.0890       9.21000       1.16400       0.00000       0.00000       97.9558       67.8018       40.2484       11.2006       0.00000       0.00000
   2  18 2754.4098    2.8224  1.2511  9.9792  0.0000  0.0864   0.1504   0.2055    2.2214   0.0000   517.9666       93.7527       20.2775       20.0824       0.00000       0.00000       77.1614       54.3039       29.3917       9.63188       0.00000       0.00000
   2  19 2889.6587    3.7333  1.0264  4.2134  0.0000  0.0623   0.2337   0.2172 1000.0000   0.0000   467.9864       77.9986       22.9352      -5.65183       0.00000       0.00000       48.3108       41.4817       20.0446       8.24430       0.00000       0.00000
   2  20 3024.7934    4.0815  1.1814 -1.8303  0.0000  0.0874   0.2251   0.2046 1000.0000   0.0000   511.3846       5.08329       38.5777       4.11488       0.00000       0.00000       68.7412       56.8246       24.4521       10.8739       0.00000       0.00000
   2  21 3159.7043    4.2585  1.2251  5.9943  0.0000  0.2390   0.2577   0.2230  336.6174   0.0000   504.7986       6.92529       5.04106       8.57272       0.00000       0.00000       247.507       174.822       60.9524       10.5420       0.00000       0.00000
   2  22 3295.1248    3.6764  1.8646  3.5520  0.0000  0.1007   0.1557   0.2453 1000.0000   0.0000   440.8625       73.6027       44.8197       33.9709       0.00000       0.00000       75.8139       57.1494       37.6186       11.9318       0.00000       0.00000
   2  23 3430.9089    3.4170  2.3806 10.7924  0.0157  0.1231   0.1379   0.2870    0.7796   0.0000   404.3931       63.4599       27.9248    -0.0159283       0.00000       0.00000       104.472       77.9393       41.1325       13.0343       0.00000       0.00000
   3  12 2001.0410    0.6254  0.4795  9.6897  0.0000  0.0634   0.0455   0.1024    0.2075   0.0000   437.2366       47.6403       17.5166      -20.1218     -0.310832      0.212638       31.3621       30.3467       23.8369       12.7156       6.34638       1.78334
   3  13 2137.7089    0.8629  0.5222  9.9978  0.0000  0.0818   0.0681   0.1308    0.2232   0.0000   453.8930      -72.8289       16.3582       2.09481       5.23422     -0.502491       44.3750       40.5043       25.8732       15.8862       4.95931       1.38574
   3  14 2273.4308    1.0501  0.6408 10.4926  0.0000  0.2073   0.1030   0.1485    0.2719   0.0000   495.1593       33.0911       8.66105       15.4741       2.85782     -0.856128       137.476       126.564       72.5231       27.7016       6.38422       1.68337
   3  15 2407.5105    1.4023  1.3377  9.8622  0.0000  0.0767   0.0785   0.2127    0.7681   0.0000   403.7132       53.7080      0.566019      -8.30968      -2.32246      -2.38041       39.8505       40.3216       28.1563       14.5632       7.61380       2.19214
   3  16 2541.6073    1.9117  0.7930 11.1912  0.0000  0.0725   0.1204   0.1542    0.4198   0.0000   465.2427       52.5555      -1.03811      -17.1953    -0.0347843      -1.10699       45.6651       45.0878       27.8804       14.0277       5.01274       1.89413
   3  19 2946.9389    3.6790  0.8933 10.8975  0.0000  0.0591   0.2040   0.1400    1.7661   0.0000   396.7442      -10.0412       31.8283       9.74524      -4.07428   -0.00884107       31.6233       27.2379       21.8053       12.4983       5.48380       1.44744
   3  21 3217.7390    4.2229  1.2626 10.5269  0.0000  0.0755   0.2073   0.1787    3.1095   0.0000   441.2968      -56.7169      -47.0327      -1.45017       4.27328      0.325960       46.1190       45.1104       27.7340       14.5506       5.28080       1.78204
   3  22 3353.3147    3.2783  1.5579 12.6767  0.0000  0.0819   0.1638   0.2154    0.2787   0.0000   472.0574       33.2254       29.9969       26.3335      -7.76562       3.41043       40.0094       38.7839       29.3782       18.4063       8.07417       2.49714
   3  23 3489.4379    3.0321  2.4249 11.7530  0.0000  0.1046   0.1196   0.2819    0.2993   0.0000   551.4103      -53.3997       2.64082      -20.5423      0.178129       2.11362       54.7433       49.0077       39.3405       22.8503       10.5052       2.79781
   3  26 3900.1978    1.7783  5.9688 10.7881  0.0000  0.2107   0.0598   0.5601    0.2192   0.0000   412.7944       14.3800       20.1077      -4.35313       12.3869       8.74957       113.095       111.954       77.7532       41.8405       19.5151       6.03757
   4  12 2051.5266    0.6064  0.5541  9.2007  0.0000  0.0584   0.0367   0.0920    0.1784   0.0000   413.3174       30.0922      -9.75445     -0.768362       10.0619       3.99536       17.9802       21.5280       13.5338       14.7816       9.74735       3.69458
   4  13 2188.3730    0.9861  0.6300  9.3621  0.0000  0.0486   0.0533   0.0991    0.3721   0.0000   436.7606      -3.08441       7.07666       4.48793      0.498235      -1.40636       19.7084       22.2248       17.6884       11.4200       6.31876       3.38619
   4  15 2458.5518    1.5472  0.9810  9.4513 -0.0063  0.0637   0.0720   0.1557    1.9832   0.0000   410.6379      -14.7572       38.4681       6.11307       2.05950      0.544029       27.9266       31.1715       22.7390       17.0674       8.26265       4.98962
   4  16 2592.9543    2.3300  0.8772  3.5434  0.0000  0.0519   0.1078   0.1469 1000.0000   0.0000   463.4456       20.6591      -20.3893     -0.327448       11.1216      -6.46621       18.9324       20.6565       16.7846       13.8659       7.90622       3.92464
   4  17 2728.4027    2.9219  0.7898 10.5872  0.0000  0.0560   0.1409   0.1189    1.1338   0.0000   431.2481       6.49287       13.0161       14.6256       4.10701      -1.71665       20.6285       21.3128       18.2166       13.4171       8.02692       3.79949
   4  18 2864.1774    3.2361  0.8578 12.1914  0.0000  0.0471   0.1519   0.1268    0.3281   0.0000   434.1314      -12.3085       11.8497      -1.73162      0.939678      -1.53807       18.9341       20.9656       16.6846       12.4375       6.31058       3.72177
   4  19 3000.0986    3.8875  0.6653 12.3475  0.0000  0.0467   0.2259   0.0964    0.4278   0.0000   448.8846       22.2213       13.9933       12.1482       8.11911      -6.00309       17.6914       19.0491       15.1059       11.1936       6.81903       3.00010
   4  21 3271.6696    3.9512  1.3481 12.2177  0.0000  0.0672   0.2082   0.1819    0.6814   0.0000   448.4263       41.8869       19.0441      -9.37711      -4.45979       7.85035       27.6594       28.1156       22.2270       16.7984       9.39949       4.86165
   4  22 3407.9542    3.4480  1.8537 11.6558  0.0063  0.0840   0.1485   0.2384    0.4724   0.0000   438.6356       54.1514       45.7067      0.189241      -7.68370      -2.34401       32.7004       37.7844       28.2674       19.4877       10.4883       5.70962
   4  24 3681.4877    2.1490  2.9192 11.7762  0.0040  0.1177   0.0846   0.3300    0.1680   0.0000   409.6859      -2.59092      -38.0424       9.53184      -9.96906       1.93693       44.1149       48.4425       41.2469       28.2351       16.0350       8.81909
   4  25 3818.6702    1.9534  5.5260 10.7384  0.0072  0.1635   0.0493   0.4559    0.1576   0.0000   535.8860       69.4243      -77.6917       25.4485       24.7095       25.8620       61.8094       66.9442       54.5794       38.8023       23.3224       11.3080
   4  26 3956.6531    1.5987  6.7171 10.3633  0.0000  0.1896   0.0380   0.5468    0.1539   0.0000   459.7920       3.65861      -25.1284       11.7534      -6.28841      -13.5394       74.5262       78.5947       66.1974       44.8013       26.3404       13.4235
   5  10 1823.3298    0.3402  0.3112  9.3390  0.0000  0.0426   0.0256   0.0655    0.0891   0.0000   437.6106       5.76856      -6.07184      -11.8719      -3.63860      -3.70929       9.63295       13.5797       9.97213       9.03569       7.24963       3.60954
   5  11 1960.5671    0.5044  0.4307  9.5981  0.0000  0.0361   0.0330   0.0873    0.1011   0.0000   446.5112       8.66596      -6.00098       4.39690       3.24466       3.56855       11.8123       13.1080       11.9559       8.44257       5.29928       3.48932
   5  12 2098.4609    0.7286  0.4765  9.8596  0.0000  0.0434   0.0431   0.0774    0.1160   0.0000   430.1570      -3.27517       11.0026       6.24478       3.49657       5.08973       11.0158       13.0800       12.9794       8.99133       5.37771       3.61911
   5  13 2235.4128    0.8708  0.9274 10.0167  0.0000  0.0532   0.0400   0.1318    0.1716   0.0000   429.0596      -3.59093       33.0147       16.8838       11.1287       8.66761       15.6280       18.9691       16.4452       13.2999       7.19096       4.84203
   5  14 2371.0790    1.4330  0.6729 10.7055  0.0000  0.0424   0.0758   0.1023    0.1889   0.0000   441.7235      -29.7803       6.51704      -13.8567      -6.31774       3.48696       14.8929       17.9161       14.1792       10.7486       6.18621       3.60850
   5  15 2506.1501    1.8102  0.6977 11.2475  0.0000  0.0464   0.0934   0.1059    0.1982   0.0000   458.1514      -2.07793       8.21995       19.3896       12.7020       1.25507       11.3654       15.1730       11.9709       9.68500       6.92790       3.69674
   5  16 2641.2496    2.3273  0.8196 11.1447  0.0000  0.0402   0.1094   0.1149    0.3319   0.0000   440.6965       38.6719       25.6385      -12.4726       2.95810      -2.15721       12.0503       12.7928       12.0269       9.46120       6.18952       3.60098
   5  17 2777.3940    3.1490  0.6946 11.2723  0.0000  0.0421   0.1577   0.1060    0.5866   0.0000   460.5820       33.3989      -1.55134       12.8011       7.66044       3.27563       14.5031       15.4047       13.2837       10.1226       7.38169       4.33289
   5  18 2913.6770    3.6912  0.7868 10.6864  0.0000  0.0465   0.1672   0.1518    1.5909   0.0000   436.4316       17.0793       22.7283       17.8004      -4.71807      -2.25718       14.4574       17.7875       14.3355       10.9633       7.31966       4.20412
   5  19 3049.8512    4.3159  1.0499  0.9316  0.0000  0.0548   0.1707   0.1496 1000.0000   0.0000   453.5500       19.1807      -3.91044       11.3002       1.30574     -0.658581       15.4368       19.2185       14.6273       13.6126       8.28809       5.42597
   5  20 3186.3219    4.5879  0.9503 10.7681  0.0026  0.0547   0.2006   0.1476    4.1523   0.0000   432.5717      -26.5695       2.11656    -0.0984156      -12.4063      -4.54877       15.7398       17.3798       16.2969       12.9705       8.20998       5.49554
   5  23 3596.4477    2.5579  3.5507 10.7580  0.0056  0.1089   0.0649   0.3244    0.3507   0.0000   469.6858      -2.25591    -0.0512276      0.619634      -21.2584       5.30298       33.9825       38.4691       34.5020       27.7143       17.7479       10.9499
   5  26 4009.5178    1.6001  7.6954  9.8802  0.0014  0.1956   0.0300   0.5314    0.1594   0.0000   488.7534       87.2073      -93.8709      -21.8731       26.5970       11.9050       61.6044       72.1978       62.9020       46.7279       31.2005       18.1328
   6   9 1727.7519    0.2685  0.3393  9.0862  0.0000  0.0325   0.0184   0.0887    0.0704   0.0000   423.3449       5.74820       15.6354      -2.76126      -5.15425       2.41134       7.57834       9.53560       9.02586       6.63361       5.14462       3.19876
   6  11 2004.0980    0.5428  0.3705  9.5674  0.0000  0.0339   0.0340   0.0726    0.0888   0.0000   427.5998       5.26891       12.8609      -1.17634     -0.604744      0.771588       10.8458       13.4225       11.2686       8.69539       5.30520       3.79409
   6  12 2142.4804    0.7904  0.6087  9.5528  0.0000  0.0369   0.0400   0.0845    0.1382   0.0000   423.8668       4.52366       10.5283      -2.52980      -6.92114       3.84322       9.15211       12.3131       10.1188       8.87153       5.59916       4.22163
   6  13 2279.7585    1.0656  0.7505 10.1132  0.0025  0.0418   0.0480   0.0971    0.1496   0.0000   419.2612       24.2834       15.5596     -0.835419       8.53309      -2.46508       10.9458       12.7881       10.6236       9.78126       7.09444       4.44929
   6  15 2551.1725    1.8094  0.8653 11.2850  0.0000  0.0442   0.0785   0.1128    0.1686   0.0000   423.8443      -8.67357      -3.61116       4.64039       10.5409       3.04253       11.9396       14.5449       12.6051       10.1460       7.74333       4.86006
   6  16 2686.9860    2.2108  1.0131 11.4413  0.0000  0.0469   0.0861   0.1200    0.1867   0.0000   450.6538       2.55533       24.1997      -11.2038       1.14310       4.69761       11.1267       13.8918       12.8387       10.1576       7.30811       4.74179
   6  17 2823.7423    3.0432  0.7932 11.9127  0.0026  0.0385   0.1294   0.0923    0.2178   0.0000   446.5323       30.8320      -7.36506      0.332195       4.59261      0.345442       10.2882       11.3672       10.3844       8.74537       6.46511       4.42985
   6  18 2960.7351    3.4352  0.8565 11.9977  0.0000  0.0394   0.1423   0.1050    0.2873   0.0000   430.3990       11.8821      -15.3733      -4.87164     -0.615691       3.05772       9.92990       11.4733       10.7467       8.56391       6.59566       4.43752
   6  19 3097.2771    3.7963  1.0684 12.2766  0.0000  0.0522   0.1493   0.1179    0.3106   0.0000   456.1102       24.3794       3.03835       13.5905       15.8954      -3.35610       14.8099       17.9935       16.9498       12.7821       8.48585       5.34714
   6  20 3234.0624    3.9784  1.5318 11.5087  0.0090  0.0547   0.1299   0.1630    0.4989   0.0000   431.2977       17.1322       26.1280       1.00102       10.3137       15.6965       14.9672       17.6417       16.2467       13.4156       9.21000       5.60510
   6  21 3370.9636    3.3973  1.7641 12.0165  0.0000  0.0707   0.1122   0.2094    0.3237   0.0000   421.7174       11.8759       24.6327       24.5655      -8.17746      -12.9724       17.7806       21.1324       19.8477       16.3829       11.2390       7.55048
   6  22 3508.3234    2.7885  2.3709 11.7560  0.0000  0.0849   0.0835   0.2283    0.2448   0.0000   437.8743       49.5082      -3.94402       11.4867      -10.3251      -7.50649       21.0090       24.1550       22.9857       19.6438       15.4268       11.0175
   6  23 3645.9460    2.4420  3.8825 10.8878 -0.0034  0.1096   0.0573   0.3051    0.2167   0.0000   407.4375      0.229285       7.18766       32.4294       29.0384      -3.37579       27.5620       31.8030       30.7924       26.0291       19.1227       13.2713
   6  24 3783.6064    1.8352  4.8639 10.8436  0.0000  0.1404   0.0453   0.3944    0.1477   0.0000   402.8806       131.017       24.6171      -38.8591      -8.40201      -7.12938       35.0798       42.7330       40.4009       32.8156       24.2776       15.5645
   6  26 4060.5568    1.3459  8.3524 10.1051 -0.0001  0.1909   0.0261   0.6036    0.0960   0.0000   442.7044       78.1335       44.3326       44.5761      -20.5670       4.29395       48.7380       57.1261       54.7328       46.8238       33.6204       22.4624
   7  10 1906.8800    0.3986  0.3742  9.2558  0.0000  0.0259   0.0247   0.0756    0.0728   0.0000   445.1199      -6.36944       5.84509      -5.55096      -2.57760       1.06055       5.73778       7.03131       6.81425       5.75967       4.65790       2.83788
   7  11 2045.8175    0.6014  0.5150  9.3817  0.0000  0.0314   0.0295   0.0775    0.1007   0.0000   428.5728      -7.29613       15.0365       2.93730      -14.8506      -6.76795       6.87021       9.20632       8.11974       7.44944       4.99330       3.50759
   7  12 2184.5624    0.8167  0.6689  9.9277  0.0000  0.0388   0.0371   0.0914    0.1310   0.0000   420.6188      -10.7928       5.07878       3.25244      -1.56555     -0.368684       8.18763       8.60184       9.02734       8.30577       5.98621       4.04409
   7  13 2322.1972    1.1423  0.7685 10.2912  0.0000  0.0420   0.0449   0.0901    0.1480   0.0000   433.0682       2.95599      -18.5344       3.42387      -4.31686      -3.16998       8.75443       10.8713       9.05187       9.06901       6.64912       5.06131
   7  14 2458.2216    1.5345  0.9260 10.4387  0.0000  0.0405   0.0574   0.1053    0.1731   0.0000   428.8015       6.02932       16.5287      -5.22209       6.27046       1.67111       9.28747       10.9172       10.1445       8.63607       6.87930       4.93756
   7  15 2594.2543    1.9135  0.9185 11.1769  0.0000  0.0431   0.0700   0.1042    0.1632   0.0000   429.4933       8.67907       18.5725      0.656970       8.75322      -9.11583       10.0168       11.1177       10.0746       9.16964       7.89723       5.03894
   7  16 2731.1139    2.5097  0.8040 12.2822  0.0000  0.0392   0.1022   0.1069    0.1249   0.0000   440.3265       4.33703      -7.75245       9.25655      -15.6731      -2.91946       8.51047       10.3627       9.96376       8.50740       6.49884       4.17573
   7  17 2868.3415    3.1854  0.6810 12.4820 -0.0024  0.0351   0.1360   0.0836    0.1293   0.0000   450.4370       46.5217       12.2377       14.5568      -6.09501       5.45007       8.78082       10.1797       8.79944       7.63251       6.51861       4.66378
   7  18 3005.6768    3.7486  0.7748 12.7887  0.0000  0.0359   0.1599   0.0992    0.1376   0.0000   427.6683       18.5331       14.2523       1.44811      0.672773      -5.10770       7.77480       8.74759       7.95580       7.76480       5.78998       4.50364
   7  19 3142.7123    4.0100  0.8851 12.6400  0.0000  0.0410   0.1561   0.0998    0.1804   0.0000   444.3999       20.0764       27.1614      0.630454      -16.7348      -3.47581       8.37532       9.31518       10.6946       8.19520       6.41608       4.69715
   7  20 3279.7820    3.9227  1.3973 11.8115  0.0000  0.0498   0.1240   0.1169    0.2689   0.0000   417.5297      -6.36439      -8.93209       13.5381      -4.48472       3.01008       10.6080       12.7850       11.8050       11.0324       8.09776       6.11433
   7  21 3417.5932    3.0351  1.8530 11.8510  0.0000  0.0618   0.0947   0.1579    0.1975   0.0000   445.0387       15.4939       23.7792      -8.60991      -7.33411      0.574265       13.8083       16.2914       15.8315       13.9642       10.6837       7.60262
   7  22 3555.4028    2.7111  2.7348 11.0635  0.0000  0.0786   0.0680   0.2164    0.2332   0.0000   440.9031       22.2194       43.6908       16.9923      -3.81330      -13.6150       17.0322       21.6715       20.6120       16.9224       13.1054       9.42878
   7  23 3693.4457    2.1891  3.5077 11.0798 -0.0006  0.1006   0.0507   0.2741    0.1509   0.0000   465.5991      -4.47899       2.68129      -1.52647      -7.21743      -6.98954       21.3000       27.3284       24.9318       21.8389       17.5243       11.6371
   7  24 3831.8195    1.9337  5.7146 10.2047  0.0000  0.1322   0.0350   0.3590    0.1448   0.0000   456.4122      -5.40713       49.0743       22.8103       53.2460      -16.7220       27.7514       34.9387       33.5685       29.5829       22.1840       15.4356
   7  25 3970.4223    1.5711  6.1803 10.4822  0.0000  0.1518   0.0318   0.4318    0.1007   0.0000   441.1799       36.8625      -55.6327      -22.1564       1.71858      0.910868       33.2150       41.8298       38.0489       34.9999       26.9307       18.8376
   8   8 1665.7272    0.2353  0.2495  9.0780  0.0000  0.0537   0.0175   0.0611    0.0574   0.0000   434.1926      -5.21864       11.9252       1.02311      -3.45379      -1.61918       7.46468       7.86603       12.7768       5.60589       5.59846       4.15858
   8   9 1806.2590    0.3630  0.2398  9.2137  0.0000  0.0233   0.0241   0.0454    0.0694   0.0000   436.8781      -1.48065       9.19527       5.37014      -3.75643       2.43717       4.83189       5.38867       5.87796       4.29810       4.47744       2.98823
   8  10 1946.0533    0.5365  0.4378  9.2631  0.0000  0.0300   0.0257   0.0606    0.1004   0.0000   434.0651      -13.2279       3.38095       2.23932      -3.55826      -7.97584       5.96217       7.97115       8.07198       7.14659       5.08418       3.71591
   8  11 2086.1179    0.7007  0.5221  9.6747  0.0000  0.0296   0.0328   0.0730    0.0954   0.0000   441.7622       3.53764       7.90883      -1.39610      -9.77881      -3.96384       5.91172       6.21120       6.59748       5.92193       4.68643       3.43966
   8  12 2225.1701    0.9815  0.6306 10.0288  0.0000  0.0330   0.0409   0.0774    0.1125   0.0000   431.3029      -3.88739       9.69613       5.91351       3.65366      -4.10006       6.19861       6.65745       7.02234       6.20904       5.55601       3.87503
   8  13 2362.9152    1.3204  0.8026 10.4487  0.0000  0.0357   0.0505   0.0860    0.1354   0.0000   436.6748      -11.3360       14.0516      -7.47940    -0.0337664     -0.947230       6.24849       8.27662       7.31182       7.24600       5.74031       4.22560
   8  14 2499.4647    1.6702  0.9310 11.0168  0.0000  0.0427   0.0618   0.1020    0.1473   0.0000   436.9887      -22.4953      -7.31377      -7.02055      -10.4869      -2.51850       8.51829       10.8120       10.7482       9.67238       7.12797       5.04150
   8  15 2636.0861    2.2285  0.8569 11.2717  0.0000  0.0355   0.0796   0.0912    0.1679   0.0000   425.8959       22.8664      -3.09650      -4.73215       4.46555      -2.08209       7.27034       9.27961       8.97135       8.32119       5.99309       4.46482
   8  16 2773.7810    2.7970  0.7459 11.9664  0.0000  0.0430   0.1061   0.0892    0.1416   0.0000   434.6248      -15.5731       1.59210       10.8681       6.55708     -0.939744       10.6108       14.2086       12.0336       10.6751       7.20829       5.14222
   8  17 2911.5649    3.4776  0.7721 12.6818  0.0000  0.0339   0.1309   0.0877    0.1349   0.0000   443.8830       16.0543       15.0557       1.01913       6.78394      0.747826       7.19336       7.68120       7.64592       7.24857       5.76561       4.30019
   8  18 3049.0829    3.9282  0.9442 12.6110  0.0000  0.0399   0.1340   0.1004    0.1599   0.0000   428.2119      -4.82815       12.8016       1.83401       5.26489       1.54261       7.16737       9.57530       8.78914       7.92249       6.69792       4.57536
   8  19 3186.6853    3.7997  0.9221 13.0779  0.0000  0.0460   0.1377   0.1029    0.1368   0.0000   441.3467       3.58669       8.79603       6.61769       15.5549       3.62914       10.8109       13.3517       12.3253       10.4786       8.17115       5.40372
   8  20 3324.3737    3.3335  1.4234 12.4506  0.0000  0.0511   0.1028   0.1394    0.1476   0.0000   445.8190       13.6811       28.3293       12.8447       9.34392      -4.47008       10.1950       12.4457       12.7273       11.3063       9.05970       6.27741
   8  21 3462.3547    2.8594  1.8297 12.2369  0.0000  0.0632   0.0833   0.1571    0.1244   0.0000   442.6213       13.9365       15.0921       20.8944       11.3748      -8.83001       12.2038       15.1625       14.2708       13.6636       10.5944       7.88995
   8  22 3600.9541    2.4989  3.1618 11.3683  0.0056  0.0830   0.0536   0.2291    0.1049   0.0000   453.6457     -0.473141       28.6847      -6.10799       21.8634       6.28304       15.5840       20.0773       18.0301       16.5258       13.6068       10.8410
   8  23 3739.5906    1.9927  4.2511 10.8926  0.0000  0.1037   0.0383   0.2755    0.1056   0.0000   428.1400      -2.93937      -18.8792       1.17593      -11.5168      -6.94825       19.4306       23.7779       23.3357       20.9165       17.0441       12.9257
   8  24 3878.5784    1.8201  5.4952 10.4342  0.0000  0.1235   0.0315   0.3341    0.1037   0.0000   426.9902       13.6496       53.1587       25.4363      -2.24248      -14.1367       23.1926       27.9527       28.3543       24.2575       21.3703       15.5618
   8  25 4017.6059    1.4578  7.0773 10.2965  0.0000  0.1521   0.0244   0.4194    0.0766   0.0000   480.3918      -71.2005      -32.2866       16.1504       22.3529      -1.75737       28.5275       35.7398       36.0519       32.1030       25.6701       19.1830
   8  29 4576.3343    0.7183 18.6325  9.7434  0.0000  0.4670   0.0136   1.2210    0.0469   0.0000   342.8336       5.86593      -34.7262       9.66771       29.9258      -8.00625       85.8260       106.627       110.663       95.9066       78.2531       61.0206
   9   8 1702.4149    0.2503  0.3050  8.9298  0.0000  0.0306   0.0156   0.0684    0.0581   0.0000   438.2219      -7.63936       8.25419      0.173108       5.83625      0.448098       5.09581       5.76733       5.16452       5.15016       4.25478       4.29558
   9   9 1843.6469    0.3936  0.3333  9.0791  0.0000  0.0223   0.0204   0.0506    0.0698   0.0000   432.7840      0.868477       15.7012       8.62879      -5.79113      -3.57486       3.53941       4.59890       4.72133       4.36201       3.27540       2.81914
   9  10 1984.2661    0.5192  0.3996  9.3581  0.0000  0.0250   0.0256   0.0670    0.0925   0.0000   432.0999       8.94579       16.4156       3.00024       2.70240     -0.548259       4.80168       4.45478       4.68600       4.72376       4.07918       3.09284
   9  11 2125.1330    0.7684  0.6135  9.5533  0.0000  0.0335   0.0306   0.0737    0.1322   0.0000   443.5031      -8.33358       5.36546      -1.76627      -1.32104       5.30993       6.17062       7.21253       7.48364       6.54570       6.10142       4.27879
   9  12 2264.5580    1.0660  0.6566 10.0427  0.0000  0.0432   0.0457   0.0804    0.1261   0.0000   435.3688       5.76149       7.82238      0.825918      -2.66565      0.886637       9.52913       11.8349       11.0891       8.81551       6.03440       4.46576
   9  13 2402.3065    1.3761  0.8163 10.5393 -0.0004  0.0334   0.0507   0.0899    0.1250   0.0000   429.8293      -5.61777       10.3421     -0.146473      -9.93519       1.27170       5.50056       7.19717       6.59453       6.61850       5.24473       3.99890
   9  14 2539.4917    1.7915  0.8530 10.9829  0.0000  0.0360   0.0620   0.0895    0.1365   0.0000   433.8379       11.3515       22.0968      -8.69210      -9.09053       2.39918       5.61854       7.71705       6.84908       6.68552       5.65473       4.05832
   9  15 2677.0278    2.3709  0.7296 11.7156  0.0000  0.0383   0.0889   0.0811    0.1248   0.0000   437.7954      -9.85676      -3.13894      0.722976       5.64512      -3.67222       4.98264       8.37858       6.04458       7.09429       4.67411       4.16753
   9  16 2815.2206    2.9020  0.8620 11.7672  0.0000  0.0343   0.0988   0.0828    0.1560   0.0000   437.1858       20.6697       9.47452       9.49047      -2.00186      -1.63259       6.03371       7.48946       7.53832       6.92461       6.36768       4.12012
   9  17 2953.4885    3.7859  0.7642 12.2593  0.0000  0.0304   0.1336   0.0773    0.1480   0.0000   443.0656       12.9586       5.93594       9.61420       3.31562      -6.02709       5.16598       6.41956       6.95232       6.03490       4.67156       3.92554
   9  18 3091.5319    4.0363  0.7370 12.7973  0.0000  0.0322   0.1499   0.0796    0.1397   0.0000   436.9343       16.2877       4.87055       1.91207       3.63420     -0.218333       5.21442       6.18369       6.64447       6.67051       5.23661       3.60721
   9  19 3229.5290    3.9009  0.9222 12.9602  0.0000  0.0372   0.1341   0.0949    0.1369   0.0000   441.6492      -3.69978       8.41420      -5.91807       2.64107       2.86964       5.78124       7.98220       7.06363       6.86723       5.82648       4.48745
   9  20 3367.7053    3.2385  1.4586 12.8644  0.0000  0.0526   0.0994   0.1427    0.1046   0.0000   442.1198       23.3250     -0.630012       17.4275       15.7322      0.540928       9.06570       11.4210       11.0452       10.1685       8.33396       6.85805
   9  21 3506.2295    2.6657  2.3109 12.0688  0.0000  0.0681   0.0656   0.1801    0.0841   0.0000   441.2619      -16.7294       9.79744       15.7471       10.3320      -11.9890       11.3115       14.3935       13.6553       13.2840       11.0979       8.25887
   9  22 3645.1852    2.2341  3.6669 11.4384  0.0000  0.0877   0.0458   0.2377    0.0725   0.0000   426.6812      -9.09401      -3.73991       10.7844       5.62010       7.99726       14.5073       17.6500       17.6333       16.5914       14.1227       11.1000
   9  24 3923.2842    1.5316  6.4090 10.6030  0.0000  0.1335   0.0261   0.3909    0.0662   0.0000   424.8583       15.2711       24.0154      -16.6749      -15.5550       8.61283       21.0021       27.5756       27.2771       25.4484       20.7280       16.5891
   9  25 4063.1198    1.2839  7.3510 10.4641  0.0000  0.1569   0.0232   0.4545    0.0590   0.0000   431.4753       7.51107       19.2573      -7.75915      -10.8348       11.4101       25.6723       31.7119       33.2977       28.8316       25.4459       20.2459
  10   8 1737.8320    0.3206  0.2341  8.9966  0.0000  0.0187   0.0201   0.0442    0.0542   0.0000   436.4989      -2.53408       10.7523      0.741652      -2.24685      -1.10134       2.62747       3.76656       3.19410       3.00606       3.22993       2.42972
  10   9 1880.0409    0.4456  0.2741  9.2628  0.0000  0.0217   0.0243   0.0412    0.0639   0.0000   440.4666       3.69809       13.1788       1.56690      -5.18893     -0.196794       3.52830       3.42571       4.18013       4.05416       3.33511       2.37113
  10  10 2021.4891    0.6063  0.5245  9.3482  0.0000  0.0254   0.0248   0.0642    0.0967   0.0000   431.1153     -0.348497       15.8508      0.717050      -4.01275      0.812666       4.38561       5.24557       4.91160       4.83319       4.59796       3.31278
  10  11 2162.8727    0.7842  0.6998  9.7919  0.0000  0.0363   0.0318   0.0758    0.1443   0.0000   455.1366      -8.50527       19.2653      -5.63693       1.06462      -1.43175       5.69975       6.91910       5.70454       5.97062       6.27055       4.73260
  10  12 2302.8824    1.1583  0.7450  9.8268 -0.0007  0.0311   0.0425   0.0818    0.2069   0.0000   440.4212      -6.19745       5.53209      -1.49015      -5.75966     -0.996487       5.54075       6.91449       7.14771       6.34223       4.87325       3.97251
  10  13 2440.7443    1.5292  0.7747 10.9408  0.0000  0.0351   0.0539   0.0778    0.1261   0.0000   428.3408      -1.40067       2.72836      0.920899       3.92584       8.27811       4.91415       6.80436       5.54673       6.05634       5.14569       4.01577
  10  14 2578.6110    1.8713  0.9814 11.2021  0.0000  0.0384   0.0598   0.0942    0.1286   0.0000   440.0658      -3.37269     -0.349231       4.06774       5.18400       1.64532       6.14720       7.43840       7.80432       7.05559       6.41801       4.90252
  10  15 2716.9833    2.6525  0.7985 11.5155  0.0000  0.0309   0.0889   0.0746    0.1427   0.0000   435.9995       5.07628       11.6810       1.54805       2.26920     -0.620579       4.80510       6.07687       5.94945       5.88952       4.78405       4.17065
  10  16 2855.6728    3.2048  0.7888 12.1168  0.0019  0.0325   0.1077   0.0720    0.1354   0.0000   432.1424       5.35131       9.76571      -4.38981       12.6263       1.35055       5.12218       6.01819       5.81203       5.73080       4.92953       4.19377
  10  17 2994.4728    3.6993  0.8248 12.3338  0.0000  0.0295   0.1278   0.0870    0.1356   0.0000   437.0935       1.88274       10.2591       13.0124      -2.11402      -6.51682       5.13445       5.77871       6.25872       5.49742       4.74055       3.96064
  10  18 3132.9491    3.9247  0.9727 12.3368  0.0000  0.0353   0.1202   0.0831    0.1767   0.0000   434.3772       7.72894      -9.73186       17.6442       1.13245      -4.66753       5.66605       6.83631       6.76114       6.67745       5.50828       4.57005
  10  19 3271.3339    3.6766  1.3487 12.2034 -0.0002  0.0416   0.0992   0.1109    0.1403   0.0000   447.6271       11.6739       7.10396       5.82648       11.1418       2.92251       6.83311       8.28070       8.37954       7.56864       6.85293       5.28437
  10  20 3410.1155    3.0537  1.7713 12.2553  0.0000  0.0538   0.0803   0.1439    0.0999   0.0000   437.9961       5.22919       37.4141       1.33556      -2.68316       1.14544       8.15780       10.8811       10.0786       10.2185       7.93030       7.31277
  10  21 3549.0496    2.5860  2.6874 11.7479  0.0000  0.0718   0.0555   0.1696    0.0786   0.0000   469.0813      -7.71068      -7.39611       22.9088      -5.35600      0.347707       10.2335       13.5731       13.0629       13.0655       10.5342       8.69110
  10  22 3688.3845    2.1195  3.7264 11.4315  0.0000  0.0907   0.0423   0.2296    0.0666   0.0000   441.8157       17.4938       7.37067       39.0043       9.74901       12.9018       13.1165       17.0306       16.0426       15.9005       13.8782       11.2327
  10  23 3827.8469    1.7770  5.0558 10.9550 -0.0006  0.1046   0.0322   0.2988    0.0625   0.0000   466.2826       47.5217       36.4631       11.2197    -0.0539753       36.9473       16.2889       20.8066       20.8425       19.4367       17.3160       13.4525
  10  24 3967.6701    1.4584  6.6425 10.5584  0.0000  0.1338   0.0245   0.3628    0.0591   0.0000   432.0153      -51.8891     -0.119644       43.9847       18.2672       12.3524       19.5598       25.0861       25.7265       23.7022       20.7557       16.7788
  11   8 1772.1699    0.2944  0.3342  8.9836  0.0000  0.0252   0.0154   0.0498    0.0562   0.0000   440.7298       3.55482       9.49097       6.00534       7.65786      -3.69021       3.88577       5.06924       5.55956       5.99959       5.39939       3.62278
  11  10 2057.9740    0.6304  0.5295  9.3473  0.0000  0.0252   0.0248   0.0605    0.0853   0.0000   441.6038      0.731288       8.42624      -7.54870       1.18531       5.05740       3.77677       4.25241       4.74552       4.62631       3.90341       3.13849
  11  11 2199.7831    0.8404  0.7368  9.6541  0.0000  0.0290   0.0290   0.0789    0.1337   0.0000   443.4665      -2.36207       6.37963      -3.09466       6.51467       2.06260       4.22267       5.26094       5.62794       4.94865       4.64540       3.67947
  11  12 2340.0099    1.2294  0.8720 10.1356  0.0000  0.0337   0.0435   0.0796    0.2121   0.0000   428.8279       3.48061       16.7869       2.91141       14.2401       4.16811       4.85759       6.01619       6.11260       5.97448       5.29191       4.44147
  11  13 2478.4413    1.6551  0.9600 10.2930  0.0000  0.0335   0.0523   0.0841    0.2995   0.0000   433.2946     -0.227146       19.3856      -1.37713       5.80597       5.24311       4.75252       6.13557       6.03916       5.74929       5.15703       4.31686
  11  14 2616.8945    1.9872  0.8240 11.7507  0.0000  0.0328   0.0677   0.0837    0.1185   0.0000   435.7337       4.00238       13.0829       13.4905     -0.448152      -2.78659       4.88735       5.65101       6.32768       5.46029       5.01078       4.36883
  11  15 2756.2115    2.5655  0.8225 12.0159  0.0000  0.0327   0.0839   0.0785    0.1122   0.0000   436.5043       2.54962       8.66227       6.11253       2.12426      -3.77436       4.36833       6.13276       5.49748       5.27827       5.15082       3.89745
  11  16 2895.3931    3.4398  0.7014 12.2198  0.0000  0.0280   0.1163   0.0669    0.1209   0.0000   435.8888       2.56614       18.5373       13.6451      -2.93816      -4.71176       4.32676       5.16744       4.58025       4.52520       4.65592       3.87269
  11  17 3034.5597    3.9355  0.8790 12.4749  0.0002  0.0313   0.1213   0.0784    0.1315   0.0000   439.6751       1.99425       6.79752       2.18686     -0.833246       4.27629       4.34943       5.65454       5.53783       5.09170       4.55876       4.05769
  11  18 3173.5039    4.0161  0.8256 12.6601  0.0000  0.0297   0.1266   0.0742    0.1284   0.0000   432.4466      0.715082       1.60682     -0.344565       1.83923      -1.76292       4.21327       5.44252       5.66888       5.41730       4.50243       3.77204
  11  19 3312.3371    3.5404  1.5680 11.9958  0.0000  0.0436   0.0856   0.1096    0.1196   0.0000   440.9850       9.47593       10.8211     -0.240329       5.00679       8.54132       6.00185       7.64160       7.55588       7.70461       6.21066       5.57444
  11  20 3451.6646    2.9536  2.0797 11.8492  0.0016  0.0537   0.0648   0.1388    0.0909   0.0000   454.1397       17.8774       1.02822      -9.44071       3.07288     -0.195668       6.84633       9.43300       9.16174       8.77540       7.65080       6.41008
  11  21 3591.1902    2.4597  2.8991 11.5526  0.0000  0.0672   0.0483   0.1743    0.0727   0.0000   424.2933       25.2026       7.86481      -6.07863       16.9045       13.5672       9.35547       11.7375       12.0377       11.7074       10.4197       8.59975
  11  22 3730.8510    1.9957  4.4837 11.1312  0.0000  0.0895   0.0333   0.2445    0.0564   0.0000   418.8378       10.5444       7.75273       27.8878       3.08232      -22.3077       11.5756       15.5941       15.8940       14.7337       13.0367       10.9653
  11  23 3870.7089    1.6313  5.3685 10.8339  0.0000  0.1070   0.0277   0.2935    0.0575   0.0000   451.8221       67.5254      -23.8939       8.99815      -4.72018      -6.45567       14.2030       18.1273       19.2201       18.2193       15.6791       12.9824
  11  24 4011.2311    1.3490  7.1167 10.4643  0.0000  0.1331   0.0222   0.3769    0.0562   0.0000   435.6373      -4.67580      -13.0890       59.4045       27.9527       19.4879       18.2889       23.4578       24.3806       23.7885       20.7635       16.8110
  11  25 4151.1268    1.1813  9.1570 10.1116  0.0000  0.1671   0.0187   0.4539    0.0557   0.0000   413.9858       32.3875       19.3089       8.39258       30.8739     -0.547609       21.7343       28.9556       29.2758       27.8624       24.6329       20.6961
  11  26 4291.9163    0.9719 10.4551  9.9550  0.0017  0.1979   0.0168   0.5509    0.0526   0.0000   405.8135       24.4264       70.6716      -28.2282      -42.0339     -0.868976       26.4418       34.1037       36.0951       33.8565       29.6018       24.7003
  12   5 1351.9350    0.0996  0.0662  8.9481  0.0000  0.0239   0.0165   0.0504    0.0377   0.0000   435.7775      -4.75813       12.8632       1.17351      -1.49726       3.09779       3.62258       2.23711       2.93443       4.26637       2.22788       2.83792
  12   6 1509.6827    0.1493  0.0663  8.9333  0.0000  0.0239   0.0189   0.0255    0.0386   0.0000   433.8338      -10.2019       6.48023      -9.71718     0.0993041      0.113426       3.38510       4.07556       4.98997       3.75253       3.44039       2.22328
  12   7 1660.2087    0.2536  0.2051  8.9935  0.0000  0.0187   0.0155   0.0360    0.0477   0.0000   437.3564    -0.0798304       9.80390      -1.60654      -2.56928     -0.546984       2.29053       3.10848       3.06664       3.06084       2.44938       2.34901
  12   8 1805.8037    0.3667  0.2725  9.0969  0.0000  0.0207   0.0186   0.0408    0.0561   0.0000   433.1359      -5.91073       18.9951      0.727158      -6.76366     0.0481507       2.13390       3.42929       2.97318       3.17655       2.74927       2.22399
  12   9 1949.9616    0.5019  0.4636  9.2532  0.0000  0.0286   0.0207   0.0555    0.0689   0.0000   440.6297      -10.0952       13.3196      -12.2333       2.07648      -4.79091       4.30725       6.36368       6.44776       6.62809       5.87021       4.98437
  12  10 2093.5905    0.7138  0.5971  9.5142  0.0000  0.0264   0.0255   0.0613    0.0900   0.0000   436.8147       5.90043       12.3001       7.85173       1.90695       1.94878       3.26291       4.49752       4.47387       4.81110       3.97218       3.07364
  12  11 2235.8882    0.9862  0.5884  9.9432  0.0000  0.0255   0.0351   0.0614    0.0979   0.0000   435.4282      -4.54305       11.9527      -3.54215      -1.16215      0.300715       3.63850       5.14534       5.22827       5.21867       4.45259       3.41874
  12  12 2376.2887    1.2151  0.9556 10.4133  0.0000  0.0346   0.0372   0.0868    0.1527   0.0000   438.8578       3.75735       25.7644      -11.9234      -12.0982       2.73991       4.43354       6.03626       5.93923       5.86902       5.41503       4.23032
  12  13 2515.4086    1.8365  0.9658 10.3301  0.0000  0.0314   0.0567   0.0839    0.3535   0.0000   440.4003      -1.63538       5.66720      0.941688       1.38970      0.639238       4.07166       4.99744       5.18902       4.80607       4.71572       3.97856
  12  14 2654.5380    2.2587  0.8488 11.2444  0.0000  0.0320   0.0710   0.0750    0.2088   0.0000   438.5734       7.46670       9.11905       2.95968      -2.42642       2.21233       4.06686       5.26200       5.63116       4.88539       4.71520       3.70333
  12  15 2794.5258    2.8067  0.9550 11.6528  0.0000  0.0313   0.0798   0.0817    0.1765   0.0000   437.2201      -2.91004       8.62420       11.4184       1.42624     -0.134107       3.61813       4.77053       4.95819       4.86435       4.02332       3.58298
  12  16 2934.3783    3.7278  0.7785 12.4557  0.0000  0.0278   0.1162   0.0686    0.1171   0.0000   439.8877      -1.21978       10.9295       6.37359       1.16017       5.87467       3.65027       5.08081       4.95314       5.08330       4.20523       3.49977
  12  17 3073.9046    3.8949  0.7793 12.8941  0.0000  0.0286   0.1232   0.0691    0.1058   0.0000   433.8400       1.65405       7.03784       5.32172      -6.64037       5.80922       3.98066       4.92206       4.99642       4.96569       4.40952       3.83880
  12  18 3213.2051    3.9427  1.1539 12.5378  0.0000  0.0376   0.1072   0.0920    0.1489   0.0000   438.8215      -3.04930       4.82724       10.2193      -1.58297      -1.45861       5.20959       7.05878       6.85811       6.67086       5.97937       4.86623
  12  19 3352.5961    3.4599  1.5244 12.0506  0.0003  0.0421   0.0810   0.1059    0.1145   0.0000   440.5025       10.1140     -0.193238       19.4103       6.15204      0.307576       5.04994       6.98411       6.36299       6.83679       5.95113       5.09146
  12  20 3492.3689    2.7910  2.3012 11.6262  0.0000  0.0539   0.0562   0.1325    0.0825   0.0000   430.6373       14.0223       2.72620      -5.71384       6.93976      -2.10854       7.16103       9.43486       9.33610       9.36663       8.27532       6.93625
  12  21 3632.4795    2.3389  3.6969 11.1080  0.0000  0.0705   0.0388   0.1849    0.0637   0.0000   441.0256       1.72210       24.0614       26.1770      -7.55237      -1.95413       8.89816       11.5273       11.4686       11.7981       10.0894       8.75493
  12  22 3772.5466    1.8809  4.5379 11.0680  0.0000  0.0863   0.0314   0.2320    0.0548   0.0000   436.3156       10.0848       21.4769       38.8591      -3.56245      -29.4694       11.1385       14.0238       14.8507       14.4003       12.7210       11.1737
  12  23 3912.9829    1.5824  6.1582 10.6094 -0.0010  0.1044   0.0245   0.3041    0.0567   0.0000   427.7786       22.5806       21.1739       15.0926      -37.9050      -22.7223       13.5724       16.7603       18.3190       16.8483       15.3234       13.7363
  12  24 4053.4699    1.2670  7.6150 10.4278  0.0000  0.1372   0.0207   0.3878    0.0523   0.0000   430.9425       49.5391       13.8351       52.8560       26.5887      -3.89611       16.4059       21.4363       22.0763       21.9308       19.1989       16.1486
  12  25 4194.0282    1.0596  9.6174 10.1232  0.0000  0.1679   0.0174   0.4962    0.0509   0.0000   449.0599      -29.6652       8.06205       49.7578       1.43545       3.63566       20.5661       26.9057       28.0023       27.6016       24.0438       20.4611
  12  26 4335.0424    0.9206 11.8392  9.9809  0.0000  0.2237   0.0164   0.6026    0.0475   0.0000   417.4074       18.5712       28.4150       28.0837       16.9930      0.569309       26.8627       33.9845       37.5937       34.8932       30.9745       26.9411
  13   7 1692.3686    0.2678  0.2622  8.8717  0.0000  0.0218   0.0144   0.0440    0.0479   0.0000   441.6461      0.812566       11.6107       1.55609     0.0411309     -0.235619       2.43989       2.92920       4.06585       3.30885       3.24641       2.75932
  13   8 1838.6043    0.3726  0.3814  9.0752  0.0000  0.0206   0.0161   0.0569    0.0615   0.0000   443.1183       3.76146       3.63329       1.16844       3.65925      -2.88303       2.53443       3.14046       3.48844       2.91351       3.16595       2.90353
  13  10 2128.4823    0.7522  0.5711  9.4852  0.0000  0.0233   0.0265   0.0599    0.0873   0.0000   441.2355      -2.14096       10.0110      -5.42142      -5.81558      -5.15328       2.77931       3.84688       3.64356       3.75011       3.21055       2.99812
  13  11 2271.1684    1.0361  0.7673  9.8451  0.0000  0.0281   0.0315   0.0684    0.1021   0.0000   436.9653      -4.73164       15.9792       1.95079       1.61372      -4.37931       3.16418       4.27920       4.53104       4.43579       4.03225       3.65794
  13  12 2411.8268    1.4282  0.9884 10.3066  0.0000  0.0336   0.0394   0.0792    0.1358   0.0000   436.2614       13.2782       7.66788       4.26418      -5.87974      0.534796       3.68701       5.02835       4.80574       4.90068       4.35393       4.01580
  13  13 2551.6994    1.8008  1.0726 10.9040  0.0000  0.0328   0.0510   0.0896    0.1793   0.0000   435.9121      -2.31980       13.6145       7.98955       6.20356      0.153965       3.84384       5.13817       5.23521       5.24360       4.85604       4.13917
  13  14 2691.6652    2.4229  0.8626 11.5531  0.0000  0.0307   0.0770   0.0809    0.1983   0.0000   438.1803       5.63372      -6.11642      -3.23048       5.80839      0.862990       3.67804       5.41403       5.18827       5.45268       5.11855       4.21151
  13  15 2832.0930    3.2641  0.8086 11.4106  0.0000  0.0286   0.0956   0.0636    0.3094   0.0000   438.9993       3.86332       13.8542      -2.11003      0.322233       9.66256       3.87038       5.23532       5.50473       5.51684       5.34755       4.40594
  13  16 2972.5906    3.7621  0.8207 12.2775  0.0000  0.0291   0.1083   0.0661    0.1708   0.0000   443.5911       4.07453       3.57311       13.2376     -0.515836       2.83599       3.60952       4.17771       4.31256       4.20279       4.17723       3.51393
  13  17 3112.4660    3.9552  0.9060 12.6729  0.0000  0.0302   0.1108   0.0725    0.1247   0.0000   442.1455       11.1789       15.5180       6.05497      -5.63076      0.262073       3.53065       4.65271       4.72248       4.89595       4.64140       3.63727
  13  18 3252.3003    3.7986  1.1867 12.5318  0.0000  0.0349   0.0990   0.0933    0.1312   0.0000   437.9901       9.17222       11.0979       7.20374       4.83468      -1.91028       4.18115       5.14446       5.29380       5.52936       4.85720       4.01705
  13  19 3392.3171    3.0669  1.5211 12.6531  0.0000  0.0478   0.0794   0.1096    0.0878   0.0000   444.0599       14.7683       13.2157      -4.09745      -4.00043      -1.31245       5.27664       7.10974       6.98754       6.99130       6.46130       5.66406
  13  20 3532.6420    2.6612  2.6025 11.5556  0.0000  0.0553   0.0494   0.1446    0.0735   0.0000   435.7865       20.5667       6.76804      -1.25560       12.7945      -17.9022       6.39556       8.19074       8.51497       8.89688       7.63946       6.78128
  13  21 3673.0724    2.1911  4.0050 11.0331  0.0000  0.0698   0.0347   0.1985    0.0612   0.0000   434.4807       25.2512       21.6611      -1.78296       7.01389       15.7166       8.33797       10.5645       11.2241       10.8417       9.97230       8.57633
  13  22 3813.5407    1.7351  5.5026 10.8023  0.0000  0.0935   0.0264   0.2625    0.0535   0.0000   435.9624       27.6385       15.1899      -2.10182      -12.3517      -2.60672       10.6939       14.0582       14.3775       14.1909       12.9398       11.2402
  13  23 3954.2741    1.4519  6.5203 10.6184  0.0000  0.1106   0.0226   0.3038    0.0510   0.0000   453.4876       16.1996      -4.07827       25.8185       2.72504       14.0538       12.6661       16.5350       17.1693       17.0675       15.8142       13.2857
  13  24 4095.3554    1.2098  8.8834 10.2719  0.0007  0.1436   0.0188   0.4139    0.0523   0.0000   429.6621       25.6656       13.1193      -31.2639      -15.4273      -1.70675       16.5804       20.6165       22.9860       22.5341       19.7844       17.5031
  13  25 4236.4262    1.0197 10.1883 10.0157  0.0000  0.1677   0.0166   0.5038    0.0517   0.0000   448.3306       50.0846       22.1322      -13.0563       26.5699       6.26180       19.4075       25.3995       26.0816       26.2112       23.9235       20.6493
  14   7 1723.5034    0.2721  0.2675  9.0174  0.0000  0.0287   0.0143   0.0449    0.0458   0.0000   436.3027      -1.96685       14.1119     0.0209321      -2.62891      -2.32873       5.16632       7.30413       7.73029       7.29019       5.01007       3.30749
  14   8 1870.8227    0.4428  0.4594  9.0209  0.0000  0.0247   0.0171   0.0565    0.0658   0.0000   435.9202      -4.26128       9.23242       2.71753      -4.41595    -0.0390165       2.78956       4.20917       3.94515       4.00666       3.73924       3.09042
  14   9 2017.0257    0.6169  0.4581  9.5256  0.0000  0.0288   0.0231   0.0543    0.0688   0.0000   438.6776      -3.42418       10.6430      0.581732       1.37855       2.64808       5.11527       7.02089       7.24280       6.90323       5.70171       4.62942
  14  10 2162.5532    0.8291  0.6055  9.8050  0.0000  0.0256   0.0278   0.0604    0.0788   0.0000   436.7676       4.02457       12.5767      -3.18900       5.00177       2.32719       3.20905       4.07385       4.07963       4.04638       3.55212       2.97367
  14  11 2305.6950    1.0827  0.9335 10.1249  0.0000  0.0302   0.0304   0.0835    0.0993   0.0000   438.7369      -7.34101       8.56784       2.47718      0.492271       1.16816       3.11993       4.20922       4.24356       4.31027       4.01042       3.42142
  14  12 2446.7412    1.5026  0.9037 10.7582  0.0000  0.0305   0.0427   0.0743    0.1046   0.0000   437.5048      -3.28307       16.9215       3.68871       1.91464      -3.94932       3.29918       4.33731       4.30767       4.68261       4.01443       3.44403
  14  13 2587.3043    1.8567  0.9270 11.3300  0.0005  0.0316   0.0537   0.0782    0.1087   0.0000   432.8308      -3.23545       17.9101       14.7918      0.129536       1.38262       3.55182       4.68622       4.88996       4.89966       4.70961       3.79373
  14  14 2728.2399    2.6902  0.8865 11.3911  0.0000  0.0297   0.0742   0.0690    0.1991   0.0000   434.2608       1.32216       19.0497     -0.564163     0.0969178       3.62130       3.05394       4.14972       4.07302       4.32495       3.74140       3.38573
  14  15 2869.2836    3.4047  0.7636 12.0877  0.0000  0.0276   0.1076   0.0644    0.2025   0.0000   437.6194       4.93057       12.6095       5.61956      -7.43897       3.65751       3.58673       4.38940       4.59415       4.38936       4.01031       3.53606
  14  16 3010.1311    3.8675  0.8430 12.2758  0.0000  0.0270   0.1141   0.0672    0.2053   0.0000   437.8324       3.96540       12.7775       8.51330       1.70755       1.41406       3.09098       3.92997       4.16409       4.32111       4.21480       3.32918
  14  17 3150.5757    3.8907  1.1149 12.5693  0.0000  0.0327   0.1025   0.0908    0.1875   0.0000   442.0958       5.79333       12.5013       9.83518       9.08661      -1.66605       3.67004       4.58904       5.18645       4.80323       4.58357       3.88861
  14  18 3290.7990    3.5253  1.4882 12.2349  0.0000  0.0384   0.0802   0.0976    0.1237   0.0000   432.4943       5.70139       20.1293       1.80828       3.44646      -1.26152       4.03787       5.25639       5.55724       5.39749       4.94460       4.43452
  14  19 3431.3840    3.0262  2.1071 11.9807  0.0000  0.0475   0.0615   0.1254    0.0848   0.0000   434.7998       7.09249       6.87196      -6.63483      -10.0261      -6.44428       5.34095       6.87513       7.12505       7.01949       6.33474       5.56993
  14  20 3572.1792    2.5425  2.7080 11.5830  0.0000  0.0548   0.0467   0.1472    0.0716   0.0000   443.8751       1.35739      -3.68554      -8.57934      -7.53098      -5.07209       6.01977       7.85816       8.01493       8.13722       7.86942       6.79243
  14  21 3713.0351    2.0324  4.5672 10.8867  0.0000  0.0765   0.0297   0.1992    0.0607   0.0000   438.3228      -8.23053       4.82275       18.4694       12.5067       10.2815       8.19951       10.5585       11.1693       11.3150       10.1119       8.84081
  14  22 3854.0037    1.6870  5.9012 10.6148  0.0000  0.0940   0.0237   0.2533    0.0547   0.0000   430.4579       28.1917       31.5253       1.25685      -12.7097       6.33621       10.1107       13.0239       13.9129       14.0959       12.7927       11.3276
  14  23 3995.3404    1.3903  7.7410 10.3265  0.0000  0.1156   0.0199   0.3326    0.0546   0.0000   457.3354      -14.4918       9.94509     -0.445837       16.9791       12.7763       12.6438       16.2513       17.4022       17.5010       15.8588       14.0983
  14  24 4136.6653    1.1672  9.0781 10.1236  0.0000  0.1421   0.0176   0.3996    0.0546   0.0000   457.9756       26.5320       26.7315       9.12367       9.83943      -17.2274       14.9237       19.9938       21.0998       20.7311       18.7121       16.9446
  15   6 1601.0259    0.2106  0.1831  8.9870  0.0000  0.0146   0.0129   0.0350    0.0394   0.0000   439.7115       2.05128       16.6911       1.63392      0.131124       1.87048       1.55236       2.05776       2.04531       1.96820       2.02133       1.76817
  15   7 1753.7852    0.3227  0.2420  9.0224  0.0000  0.0157   0.0152   0.0330    0.0463   0.0000   434.6891      -1.18414       11.9994      -2.24534      0.349402       1.15490       1.57887       2.18980       2.21843       2.41450       2.20630       1.66228
  15   8 1902.3258    0.4612  0.3983  9.2446  0.0000  0.0200   0.0181   0.0466    0.0569   0.0000   439.9236      -3.69692       12.7803       1.51145      -3.24867      -2.21408       2.31598       2.84313       3.05158       3.03580       2.82135       2.68018
  15   9 2049.6206    0.6150  0.5451  9.3930  0.0000  0.0225   0.0204   0.0547    0.0811   0.0000   434.7683       2.06046       17.1134      -1.53905      -4.87397     -0.976816       2.11616       2.77392       2.95379       2.93025       2.68126       2.43230
  15  10 2195.8261    0.8521  0.6967  9.9492  0.0000  0.0277   0.0261   0.0615    0.0855   0.0000   440.6169       3.58415       9.77591       3.42975      -2.86219       3.82785       2.84232       3.54094       3.68221       3.68792       3.62714       3.05558
  15  11 2339.5646    1.1699  0.8425 10.2260  0.0000  0.0276   0.0323   0.0676    0.0972   0.0000   439.1003      -1.03036       6.70400     -0.803863    -0.0294627       3.91657       3.08758       3.74538       4.21992       4.13987       3.90472       3.24296
  15  12 2480.9973    1.7166  0.9647 10.6585  0.0004  0.0282   0.0449   0.0761    0.1170   0.0000   444.8174       2.87336       7.58998       2.11000       8.68783       3.05537       3.17420       4.24251       4.27130       4.29894       3.98574       3.40292
  15  13 2622.3444    2.0714  0.9637 11.2771  0.0000  0.0293   0.0532   0.0738    0.1081   0.0000   435.4460      -5.16137       10.7816       4.23571       3.52653       8.71855       3.08255       3.75432       4.12509       4.18193       3.96912       3.55454
  15  14 2764.1520    2.5670  0.8065 12.0945  0.0000  0.0266   0.0733   0.0681    0.0965   0.0000   438.0338       7.89714       12.3578       7.90827      0.702854    -0.0109983       2.97707       3.73336       3.75463       3.85261       3.54258       3.22585
  15  15 2905.7620    3.4954  0.7786 11.8646  0.0000  0.0238   0.0948   0.0604    0.1956   0.0000   438.5716       1.52895       14.3576       7.57523      -4.52660      -1.96295       2.53801       3.13818       3.32744       3.28509       3.19528       2.75589
  15  16 3047.1567    4.0038  0.9639 11.6720  0.0000  0.0281   0.1075   0.0721    0.4209   0.0000   436.8555       5.53463       8.37165       7.62207       3.37180     -0.980760       3.15734       4.23301       4.25530       4.15653       3.71017       3.39071
  15  17 3188.0190    4.1028  0.9577 12.5208  0.0000  0.0298   0.1139   0.0705    0.2130   0.0000   439.9366       9.05264       14.7603       7.96399      0.605079     -0.103869       3.28125       3.80815       4.08992       4.13676       4.05093       3.56325
  15  18 3328.8088    3.4230  1.4962 12.4982  0.0000  0.0383   0.0811   0.1035    0.1307   0.0000   442.5104       4.01782       16.6795       10.2768      -9.22354       4.65385       3.90696       5.26364       5.32846       5.41464       5.33148       4.48579
  15  19 3469.9279    2.8506  2.2261 12.0334  0.0000  0.0499   0.0560   0.1236    0.0832   0.0000   440.9840       9.74589       8.08187       4.63700      0.751817      -11.1345       5.02920       6.65001       6.97503       6.85390       6.71101       5.77828
  15  20 3611.2930    2.3341  3.3983 11.4005  0.0000  0.0619   0.0387   0.1681    0.0674   0.0000   433.3000      0.444815       6.06214       4.23367       8.90388      -14.4905       6.33204       8.00838       8.69864       8.84454       7.82151       7.19120
  15  21 3752.6803    1.9737  4.7507 10.8936  0.0000  0.0750   0.0282   0.2095    0.0597   0.0000   440.7209      -22.2870       17.6373       15.2265      0.285895      -12.8944       7.59849       9.69497       10.3801       10.3488       9.67505       8.73549
  15  22 3894.1374    1.6808  6.3911 10.4820  0.0000  0.0917   0.0219   0.2591    0.0551   0.0000   426.7202       17.3803       35.5398      -13.2895      -16.4774       14.2753       9.41630       12.2604       12.7602       12.9463       12.0519       10.7773
  15  25 4319.3851    0.9277 12.2444 10.0349  0.0000  0.1912   0.0154   0.5757    0.0442   0.0000   456.6197       23.9067       4.34703       23.8143      -25.5777      -18.0644       19.2735       24.6354       26.2927       27.1547       24.1020       22.4875
  15  26 4461.5161    0.7434 14.4960  9.8734  0.0000  0.2635   0.0133   0.7214    0.0413   0.0000   446.8992      -48.6236      -37.2186       70.3493       24.9095      -15.6301       25.5375       33.6889       36.3310       35.9551       33.8661       30.0270
  15  27 4603.2269    0.5953 15.9015  9.7417  0.0000  0.3270   0.0110   0.8779    0.0356   0.0000   422.6669       40.4015       21.8928      -50.9530       7.70595       2.03627       31.7571       42.0831       44.1146       44.7329       40.9498       37.2716
  16   5 1467.2507    0.1171  0.0811  8.8969  0.0000  0.0402   0.0151   0.0371    0.0334   0.0000   433.9006      -2.21925       20.3115       7.19693       3.20455     0.0192479       3.79417       1.96298       4.51983       4.74358       3.28689       3.21489
  16   6 1629.5159    0.2059  0.1626  8.9393  0.0000  0.0192   0.0135   0.0347    0.0385   0.0000   441.1626     -0.937955       15.1855      -1.58622      -2.29278     -0.513353       3.53566       3.56891       4.49417       4.71035       4.17101       3.67126
  16   7 1783.2794    0.3372  0.3492  9.0546  0.0000  0.0202   0.0140   0.0430    0.0501   0.0000   438.9113      -3.44451       14.0938     -0.957905      -1.70592      0.723869       2.20494       3.01109       3.12564       3.00228       2.92815       2.68924
  16   8 1933.1379    0.5102  0.5002  9.1821  0.0000  0.0226   0.0175   0.0484    0.0630   0.0000   439.5940     -0.466327       11.1595       1.28552       1.42304       4.79810       2.01806       2.80182       2.78343       3.05405       2.82892       2.51522
  16   9 2081.6145    0.6866  0.5918  9.5303  0.0000  0.0227   0.0216   0.0535    0.0778   0.0000   444.4368       1.26790       5.81511       7.86776      -2.25988      0.696773       2.23239       2.87971       3.01490       3.14396       2.90160       2.79794
  16  10 2228.4108    0.9008  0.7538 10.1504  0.0000  0.0271   0.0273   0.0705    0.0900   0.0000   435.0924       4.75354       7.46245      -2.58653      -4.13146      0.970810       3.08045       4.11408       4.45559       4.29613       3.94617       3.43149
  16  11 2372.5463    1.2413  0.9691 10.5365  0.0000  0.0317   0.0321   0.0778    0.0878   0.0000   437.4796       2.83635       10.5299       1.68804       2.11112       8.56101       2.69369       3.99891       3.78281       4.11535       3.76168       3.45172
  16  12 2514.8112    1.8152  0.8932 10.8627  0.0000  0.0273   0.0457   0.0645    0.1041   0.0000   437.6816     -0.252218       8.49022       2.68730      -1.65714      -4.34452       2.56837       3.37188       3.69187       3.54351       3.32673       3.01887
  16  13 2656.9255    2.2067  0.8987 11.4441  0.0000  0.0277   0.0572   0.0671    0.1019   0.0000   435.9465      0.218314       13.2873       4.41583       8.23469      -6.07768       2.79024       3.82146       3.89872       4.18805       4.22635       3.65781
  16  14 2799.5026    2.9629  0.7923 11.9136  0.0000  0.0247   0.0790   0.0599    0.1013   0.0000   442.7317      -1.16434       9.17856       2.90518      -1.15709       1.25872       2.25230       3.09549       3.02572       3.35503       2.88148       2.71249
  16  15 2941.8149    3.3344  0.8760 12.3115  0.0000  0.0268   0.0873   0.0648    0.1223   0.0000   432.5705       1.71977       14.5848       3.38253      -8.77241       1.79438       2.60847       3.60859       3.74989       3.68614       3.25889       3.19160
  16  16 3083.4671    3.9739  0.9352 12.2528  0.0000  0.0261   0.1020   0.0726    0.2090   0.0000   437.8125       7.17972       12.6484       4.42777      -2.26588      -1.62317       2.48708       3.26604       3.44038       3.38950       3.12716       2.94112
  16  17 3224.9968    4.0862  1.3261 11.4517  0.0000  0.0331   0.0980   0.0864    0.4435   0.0000   434.1808       8.34007       15.6104       5.82933       5.66080      -1.94578       3.09885       4.32635       4.43661       4.68346       4.30798       3.75986
  16  18 3366.3645    3.2769  1.7596 12.2036  0.0000  0.0406   0.0741   0.1127    0.1444   0.0000   435.7096       8.60376       21.0970       19.7868      -3.30120      -1.65122       4.12103       5.22918       5.63564       5.62831       5.36276       5.04783
  16  19 3507.8979    2.7852  2.4166 11.8590  0.0000  0.0497   0.0521   0.1316    0.0919   0.0000   439.2548       11.4282       12.5605      -1.76504      -10.2066       6.81842       4.77173       6.13211       6.47466       6.76364       6.37493       5.76911
  16  20 3649.8190    2.2188  3.6060 11.2538  0.0000  0.0623   0.0352   0.1763    0.0718   0.0000   429.5204       28.3138       6.62688      0.109722      0.988995      -20.8157       5.94344       7.98805       8.32139       8.35826       8.13162       7.13398
  16  22 3933.3734    1.5457  6.8901 10.3096 -0.0004  0.0960   0.0199   0.2654    0.0565   0.0000   437.5302       4.70279       10.3525      0.353904      -20.4095       7.44417       9.29720       11.9204       12.9200       13.0869       12.2052       11.1347
  16  23 4075.6245    1.2940  8.4042 10.2354  0.0001  0.1184   0.0176   0.3436    0.0499   0.0000   446.3055       2.25466       27.9000      -14.9187       43.3297       7.47316       11.1545       14.1482       16.0657       15.3552       14.5358       13.5836
  16  24 4217.5829    1.0504 10.8760  9.9869  0.0000  0.1534   0.0153   0.4572    0.0492   0.0000   441.4348       21.8573      -8.86428      -22.5199       17.2074      -13.4697       14.5654       18.3440       20.5955       20.0336       18.9656       17.6075
  16  26 4502.2540    0.7245 16.0296  9.7964 -0.0016  0.2751   0.0109   0.7314    0.0358   0.0000   485.9736       3.91989      -47.3230      -17.4743       63.0437       19.4252       25.6116       33.1484       37.2427       35.5109       33.8649       30.9783
  17   4 1317.9923    0.0934  0.0676  8.8607  0.0000  0.0190   0.0115   0.0297    0.0320   0.0000   437.5772      -1.30539       18.2146     -0.806685      -3.67341      -1.74500       1.67918       2.46732       2.87220       2.19132       2.45483       2.49035
  17   5 1493.5024    0.1551  0.0869  8.9009  0.0000  0.0306   0.0137   0.0270    0.0338   0.0000   437.7287      -1.64457       17.4656      -4.17243      -2.86791      0.660578       3.21921       2.25911       6.91648       2.71379       4.36648       3.08001
  17   6 1657.0571    0.2477  0.2367  8.9756  0.0000  0.0262   0.0125   0.0360    0.0402   0.0000   438.0193      0.121979       14.7053      0.228614      -2.52832     -0.280738       3.36504       4.94401       4.79142       4.33290       2.99707       2.73030
  17   7 1811.9820    0.3779  0.3636  9.0747  0.0000  0.0185   0.0146   0.0406    0.0497   0.0000   438.7194     -0.353485       13.2870      -2.08077      -1.05395       1.73892       1.74973       2.13946       2.42727       2.41673       2.56104       2.38058
  17   8 1963.2945    0.5377  0.4277  9.2398  0.0000  0.0185   0.0185   0.0425    0.0617   0.0000   438.6809       4.00817       17.0016      -2.05756      -1.06726     -0.143911       1.72509       1.98370       2.32450       2.40879       2.26357       2.09825
  17   9 2112.9975    0.7629  0.5985  9.5253  0.0000  0.0221   0.0231   0.0525    0.0743   0.0000   439.4567      -3.58102       10.4614       7.18443     -0.156071       1.01822       2.01084       2.39959       2.65388       2.61630       2.56369       2.29090
  17  10 2260.2587    0.9809  0.8865  9.9995  0.0000  0.0274   0.0258   0.0721    0.1044   0.0000   437.2430       1.33424       6.33068      -3.57926      -1.21018      -1.28114       2.47364       3.32283       3.27116       3.55953       3.54823       3.24830
  17  11 2404.9879    1.3369  0.8636 10.7664  0.0000  0.0269   0.0350   0.0678    0.0907   0.0000   434.0955      -2.27987       15.5234      -1.41404      -2.75603       1.60081       2.60322       3.30416       3.59691       3.67144       3.42146       2.96897
  17  12 2548.0877    1.7968  1.0304 11.0619  0.0000  0.0305   0.0436   0.0783    0.1014   0.0000   440.4362      -2.66777       13.8828       3.66169      -2.24811       1.54214       2.54367       3.34333       3.72703       3.85408       3.46110       3.03852
  17  13 2691.0402    2.4035  0.9112 11.3834  0.0000  0.0247   0.0606   0.0701    0.1103   0.0000   437.9058     -0.824930       10.3780       2.23780       1.24558      -2.59400       2.48678       3.03896       3.04957       3.26395       3.36897       3.03781
  17  14 2834.3357    3.0076  0.8395 11.9574  0.0000  0.0255   0.0752   0.0618    0.1073   0.0000   438.8246       6.94606       2.81906       1.69185     -0.837774      -1.60342       2.23187       3.13915       3.19530       3.34135       3.22984       2.94064
  17  15 2977.1923    3.6653  0.8145 12.5847  0.0000  0.0252   0.0989   0.0660    0.1017   0.0000   439.4683     -0.242059       10.5382       1.95359      -3.41262      -2.53882       2.64547       3.57214       3.78004       4.04222       3.79596       3.33105
  17  16 3119.3972    3.7066  1.0280 12.5917  0.0000  0.0287   0.0890   0.0732    0.1362   0.0000   438.6192       4.32087       6.33431      -1.81909       1.62985       4.03586       2.60864       3.25743       3.72433       3.51307       3.37600       3.06193
  17  17 3261.3537    3.7773  1.3473 12.1723  0.0000  0.0348   0.0859   0.0872    0.2109   0.0000   432.4867       10.2956       16.8453       1.66234      -3.03876       11.8426       3.31136       4.55035       4.61042       4.68232       4.53967       3.95917
  17  18 3403.3547    3.2202  1.8551 11.9331  0.0000  0.0415   0.0681   0.1110    0.1682   0.0000   433.5638       6.43412       13.1109       4.43156      -1.45528       1.98898       3.56928       4.82670       5.09416       5.10002       4.93036       4.52062
  17  19 3545.5174    2.6073  2.9195 11.5442 -0.0001  0.0541   0.0455   0.1483    0.1003   0.0000   434.3935       12.4161       19.4402      -11.0500      -2.01781       7.77501       4.87108       6.28588       6.69855       6.74208       6.37237       5.89771
  17  20 3687.7536    2.1483  4.2644 11.0052  0.0000  0.0670   0.0311   0.1838    0.0736   0.0000   446.7924     -0.928162       20.7389       17.9597      -12.9765       1.92397       5.95970       7.86530       8.41165       8.61183       8.17271       7.51408
  17  21 3829.9476    1.7594  6.1682 10.4482  0.0000  0.0817   0.0216   0.2380    0.0597   0.0000   426.4405       25.1171     -0.788014       2.81481       9.44244       20.1351       7.36308       9.46318       10.4099       10.3301       9.77554       9.08689
  17  22 3972.4153    1.5158  7.3719 10.2878  0.0000  0.0975   0.0185   0.2759    0.0529   0.0000   437.0776       6.81036       23.4695       13.1628      -3.68114       4.68728       8.71394       11.0609       12.3312       12.2820       11.5064       10.5902
  17  23 4114.8681    1.2167 10.1779 10.0392  0.0000  0.1323   0.0155   0.3816    0.0504   0.0000   450.7229      -3.51151       31.9792      -4.74085      -35.9687       8.35435       11.7836       15.3663       16.3868       17.1013       15.9491       14.5053
  18   6 1683.6482    0.2554  0.3085  8.9463  0.0000  0.0202   0.0112   0.0395    0.0417   0.0000   437.4889     -0.396514       16.5612     -0.931380     -0.150690      -1.96443       1.96738       2.51810       2.89033       2.56698       2.58068       2.53974
  18   7 1839.9480    0.4138  0.4348  9.0529  0.0000  0.0201   0.0144   0.0448    0.0539   0.0000   441.4568     0.0258747       14.6983       2.28590      -2.09697      -2.33458       2.04119       2.48317       2.53582       2.59293       2.35217       2.30692
  18   8 1992.8539    0.5428  0.4674  9.4804  0.0000  0.0208   0.0185   0.0482    0.0593   0.0000   437.6966      -1.74074       18.6555     -0.698751      -3.77850      -2.34390       1.88675       2.55522       2.62712       2.63630       2.67022       2.55808
  18   9 2143.6828    0.7807  0.7371  9.4631  0.0008  0.0231   0.0206   0.0593    0.0831   0.0000   443.8106       2.29632       14.0378       1.97412     -0.336883       2.22686       2.04764       2.69085       2.88655       2.83581       2.82089       2.53658
  18  10 2291.6230    1.0861  0.7712 10.3598  0.0000  0.0258   0.0301   0.0633    0.0943   0.0000   443.3385      -1.15413       16.5943      -2.77027      -2.27712       1.44018       2.04374       2.83302       2.84256       2.92222       2.75313       2.53151
  18  11 2436.8964    1.5201  0.9740 10.6205  0.0000  0.0277   0.0373   0.0733    0.1200   0.0000   435.6653      -7.87953       9.03592       10.6129      -3.10880      -2.21787       2.23929       3.08579       3.19457       3.42979       3.43124       2.99637
  18  12 2580.8063    2.0019  0.8963 11.0784  0.0000  0.0264   0.0479   0.0627    0.1058   0.0000   437.4739       3.55104       21.9217       2.76815       1.34551       1.42881       2.44896       3.35827       3.51820       3.52789       3.23444       2.87729
  18  13 2724.7831    2.4833  0.8044 11.8929  0.0000  0.0239   0.0641   0.0605    0.0888   0.0000   436.8707      -2.10084       14.8814       3.54614     -0.472202     0.0369661       2.19702       2.93807       3.03069       3.02546       2.96052       2.61174
  18  14 2868.6692    3.1793  0.7894 12.1920  0.0000  0.0240   0.0802   0.0555    0.0925   0.0000   435.8406       6.13311       13.9412      0.260349       1.58073       3.32462       1.99400       2.76975       2.64815       2.90953       2.74349       2.45184
  18  15 3012.1116    3.8383  0.7471 12.7585  0.0000  0.0231   0.1000   0.0546    0.0855   0.0000   438.7619       6.47364       10.5178       1.19475      0.271682       3.78648       2.30314       3.08317       3.23301       3.40993       3.19002       2.69517
  18  16 3154.8416    3.9152  1.0172 12.7045 -0.0008  0.0282   0.0924   0.0677    0.1103   0.0000   432.8548       1.47645       9.23687       3.64526      -7.41226       2.02548       2.49987       3.28513       3.47294       3.57152       3.33435       3.01385
  18  17 3297.3452    3.5445  1.5731 12.1744  0.0000  0.0344   0.0724   0.0922    0.1348   0.0000   439.9280       4.96459       7.04242       9.66152       2.65644      -3.31913       2.94391       3.81374       4.10474       3.97530       4.12348       3.66361
  18  18 3439.9863    2.9560  2.1143 12.0400  0.0000  0.0429   0.0588   0.1200    0.1099   0.0000   438.1008       1.35921       13.6141       8.36199      0.131463       2.52004       3.73835       4.94259       5.34253       5.39928       5.38295       4.82324
  18  19 3582.5960    2.4993  3.3079 11.1853  0.0000  0.0540   0.0387   0.1535    0.1049   0.0000   439.8661       11.2613       18.0294       11.5271       1.10234       6.37649       4.65572       6.07705       6.47279       6.44338       6.19817       5.87418
  18  20 3725.3005    2.1067  4.5016 10.8094  0.0021  0.0671   0.0293   0.1847    0.0780   0.0000   442.1398       6.85681       2.32667     -0.185496       1.20484       8.06719       5.72219       7.48440       7.83540       8.27588       7.72246       7.21572
  18  21 3868.1228    1.6496  6.4917 10.3336  0.0000  0.0847   0.0199   0.2384    0.0602   0.0000   440.4823       6.26165       19.1297       17.7133      -10.1160      0.499597       7.34311       9.42343       10.3695       10.5312       10.1126       9.35372
  18  22 4010.9989    1.3573  8.0297 10.2447  0.0011  0.1056   0.0165   0.3062    0.0477   0.0000   461.5416       17.2385       10.5316      -4.13257      -4.43582       17.0995       8.79429       11.5494       12.5567       12.8670       12.2687       11.2739
  18  23 4153.8499    1.1744 10.0632 10.0198  0.0000  0.1295   0.0143   0.3740    0.0461   0.0000   430.2579       10.3594       19.6824      -1.33175      -2.54331     -0.706226       10.6494       14.0973       15.4207       15.6527       14.8727       13.7565
  18  24 4296.8558    0.9097 11.4002 10.0328  0.0000  0.1695   0.0137   0.4907    0.0411   0.0000   430.8394      -16.5882       38.6524       27.9640       20.6650       42.8870       14.0481       18.1568       20.3623       20.6183       19.3243       17.9595
  19   5 1543.0504    0.1526  0.1565  8.8892  0.0000  0.0189   0.0101   0.0374    0.0332   0.0000   437.9787      -1.42469       19.1515       1.47605      -1.29905      0.891004       1.64271       1.81078       2.18451       2.23512       2.16951       1.91159
  19   6 1709.3646    0.2654  0.2757  8.9995  0.0000  0.0166   0.0116   0.0364    0.0395   0.0000   439.6429      -4.40971       12.8928      0.548582      -3.80956      -2.43637       1.24299       1.82027       1.79771       1.82793       2.12669       1.74771
  19   7 1867.2800    0.4522  0.4069  9.1689  0.0000  0.0185   0.0157   0.0446    0.0524   0.0000   438.3418      -5.29471       13.1952      0.598732      -6.28295       1.05756       1.56690       1.87823       2.32207       2.24925       2.25304       2.09708
  19   8 2021.7607    0.6383  0.5664  9.1986  0.0000  0.0193   0.0187   0.0478    0.0755   0.0000   439.5754     -0.190538       12.4839     -0.248550     -0.502398       3.78539       1.75372       2.13157       2.22481       2.20638       2.25175       2.15661
  19   9 2173.7743    0.8952  0.6736  9.7300  0.0000  0.0214   0.0242   0.0513    0.0776   0.0000   438.7115      -3.87592       11.5701      -2.50792       1.87088      0.901632       1.82626       2.32942       2.42791       2.53083       2.48828       2.32515
  19  10 2322.2240    1.1499  0.9732 10.2575  0.0000  0.0271   0.0278   0.0757    0.0876   0.0000   435.7024       3.66917       15.3682     -0.197553       5.73650       1.84673       2.18653       2.84667       3.06737       3.23480       3.09316       2.90124
  19  11 2468.0829    1.5304  1.0116 10.7604  0.0000  0.0288   0.0371   0.0727    0.1190   0.0000   434.8865      -1.37903       13.4124      -3.23633      -2.40221      0.955916       2.48901       3.50040       3.79849       3.96106       3.72414       3.33411
  19  12 2613.0959    2.1180  0.9636 11.4017  0.0000  0.0266   0.0497   0.0651    0.1091   0.0000   438.5709      -4.05642       13.2449       5.45209      -1.61532     -0.656261       2.18355       2.80791       3.00023       3.11470       3.33987       2.94760
  19  13 2757.9452    2.6550  0.8540 11.8774  0.0000  0.0234   0.0652   0.0663    0.0836   0.0000   438.1250      0.107019       14.7503       3.36825     -0.189763      -2.39896       1.82393       2.50304       2.53261       2.79931       2.69788       2.36363
  19  14 2902.4545    3.3840  0.8317 12.2053  0.0000  0.0233   0.0809   0.0572    0.1001   0.0000   438.5399       4.56493       5.52981       3.23347      0.235627       3.20560       2.03231       2.59430       2.73095       2.72924       2.64767       2.53368
  19  15 3046.5366    3.9925  0.8747 12.5655  0.0000  0.0237   0.0961   0.0621    0.0969   0.0000   436.2377       2.99463       13.9358       5.60309      -4.87192      -1.79355       1.93158       2.68432       2.73737       2.80719       2.76471       2.48534
  19  16 3189.8430    3.8101  1.1775 12.7849  0.0000  0.0312   0.0832   0.0787    0.0880   0.0000   439.2840      -4.41511       11.4329       11.4826      -5.49056      -3.29015       2.43895       3.33455       3.22326       3.47709       3.26898       3.14113
  19  17 3332.9625    3.4169  1.4043 12.7065  0.0000  0.0346   0.0728   0.0882    0.0834   0.0000   438.5240     -0.887496       12.7766       5.00594       3.43259      -1.20880       2.81344       3.76125       3.79508       4.06386       3.88626       3.68725
  19  18 3476.1770    2.7867  2.3561 11.8018 -0.0027  0.0433   0.0481   0.1212    0.0908   0.0000   442.3818       2.01711       7.04572      -6.20408       2.78816      -1.86314       3.41975       4.63084       5.02921       5.22402       4.98119       4.58364
  19  19 3619.1911    2.3631  3.7409 11.0622  0.0000  0.0559   0.0329   0.1567    0.0820   0.0000   437.8311       13.8309       16.8744       5.06642      -12.2242       3.05924       4.52497       5.83788       6.47984       6.48283       6.38103       5.74605
  19  20 3762.4900    1.9213  5.2497 10.6990  0.0014  0.0729   0.0245   0.2050    0.0636   0.0000   430.2615       4.40841       19.4020       3.46243      -1.53562      -3.05993       5.87630       7.53555       8.50494       8.36628       8.05108       7.70464
  19  21 3905.7958    1.6624  6.6134 10.2645  0.0000  0.0846   0.0189   0.2305    0.0578   0.0000   438.2122      -14.6303      -1.06256      -8.71148       3.70682       1.34042       6.72979       9.00595       9.77672       9.98397       9.71284       8.93652
  19  22 4048.9562    1.3087  8.6143 10.1855  0.0000  0.1104   0.0154   0.3156    0.0441   0.0000   442.6918      -8.79533      -5.64733      -1.40391      0.991447      -3.59278       8.88614       11.4765       12.8606       13.0061       12.4550       11.6339
  19  23 4192.3065    1.1155 11.0828  9.9770  0.0000  0.1403   0.0136   0.4098    0.0431   0.0000   421.3467       16.0204       53.0929      -32.0978      -4.83145       12.7781       11.2134       14.7876       16.2934       16.3811       15.7927       14.8025
  19  24 4335.8447    0.8769 12.6824 10.0182  0.0000  0.1822   0.0126   0.5244    0.0369   0.0000   442.3969      -7.85137       5.88564       31.9087       21.7187       12.2787       14.5637       19.0206       21.0650       21.6457       20.5455       19.4508
  19  25 4479.5837    0.7288 14.9796  9.8460  0.0000  0.2337   0.0103   0.6466    0.0337   0.0000   436.9747      -4.54435       48.6214      -26.3813      -38.4074       28.4414       18.3360       23.9072       26.1391       26.5895       25.9180       24.4010
  19  26 4621.9591    0.6011 18.0708  9.7089 -0.0005  0.3184   0.0082   0.8096    0.0280   0.0000   452.9459       55.9931      -4.11327       12.9180      -15.0883      -31.0764       25.1623       33.0691       36.1209       36.6923       35.5923       33.2005
  20   5 1566.5312    0.1892  0.1979  8.9234  0.0000  0.0136   0.0102   0.0368    0.0344   0.0000   437.7565      0.505734       16.6432       1.48359    0.00586286       1.96301       1.27063       1.68913       1.75467       1.81561       1.88249       1.67634
  20   6 1734.1938    0.3120  0.2756  8.9954  0.0000  0.0158   0.0127   0.0330    0.0405   0.0000   438.3897      0.114750       16.3812      -1.34294      -1.32963     -0.310041       1.32977       1.68041       1.98344       1.80773       1.86905       1.72564
  20   7 1893.9266    0.4598  0.3779  9.2350  0.0000  0.0168   0.0157   0.0374    0.0498   0.0000   438.7835     -0.720095       13.5049      -1.58360       1.51126     -0.264416       1.37504       1.86111       2.00495       2.16149       2.22814       2.12099
  20   8 2050.0668    0.6622  0.6503  9.3312  0.0000  0.0222   0.0178   0.0539    0.0672   0.0000   439.7594      -3.34991       12.2507      -1.42725     -0.777088       1.29729       1.76005       2.16375       2.20816       2.28901       2.24015       2.23484
  20   9 2203.1402    0.9133  0.7436  9.9247  0.0000  0.0250   0.0236   0.0567    0.0802   0.0000   435.7926     -0.750649       14.3219     -0.294104      -5.61686       2.47808       2.15860       2.97794       3.21443       3.21969       2.84634       2.69023
  20  10 2352.4250    1.2373  1.0206 10.2253  0.0000  0.0285   0.0275   0.0645    0.0947   0.0000   435.4132       2.03167       12.3518     -0.302530      0.930117       4.89763       2.09706       2.80930       2.95012       3.13329       3.07579       2.83688
  20  11 2498.9711    1.7529  0.8542 10.9805  0.0000  0.0238   0.0420   0.0589    0.1033   0.0000   436.6278       1.60325       7.53096     -0.632467      0.658512      0.494553       1.98439       2.62040       2.61662       2.72613       2.71453       2.46966
  20  12 2644.8762    2.1892  0.9392 11.4895  0.0000  0.0252   0.0517   0.0670    0.1083   0.0000   439.8412       5.42448       16.0672     -0.379401      -2.47562      -2.28029       2.03141       2.77741       2.91133       3.00045       3.06969       2.72498
  20  13 2790.6328    2.6912  0.8649 12.0046  0.0000  0.0235   0.0636   0.0599    0.0886   0.0000   437.6002       7.03514       12.3993       1.81810      0.917012      0.391629       1.92468       2.42859       2.67177       2.72140       2.69722       2.61762
  20  14 2935.9941    3.6706  0.7958 12.3552  0.0000  0.0222   0.0873   0.0530    0.0938   0.0000   438.3413       1.98798       9.80126      0.588407       2.34130      0.250081       1.67080       2.31929       2.30578       2.47974       2.42145       2.28623
  20  15 3080.4585    3.8352  0.9324 12.6429  0.0000  0.0245   0.0882   0.0639    0.0912   0.0000   437.0895     -0.145356       17.7194      -1.76151       2.74556       5.87580       1.91569       2.69830       2.82795       3.13542       2.88608       2.68302
  20  16 3224.3864    3.7419  1.2631 12.5874  0.0000  0.0302   0.0756   0.0825    0.0916   0.0000   442.9908       2.32039       11.8183       1.26602      -2.60893      0.516178       2.46177       3.25460       3.26605       3.44348       3.31762       3.10304
  20  17 3368.0862    3.1866  1.8595 12.2134  0.0000  0.0380   0.0564   0.0999    0.0716   0.0000   435.2356       7.73814       8.48793       9.81711       2.03850       3.48276       2.84696       3.79819       4.09318       4.36240       4.15310       3.81859
  20  18 3511.9015    2.6422  2.5656 11.7802  0.0000  0.0464   0.0425   0.1237    0.0725   0.0000   442.7139       7.97068       5.50439      -7.64750       1.11546       6.89074       3.55199       4.69969       5.23400       5.20527       5.46228       4.91788
  20  19 3655.5713    2.2804  3.9272 11.1304  0.0000  0.0592   0.0314   0.1569    0.0728   0.0000   440.4213       4.61659       1.00566    -0.0945734      -11.1313    -0.0342713       4.54856       6.05044       6.58101       6.71867       6.52034       6.18744
  20  20 3799.1520    1.8596  5.6437 10.4955  0.0000  0.0717   0.0214   0.2044    0.0615   0.0000   449.3486       9.77800       26.2416       21.3719       1.66645      -6.13972       5.50490       7.09180       7.86621       7.93740       7.81506       7.18762
  20  21 3942.8090    1.5255  7.9460 10.2061  0.0000  0.0945   0.0165   0.2703    0.0496   0.0000   445.8732      -1.26214     -0.677424       1.54526      -9.75226      -4.18731       7.19420       9.49942       10.3927       10.9000       10.1239       9.89693
  20  22 4086.5360    1.3050  9.3996 10.0671  0.0005  0.1095   0.0141   0.3239    0.0428   0.0000   450.9016       6.60332      -6.97254      -11.2039       30.3773       17.8474       8.38916       11.0453       12.1855       12.3232       12.2493       11.4182
  20  23 4230.2376    1.0222 10.5770  9.9988 -0.0001  0.1387   0.0129   0.3942    0.0406   0.0000   408.0595       28.8967       31.1375       21.7294       5.78203       3.80417       10.4924       13.8963       15.1080       15.4980       14.8816       14.0718
  20  24 4373.9510    0.8368 14.0698  9.9931  0.0000  0.2072   0.0111   0.5777    0.0340   0.0000   432.4449      -22.7328       15.4443       25.9178      -26.7851      -16.1985       15.2849       20.3822       22.2247       23.3009       21.8462       20.6231
  20  25 4518.0852    0.6860 16.2497  9.8229  0.0001  0.2610   0.0088   0.6907    0.0301   0.0000   433.9533      -9.65621       10.7725       77.4102      -17.5085      -47.9684       18.8670       26.0662       27.7376       29.1646       27.5176       25.8792
  20  26 4661.2913    0.5626 19.2221  9.6561 -0.0005  0.3398   0.0074   0.8764    0.0260   0.0000   489.4427      -12.6138       107.363      -4.23634       6.12221      -67.8189       25.2922       33.2673       36.2748       37.5158       35.2978       33.6387
  21   5 1589.2905    0.1933  0.1767  8.9219  0.0000  0.0131   0.0104   0.0312    0.0327   0.0000   439.0618     -0.272023       17.9129      0.343986      -1.29171     -0.855117      0.853781       1.18778       1.18533       1.31009       1.39268       1.18428
  21   7 1919.7861    0.5118  0.4705  9.1539  0.0000  0.0183   0.0156   0.0413    0.0551   0.0000   439.5082      -2.54945       19.6721      -5.85068       2.95411      -2.73460       1.37181       1.82995       1.85266       1.97920       2.02771       1.86050
  21   8 2077.7648    0.6552  0.6011  9.7789  0.0000  0.0207   0.0185   0.0538    0.0578   0.0000   438.3256      -1.31768       13.0867      0.967543      0.592998       1.39174       1.54529       1.86077       2.29569       2.27003       2.23048       2.00032
  21   9 2231.8701    0.9890  0.8460  9.7262  0.0000  0.0238   0.0232   0.0601    0.0998   0.0000   441.3220      0.944935       11.4252      -4.31098       2.16154     -0.496150       1.89385       2.60372       2.72031       2.80201       2.59948       2.47428
  21  10 2381.9032    1.3915  0.9005 10.4981  0.0000  0.0236   0.0314   0.0609    0.0847   0.0000   440.4469       1.22848       15.3990      -3.36509      -3.35498      -1.87720       1.74428       2.27666       2.38269       2.52325       2.53562       2.45455
  21  11 2529.2839    1.8307  0.9561 10.9443  0.0000  0.0260   0.0397   0.0594    0.0973   0.0000   438.4387       2.00638       11.5038       5.33969       1.26046       4.07434       1.82642       2.51649       2.64094       2.64077       2.63424       2.50061
  21  12 2676.1811    2.3746  0.8523 11.5903  0.0000  0.0230   0.0573   0.0600    0.1050   0.0000   440.4942       1.59801       10.1734      -4.52350     -0.576337       3.32151       1.73995       2.39042       2.41616       2.62357       2.55685       2.47978
  21  13 2822.9689    3.0093  0.8289 12.0893  0.0000  0.0225   0.0708   0.0557    0.1058   0.0000   438.6552       5.74647       11.7142      -2.44466      -2.05525       2.00636       1.71023       2.27750       2.42371       2.42020       2.33627       2.31776
  21  14 2968.9059    3.7355  0.7655 12.3837  0.0000  0.0209   0.0882   0.0505    0.0882   0.0000   436.4962       1.38710       13.6064     -0.792997      0.830688       1.23136       1.56491       2.13951       2.19339       2.32956       2.21662       1.98987
  21  15 3113.9202    3.9652  1.0594 12.3382  0.0000  0.0246   0.0817   0.0659    0.1158   0.0000   437.2842      0.122230       10.7455       1.84273      -4.55258      -5.31345       1.88954       2.44592       2.50426       2.64392       2.75638       2.60574
  21  16 3258.4443    3.7108  1.2213 12.5674  0.0000  0.0290   0.0762   0.0727    0.0984   0.0000   435.8178       5.71863       14.8353       6.57562       1.29588       7.00641       2.17226       2.89817       3.16532       3.13312       3.09465       2.90351
  21  17 3402.8122    3.1834  1.8179 12.1531  0.0000  0.0366   0.0546   0.0938    0.0715   0.0000   433.7849       2.32835       10.3861       1.44118      -7.25075      -2.10212       2.66526       3.55840       3.81376       3.95908       3.80280       3.56044
  21  18 3547.1564    2.5747  2.7771 11.7209  0.0000  0.0466   0.0375   0.1241    0.0592   0.0000   441.0066       4.92454       12.1776      -6.28069      -9.66646       3.39356       3.28691       4.46619       4.79159       4.92287       4.86031       4.41184
  21  19 3691.5314    2.1026  4.2976 11.0524  0.0000  0.0607   0.0270   0.1641    0.0595   0.0000   434.2069       14.7548       25.7999       3.75434      -3.06351      -5.24914       4.42306       5.80643       6.43811       6.50355       6.59636       6.11511
  21  20 3835.5629    1.7393  6.2578 10.4471  0.0000  0.0759   0.0190   0.2195    0.0531   0.0000   430.5433       19.6380      -4.93271       1.74885       15.7766       15.3557       5.61337       7.28040       7.98087       8.20775       8.35977       7.72865
  21  21 3979.8795    1.4583  8.2045 10.2490 -0.0002  0.0980   0.0155   0.2747    0.0440   0.0000   445.3709      -1.77684       10.6783      -10.9115       2.37285       7.84552       6.95038       9.29373       10.1114       10.6565       10.0745       9.44575
  21  22 4124.0326    1.1756 10.1602 10.1231  0.0036  0.1243   0.0133   0.3494    0.0387   0.0000   440.9484      -9.92110      -13.3434      0.567308       19.1283      -6.55976       8.99250       11.3992       12.9190       13.1871       12.8675       12.4256
  21  23 4268.1156    0.9905 12.1941 10.0725  0.0010  0.1554   0.0123   0.4558    0.0355   0.0000   446.6613       15.0684       13.1688       27.1346       40.5987       8.12824       11.2961       14.5511       16.3076       16.7594       16.3237       15.5076
  21  25 4556.1434    0.6579 16.1354  9.8007 -0.0001  0.2504   0.0087   0.6867    0.0287   0.0000   433.6268       12.2196       51.3443      -35.1149       21.2264      -17.1979       17.9402       23.2263       26.3417       26.8642       25.8201       24.8148
  22   3 1233.0992    0.0647  0.0387  8.9195  0.0000  0.0186   0.0109   0.0189    0.0273   0.0000   441.2198       2.88872       17.2165      -2.38686     -0.533145     -0.283860       1.18789       2.04180       1.58943       2.01879       2.34674       1.77474
  22   4 1429.1355    0.1260  0.0940  8.8537  0.0000  0.0153   0.0094   0.0227    0.0290   0.0000   440.9477     -0.923857       17.0630       2.69584      -2.89349      0.570162      0.826549       1.49099       1.20716       1.49678       1.40419       1.56092
  22   5 1611.3381    0.2116  0.2125  8.9469  0.0000  0.0153   0.0100   0.0315    0.0338   0.0000   439.5063      -1.40672       19.6194     -0.949620      -2.78649       2.38211       1.21931       1.76790       2.00243       2.12352       1.93910       2.04131
  22   6 1781.5521    0.3581  0.3163  9.0682  0.0000  0.0153   0.0130   0.0338    0.0416   0.0000   438.7992     -0.307710       16.8892       1.23221     -0.943119       2.43043       1.11026       1.35442       1.56745       1.61673       1.59393       1.48960
  22   7 1945.0764    0.5263  0.4418  9.2909  0.0000  0.0190   0.0160   0.0385    0.0524   0.0000   437.4304     -0.762437       18.3566      0.918382     -0.682099      -2.57754       1.19915       1.83645       1.77942       1.94358       1.84170       1.98112
  22   8 2104.7483    0.7545  0.6197  9.7173  0.0000  0.0197   0.0198   0.0486    0.0624   0.0000   439.7321     -0.522199       12.0665     -0.354715      -3.24410      -1.41745       1.49572       1.81921       1.93325       2.00646       2.03574       2.01113
  22   9 2260.0011    1.0717  0.7517 10.0322  0.0000  0.0218   0.0252   0.0520    0.0766   0.0000   438.4997     -0.958833       15.8521     -0.628223     -0.333410      0.527725       1.54713       2.10270       2.24470       2.28061       2.25817       2.08490
  22  10 2410.8020    1.3961  0.9558 10.5217  0.0000  0.0245   0.0304   0.0629    0.0984   0.0000   439.2377       1.04231       14.4213       1.53518     -0.748512       1.96806       1.76066       2.40157       2.48839       2.65964       2.54204       2.24650
  22  11 2559.2035    1.9792  0.9633 10.9661  0.0000  0.0231   0.0422   0.0592    0.0974   0.0000   440.2273       2.95195       12.1006     -0.365114      -1.89304     0.0951101       1.71161       2.09829       2.28989       2.39277       2.36519       2.31732
  22  12 2707.0978    2.4837  0.9998 11.6387  0.0000  0.0245   0.0532   0.0633    0.1010   0.0000   438.7780      0.588905       13.6616       4.15625      -3.31595      0.640183       1.73482       2.28636       2.44553       2.60989       2.61846       2.40070
  22  13 2854.7253    3.2602  0.7388 12.2629  0.0000  0.0199   0.0794   0.0523    0.0966   0.0000   436.6858       2.33536       10.6848      -1.11029       3.00785      -2.72901       1.49256       1.92684       1.93777       1.99588       2.10645       1.99427
  22  14 3001.4040    3.7405  0.8334 12.6254  0.0002  0.0209   0.0855   0.0566    0.0909   0.0000   439.9763      0.397336       19.6443       4.31451     -0.389932       1.40714       1.56912       2.00338       2.20507       2.28427       2.26477       2.06710
  22  15 3147.0152    4.0323  0.9866 12.7989  0.0000  0.0243   0.0862   0.0630    0.0904   0.0000   439.2712       1.66198       11.2898       7.18015      0.422912     -0.679147       1.76301       2.21950       2.40525       2.52561       2.53995       2.32168
  22  16 3292.1737    3.6123  1.4480 12.2698  0.0002  0.0301   0.0660   0.0797    0.0884   0.0000   442.2642      0.576935       12.1879       2.53830       4.85536       6.15909       2.09477       2.71369       2.93448       3.22598       3.01670       2.87759
  22  17 3437.2031    2.9793  2.0238 12.1182  0.0000  0.0381   0.0482   0.0984    0.0602   0.0000   437.6981       7.33306       7.98539      -1.20741       5.03274       2.46752       2.68408       3.46749       3.87585       3.84708       3.87809       3.67590
  22  18 3582.1223    2.4296  3.4808 11.3314  0.0000  0.0509   0.0308   0.1339    0.0543   0.0000   441.2906       4.02697       13.7023      -3.46965       1.64807      -8.38219       3.47369       4.51780       5.15255       5.16192       5.14774       4.87887
  22  19 3726.9257    1.9253  4.5528 11.1084  0.0000  0.0647   0.0246   0.1725    0.0500   0.0000   444.4997       13.3710       13.6134       8.65321       3.28462      -16.1825       4.47303       5.99749       6.65468       6.53759       6.70914       6.49227
  22  20 3871.6145    1.6706  6.6827 10.4314  0.0000  0.0785   0.0177   0.2207    0.0478   0.0000   437.6534       7.77866      0.837619      -6.39702       11.4606      0.997009       5.47193       7.20150       7.97262       8.33323       7.85024       7.59082
  22  21 4016.0232    1.3648  8.1403 10.3018  0.0000  0.1007   0.0151   0.2789    0.0414   0.0000   425.4982       1.69451      0.821364      -4.11552      -15.8018       6.06275       6.63870       9.16318       10.0119       10.3303       10.0115       9.61581
  22  22 4160.6053    1.1318 10.9063 10.1708  0.0000  0.1330   0.0128   0.3805    0.0351   0.0000   421.0524       34.7925       16.7615       8.07790      -10.2310      -6.65617       9.05623       12.2686       13.4889       14.0327       13.4910       13.1899
  22  25 4594.6159    0.5779 16.0609  9.8052 -0.0009  0.2719   0.0081   0.7233    0.0274   0.0000   440.6143       59.3559       11.5624      -19.1305       19.0539      -26.8257       18.7063       24.0276       27.0825       28.1656       27.6242       26.0604
  23   4 1449.6892    0.1244  0.1132  8.8662  0.0000  0.0145   0.0091   0.0273    0.0290   0.0000   440.6540      -2.71430       13.4574      -2.28021      -5.98406      -3.31307       1.27088       1.37436       1.47788       1.39185       1.44330       1.63969
  23   5 1632.7814    0.2303  0.2092  8.9369  0.0000  0.0143   0.0104   0.0293    0.0332   0.0000   441.4492     -0.984326       15.4882      0.475236      -3.50491      -2.43527       1.05789       1.09091       1.21450       1.38650       1.45526       1.30961
  23   6 1804.2297    0.3782  0.3155  9.1865  0.0000  0.0132   0.0136   0.0347    0.0394   0.0000   438.4971      -1.28866       17.5177       2.17589      -2.65008       2.21139      0.966192       1.24422       1.37880       1.38715       1.46586       1.38671
  23   7 1969.5925    0.5559  0.5958  9.2125  0.0000  0.0203   0.0148   0.0468    0.0589   0.0000   439.7668      -2.38683       14.0384      -2.09838      0.281876      0.325287       1.43365       1.77289       1.93967       2.03607       2.01204       1.89016
  23   8 2131.0676    0.7768  0.6766  9.5403  0.0000  0.0198   0.0191   0.0492    0.0678   0.0000   440.0549      -1.33560       15.9939      0.378004      -6.86472     -0.330036       1.34787       1.78595       1.92446       2.08079       1.84928       1.83525
  23   9 2287.4640    1.0896  1.0000  9.9371  0.0000  0.0254   0.0226   0.0615    0.0887   0.0000   439.8319      -1.97565       15.8567       1.46098       3.53655       3.50058       1.71747       2.23183       2.47640       2.62914       2.43380       2.42597
  23  10 2439.1948    1.5456  0.9784 10.7208  0.0000  0.0255   0.0325   0.0628    0.0944   0.0000   443.1741       3.49168       17.8777       1.08603      -3.28949       1.12583       1.65047       2.20396       2.31887       2.46308       2.38699       2.28342
  23  11 2588.6034    1.9820  0.9599 11.1417  0.0000  0.0236   0.0411   0.0597    0.0821   0.0000   438.1119       2.63690       14.5376       3.80318     -0.465437    -0.0396497       1.50742       2.09959       2.26516       2.28189       2.27169       2.07838
  23  12 2737.6049    2.6226  0.8813 11.8888  0.0000  0.0225   0.0570   0.0577    0.0815   0.0000   440.2147     -0.726459       16.0210       3.61152      -4.08037      0.113366       1.54442       2.15503       2.28597       2.49452       2.47124       2.15626
  23  13 2886.0664    3.3362  0.7847 12.3424  0.0000  0.0208   0.0776   0.0529    0.0969   0.0000   440.3935       2.08532       7.42519       6.47691     -0.570617       3.61935       1.37961       1.94026       2.02274       2.25954       2.19934       2.04610
  23  14 3033.4550    3.9343  0.8487 12.6317  0.0000  0.0214   0.0859   0.0535    0.1018   0.0000   440.4821       1.78769       8.64792       2.45572      -3.08241     -0.701038       1.47100       1.88853       2.13599       2.11567       2.21162       2.01415
  23  15 3179.6931    3.8906  1.0378 12.6926  0.0000  0.0247   0.0796   0.0640    0.0916   0.0000   435.3888       4.89938       16.5078       2.07471      -1.45289       3.98561       1.80514       2.35777       2.53430       2.65040       2.81297       2.60715
  23  16 3325.5060    3.5322  1.4387 12.4769  0.0000  0.0308   0.0650   0.0797    0.0818   0.0000   439.0881       7.06228       17.5518       8.32853      0.753171      -2.92664       2.10210       2.86902       2.94541       3.22022       3.01814       2.94201
  23  17 3471.2556    2.8129  2.2842 11.8798  0.0000  0.0395   0.0409   0.1027    0.0548   0.0000   436.6202      -1.68868       13.3733       7.90306       6.68306      -3.30708       2.61511       3.46167       3.85992       3.96039       3.90295       3.75971
  23  18 3616.6437    2.2617  3.7655 11.2604  0.0000  0.0527   0.0274   0.1389    0.0481   0.0000   431.9557       9.99322       11.2315      0.505420      -3.27116       1.61548       3.58706       4.66491       5.21504       5.26042       5.28365       5.15692
  23  19 3761.9128    1.8821  5.0054 10.9034  0.0000  0.0636   0.0221   0.1784    0.0472   0.0000   443.5892       2.11683       8.09758       17.3442      -1.66003       3.00631       4.35908       5.61002       6.33167       6.40156       6.43713       6.02942
  23  20 3907.2753    1.5467  6.5818 10.4669  0.0000  0.0822   0.0170   0.2210    0.0448   0.0000   446.6694       2.70521       20.6092       5.57269       3.43981       2.69190       5.21982       7.17799       7.99208       8.28663       8.03833       7.66719
  23  21 4052.6918    1.2461  8.6120 10.3135  0.0000  0.1065   0.0146   0.2995    0.0379   0.0000   443.3789       14.7169      -14.3639       4.14260       24.1668      -1.35602       7.01068       9.23746       10.2801       10.4408       10.1641       10.0216
  23  22 4197.4276    1.0476 10.6912 10.1483 -0.0021  0.1337   0.0123   0.3779    0.0341   0.0000   435.7126       2.79521       19.6557       16.3942      -7.93158      -10.1906       8.67357       11.3462       12.7659       13.3009       12.6576       12.4091
  23  23 4342.3872    0.8623 13.4045 10.0565  0.0000  0.1822   0.0106   0.5101    0.0308   0.0000   441.0019      -8.34175       2.39010       24.2477      -6.80334     -0.762826       12.0035       15.6139       17.6700       17.8084       17.8554       16.7452
  23  24 4487.6413    0.6934 14.7188  9.8882  0.0028  0.2206   0.0088   0.6052    0.0288   0.0000   459.2228       32.1974      -30.8921      -46.3356       31.4136     -0.576392       14.2376       18.8970       20.9620       22.1356       21.3731       20.3565
  23  25 4632.8441    0.5718 17.7159  9.7560  0.0036  0.2959   0.0076   0.7667    0.0248   0.0000   409.9807      -13.4558       82.8172       43.0873      -36.0979      -33.2238       19.4726       25.0495       28.1230       29.1252       28.6700       27.7282
  24   3 1270.9969    0.0627  0.0353  8.9692  0.0000  0.0213   0.0109   0.0179    0.0260   0.0000   438.2323       1.10239       19.7866    -0.0268042       3.03781      -1.23361       1.50973       1.62645       1.48651       2.06096       1.57365       2.21763
  24   4 1469.7817    0.1480  0.1251  8.8880  0.0000  0.0123   0.0093   0.0290    0.0289   0.0000   440.6575     0.0907712       19.1302      0.518226      -1.88027      0.302882      0.707219      0.969911      0.961599       1.04418       1.07921       1.04835
  24   5 1653.6944    0.2365  0.2730  8.9421  0.0000  0.0149   0.0097   0.0348    0.0346   0.0000   438.8659      -4.09879       21.0896     -0.512208      -3.93031     0.0281988       1.09389       1.43065       1.51923       1.71680       1.78062       1.95361
  24   6 1826.3028    0.3733  0.4609  9.0913  0.0000  0.0171   0.0115   0.0473    0.0451   0.0000   437.6472      -2.23895       17.9461    -0.0561431     -0.921839      -3.27729       1.12258       1.53250       1.69241       1.77255       1.82478       1.65109
  24   7 1993.5339    0.6120  0.5448  9.3924  0.0000  0.0185   0.0161   0.0426    0.0571   0.0000   439.6089      0.730547       18.7152      -1.18697      -1.60890     -0.517637       1.12080       1.45204       1.71754       1.81969       1.63269       1.62721
  24   8 2156.7593    0.8547  0.6773  9.8190  0.0003  0.0201   0.0205   0.0489    0.0635   0.0000   438.2052    -0.0686125       18.2548      -1.26835       3.91409      0.938584       1.49452       1.98018       2.16719       2.26596       2.21540       2.00934
  24   9 2314.3322    1.1513  0.8396 10.4704  0.0000  0.0237   0.0259   0.0548    0.0708   0.0000   437.9783     0.0707858       11.8295       4.30706      0.680276     -0.102783       1.42421       1.98508       2.09397       2.18051       2.11285       2.08093
  24  10 2467.0128    1.6323  1.0681 10.9253  0.0000  0.0263   0.0337   0.0631    0.0986   0.0000   438.4396     -0.455269       18.7348      0.273774     -0.385794       1.29732       1.65663       2.27007       2.43900       2.53637       2.74831       2.43416
  24  11 2617.6484    2.1830  0.9223 11.2939  0.0000  0.0224   0.0451   0.0564    0.0978   0.0000   436.3276     -0.774027       16.2027       1.57359      0.268422       1.37032       1.39575       1.88963       2.07795       2.10977       2.05850       1.94829
  24  12 2767.6928    2.8271  0.8133 12.0970  0.0000  0.0209   0.0628   0.0530    0.0784   0.0000   438.8241      -2.33268       9.71770       1.23884       1.34490     -0.120636       1.41710       1.87176       1.93923       2.13047       2.08368       2.00433
  24  13 2916.9504    3.5114  0.8240 12.3756  0.0000  0.0208   0.0773   0.0510    0.0929   0.0000   440.0152       1.75685       13.9633       1.04838      -2.66313      -1.01321       1.55151       2.09928       2.30236       2.38130       2.26188       2.13900
  24  14 3065.0290    3.8273  0.9590 12.8109  0.0000  0.0236   0.0817   0.0618    0.0991   0.0000   438.8357       4.29089       12.9019       3.10124      -3.35030      -1.08866       1.57269       2.08074       2.18676       2.34354       2.31300       2.11354
  24  15 3211.9928    3.7774  1.1133 12.9213  0.0000  0.0262   0.0777   0.0697    0.0908   0.0000   444.3589       7.52956       12.1626       6.56035       4.26430       4.96912       1.68933       2.33173       2.49270       2.55870       2.59989       2.33922
  24  16 3358.4272    3.2536  1.7010 12.1788  0.0000  0.0338   0.0525   0.0833    0.0697   0.0000   441.8306      -1.05117       8.95221      0.560799       3.80019       5.24349       2.01314       2.92444       3.02102       3.20838       3.08549       2.97749
  24  17 3504.8451    2.6715  2.6975 11.8082  0.0000  0.0418   0.0355   0.1143    0.0475   0.0000   440.2453       6.24682      -2.35054      0.343728       6.03174       3.50773       2.57846       3.58417       3.81491       3.99852       4.07494       3.91226
  24  18 3650.9543    2.1501  3.8927 11.2825  0.0000  0.0527   0.0250   0.1438    0.0425   0.0000   442.4285       9.21818       10.0390       8.87269       7.43282      -6.69133       3.31844       4.30379       4.79296       5.02897       4.93581       4.81409
  24  19 3796.6853    1.8014  5.6369 10.8173  0.0000  0.0681   0.0197   0.1891    0.0436   0.0000   441.4279       23.6380       14.0883       2.68539       7.25529     -0.872062       4.33826       5.80904       6.45928       6.72421       6.66508       6.46608
  24  20 3942.6032    1.5058  7.7653 10.4143  0.0000  0.0875   0.0155   0.2437    0.0409   0.0000   444.9696       11.2749       14.4649      -3.55177      -3.02456      -4.34168       5.49134       7.27124       8.05042       8.36973       8.29321       8.02828
  24  21 4088.2812    1.2086  9.4600 10.3466  0.0000  0.1109   0.0134   0.3146    0.0342   0.0000   429.9829      -6.80077       19.1822      -5.05679       6.53654      -5.52091       7.04945       9.16017       10.2656       10.9006       10.3663       10.2468
  24  22 4234.0415    1.0145 11.9378 10.1665 -0.0023  0.1478   0.0115   0.4143    0.0328   0.0000   437.1301       8.18107       19.5807    -0.0715035      -16.1396     0.0789458       9.12598       12.0288       13.4559       14.0410       13.7405       13.2202
  24  23 4379.2795    0.8138 13.9227 10.0588 -0.0001  0.1853   0.0096   0.5301    0.0293   0.0000   430.4182       8.54903       37.0591      -12.3313       24.7728       3.91032       11.6302       15.3266       17.1296       18.0425       17.6965       17.0490
  24  24 4523.9909    0.6713 16.6377  9.8766 -0.0020  0.2442   0.0077   0.6454    0.0264   0.0000   449.7302       49.4958       37.5239      -12.8627      -39.4325       4.78528       15.3331       19.9927       22.8590       23.5501       23.3399       22.5638
  25   3 1289.4054    0.0673  0.0486  8.9260  0.0000  0.0200   0.0089   0.0291    0.0257   0.0000   439.2689     -0.870810       19.0874       2.19615      -2.72193      -1.37607      0.907015       1.71214       1.66257       2.21623       1.52387       1.60192
  25   5 1674.0683    0.2606  0.2451  8.9101  0.0000  0.0203   0.0109   0.0363    0.0345   0.0000   438.1347       1.51706       21.0492     0.0169553      -4.28872     -0.487639       1.57507       2.39658       2.45679       2.41389       2.28706       1.88289
  25   6 1847.8684    0.3990  0.3496  9.1950  0.0000  0.0152   0.0130   0.0326    0.0404   0.0000   440.0026       1.49398       17.8833      -1.86313      -1.61231       1.05764       1.01174       1.35470       1.55035       1.47691       1.50675       1.54798
  25   7 2016.8740    0.6253  0.6443  9.2697  0.0000  0.0202   0.0153   0.0463    0.0634   0.0000   443.0023       2.48847       16.0853       1.59698      -3.26508       1.18386       1.28813       1.75399       1.85113       1.88176       1.94840       1.85279
  25   8 2181.7123    0.8732  0.6843  9.8924  0.0000  0.0189   0.0206   0.0500    0.0621   0.0000   438.9153       1.07907       15.4390      -2.85330      -1.80264     -0.687448       1.18906       1.67136       1.76915       2.04287       1.94391       1.82423
  25   9 2340.5359    1.2623  0.9268 10.2493  0.0000  0.0222   0.0262   0.0586    0.0805   0.0000   442.1048       2.51706       15.1629      0.580812     -0.611144      -5.30112       1.37175       1.78857       1.95443       2.03804       2.19154       2.07312
  25  10 2494.3298    1.6969  0.9241 10.8716  0.0000  0.0214   0.0351   0.0589    0.0842   0.0000   438.1880       3.26641       18.2082     -0.337219     -0.453208      0.726561       1.40915       1.87699       2.07262       2.20827       2.27639       2.04402
  25  11 2646.2111    2.2132  0.9168 11.4036  0.0000  0.0232   0.0453   0.0538    0.0895   0.0000   439.3494       1.07555       11.8989     -0.980678      0.717489      -4.26933       1.49746       1.99656       2.24705       2.28538       2.39345       2.22952
  25  12 2797.3559    2.9638  0.8340 11.8774  0.0000  0.0200   0.0623   0.0499    0.0846   0.0000   437.6802      0.721043       12.1074       5.51173     -0.478548       1.69012       1.28195       1.60556       1.73812       1.84879       1.82760       1.74972
  25  13 2947.3954    3.6429  0.8310 12.4376  0.0000  0.0198   0.0770   0.0521    0.0786   0.0000   438.3503       4.95661       18.3877      0.522633       1.77708       3.10795       1.22711       1.70094       1.77274       1.94420       1.93366       1.86961
  25  14 3096.1181    3.9418  0.9637 12.8104  0.0000  0.0231   0.0830   0.0584    0.0996   0.0000   437.9343       6.02472       13.1599       2.51025      -4.95908      0.710047       1.54857       1.99027       2.27360       2.28438       2.45657       2.26201
  25  15 3243.8360    3.7119  1.2586 12.8449  0.0000  0.0276   0.0726   0.0747    0.0900   0.0000   439.3639       2.22911       11.7245       6.53157      -6.75976       2.34832       1.74098       2.24365       2.40103       2.52569       2.47639       2.47166
  25  16 3391.0768    3.0401  1.8787 12.2139  0.0000  0.0348   0.0482   0.0888    0.0635   0.0000   440.0166      -1.01771       11.1363       6.93601       1.52777       5.63941       2.10932       2.78383       3.00522       3.19565       3.19052       2.96915
  25  17 3538.1149    2.5835  2.8572 11.6929  0.0000  0.0434   0.0334   0.1122    0.0483   0.0000   443.9806      -3.19382       6.63211       2.10554       8.80725       1.10251       2.63621       3.51290       3.78616       4.08387       3.94301       3.79623
  25  18 3684.8432    2.1239  4.4600 10.9866  0.0000  0.0542   0.0226   0.1512    0.0445   0.0000   434.6493       3.81788       19.0590       12.8243       7.43195       1.27004       3.35791       4.30987       5.04202       5.10041       5.29868       5.02742
  25  19 3831.3373    1.7145  6.0297 10.7017  0.0000  0.0681   0.0177   0.1936    0.0398   0.0000   437.3203       7.94055       7.89002      0.737899      -4.50767      -8.63975       4.31938       5.51178       6.22249       6.50384       6.53595       6.25835
  25  20 3977.5009    1.4093  8.0954 10.3396  0.0000  0.0875   0.0144   0.2544    0.0392   0.0000   440.2900       15.6481       3.82859       10.8812      -2.22284      -8.74338       5.40745       7.14429       8.02777       8.12860       8.31463       7.94728
  25  21 4123.5727    1.1592  9.8596 10.2576 -0.0041  0.1133   0.0127   0.3250    0.0335   0.0000   432.5356       14.1290       4.20295      -14.2834      -5.31104       1.21211       6.87569       8.98859       10.0160       10.7276       10.2944       10.0715
  25  22 4269.6463    0.9610 12.4426 10.1211 -0.0021  0.1540   0.0106   0.4396    0.0306   0.0000   438.0977       22.0778       36.2557       8.92216      -21.9901      -20.6160       9.18069       12.3691       13.7754       14.6409       14.1930       13.6374
  25  24 4561.1352    0.6523 17.1375  9.8099  0.0005  0.2528   0.0075   0.6479    0.0246   0.0000   427.7881       32.0261       34.0332      -14.1589      -13.2747      -19.1397       15.1385       19.3579       22.5994       23.1585       22.9464       22.4889
  26   3 1307.4571    0.0781  0.0649  8.8952  0.0000  0.0160   0.0085   0.0219    0.0258   0.0000   440.1907     -0.988064       18.2051      0.157931     0.0562036      0.668451      0.852607       1.29874       1.43792       1.30495       1.71263       1.29410
  26   4 1508.7189    0.1524  0.1421  8.8930  0.0000  0.0154   0.0088   0.0272    0.0284   0.0000   440.6815     -0.206364       20.3205       1.62970      -1.52245     -0.191509      0.842563       1.66150       1.27454       1.69170       1.41492       1.79834
  26   5 1694.0340    0.2920  0.2815  8.9509  0.0000  0.0141   0.0105   0.0305    0.0354   0.0000   439.7272      0.282903       20.4897      -1.01305      -2.33988       1.44749       1.02811       1.40283       1.55294       1.43559       1.65265       1.52112
  26   6 1869.0117    0.4552  0.4269  9.2287  0.0000  0.0165   0.0131   0.0353    0.0449   0.0000   440.0613     -0.139494       19.9509       1.08087      -3.45168      0.736068      0.951241       1.26206       1.35303       1.45023       1.40664       1.38083
  26   7 2039.7092    0.6821  0.5654  9.4645  0.0000  0.0170   0.0172   0.0428    0.0569   0.0000   438.7984      -3.04002       16.5465       1.64708      -4.81329      -1.49149      0.962901       1.32682       1.41015       1.45317       1.52269       1.42942
  26   8 2206.0314    0.9311  0.8429 10.0408  0.0000  0.0216   0.0205   0.0602    0.0653   0.0000   441.2410      -1.75158       18.3188      -1.76641     -0.156193     -0.498083       1.29247       1.90292       1.92602       2.16467       2.11226       2.08778
  26   9 2366.0275    1.3334  0.9625 10.4565 -0.0000  0.0232   0.0268   0.0576    0.0783   0.0000   438.4783     -0.621982       15.4327     -0.815695      -6.89065      0.842790       1.35632       1.76689       2.01503       2.04572       2.08153       2.08568
  26  10 2521.1835    1.8318  0.9525 11.1027  0.0000  0.0222   0.0361   0.0571    0.0776   0.0000   435.3322       1.34494       14.9448      -1.24668     -0.478557      -1.34677       1.44503       1.88003       2.10461       2.22085       2.26474       2.06902
  26  11 2674.3434    2.3645  1.0054 11.5369  0.0000  0.0233   0.0466   0.0594    0.0975   0.0000   440.3581      0.546992       12.6356       1.48837      -2.31389       2.36454       1.37411       1.89280       2.05820       2.11619       2.20687       2.09034
  26  12 2826.5538    3.0095  0.8514 12.2904  0.0000  0.0204   0.0627   0.0534    0.0760   0.0000   436.8719     0.0281652       10.7317       3.02589      0.127955       1.83140       1.28593       1.67218       1.75703       1.87444       1.92190       1.79819
  26  13 2977.4096    3.5623  0.8617 12.7841  0.0000  0.0207   0.0759   0.0553    0.0685   0.0000   437.9215       2.54613       15.4398       2.52675       1.03069       1.50982       1.43069       1.97373       2.14298       2.25922       2.25203       2.09834
  26  14 3126.9016    3.8636  1.0552 12.7652  0.0000  0.0238   0.0765   0.0626    0.0915   0.0000   434.6937       4.45664       13.5541       4.04422      -2.28231      -2.43563       1.45922       2.01093       2.05052       2.26211       2.37263       2.35532
  26  15 3275.3347    3.6661  1.4423 12.5970  0.0014  0.0306   0.0651   0.0745    0.0880   0.0000   439.2606       3.19235       14.8583       5.17885      -3.68037      -6.35375       1.80672       2.55149       2.68363       2.84161       2.77367       2.67704
  26  16 3423.3010    3.0724  1.9323 12.2463  0.0000  0.0349   0.0479   0.0908    0.0694   0.0000   439.0917       1.57036       6.95540       2.72230      0.638506       2.28575       1.99566       2.80609       2.99183       3.11514       3.17526       3.06270
  26  17 3570.9612    2.4369  3.1174 11.6056  0.0000  0.0439   0.0301   0.1195    0.0486   0.0000   436.5798       2.97319       14.4741       4.08316      -2.42109       2.86540       2.63632       3.51632       3.83284       4.10574       4.04732       3.93439
  26  18 3718.4302    1.9846  4.9765 11.0128 -0.0003  0.0589   0.0206   0.1614    0.0413   0.0000   439.3772      -3.41706       13.0997      -3.54664       9.71793       6.04884       3.55722       4.66318       5.26722       5.64387       5.60840       5.40085
  26  19 3865.3824    1.6053  6.6348 10.7505  0.0000  0.0770   0.0168   0.2114    0.0373   0.0000   446.0353       5.54933       10.8284       17.0796       2.16456       1.78728       4.40110       5.93538       6.47148       6.89243       6.74507       6.52700
  26  20 4012.2597    1.3359  8.4545 10.4817  0.0002  0.0933   0.0141   0.2739    0.0350   0.0000   445.8216       17.8787       6.25110     -0.400960       15.6533       9.33833       5.47129       7.13578       8.20431       8.40633       8.39176       8.12124
  26  21 4158.7635    1.0842 10.2255 10.3177  0.0000  0.1195   0.0126   0.3482    0.0331   0.0000   452.5263       8.89542       24.1056       4.53971       13.1081      -4.43267       6.86156       9.35988       10.1474       10.7668       10.6746       10.5010
  26  22 4305.2862    0.9098 12.7033 10.1310  0.0010  0.1608   0.0100   0.4407    0.0297   0.0000   437.1001       8.64993       16.4369       11.8961      0.550250       5.37831       9.20623       12.0364       13.4986       14.3546       14.0855       13.8433
  26  23 4451.3290    0.7239 15.0219  9.9970  0.0027  0.2109   0.0082   0.5696    0.0262   0.0000   430.9816       16.3897       35.9279       11.4518       1.36514      -15.2758       12.0805       15.7404       17.7735       18.7203       18.2641       17.6389
  27   3 1325.2071    0.0893  0.0591  8.8417  0.0000  0.0130   0.0087   0.0173    0.0251   0.0000   439.4101     -0.410647       21.9283      0.631416      -2.87376     -0.563260      0.873601       1.11830       1.21394       1.44267       1.40470       1.46253
  27   5 1713.5605    0.3042  0.3073  8.9343  0.0000  0.0147   0.0104   0.0311    0.0360   0.0000   440.3648    -0.0757150       20.0801      -1.20848     -0.514257       2.91342      0.743504       1.04520       1.15480       1.20879       1.20853       1.21866
  27   6 1889.7561    0.4863  0.4631  9.2207  0.0000  0.0152   0.0135   0.0391    0.0439   0.0000   439.5070     -0.597005       18.7662     -0.320666     -0.137656       3.06729      0.922326       1.13731       1.31206       1.34623       1.34838       1.34492
  27   7 2062.0188    0.7019  0.6083  9.5136  0.0000  0.0170   0.0167   0.0434    0.0550   0.0000   439.6714      -1.87683       15.0531      0.344092      -1.10449      0.593530       1.01204       1.33188       1.45216       1.58081       1.45311       1.59788
  27   8 2229.7125    0.9944  0.7740 10.2231  0.0001  0.0206   0.0215   0.0509    0.0596   0.0000   440.7971      -1.96715       19.0796      0.599147     -0.311094      0.445587       1.10200       1.57375       1.57627       1.80968       1.75569       1.80288
  27   9 2391.0033    1.4032  0.9876 10.5285  0.0000  0.0229   0.0270   0.0568    0.0754   0.0000   438.5481       1.36448       15.8687       2.41428      -5.26296      -1.56671       1.29805       1.79476       1.90849       2.07356       1.96920       1.91675
  27  10 2547.5585    1.9459  0.9740 11.1530  0.0000  0.0228   0.0378   0.0557    0.0819   0.0000   439.9881      0.762193       14.3664       1.60955      0.994679      0.904045       1.25406       1.79634       1.90987       2.03702       2.05290       1.87381
  27  11 2702.0500    2.4784  0.9230 11.7678  0.0000  0.0220   0.0485   0.0529    0.0806   0.0000   438.8678       2.66266       14.6401    -0.0819412      0.344123      -2.81165       1.22654       1.71098       1.76793       1.95238       1.97050       1.87436
  27  12 2855.3508    3.1998  0.8381 12.1599  0.0000  0.0194   0.0651   0.0510    0.0886   0.0000   438.0091       1.94759       8.87962       1.33229      -3.09368      0.646425       1.19928       1.54123       1.71035       1.84466       1.79634       1.75956
  27  13 3007.0034    4.0345  0.8300 12.4481  0.0000  0.0186   0.0818   0.0494    0.0876   0.0000   439.4605       1.27571       15.7289       1.71786      -4.64778      -1.74925       1.10322       1.53461       1.62181       1.75410       1.76160       1.68914
  27  14 3157.2305    3.9765  0.9650 13.0958  0.0000  0.0223   0.0817   0.0601    0.0712   0.0000   437.6465       4.09563       11.6892      0.614850       2.68132     -0.561263       1.34110       1.75059       1.83521       1.96454       2.08974       1.91029
  27  15 3306.4703    3.5692  1.5663 12.4263 -0.0000  0.0299   0.0594   0.0790    0.0832   0.0000   439.2513       1.97520       13.0658       3.46703       2.86847      -4.29718       1.72240       2.26703       2.54890       2.69604       2.68364       2.63324
  27  16 3455.2238    2.8558  2.3313 11.8818  0.0000  0.0370   0.0403   0.0972    0.0699   0.0000   436.7033       3.86160       14.9839     -0.718302      -1.73654     -0.521604       2.14561       2.84609       3.19584       3.32222       3.30637       3.16723
  27  17 3603.4944    2.3055  3.5550 11.4817  0.0000  0.0487   0.0271   0.1305    0.0454   0.0000   443.9868       1.43888       11.1879       1.40267      -3.09322       4.30372       2.71075       3.82493       4.01673       4.32109       4.29346       4.25668
  27  18 3751.5851    1.8900  5.0955 10.9819  0.0000  0.0595   0.0199   0.1687    0.0399   0.0000   440.2189       2.94815       16.3205       10.1529       5.17889      -6.85679       3.43904       4.49412       5.03870       5.26217       5.22956       5.21232
  27  19 3899.0547    1.5408  6.8297 10.6737  0.0000  0.0755   0.0159   0.2157    0.0359   0.0000   437.7085       11.6509       4.63368       6.90249      -4.14978       7.04194       4.30396       5.73256       6.48211       6.65751       6.71884       6.42585
  27  20 4046.4362    1.2508  8.3044 10.4967  0.0000  0.0953   0.0138   0.2717    0.0330   0.0000   448.9113       4.08658       18.9734       3.72073       11.9310       3.15378       5.29923       7.04788       8.03705       8.30010       8.30853       8.26848
  27  21 4193.6948    1.0438 10.9836 10.2468 -0.0013  0.1263   0.0119   0.3658    0.0325   0.0000   427.2537       13.9668       25.2920      -5.30335      -3.70736       2.38675       7.22122       9.42412       10.8299       11.0009       11.1738       10.9301
  28   3 1342.6396    0.1030  0.0853  8.9096  0.0000  0.0130   0.0082   0.0249    0.0250   0.0000   440.6435     -0.991347       20.5107     -0.533010      -1.51230     -0.673671      0.789019      0.988449       1.26686       1.12315       1.31563       1.12593
  28   4 1546.0386    0.1991  0.1596  8.9475  0.0000  0.0106   0.0095   0.0232    0.0284   0.0000   440.7677     -0.908316       18.3033      0.875683      -2.81591      -1.47746      0.716662      0.882348      0.969683       1.01878       1.07109      0.983730
  28   5 1732.6843    0.3146  0.3853  8.9602  0.0000  0.0163   0.0098   0.0369    0.0374   0.0000   439.4161      -1.07509       19.4229       1.30389      -2.34085     -0.567995      0.855041       1.18859       1.34419       1.36045       1.37312       1.34844
  28   6 1910.1440    0.5081  0.4806  9.2179  0.0000  0.0160   0.0135   0.0394    0.0468   0.0000   440.6081      0.536323       18.8502     -0.652593     -0.842769      0.458742      0.959796       1.25658       1.43673       1.44824       1.44230       1.41686
  28   7 2083.8894    0.7428  0.6293  9.5618  0.0000  0.0170   0.0174   0.0447    0.0547   0.0000   440.6806     -0.624235       19.9673      -1.22630      -5.96356       2.52675      0.901857       1.23513       1.33553       1.45303       1.42579       1.44079
  28   8 2252.7712    1.0576  0.9093 10.1435  0.0000  0.0210   0.0213   0.0587    0.0675   0.0000   439.9639      -1.06765       15.9611       1.17999      -1.81376      0.510423       1.18403       1.48953       1.77262       1.77058       1.79051       1.63498
  28   9 2415.2672    1.5040  0.9699 10.7832  0.0000  0.0232   0.0290   0.0566    0.0762   0.0000   438.9395     0.0903737       20.8897      0.395913      -4.07913       2.50784       1.19461       1.66053       1.70758       1.90536       1.84843       1.78780
  28  10 2573.3466    1.9733  1.0634 11.3829 -0.0002  0.0228   0.0381   0.0651    0.0751   0.0000   438.5650       3.37311       16.4809      -1.95302      -3.59288      -1.59491       1.26436       1.68384       1.78835       1.97632       1.99285       1.85409
  28  11 2729.3068    2.7026  0.9118 11.6380  0.0000  0.0203   0.0514   0.0501    0.0814   0.0000   438.2394       1.65797       15.2165       2.07634     -0.435972      0.695765       1.11485       1.53299       1.63465       1.69890       1.77103       1.68816
  28  12 2883.6665    3.3464  0.8570 12.3870  0.0000  0.0203   0.0658   0.0490    0.0824   0.0000   438.2798       1.31436       15.4014       1.19825       2.06243      0.783701       1.25455       1.65942       1.81484       1.86257       1.82965       1.83274
  28  13 3036.2375    3.9496  0.9048 12.6311  0.0000  0.0206   0.0754   0.0507    0.0828   0.0000   439.5604       3.52755       11.2070      0.365684      -1.42535       3.14544       1.10791       1.49001       1.65175       1.75346       1.80633       1.77205
  28  14 3187.1560    3.7864  1.1075 12.8600  0.0000  0.0248   0.0715   0.0624    0.0812   0.0000   440.2367       7.23217       14.5522      0.174866     -0.662550      0.883700       1.30977       1.86021       1.86268       2.12698       2.10644       1.94834
  28  15 3337.2124    3.2987  1.7974 12.3481  0.0000  0.0316   0.0497   0.0842    0.0627   0.0000   438.6531       7.43106       13.5151       1.59954       1.24934       5.33736       1.71428       2.46219       2.60899       2.79766       2.84255       2.81192
  28  16 3486.7883    2.8134  2.4245 11.9395  0.0000  0.0372   0.0392   0.1012    0.0619   0.0000   438.1350       2.17817       5.78177       3.17871      -1.55323       6.31971       2.06835       2.80023       3.08202       3.21705       3.17954       3.18822
  28  17 3635.7192    2.1705  3.9140 11.3842  0.0000  0.0502   0.0248   0.1397    0.0430   0.0000   442.3077       11.4368       7.70352       9.59002      -1.38720      -3.82682       2.75462       3.52104       4.08233       4.21104       4.21658       4.17196
  28  18 3784.2982    1.8346  5.6110 10.8600  0.0001  0.0626   0.0183   0.1767    0.0383   0.0000   443.4104       11.1434       12.5565       7.06688     0.0274342       11.4754       3.44038       4.61089       5.18128       5.34580       5.53774       5.38237
  28  19 3932.4995    1.4614  7.3727 10.6329  0.0000  0.0811   0.0149   0.2290    0.0340   0.0000   434.1224      0.528986      -1.61999      0.446004      -4.46953      0.678862       4.37908       5.87480       6.46950       6.90550       6.93195       6.68527
  28  20 4080.3595    1.1897  8.7200 10.4566  0.0000  0.1014   0.0134   0.2827    0.0328   0.0000   436.6611       9.14164       10.9740       5.52365      -3.76108       10.1281       5.31353       7.24083       8.02223       8.41399       8.35569       8.24610
  28  21 4228.0304    1.0069 12.1372 10.2536  0.0000  0.1419   0.0110   0.3942    0.0303   0.0000   430.3311       11.8338      -4.52188       16.9912       23.8194      -23.6629       7.84567       10.2006       11.7664       12.0944       12.2446       12.0710
  28  22 4375.8290    0.8057 13.9599 10.1151 -0.0006  0.1872   0.0090   0.4897    0.0266   0.0000   448.4591       1.52177      -3.07482       7.71764       43.8279       28.7456       9.74493       13.3434       14.8734       15.3881       15.2834       15.0596
  28  23 4522.5866    0.6558 16.7043  9.9259  0.0000  0.2434   0.0073   0.6169    0.0234   0.0000   417.1806       8.23343       14.1858       21.8464      -8.26749      -14.6889       12.7481       17.1245       19.4366       20.3014       19.8099       19.8466
  29   3 1359.7719    0.0892  0.1211  8.9028  0.0000  0.0197   0.0073   0.0296    0.0252   0.0000   440.3483      -1.51036       21.9107     0.0336697      -2.45560     -0.240211       1.10813       1.23670       1.83737       1.85919       1.99146       1.92376
  29   4 1564.1257    0.1966  0.2088  8.9101  0.0000  0.0126   0.0085   0.0283    0.0292   0.0000   440.2140     -0.987755       20.7605     -0.203550      -2.78220      0.477405      0.841432       1.01178       1.23847       1.29150       1.22700       1.21665
  29   5 1751.5474    0.3560  0.3093  9.0425  0.0000  0.0129   0.0113   0.0279    0.0358   0.0000   439.2121      0.550349       17.6762     -0.154274      -2.48602      0.367796      0.792049       1.00255       1.15884       1.19276       1.17993       1.17266
  29   6 1930.1727    0.5299  0.5362  9.1968  0.0000  0.0169   0.0132   0.0400    0.0476   0.0000   440.2957      0.714025       21.2510     -0.910053      -3.70526       1.44007      0.856023       1.07204       1.29755       1.40095       1.27642       1.31663
  29   7 2105.2835    0.7935  0.7489  9.4918  0.0000  0.0186   0.0167   0.0471    0.0645   0.0000   439.7666      0.672173       19.9797     -0.649597      -4.34476     -0.779175      0.988451       1.31597       1.47942       1.50874       1.54327       1.55305
  29   8 2275.3393    1.1202  0.8564 10.3000  0.0000  0.0205   0.0227   0.0518    0.0657   0.0000   439.4643       1.14069       18.5148     -0.508603     -0.526391     -0.239491       1.18189       1.63176       1.66711       1.81832       1.90231       1.79135
  29   9 2439.0164    1.5790  1.0548 10.8893 -0.0002  0.0231   0.0297   0.0623    0.0759   0.0000   436.2554      0.986189       20.5864      0.358651      -3.85831       3.22803       1.23521       1.72310       1.86674       1.97849       1.95297       1.86384
  29  10 2598.6401    2.1865  0.9359 11.4762  0.0000  0.0208   0.0412   0.0514    0.0738   0.0000   438.2058       3.01174       19.0474     -0.250123      -1.37012       2.65922       1.17187       1.57791       1.77631       1.91382       1.94443       2.00207
  29  11 2756.1332    2.7947  0.9521 11.9200  0.0000  0.0208   0.0519   0.0529    0.0761   0.0000   436.8429     -0.112158       15.7835       1.97054      -1.88031       1.32198       1.13303       1.52433       1.66646       1.72660       1.74352       1.70759
  29  12 2911.6303    3.4665  0.9393 12.4588  0.0000  0.0196   0.0665   0.0563    0.0820   0.0000   438.8289       3.01462       14.3934      -1.03152      0.625078      0.690435       1.09632       1.50845       1.68324       1.83460       1.89709       1.73469
  29  13 3064.9875    3.8843  0.9713 12.7331  0.0000  0.0214   0.0714   0.0546    0.0861   0.0000   439.4178     -0.882688       16.4296      0.118867      -3.45155      -3.23783       1.16906       1.58985       1.76469       1.88679       1.86558       1.78185
  29  14 3216.7305    3.8348  1.2806 12.7459  0.0000  0.0249   0.0652   0.0688    0.0757   0.0000   440.7827       5.01608       15.9886     -0.406395      -3.30014       2.92946       1.34342       1.79964       1.99412       2.00441       2.09773       2.03263
  29  15 3367.5984    3.2634  1.7580 12.2694  0.0000  0.0294   0.0485   0.0818    0.0597   0.0000   439.8324       1.83347       12.4912       8.01716       1.44702       1.51468       1.56658       2.08737       2.28970       2.44469       2.50664       2.43539
  29  16 3517.9142    2.5709  2.6664 11.9739  0.0000  0.0402   0.0340   0.1099    0.0495   0.0000   440.0974       4.61082       3.71833       2.85195       3.69798      -1.76083       2.07789       2.80004       3.07931       3.24021       3.39208       3.25769
  29  17 3667.5388    2.1768  4.3936 11.1624  0.0000  0.0514   0.0232   0.1448    0.0447   0.0000   435.2192       5.16040       12.5789       8.51442      -5.43922       1.62974       2.76425       3.64879       4.11501       4.28942       4.41100       4.33913
  29  18 3816.8276    1.7077  5.6680 10.8861  0.0000  0.0654   0.0175   0.1776    0.0366   0.0000   430.8561       1.75998       18.6409       5.61630      -2.67836       6.17936       3.47433       4.53768       5.23813       5.35598       5.47237       5.34338
  29  19 3965.7367    1.4291  7.9878 10.5250 -0.0000  0.0841   0.0139   0.2359    0.0340   0.0000   437.2708       3.43434       21.2745       8.31676      -2.17375    -0.0760401       4.47916       5.96158       6.65773       6.94782       7.10579       7.06842
  29  20 4114.1795    1.1082  9.6648 10.4802  0.0000  0.1108   0.0129   0.3240    0.0309   0.0000   453.3366      -8.80658       2.54553      -4.35693       17.3250       19.6817       5.74888       7.61508       8.67092       8.93902       8.95977       8.88913
  29  21 4262.0863    0.9171 11.4712 10.2821 -0.0006  0.1400   0.0111   0.4032    0.0300   0.0000   437.8633      -1.81203       21.8039       11.3530      -15.9710       1.59841       7.37050       9.75632       11.1590       11.8533       11.5512       11.5925
  29  22 4409.8180    0.7363 14.2956 10.1301 -0.0016  0.1955   0.0084   0.5265    0.0249   0.0000   420.1798       1.25727       9.33453       6.99452       10.9955       25.4872       10.1613       13.0375       15.3559       15.8866       15.5802       15.4120
  30   3 1376.6136    0.1231  0.1254  8.8724  0.0000  0.0153   0.0077   0.0267    0.0253   0.0000   438.9844       2.81794       18.0041       2.90676      -7.66759      0.550424      0.980731       1.59407       1.65838       1.90176       1.69988       1.68064
  30   4 1581.8885    0.2077  0.2038  8.9478  0.0000  0.0124   0.0087   0.0271    0.0283   0.0000   441.8833      0.191566       19.4757      0.835122     -0.547117     -0.252980      0.833129       1.01018       1.18885       1.07394       1.17865       1.28026
  30   5 1770.0438    0.3736  0.3723  9.0662  0.0000  0.0139   0.0108   0.0322    0.0387   0.0000   440.2430      -1.25397       18.7693     -0.799929      -3.85915      -1.34218      0.727220      0.971735       1.04629       1.12236       1.19548       1.15930
  30   6 1949.9425    0.5611  0.5705  9.2662  0.0000  0.0173   0.0132   0.0399    0.0501   0.0000   438.6222      -1.24925       16.8261      -1.78907      -1.42644      -2.43898      0.909264       1.25731       1.39323       1.57192       1.62101       1.53539
  30   7 2126.3721    0.8013  0.7347  9.6338  0.0000  0.0186   0.0169   0.0490    0.0625   0.0000   440.0159      0.657732       19.8719       1.14982      -1.97705      -2.05054      0.947058       1.31555       1.40882       1.59569       1.61864       1.56271
  30   8 2297.3373    1.1801  0.8239 10.4580  0.0000  0.0192   0.0239   0.0514    0.0612   0.0000   441.3583     -0.623906       16.6835      -2.12695      -1.68124      0.804253      0.966841       1.33945       1.36159       1.54782       1.54506       1.53512
  30   9 2462.2526    1.7180  0.9945 11.0883 -0.0002  0.0219   0.0322   0.0574    0.0731   0.0000   439.8316       1.23448       16.6213     -0.807906       1.42436      0.253557       1.08492       1.58553       1.59101       1.80421       1.83477       1.76191
  30  10 2623.4789    2.2698  1.0632 11.3038  0.0000  0.0217   0.0398   0.0562    0.0856   0.0000   440.2253       1.67358       13.5975      0.983153     -0.359005      0.403373       1.11206       1.53076       1.64755       1.77417       1.71159       1.72636
  30  11 2782.4624    3.0151  0.8572 11.8971  0.0000  0.0187   0.0566   0.0459    0.0797   0.0000   440.9069    0.00229113       14.2938      0.771653      -1.52865    0.00690095       1.05898       1.38317       1.56269       1.72559       1.75514       1.64839
  30  12 2939.0928    3.6058  0.8908 12.2886  0.0000  0.0190   0.0671   0.0480    0.0818   0.0000   437.8346      0.803919       14.6405      0.408145     -0.724409      -1.31706       1.03800       1.43151       1.54905       1.64829       1.65231       1.59317
  30  13 3093.3201    4.0593  0.9179 12.9395  0.0000  0.0203   0.0761   0.0520    0.0783   0.0000   440.7618       4.75673       14.3380       5.63500      0.429095      0.544176       1.09434       1.46349       1.59386       1.66431       1.70630       1.66036
  30  14 3245.9458    3.7354  1.4148 12.6025  0.0000  0.0261   0.0594   0.0709    0.0693   0.0000   436.5756       4.18043       18.1531       3.24924      -4.59848     -0.842572       1.36269       1.88778       1.98334       2.18057       2.21865       2.12625
  30  15 3397.6831    3.1375  1.7956 12.4381 -0.0000  0.0318   0.0461   0.0815    0.0545   0.0000   438.7980       5.50194       17.5836       3.94324      -1.41777       3.58187       1.56188       2.18494       2.40700       2.51184       2.62984       2.50545
  30  16 3548.7254    2.4943  3.1014 11.7218  0.0000  0.0421   0.0291   0.1126    0.0458   0.0000   438.4067       3.70681       11.2082      -1.02854       1.88333      0.228996       2.14215       2.88957       3.26545       3.39243       3.53765       3.50081
  30  17 3699.2062    2.1165  4.5339 11.0963  0.0000  0.0533   0.0216   0.1424    0.0434   0.0000   431.1026       6.37920       14.0750       1.46688      -1.97446       1.29986       2.63531       3.54569       3.99987       4.20389       4.35374       4.10757
  30  18 3848.8672    1.6668  6.5771 10.7267  0.0000  0.0697   0.0156   0.1933    0.0346   0.0000   438.2877       4.90849       18.0789       6.72496      0.602471      -6.10279       3.53687       4.76058       5.38457       5.56284       5.66928       5.54398
  30  19 3998.4438    1.3444  8.6956 10.5080  0.0000  0.0919   0.0129   0.2562    0.0317   0.0000   443.4663       5.22820       17.7263       13.5826      -19.6429      -5.09108       4.60741       6.13350       7.01109       7.21332       7.45809       7.39700
  30  20 4147.2103    1.0869 10.8449 10.3971  0.0000  0.1225   0.0118   0.3473    0.0309   0.0000   432.2753       11.3610       29.6449      -6.94177      -16.9341      -8.60995       6.15825       8.14236       9.20181       9.68855       9.71547       9.66241
  30  21 4295.9978    0.8736 12.6222 10.2500  0.0000  0.1577   0.0096   0.4328    0.0273   0.0000   453.3290       20.2393       18.6344       1.57679       5.95658       14.2763       7.78649       10.4537       11.7345       12.3159       12.1747       12.1485
  31   4 1599.3271    0.2084  0.2142  8.8838  0.0000  0.0114   0.0084   0.0279    0.0282   0.0000   439.5930     -0.296154       21.2963      0.279850      -2.94970     -0.631965      0.553216      0.717551      0.838303      0.905671      0.788471      0.846173
  31   5 1788.2602    0.3741  0.3969  8.9425  0.0000  0.0143   0.0106   0.0348    0.0401   0.0000   439.7934      0.688942       20.0724      0.265742      -3.31436       2.11362      0.701629      0.899809       1.08009       1.14995       1.22722       1.17354
  31   6 1969.4520    0.5654  0.5553  9.3317  0.0000  0.0167   0.0135   0.0409    0.0474   0.0000   440.6785      -1.81187       19.7688       1.86888      -3.04795      -1.36198      0.876658      0.987191       1.16085       1.28601       1.29327       1.28474
  31   7 2147.0285    0.8737  0.7146  9.7207  0.0000  0.0178   0.0181   0.0438    0.0609   0.0000   441.8954     0.0559530       20.4487       1.74437      -1.90650      -1.21500      0.913662       1.20463       1.36519       1.46998       1.47112       1.34753
  31   8 2318.8661    1.2388  0.9914 10.2443  0.0000  0.0216   0.0224   0.0530    0.0743   0.0000   442.4124      -1.42583       20.2204       2.95927       1.03860      -1.43319       1.09635       1.48333       1.62893       1.66791       1.72330       1.67610
  31   9 2484.9624    1.7145  1.0850 10.9734  0.0000  0.0224   0.0311   0.0622    0.0784   0.0000   439.4463      0.534735       17.1756      0.915292      -1.85306      -1.96716       1.11849       1.53673       1.68525       1.77368       1.89834       1.87160
  31  10 2647.8019    2.3069  1.0018 11.5775 -0.0001  0.0213   0.0417   0.0553    0.0756   0.0000   440.8259       1.36218       17.6978      -2.32553      -1.06223      0.433556       1.08217       1.49768       1.66260       1.76416       1.76664       1.71122
  31  11 2808.3276    2.9898  0.8882 12.2160  0.0000  0.0195   0.0566   0.0506    0.0689   0.0000   440.8273      -1.55985       18.7082       1.50922      -1.85660      0.285421      0.976815       1.38969       1.42943       1.61247       1.59912       1.53711
  31  12 2966.1470    3.7951  0.9343 12.5708  0.0000  0.0196   0.0690   0.0505    0.0715   0.0000   441.2182     0.0191552       14.8960       3.17298     0.0878475       1.92208      0.998279       1.34984       1.46623       1.58913       1.66102       1.58197
  31  13 3121.2893    4.1409  0.9777 12.7608  0.0000  0.0204   0.0738   0.0520    0.0843   0.0000   438.6688      0.374254       16.7186       4.05577      0.200559     -0.855360      0.992133       1.34602       1.41808       1.60692       1.55707       1.55284
  31  14 3274.7848    3.6986  1.4288 12.6596  0.0000  0.0268   0.0572   0.0691    0.0668   0.0000   437.7938       2.52910       12.9586       3.44783      -2.97277       3.19504       1.30987       1.85245       1.96302       2.10759       2.06503       2.09163
  31  15 3427.3595    2.9989  2.2357 11.9866  0.0000  0.0331   0.0375   0.0868    0.0504   0.0000   440.1394       5.14077       11.0392      -1.17886      -1.10311       1.59189       1.64793       2.24522       2.41951       2.62014       2.64659       2.60773
  31  16 3579.2092    2.3928  3.4086 11.5549  0.0000  0.0426   0.0259   0.1171    0.0413   0.0000   439.4096       3.02712       9.18879       9.96079       4.30228       5.90184       2.14783       2.85742       3.16531       3.22747       3.39168       3.43222
  31  17 3730.2619    2.0191  4.9856 10.9607  0.0000  0.0543   0.0193   0.1493    0.0395   0.0000   438.5052       9.54756       14.7539       7.28149      -1.62568      -8.35042       2.76341       3.62039       4.13283       4.35578       4.52863       4.42743
  31  18 3880.6303    1.6172  6.6890 10.6483 -0.0001  0.0704   0.0149   0.1903    0.0339   0.0000   440.1639       6.42413       20.2050       1.98911      -5.82872      -1.66194       3.47505       4.55820       5.17527       5.41576       5.43904       5.33574
  31  19 4030.7811    1.2821  9.0799 10.4495 -0.0001  0.0972   0.0124   0.2717    0.0309   0.0000   441.2664       5.42093       16.0277       1.17212      -8.91688      -11.1062       4.63757       6.29580       6.91059       7.46395       7.36976       7.39922
  31  21 4330.0234    0.8986 14.5571 10.1211  0.0005  0.1701   0.0081   0.4457    0.0246   0.0000   445.8960      -6.93523       24.1398       6.81248      -23.3939      -9.81887       8.16094       10.9309       12.2961       12.9542       13.0251       12.6309
  31  22 4478.1585    0.6958 16.0234  9.9763  0.0000  0.2162   0.0073   0.5528    0.0229   0.0000   426.0576     -0.112717       45.6772      -2.38821       8.99127      -13.2264       10.3338       13.6782       15.7560       16.6508       16.8228       16.4033
  32   3 1409.4403    0.1318  0.1008  8.8373  0.0000  0.0116   0.0079   0.0191    0.0243   0.0000   441.1294      0.546756       20.0129      -1.02438      -2.43316     -0.340302      0.630364      0.679529      0.861123      0.879685      0.890791       1.09753
  32   4 1616.4424    0.2308  0.2091  8.9097  0.0000  0.0107   0.0089   0.0241    0.0281   0.0000   441.1379      0.447462       20.1812      0.630625      -1.78084       1.72971      0.528240      0.652660      0.819851      0.801639      0.828627      0.924048
  32   5 1806.1799    0.4085  0.4190  9.0939  0.0000  0.0145   0.0110   0.0353    0.0386   0.0000   440.3146      -1.56164       19.8668       1.09631      -2.09972      0.413098      0.677817      0.848923       1.04802      0.976002       1.12979       1.07134
  32   6 1988.6477    0.6140  0.5957  9.3903  0.0000  0.0172   0.0136   0.0380    0.0505   0.0000   441.3784     0.0105690       19.7647      -1.52593      -1.43182      0.883320      0.821053       1.08581       1.25392       1.29983       1.30788       1.29783
  32   7 2167.3066    0.9411  0.7980  9.7853  0.0000  0.0184   0.0185   0.0474    0.0635   0.0000   438.3865      0.486047       19.3381    -0.0375801      -1.75385       1.70068      0.902263       1.22772       1.36427       1.43991       1.47569       1.49660
  32   8 2340.0553    1.3287  1.0447 10.1862  0.0000  0.0213   0.0227   0.0537    0.0807   0.0000   440.7228    -0.0244265       18.5545      0.563208     -0.240366      0.239251       1.08775       1.48083       1.65162       1.76876       1.79169       1.65456
  32   9 2507.2609    1.7916  1.0012 11.1821  0.0000  0.0219   0.0322   0.0557    0.0724   0.0000   443.5980      0.254576       15.5080       1.00148      -2.17821      0.345977       1.03766       1.44838       1.53868       1.66211       1.64894       1.54395
  32  10 2671.6061    2.4588  1.0260 11.7034  0.0000  0.0203   0.0433   0.0552    0.0748   0.0000   438.2065       1.52544       16.1913       2.88059      -2.99540     -0.649882       1.03714       1.37006       1.46642       1.62825       1.64851       1.65370
  32  11 2833.6669    3.1799  0.9116 12.2664 -0.0009  0.0193   0.0580   0.0493    0.0730   0.0000   438.5147       2.35004       16.0234    -0.0652002      0.177945       1.16760      0.979833       1.35606       1.47226       1.57966       1.62903       1.55384
  32  12 2992.6995    3.8767  0.8714 12.6016  0.0000  0.0182   0.0711   0.0477    0.0746   0.0000   441.1355       2.99620       14.1809       6.29641      0.947822     -0.994952      0.962943       1.25104       1.44583       1.51665       1.61078       1.59198
  32  13 3148.8202    3.9947  1.0973 12.7310  0.0000  0.0218   0.0685   0.0566    0.0840   0.0000   437.6294       4.63415       16.8522       3.63246      -5.52159      0.459726       1.07931       1.42122       1.52416       1.56515       1.68476       1.66912
  32  14 3303.2938    3.5442  1.5561 12.4879 -0.0000  0.0271   0.0517   0.0712    0.0674   0.0000   437.1030       3.68873       11.9588      0.202234       2.12902      0.245802       1.25121       1.77276       1.91631       2.02605       2.05551       2.02549
  32  15 3456.7281    2.9430  2.2954 12.0451 -0.0000  0.0327   0.0360   0.0896    0.0474   0.0000   439.7849       10.0924       10.8676       5.47568       3.43947      0.637803       1.58368       2.10736       2.38730       2.53973       2.59088       2.52751
  32  16 3609.2993    2.3216  3.8437 11.4096  0.0000  0.0445   0.0228   0.1216    0.0380   0.0000   447.2735       3.79430       13.6037       7.23309       6.47691     -0.498725       2.18191       2.90859       3.26802       3.48852       3.57645       3.49336
  32  17 3761.1682    1.8656  5.4597 10.9403  0.0000  0.0584   0.0171   0.1601    0.0350   0.0000   433.8472       4.24590       20.7759      -2.46847       6.09933      -3.14957       2.82758       3.71539       4.32102       4.51203       4.77550       4.58140
  32  18 3912.2965    1.5464  7.4514 10.5831  0.0000  0.0740   0.0135   0.2102    0.0320   0.0000   443.8875       6.11199       7.52271       9.08437      -4.20738      -3.13522       3.53890       4.69278       5.36041       5.54479       5.79060       5.62817
  32  19 4062.8819    1.2749 10.3818 10.4193  0.0000  0.1065   0.0115   0.2947    0.0303   0.0000   442.6425       8.92691       19.2511     -0.168927      -2.39002       6.34317       5.04668       6.79999       7.62407       8.07626       8.29539       8.03421
  32  20 4213.2548    1.0296 11.8364 10.2888  0.0000  0.1318   0.0096   0.3594    0.0281   0.0000   446.0242      -2.54196       23.1248      -8.98663      -9.91607      -6.83405       6.09620       8.38983       9.33586       10.0330       9.91621       10.0855
  32  21 4362.9343    0.8260 13.9647 10.1423  0.0000  0.1730   0.0079   0.4489    0.0250   0.0000   437.8593       9.30518       10.0428      -30.4760      -1.03894       3.94278       7.91277       10.8576       12.1344       12.7012       12.9166       12.8081
  33   4 1633.2292    0.2636  0.2390  8.9160  0.0000  0.0115   0.0091   0.0243    0.0297   0.0000   440.0273     -0.191163       20.2383     -0.313528      -3.28380      0.197533      0.561107      0.671811      0.765567      0.830867      0.979338      0.866056
  33   5 1823.8479    0.4529  0.4305  9.0782  0.0000  0.0138   0.0117   0.0350    0.0413   0.0000   439.4918     -0.506785       19.0025     -0.202732      -2.46193      -1.33395      0.656048      0.804441      0.887225      0.949619      0.988896      0.959894
  33   6 2007.6059    0.6351  0.6430  9.4108  0.0000  0.0172   0.0137   0.0415    0.0501   0.0000   440.0988      0.286051       20.3772     -0.177326      -1.28414      0.810970      0.782656       1.05561       1.11371       1.21440       1.25930       1.29938
  33   7 2187.3036    0.9303  0.8288  9.7939  0.0000  0.0191   0.0176   0.0486    0.0636   0.0000   441.7914       1.84868       18.2757      0.291169      -2.17927       1.06082      0.880961       1.21977       1.37449       1.46381       1.52923       1.44980
  33   8 2360.8051    1.3848  1.1114 10.2917  0.0000  0.0221   0.0230   0.0562    0.0819   0.0000   437.9730     -0.683319       19.1714       1.57929      -3.75570     -0.900875       1.02128       1.35981       1.54466       1.67872       1.75007       1.74831
  33   9 2529.1240    1.8896  1.0779 11.2367  0.0002  0.0221   0.0328   0.0585    0.0713   0.0000   440.2180       1.96977       21.5681      -1.76744      -3.12122     -0.202546       1.00042       1.35558       1.42789       1.56790       1.56018       1.51777
  33  10 2695.0341    2.6260  0.9945 11.7782  0.0000  0.0202   0.0462   0.0529    0.0740   0.0000   442.0878       3.51234       15.2066       2.62253      -2.14091       2.69837      0.975605       1.35100       1.44060       1.59295       1.53996       1.58626
  33  11 2858.5476    3.3721  0.8841 12.3855  0.0000  0.0193   0.0605   0.0467    0.0706   0.0000   439.2591      0.180042       18.4436       2.10772      -1.38234      -1.06883      0.904056       1.35317       1.33138       1.57496       1.61980       1.61792
  33  12 3018.8086    3.8747  0.9052 12.9113  0.0000  0.0194   0.0708   0.0491    0.0634   0.0000   440.2577       1.36452       14.9930       2.86349      -2.07280      0.287330      0.904782       1.29679       1.34358       1.50451       1.51260       1.53291
  33  13 3176.0222    4.0581  1.1737 12.7996  0.0000  0.0226   0.0675   0.0603    0.0793   0.0000   437.7954       1.96140       14.0487       4.90775      -1.44612       3.43362       1.06747       1.47629       1.62099       1.68541       1.65319       1.68787
  33  14 3331.3865    3.4227  1.6632 12.4879  0.0000  0.0278   0.0489   0.0742    0.0613   0.0000   436.3362       4.02081       15.3675       2.04416      0.635718       6.67125       1.32568       1.81473       1.99345       2.14526       2.21211       2.10495
  33  15 3485.6580    2.6612  2.7045 11.9790  0.0000  0.0374   0.0309   0.0979    0.0422   0.0000   439.8328      0.329092       11.1885       1.15542       2.77087      0.684669       1.77178       2.39835       2.68299       2.76632       2.90889       2.89315
  33  16 3639.1481    2.1870  4.2018 11.3373  0.0000  0.0470   0.0206   0.1280    0.0345   0.0000   441.3642       3.15324       16.3348       5.43451       3.12178       4.80011       2.23497       2.99681       3.35095       3.57605       3.69857       3.64133
  33  17 3791.7176    1.7643  5.7001 11.0212 -0.0000  0.0619   0.0164   0.1700    0.0316   0.0000   441.1610       9.54965       17.5200      -5.10521      -12.1111       8.31680       2.87953       3.87455       4.48841       4.58280       4.82010       4.77985
  33  18 3943.5705    1.4456  7.5160 10.6585  0.0000  0.0783   0.0131   0.2171    0.0295   0.0000   439.8698      -2.28323       13.0154       17.2071      -11.2661       8.28704       3.60205       4.81683       5.53769       5.73914       5.89265       5.87797
  33  19 4094.7363    1.2069 10.1362 10.3854  0.0000  0.1056   0.0109   0.2934    0.0291   0.0000   437.7444       1.76850       25.0234      -7.25513      -5.89922     -0.972086       4.88485       6.67442       7.42325       7.93836       8.21876       7.97512
  33  20 4245.1746    0.9832 13.0503 10.2568  0.0000  0.1466   0.0084   0.3950    0.0255   0.0000   431.7807       37.8915       25.2193      -1.44903       4.94392     -0.662397       6.55971       8.81081       10.1720       10.6399       10.8224       10.7406
  34   2 1207.9964    0.0822  0.0644  8.8723  0.0000  0.0171   0.0075   0.0216    0.0224   0.0000   440.6896      0.960306       19.9962      -1.62286      -2.69453     -0.186541      0.563750       1.04436      0.874483       1.04735       1.27760      0.931848
  34   3 1441.1438    0.1564  0.1206  8.8256  0.0000  0.0115   0.0081   0.0196    0.0243   0.0000   440.5082     -0.161005       19.9042      0.479742      -2.59508      0.242983      0.650570      0.716887      0.787363      0.802975      0.927929      0.956052
  34   4 1649.7437    0.2720  0.2627  8.8797  0.0000  0.0121   0.0090   0.0257    0.0299   0.0000   441.2085     -0.362802       18.1053       1.10735      -1.38324     0.0220928      0.574567      0.713419      0.872340      0.877471      0.893615      0.916743
  34   5 1841.2314    0.4241  0.4587  9.0904  0.0000  0.0147   0.0106   0.0343    0.0387   0.0000   440.3135      -1.55448       20.5508     -0.703656      -4.16829      -2.17053      0.696643      0.924757       1.01168       1.07263       1.05894       1.10401
  34   6 2026.3358    0.6618  0.6512  9.4025  0.0000  0.0176   0.0139   0.0406    0.0510   0.0000   440.0078      -2.21741       19.1717      0.790182     -0.613575      -1.40174      0.760552       1.12314       1.16676       1.28458       1.17039       1.32875
  34   7 2207.0080    1.0011  0.8443 10.0105  0.0000  0.0190   0.0188   0.0485    0.0605   0.0000   440.4785     0.0875101       18.7823      -1.42582      -1.61021       2.34938      0.804422       1.12103       1.22049       1.33631       1.34971       1.36615
  34   8 2381.2168    1.4182  0.9728 10.6967  0.0000  0.0201   0.0253   0.0541    0.0641   0.0000   439.7808      -1.90720       20.8744     -0.910427     -0.720998      0.947945      0.891261       1.22914       1.34364       1.41443       1.50218       1.45010
  34   9 2550.7040    2.0415  1.0516 11.2467  0.0000  0.0207   0.0345   0.0549    0.0716   0.0000   439.1926     -0.825600       20.8198      -1.04340     -0.101217      -1.52175      0.940521       1.29657       1.38435       1.48648       1.50224       1.53046
  34  10 2717.9567    2.7160  0.9822 11.8002  0.0000  0.0197   0.0469   0.0516    0.0734   0.0000   441.0657       1.76551       17.4900       2.63523      -2.14852    -0.0426007      0.886390       1.25191       1.35729       1.41397       1.45318       1.46080
  34  11 2882.8981    3.4963  0.9467 12.3909  0.0000  0.0187   0.0619   0.0511    0.0721   0.0000   439.6778       3.86472       19.5801       1.44874      -2.26660       1.00312      0.883305       1.26350       1.36146       1.53983       1.49854       1.46936
  34  12 3044.4079    4.0937  0.9856 12.6596  0.0000  0.0191   0.0695   0.0508    0.0745   0.0000   440.1401       2.28226       16.6955       4.00012      -1.64809      -2.90382      0.915525       1.18591       1.36412       1.41653       1.47094       1.47819
  34  13 3202.8132    3.9140  1.2411 12.7223  0.0000  0.0239   0.0623   0.0598    0.0723   0.0000   439.2035       2.32731       14.4848       2.63671      -5.46057      0.111394       1.03044       1.48978       1.60476       1.71510       1.75804       1.74240
  34  14 3359.2238    3.3458  1.8535 12.2253  0.0000  0.0289   0.0446   0.0748    0.0598   0.0000   441.4758     -0.253298       10.7272      0.254760       3.16893       2.29891       1.26940       1.76762       1.97567       2.10751       2.11612       2.16054
  34  15 3514.3274    2.6622  3.0006 11.7475  0.0000  0.0377   0.0283   0.1030    0.0423   0.0000   438.1423       3.38487       9.97600      0.195328      0.208524       2.12899       1.66434       2.27794       2.54324       2.62540       2.78330       2.71416
  34  16 3668.5067    2.1223  4.3178 11.3075  0.0000  0.0487   0.0202   0.1296    0.0337   0.0000   439.3059       9.20353       15.4221       8.13322     -0.715861       6.22373       2.19747       2.95592       3.37129       3.48900       3.66659       3.63785
  34  17 3821.9223    1.7329  6.5978 10.7098  0.0000  0.0638   0.0142   0.1795    0.0313   0.0000   434.6010       7.24210       16.1266       3.48208      -9.20557      -2.68956       2.84679       3.82679       4.33190       4.48890       4.65984       4.57238
  34  18 3974.3325    1.4254  8.4959 10.5101 -0.0013  0.0839   0.0120   0.2299    0.0285   0.0000   439.7910       4.09369       9.02392       14.1063       8.01697       1.11291       3.75386       4.95712       5.63271       6.00179       6.05453       6.04441
  34  19 4126.6206    1.1384 10.5843 10.3611 -0.0011  0.1097   0.0101   0.3105    0.0274   0.0000   438.0628       5.83479       24.8847      -9.19823      -6.85192       14.5983       4.96282       6.54205       7.41864       7.92866       8.12535       8.06152
  34  20 4277.7573    0.9498 13.1425 10.1904  0.0005  0.1452   0.0081   0.3937    0.0245   0.0000   446.1730      0.573988       34.3581       4.18897      -2.26070       17.5581       6.48292       8.70637       9.78465       10.4526       10.5323       10.4578
  34  21 4428.1588    0.7144 14.4292 10.0517 -0.0048  0.1912   0.0069   0.4859    0.0227   0.0000   433.5862       3.98091       4.87995       23.0975       19.1109       11.5462       8.42301       11.1296       12.7568       13.6634       13.9541       13.8041
  35   2 1221.9297    0.0759  0.0730  8.8778 -0.0039  0.0166   0.0074   0.0259    0.0222   0.0000   440.9211      -1.01985       19.5482     0.0229150     -0.712603    -0.0575650      0.755006       1.17938       1.26245       1.19425       1.22588       1.49589
  35   3 1456.6119    0.1410  0.1484  8.8637  0.0000  0.0104   0.0071   0.0252    0.0241   0.0000   440.5229      -2.00542       21.4478     -0.527599      -1.61749       1.01425      0.492563      0.643071      0.765055      0.690615      0.786454      0.762342
  35   4 1665.9386    0.2962  0.2874  8.9395  0.0000  0.0116   0.0093   0.0279    0.0307   0.0000   441.6675     -0.474666       21.5849       1.26328      -2.06030       1.40997      0.558737      0.713508      0.882109      0.872091       1.03318       1.24114
  35   5 1858.4498    0.4637  0.4360  9.1690  0.0000  0.0140   0.0116   0.0322    0.0402   0.0000   441.0577     -0.752513       19.9296     0.0725334      -1.70438     -0.412006      0.622677      0.840720      0.910328       1.04293       1.09562       1.03126
  35   6 2044.8154    0.6987  0.6442  9.4911  0.0000  0.0157   0.0142   0.0386    0.0491   0.0000   439.6001       1.27439       21.4484     -0.710356      -2.41375     -0.934357      0.725921      0.935433       1.07425       1.11610       1.17605       1.16489
  35   7 2226.4169    1.0105  0.8037 10.2286  0.0000  0.0180   0.0192   0.0476    0.0556   0.0000   440.9969     -0.361900       21.1678     -0.387462      -2.59237     -0.717344      0.785190       1.05049       1.15615       1.25221       1.28794       1.23881
  35   8 2401.3258    1.5347  1.0238 10.6404  0.0000  0.0204   0.0255   0.0513    0.0695   0.0000   439.8478       2.31438       22.0326      0.738789      0.178055      -1.16240      0.903915       1.26623       1.35735       1.46383       1.50405       1.52353
  35   9 2571.8435    2.0369  1.1773 11.1213 -0.0000  0.0225   0.0321   0.0554    0.0720   0.0000   442.0078     -0.889612       18.6296      0.169231     -0.976008       2.35113      0.947630       1.33947       1.41103       1.58872       1.63897       1.63820
  35  10 2740.5192    2.8457  1.0150 11.8669  0.0000  0.0198   0.0475   0.0514    0.0742   0.0000   438.6926       1.81908       16.8398       3.49759       1.55890     -0.118786      0.840401       1.19257       1.23173       1.35809       1.34319       1.35659
  35  11 2906.8096    3.5099  0.9542 12.4372  0.0000  0.0190   0.0598   0.0488    0.0696   0.0000   439.8941      -1.13744       19.4601       2.62608      -3.57825      0.206359      0.818644       1.10084       1.17812       1.31125       1.34382       1.33050
  35  12 3069.6095    3.9838  0.9989 12.9490  0.0000  0.0201   0.0688   0.0508    0.0669   0.0000   441.0620       2.35026       18.3028       4.89888    -0.0798570      -1.49719      0.901308       1.21216       1.34147       1.48499       1.46495       1.51192
  35  13 3229.1597    3.8166  1.2580 12.8370  0.0000  0.0247   0.0601   0.0597    0.0612   0.0000   439.5101       4.71331       13.7647       2.95612      -4.18451       1.32198       1.02866       1.59274       1.57269       1.84138       1.77361       1.83600
  35  14 3386.5722    3.2318  1.9898 12.2523  0.0000  0.0282   0.0411   0.0803    0.0490   0.0000   441.3804       4.47890       18.1846     -0.865737     0.0908849     -0.951582       1.26648       1.67911       1.86745       2.02911       2.02312       2.02599
  35  15 3542.7787    2.4730  2.9397 11.9180  0.0000  0.0394   0.0281   0.1040    0.0406   0.0000   441.8615       1.50649       14.4995       3.36302     -0.153901     -0.843161       1.70926       2.34263       2.66376       2.77815       2.84571       2.79609
  35  16 3697.7692    2.0219  5.0346 11.1396  0.0000  0.0529   0.0180   0.1433    0.0322   0.0000   441.8175      -1.08656       16.2268       1.10577       1.61658       2.02580       2.30380       3.10546       3.51006       3.74393       3.78304       3.72460
  35  17 3851.7806    1.6486  6.6199 10.8007  0.0000  0.0663   0.0141   0.1844    0.0302   0.0000   441.9717       4.88324       13.6878       7.02711      -8.82931       2.76746       2.91658       3.83102       4.47411       4.68886       4.78912       4.74935
  35  18 4004.9897    1.3314  8.8080 10.5449 -0.0007  0.0908   0.0116   0.2466    0.0280   0.0000   429.5916       11.6913       22.7920      -7.78843      -5.04578      -3.30376       3.83524       5.13406       5.96481       6.23969       6.24347       6.23589
  35  19 4157.2621    1.1354 11.4790 10.3479  0.0021  0.1189   0.0092   0.3249    0.0258   0.0000   423.4978       10.5097       43.6713       10.7299      -2.04007      -1.41874       5.19737       6.87438       7.81803       8.28514       8.54438       8.42307
  35  20 4309.3420    0.8701 13.3712 10.2192 -0.0002  0.1574   0.0077   0.4148    0.0236   0.0000   431.7285       18.2192       17.3303      -24.6255       5.98234       13.7186       6.62777       8.97691       10.3053       10.7244       11.1416       11.0249
  36   2 1235.6650    0.0829  0.0778  8.9435  0.0000  0.0139   0.0071   0.0239    0.0219   0.0000   441.1971      -1.53210       20.2605       1.23403      -1.45013      -1.68161      0.554687      0.875221      0.778617      0.974149       1.25128       1.20366
  36   3 1471.8564    0.1477  0.1636  8.8527  0.0000  0.0102   0.0070   0.0277    0.0242   0.0000   441.3364    -0.0226873       20.6592     -0.307579      -3.18342     -0.317111      0.452282      0.580252      0.726177      0.679090      0.725454      0.755653
  36   4 1681.8794    0.2865  0.3112  8.9702 -0.0005  0.0137   0.0088   0.0292    0.0313   0.0000   440.7236     -0.482883       20.8859    -0.0866694      -4.34050      -1.27237      0.566645      0.816570      0.909225       1.00462      0.992734      0.993101
  36   5 1875.4199    0.4913  0.5555  9.1454  0.0000  0.0157   0.0110   0.0376    0.0447   0.0000   438.9250      0.900253       19.0587      -1.11095      -2.61934      0.232884      0.648871      0.880777       1.01093       1.06574       1.06841       1.03844
  36   6 2063.0717    0.7306  0.6860  9.4561  0.0001  0.0163   0.0143   0.0411    0.0532   0.0000   440.8592    -0.0410745       19.6496      0.960358      -3.42794       3.18846      0.657631      0.899218       1.02565       1.06205       1.12654       1.06566
  36   7 2245.5043    1.0864  0.9032 10.2447  0.0000  0.0192   0.0196   0.0495    0.0608   0.0000   442.2378    -0.0409856       19.0416      0.403480      -2.31138       2.66184      0.825934       1.13694       1.23286       1.36264       1.34192       1.33245
  36   8 2421.1621    1.5750  1.1408 10.5730  0.0000  0.0221   0.0251   0.0550    0.0816   0.0000   440.5711      0.962737       20.2942     -0.491895      -2.61729       3.55189      0.903539       1.28113       1.34157       1.46197       1.54014       1.51727
  36   9 2592.7245    2.1690  1.1539 11.2308  0.0000  0.0212   0.0340   0.0556    0.0816   0.0000   440.9249       1.28749       17.5665       3.11091      -1.49022      0.378718      0.911295       1.24726       1.33363       1.44665       1.50846       1.49578
  36  10 2762.6523    2.9223  1.0582 11.8656  0.0000  0.0203   0.0464   0.0500    0.0771   0.0000   441.1529       1.78992       18.5374      0.970677      0.685171       1.16912      0.874017       1.18617       1.32926       1.42295       1.50086       1.44437
  36  11 2930.2631    3.6184  0.9866 12.6121  0.0000  0.0197   0.0609   0.0491    0.0676   0.0000   441.1968       3.59165       14.9105       2.17974      -2.47373      0.715310      0.904447       1.24989       1.30913       1.43576       1.52700       1.46141
  36  12 3094.2422    4.1978  1.0619 12.7633  0.0000  0.0194   0.0692   0.0547    0.0757   0.0000   441.0082      0.100749       15.4889       2.51426      0.485426       1.13397      0.844897       1.15198       1.25007       1.34887       1.41007       1.41368
  36  13 3255.0700    3.7338  1.4282 12.9031  0.0000  0.0258   0.0565   0.0646    0.0553   0.0000   439.7677       4.08247       15.1593       1.37843      0.190466       2.04533       1.08518       1.51443       1.63686       1.75152       1.80409       1.81135
  36  14 3413.5725    3.0837  2.2173 12.0993  0.0000  0.0307   0.0363   0.0797    0.0453   0.0000   442.0426       2.62136       14.4870       4.96145      0.701530      0.166282       1.33091       1.85382       2.03491       2.19438       2.34209       2.29303
  36  15 3570.7155    2.4250  3.4353 11.6504  0.0000  0.0409   0.0242   0.1084    0.0377   0.0000   439.8388       8.63118       17.6525       1.74181     -0.769882       1.95193       1.70044       2.35639       2.60315       2.76853       2.83648       2.82585
  36  16 3726.4719    1.9587  5.1618 11.1081  0.0000  0.0529   0.0169   0.1460    0.0309   0.0000   441.9783       10.1290       13.0557      -2.43710    -0.0346565     -0.455957       2.22308       2.99729       3.46765       3.53172       3.60659       3.67080
  36  17 3881.3049    1.6142  7.2862 10.7450  0.0000  0.0699   0.0133   0.1959    0.0294   0.0000   442.5503      -5.82644       12.4432      -4.96728      -6.31229      -1.35909       2.94954       4.01678       4.51601       4.74019       5.02465       4.83974
  36  18 4035.3007    1.2926  9.8816 10.5318  0.0000  0.0983   0.0107   0.2705    0.0270   0.0000   441.8627       9.54523      0.716182       2.38767       1.34142      -15.0918       4.15846       5.62433       6.29860       6.73020       7.06728       7.03284
  36  19 4188.4161    1.0563 12.0517 10.3555 -0.0006  0.1274   0.0084   0.3437    0.0243   0.0000   447.1542       23.5318       12.9469      -9.02685      0.115582       21.2351       5.35735       7.03722       8.15291       8.57810       8.86555       8.80876
  37   2 1249.2053    0.0926  0.0896  8.8877  0.0000  0.0118   0.0069   0.0239    0.0219   0.0000   441.2794     0.0692856       19.8725       1.14143      -4.31005     -0.570935      0.575606      0.701077      0.845643      0.964177      0.900232      0.870832
  37   3 1486.8054    0.1603  0.1830  8.8495  0.0000  0.0109   0.0070   0.0275    0.0245   0.0000   441.8069     -0.857358       21.0963     0.0592754      -2.65991     -0.612419      0.449464      0.561588      0.673110      0.656349      0.781801      0.809046
  37   4 1697.5810    0.3270  0.2620  8.9939  0.0000  0.0105   0.0101   0.0242    0.0299   0.0000   441.8278     -0.408932       20.9944     -0.855406      -1.76658      0.431803      0.458140      0.558830      0.632182      0.717248      0.713202      0.651645
  37   5 1892.1914    0.5018  0.5202  9.1822  0.0000  0.0142   0.0113   0.0365    0.0415   0.0000   441.1267       1.71131       20.6973     -0.404185      -2.46667     -0.462231      0.592489      0.765728      0.879231      0.951990       1.01809       1.03155
  37   6 2081.1247    0.7594  0.7345  9.5602  0.0000  0.0169   0.0143   0.0410    0.0544   0.0000   441.2837      0.620084       19.0508      -2.40351      -2.32097       2.00716      0.750779      0.991062       1.09550       1.16974       1.16673       1.19823
  37   7 2264.3307    1.1519  0.9194 10.2259  0.0000  0.0190   0.0197   0.0473    0.0624   0.0000   443.5042       1.92275       20.0094      -1.98356      -2.90991      -1.44354      0.805658       1.13651       1.19236       1.31190       1.36778       1.34210
  37   8 2440.6997    1.6623  1.1892 10.7988 -0.0024  0.0216   0.0261   0.0558    0.0759   0.0000   441.3136       1.67129       20.3016      -1.82033      -3.99805     0.0489252      0.906779       1.20761       1.30992       1.41802       1.47755       1.44465
  37   9 2613.3009    2.2782  1.1025 11.3710  0.0000  0.0205   0.0357   0.0520    0.0765   0.0000   440.4948      0.487778       19.6485      0.121113    -0.0949152      -2.55158      0.863252       1.17698       1.30109       1.41949       1.46563       1.46235
  37  10 2784.5336    3.0338  1.0348 12.0041  0.0000  0.0194   0.0486   0.0503    0.0720   0.0000   439.9103       2.15636       19.3100       2.24458     -0.443410     -0.650171      0.802501       1.12911       1.20035       1.33967       1.34496       1.34489
  37  11 2953.2635    3.7043  0.9297 12.7099  0.0000  0.0191   0.0631   0.0468    0.0655   0.0000   441.0227     -0.297514       16.2430       1.99318      -1.96226     -0.779803      0.876201       1.22477       1.33401       1.45043       1.51026       1.51267
  37  12 3118.5318    4.1382  1.0642 12.8333  0.0010  0.0201   0.0667   0.0513    0.0733   0.0000   439.5738       1.10780       16.7285       3.54761      -4.71614       1.41600      0.851230       1.20382       1.26969       1.40021       1.40304       1.38716
  37  13 3280.5859    3.8170  1.5235 12.6029 -0.0000  0.0249   0.0533   0.0641    0.0580   0.0000   441.0204       5.21155       16.1050       1.22240       1.80571       3.05712       1.01709       1.43754       1.51513       1.66806       1.71630       1.67277
  37  14 3440.3078    2.9983  2.2296 12.1516  0.0000  0.0308   0.0352   0.0819    0.0431   0.0000   442.5192       2.35920       9.98295      0.584934      0.233735     -0.181663       1.25807       1.71449       1.91604       2.10859       2.13977       2.18742
  37  15 3598.3574    2.3608  3.8046 11.3790  0.0001  0.0412   0.0215   0.1098    0.0366   0.0000   439.9065       2.88303       17.8773       8.56598       4.74058       5.51026       1.67761       2.26811       2.53318       2.76285       2.77921       2.71342
  37  16 3755.0867    1.8569  5.2139 11.1010 -0.0000  0.0545   0.0162   0.1450    0.0298   0.0000   442.8550       6.54063       15.4472       4.63381       1.49518       10.9802       2.25385       2.96800       3.45072       3.65205       3.71466       3.78345
  37  17 3910.6247    1.5104  7.4918 10.7711  0.0000  0.0749   0.0127   0.2003    0.0274   0.0000   435.4294      -5.01990       17.4897       3.81840      -2.12836       5.53590       3.05242       4.11506       4.74784       4.96403       5.18682       5.16882
  37  18 4065.2121    1.2389 10.1970 10.5373 -0.0035  0.1028   0.0101   0.2840    0.0258   0.0000   451.8157       5.97498       10.4072       3.00465       1.28609     0.0408790       4.20361       5.60627       6.40615       6.71268       7.03456       6.95956
  37  19 4218.9227    1.0022 12.0376 10.3456  0.0000  0.1320   0.0082   0.3507    0.0237   0.0000   432.4333       16.1621       19.0101      0.553629      -5.81444       4.64697       5.33849       7.17191       8.12620       8.73222       8.87129       9.00904
  38   3 1501.5509    0.1725  0.1561  8.8631  0.0000  0.0099   0.0074   0.0216    0.0239   0.0000   441.4618     -0.422206       20.3486     -0.423356      -1.53274     -0.615073      0.376479      0.608727      0.635814      0.811714       1.02451      0.940476
  38   4 1713.0581    0.3298  0.3087  8.9368  0.0000  0.0114   0.0093   0.0266    0.0312   0.0000   440.8397      -1.42051       20.0343    -0.0269328      -2.77346     -0.290485      0.481097      0.644191      0.771626      0.782327      0.777612      0.841184
  38   5 1908.7711    0.5483  0.5725  8.9912  0.0000  0.0145   0.0114   0.0361    0.0476   0.0000   441.4837     0.0211680       19.9730      0.902829      -1.69824      0.667835      0.595858      0.783691      0.913121      0.963424      0.973054      0.971788
  38   6 2098.9228    0.7891  0.8668  9.3849  0.0000  0.0186   0.0136   0.0447    0.0620   0.0000   441.4424     -0.688198       18.6654    -0.0984190      -1.51774      0.817337      0.720206      0.990857       1.10201       1.18368       1.26660       1.24781
  38   7 2282.9338    1.1959  0.9749 10.1580  0.0000  0.0196   0.0198   0.0484    0.0681   0.0000   441.7739      0.363267       19.5164      -1.28301      -1.79693      0.952067      0.814980       1.12825       1.26324       1.34905       1.38197       1.42453
  38   8 2459.9860    1.6889  1.1222 10.9242  0.0000  0.0210   0.0270   0.0545    0.0694   0.0000   441.0690     -0.624906       20.3078     -0.547116      -1.78853     -0.481739      0.860154       1.16514       1.30194       1.40638       1.47724       1.47735
  38   9 2633.7078    2.3398  1.1247 11.6107  0.0000  0.0211   0.0374   0.0553    0.0717   0.0000   440.7295      0.145752       19.7079      0.841922      -1.53193     -0.224878      0.871907       1.21604       1.33354       1.39530       1.45361       1.46268
  38  10 2806.0641    3.1433  1.0305 12.1302  0.0000  0.0193   0.0502   0.0502    0.0687   0.0000   440.3220       2.30672       18.0202       1.73253      -3.53277       1.00142      0.796342       1.11665       1.17820       1.33070       1.36764       1.33919
  38  11 2975.8569    3.8169  1.0117 12.6845  0.0000  0.0191   0.0620   0.0500    0.0677   0.0000   440.1755       2.53435       17.1035     -0.132165      -2.36266     -0.470299      0.797225       1.08735       1.18566       1.30734       1.37355       1.34356
  38  12 3142.3058    4.0876  1.1169 12.8305  0.0000  0.0212   0.0644   0.0532    0.0741   0.0000   442.0902      0.980253       21.1692      0.998161      0.143726      -3.39256      0.848334       1.19105       1.30840       1.43406       1.47308       1.42603
  38  13 3305.6614    3.6242  1.6413 12.4365  0.0000  0.0257   0.0473   0.0658    0.0547   0.0000   438.5144       1.85155       15.1742      0.546398      -4.62683      -1.35678       1.05948       1.44679       1.61796       1.72282       1.84561       1.83528
  38  14 3466.6103    2.9040  2.4068 12.1884  0.0000  0.0327   0.0335   0.0861    0.0395   0.0000   440.1074       4.12447       12.2351      -1.01182       6.06113      0.794006       1.32964       1.83021       2.04450       2.19284       2.35739       2.28481
  38  15 3625.6748    2.2207  4.1082 11.4413 -0.0000  0.0443   0.0201   0.1202    0.0315   0.0000   440.6637       5.07391       13.7379       1.16941       4.97839      -1.67541       1.79653       2.46317       2.75892       2.92782       3.07044       3.07483
  38  16 3783.3071    1.8116  6.0217 10.9149  0.0000  0.0579   0.0147   0.1586    0.0285   0.0000   439.8271       1.44819       15.2785       11.1192      -7.14057       3.30312       2.33223       3.13091       3.53089       3.78894       3.95312       3.96437
  38  17 3939.6796    1.4985  7.8355 10.6714  0.0000  0.0758   0.0121   0.2075    0.0271   0.0000   432.1609       5.63836       19.7985       4.90910       5.75205     -0.615820       3.00232       4.02567       4.59162       4.94003       4.96832       5.01279
  38  19 4249.5149    0.9761 13.0729 10.2835  0.0022  0.1401   0.0075   0.3709    0.0222   0.0000   436.5193       16.1209       7.07427      -4.82102      -3.60176       4.18284       5.53880       7.36422       8.53772       9.04089       9.15822       9.24866
  39   2 1275.7175    0.0834  0.0751  8.8525  0.0000  0.0198   0.0066   0.0180    0.0211   0.0000   441.5492     0.0280161       20.7881     -0.548644      -2.73962      0.974041      0.531680       1.36926      0.783686       1.48000       1.77470       1.11188
  39   3 1516.0544    0.1757  0.1716  8.9253  0.0000  0.0092   0.0073   0.0228    0.0237   0.0000   441.4982     -0.261921       20.2653      0.209352      -2.14299      0.384523      0.378450      0.494715      0.524170      0.605198      0.626963      0.599012
  39   4 1728.2685    0.3332  0.2942  9.0453  0.0000  0.0111   0.0096   0.0252    0.0304   0.0000   440.9366     -0.497251       20.6376     -0.377668      -3.76870      0.261594      0.429819      0.640980      0.655150      0.785665      0.825650      0.862746
  39   5 1925.1977    0.5594  0.5526  9.2168 -0.0005  0.0148   0.0118   0.0349    0.0444   0.0000   440.6697    -0.0109256       20.9959      0.343709      -3.44598      -1.04108      0.630426      0.813011      0.935871      0.976270       1.08669       1.06935
  39   6 2116.5422    0.8261  0.7735  9.6183  0.0000  0.0171   0.0148   0.0412    0.0556   0.0000   440.3023     -0.357421       20.6445       1.14770      -2.38753       1.62148      0.640340      0.918625      0.977392       1.06872       1.13673       1.08662
  39   7 2301.2265    1.2597  0.9339 10.3598  0.0000  0.0190   0.0209   0.0458    0.0642   0.0000   440.4965       1.61731       20.0753       1.02324      -1.46592      0.948092      0.748946       1.04085       1.11785       1.30403       1.28518       1.29036
  39   8 2479.0451    1.7820  1.1952 10.9908  0.0000  0.0215   0.0272   0.0559    0.0660   0.0000   442.3058     -0.831678       20.2180    -0.0254127      -1.52055      0.964159      0.875639       1.21131       1.32492       1.41437       1.48422       1.45889
  39   9 2653.8654    2.4517  1.2060 11.3482  0.0000  0.0204   0.0359   0.0544    0.0757   0.0000   442.1550      0.973099       21.7594       1.14302      -2.04338     -0.843444      0.823404       1.11202       1.21641       1.31350       1.37184       1.32274
  39  10 2827.2763    3.2714  1.1199 11.9440  0.0000  0.0191   0.0490   0.0518    0.0808   0.0000   439.7511       2.54610       20.2494       2.50343      -1.36808       1.62318      0.763619       1.02607       1.13406       1.20577       1.25487       1.22638
  39  11 2998.1056    4.1344  0.9177 12.8693  0.0000  0.0182   0.0685   0.0451    0.0639   0.0000   441.5178       3.06479       19.1370       2.30728      -1.39244      0.927497      0.686767      0.977202       1.08364       1.16126       1.18462       1.15558
  39  12 3165.6765    4.2093  1.2454 12.7040  0.0014  0.0209   0.0619   0.0551    0.0717   0.0000   440.7191       4.90491       18.4746     -0.984405      -2.69889       3.72605      0.856687       1.18050       1.28595       1.43582       1.51870       1.44879
  39  13 3330.3845    3.5156  1.7381 12.3863  0.0000  0.0257   0.0447   0.0693    0.0521   0.0000   442.7230       1.41204       15.6152     -0.474064       3.73890       3.41680       1.04182       1.40514       1.55001       1.66979       1.72405       1.69053
  39  14 3492.5700    2.7459  2.8974 11.8874  0.0000  0.0342   0.0279   0.0944    0.0372   0.0000   443.5491       2.58102       10.2977       4.64467      -1.34780      -3.93695       1.35940       1.81965       2.02230       2.21573       2.32435       2.28249
  39  15 3652.6783    2.2305  4.4696 11.3046  0.0002  0.0441   0.0187   0.1224    0.0310   0.0000   437.8488    -0.0991237       24.0640       5.84217       4.76330      -5.46138       1.77734       2.35127       2.70834       2.81591       3.02296       2.98882
  39  16 3811.2299    1.7422  6.2259 10.9065 -0.0000  0.0602   0.0140   0.1631    0.0281   0.0000   443.2385      -1.67109       13.9382       14.0983      0.321334      -1.20788       2.31315       3.22338       3.55027       3.87684       3.97276       3.94376
  39  17 3968.1806    1.4675  8.6956 10.6018  0.0000  0.0821   0.0113   0.2193    0.0270   0.0000   441.5262       3.62757       10.8176       4.65062       2.96985      -5.35137       3.19400       4.30698       4.96467       5.23221       5.37357       5.47832
  39  18 4124.4145    1.1527 11.0473 10.4677 -0.0030  0.1106   0.0087   0.3029    0.0240   0.0000   439.1698       3.33904       11.9391       5.02946      -2.59226      -12.0028       4.37870       5.79777       6.63401       7.07368       7.32442       7.33285
  39  19 4279.2683    0.9232 13.3178 10.2725  0.0004  0.1459   0.0072   0.3858    0.0220   0.0000   431.3424       5.77072       20.4658      -4.16003      -25.2662      0.175085       5.58897       7.55457       8.48783       9.31093       9.14903       9.29222
  40   2 1288.7309    0.0952  0.1074  8.8603  0.0000  0.0116   0.0063   0.0289    0.0212   0.0000   441.7741     0.0110685       20.9684      0.242139      -3.29041     -0.358362      0.462935      0.521252      0.656053      0.699118      0.797603      0.734860
  40   3 1530.3248    0.1908  0.1853  8.8353  0.0000  0.0115   0.0073   0.0242    0.0245   0.0000   441.9329      -1.26663       21.0765     -0.358259      -3.80206     0.0662934      0.541137      0.794583      0.966677       1.21826       1.14395       1.25550
  40   4 1743.2634    0.3632  0.3787  9.0131  0.0000  0.0132   0.0092   0.0287    0.0322   0.0000   440.8304      -2.26422       21.9550     -0.234631      -2.80232      0.652544      0.480346      0.696512      0.724056      0.787510      0.815871      0.812369
  40   5 1941.4408    0.5743  0.5895  9.3128  0.0000  0.0145   0.0117   0.0361    0.0432   0.0000   440.5524      -1.01426       21.1822       1.08274      -1.56638     0.0432786      0.572996      0.761068      0.833810      0.909948      0.970135       1.00557
  40   6 2133.9507    0.8495  0.8270  9.7423  0.0000  0.0178   0.0149   0.0428    0.0576   0.0000   441.4718     -0.443141       21.1727     -0.250384      -1.41213      0.293031      0.684466      0.949138      0.997311       1.11247       1.13576       1.13366
  40   7 2319.3234    1.3132  1.0068 10.3843  0.0000  0.0192   0.0208   0.0477    0.0660   0.0000   439.4273      0.839019       20.1553      0.277671      -1.59407      0.618531      0.750405       1.00551       1.08039       1.21933       1.23205       1.25911
  40   8 2497.9155    1.8220  1.1239 11.2411 -0.0001  0.0209   0.0289   0.0551    0.0637   0.0000   442.0581       1.27677       17.5449    -0.0527373      0.585568       1.03825      0.790629       1.07792       1.20117       1.29769       1.33936       1.28998
  40   9 2673.7936    2.5117  1.0559 11.8339  0.0000  0.0195   0.0396   0.0514    0.0654   0.0000   440.7309       1.94186       19.7612       2.09354      -3.09266      0.385903      0.747802       1.04982       1.14534       1.25192       1.28504       1.28858
  40  10 2848.2334    3.3068  1.0651 12.2857  0.0000  0.0197   0.0516   0.0502    0.0690   0.0000   440.1990      0.853312       18.9614       1.04964      -3.26722       2.57834      0.740704       1.03544       1.13024       1.24489       1.25432       1.25686
  40  11 3020.0168    3.9402  1.0241 12.8715  0.0000  0.0191   0.0626   0.0512    0.0620   0.0000   440.8057       1.12963       20.4431       4.08387      0.239360      -1.26184      0.719180       1.04511       1.09916       1.20286       1.22547       1.19470
  40  12 3188.6695    3.9809  1.2980 12.8738 -0.0000  0.0229   0.0587   0.0566    0.0621   0.0000   440.4517       3.06918       17.4338       2.50190     -0.448483      -3.50050      0.877199       1.19506       1.33980       1.47827       1.52655       1.48474
  40  13 3354.6144    3.4244  1.9085 12.2091  0.0000  0.0270   0.0405   0.0702    0.0521   0.0000   440.5716       2.27130       16.6881       2.31033      -1.89718     -0.996561       1.01805       1.38866       1.55165       1.66680       1.73160       1.70384
  40  14 3518.1003    2.6851  3.0872 11.8173  0.0000  0.0353   0.0258   0.0952    0.0348   0.0000   440.2961       3.39135       11.5682       2.02065       2.62618     -0.995133       1.35896       1.86485       2.11593       2.17096       2.27967       2.26560
  40  15 3679.3176    2.1139  5.0662 11.1705 -0.0000  0.0486   0.0165   0.1327    0.0281   0.0000   442.2343       1.17147       15.7572       2.28723      -1.91895       3.41102       1.81124       2.48718       2.79026       2.94787       3.09565       3.08459
  40  16 3838.7277    1.6918  6.8995 10.8643  0.0000  0.0644   0.0132   0.1747    0.0272   0.0000   439.9554      -2.95715       15.5879       6.00166     -0.233210     -0.751614       2.43533       3.28257       3.75860       4.02024       4.11686       4.14311
  40  17 3996.7295    1.3797  8.9217 10.6215  0.0000  0.0850   0.0106   0.2320    0.0257   0.0000   442.6769      0.643810       29.4977      -1.10862      -3.69038       10.9301       3.23525       4.32741       4.92215       5.18195       5.45961       5.44207
  40  18 4153.5540    1.1133 11.4414 10.4760 -0.0012  0.1170   0.0085   0.3149    0.0234   0.0000   441.6506      -5.37383       15.1013       9.51034      -15.2440      -9.06213       4.48921       5.97138       6.75745       7.30463       7.42922       7.52850
  40  19 4309.6045    0.8785 13.7392 10.2575 -0.0004  0.1547   0.0069   0.3993    0.0213   0.0000   429.4726       8.94559       36.7872      -7.67841      -12.3991      -6.76808       5.70627       7.77875       8.81853       9.44086       9.63026       9.80179
  41   2 1301.5849    0.0819  0.1429  8.8745  0.0000  0.0177   0.0061   0.0362    0.0213   0.0000   441.3963      0.289574       21.1390      0.481753      -2.60541      0.958849      0.624701      0.862245      0.986170      0.887986       1.03012       1.03577
  41   3 1544.3678    0.2038  0.1672  8.8746  0.0000  0.0083   0.0079   0.0211    0.0238   0.0000   441.6233     -0.233139       20.5107     -0.154067      -3.07000      0.619658      0.304218      0.401143      0.477338      0.458784      0.528039      0.546356
  41   4 1758.0293    0.3728  0.4088  8.9947  0.0000  0.0127   0.0090   0.0298    0.0332   0.0000   441.5169      -1.47759       21.6327      0.145451      -3.75353       1.48791      0.465685      0.639181      0.695230      0.774014      0.810033      0.831975
  41   5 1957.4680    0.5815  0.6110  9.4002  0.0000  0.0167   0.0115   0.0343    0.0437   0.0000   441.1417     -0.744260       21.4415     -0.814671      -2.28163      0.433803      0.588146      0.913393      0.907951       1.06522       1.04927       1.10795
  41   6 2151.1389    0.9268  0.8330  9.7978  0.0000  0.0169   0.0158   0.0430    0.0557   0.0000   440.4592      0.543328       20.3444     -0.456342      -2.39331      0.466719      0.607351      0.857816      0.951730       1.04376       1.12126       1.14484
  41   7 2337.1421    1.3467  1.1330 10.2856  0.0000  0.0209   0.0201   0.0508    0.0729   0.0000   441.1823       2.67753       21.4327       1.51452      -1.88227       1.06246      0.756559       1.10702       1.16448       1.27478       1.31862       1.35042
  41   8 2516.5377    1.9420  1.1478 11.1038  0.0000  0.0200   0.0294   0.0545    0.0704   0.0000   441.9581     -0.898870       22.7378       2.95226      -1.17824     -0.596528      0.724410      0.991878       1.10702       1.20048       1.24048       1.21708
  41   9 2693.5154    2.6340  1.0659 11.6802  0.0000  0.0186   0.0401   0.0506    0.0721   0.0000   441.0221    -0.0148549       20.1596       1.33987      -2.75560      0.312770      0.719906      0.981614       1.11198       1.18623       1.25264       1.21919
  41  10 2868.9482    3.3417  1.0688 12.3454  0.0000  0.0189   0.0508   0.0504    0.0654   0.0000   441.0335    -0.0233813       20.0557       1.63449      -2.98749     -0.265679      0.690630      0.953056       1.04290       1.15582       1.16680       1.17312
  41  11 3041.6406    4.0653  1.0133 12.9265  0.0000  0.0188   0.0648   0.0481    0.0623   0.0000   440.5486       1.32105       18.6499       3.22885      -1.72644     -0.821098      0.694979       1.00618       1.02837       1.17946       1.14879       1.17347
  41  12 3211.3433    4.0105  1.3411 12.9103 -0.0000  0.0224   0.0569   0.0582    0.0547   0.0000   439.9109      0.653777       18.8682       3.71940      -2.84463       1.07020      0.812255       1.11956       1.23138       1.36776       1.36812       1.36416
  41  13 3378.4504    3.2839  1.9522 12.3391  0.0000  0.0277   0.0385   0.0702    0.0443   0.0000   442.2084       4.69675       15.4578       2.24103       1.48420      -1.09486       1.01497       1.38698       1.59131       1.70229       1.70570       1.75430
  41  14 3543.3088    2.6022  3.3648 11.7020  0.0000  0.0364   0.0235   0.0993    0.0329   0.0000   439.8834       2.27872       13.2839     -0.901872       2.86574       1.67597       1.36447       1.84413       2.09090       2.24838       2.37754       2.34257
  41  15 3705.6201    2.0193  5.4485 11.1238  0.0000  0.0513   0.0155   0.1401    0.0272   0.0000   439.7466       3.86805       14.7812       2.42557       4.50519      -3.59724       1.92061       2.61027       2.96807       3.16190       3.37419       3.30400
  41  16 3865.8025    1.6404  7.1701 10.8720  0.0000  0.0663   0.0127   0.1836    0.0264   0.0000   445.8084       6.07496       18.1031       9.87642       2.98393      -5.69270       2.48971       3.32700       3.83796       4.03278       4.17973       4.20310
  41  17 4024.7567    1.3451  9.7939 10.6043  0.0000  0.0952   0.0098   0.2524    0.0247   0.0000   442.0780       2.60242       15.0222       1.82675       11.5102       11.2385       3.44983       4.74847       5.34565       5.71178       5.85160       5.87548
  41  18 4182.1662    1.0428 11.7244 10.4756  0.0006  0.1264   0.0080   0.3293    0.0226   0.0000   433.1445      -4.54080       16.7863       6.23151      -7.08990      0.133875       4.60865       6.27554       7.06539       7.78484       7.83219       7.91887
  42   2 1314.2445    0.0964  0.0787  8.8475  0.0000  0.0109   0.0065   0.0175    0.0206   0.0000   441.4381     -0.656360       21.1434     -0.880867      -3.59600     -0.678203      0.425524      0.488031      0.658920      0.763047      0.937015      0.888020
  42   3 1558.1805    0.2085  0.1850  8.8794  0.0000  0.0086   0.0075   0.0203    0.0239   0.0000   441.3105      -1.23435       21.6350     -0.114053      -4.08644      0.166140      0.358923      0.449116      0.520473      0.525818      0.562595      0.588578
  42   4 1772.6158    0.4058  0.4277  8.9965  0.0000  0.0128   0.0094   0.0307    0.0347   0.0000   441.9809     -0.841799       20.8268      0.473054      -3.32509      -1.13528      0.438322      0.603201      0.679650      0.735554      0.753672      0.741083
  42   5 1973.3083    0.6327  0.6461  9.1968  0.0000  0.0148   0.0120   0.0372    0.0480   0.0000   441.5072     -0.923664       21.0075       1.87689      -2.93540      0.920380      0.548803      0.771290      0.838763      0.903196      0.933923      0.929951
  42   6 2168.0813    0.9322  0.8994  9.7448  0.0000  0.0180   0.0151   0.0436    0.0606   0.0000   440.8124       1.10415       19.1351     -0.253350      -1.36938      -1.29405      0.680345      0.914400       1.03252       1.11675       1.17677       1.13668
  42   7 2354.7802    1.3859  1.1380 10.4613  0.0000  0.0204   0.0208   0.0527    0.0692   0.0000   442.2713      0.946976       19.6856      -3.07532      -1.53389      0.393873      0.768411       1.04889       1.16293       1.21828       1.28956       1.31714
  42   8 2535.0429    1.9797  1.1373 11.2311  0.0000  0.0202   0.0299   0.0526    0.0692   0.0000   443.3948      0.456405       16.7179      0.827955      -1.37592      0.392667      0.714795       1.02627       1.07478       1.19639       1.25578       1.21707
  42   9 2713.0978    2.7580  1.0764 11.8183 -0.0000  0.0189   0.0411   0.0480    0.0695   0.0000   441.0465       1.02002       20.2731      -1.61632      -5.25163     0.0365492      0.708822      0.962404       1.04148       1.14387       1.17446       1.17799
  42  10 2889.3915    3.5143  0.9763 12.5107  0.0000  0.0178   0.0549   0.0454    0.0612   0.0000   441.0365       1.90914       20.5751       2.08586      -5.09988      -3.03535      0.648451      0.896215      0.975505       1.10691       1.09370       1.10056
  42  11 3062.9462    4.1672  0.9844 13.0209  0.0000  0.0189   0.0650   0.0443    0.0601   0.0000   440.5707       2.21519       20.3301       3.87274      -3.20737     -0.437030      0.695037      0.960754       1.05459       1.13938       1.19104       1.21110
  42  12 3233.6082    3.9328  1.4541 12.7272  0.0000  0.0229   0.0521   0.0595    0.0525   0.0000   440.5540      0.999400       19.4168       2.62469      -2.25453      0.279158      0.832358       1.16386       1.27440       1.40570       1.44722       1.42428
  42  13 3401.9640    3.2533  2.1541 12.1164  0.0000  0.0277   0.0352   0.0737    0.0435   0.0000   441.9272       2.11989       11.7835       2.77801       2.28615      -2.24202       1.00138       1.38347       1.52570       1.68583       1.75708       1.83192
  42  14 3568.0018    2.4717  3.5314 11.7227  0.0000  0.0383   0.0222   0.1033    0.0304   0.0000   437.4216       5.71891       15.7424       6.53888      0.616995      -3.03264       1.38411       1.91645       2.11345       2.26084       2.40389       2.43233
  42  15 3731.3558    2.0094  5.5715 11.0968  0.0000  0.0521   0.0152   0.1395    0.0266   0.0000   441.5361       2.23247       8.91102       3.76626      0.688504       4.88935       1.87918       2.61009       2.85770       3.16254       3.23273       3.25703
  42  16 3892.8366    1.5983  7.7590 10.8130 -0.0003  0.0714   0.0117   0.1909    0.0251   0.0000   440.1861     -0.142018       15.0191       6.27416       2.02890      -3.25903       2.57979       3.49093       3.99552       4.26651       4.44706       4.46065
  42  17 4052.5690    1.3028 10.3417 10.5897  0.0000  0.0988   0.0090   0.2645    0.0234   0.0000   437.6271       7.95574       18.9006       3.87466      -17.5602       4.92364       3.53946       4.81175       5.48152       5.89999       6.08730       6.14141
  42  18 4210.8547    1.0391 12.9073 10.4071  0.0017  0.1342   0.0073   0.3529    0.0211   0.0000   423.7693      -7.51311       19.9725      -10.0477       2.24598      -12.1077       4.71239       6.55154       7.42624       7.97266       8.17104       8.21603
  43   2 1326.7292    0.0929  0.0740  8.8637  0.0000  0.0112   0.0065   0.0152    0.0202   0.0000   441.9457    0.00220177       21.2418     0.0132349      -3.43069     -0.277186      0.444592      0.576661      0.620420      0.700963      0.749939      0.703649
  43   3 1571.7995    0.2071  0.2320  8.8948  0.0000  0.0105   0.0070   0.0241    0.0247   0.0000   441.5221     -0.263093       21.0438      0.305466      -3.64877     -0.657124      0.415855      0.529995      0.596100      0.613605      0.635317      0.685226
  43   4 1787.0183    0.4026  0.3871  9.1149  0.0000  0.0122   0.0095   0.0272    0.0330   0.0000   441.5328     -0.544678       20.7528      0.937038      -2.71380     -0.224070      0.419577      0.605943      0.654963      0.682492      0.706685      0.763475
  43   5 1989.0386    0.6690  0.6720  9.3531  0.0000  0.0149   0.0123   0.0373    0.0482   0.0000   440.8471      0.545428       20.0319      0.979298      -3.07169       1.03552      0.546935      0.746818      0.841482      0.918359      0.979807      0.922281
  43   6 2184.8496    0.9567  0.8371 10.0197  0.0000  0.0168   0.0160   0.0424    0.0530   0.0000   440.1752      0.539157       20.0281      0.703860      -2.61565     -0.535423      0.617806      0.832190      0.929452       1.01621       1.06175       1.04480
  43   7 2372.1845    1.3926  1.1931 10.7274  0.0000  0.0208   0.0210   0.0586    0.0581   0.0000   440.9100       3.54956       17.8838     -0.384189      -3.96385     0.0926949      0.728188       1.04090       1.10538       1.20896       1.32263       1.30910
  43   8 2553.3131    2.0712  1.1520 11.2655  0.0005  0.0197   0.0306   0.0529    0.0711   0.0000   441.7109       1.36391       18.7136     -0.323057      -2.95821       1.29663      0.705476      0.979746       1.04143       1.16021       1.20092       1.21920
  43   9 2732.3523    2.8033  1.1863 11.9069  0.0008  0.0197   0.0407   0.0534    0.0698   0.0000   440.3455     -0.877200       21.9519       2.04798      -3.95020     -0.683959      0.721514      0.985816       1.09694       1.18584       1.27820       1.28861
  43  10 2909.5955    3.6340  0.9469 12.6155  0.0000  0.0174   0.0562   0.0433    0.0596   0.0000   440.7580       1.80107       19.8568       1.20083      -1.62693     0.0267341      0.618494      0.853704      0.960321       1.05632       1.09878       1.12595
  43  11 3083.9766    4.1267  1.1639 12.7697 -0.0001  0.0202   0.0597   0.0507    0.0648   0.0000   442.0997     -0.281932       21.2587       1.11990      -4.85023      -1.09571      0.764241       1.06068       1.15843       1.29812       1.38084       1.32994
  43  12 3255.6201    3.8893  1.5154 12.6814 -0.0000  0.0228   0.0503   0.0600    0.0538   0.0000   441.9742       2.55322       20.1128       2.66215      -1.04834      0.984031      0.829397       1.12236       1.27910       1.35901       1.42862       1.41231
  43  13 3425.1526    3.1339  2.4463 12.0294  0.0000  0.0291   0.0314   0.0786    0.0399   0.0000   441.9037       1.56412       13.3638       3.67442       1.78099      -1.65984       1.02121       1.44318       1.56855       1.73191       1.80663       1.79781
  43  14 3592.3862    2.3929  4.0581 11.5785  0.0000  0.0412   0.0198   0.1108    0.0288   0.0000   440.1337       2.30762       18.7548       4.43780      -1.95689       4.35286       1.44618       2.00539       2.21650       2.41105       2.52165       2.53890
  43  15 3757.0103    1.9057  5.8729 11.1134  0.0012  0.0551   0.0142   0.1492    0.0250   0.0000   441.4856     -0.974975       16.7474       8.76789      -3.97338      -2.95936       1.88673       2.62795       2.91382       3.12475       3.27737       3.28303
  43  16 3919.4038    1.5454  8.3874 10.7823  0.0000  0.0786   0.0111   0.2057    0.0252   0.0000   440.6157       1.73906       21.5244       6.33466     -0.666507      -1.39524       2.70581       3.78403       4.18513       4.53084       4.72716       4.71939
  43  17 4080.0829    1.2386 10.9221 10.6160 -0.0001  0.1079   0.0085   0.2822    0.0225   0.0000   435.1909       9.99821       4.58882       5.79147     -0.675220      -6.00721       3.76138       5.12942       5.85512       6.19513       6.37257       6.46996
  43  18 4239.2627    0.9735 13.0857 10.4114 -0.0037  0.1410   0.0069   0.3636    0.0205   0.0000   435.6298       4.31766       20.9330      -3.27497      -8.49425     -0.446575       4.82900       6.60694       7.52590       8.07011       8.20364       8.41666
  44   2 1339.0929    0.1014  0.1067  8.8330  0.0000  0.0104   0.0060   0.0233    0.0205   0.0000   441.2759    -0.0599377       21.2682    -0.0840725      -2.68471    -0.0502578      0.346972      0.509818      0.602554      0.656371      0.689536      0.722099
  44   3 1585.1947    0.2165  0.2416  8.9059  0.0000  0.0096   0.0071   0.0276    0.0244   0.0000   441.2617    -0.0592518       21.1644     -0.433400      -2.25422      0.296307      0.375047      0.475567      0.546145      0.566508      0.662953      0.593617
  44   4 1801.2212    0.4209  0.4626  9.0340  0.0000  0.0131   0.0092   0.0303    0.0356   0.0000   440.7185     -0.924964       20.0501      -1.16088      -2.86033      0.502297      0.476418      0.642778      0.726593      0.829846      0.910852      0.878562
  44   5 2004.6069    0.6691  0.6752  9.3611  0.0000  0.0144   0.0121   0.0373    0.0456   0.0000   441.0819     -0.781330       20.8592      0.335531      -3.94588       1.36593      0.515263      0.712078      0.766930      0.815911      0.892078      0.919371
  44   6 2201.4455    0.9905  1.0265  9.8544  0.0000  0.0187   0.0152   0.0476    0.0614   0.0000   440.8879      0.370889       19.2437       1.79258      -3.26818       1.30779      0.672778      0.908455       1.00033       1.12300       1.11186       1.14508
  44   7 2389.4430    1.4832  0.9996 10.8788  0.0000  0.0182   0.0235   0.0494    0.0584   0.0000   441.1555     -0.114470       21.2256       1.00357      -2.22878      0.451375      0.630453      0.862410      0.964114       1.04737       1.05927       1.04968
  44   8 2571.4811    2.1091  1.1195 11.4489  0.0000  0.0198   0.0316   0.0513    0.0658   0.0000   442.0985     -0.620010       19.8247       1.08340      -2.27271       1.31706      0.705710      0.957055       1.09411       1.15305       1.22056       1.22277
  44   9 2751.5693    2.8360  1.0959 12.0110  0.0000  0.0190   0.0420   0.0495    0.0657   0.0000   441.5798       2.34771       19.2160      0.527664      -2.61768      0.490183      0.667786      0.945485       1.02067       1.06096       1.14909       1.13814
  44  10 2929.6494    3.6929  1.0873 12.2875  0.0000  0.0181   0.0526   0.0474    0.0737   0.0000   440.8570       1.15744       19.8299      0.946540      -2.28525     -0.396283      0.655329      0.878184      0.970085       1.09899       1.16307       1.14287
  44  11 3104.7683    4.1681  1.1440 12.9469  0.0000  0.0200   0.0614   0.0512    0.0663   0.0000   442.0296       1.86654       21.0132       3.08687      -2.83187      0.324627      0.680251      0.981437       1.04366       1.16052       1.22822       1.20754
  44  12 3277.3180    3.8249  1.5896 12.7739  0.0000  0.0239   0.0488   0.0621    0.0476   0.0000   442.3473       4.56916       18.6460      0.889188      0.336768       1.04002      0.843305       1.16012       1.27375       1.40547       1.54867       1.54444
  44  13 3447.9192    2.9930  2.6433 12.0600  0.0000  0.0310   0.0289   0.0833    0.0351   0.0000   442.9583       2.40108       9.93354       4.40355       4.04475     -0.942809       1.04620       1.44531       1.61113       1.74358       1.83136       1.86296
  44  14 3616.3391    2.3398  4.4569 11.3884  0.0000  0.0427   0.0183   0.1155    0.0289   0.0000   441.4274       1.27157       16.5939       3.74171       3.79737     -0.263131       1.47750       2.02909       2.28535       2.44124       2.54797       2.56639
  44  15 3782.1364    1.8433  6.1786 11.0961  0.0000  0.0590   0.0139   0.1551    0.0247   0.0000   441.1199       3.22378       19.0841       7.31296       3.90964      -1.68822       1.96000       2.79344       3.08419       3.29996       3.36262       3.46077
  44  16 3945.4775    1.4981  8.6603 10.7546  0.0000  0.0796   0.0105   0.2162    0.0244   0.0000   442.7519       5.41422       23.2157     -0.647397      -6.19413       4.19286       2.77659       3.71108       4.28710       4.53717       4.72700       4.87367
  44  17 4106.9920    1.1556 11.0619 10.5914 -0.0018  0.1132   0.0081   0.2964    0.0224   0.0000   436.4604       10.8897       18.8422      -9.40188      -5.37441      -5.04875       3.84998       5.27743       6.00284       6.43423       6.66252       6.75776
  44  18 4266.9395    0.9527 13.8412 10.3742  0.0018  0.1491   0.0068   0.3753    0.0200   0.0000   434.6445       14.3513       35.3122      -2.07015       9.24398      -7.17119       5.02636       6.80149       7.91361       8.33358       8.66353       8.86090
  45   2 1351.2801    0.1144  0.0992  8.8481  0.0000  0.0106   0.0064   0.0180    0.0203   0.0000   442.0281      -1.35868       20.8569     -0.499653      -3.36435    -0.0320862      0.381039      0.503322      0.494260      0.523255      0.559967      0.662178
  45   3 1598.4173    0.2402  0.2114  8.8825  0.0000  0.0089   0.0077   0.0204    0.0244   0.0000   441.7397     -0.621544       21.1749      0.189724      -2.22201      0.293627      0.331082      0.437142      0.509248      0.543482      0.578921      0.574763
  45   4 1815.2792    0.4247  0.4560  9.1168  0.0000  0.0129   0.0093   0.0301    0.0346   0.0000   441.5380     -0.738904       20.2264     -0.173530      -3.45963       1.06899      0.450655      0.615166      0.639974      0.696313      0.718581      0.757002
  45   5 2019.9914    0.6950  0.7473  9.4025  0.0000  0.0162   0.0120   0.0384    0.0502   0.0000   442.0118      -1.21485       22.2264      -1.66046      -1.58218     -0.281436      0.560291      0.758391      0.769727      0.879748      0.927394      0.932904
  45   6 2217.8015    1.0288  0.9132 10.1339  0.0000  0.0176   0.0164   0.0446    0.0553   0.0000   442.0740     -0.286633       20.5317      0.340292      -2.82952       1.16191      0.596889      0.838864      0.921921      0.990996       1.05366       1.04043
  45   7 2406.4762    1.5589  1.1741 10.7264  0.0000  0.0201   0.0225   0.0523    0.0668   0.0000   441.6356     0.0708221       21.4822    -0.0205471      -1.57577      -1.99462      0.667541      0.910331       1.01647       1.13095       1.17207       1.21367
  45   8 2589.4221    2.2656  1.1363 11.3310 -0.0002  0.0184   0.0321   0.0493    0.0687   0.0000   441.3996      0.913509       21.0405      0.107257      -1.65360      -1.13801      0.640055      0.859715      0.975571       1.05947       1.08424       1.09762
  45   9 2770.5197    2.9899  1.0456 12.2370  0.0000  0.0183   0.0447   0.0476    0.0609   0.0000   441.6763       1.28487       20.0421       1.97800     -0.498397      0.294256      0.627806      0.873593      0.941698       1.06600       1.09688       1.13920
  45  10 2949.4175    3.8604  0.9941 12.6705  0.0000  0.0175   0.0573   0.0447    0.0630   0.0000   441.1673       1.32461       21.0991       1.16405      -1.08263      -2.47255      0.586705      0.824059      0.890917      0.983708       1.05211       1.02619
  45  11 3125.3455    4.2987  1.1727 12.9783  0.0000  0.0201   0.0618   0.0516    0.0660   0.0000   440.8297       1.66958       18.4551       2.99929     -0.604947       1.26657      0.675883      0.961183       1.00854       1.11096       1.18446       1.20893
  45  12 3298.8459    3.7842  1.6513 12.6835  0.0000  0.0240   0.0467   0.0633    0.0481   0.0000   442.0707     0.0300752       17.8730       1.72433     0.0923376       2.09377      0.828215       1.16573       1.27150       1.38766       1.41227       1.45841
  45  13 3470.3649    2.9300  2.8515 11.9965 -0.0001  0.0318   0.0273   0.0861    0.0350   0.0000   442.8728       2.08348       13.9810       1.33739       5.10840      -2.04798       1.08670       1.47394       1.65854       1.76106       1.89604       1.90886
  45  14 3639.9387    2.2709  4.3948 11.4891  0.0000  0.0432   0.0180   0.1159    0.0273   0.0000   441.5167       3.95239       19.7163       6.99580      -4.07396      -6.97279       1.43919       1.96743       2.25629       2.36202       2.49596       2.50858
  45  15 3807.0154    1.7769  6.6564 11.0658 -0.0009  0.0618   0.0130   0.1682    0.0241   0.0000   440.2004      0.211448       19.0376       6.55832      -6.75800     -0.514858       2.03904       2.84921       3.12483       3.46149       3.56331       3.63429
  45  16 3971.6651    1.4275  9.2715 10.7690 -0.0001  0.0874   0.0097   0.2347    0.0229   0.0000   437.2112       1.01996       20.2073      -1.94809      -1.52374      -1.17015       2.94798       4.02429       4.51486       4.94568       5.16940       5.19937
  45  17 4133.9579    1.1791 12.4202 10.5594  0.0013  0.1222   0.0076   0.3108    0.0208   0.0000   433.0863       5.16762       14.3989      -8.70539      -3.16559       11.1898       4.09378       5.50011       6.35270       6.81704       7.08117       7.08796
  46   2 1363.3017    0.1099  0.1363  8.8099  0.0000  0.0098   0.0057   0.0274    0.0205   0.0000   441.7686     -0.266199       21.7677      0.754846      -2.74665     0.0313749      0.318858      0.472304      0.500276      0.577211      0.652887      0.688250
  46   3 1611.4217    0.2517  0.2989  8.9254  0.0000  0.0121   0.0071   0.0260    0.0261   0.0000   441.6397     -0.858511       21.2730      0.538311      -2.11815     -0.497596      0.397207      0.571933      0.618076      0.669665      0.702349      0.706305
  46   4 1829.1980    0.4352  0.5040  9.1401  0.0000  0.0136   0.0091   0.0322    0.0359   0.0000   441.9615     -0.470420       21.5054   -0.00952449      -2.76356      0.209989      0.462652      0.597937      0.696508      0.752940      0.819884      0.744118
  46   5 2035.2298    0.7163  0.7323  9.4806  0.0000  0.0157   0.0123   0.0378    0.0483   0.0000   441.3245      0.876386       20.2071      -1.24150      -2.22109      -1.34382      0.523591      0.760353      0.815814      0.882884      0.899536      0.919279
  46   6 2233.9577    1.1066  0.9899 10.1314  0.0000  0.0180   0.0168   0.0453    0.0590   0.0000   441.6034      0.257444       21.6269     -0.276609      -2.52690      0.194041      0.589964      0.817289      0.870731      0.991173       1.02561       1.05083
  46   7 2423.2723    1.6104  1.1737 10.8654 -0.0038  0.0203   0.0228   0.0508    0.0595   0.0000   442.2480       1.23919       19.5960       2.06003      -2.93786     -0.672762      0.656119      0.930953      0.964410       1.08702       1.15233       1.12252
  46   8 2607.2116    2.3178  1.1612 11.5215  0.0006  0.0196   0.0327   0.0493    0.0663   0.0000   441.1424      0.592658       20.2688      0.943012      -2.61522       1.24065      0.641437      0.907498      0.987851       1.09545       1.09883       1.11625
  46   9 2789.3215    3.1521  1.0915 12.0301  0.0000  0.0187   0.0452   0.0468    0.0738   0.0000   442.2825       1.53388       20.2849       2.46138      -2.71701      -2.08739      0.603287      0.852317      0.918887       1.00118       1.01301       1.05430
  46  10 2969.0433    3.9203  1.0617 12.6629 -0.0001  0.0182   0.0562   0.0456    0.0675   0.0000   441.6128       2.51129       20.2042       3.57378     -0.772895      0.130738      0.621603      0.840825      0.955913       1.02917       1.11062       1.09359
  46  11 3145.6941    4.1836  1.1825 12.9650  0.0001  0.0193   0.0589   0.0522    0.0594   0.0000   439.9392       2.00770       21.4380       1.99138      -2.54913       1.89659      0.635537      0.873751      0.976250       1.01491       1.14420       1.13519
  46  12 3319.9926    3.5948  1.8206 12.5278  0.0000  0.0245   0.0415   0.0667    0.0436   0.0000   443.0423       1.54792       17.0228       3.14364       2.10209     -0.504769      0.845480       1.19108       1.30552       1.39107       1.46439       1.45018
  46  13 3492.6057    2.8144  3.2855 11.8451  0.0000  0.0338   0.0241   0.0923    0.0319   0.0000   442.0232       3.26256       17.1150       2.95517       3.19638      -4.14542       1.12494       1.53142       1.76106       1.81949       1.96710       1.97789
  46  14 3663.2860    2.2064  5.0449 11.3315 -0.0018  0.0465   0.0162   0.1248    0.0263   0.0000   441.3720       1.56639       23.6452      -1.82320      -7.83123       4.91127       1.54546       2.13186       2.39525       2.57621       2.74016       2.82846
  46  15 3831.4311    1.7839  7.3912 10.9795  0.0007  0.0674   0.0123   0.1772    0.0247   0.0000   436.6578       6.79806       15.9159      -3.52556     -0.267758      0.244151       2.15538       3.02089       3.38953       3.67403       3.76995       3.85425
  46  16 3996.9960    1.3793  9.3782 10.8188  0.0000  0.0919   0.0094   0.2417    0.0223   0.0000   441.7803       3.03380       28.0580      -4.58179      -8.74384      -4.94297       2.94467       4.07853       4.60822       5.02107       5.18912       5.26752
  46  17 4160.5259    1.0949 12.3409 10.5593 -0.0010  0.1254   0.0071   0.3265    0.0204   0.0000   437.1384       9.96761       19.7935       7.69247      -10.2539      -5.84374       4.09782       5.62767       6.35477       6.90239       7.05979       7.22514
  47   1 1081.8631    0.0546  0.0474  8.9498  0.0000  0.0147   0.0066   0.0200    0.0185   0.0000   439.7478     -0.376081       22.0894       1.32846      -3.01361     0.0392851      0.441068      0.608235      0.800103      0.820226      0.827431      0.862124
  47   2 1375.1689    0.1095  0.1360  8.8253  0.0000  0.0257   0.0057   0.0206    0.0203   0.0000   441.7651     -0.399595       20.8734      0.759390      -2.51287     -0.103113      0.353390       1.11239      0.620446       1.16841      0.772992       1.03721
  47   3 1624.2386    0.2617  0.2837  8.8805  0.0000  0.0111   0.0072   0.0242    0.0258   0.0000   441.7594     -0.250259       19.6078     -0.353364      -1.67733     -0.656493      0.337221      0.471963      0.570741      0.544008      0.580050      0.600826
  47   4 1842.9260    0.4675  0.5351  9.1137  0.0000  0.0137   0.0093   0.0329    0.0375   0.0000   441.5356    -0.0370529       22.4877     -0.259011      -2.21991    -0.0298433      0.435190      0.605326      0.662396      0.716592      0.719825      0.752520
  47   5 2050.3263    0.7264  0.7417  9.5517  0.0000  0.0154   0.0124   0.0396    0.0468   0.0000   442.2043     -0.670919       21.7655     -0.839616      -2.56474      0.385042      0.485191      0.676476      0.729278      0.825854      0.834393      0.856656
  47   6 2249.8876    1.1226  1.1261 10.0404  0.0000  0.0191   0.0162   0.0497    0.0663   0.0000   441.8676       1.31780       20.8018       2.16990      -1.52180      -1.09885      0.641432      0.867037      0.973003       1.05078       1.15422       1.18649
  47   7 2439.9143    1.6369  1.1707 10.9733  0.0000  0.0198   0.0235   0.0521    0.0635   0.0000   440.4345       1.04017       22.0871      0.337747      -3.80346      -2.39453      0.662192      0.889929      0.998842       1.08405       1.13426       1.13649
  47   8 2624.8661    2.3583  1.1672 11.6550  0.0000  0.0190   0.0337   0.0522    0.0644   0.0000   440.9145       1.56341       20.7585    -0.0423707      -3.24849     -0.234461      0.644745      0.898773      0.960784       1.00835       1.10945       1.11322
  47   9 2807.9459    3.1861  1.0961 11.9508 -0.0000  0.0176   0.0443   0.0474    0.0734   0.0000   440.8613      0.929722       20.9109       1.78761      -2.58606      0.499420      0.609092      0.846102      0.925983      0.990249       1.04284       1.06584
  47  10 2988.4854    4.0816  1.0574 12.5654  0.0000  0.0172   0.0584   0.0457    0.0702   0.0000   442.1450       1.23709       21.1162       2.79104      -2.99326      -2.19327      0.580282      0.824029      0.906317       1.00653       1.04669       1.02995
  47  11 3165.8541    4.1803  1.2623 12.9432 -0.0000  0.0203   0.0562   0.0508    0.0560   0.0000   440.4120       2.02663       20.1179       2.72433      -3.36170      0.471870      0.671174      0.873766      0.978948       1.09895       1.10828       1.12054
  47  12 3341.0649    3.5630  1.8162 12.5666 -0.0001  0.0244   0.0408   0.0654    0.0431   0.0000   442.3528       5.09313       18.3837       1.28294      -2.19353       1.69632      0.806714       1.10120       1.23962       1.38113       1.43914       1.42550
  47  13 3514.5949    2.7613  3.5293 11.7368  0.0000  0.0355   0.0227   0.0936    0.0310   0.0000   441.5575       2.52264       19.5563       4.54583      0.543753      -4.93059       1.13485       1.59844       1.76077       1.87603       2.00606       1.98753
  47  14 3686.2176    2.1677  5.2056 11.3149 -0.0000  0.0481   0.0158   0.1296    0.0260   0.0000   438.4005       4.85417       15.3886       4.20911       5.21573       1.33091       1.53586       2.16736       2.37455       2.62523       2.72394       2.76382
  47  15 3855.6525    1.6804  7.3327 11.0019 -0.0018  0.0676   0.0116   0.1836    0.0240   0.0000   445.0064      -2.73187       21.3800      -3.77616      -6.24080      -3.30798       2.15885       2.99043       3.31456       3.67101       3.81901       3.85333
  47  16 4022.2910    1.3741 10.1558 10.7687  0.0003  0.0978   0.0086   0.2531    0.0214   0.0000   443.8407       9.98631       15.2773      -6.13140       1.29490       6.41562       3.07675       4.23651       4.77496       5.25286       5.30067       5.42773
  48   1 1091.6222    0.0454  0.0235  8.9574 -0.0020  0.0148   0.0075   0.0109    0.0182   0.0000   439.9717     -0.784451       20.6333       1.79662      -2.46817     -0.199864      0.474739      0.634263      0.773363       1.15957      0.653517       1.17856
  48   2 1386.9289    0.1302  0.1371  8.8124  0.0000  0.0090   0.0058   0.0205    0.0203   0.0000   441.8657     -0.325823       20.8639      0.117393      -2.18083     -0.218849      0.284856      0.372578      0.443638      0.514511      0.457445      0.510337
  48   3 1636.8802    0.2608  0.3173  8.8928  0.0000  0.0114   0.0070   0.0257    0.0263   0.0000   442.2737     -0.760433       21.6712      0.510791      -1.97854     0.0869795      0.423683      0.550486      0.602542      0.680777      0.686833      0.677937
  48   4 1856.5207    0.4888  0.5754  9.0515  0.0000  0.0143   0.0093   0.0318    0.0403   0.0000   441.1218     -0.761695       21.3419      0.993281      -4.12333    0.00709661      0.439986      0.627451      0.688097      0.747145      0.805600      0.815825
  48   5 2065.2632    0.7699  0.7915  9.5904  0.0000  0.0154   0.0127   0.0401    0.0483   0.0000   441.1816       1.05384       20.1047      -1.30602      -1.92311    0.00110536      0.493300      0.676283      0.745310      0.821216      0.893628      0.914820
  48   6 2265.6889    1.1740  0.9889 10.2254  0.0000  0.0173   0.0174   0.0452    0.0570   0.0000   440.8623      0.252805       21.1449      0.223437      -3.00441     -0.466494      0.551445      0.765757      0.855860      0.930577      0.985177      0.958690
  48   7 2456.4754    1.7185  1.1576 10.9038  0.0000  0.0195   0.0240   0.0488    0.0663   0.0000   440.4113     -0.675131       20.7198     -0.200141      -2.06708       1.83056      0.604834      0.877099      0.943524       1.03290       1.12131       1.09504
  48   8 2642.4228    2.4242  1.1825 11.6313  0.0000  0.0192   0.0331   0.0485    0.0604   0.0000   441.0757       1.33833       21.9700       1.43039      -1.04333       2.87514      0.623890      0.843871      0.938019       1.02042       1.08624       1.07004
  48   9 2826.4711    3.2876  1.0614 12.3555  0.0000  0.0178   0.0470   0.0460    0.0614   0.0000   440.9391      0.577228       20.0828       2.55360      -2.41577      -1.05587      0.595419      0.813118      0.911039       1.00824       1.04275       1.02391
  48  10 3007.7038    4.0703  1.1116 12.6276  0.0000  0.0177   0.0566   0.0473    0.0693   0.0000   441.1935      0.896235       21.0955       1.13695      -3.19188       2.67774      0.583127      0.789165      0.891815      0.991266       1.01921       1.04359
  48  11 3185.8624    4.1306  1.3494 12.8197  0.0000  0.0208   0.0532   0.0544    0.0553   0.0000   442.1472       2.50972       20.0274       2.14436      -1.44637       1.33873      0.644843      0.913963       1.03439       1.07523       1.17633       1.11285
  48  12 3361.8220    3.5112  1.9920 12.3858  0.0000  0.0256   0.0378   0.0666    0.0435   0.0000   441.7276       2.48365       19.9499      0.642956       2.10782     -0.174424      0.822325       1.16232       1.29663       1.40232       1.48900       1.49929
  48  13 3536.3231    2.7038  3.5555 11.7198 -0.0002  0.0346   0.0219   0.0956    0.0305   0.0000   441.0204       4.30143       22.8248       5.31295       2.27443      -4.05252       1.12154       1.54956       1.69931       1.92865       1.99057       2.01459
  48  14 3708.8821    2.0798  5.7319 11.2839  0.0000  0.0519   0.0148   0.1400    0.0249   0.0000   439.8053     -0.251016       23.0025      0.649515     -0.923501      -3.47447       1.62176       2.28215       2.50445       2.73498       2.86569       2.86639
  48  15 3879.0925    1.6929  8.2527 10.9657  0.0007  0.0734   0.0107   0.1994    0.0233   0.0000   438.4881       5.95239       28.8213       14.8349      -9.01685      -8.82806       2.32721       3.18122       3.56436       3.89697       4.06747       4.11084
  48  16 4047.1860    1.3486 11.3118 10.7170  0.0000  0.1057   0.0077   0.2792    0.0202   0.0000   436.7276       1.95922       19.9130       10.0916       4.11133      -1.72221       3.29630       4.49386       5.10582       5.55371       5.76298       5.88026
  49   2 1398.5183    0.1342  0.1156  8.8886  0.0000  0.0085   0.0062   0.0167    0.0198   0.0000   441.9070     -0.104301       20.1907      0.131673      -3.13316     -0.468416      0.284235      0.364679      0.431067      0.433554      0.497688      0.509146
  49   3 1649.3302    0.2832  0.3066  8.9279  0.0000  0.0104   0.0074   0.0246    0.0265   0.0000   441.6140      -1.10245       20.6921      0.887258      -3.98931     0.0709494      0.355050      0.439910      0.552931      0.558156      0.611117      0.608607
  49   4 1869.9448    0.4922  0.5503  9.2575  0.0000  0.0125   0.0095   0.0338    0.0362   0.0000   441.7423      0.401395       21.6548     -0.354563      -2.04302     -0.125535      0.414672      0.539729      0.631732      0.669659      0.703821      0.713113
  49   5 2080.0456    0.7854  0.8158  9.5437  0.0000  0.0162   0.0123   0.0368    0.0531   0.0000   442.3200    -0.0573351       21.9018       1.12164      -4.07691       1.09696      0.510366      0.697722      0.776376      0.878877      0.854429      0.879600
  49   6 2281.3038    1.2273  0.9609 10.3708 -0.0000  0.0171   0.0181   0.0434    0.0564   0.0000   440.8344      0.867043       21.4611     -0.218971      -1.71807      0.227408      0.527278      0.727829      0.771256      0.905799      0.927045      0.955177
  49   7 2472.8312    1.7834  1.1537 11.2221  0.0000  0.0194   0.0252   0.0501    0.0589   0.0000   442.4727      0.344777       21.5401      0.269447      0.115281       1.97862      0.592822      0.848771      0.928638       1.04489       1.05242       1.07433
  49   8 2659.7999    2.5465  1.1823 11.7640  0.0000  0.0186   0.0344   0.0496    0.0593   0.0000   440.8477       1.88562       21.6323     -0.236149      -3.15167     -0.456240      0.579308      0.797092      0.900031      0.956159       1.05792       1.02030
  49   9 2844.7788    3.4705  1.0565 12.3669  0.0000  0.0173   0.0485   0.0444    0.0632   0.0000   441.2079      0.905391       20.4150       3.28379     -0.402158      0.213953      0.537849      0.745073      0.800768      0.908146      0.956286      0.963617
  49  10 3026.7732    4.1800  0.9989 12.8697  0.0000  0.0163   0.0599   0.0440    0.0605   0.0000   441.5716       1.04100       20.6038       1.73281      -1.87300     0.0967682      0.516852      0.722154      0.784656      0.893918      0.898971      0.948459
  49  11 3205.6049    4.0906  1.3934 12.7282  0.0000  0.0201   0.0510   0.0539    0.0544   0.0000   440.9278       2.26968       20.0004       3.79938      -2.74043     -0.460246      0.636259      0.895160      0.949817       1.08471       1.10900       1.10589
  49  12 3382.4671    3.3939  2.0497 12.5219  0.0000  0.0266   0.0365   0.0675    0.0398   0.0000   441.9310       2.52819       18.1600       5.26229     -0.812048      -1.73394      0.812557       1.11466       1.25922       1.35139       1.43005       1.42169
  49  13 3557.8317    2.6306  3.6989 11.8039  0.0000  0.0367   0.0213   0.0980    0.0291   0.0000   441.7722      0.995339       19.9960       6.36316       3.59126       1.14936       1.12143       1.54766       1.74758       1.88374       1.94568       1.99321
  49  14 3731.2978    2.0166  5.7937 11.3101 -0.0000  0.0537   0.0145   0.1412    0.0252   0.0000   440.6633       3.14271       20.2148      -2.74772      -2.17641      -5.08311       1.65256       2.29272       2.60682       2.79291       3.00150       2.99063
  49  15 3902.5579    1.6043  8.7796 10.9965 -0.0030  0.0807   0.0098   0.2172    0.0225   0.0000   437.0889     0.0446650       19.9420       6.30148      -10.1958       5.81708       2.49807       3.47002       3.87566       4.21469       4.48360       4.54448
  49  16 4071.7274    1.2396 10.8078 10.7569 -0.0009  0.1089   0.0075   0.2793    0.0205   0.0000   437.6062      -4.21271       23.1442       11.6293      -3.44725     -0.532346       3.32132       4.59605       5.11518       5.57818       5.86476       5.96674
  50   2 1409.9582    0.1220  0.1191  8.9253  0.0000  0.0095   0.0059   0.0186    0.0197   0.0000   441.7275     -0.314882       21.4764     -0.285152      -3.55296     -0.646080      0.340661      0.416312      0.442111      0.521275      0.572765      0.568818
  50   3 1661.6013    0.2920  0.3059  8.9591  0.0000  0.0100   0.0075   0.0245    0.0267   0.0000   441.4504     0.0588270       20.7014     -0.573239      -2.90440     -0.438706      0.357863      0.461241      0.545279      0.547304      0.571532      0.537429
  50   4 1883.2804    0.5125  0.5461  9.2330  0.0000  0.0128   0.0097   0.0318    0.0367   0.0000   441.7276     0.0868729       21.9855     -0.656299      -3.67495      0.568671      0.398532      0.546834      0.624422      0.669690      0.736426      0.715112
  50   5 2094.6377    0.8255  0.8663  9.6322  0.0000  0.0164   0.0127   0.0388    0.0520   0.0000   441.5906       1.60739       21.4764     -0.645323      -1.97044      0.391514      0.508667      0.695909      0.758946      0.824574      0.871040      0.889636
  50   6 2296.6994    1.2404  1.0991 10.5215  0.0000  0.0187   0.0180   0.0491    0.0566   0.0000   441.2189       1.21370       19.7605    -0.0887990      -1.94371       1.94326      0.567218      0.789402      0.852584      0.941434       1.02694       1.02132
  50   7 2489.0207    1.8733  1.2130 11.0998 -0.0007  0.0188   0.0252   0.0517    0.0601   0.0000   442.0702    -0.0471616       22.2676       1.21882      -3.40019     -0.939672      0.592368      0.826254      0.909242      0.983840       1.05705       1.11061
  50   8 2676.9875    2.5908  1.1845 11.8126 -0.0004  0.0179   0.0348   0.0507    0.0612   0.0000   441.8384       1.79795       19.0116      0.593984      -1.63986    -0.0393348      0.553085      0.746053      0.842627      0.936770      0.966550      0.967739
  50   9 2862.9419    3.4406  1.0986 12.3944 -0.0000  0.0176   0.0473   0.0463    0.0636   0.0000   441.3927       2.80030       21.2632       1.19362      -3.19743      0.680433      0.543996      0.749966      0.811676      0.907111      0.955615      0.945383
  50  10 3045.6674    4.1763  1.1645 12.7797 -0.0043  0.0189   0.0554   0.0475    0.0607   0.0000   441.0354      0.846939       21.5744       2.21385      -3.62388      -2.72036      0.559111      0.796903      0.840692      0.961511       1.00791       1.01139
  50  11 3225.1928    3.9815  1.4092 12.9748  0.0000  0.0208   0.0504   0.0561    0.0467   0.0000   442.5204     0.0614169       19.0967       1.69879      -1.42381       1.51011      0.645645      0.896503      0.974926       1.10097       1.12633       1.14357
  50  12 3402.8716    3.3203  2.3745 12.2243  0.0000  0.0275   0.0314   0.0707    0.0374   0.0000   441.7802       1.31880       19.2444       4.55339       3.02623       1.38585      0.811426       1.14155       1.24521       1.37662       1.41182       1.43456
  50  13 3578.9042    2.4982  3.9025 11.7275  0.0000  0.0388   0.0198   0.0999    0.0282   0.0000   442.6365       4.18485       16.2677       6.49586       4.01333      -1.32169       1.16477       1.61118       1.80512       1.96729       2.03983       2.08141
  50  14 3753.3318    1.9725  6.3604 11.2844  0.0000  0.0583   0.0135   0.1528    0.0238   0.0000   440.0223       1.23002       21.1786     -0.416718       7.01127       3.43298       1.70662       2.43050       2.69206       2.93937       3.02345       3.04339
  50  15 3925.5611    1.6027  8.7481 10.9673  0.0017  0.0815   0.0096   0.2110    0.0223   0.0000   438.4620       7.83793       19.1881       7.86598      -5.13956      -2.02508       2.36347       3.34877       3.75268       4.09178       4.22059       4.25920
  51   2 1421.2750    0.1346  0.1548  8.8387  0.0000  0.0091   0.0057   0.0216    0.0200   0.0000   441.7356     0.0280789       21.0091     -0.439404      -2.45566     -0.748481      0.267845      0.370136      0.433709      0.445409      0.491233      0.493665
  51   3 1673.7208    0.3188  0.3160  8.9562  0.0000  0.0101   0.0077   0.0230    0.0267   0.0000   441.9869     -0.760662       22.0130      0.303292      -3.58772      0.485366      0.314159      0.417273      0.485002      0.522817      0.542657      0.601091
  51   4 1896.4888    0.5345  0.5731  9.2234  0.0000  0.0131   0.0098   0.0314    0.0392   0.0000   441.5411     -0.749662       20.0878      0.308683      -1.60026    -0.0559407      0.404395      0.555022      0.616978      0.659022      0.712992      0.700366
  51   5 2109.1799    0.8594  0.8767  9.5797 -0.0000  0.0158   0.0129   0.0398    0.0540   0.0000   441.1541      0.163444       20.7894     -0.314145      -2.99922       1.48238      0.481047      0.682151      0.727563      0.810435      0.859423      0.838563
  51   6 2312.0041    1.2814  1.1543 10.5091  0.0000  0.0188   0.0181   0.0518    0.0586   0.0000   441.8931      0.632501       22.5830     -0.416838      -2.28781       1.59399      0.582120      0.813837      0.878354      0.964474       1.02579       1.02479
  51   7 2505.0735    1.9264  1.1891 11.1526 -0.0001  0.0186   0.0257   0.0491    0.0579   0.0000   441.2453      0.432966       19.0641       1.99812      -3.78975     -0.546540      0.563707      0.777668      0.859730      0.948708      0.993788       1.01985
  51   8 2694.1345    2.6247  1.1546 11.9054  0.0000  0.0189   0.0359   0.0490    0.0616   0.0000   441.7245      0.987395       19.5951       3.26947      -1.53095      0.626045      0.569838      0.825434      0.870183      0.960606       1.01054       1.01946
  51   9 2880.9602    3.6037  1.0439 12.3623  0.0000  0.0163   0.0498   0.0438    0.0641   0.0000   440.7452       1.69116       21.2645       2.37224      -2.50062       1.08139      0.496593      0.692031      0.771028      0.836862      0.865956      0.878729
  51  10 3064.3694    4.1108  1.1148 13.0240  0.0000  0.0182   0.0573   0.0472    0.0578   0.0000   441.7795      0.768172       20.1795       1.36078      -2.09435    -0.0401529      0.584290      0.796388      0.898633      0.977571       1.03024       1.03445
  51  11 3244.7053    4.0276  1.5192 12.6556 -0.0020  0.0213   0.0472   0.0558    0.0484   0.0000   442.2158       3.04238       20.9949      0.554077      0.921603      -2.30178      0.623531      0.885452      0.972881       1.06751       1.10112       1.13109
  51  12 3423.1235    3.1461  2.5935 12.1865  0.0000  0.0290   0.0292   0.0764    0.0352   0.0000   440.8404       4.62190       14.6301       2.69444       4.00445      0.307340      0.847915       1.19343       1.30799       1.43004       1.52483       1.53715
  51  13 3600.0310    2.4528  4.1941 11.6100  0.0000  0.0398   0.0184   0.1050    0.0272   0.0000   440.7914       3.26633       18.8596       2.24659      -6.28047      0.344094       1.15703       1.61636       1.80884       1.95932       1.99444       2.02719
  51  14 3775.3789    1.9451  6.4708 11.2649  0.0006  0.0578   0.0133   0.1579    0.0238   0.0000   437.8365       2.30516       20.7592       6.85652      -3.43658      0.226924       1.70760       2.36389       2.64449       2.87944       2.95867       3.08293
  51  15 3948.5048    1.5106  9.4473 10.9344 -0.0005  0.0883   0.0087   0.2339    0.0213   0.0000   437.2773       1.05367       17.0046       9.41101      -4.38617      -3.39546       2.57896       3.55791       4.03383       4.38511       4.53240       4.61752
  52   1 1129.5334    0.0690  0.1061  8.9084  0.0000  0.0271   0.0059   0.0343    0.0184   0.0000   439.8953     -0.180625       22.3582      0.965556      -5.74926      0.847816      0.945796      0.911607       1.41230       1.00662       1.91694       1.56243
  52   2 1432.4599    0.1414  0.1579  8.8449  0.0000  0.0088   0.0057   0.0213    0.0200   0.0000   441.8373     -0.486852       21.4287      0.204328      -3.06638      0.716471      0.263829      0.361604      0.410184      0.430193      0.423082      0.469698
  52   3 1685.6859    0.3149  0.3240  9.0068  0.0000  0.0104   0.0077   0.0245    0.0265   0.0000   441.4378    -0.0935935       20.7602     -0.172244      -2.74872     -0.328056      0.318863      0.406320      0.462691      0.511583      0.545438      0.561530
  52   4 1909.5196    0.5499  0.6174  9.2380  0.0000  0.0133   0.0097   0.0337    0.0393   0.0000   442.0524      0.350457       20.3492     -0.893237      -3.69779      0.170838      0.404183      0.561972      0.626804      0.672382      0.723297      0.727499
  52   5 2123.5038    0.8753  0.8644  9.7595  0.0000  0.0159   0.0132   0.0391    0.0509   0.0000   442.3386      0.403308       21.3981      0.407814      -4.30942      0.488478      0.457743      0.643380      0.692246      0.783112      0.826121      0.839319
  52   6 2327.0504    1.3615  1.1845 10.2943  0.0021  0.0178   0.0179   0.0479    0.0659   0.0000   441.6660     -0.928737       20.6512       1.47783      -4.07069       1.43823      0.553490      0.733981      0.842494      0.900929      0.950414      0.997636
  52   7 2520.9470    1.9594  1.2098 11.2718  0.0000  0.0190   0.0259   0.0493    0.0559   0.0000   441.8156     -0.308821       20.1148     -0.324274      -1.06249      -1.28796      0.553571      0.773972      0.852354      0.936613      0.980893      0.973412
  52   8 2711.1115    2.8135  1.1515 11.8809  0.0000  0.0177   0.0372   0.0469    0.0630   0.0000   440.8499     0.0439107       22.8069       1.43665      -4.63018       1.04358      0.543328      0.735931      0.844885      0.887920      0.953296      0.972975
  52   9 2898.7997    3.6351  1.1177 12.4839  0.0001  0.0172   0.0488   0.0482    0.0617   0.0000   441.2692       1.10779       21.5836       1.42235      -2.45182      0.420627      0.507077      0.708066      0.782820      0.889363      0.892721      0.934632
  52  10 3082.8888    4.3692  1.1848 12.7966  0.0000  0.0177   0.0564   0.0482    0.0618   0.0000   441.0094       2.76192       20.4259       1.41793      -2.17358     -0.364051      0.531178      0.734631      0.812030      0.896792      0.981839      0.970638
  52  11 3263.9799    3.8048  1.6272 12.6956  0.0000  0.0223   0.0438   0.0572    0.0452   0.0000   442.0781       2.29950       17.6763       3.30395      -4.16880     -0.974533      0.661338      0.911335       1.01930       1.11993       1.18391       1.20327
  52  12 3443.2499    3.0903  2.5745 12.1631  0.0000  0.0289   0.0281   0.0757    0.0343   0.0000   443.4233       1.31593       17.7157       4.32146       3.78438      -1.81898      0.825558       1.17277       1.30637       1.41251       1.48467       1.53082
  52  13 3620.8835    2.4339  4.7108 11.4704  0.0000  0.0421   0.0169   0.1128    0.0263   0.0000   441.8710       2.34047       21.1724       4.03958      -3.53002      -1.57002       1.20029       1.67709       1.89077       2.06787       2.15605       2.22309
  52  14 3796.9206    1.8434  6.5119 11.2554 -0.0002  0.0607   0.0128   0.1607    0.0239   0.0000   440.1726      0.425100       20.0614       2.51123      0.747859       3.40334       1.73902       2.40387       2.76865       2.92339       3.14263       3.15656
  52  15 3970.8787    1.4767  9.7759 10.8930 -0.0007  0.0915   0.0083   0.2375    0.0210   0.0000   439.9069       3.53621       21.2250       5.87431      -2.77419       5.34547       2.61746       3.58913       4.09907       4.44358       4.61714       4.72557
  53   1 1138.7930    0.0520  0.0244  8.9564  0.0000  0.0252   0.0113   0.0281    0.0175   0.0000   440.5462     -0.585300       22.2160      -1.59157      -4.08253      0.969248      0.414587      0.684933      0.876828      0.414180      0.760405      0.509788
  53   2 1443.4835    0.1552  0.1599  8.8295  0.0000  0.0091   0.0059   0.0177    0.0202   0.0000   441.3327     -0.534626       20.9189     -0.314183      -2.47809      0.371919      0.254482      0.354795      0.417276      0.396004      0.480726      0.503644
  53   3 1697.4844    0.3207  0.3832  8.9645  0.0000  0.0114   0.0073   0.0266    0.0281   0.0000   441.5224      -1.43241       20.7108      0.375454      -2.80309      0.596319      0.336682      0.417582      0.505187      0.528510      0.558770      0.612586
  53   4 1922.4676    0.5798  0.6581  9.2357  0.0000  0.0138   0.0097   0.0345    0.0424   0.0000   441.4309      0.759975       21.0535     -0.487844      -3.83614      0.831133      0.395399      0.555799      0.596934      0.674445      0.694328      0.706865
  53   5 2137.6615    0.9015  0.9249  9.7468  0.0000  0.0159   0.0131   0.0419    0.0524   0.0000   442.2670      0.548304       21.4182      0.947111      -2.91999     -0.349547      0.470232      0.646726      0.721859      0.792928      0.831704      0.879633
  53   6 2341.9668    1.3707  1.1677 10.5561 -0.0076  0.0191   0.0182   0.0468    0.0556   0.0000   441.2866      0.403811       20.8989     -0.243117     -0.886496      0.535641      0.554398      0.766590      0.870008      0.933168      0.991724       1.02613
  53   7 2536.7130    2.0724  1.3014 11.1819  0.0011  0.0190   0.0257   0.0497    0.0572   0.0000   442.4851       1.27488       20.1531       1.20871      -1.53312      -1.58306      0.555009      0.758965      0.865099      0.934497      0.989559       1.01074
  53   8 2727.9147    2.8021  1.1075 12.0854  0.0000  0.0179   0.0376   0.0448    0.0583   0.0000   441.7401       1.76127       22.0077     0.0977433      -5.92191      0.565517      0.526033      0.729117      0.790652      0.897961      0.913227      0.941399
  53   9 2916.4036    3.6744  1.1201 12.5384 -0.0000  0.0170   0.0490   0.0467    0.0607   0.0000   442.0270       2.50344       18.7127       2.28343      -1.46723      0.111529      0.499247      0.693109      0.765611      0.865700      0.926873      0.921805
  53  10 3101.2993    4.3429  1.2333 12.8164  0.0000  0.0183   0.0548   0.0483    0.0615   0.0000   441.6736       1.96524       21.1888       1.73560      0.388407     -0.290585      0.531779      0.756275      0.820716      0.880769      0.959072      0.974074
  53  11 3283.1575    3.8125  1.6249 12.7702 -0.0000  0.0217   0.0435   0.0583    0.0419   0.0000   441.2343      0.950263       21.6598       1.27034      -2.14592      0.353640      0.631193      0.878902      0.970821       1.06924       1.09164       1.09614
  53  12 3463.2015    2.9977  2.9579 12.1057  0.0000  0.0300   0.0254   0.0833    0.0309   0.0000   443.4674       3.76234       16.0129       3.23877     -0.954971      -1.42748      0.859057       1.17224       1.34543       1.42279       1.52594       1.55702
  53  13 3641.5809    2.3299  4.9425 11.4664 -0.0000  0.0452   0.0161   0.1171    0.0262   0.0000   440.4434       5.43802       19.8363      -3.91303     -0.622342       1.32107       1.23749       1.78107       1.99938       2.14592       2.21406       2.27471
  53  14 3818.3176    1.8286  7.5666 11.2061 -0.0005  0.0681   0.0114   0.1811    0.0231   0.0000   441.3350       1.70170       21.0728       4.03391      -6.07061     -0.846148       1.92383       2.67786       3.04637       3.23457       3.46225       3.45164
  53  15 3993.3636    1.4597 10.7115 10.8661  0.0008  0.1003   0.0077   0.2549    0.0201   0.0000   434.3018       1.45942       24.0784       6.57539      -1.05690      -4.26698       2.82646       3.92533       4.41133       4.84165       5.13284       5.25860
  54   1 1147.9092    0.0530  0.0267  8.9155  0.0000  0.0130   0.0064   0.0112    0.0172   0.0000   440.1670      0.372797       22.6177    0.00420936      -2.90637      0.488724      0.405552      0.587888      0.672860       1.09416      0.571310      0.868306
  54   2 1454.3878    0.1563  0.1592  8.8499  0.0000  0.0087   0.0058   0.0181    0.0198   0.0000   442.3126     -0.349835       21.2958      0.137267      -3.25807      0.163600      0.247872      0.311443      0.393112      0.416306      0.430733      0.445879
  54   3 1709.1347    0.3432  0.3556  8.9516  0.0000  0.0105   0.0078   0.0244    0.0276   0.0000   441.3752     -0.852239       20.2387       1.37193      -3.05181     0.0566657      0.316887      0.445495      0.498500      0.559580      0.559548      0.532439
  54   4 1935.3199    0.6065  0.6936  9.1787  0.0000  0.0139   0.0098   0.0339    0.0436   0.0000   441.2883     -0.473756       21.8536       1.27481      -3.15145      0.543182      0.403928      0.528442      0.632501      0.661544      0.727624      0.753261
  54   5 2151.7278    0.9224  0.9574  9.7713 -0.0000  0.0165   0.0132   0.0416    0.0544   0.0000   441.3917      -1.13662       21.9945     0.0588001      -3.92396      0.297889      0.477787      0.664904      0.730069      0.798108      0.860298      0.889596
  54   6 2356.7631    1.4260  1.1548 10.5515  0.0000  0.0179   0.0191   0.0485    0.0633   0.0000   442.0750     -0.413461       20.5415     -0.398994      -2.44110     -0.440366      0.524228      0.702001      0.784006      0.856668      0.923024      0.950848
  54   7 2552.3450    2.0728  1.2815 11.2243 -0.0000  0.0188   0.0257   0.0498    0.0559   0.0000   441.5323      0.961317       19.7946     0.0306432      -2.82947     -0.443568      0.544285      0.750799      0.840970      0.904225      0.956622      0.984166
  54   8 2744.5983    3.0042  1.1731 11.7356  0.0000  0.0176   0.0378   0.0442    0.0727   0.0000   441.2305       1.44028       21.2698      0.852811      -2.61017     -0.728300      0.507367      0.702249      0.773854      0.860565      0.901620      0.922109
  54   9 2934.0041    3.8872  1.0889 12.5214  0.0000  0.0174   0.0511   0.0429    0.0663   0.0000   441.7605      0.915749       21.1346       3.42822      -2.88503      0.371550      0.499173      0.711494      0.758557      0.864573      0.909696      0.916498
  54  10 3119.5277    4.2388  1.2888 12.7861  0.0000  0.0188   0.0523   0.0484    0.0562   0.0000   442.0747       1.34757       19.2158       3.51674      -1.87012       1.63043      0.531129      0.735861      0.799949      0.903925      0.948012      0.969899
  54  11 3302.1308    3.7294  1.7743 12.6637  0.0000  0.0229   0.0406   0.0605    0.0416   0.0000   441.4003       2.67549       18.7896       1.92988      -3.37972       1.61089      0.645910      0.887217       1.02111       1.09024       1.18973       1.16851
  54  12 3482.9406    2.8752  3.2143 11.9351  0.0000  0.0318   0.0233   0.0852    0.0307   0.0000   442.6734       1.73547       18.8923       1.94557       2.17071       4.11235      0.899038       1.24110       1.41220       1.49543       1.62423       1.61630
  54  13 3662.0689    2.2887  5.2464 11.4085  0.0001  0.0458   0.0155   0.1238    0.0260   0.0000   438.5809       4.89404       20.6824     -0.855918      -4.45271      0.543102       1.27810       1.77172       1.99659       2.17577       2.27412       2.31414
  54  14 3839.6927    1.8031  8.0373 11.1283  0.0014  0.0733   0.0104   0.1911    0.0227   0.0000   442.2302     -0.382994       28.7681       3.00463      -5.72250       5.21351       1.96804       2.84261       3.12284       3.44911       3.56558       3.66398
  55   1 1156.9490    0.0676  0.0763  8.9247  0.0000  0.0142   0.0056   0.0256    0.0176   0.0000   440.3776      0.140257       21.2359     -0.470400      -2.61478     -0.524726      0.345458      0.497482      0.491783      0.630704      0.728871      0.676395
  55   2 1465.1498    0.1671  0.1801  8.8778  0.0000  0.0087   0.0059   0.0201    0.0202   0.0000   441.8225     -0.198001       21.3079     0.0767936      -2.52830     0.0652131      0.307673      0.377793      0.436463      0.453238      0.477594      0.494497
  55   3 1720.6042    0.3433  0.3774  8.9866  0.0000  0.0103   0.0076   0.0264    0.0278   0.0000   441.7178      -1.29713       21.8311     -0.228338      -3.60545      0.668400      0.327010      0.406747      0.455428      0.493076      0.552960      0.619112
  55   4 1948.0381    0.6296  0.6488  9.2325  0.0000  0.0134   0.0102   0.0309    0.0436   0.0000   441.6692      0.352033       20.8773      0.409896      -3.00487    -0.0381339      0.374376      0.499832      0.576088      0.632138      0.660266      0.675335
  55   5 2165.6430    0.9681  0.9606  9.8282 -0.0001  0.0164   0.0135   0.0415    0.0534   0.0000   442.0163       1.08649       21.4641     -0.627071      -2.67194       1.05939      0.439642      0.626453      0.672920      0.741970      0.787234      0.771909
  55   6 2371.3322    1.4479  1.2025 10.6945  0.0000  0.0187   0.0188   0.0500    0.0538   0.0000   442.6406      0.309646       20.1787       2.49163      -2.10597     -0.862866      0.505530      0.721651      0.805447      0.889749      0.929774      0.934438
  55   7 2567.8879    2.1375  1.2211 11.4632  0.0000  0.0184   0.0275   0.0490    0.0551   0.0000   441.0320       2.04965       21.6206      0.795431      -1.22902      -1.05566      0.518826      0.710589      0.782671      0.858351      0.883268      0.929613
  55   8 2761.1761    3.0240  1.1458 12.1814 -0.0000  0.0176   0.0395   0.0469    0.0585   0.0000   441.6698       1.99557       20.9919       2.81508      -2.21791      0.812485      0.504332      0.704999      0.772961      0.866845      0.906664      0.919039
  55   9 2951.4273    3.9172  1.1719 12.6680  0.0000  0.0177   0.0506   0.0465    0.0629   0.0000   442.0103       1.01849       21.0955       1.96517     -0.707828       1.38680      0.508679      0.707207      0.766443      0.847560      0.884320      0.875671
  55  10 3137.6959    4.2752  1.2706 12.7711 -0.0000  0.0181   0.0521   0.0480    0.0574   0.0000   441.0033       1.72357       20.8823       1.49640      -2.59656      0.716997      0.516876      0.710697      0.790580      0.876289      0.917623      0.923149
  55  11 3321.0275    3.7063  1.8519 12.5220  0.0001  0.0224   0.0385   0.0616    0.0420   0.0000   443.0110       1.39103       17.9454       1.56993      -1.61410       1.37721      0.643532      0.894615      0.997807       1.08820       1.15100       1.15017
  55  12 3502.5832    2.8377  3.4684 11.8049  0.0000  0.0332   0.0217   0.0862    0.0303   0.0000   441.3656       1.12376       20.3806       2.89908       1.09998       4.37495      0.910488       1.29270       1.41248       1.56842       1.64324       1.67200
  55  13 3682.5020    2.2131  5.6401 11.4432  0.0000  0.0506   0.0149   0.1300    0.0250   0.0000   440.0630       2.86767       18.2766      -1.18772      0.969465       5.53387       1.36809       1.93868       2.15355       2.33140       2.45871       2.52867
  55  14 3860.6761    1.6990  7.9394 11.1494 -0.0020  0.0739   0.0101   0.1934    0.0228   0.0000   441.5397      0.178638       23.0740       9.99791       1.89677       2.56871       1.98867       2.82512       3.13998       3.42368       3.57028       3.67236
  56   1 1165.9195    0.0571  0.0591  8.9122  0.0000  0.0151   0.0057   0.0193    0.0173   0.0000   440.1097     -0.180943       22.1528     -0.415028      -3.66298      0.805285      0.404599      0.547855      0.693439      0.592406      0.848383      0.850970
  56   2 1475.8031    0.1631  0.1911  8.8558  0.0000  0.0086   0.0056   0.0212    0.0202   0.0000   442.0775     -0.246160       21.2783     -0.254178      -2.86030     -0.232730      0.238995      0.309500      0.344192      0.419332      0.411593      0.425845
  56   3 1731.9618    0.3528  0.4994  8.9689  0.0000  0.0128   0.0071   0.0323    0.0304   0.0000   441.6983     -0.410220       20.0897     -0.955871      -3.25225     0.0771347      0.359321      0.507557      0.551079      0.631243      0.648059      0.672627
  56   4 1960.6451    0.6560  0.6687  9.2506  0.0000  0.0132   0.0104   0.0314    0.0438   0.0000   441.4487     -0.363643       21.9121      0.399970      -3.30390      -1.04624      0.366115      0.513809      0.559655      0.614739      0.626988      0.649001
  56   5 2179.4456    0.9863  0.9512  9.9520 -0.0002  0.0167   0.0137   0.0397    0.0522   0.0000   442.1992     -0.457629       21.3471       1.67895     -0.812853       1.42165      0.427478      0.618764      0.678337      0.747220      0.770084      0.808324
  56   6 2385.7857    1.5437  1.2860 10.6813  0.0000  0.0187   0.0190   0.0498    0.0538   0.0000   441.4659      0.905793       22.4011     -0.354043      -1.92572      0.748493      0.525286      0.731274      0.812367      0.889310      0.908244      0.937018
  56   7 2583.2433    2.2226  1.2438 11.5053  0.0000  0.0185   0.0277   0.0469    0.0532   0.0000   442.7417       1.08013       20.4059      0.102110      -1.96578      0.184309      0.522041      0.706173      0.787454      0.869936      0.914183      0.905447
  56   8 2777.6664    3.0479  1.1917 12.1886  0.0000  0.0178   0.0382   0.0476    0.0538   0.0000   442.0066      0.676269       20.7771       1.36357      -1.96676      0.946682      0.472011      0.668463      0.717811      0.800521      0.839022      0.846484
  56   9 2968.6768    3.9732  1.1031 12.7447  0.0000  0.0171   0.0519   0.0433    0.0613   0.0000   442.6380      0.653618       20.6720       2.07357      -2.45462      0.131712      0.462292      0.656715      0.706043      0.793166      0.833017      0.838283
  56  10 3155.6758    4.1960  1.3197 12.9241  0.0000  0.0191   0.0512   0.0491    0.0510   0.0000   442.3117       1.38370       22.9019       2.45389      -1.98502       1.55918      0.524752      0.738093      0.790567      0.907545      0.944971      0.968811
  56  11 3339.7705    3.6553  2.0865 12.4508  0.0000  0.0238   0.0349   0.0632    0.0384   0.0000   442.2854       3.87576       18.6011      0.836382      -2.16287      0.287446      0.641955      0.886617       1.01915       1.08897       1.16014       1.17733
  56  12 3522.1204    2.7242  3.5820 11.9156 -0.0001  0.0344   0.0208   0.0912    0.0277   0.0000   441.4331       1.61730       20.1951      0.264297      -1.49886     -0.374438      0.907663       1.30231       1.40798       1.57369       1.65885       1.68361
  56  13 3702.6705    2.1558  5.6704 11.4687  0.0007  0.0515   0.0145   0.1326    0.0249   0.0000   439.7504       5.94628       17.0098       1.05963     -0.528285       2.01297       1.35350       1.90531       2.15522       2.38730       2.47063       2.52023
  56  14 3881.5415    1.7015  8.8708 11.1233  0.0008  0.0794   0.0092   0.2103    0.0222   0.0000   443.7343       1.50266       28.8186      -3.98810      -3.14856       5.46265       2.11318       2.92047       3.29668       3.57506       3.75725       3.86398
  57   1 1174.7602    0.0715  0.1088  8.8770  0.0000  0.0147   0.0055   0.0262    0.0176   0.0000   440.6169    -0.0542931       20.6734      0.467184      -3.96850   -0.00525203      0.443591      0.606289      0.711517      0.661349      0.893328      0.878076
  57   2 1486.3204    0.1872  0.2000  8.8193  0.0000  0.0084   0.0059   0.0194    0.0203   0.0000   441.7793     -0.360162       21.6150      0.141499      -2.07777      -1.05162      0.240979      0.311561      0.393760      0.448117      0.493644      0.474841
  57   3 1743.1993    0.3783  0.4564  8.9924  0.0000  0.0117   0.0074   0.0275    0.0296   0.0000   441.9548    -0.0279258       21.7810     0.0805877      -3.68005     -0.175330      0.316747      0.420230      0.477961      0.517329      0.562532      0.574342
  57   4 1973.1728    0.6358  0.7260  9.3906  0.0000  0.0139   0.0100   0.0367    0.0425   0.0000   442.5921     -0.583911       21.3340       1.28763      -2.54266      0.172176      0.393325      0.548144      0.608244      0.674090      0.756573      0.763738
  57   5 2193.0549    1.0395  0.9945 10.0161 -0.0000  0.0159   0.0142   0.0428    0.0515   0.0000   441.7523     -0.190960       21.9087      0.488625      -3.22461     0.0954160      0.429334      0.611426      0.667858      0.741462      0.786768      0.787885
  57   6 2400.1039    1.5714  1.2564 10.6554  0.0000  0.0186   0.0192   0.0461    0.0542   0.0000   442.0918      0.247910       20.5837      0.237016      -1.94468      0.623684      0.511418      0.679142      0.756776      0.847291      0.897275      0.917738
  57   7 2598.5824    2.2900  1.2688 11.5108  0.0000  0.0185   0.0279   0.0479    0.0532   0.0000   442.4794       2.61795       20.8327      0.286727      -2.31901     -0.211108      0.493224      0.690577      0.781737      0.864969      0.929917      0.944388
  57   8 2793.9493    3.1482  1.1695 12.2082 -0.0002  0.0174   0.0399   0.0455    0.0562   0.0000   441.4058       1.31947       21.0354       1.43326      -2.47145      -1.72059      0.500671      0.673590      0.759440      0.804108      0.869025      0.908413
  57   9 2985.7673    3.9858  1.0849 12.8996  0.0000  0.0171   0.0529   0.0433    0.0565   0.0000   441.5945      0.924174       21.1265       1.75449      -1.15775       1.78910      0.466872      0.662391      0.696283      0.812529      0.846876      0.865371
  57  10 3173.4394    4.1489  1.3513 12.9337  0.0000  0.0190   0.0496   0.0506    0.0491   0.0000   442.7823       2.68894       20.6101      0.729249      -1.73779     -0.101596      0.521994      0.729133      0.809008      0.889518      0.934593      0.968103
  57  11 3358.4270    3.4972  2.1106 12.5111 -0.0000  0.0242   0.0343   0.0660    0.0372   0.0000   442.5066      0.876640       20.1363       2.75592      0.881819       1.36641      0.663020      0.907494       1.02670       1.13820       1.19656       1.22237
  57  12 3541.3993    2.6923  3.8177 11.7806  0.0000  0.0348   0.0197   0.0931    0.0273   0.0000   440.7449       3.22758       16.6193       2.38774      -1.23597      0.668810      0.926784       1.28027       1.43814       1.58243       1.62763       1.68654
  57  13 3722.7595    2.0996  6.3584 11.4145  0.0000  0.0564   0.0135   0.1483    0.0242   0.0000   442.2607       5.64873       20.3532     -0.532230      -3.65745      -2.31395       1.48670       2.08011       2.36192       2.54992       2.72968       2.75295
  57  14 3902.2481    1.6881  9.5844 11.0435  0.0014  0.0868   0.0085   0.2203    0.0209   0.0000   444.6189       5.60697       18.2304      -5.96861      -2.77634       3.47547       2.23611       3.13273       3.50559       3.86780       4.02767       4.15559
  58   1 1183.5251    0.0760  0.1099  8.9326  0.0000  0.0121   0.0053   0.0302    0.0174   0.0000   440.9188     -0.187480       20.9973     -0.711772      -3.00847      0.779740      0.330496      0.395909      0.486455      0.579975      0.523789      0.593837
  58   2 1496.7016    0.1831  0.2100  8.8279  0.0000  0.0093   0.0057   0.0197    0.0205   0.0000   441.7181     -0.563931       20.7242      0.421221      -2.85231     0.0623762      0.259473      0.366602      0.414816      0.447183      0.488104      0.467710
  58   3 1754.3047    0.3828  0.4622  8.9886  0.0001  0.0116   0.0074   0.0274    0.0302   0.0000   441.9598     -0.765823       20.7316      0.254332      -2.86867     -0.850722      0.315783      0.440298      0.480136      0.539902      0.562508      0.564462
  58   4 1985.5609    0.6690  0.8023  9.3301 -0.0003  0.0145   0.0100   0.0367    0.0463   0.0000   441.6613     -0.128318       20.8195      0.363868      -2.45743     -0.742586      0.395473      0.533878      0.620386      0.667023      0.699355      0.722977
  58   5 2206.5064    1.0499  1.0542 10.0474  0.0000  0.0165   0.0141   0.0443    0.0553   0.0000   442.3786      0.313969       22.0731      0.956861      -3.34416     -0.361260      0.446606      0.594627      0.684388      0.733796      0.778407      0.801824
  58   6 2414.3139    1.6327  1.2461 10.8525  0.0000  0.0180   0.0201   0.0478    0.0518   0.0000   441.2215      0.362788       21.6896      0.280625      -1.16057     -0.401003      0.501895      0.690693      0.780147      0.822699      0.923790      0.971288
  58   7 2613.7099    2.3370  1.2753 11.4648  0.0009  0.0178   0.0279   0.0478    0.0543   0.0000   441.9973      0.950356       21.1398      0.519251      -1.29533     -0.960461      0.474161      0.657458      0.741949      0.817866      0.862224      0.890225
  58   8 2810.1743    3.3117  1.1565 12.2102 -0.0000  0.0171   0.0417   0.0437    0.0642   0.0000   442.3007      0.696119       19.6200       1.25281      -2.78601      0.142943      0.462468      0.654419      0.702546      0.797459      0.818075      0.838372
  58   9 3002.7458    4.1307  1.0960 12.8256  0.0000  0.0161   0.0527   0.0430    0.0580   0.0000   441.4884      0.916946       20.3838       1.34604      -4.43265      0.101885      0.446610      0.601430      0.692734      0.737672      0.789671      0.824914
  58  10 3191.1467    4.1810  1.4301 12.8041  0.0000  0.0192   0.0476   0.0506    0.0501   0.0000   441.6604       3.17200       20.7019       2.53373      -2.28891      -2.22852      0.509338      0.704672      0.794854      0.885510      0.934821      0.940311
  58  11 3376.8030    3.4545  2.1988 12.4315  0.0000  0.0246   0.0320   0.0639    0.0361   0.0000   442.5862       4.19696       18.2813       2.22883    -0.0622690      0.205587      0.657249      0.903349       1.03070       1.11373       1.18630       1.22861
  58  12 3560.6304    2.5900  4.2564 11.7191 -0.0000  0.0378   0.0183   0.1018    0.0269   0.0000   442.5572       5.07807       21.0783       2.74210      -3.32970       1.56821      0.985975       1.36430       1.54936       1.71572       1.81775       1.82590
  58  13 3742.7130    2.0116  6.3778 11.4412 -0.0004  0.0589   0.0131   0.1518    0.0239   0.0000   444.3563       1.23488       23.7740       1.36038      -6.67132       1.04410       1.45283       2.12841       2.33860       2.61571       2.69648       2.79984
  58  14 3923.1339    1.5909  9.3116 11.0624 -0.0025  0.0857   0.0083   0.2233    0.0211   0.0000   441.5697     -0.215972       25.9405       1.19185      -8.20910       4.11938       2.17620       3.07156       3.45782       3.74014       3.94917       4.02006
  59   1 1192.2502    0.0746  0.0799  8.9237  0.0000  0.0134   0.0054   0.0177    0.0171   0.0000   440.9594      -1.13608       20.6621    -0.0812686      -2.58794     0.0649683      0.381812      0.485193      0.624404      0.573043      0.679636      0.751521
  59   2 1506.9545    0.1899  0.2062  8.8370  0.0000  0.0081   0.0057   0.0201    0.0204   0.0000   441.9387     -0.211037       20.9557     -0.218871      -2.73292      0.647656      0.219433      0.312674      0.354226      0.378897      0.411924      0.479573
  59   3 1765.2457    0.4057  0.4652  9.0498  0.0000  0.0113   0.0077   0.0269    0.0302   0.0000   442.2245     -0.164218       21.4770     -0.100050      -2.82366     -0.142078      0.296278      0.410150      0.453503      0.487804      0.521860      0.524664
  59   4 1997.8215    0.7091  0.8285  9.3108  0.0000  0.0150   0.0102   0.0359    0.0494   0.0000   442.2113      0.700700       20.7518    -0.0433669      -1.50119      0.685672      0.384113      0.542836      0.585751      0.658886      0.698382      0.710885
  59   5 2219.8274    1.1276  1.0910  9.9920  0.0000  0.0167   0.0144   0.0438    0.0600   0.0000   441.9040     0.0524943       21.2451      0.277159      -3.57406     -0.505282      0.430146      0.601119      0.668940      0.723572      0.778439      0.776140
  59   6 2428.3343    1.6678  1.3130 10.8581  0.0006  0.0190   0.0200   0.0483    0.0539   0.0000   441.4583     -0.808025       22.2731      0.701765      -2.14168      0.875371      0.494108      0.680273      0.759738      0.829146      0.890143      0.891408
  59   7 2628.8407    2.3705  1.3021 11.7021  0.0000  0.0184   0.0285   0.0489    0.0513   0.0000   442.3117       1.27722       21.7578     -0.541159      -4.11746       2.10026      0.490412      0.673294      0.725876      0.815127      0.885258      0.896546
  59   8 2826.2071    3.3383  1.1881 12.2427  0.0000  0.0170   0.0405   0.0444    0.0571   0.0000   441.9465      0.619704       20.8716       1.44845      -2.63138      0.262377      0.440464      0.616814      0.668550      0.764569      0.809620      0.825629
  59   9 3019.5633    4.2175  1.1708 12.7641 -0.0000  0.0165   0.0517   0.0444    0.0627   0.0000   441.7259       1.82729       21.6216       2.73760      -4.15189      0.872748      0.448234      0.610859      0.678491      0.729403      0.806455      0.792844
  59  10 3208.7089    4.1894  1.4716 12.7484  0.0000  0.0190   0.0462   0.0507    0.0481   0.0000   442.1524       2.76508       20.8866       2.36292      -1.55134       1.19346      0.502022      0.692007      0.780582      0.849360      0.910332      0.931054
  59  11 3395.2339    3.2782  2.4535 12.4115  0.0000  0.0265   0.0292   0.0714    0.0331   0.0000   442.6594       1.05370       18.8091       5.08801     0.0520309     -0.686011      0.663133      0.938546       1.05212       1.12933       1.21669       1.25217
  59  12 3579.7881    2.5619  4.4467 11.6771  0.0005  0.0388   0.0174   0.1033    0.0263   0.0000   441.3891       2.78567       22.3728       6.51890      -4.42626       2.57880      0.987019       1.39866       1.55953       1.71028       1.82748       1.83444
  59  13 3762.5265    1.9998  6.6382 11.3680 -0.0009  0.0598   0.0122   0.1554    0.0241   0.0000   442.5484     -0.971332       26.0758      0.739378      -7.88056      -2.42800       1.46487       2.10561       2.31422       2.59251       2.63327       2.74975
  59  14 3943.4029    1.5910 10.0438 11.0300  0.0015  0.0894   0.0079   0.2325    0.0198   0.0000   439.6542       6.66340       34.1047      -3.54841      -2.56002       2.30650       2.27051       3.14341       3.62042       3.87004       4.15395       4.24573
  60   1 1200.8607    0.0807  0.1092  8.8650  0.0000  0.0116   0.0052   0.0238    0.0173   0.0000   440.1365    0.00468908       21.4143     -0.595180      -3.19113      -2.26887      0.334866      0.406995      0.504996      0.530195      0.597642      0.591385
  60   2 1517.0894    0.1986  0.2421  8.8640  0.0000  0.0091   0.0057   0.0221    0.0208   0.0000   441.9824     -0.730117       21.0796   -0.00173273      -2.99288      0.112262      0.240084      0.307768      0.350085      0.371109      0.405532      0.432632
  60   3 1776.1072    0.4146  0.5059  9.0949  0.0000  0.0121   0.0077   0.0292    0.0311   0.0000   442.1485      0.119104       21.7679     -0.401225      -3.23373     -0.285281      0.301217      0.413196      0.462071      0.518147      0.540320      0.555582
  60   4 2010.0469    0.7025  0.7923  9.5177  0.0000  0.0148   0.0104   0.0364    0.0439   0.0000   441.4006      0.254949       22.0599     -0.847490      -2.84673     -0.102809      0.357241      0.522091      0.572111      0.636166      0.672805      0.680797
  60   5 2233.0551    1.1300  1.1182 10.1633 -0.0001  0.0171   0.0145   0.0450    0.0555   0.0000   442.1194    -0.0693048       22.0839      0.129808      -3.38957      0.123335      0.434001      0.613605      0.662500      0.746307      0.774413      0.782863
  60   6 2442.2504    1.7242  1.2637 11.0544  0.0000  0.0185   0.0209   0.0472    0.0488   0.0000   441.2419      0.831577       21.7045       1.67146      -2.68553      0.672209      0.470644      0.651032      0.702218      0.795685      0.833979      0.834362
  60   7 2643.7954    2.4563  1.3156 11.6693  0.0023  0.0186   0.0288   0.0467    0.0532   0.0000   442.5131       2.04885       21.7715       1.07561      -2.25833      0.807051      0.482801      0.673619      0.743950      0.817363      0.881036      0.887963
  60   8 2842.1228    3.4230  1.1540 12.4265  0.0000  0.0171   0.0425   0.0437    0.0591   0.0000   441.3376       2.20045       20.8578     -0.135295      -2.34422    -0.0584938      0.430147      0.609302      0.673972      0.747619      0.777378      0.796431
  60   9 3036.2490    4.2213  1.2203 12.8170  0.0000  0.0173   0.0508   0.0450    0.0566   0.0000   441.6034       1.99071       20.4900       2.26101      -2.45017     -0.828669      0.441199      0.625984      0.686528      0.762456      0.794958      0.794438
  60  10 3226.1782    4.1535  1.5703 12.8126 -0.0000  0.0196   0.0443   0.0533    0.0435   0.0000   441.2237       1.52825       20.7848      0.293090      -2.27432       1.44327      0.506684      0.699053      0.775789      0.860717      0.920237      0.930476
  60  11 3413.4726    3.2709  2.6178 12.1961 -0.0000  0.0264   0.0273   0.0701    0.0342   0.0000   442.1310       2.47138       16.0410       4.80717       2.49988       2.11663      0.674280      0.945357       1.06227       1.13638       1.23043       1.25370
  60  12 3598.7282    2.4972  4.7004 11.6150 -0.0002  0.0399   0.0165   0.1089    0.0262   0.0000   441.2583       2.14347       21.8512       3.54596       2.14120     -0.362396       1.01578       1.41374       1.60203       1.71940       1.83823       1.89604
  60  13 3782.1737    2.0175  7.2949 11.2977  0.0048  0.0616   0.0113   0.1638    0.0237   0.0000   443.3577       4.19187       23.9090       4.39540      -6.02336       1.31216       1.56076       2.14064       2.43060       2.67043       2.80330       2.90938
  61   1 1209.4012    0.0761  0.0873  8.8828  0.0000  0.0117   0.0051   0.0201    0.0170   0.0000   440.1664    -0.0238920       21.2431     -0.626929      -3.50815    0.00243625      0.305464      0.432070      0.485505      0.488646      0.609738      0.540280
  61   2 1527.1075    0.2084  0.2244  8.8787  0.0000  0.0082   0.0059   0.0199    0.0206   0.0000   441.6345     -0.515430       21.3692    -0.0191068      -3.01259     -0.336053      0.217866      0.283961      0.324297      0.325792      0.408707      0.411356
  61   3 1786.8747    0.4335  0.4929  9.0274  0.0000  0.0120   0.0078   0.0261    0.0332   0.0000   441.5882      0.206767       21.2986     -0.141674      -3.64327       1.02538      0.300283      0.425264      0.463957      0.493433      0.529902      0.552639
  61   4 2022.1428    0.7201  0.8290  9.5335  0.0000  0.0145   0.0104   0.0374    0.0449   0.0000   441.7506     -0.667694       22.0523   -0.00112702      -4.48608      0.394612      0.394117      0.529930      0.596910      0.674592      0.712576      0.734835
  61   5 2246.1169    1.1348  1.0997 10.3215  0.0000  0.0173   0.0148   0.0456    0.0534   0.0000   442.4577       1.12333       20.8149     -0.282506      -2.74077      0.852607      0.429622      0.614180      0.683468      0.752664      0.807048      0.817189
  61   6 2456.0692    1.7537  1.3635 10.8341  0.0000  0.0187   0.0198   0.0481    0.0535   0.0000   441.2966      0.739283       20.7206       1.04717      -3.56159     -0.409110      0.461755      0.664335      0.731021      0.796815      0.851730      0.877192
  61   7 2658.6189    2.5107  1.2346 11.8983  0.0000  0.0176   0.0309   0.0470    0.0526   0.0000   441.4893      0.874084       19.9509       1.29664      -1.86262     -0.774517      0.461226      0.624817      0.730210      0.775967      0.838751      0.858742
  61   8 2857.9890    3.4655  1.1880 12.3537 -0.0001  0.0165   0.0412   0.0440    0.0558   0.0000   441.5378       1.28439       21.4562       1.49373      -3.33503      0.223331      0.427589      0.586118      0.652358      0.735301      0.747395      0.790544
  61   9 3052.7968    4.2805  1.2561 12.8035  0.0000  0.0170   0.0497   0.0449    0.0531   0.0000   441.6465       1.67670       19.8332      0.973240      -3.61891      0.265674      0.438035      0.596881      0.685095      0.750108      0.805586      0.824256
  61  10 3243.5199    4.0758  1.5118 12.8845  0.0000  0.0201   0.0445   0.0504    0.0450   0.0000   441.5432       1.44652       20.5726       1.50426      -1.25016       1.43292      0.498745      0.680919      0.768861      0.847448      0.908416      0.926577
  61  11 3431.5875    3.1636  2.9508 12.0917 -0.0000  0.0282   0.0243   0.0758    0.0309   0.0000   443.6144       1.30805       17.2883       4.48585       2.53048     -0.496131      0.680828      0.967618       1.09307       1.18387       1.25022       1.27640
  61  12 3617.6252    2.4765  4.9276 11.5672 -0.0000  0.0422   0.0161   0.1124    0.0272   0.0000   442.3402      0.180642       18.9837       2.62534       2.64758      -1.03552       1.02659       1.46559       1.63302       1.76666       1.89056       1.91799
  61  13 3801.6539    1.8038  7.0935 11.2889 -0.0064  0.0639   0.0104   0.1701    0.0243   0.0000   441.8522      0.954866       26.4456       4.30571      -3.87897       1.60708       1.57444       2.19870       2.46240       2.71902       2.84935       2.94144
  62   1 1217.8476    0.0873  0.1113  8.8561  0.0000  0.0119   0.0052   0.0209    0.0171   0.0000   440.5367      0.248106       21.4138     -0.668665      -2.64255     0.0430505      0.319578      0.472156      0.518914      0.573508      0.625467      0.686431
  62   2 1537.0079    0.2015  0.2570  8.8447  0.0000  0.0091   0.0055   0.0235    0.0206   0.0000   441.8821      0.152090       21.0832     -0.123763      -2.90518     -0.398239      0.227428      0.318284      0.324524      0.386216      0.404308      0.412150
  62   3 1797.5083    0.4311  0.5603  9.0575  0.0000  0.0121   0.0075   0.0320    0.0326   0.0000   441.2153     -0.190597       21.5717     0.0217330      -2.90712     -0.347220      0.298541      0.407520      0.458434      0.500447      0.536915      0.555707
  62   4 2034.1189    0.7617  0.8868  9.3886  0.0000  0.0146   0.0105   0.0372    0.0492   0.0000   441.9748     -0.518671       22.3831      0.889397      -3.83512      -1.16833      0.370607      0.508759      0.579384      0.638471      0.684686      0.693447
  62   5 2259.0681    1.2023  1.2020 10.0582  0.0000  0.0176   0.0146   0.0451    0.0595   0.0000   441.6952      0.903297       22.1594      0.160133      -2.37414      0.830615      0.433394      0.610461      0.670655      0.750871      0.786611      0.805967
  62   6 2469.7349    1.8132  1.3102 11.0571  0.0000  0.0184   0.0212   0.0481    0.0518   0.0000   442.6351      0.832358       21.0956       1.62475      -3.88184      0.713969      0.465507      0.661363      0.725774      0.819006      0.881719      0.901938
  62   7 2673.3618    2.5601  1.2704 11.7132  0.0000  0.0173   0.0298   0.0460    0.0522   0.0000   442.8251       1.43395       21.8295     0.0560772      -1.96581      -1.29841      0.449173      0.602413      0.679383      0.729137      0.772972      0.788405
  62   8 2873.6593    3.5700  1.1432 12.4634  0.0000  0.0162   0.0436   0.0438    0.0583   0.0000   442.1089       1.04019       20.5280      0.259487      -1.29204       1.05150      0.409134      0.557342      0.622965      0.687719      0.736853      0.745992
  62   9 3069.2954    4.2881  1.3128 12.7429  0.0000  0.0172   0.0490   0.0469    0.0556   0.0000   443.1093       1.88727       21.8297       1.56505      -2.07342     -0.891684      0.456686      0.623092      0.701802      0.765285      0.813788      0.851696
  62  10 3260.6805    4.0100  1.6621 12.7255  0.0023  0.0198   0.0411   0.0543    0.0419   0.0000   442.3126       1.94066       20.7564      0.372611      -1.17377      -2.49127      0.502643      0.703902      0.789456      0.868584      0.951702      0.961595
  62  11 3449.4757    3.0679  2.9967 12.1199 -0.0000  0.0292   0.0241   0.0769    0.0304   0.0000   443.7894       2.60023       15.4840       5.10178      0.943728     -0.228122      0.697634       1.00475       1.10854       1.20570       1.28443       1.31702
  62  12 3636.3551    2.4130  5.2958 11.4711 -0.0002  0.0444   0.0116   0.1137    0.0171   0.0000   440.0014       1.09932       23.7746       3.41798      -5.62603      -2.80206       1.08919       1.49432       1.71407       1.85424       1.96549       2.01265
  62  13 3821.0039    2.0173  8.8972 11.1078  0.0063  0.0723   0.0066   0.1880    0.0122   0.0000   441.3825       7.99093       26.7385      -5.56172      -6.88311       8.87341       1.79249       2.42710       2.78089       3.01539       3.23540       3.31790
  63   1 1226.2358    0.0865  0.1192  8.8860  0.0000  0.0119   0.0049   0.0241    0.0169   0.0000   440.2263      0.505369       21.0130     -0.362119      -4.01246      0.588631      0.288830      0.385728      0.453407      0.502551      0.584984      0.598842
  63   2 1546.7748    0.2166  0.2598  8.9116  0.0000  0.0088   0.0058   0.0226    0.0208   0.0000   441.3364     0.0273250       21.6476      0.128642      -2.77978     -0.427886      0.220804      0.302375      0.341208      0.396166      0.396215      0.391807
  63   3 1808.0067    0.4515  0.5457  9.0600  0.0000  0.0122   0.0077   0.0285    0.0332   0.0000   441.9638     -0.509681       21.3322      0.350765      -3.78582      0.820734      0.307065      0.421408      0.488791      0.534225      0.593252      0.576508
  63   4 2046.0482    0.7450  0.7925  9.7628  0.0000  0.0140   0.0109   0.0358    0.0412   0.0000   441.8161      0.286503       20.2491      0.712580      -2.92388     -0.485781      0.361318      0.493010      0.548641      0.603726      0.645452      0.638482
  63   5 2271.9109    1.2121  1.0864 10.5202  0.0000  0.0180   0.0158   0.0418    0.0518   0.0000   442.3870      0.839204       21.2275       1.33905      -3.33269      0.135423      0.421964      0.623617      0.657025      0.757994      0.767090      0.781099
  63   6 2483.3061    1.8820  1.3050 11.1433  0.0000  0.0181   0.0217   0.0458    0.0502   0.0000   441.5746       1.56709       22.0285      0.959648     -0.928072     -0.576452      0.447194      0.612552      0.693327      0.742900      0.810525      0.823960
  63   7 2687.9970    2.6655  1.3626 11.7150 -0.0000  0.0177   0.0294   0.0482    0.0501   0.0000   442.0778      0.981453       21.0863      0.785343      -1.12709       1.01788      0.440101      0.615188      0.689614      0.731893      0.800316      0.818786
  63   8 2889.2682    3.7251  1.1470 12.4485  0.0000  0.0157   0.0446   0.0429    0.0600   0.0000   442.3941       1.24601       20.9201       2.37279      -2.72226     -0.103420      0.394478      0.541074      0.593877      0.667610      0.725302      0.736619
  63   9 3085.6102    4.3016  1.2812 12.8102 -0.0000  0.0171   0.0490   0.0456    0.0539   0.0000   442.5409       2.29292       21.1787       1.37862      -2.46162       1.89064      0.425638      0.600558      0.663201      0.731665      0.791792      0.818642
  63  10 3277.7664    3.8796  1.8760 12.4850  0.0000  0.0211   0.0364   0.0553    0.0410   0.0000   441.7268       3.08953       19.5645      0.639484     -0.315748     -0.221507      0.513329      0.705435      0.787521      0.876171      0.925634      0.954739
  63  11 3467.3701    3.0166  3.2240 12.0524  0.0000  0.0301   0.0226   0.0794    0.0295   0.0000   442.2305       1.89090       19.8798       2.62382     -0.381906     -0.623736      0.716872       1.02337       1.13004       1.24694       1.31740       1.34709
  63  12 3654.8814    2.3519  5.6008 11.4774  0.0003  0.0466   0.0117   0.1226    0.0194   0.0000   442.2231       2.14067       24.2104       4.04966      -4.96484     -0.184370       1.12061       1.54913       1.77043       1.91828       2.04669       2.10120
  63  13 3840.3678    1.8287  8.4952 11.2144 -0.0033  0.0747   0.0069   0.1919    0.0146   0.0000   442.4789       7.74502       27.8496      0.242088      -8.10552      0.267791       1.77726       2.46632       2.78620       3.06219       3.24043       3.36146
  64   1 1234.5368    0.0727  0.0816  8.8777 -0.0003  0.0118   0.0052   0.0174    0.0166   0.0000   440.1987     -0.271200       21.0779     -0.937287      -3.60402     -0.326306      0.299334      0.414271      0.485064      0.562421      0.603579      0.547444
  64   2 1556.4565    0.2293  0.2236  8.8919  0.0000  0.0078   0.0062   0.0199    0.0202   0.0000   441.8161     -0.405988       20.8013      0.834588      -3.31876    -0.0480501      0.188776      0.220296      0.296742      0.322138      0.325977      0.383897
  64   3 1818.4369    0.4582  0.5984  9.1272  0.0000  0.0127   0.0076   0.0316    0.0327   0.0000   441.5741     -0.250574       21.2712      0.368555      -3.05265      0.164243      0.296496      0.419127      0.469310      0.517898      0.562393      0.594719
  64   4 2057.8517    0.7767  0.8873  9.6906  0.0000  0.0152   0.0107   0.0383    0.0444   0.0000   441.6402      0.638765       20.3545      -1.26070      -2.29565     0.0685432      0.360995      0.514098      0.585727      0.659695      0.719826      0.726625
  64   5 2284.5312    1.2726  1.2452 10.2347  0.0000  0.0176   0.0147   0.0449    0.0525   0.0000   441.4219       1.44294       21.2203      0.342874      -2.04531     -0.995006      0.421782      0.591845      0.638175      0.716668      0.751063      0.780092
  64   6 2496.8138    1.9085  1.3181 11.1981  0.0000  0.0185   0.0217   0.0460    0.0475   0.0000   442.2229       1.73561       20.2237       1.44072      -3.00203      0.678226      0.447885      0.623749      0.699502      0.770779      0.815532      0.829271
  64   7 2702.5530    2.7449  1.2748 12.0190 -0.0000  0.0175   0.0319   0.0462    0.0485   0.0000   442.0923      0.970286       20.4301       1.63573      -1.56524     -0.666660      0.430780      0.603645      0.664068      0.746066      0.808441      0.811657
  64   8 2904.6955    3.7365  1.2071 12.5022  0.0000  0.0163   0.0435   0.0446    0.0558   0.0000   441.4112      0.503724       21.0488       1.25095      -2.50383     0.0730016      0.401919      0.572730      0.628917      0.689608      0.754990      0.775092
  64   9 3101.7961    4.4047  1.2501 12.8577 -0.0000  0.0165   0.0503   0.0442    0.0518   0.0000   442.5420       1.76910       21.2553       1.54293      -2.77493      0.657559      0.405355      0.554963      0.616746      0.707625      0.735777      0.745420
  64  10 3294.7405    3.8828  1.8795 12.4343  0.0000  0.0205   0.0358   0.0549    0.0409   0.0000   442.4787       2.62381       20.0324       2.18835     -0.356272      0.464930      0.510834      0.695973      0.801500      0.853905      0.897072      0.938661
  64  11 3485.0794    2.9526  3.5892 11.8717  0.0000  0.0310   0.0204   0.0843    0.0286   0.0000   442.4164       2.44301       18.3379      0.341434       1.18887      -1.17531      0.739041       1.03375       1.15958       1.28612       1.35194       1.38462
  64  12 3673.3862    2.2508  5.6401 11.5257 -0.0008  0.0487   0.0139   0.1274    0.0256   0.0000   441.3961       4.56417       22.5351       1.74893      -4.91739       2.23099       1.09948       1.58420       1.76075       1.95457       2.03395       2.09201
  64  13 3859.5928    1.7154  8.1897 11.2555 -0.0004  0.0752   0.0091   0.1920    0.0223   0.0000   441.6656       4.12214       19.8250     -0.140866      -6.56025       5.75827       1.73050       2.45744       2.76409       3.03607       3.22357       3.29311
  65   1 1242.7853    0.0874  0.0928  8.9200  0.0000  0.0120   0.0050   0.0172    0.0165   0.0000   440.5025    -0.0447697       21.1625     0.0578841      -2.83203     -0.501895      0.274779      0.336487      0.463880      0.433487      0.551997      0.584244
  65   2 1566.0251    0.2310  0.2407  8.9514  0.0000  0.0085   0.0060   0.0191    0.0205   0.0000   441.8878     0.0663820       21.1557      0.207340      -4.06009   -0.00131724      0.216779      0.269988      0.327038      0.346393      0.417466      0.397961
  65   3 1828.7754    0.4837  0.5440  9.1457 -0.0000  0.0112   0.0081   0.0280    0.0329   0.0000   441.9688      0.559448       21.9780    -0.0211700      -2.91708    -0.0470902      0.282574      0.374036      0.426297      0.482235      0.522565      0.579918
  65   4 2069.5467    0.8124  0.8508  9.7605 -0.0000  0.0144   0.0110   0.0352    0.0430   0.0000   442.0484       1.30272       20.0463    -0.0651108      -2.35566     -0.528451      0.338594      0.466475      0.519517      0.595177      0.618665      0.646739
  65   5 2297.1379    1.2982  1.1852 10.4112 -0.0000  0.0172   0.0155   0.0446    0.0528   0.0000   442.3846    -0.0206633       21.7680       1.54522      -2.75905      0.945226      0.392934      0.562210      0.619471      0.691550      0.725828      0.746744
  65   6 2510.1228    1.9752  1.4320 11.1549  0.0000  0.0187   0.0214   0.0488    0.0478   0.0000   441.9151      0.290117       20.5631      0.848357      -2.83154      0.130651      0.433436      0.619274      0.664971      0.768717      0.800264      0.813884
  65   7 2717.0024    2.8441  1.3106 11.9362  0.0001  0.0177   0.0320   0.0457    0.0533   0.0000   442.1552       1.20608       20.1705      0.712252      -1.51042      0.899934      0.408419      0.584739      0.635725      0.717164      0.762374      0.778182
  65   8 2920.0737    3.8210  1.1581 12.7182  0.0000  0.0166   0.0459   0.0422    0.0570   0.0000   442.3198      0.780968       21.6834       2.23400      -2.54872      0.984490      0.389632      0.551910      0.594820      0.666881      0.711061      0.727845
  65   9 3117.8748    4.2801  1.3635 12.9204  0.0000  0.0177   0.0473   0.0475    0.0479   0.0000   442.6869       1.40847       22.2091       1.81696     0.0941362       1.52094      0.422845      0.596361      0.663694      0.715207      0.768831      0.788849
  65  10 3311.5851    3.7884  1.9203 12.6114 -0.0004  0.0214   0.0354   0.0572    0.0384   0.0000   442.8229       3.57201       21.0765       1.43770     -0.659551     -0.388407      0.505912      0.701132      0.783437      0.859836      0.910214      0.917998
  65  11 3502.7411    2.8719  3.5986 11.9765  0.0000  0.0319   0.0202   0.0871    0.0275   0.0000   442.8406       3.83394       18.4299       2.40722      -3.78130      -1.57466      0.729354       1.05545       1.15767       1.28341       1.33470       1.40874
  65  12 3691.6567    2.2279  5.7706 11.5370  0.0004  0.0502   0.0138   0.1307    0.0259   0.0000   442.2828       2.59899       23.1944       4.94218      -7.16491      0.873543       1.11396       1.65142       1.76881       2.01735       2.04895       2.12430
  65  13 3878.3344    1.7074  8.6571 11.2677  0.0000  0.0786   0.0090   0.1994    0.0218   0.0000   439.9435       3.94587       26.0845       1.68837      -4.26366       1.59705       1.77738       2.54303       2.81738       3.14868       3.34381       3.43409
  66   1 1250.9315    0.0901  0.1150  8.8744  0.0000  0.0098   0.0049   0.0203    0.0166   0.0000   440.7924     0.0226781       21.3991     -0.746321      -3.36379      0.392628      0.259378      0.349336      0.403264      0.400103      0.435652      0.431889
  66   2 1575.4719    0.2267  0.2560  8.8840  0.0000  0.0089   0.0058   0.0197    0.0209   0.0000   441.9420      0.133544       20.9670      0.225119      -2.91212     -0.213997      0.214429      0.289633      0.337032      0.361385      0.362175      0.414661
  66   3 1839.0184    0.4975  0.5470  9.1574  0.0003  0.0118   0.0081   0.0271    0.0328   0.0000   441.9475     -0.309934       21.3920     0.0680761      -3.42520      0.397966      0.272782      0.383999      0.425291      0.468602      0.500250      0.512152
  66   4 2081.1858    0.8258  0.9532  9.6543 -0.0000  0.0148   0.0108   0.0392    0.0466   0.0000   442.3266     -0.238253       22.4104     -0.952194      -2.71923     -0.223667      0.344269      0.474342      0.543554      0.607523      0.638278      0.659398
  66   5 2309.5653    1.3585  1.2368 10.5051  0.0000  0.0176   0.0160   0.0457    0.0524   0.0000   441.8714     -0.230261       22.0076      0.122375      -3.41572       1.09757      0.405313      0.574860      0.635286      0.702921      0.743801      0.744912
  66   6 2523.3801    2.0329  1.4291 11.0138 -0.0000  0.0176   0.0214   0.0485    0.0505   0.0000   441.6079      0.931611       21.8720      0.273103      -2.10316     -0.337552      0.427343      0.583332      0.666788      0.720499      0.789259      0.819719
  66   7 2731.4029    2.8687  1.2681 12.0428 -0.0000  0.0170   0.0327   0.0455    0.0493   0.0000   443.1981      0.396358       22.6913      0.324184      -4.13998       1.00603      0.399185      0.543444      0.595519      0.668886      0.720948      0.738376
  66   8 2935.2548    3.8816  1.1566 12.8729 -0.0001  0.0169   0.0466   0.0429    0.0497   0.0000   441.2376       2.40953       21.3269       1.04370      -2.61443      0.139419      0.372776      0.553480      0.596751      0.668441      0.706446      0.698563
  66   9 3133.8441    4.3685  1.3471 12.8848 -0.0000  0.0172   0.0474   0.0461    0.0476   0.0000   442.2043      0.379254       21.6135       1.26951      -2.63417     -0.431966      0.414575      0.578217      0.627225      0.701410      0.773829      0.806549
  66  10 3328.3274    3.7169  2.0585 12.5685  0.0000  0.0223   0.0335   0.0600    0.0359   0.0000   443.2121       1.79044       20.1070       2.96488      -1.31891      0.519006      0.507296      0.716350      0.803671      0.890185      0.935286      0.987732
  66  11 3520.3027    2.7936  3.8603 11.9085  0.0000  0.0334   0.0191   0.0899    0.0264   0.0000   442.5745       3.14511       19.5519       1.39662      -1.51072     -0.890825      0.764551       1.08079       1.20307       1.32786       1.40675       1.46368
  66  12 3709.9904    2.1490  6.6516 11.4822  0.0000  0.0566   0.0119   0.1497    0.0240   0.0000   441.2218       2.65891       18.8373      -1.42685      -7.16992     -0.421717       1.25948       1.81528       1.98004       2.19566       2.30206       2.39896
  67   1 1259.0224    0.0942  0.1175  8.8921  0.0000  0.0094   0.0049   0.0213    0.0166   0.0000   440.7837      0.152833       21.2790      0.958965      -3.37945     -0.605677      0.259181      0.311858      0.360622      0.423764      0.501975      0.536764
  67   2 1584.8090    0.2491  0.2672  8.8685  0.0000  0.0087   0.0060   0.0193    0.0212   0.0000   441.2870      0.138769       21.2124     0.0305629      -2.89631    -0.0720951      0.232726      0.338507      0.382339      0.447270      0.487033      0.545605
  67   3 1849.1493    0.5110  0.6341  9.1336  0.0000  0.0125   0.0080   0.0310    0.0362   0.0000   442.2689     -0.511372       21.7135       1.15301      -2.37718     -0.365296      0.286899      0.397498      0.429347      0.478573      0.515828      0.542936
  67   4 2092.6855    0.8495  0.9404  9.7408  0.0000  0.0153   0.0111   0.0378    0.0472   0.0000   441.7796      0.611818       21.2601      0.128382      -3.65931      0.116619      0.338549      0.488932      0.529999      0.586663      0.629565      0.638755
  67   5 2321.8360    1.3630  1.2616 10.5255  0.0000  0.0174   0.0156   0.0452    0.0482   0.0000   441.6024      0.399019       20.3697     -0.641451      -2.15879      0.687112      0.411138      0.571994      0.634560      0.701880      0.758785      0.773437
  67   6 2536.5448    2.1042  1.3880 11.2698 -0.0001  0.0179   0.0227   0.0463    0.0466   0.0000   443.2813     -0.106884       20.7616       1.34990      -2.75731      -1.07191      0.414939      0.584654      0.646548      0.702528      0.763730      0.771511
  67   7 2745.6430    3.0230  1.2856 11.9968  0.0000  0.0172   0.0335   0.0433    0.0535   0.0000   442.8928       2.12709       21.1565       1.14828      -2.15337      0.238565      0.406997      0.579981      0.647252      0.682899      0.743471      0.759897
  67   8 2950.4171    3.9964  1.1785 12.7003 -0.0000  0.0160   0.0458   0.0409    0.0524   0.0000   442.1951       2.06938       21.0334       1.63668      -2.73818      0.560613      0.371614      0.517061      0.561395      0.626431      0.702298      0.717810
  67   9 3149.7018    4.3285  1.3245 13.0690 -0.0001  0.0171   0.0479   0.0466    0.0439   0.0000   441.8802       1.81275       21.8748       2.62405      -1.28707     -0.181180      0.406756      0.548695      0.602991      0.685913      0.748018      0.769977
  67  10 3344.9690    3.6303  2.1948 12.5355 -0.0000  0.0225   0.0314   0.0627    0.0344   0.0000   441.5409      0.995379       18.8370       1.22812      0.185834       1.22435      0.522843      0.716534      0.811236      0.889628      0.979819       1.00960
  67  11 3537.7363    2.7356  3.9937 11.8415  0.0000  0.0346   0.0183   0.0906    0.0269   0.0000   442.3561       1.99299       19.5120       2.93177       2.61377      -1.30195      0.776841       1.09237       1.21661       1.35050       1.42684       1.45263
  67  12 3727.9660    2.1107  6.5182 11.4350 -0.0014  0.0559   0.0116   0.1455    0.0249   0.0000   444.0198       5.86469       20.8273       4.91183      -5.71302       2.21777       1.24147       1.76447       1.96149       2.16188       2.31928       2.37584
  68   1 1267.0583    0.1021  0.1129  8.8245  0.0000  0.0090   0.0048   0.0189    0.0165   0.0000   440.2562     -0.105930       21.5549     -0.204081      -3.28229     -0.423201      0.211442      0.261156      0.325549      0.322351      0.326290      0.380194
  68   2 1594.0267    0.2468  0.2997  8.9074  0.0000  0.0089   0.0058   0.0223    0.0215   0.0000   441.3600      0.233659       21.2879     -0.413126      -2.99079    -0.0427575      0.211828      0.266957      0.319235      0.344668      0.346664      0.351361
  68   3 1859.2191    0.5251  0.6455  9.1601  0.0000  0.0123   0.0081   0.0307    0.0357   0.0000   441.7587     -0.680392       21.4369     -0.352269      -3.61989    -0.0319872      0.280532      0.382536      0.433243      0.484843      0.518554      0.536600
  68   4 2104.1145    0.8561  0.9559  9.7783  0.0000  0.0154   0.0110   0.0378    0.0464   0.0000   441.8544     -0.719611       21.7210      0.505199      -2.40557      0.202618      0.352830      0.502770      0.546737      0.598831      0.650994      0.664561
  68   5 2334.0613    1.4202  1.3159 10.5217  0.0011  0.0176   0.0158   0.0460    0.0488   0.0000   441.8126      0.773420       20.9001      0.580030      -2.67078     -0.600033      0.390553      0.554524      0.621355      0.668839      0.721867      0.734916
  68   6 2549.6139    2.1324  1.3792 11.2513 -0.0027  0.0186   0.0229   0.0446    0.0492   0.0000   442.1846      0.708136       21.5562      0.636682      -1.71530      0.873232      0.411746      0.584761      0.633295      0.713020      0.757750      0.774280
  68   7 2759.7670    3.0592  1.2355 12.1480  0.0000  0.0165   0.0345   0.0435    0.0519   0.0000   442.9928       1.78033       21.4760      -1.70803      -3.21363      0.276864      0.379084      0.534410      0.582382      0.659450      0.695095      0.718687
  68   8 2965.4263    4.0251  1.2235 12.5879  0.0000  0.0159   0.0449   0.0422    0.0565   0.0000   441.5537       1.60438       20.9162       1.63016      -2.80196      0.302313      0.371361      0.506713      0.570211      0.614990      0.675893      0.690760
  68   9 3165.4431    4.1870  1.4456 12.8840 -0.0021  0.0180   0.0438   0.0478    0.0420   0.0000   441.5423       1.59132       20.8759       1.06292      -2.68671      0.775058      0.425368      0.582160      0.644749      0.721364      0.771980      0.786400
  68  10 3361.5407    3.6055  2.3277 12.2690 -0.0000  0.0229   0.0291   0.0614    0.0361   0.0000   443.1400       2.56337       17.5929       1.53179     -0.330782      0.144966      0.511522      0.728386      0.809127      0.870818      0.944788      0.975850
  68  11 3555.0576    2.6821  4.2804 11.8087  0.0000  0.0366   0.0175   0.0960    0.0263   0.0000   442.9130       1.67538       18.4539       3.78480     -0.161730       3.04604      0.791059       1.11838       1.23712       1.39682       1.42278       1.47644
  68  12 3746.1475    2.1528  7.1981 11.3560  0.0026  0.0605   0.0109   0.1545    0.0245   0.0000   439.4061       1.35082       20.0428      0.822004      -1.82990       2.21334       1.28961       1.86985       2.07475       2.27924       2.40085       2.50222
  69   2 1603.1440    0.2521  0.3164  8.9444  0.0000  0.0096   0.0057   0.0229    0.0216   0.0000   441.3436     -0.321100       22.2016     0.0917710      -3.70165    -0.0839962      0.210935      0.307188      0.338977      0.391494      0.423259      0.435130
  69   3 1869.1666    0.5235  0.6853  9.2869  0.0000  0.0130   0.0079   0.0328    0.0344   0.0000   441.7295     -0.303704       21.8417       1.03065      -3.28983      0.395788      0.290141      0.416222      0.459351      0.505092      0.543399      0.572338
  69   4 2115.4274    0.9203  0.9919  9.8639  0.0000  0.0146   0.0115   0.0393    0.0461   0.0000   441.9040      0.268352       22.0112     -0.102355      -4.48730     0.0604199      0.335485      0.466974      0.525821      0.589865      0.633961      0.641760
  69   5 2346.1410    1.4334  1.3430 10.5392  0.0000  0.0179   0.0155   0.0467    0.0464   0.0000   441.8841    -0.0333298       21.7868       1.17503      -2.03652      0.710761      0.388784      0.554386      0.613933      0.671579      0.733752      0.762612
  69   6 2562.6157    2.2119  1.3762 11.3693  0.0000  0.0174   0.0232   0.0457    0.0478   0.0000   441.9828      0.571849       20.2935      0.752701      -3.18680       1.64620      0.390259      0.531776      0.601043      0.659433      0.699689      0.715250
  69   7 2773.8126    3.0873  1.2777 12.1569 -0.0001  0.0163   0.0340   0.0443    0.0503   0.0000   442.4088       1.12561       20.6158      0.311215      -1.92325      -1.32638      0.380425      0.520991      0.588333      0.634227      0.705531      0.718990
  69   8 2980.3163    4.1238  1.1860 12.8918  0.0000  0.0156   0.0468   0.0425    0.0478   0.0000   442.3169       1.02864       21.1498       1.35300      -2.31196      0.194106      0.352040      0.494002      0.538657      0.610275      0.629870      0.652602
  69   9 3181.0695    4.2582  1.4829 12.8890 -0.0000  0.0178   0.0436   0.0481    0.0422   0.0000   442.5193       2.84049       21.5595      0.172346      -3.12246      0.548037      0.399293      0.555912      0.623671      0.679806      0.716084      0.738815
  69  10 3378.0191    3.5222  2.3923 12.3894  0.0000  0.0235   0.0282   0.0620    0.0333   0.0000   442.4026       1.49069       17.6822       1.65404      0.797464       1.97527      0.525358      0.734504      0.826983      0.927678      0.989038       1.00935
  69  11 3572.2637    2.5855  4.3933 11.8368 -0.0001  0.0374   0.0169   0.1001    0.0262   0.0000   443.4226       2.94268       17.4709      0.259337     -0.305609       1.55445      0.813193       1.12768       1.28292       1.42356       1.50760       1.54477
  69  12 3763.8419    1.9075  6.5143 11.3717 -0.0021  0.0584   0.0103   0.1495    0.0252   0.0000   440.9166     -0.888944       22.7776     -0.977940     -0.977339       2.46132       1.23056       1.78067       1.95267       2.19596       2.28347       2.38766
  70   1 1282.9184    0.1119  0.1319  8.8819  0.0000  0.0083   0.0048   0.0189    0.0165   0.0000   440.6765    -0.0993659       21.0888     -0.333279      -3.28526    -0.0949090      0.190682      0.241001      0.288119      0.323789      0.311118      0.346883
  70   2 1612.1517    0.2754  0.3389  8.9321  0.0000  0.0090   0.0059   0.0234    0.0222   0.0000   441.6692     -0.470269       21.0600      0.845907      -2.84136      0.269860      0.218491      0.275179      0.328332      0.349431      0.368488      0.393866
  70   3 1879.0720    0.5452  0.7534  9.2164  0.0000  0.0136   0.0079   0.0335    0.0383   0.0000   441.3872     -0.720802       21.5985       1.06443      -3.44795     0.0532581      0.297137      0.414014      0.463951      0.512469      0.547209      0.547562
  70   4 2126.6565    0.9326  1.0719  9.7289  0.0000  0.0154   0.0112   0.0413    0.0534   0.0000   441.8933     -0.108177       21.2270      0.275684      -2.66340      0.177813      0.352585      0.492245      0.559497      0.605764      0.653622      0.675780
  70   5 2358.1078    1.4746  1.4274 10.5686 -0.0000  0.0184   0.0154   0.0474    0.0465   0.0000   441.9317       1.22273       21.8301      0.597819      -2.03823       1.41814      0.400958      0.581176      0.629988      0.700233      0.743873      0.770192
  70   6 2575.4912    2.2310  1.3960 11.4177  0.0001  0.0179   0.0231   0.0453    0.0458   0.0000   442.2753      0.710140       21.1405       1.39007      -2.80643      0.786032      0.384862      0.550441      0.600519      0.657254      0.703061      0.738903
  70   7 2787.7936    3.1821  1.3426 12.0340  0.0000  0.0168   0.0332   0.0436    0.0515   0.0000   441.9676       1.44218       20.4954      0.484507      -1.64380      0.253372      0.363609      0.518447      0.565977      0.646857      0.698613      0.715043
  70   8 2995.1125    4.2063  1.2307 12.7430  0.0000  0.0160   0.0462   0.0420    0.0550   0.0000   441.4656       1.76408       22.1617       2.17844      -3.22079      -1.54140      0.351411      0.499213      0.556155      0.613390      0.666117      0.668591
  70   9 3196.6513    4.1791  1.5280 12.9255  0.0000  0.0186   0.0421   0.0478    0.0407   0.0000   442.2923       1.12478       20.5663       2.39895      -2.34468     -0.920990      0.399032      0.560451      0.635123      0.695746      0.740013      0.755029
  70  10 3394.2799    3.3771  2.6869 12.3016 -0.0000  0.0255   0.0258   0.0670    0.0324   0.0000   442.7456       1.54181       18.4913       1.05453      0.531287      0.874971      0.544990      0.778544      0.864224      0.955525       1.02088       1.04821
  70  11 3589.2768    2.6627  5.0758 11.6612  0.0000  0.0395   0.0100   0.1018    0.0090   0.0000   441.3550       3.21029       20.3759       2.51537      -1.38820     -0.930664      0.888530       1.17268       1.40586       1.49306       1.62712       1.66130
  71   1 1290.7308    0.1098  0.1305  8.8542  0.0000  0.0082   0.0047   0.0189    0.0164   0.0000   440.6713    -0.0858686       21.1732      0.235543      -3.38393    -0.0797341      0.219865      0.311266      0.399538      0.432694      0.460369      0.474995
  71   2 1621.0782    0.2769  0.3604  8.8942  0.0000  0.0101   0.0058   0.0230    0.0232   0.0000   441.1379     -0.119688       21.2570      0.471639      -3.87810     -0.581621      0.213985      0.293046      0.336034      0.378505      0.410882      0.430359
  71   3 1888.8905    0.5638  0.6855  9.2534  0.0000  0.0121   0.0082   0.0315    0.0360   0.0000   441.6732     -0.145572       21.3019      0.455309      -3.37008      0.185275      0.271735      0.382290      0.408548      0.463041      0.492824      0.504409
  71   4 2137.7936    0.9346  1.0086 10.0085  0.0000  0.0151   0.0116   0.0391    0.0455   0.0000   442.1438     -0.161000       21.8530      0.447058      -3.31050     -0.232957      0.342358      0.457151      0.524583      0.583712      0.607506      0.637596
  71   5 2369.9358    1.4898  1.4422 10.6579 -0.0003  0.0187   0.0155   0.0475    0.0427   0.0000   442.3713      0.596963       21.2149      0.686954      -3.25807      0.471634      0.403406      0.562325      0.643830      0.705082      0.749101      0.767103
  71   6 2588.3381    2.2908  1.3865 11.5076  0.0022  0.0172   0.0239   0.0465    0.0474   0.0000   442.6683      0.548388       22.1818       1.92130      -4.41149    -0.0870169      0.369524      0.513003      0.576666      0.634045      0.675368      0.691308
  71   7 2801.7289    3.2356  1.3227 12.2478 -0.0001  0.0167   0.0344   0.0431    0.0464   0.0000   441.8093     -0.629849       20.3003       2.10283      -3.57268      -1.92030      0.380297      0.526407      0.588425      0.644857      0.685349      0.690240
  71   8 3009.7603    4.1859  1.2507 12.8781  0.0026  0.0163   0.0463   0.0425    0.0508   0.0000   441.6990       2.50775       20.8436       1.55481      -3.18340      0.591765      0.342945      0.494528      0.541540      0.613741      0.640726      0.643039
  71   9 3212.0940    4.1797  1.6126 12.8352  0.0000  0.0186   0.0407   0.0493    0.0399   0.0000   442.8191       1.53060       21.2854       2.04228      -1.45866       1.80526      0.410445      0.573761      0.646907      0.698745      0.753460      0.778026
  71  10 3410.5466    3.2730  2.8869 12.2801 -0.0000  0.0266   0.0243   0.0703    0.0299   0.0000   442.9484       1.82602       19.9740      0.912070      0.465512    -0.0949730      0.568462      0.808463      0.879764       1.00446       1.03749       1.09218
  71  11 3606.4020    2.5693  5.4714 11.6775  0.0000  0.0445   0.0113   0.1128    0.0169   0.0000   442.8598       2.72113       20.8027      0.951466      -4.47188   -0.00342729      0.945056       1.33165       1.50791       1.65862       1.77931       1.85310
  71  12 3799.5783    1.8902  7.4527 11.3486 -0.0014  0.0651   0.0071   0.1662    0.0159   0.0000   441.5697       5.50015       22.1182       1.36091      -5.00367      -2.23172       1.35183       1.92431       2.15479       2.36567       2.50328       2.61670
  72   1 1298.4969    0.1098  0.1416  8.8444  0.0000  0.0089   0.0046   0.0191    0.0164   0.0000   440.6827     -0.202826       21.2512      0.486895      -3.23264     -0.184864      0.211063      0.256991      0.291633      0.339514      0.321925      0.337096
  72   2 1629.8797    0.2795  0.3490  8.8946  0.0000  0.0097   0.0058   0.0225    0.0227   0.0000   441.2946     -0.391555       21.5539      0.120096      -2.85962     -0.165734      0.201398      0.275677      0.324590      0.352655      0.382922      0.386624
  72   3 1898.6141    0.5674  0.7283  9.2934  0.0000  0.0127   0.0081   0.0324    0.0363   0.0000   441.8603      0.384385       21.3259     0.0223520      -2.92337     0.0195667      0.281407      0.382629      0.429871      0.468583      0.511757      0.527069
  72   4 2148.8555    0.9643  1.0619  9.9257 -0.0000  0.0158   0.0116   0.0389    0.0491   0.0000   441.8353      0.157243       21.3185     0.0120829      -1.61373       1.62033      0.333191      0.477464      0.514945      0.578462      0.603841      0.640751
  72   5 2381.7360    1.5597  1.3814 10.7327  0.0000  0.0179   0.0165   0.0472    0.0464   0.0000   442.2702      0.587452       21.6351       1.38204      -1.62264    -0.0386419      0.366928      0.531523      0.570876      0.650282      0.685499      0.705796
  72   6 2601.0673    2.3363  1.4688 11.4978  0.0001  0.0176   0.0235   0.0469    0.0430   0.0000   442.1096       1.50500       22.0719     -0.943006      -2.98911      0.125270      0.387211      0.531982      0.596430      0.670449      0.694937      0.727283
  72   7 2815.5182    3.3007  1.2761 12.3462  0.0000  0.0164   0.0356   0.0427    0.0470   0.0000   442.2049       2.26936       21.2277      0.746366      -3.07010      -1.43420      0.350655      0.494847      0.551042      0.614332      0.666576      0.660581
  72   8 3024.3408    4.2236  1.2535 12.8787  0.0036  0.0158   0.0461   0.0419    0.0507   0.0000   442.5185       1.72252       22.7153       1.57393      -3.33804       1.41267      0.358517      0.492976      0.551585      0.601781      0.657908      0.677931
  72   9 3227.4331    4.0478  1.6942 12.8123  0.0000  0.0192   0.0385   0.0511    0.0386   0.0000   442.6816       2.25197       20.2168       1.77946      -2.14827     -0.127510      0.413369      0.568756      0.652582      0.706382      0.766080      0.782040
  72  10 3426.7040    3.2650  3.0133 12.1535  0.0000  0.0270   0.0233   0.0715    0.0307   0.0000   443.6781       4.08096       19.0544       1.98103     0.0511406       1.56315      0.556954      0.792185      0.876751      0.978408       1.02959       1.07907
  72  11 3623.2938    2.3698  5.0078 11.7349  0.0000  0.0425   0.0142   0.1127    0.0261   0.0000   442.2252       2.38219       20.1697       4.31711      -2.09078      -1.53859      0.884458       1.24876       1.38957       1.54521       1.61639       1.67485
  72  12 3816.9027    1.8712  8.1432 11.4230  0.0029  0.0706   0.0070   0.1793    0.0150   0.0000   438.4466       5.10060       23.4621       2.30189      -4.56733      0.707017       1.45390       2.06636       2.27996       2.56946       2.66444       2.78617
  73   1 1306.1988    0.1077  0.1258  8.8451  0.0000  0.0092   0.0047   0.0179    0.0162   0.0000   440.6157     -0.183405       21.0849      0.434306      -3.05709     -0.111930      0.222914      0.309008      0.365185      0.391753      0.412822      0.355686
  73   2 1638.6069    0.2956  0.3590  8.9418  0.0000  0.0097   0.0060   0.0223    0.0231   0.0000   441.3578     -0.264163       21.0097      0.156170      -2.43197     -0.125652      0.219086      0.293365      0.332903      0.373073      0.385588      0.403542
  73   3 1908.3043    0.5922  0.7108  9.2195  0.0000  0.0122   0.0082   0.0311    0.0375   0.0000   441.6204     -0.142184       21.5931     0.0519977      -2.40991    -0.0506989      0.262079      0.366207      0.406202      0.456622      0.495851      0.510220
  73   4 2159.7827    0.9855  1.1115 10.0124  0.0001  0.0161   0.0117   0.0422    0.0486   0.0000   442.5972     -0.153711       22.1244       1.11142      -3.31194     -0.225957      0.338365      0.463614      0.536421      0.585783      0.616142      0.641446
  73   5 2393.4245    1.5919  1.3952 10.8720  0.0000  0.0178   0.0167   0.0465    0.0416   0.0000   441.8869      0.352783       20.6852       1.53551      -1.59528     -0.198793      0.384171      0.532548      0.610276      0.653556      0.697716      0.721776
  73   6 2613.6788    2.4409  1.4308 11.4858  0.0007  0.0175   0.0247   0.0462    0.0483   0.0000   441.8078      0.740653       22.8098      0.392185      -2.62522   -0.00553102      0.359082      0.514366      0.562412      0.635406      0.678868      0.690609
  73   7 2829.1659    3.3329  1.3473 12.3158  0.0000  0.0168   0.0347   0.0441    0.0451   0.0000   442.8757       1.57419       20.9664      0.149760      -2.70279      -1.53394      0.360751      0.515202      0.568776      0.614474      0.654938      0.671658
  73   8 3038.8434    4.2115  1.3567 12.7784  0.0000  0.0165   0.0435   0.0442    0.0455   0.0000   442.3426       1.02347       20.5430       1.53965      -3.71862     -0.252520      0.350820      0.494006      0.539356      0.600032      0.641121      0.657342
  73   9 3242.6246    4.0898  1.6822 12.7010 -0.0000  0.0188   0.0382   0.0493    0.0397   0.0000   441.9617       2.72026       21.9200       1.77200      -1.21154     -0.311850      0.391332      0.547726      0.611812      0.665047      0.726114      0.741571
  73  10 3442.8076    3.1561  3.1663 12.1453  0.0000  0.0282   0.0219   0.0741    0.0282   0.0000   442.9510       3.50554       21.3708     0.0225635      0.691576      -3.00749      0.571023      0.817235      0.918536       1.02012       1.08755       1.12527
  74   1 1313.8537    0.1146  0.1364  8.8514  0.0000  0.0079   0.0047   0.0189    0.0163   0.0000   440.5540    -0.0816818       21.0222     -0.153026      -2.88247   -0.00853869      0.190421      0.250468      0.285953      0.345865      0.388346      0.375099
  74   2 1647.2270    0.3078  0.3522  8.9479  0.0000  0.0086   0.0061   0.0227    0.0231   0.0000   441.3692     0.0848700       21.9262      0.133515      -3.44206     -0.351523      0.187143      0.249851      0.287971      0.304184      0.361344      0.363715
  74   3 1917.9147    0.6078  0.7194  9.3408 -0.0000  0.0122   0.0085   0.0320    0.0378   0.0000   442.0652     -0.432219       21.7579      0.173434      -3.74202      0.572332      0.261534      0.349580      0.389279      0.447044      0.476595      0.494113
  74   4 2170.6711    0.9721  1.0968 10.1424  0.0000  0.0163   0.0118   0.0416    0.0462   0.0000   442.4268       1.26803       21.0117      -1.31802      -4.01076      -1.05966      0.338752      0.466668      0.520132      0.568696      0.619188      0.647175
  74   5 2405.0014    1.6509  1.3861 10.8320  0.0052  0.0175   0.0172   0.0457    0.0472   0.0000   441.5324      0.165961       21.7813      0.426748      -2.49423      -1.08314      0.360776      0.506270      0.564485      0.624165      0.650111      0.687821
  74   6 2626.3081    2.4702  1.4751 11.5791 -0.0000  0.0174   0.0243   0.0468    0.0433   0.0000   442.6225    0.00753569       20.4898      0.531433      -2.23027     -0.624020      0.365520      0.504747      0.573410      0.636187      0.661428      0.708366
  74   7 2842.7731    3.4944  1.3324 12.2788 -0.0002  0.0162   0.0356   0.0440    0.0477   0.0000   442.3079      0.735680       20.5682      0.998244      -2.34458      0.483032      0.331875      0.471934      0.534632      0.574932      0.620374      0.645917
  74   8 3053.1756    4.2084  1.4241 12.6112 -0.0000  0.0164   0.0410   0.0439    0.0471   0.0000   442.4675       1.69336       20.3725       2.38837      -2.31551      0.209263      0.350053      0.482693      0.548224      0.590774      0.643416      0.654790
  74   9 3257.8252    3.9988  1.7285 12.8591  0.0000  0.0190   0.0371   0.0518    0.0353   0.0000   442.2283      0.572018       21.1603       2.32638      -1.94619     -0.363816      0.396993      0.552084      0.619447      0.680451      0.745173      0.756454
  74  10 3458.7160    3.0753  3.2887 12.1869  0.0000  0.0287   0.0213   0.0768    0.0273   0.0000   443.9920       2.43637       18.9808       1.85336      0.755858    -0.0768674      0.583797      0.827586      0.909849       1.02620       1.06436       1.10946
  74  11 3656.7623    2.2730  5.5999 11.6904 -0.0029  0.0480   0.0120   0.1246    0.0234   0.0000   443.9015       2.23071       21.4985      0.570940      -3.60213      0.932889      0.955642       1.37242       1.52639       1.69219       1.80856       1.88190
  75   2 1655.7637    0.3063  0.3911  8.9455  0.0000  0.0098   0.0059   0.0235    0.0231   0.0000   441.3644     -0.643289       21.5668      0.221356      -2.91008      0.176684      0.206732      0.283654      0.309490      0.341075      0.376592      0.404181
  75   3 1927.4384    0.6261  0.7860  9.2923  0.0000  0.0130   0.0084   0.0327    0.0396   0.0000   441.6803     -0.713630       21.7131     -0.247220      -1.83107     -0.102579      0.270800      0.374519      0.427243      0.469650      0.494528      0.506158
  75   4 2181.4446    1.0375  1.2135 10.0037  0.0000  0.0163   0.0117   0.0428    0.0476   0.0000   442.2386      0.380819       21.9199     -0.452493      -3.30296      -1.00167      0.346811      0.470847      0.528739      0.582157      0.641642      0.654046
  75   5 2416.4810    1.6591  1.3980 10.9007  0.0000  0.0174   0.0169   0.0461    0.0416   0.0000   442.6140      0.489607       20.8517      0.711689      -2.46037      0.140592      0.353627      0.498932      0.549404      0.616632      0.655855      0.680543
  75   6 2638.7892    2.5727  1.4228 11.5766  0.0000  0.0170   0.0254   0.0444    0.0463   0.0000   442.7695       1.36207       20.8568      0.928481      -1.95625    -0.0309129      0.347654      0.482119      0.550882      0.595290      0.640688      0.651273
  75   7 2856.2847    3.5779  1.2438 12.4570 -0.0047  0.0158   0.0377   0.0411    0.0458   0.0000   442.1830       1.42834       21.0785      0.610503      -2.45684      0.109078      0.328958      0.456249      0.500135      0.575199      0.622268      0.639702
  75   8 3067.5085    4.3690  1.3620 12.8186  0.0000  0.0163   0.0445   0.0438    0.0468   0.0000   442.1925       1.83401       21.6001       1.56686      -1.88850      0.684549      0.335700      0.468907      0.526138      0.574581      0.625545      0.645249
  75   9 3272.8516    4.0059  1.8770 12.6869 -0.0000  0.0198   0.0351   0.0530    0.0354   0.0000   441.9679       2.20811       20.3463       1.02513     -0.941796      0.127598      0.399037      0.555034      0.635812      0.692245      0.762542      0.751786
  75  10 3474.5911    3.0693  3.5091 12.0548  0.0000  0.0296   0.0204   0.0782    0.0277   0.0000   443.5505      0.755958       19.7224      0.773490       2.63529       1.02377      0.599790      0.836664      0.935025       1.05168       1.10928       1.15282
  75  11 3673.3197    2.3768  6.4641 11.6641  0.0038  0.0530   0.0123   0.1367    0.0240   0.0000   442.9908       3.72998       18.8656       1.81536      -2.99155      -2.03595       1.03975       1.49038       1.64694       1.86269       1.91542       2.00407
  76   1 1328.9792    0.1214  0.1724  8.8030  0.0000  0.0085   0.0045   0.0209    0.0166   0.0000   440.2363   -0.00935490       21.4264    -0.0789108      -3.33127     0.0509220      0.181542      0.237963      0.270492      0.332685      0.369044      0.381817
  76   2 1664.1833    0.3229  0.3881  8.9896  0.0000  0.0096   0.0061   0.0228    0.0232   0.0000   441.4656     -0.511095       20.7563      0.224043      -2.87077     0.0552540      0.207083      0.293756      0.325986      0.367410      0.393389      0.424331
  76   3 1936.8953    0.6320  0.7957  9.3298 -0.0000  0.0129   0.0083   0.0330    0.0392   0.0000   441.9762   -0.00156137       21.5441     -0.844482      -4.04756      0.297055      0.260375      0.364445      0.413757      0.448373      0.484084      0.480879
  76   4 2192.1406    1.0630  1.1594 10.2254  0.0000  0.0164   0.0124   0.0434    0.0475   0.0000   442.2573     -0.204826       21.1161      0.479696      -2.85265     -0.273606      0.325065      0.457672      0.501995      0.563272      0.588628      0.617282
  76   5 2427.8438    1.7567  1.4625 10.7859  0.0005  0.0176   0.0172   0.0459    0.0455   0.0000   442.1300     -0.117169       21.8268       1.61547      -3.24467      0.928414      0.347537      0.493408      0.555059      0.610661      0.666066      0.679458
  76   6 2651.2120    2.5233  1.4378 11.8160 -0.0000  0.0175   0.0257   0.0473    0.0422   0.0000   442.3283      0.367921       21.3462       2.19889      -2.09991      0.231258      0.346710      0.495454      0.554271      0.619527      0.649318      0.674448
  76   7 2869.7000    3.6486  1.3316 12.3164  0.0000  0.0159   0.0364   0.0421    0.0481   0.0000   441.5447       1.85272       21.0227       1.86740      -2.54048     -0.917417      0.322770      0.451036      0.510165      0.553871      0.600570      0.606182
  76   8 3081.6691    4.2873  1.3163 13.1264  0.0009  0.0162   0.0454   0.0438    0.0427   0.0000   442.6952       2.29957       20.3792       1.90323      -2.59409      0.647425      0.336598      0.465268      0.527980      0.585246      0.621132      0.650826
  76   9 3287.8481    3.9413  1.9701 12.6601  0.0000  0.0200   0.0334   0.0542    0.0354   0.0000   443.3857       2.44440       19.7515       1.04069     -0.432821      0.444824      0.415975      0.567432      0.661491      0.710794      0.773550      0.802444
  76  10 3490.3940    3.0015  3.7438 12.0085 -0.0002  0.0307   0.0191   0.0825    0.0270   0.0000   443.5914       1.68238       19.3821       3.11724      0.220749      0.242165      0.615064      0.862138      0.957779       1.08170       1.14842       1.18182
  76  11 3689.7423    2.1001  5.6364 11.6940 -0.0151  0.0510   0.0105   0.1311    0.0215   0.0000   441.3193     -0.464000       20.7276     -0.634138      -1.46565       2.78021      0.990874       1.41558       1.59078       1.75478       1.87186       1.95086
  77   1 1336.4279    0.1273  0.1355  8.7844  0.0000  0.0071   0.0046   0.0164    0.0161   0.0000   440.1610     -0.426400       21.2897      0.328058      -2.91245    0.00179894      0.144733      0.195420      0.230744      0.271338      0.296541      0.313301
  77   2 1672.5445    0.3279  0.4158  8.9322  0.0000  0.0099   0.0060   0.0231    0.0243   0.0000   441.4131     -0.885793       20.7894    -0.0111749      -3.32334     -0.527376      0.209771      0.289383      0.321027      0.373158      0.410163      0.417154
  77   3 1946.3085    0.6389  0.8163  9.3529  0.0000  0.0131   0.0083   0.0330    0.0383   0.0000   441.7734     -0.171760       21.3039     0.0188406      -3.18382      0.198562      0.269724      0.375266      0.410600      0.456377      0.506670      0.517945
  77   4 2202.7272    1.0918  1.1784 10.1583 -0.0000  0.0164   0.0122   0.0418    0.0462   0.0000   442.4364     -0.637212       21.0283    -0.0213230      -4.02424     -0.356692      0.321159      0.457610      0.492485      0.546472      0.613905      0.627173
  77   5 2439.1000    1.7454  1.4999 10.9931  0.0000  0.0182   0.0171   0.0476    0.0406   0.0000   442.3856       1.12924       21.6006      0.136723      -2.85688     -0.288033      0.358538      0.508148      0.563353      0.631376      0.666437      0.687915
  77   6 2663.5407    2.5242  1.4591 11.8151 -0.0000  0.0175   0.0251   0.0471    0.0391   0.0000   443.0131      0.937427       21.2941      0.291719      -3.87820     -0.316619      0.341146      0.499341      0.536633      0.604542      0.639690      0.664655
  77   7 2883.0244    3.6089  1.3103 12.5227 -0.0000  0.0163   0.0373   0.0426    0.0477   0.0000   443.1082       1.28500       20.6402      0.756921      -3.54093       2.00963      0.331177      0.461629      0.516245      0.587779      0.622650      0.648308
  77   8 3095.7412    4.3393  1.4299 12.8434  0.0000  0.0171   0.0426   0.0445    0.0433   0.0000   442.2198       1.04174       21.7789       1.58715      -2.23720     -0.850099      0.327747      0.484249      0.519996      0.584633      0.616692      0.635134
  77   9 3302.7370    3.8402  2.0344 12.6554 -0.0000  0.0207   0.0321   0.0555    0.0338   0.0000   443.2072       2.86499       19.8539      0.680628     -0.884759      0.998489      0.408301      0.577507      0.640427      0.706243      0.757296      0.796833
  77  10 3506.0554    2.8756  3.8435 12.0506  0.0000  0.0321   0.0187   0.0866    0.0262   0.0000   442.7695     -0.425259       19.4470       3.39721    0.00788995      0.374564      0.624061      0.871813      0.969993       1.10110       1.14016       1.18735
  78   1 1343.8232    0.1245  0.1672  8.7981  0.0000  0.0081   0.0044   0.0203    0.0163   0.0000   440.2629     -0.163947       21.3426     -0.109759      -2.57981      0.168076      0.169657      0.203384      0.264007      0.290510      0.307796      0.339906
  78   2 1680.7778    0.3485  0.4467  8.8870  0.0000  0.0098   0.0060   0.0244    0.0250   0.0000   441.7067     -0.322134       21.4517     -0.305816      -2.83348     -0.196866      0.203690      0.280308      0.308804      0.360149      0.380762      0.388832
  78   3 1955.6391    0.6533  0.8647  9.4009  0.0000  0.0137   0.0083   0.0336    0.0395   0.0000   442.0391      0.706567       21.2263     -0.358662      -2.59402     -0.210150      0.274782      0.370061      0.428698      0.478979      0.504912      0.531665
  78   4 2213.2016    1.1073  1.2345 10.1905  0.0000  0.0162   0.0122   0.0439    0.0462   0.0000   442.5344     -0.293064       21.7645      0.995734      -2.88190      -1.00889      0.324686      0.454419      0.511240      0.557135      0.600809      0.633208
  78   5 2450.3344    1.8382  1.4485 11.0186  0.0000  0.0175   0.0182   0.0457    0.0450   0.0000   441.8171      0.427565       22.0793     -0.369641      -2.47354      0.347306      0.348566      0.492099      0.548411      0.598882      0.652483      0.679896
  78   6 2675.8206    2.6335  1.4675 11.8330  0.0000  0.0170   0.0256   0.0459    0.0403   0.0000   442.1725      0.772080       20.9808      0.623387      -2.65535       1.06471      0.343491      0.463349      0.541044      0.580967      0.639815      0.678602
  78   7 2896.2470    3.8050  1.2719 12.5867  0.0000  0.0155   0.0392   0.0414    0.0471   0.0000   442.4542       1.80801       21.2707     -0.157122      -2.92625       1.16980      0.308756      0.425549      0.479769      0.533447      0.560876      0.585535
  78   8 3109.7546    4.2763  1.4429 12.9669 -0.0001  0.0171   0.0421   0.0455    0.0408   0.0000   443.4017       1.27312       21.5982      0.524532      -2.83538      0.404019      0.326179      0.467001      0.510805      0.580709      0.611042      0.642877
  78   9 3317.4964    3.8139  2.2542 12.5045  0.0000  0.0214   0.0294   0.0572    0.0335   0.0000   442.0391       2.35218       21.0613       2.16950      -1.83280      0.137544      0.414118      0.591840      0.647083      0.723247      0.784536      0.808829
  78  10 3521.6800    2.8027  4.0140 12.0475 -0.0013  0.0335   0.0179   0.0899    0.0260   0.0000   443.9207       2.99465       19.6454     -0.757693    -0.0960767     -0.196963      0.653070      0.919453       1.04221       1.13246       1.20506       1.24612
  78  11 3722.4120    2.1281  6.2629 11.3118 -0.0121  0.0530   0.0070   0.1387    0.0120   0.0000   440.9800     -0.736275       24.4820       5.34437      -7.67067     -0.760526       1.02801       1.42290       1.62449       1.78196       1.88530       1.96678
  79   1 1351.1706    0.1210  0.1428  8.8458  0.0000  0.0082   0.0045   0.0167    0.0159   0.0000   440.3061    -0.0201192       20.9795      0.451477      -3.62505      0.174944      0.174306      0.238179      0.290292      0.313757      0.349414      0.333644
  79   2 1688.9506    0.3436  0.4352  9.0303  0.0000  0.0096   0.0061   0.0243    0.0242   0.0000   441.5482     -0.403226       20.8076     -0.368788      -2.86348      0.129138      0.195446      0.261635      0.298574      0.318380      0.340494      0.364755
  79   3 1964.9128    0.6615  0.8281  9.4943  0.0000  0.0131   0.0085   0.0339    0.0378   0.0000   442.3165      0.296185       21.2520      -1.01153      -2.64617     -0.481174      0.255489      0.367326      0.405793      0.450719      0.477632      0.498267
  79   4 2223.6105    1.1489  1.2419 10.2568 -0.0016  0.0165   0.0124   0.0432    0.0435   0.0000   443.2165     -0.230470       20.1008     -0.195497      -1.76093     -0.378838      0.324121      0.455238      0.517672      0.578028      0.619111      0.662852
  79   5 2461.4448    1.8401  1.5604 11.0016  0.0000  0.0176   0.0173   0.0484    0.0409   0.0000   441.8285      0.849807       21.4627      0.881926      -1.89023     0.0809371      0.351418      0.472276      0.549616      0.591797      0.644014      0.668838
  79   6 2688.0269    2.7589  1.4566 11.7700  0.0000  0.0171   0.0260   0.0431    0.0432   0.0000   443.5798      0.343277       21.3926       1.23789      -2.67614      0.138987      0.327566      0.469429      0.517091      0.587429      0.612021      0.637068
  79   7 2909.4437    3.7306  1.3068 12.7160  0.0000  0.0162   0.0386   0.0429    0.0444   0.0000   442.5788      0.853103       21.2215      0.763044      -2.59004      0.513583      0.312350      0.443822      0.490395      0.540220      0.592137      0.607486
  79   8 3123.6521    4.3185  1.4738 12.8634  0.0000  0.0167   0.0415   0.0453    0.0421   0.0000   441.7223       1.84411       20.3469       2.05585      -1.99398      0.563456      0.326580      0.462728      0.513823      0.568460      0.608183      0.623177
  79   9 3332.1955    3.6728  2.3137 12.5980 -0.0000  0.0220   0.0284   0.0597    0.0312   0.0000   442.6308       2.08190       20.0509       2.19283      -1.77075     -0.708029      0.418915      0.583605      0.665734      0.721231      0.775934      0.799887
  79  10 3537.0946    2.8440  4.4796 11.7642 -0.0016  0.0354   0.0115   0.0920    0.0130   0.0000   442.4502       1.76535       19.6459       2.67835     -0.799790      -1.15754      0.680155      0.938006       1.08319       1.16627       1.26270       1.30723
  80   1 1358.4770    0.1331  0.1854  8.8007  0.0000  0.0078   0.0044   0.0200    0.0164   0.0000   440.3127     -0.426502       21.4217      0.552428      -3.07746    0.00761431      0.161040      0.218799      0.247360      0.265048      0.277026      0.283996
  80   2 1697.0388    0.3624  0.4513  8.9823  0.0000  0.0100   0.0062   0.0238    0.0256   0.0000   441.0030     -0.581782       21.1974     -0.241996      -3.18699     -0.444186      0.202105      0.281654      0.320459      0.343075      0.370622      0.379984
  80   3 1974.1703    0.6807  0.8296  9.4648  0.0000  0.0133   0.0086   0.0326    0.0400   0.0000   441.7981     -0.349142       22.3984    -0.0390390      -3.20740      0.327384      0.254541      0.359509      0.389509      0.448284      0.474357      0.504507
  80   4 2233.8987    1.1582  1.3214 10.2307 -0.0001  0.0169   0.0121   0.0437    0.0432   0.0000   441.6604      0.823015       22.2586      0.433126      -3.57322      0.144576      0.334092      0.447772      0.499506      0.544504      0.605679      0.609775
  80   5 2472.5327    1.8525  1.5047 11.0671 -0.0000  0.0181   0.0179   0.0461    0.0430   0.0000   441.9816      0.319324       22.0256      0.608760      -1.43513     -0.334097      0.347936      0.488316      0.553389      0.611367      0.664229      0.682913
  80   6 2700.1954    2.8093  1.4604 11.8858  0.0026  0.0167   0.0269   0.0446    0.0436   0.0000   442.1733      0.903877       21.2319       1.52963      -2.51132      0.161055      0.327501      0.454335      0.495473      0.555981      0.590607      0.610734
  80   7 2922.4800    3.9179  1.3361 12.4246  0.0000  0.0155   0.0380   0.0406    0.0485   0.0000   442.3089       1.49783       21.7894      0.995795      -3.30048      0.807785      0.299986      0.426893      0.474653      0.527999      0.567281      0.575555
  80   8 3137.4914    4.3640  1.5044 12.9404  0.0000  0.0170   0.0413   0.0451    0.0404   0.0000   441.9788       2.50912       20.7746       1.31059      -2.77400      0.851958      0.333570      0.459965      0.523687      0.583560      0.619201      0.652279
  80   9 3346.8373    3.5831  2.3984 12.5323  0.0000  0.0223   0.0272   0.0614    0.0306   0.0000   443.8533       1.56643       19.7419       1.26500      -1.02622      0.848344      0.422862      0.593881      0.681687      0.752350      0.798655      0.820314
  80  10 3552.6044    3.1905  5.5896 11.3283  0.0005  0.0381   0.0104   0.0989    0.0071   0.0000   441.8266    -0.0597746       24.6996       6.01127      -6.92441      -2.11533      0.822862      0.994089       1.28480       1.26176       1.54414       1.43364
  81   1 1365.7180    0.1364  0.1810  8.8144  0.0000  0.0081   0.0044   0.0187    0.0163   0.0000   440.2874     -0.629800       21.4167      0.581790      -3.09159     -0.136795      0.165607      0.232167      0.265559      0.277051      0.310812      0.337509
  81   2 1705.0471    0.3678  0.4300  9.0375  0.0000  0.0094   0.0063   0.0235    0.0246   0.0000   441.1754     -0.272158       21.3922      0.285708      -2.62712      0.360628      0.181116      0.250546      0.291567      0.313211      0.330700      0.359806
  81   3 1983.3121    0.6985  0.9107  9.5305  0.0000  0.0142   0.0087   0.0358    0.0409   0.0000   441.7907     -0.287365       21.1669     -0.668308      -2.74913      0.502284      0.258374      0.355639      0.412013      0.446865      0.492200      0.507094
  81   4 2244.1866    1.2068  1.2359 10.3296  0.0000  0.0165   0.0131   0.0427    0.0491   0.0000   442.5171      0.234318       21.6169      0.999003      -2.69219      -1.26461      0.305662      0.438596      0.473063      0.530835      0.553934      0.566666
  81   5 2483.4711    1.9311  1.5082 11.1885  0.0000  0.0179   0.0184   0.0454    0.0409   0.0000   442.0282   -0.00120692       21.5335      0.777131      -1.77132    -0.0949561      0.332917      0.466009      0.525005      0.578662      0.633837      0.638924
  81   6 2712.2470    2.8679  1.4581 11.9177  0.0000  0.0168   0.0271   0.0446    0.0416   0.0000   442.6569      0.557021       20.3018       1.47348      -1.74992      0.240974      0.309286      0.442247      0.489115      0.553069      0.588985      0.612795
  81   7 2935.4461    3.9703  1.2833 12.6819  0.0001  0.0154   0.0401   0.0411    0.0457   0.0000   442.3671       1.25218       21.5869       1.10807      -3.30199       1.15308      0.293267      0.408933      0.472664      0.507078      0.547260      0.566964
  81   8 3151.2262    4.3694  1.5065 12.8953  0.0000  0.0171   0.0410   0.0456    0.0410   0.0000   442.2912       2.05404       21.0742       2.69573      -2.49878     -0.476966      0.313486      0.459082      0.494621      0.559254      0.593447      0.608039
  81   9 3361.4022    3.5594  2.5406 12.4972  0.0000  0.0231   0.0265   0.0620    0.0309   0.0000   442.8211       1.92459       19.7160       1.95733     -0.197135       1.16222      0.441480      0.608130      0.695479      0.761108      0.817090      0.846196
  81  10 3568.1170    2.7634  4.9655 11.6861 -0.0043  0.0393   0.0101   0.0995    0.0113   0.0000   442.6245       1.87503       21.8665       4.01976      -3.39629      -1.19235      0.743880       1.04462       1.17530       1.29657       1.40152       1.44433
  82   1 1372.8846    0.1371  0.1739  8.8552  0.0000  0.0073   0.0044   0.0179    0.0160   0.0000   440.3697    -0.0494584       21.5856      0.389929      -3.19934     0.0913977      0.144126      0.195707      0.226600      0.243452      0.258260      0.285261
  82   2 1712.9554    0.3825  0.5107  9.0102  0.0000  0.0104   0.0062   0.0257    0.0272   0.0000   441.2467     -0.569033       21.4446     -0.294911      -3.28700     -0.208488      0.203194      0.276602      0.320299      0.348800      0.378513      0.391607
  82   3 1992.3603    0.6952  0.9414  9.5450 -0.0001  0.0140   0.0084   0.0364    0.0406   0.0000   441.8907      0.202648       22.0584      0.238877      -3.39855      0.762082      0.271972      0.372468      0.425203      0.471108      0.500143      0.516844
  82   4 2254.3046    1.2272  1.3452 10.2663 -0.0000  0.0166   0.0123   0.0435    0.0437   0.0000   442.4174      0.254417       22.0402      0.475705      -3.53353   -0.00550723      0.311261      0.445413      0.495503      0.547252      0.589202      0.609618
  82   5 2494.3049    1.9603  1.4979 11.2913  0.0000  0.0177   0.0187   0.0454    0.0399   0.0000   442.6351      0.686491       21.7969     0.0378239      -2.31121       1.51513      0.336165      0.470344      0.518958      0.583476      0.628585      0.647999
  82   6 2724.2438    2.8174  1.4205 12.1809  0.0012  0.0171   0.0276   0.0446    0.0388   0.0000   442.3324       1.14868       22.1101      0.777433      -2.69573     -0.876368      0.314886      0.445558      0.495621      0.560503      0.599034      0.614132
  82   7 2948.3483    4.0282  1.2828 12.7710  0.0000  0.0153   0.0402   0.0411    0.0442   0.0000   442.9789       1.09283       21.3318      0.983564      -3.27565     -0.577918      0.287179      0.405734      0.457744      0.505723      0.534460      0.548164
  82   8 3164.8481    4.3593  1.5869 12.9484 -0.0000  0.0173   0.0398   0.0473    0.0388   0.0000   442.9998       2.34589       20.5028       1.55129      -3.08975    -0.0363622      0.320145      0.448418      0.519963      0.551185      0.604445      0.628928
  82   9 3375.8535    3.4931  2.6988 12.4242  0.0000  0.0233   0.0245   0.0648    0.0293   0.0000   442.3642       1.32692       21.2712       1.65446     -0.829358    -0.0856137      0.437112      0.606143      0.685869      0.761505      0.815872      0.852988
  82  10 3583.1324    2.5731  4.6936 12.0037  0.0000  0.0392   0.0158   0.1037    0.0264   0.0000   444.3337       1.21498       21.7914       1.49168     -0.612655       1.82428      0.713097       1.02093       1.14573       1.27239       1.36728       1.41513
  83   1 1380.0251    0.1419  0.1671  8.8368  0.0000  0.0071   0.0045   0.0174    0.0159   0.0000   440.3481     -0.339675       21.0518      0.255201      -2.97336     -0.164883      0.126349      0.188165      0.195647      0.243831      0.238268      0.260448
  83   2 1720.8137    0.3739  0.4927  9.0536  0.0000  0.0103   0.0060   0.0246    0.0254   0.0000   440.8915      0.316795       20.9352      0.227908      -2.94098      0.482218      0.208959      0.282888      0.322131      0.353688      0.371380      0.405098
  83   3 2001.4256    0.7267  0.9272  9.6016  0.0000  0.0138   0.0088   0.0351    0.0403   0.0000   441.7064     -0.857968       21.4508     -0.164078      -2.80313      0.192263      0.259173      0.369441      0.408494      0.461152      0.512168      0.520370
  83   4 2264.3597    1.2484  1.3730 10.3770  0.0000  0.0168   0.0125   0.0440    0.0432   0.0000   442.3596       1.05388       20.7391      0.140832      -2.56571       1.05707      0.320085      0.435714      0.496113      0.545200      0.595258      0.633452
  83   5 2505.1804    1.9669  1.5759 11.1998  0.0000  0.0177   0.0181   0.0479    0.0399   0.0000   442.0821      0.758559       22.2006     -0.122997      -2.31365     -0.808538      0.323899      0.462806      0.521511      0.578238      0.623588      0.637963
  83   6 2736.1680    2.9827  1.4252 12.1223 -0.0000  0.0164   0.0285   0.0439    0.0412   0.0000   442.8154       1.01904       21.2125      0.684206      -3.89561      0.705786      0.308660      0.423131      0.487547      0.536309      0.591161      0.608089
  83   7 2961.1905    4.1109  1.3220 12.6549 -0.0000  0.0156   0.0395   0.0394    0.0458   0.0000   442.0545       1.67837       22.1630       1.32454      -2.95360     -0.331531      0.298345      0.423569      0.480546      0.529508      0.588689      0.594617
  83   8 3178.4113    4.3454  1.6326 12.8149  0.0000  0.0171   0.0383   0.0466    0.0390   0.0000   442.4181       1.29082       21.1514      0.495688      -2.56074      0.722317      0.321311      0.445689      0.502318      0.553539      0.603575      0.620046
  83   9 3390.1858    3.4699  2.9955 12.3267  0.0000  0.0249   0.0231   0.0680    0.0288   0.0000   442.4781       1.67653       20.0225       1.20586      -1.70556      0.482855      0.458128      0.647334      0.725879      0.803904      0.861299      0.909168
  83  10 3598.3787    2.5393  4.9144 12.0195 -0.0006  0.0424   0.0156   0.1091    0.0261   0.0000   442.2030       2.53837       21.9358       1.07024      -1.36015       1.10832      0.738868       1.08341       1.19142       1.32685       1.40985       1.46840
  84   1 1387.1136    0.1400  0.1944  8.8140  0.0000  0.0086   0.0043   0.0197    0.0162   0.0000   440.2600     -0.142609       21.4090      0.208729      -3.39602     -0.146320      0.167762      0.233384      0.246690      0.256966      0.304376      0.303638
  84   2 1728.5644    0.3901  0.5144  9.0125  0.0000  0.0103   0.0061   0.0250    0.0266   0.0000   440.8055     -0.342255       21.4118      0.148617      -3.26387      0.503599      0.196699      0.268028      0.314761      0.329068      0.359753      0.364537
  84   3 2010.3944    0.7575  0.9569  9.5412 -0.0000  0.0138   0.0089   0.0350    0.0426   0.0000   442.0094     -0.291324       22.5334      0.342001      -3.47709      0.141577      0.251945      0.351691      0.395481      0.430922      0.469365      0.488458
  84   4 2274.3305    1.2852  1.3308 10.3347  0.0000  0.0163   0.0128   0.0429    0.0440   0.0000   441.5806      0.924328       22.6413      0.403710      -3.12145     -0.239040      0.294979      0.423067      0.446462      0.505269      0.547603      0.561248
  84   5 2515.9336    2.0593  1.5838 11.1979  0.0000  0.0176   0.0186   0.0467    0.0416   0.0000   441.5461      0.733908       20.9635       1.04442      -2.28791     0.0615023      0.321940      0.441511      0.507151      0.559618      0.606371      0.620722
  84   6 2748.0048    3.0123  1.4109 12.1343  0.0000  0.0163   0.0288   0.0438    0.0412   0.0000   443.1031      0.842536       21.2408      0.835322      -3.04988      0.285396      0.298490      0.421635      0.468264      0.532466      0.553435      0.580721
  84   7 2973.8592    4.0113  1.3349 12.8178  0.0000  0.0154   0.0394   0.0422    0.0414   0.0000   442.3350       1.17057       22.1161       1.14356      -2.79488      0.336956      0.287545      0.392427      0.447123      0.488944      0.523173      0.540163
  84   8 3191.8993    4.2189  1.7050 12.8378  0.0000  0.0179   0.0368   0.0472    0.0371   0.0000   442.4359       1.76101       22.0058       1.26482      -1.62338       1.21327      0.335320      0.462276      0.512700      0.581046      0.628365      0.649197
  84   9 3404.5528    3.3603  2.8759 12.3874  0.0000  0.0248   0.0232   0.0674    0.0284   0.0000   442.9274       1.85580       18.2526       2.02777      -1.36130     -0.104206      0.450200      0.630004      0.715835      0.797651      0.837117      0.853028
  84  10 3613.4323    2.5147  5.3866 11.9941  0.0008  0.0444   0.0147   0.1197    0.0255   0.0000   445.0487       1.87112       19.8003      0.207382      -1.15591       2.19355      0.787168       1.12706       1.25691       1.40839       1.46969       1.55402
  85   1 1394.1451    0.1455  0.1924  8.8282  0.0000  0.0074   0.0044   0.0182    0.0161   0.0000   439.9570     -0.463566       21.4193     0.0309916      -3.57262     -0.148100      0.141858      0.188300      0.217018      0.228330      0.245180      0.250546
  85   2 1736.2724    0.4006  0.5555  8.9992  0.0000  0.0109   0.0061   0.0259    0.0285   0.0000   441.0505     -0.250120       21.0633     -0.507990      -2.94829      0.112155      0.197448      0.278580      0.302939      0.330960      0.357785      0.378765
  85   3 2019.3313    0.7551  1.0066  9.6787  0.0000  0.0146   0.0089   0.0375    0.0416   0.0000   441.3003      0.506819       21.4106      0.122188      -3.92899      0.483881      0.257681      0.363268      0.410090      0.453154      0.479232      0.502272
  85   4 2284.2424    1.3015  1.4575 10.2983  0.0000  0.0169   0.0122   0.0443    0.0424   0.0000   441.8285     -0.640728       21.9841      0.682120      -3.73986      0.391444      0.310141      0.442052      0.491257      0.552844      0.601730      0.634869
  85   5 2526.5554    2.1035  1.5553 11.2705  0.0000  0.0175   0.0192   0.0456    0.0417   0.0000   442.6417     0.0616974       21.9322      0.727547      -2.18417       1.53873      0.312278      0.439874      0.486152      0.542387      0.587497      0.615357
  85   6 2759.8395    3.1047  1.4302 12.1938  0.0000  0.0166   0.0296   0.0432    0.0419   0.0000   442.6703      0.542263       21.0034      0.813778      -2.65896     0.0923946      0.291800      0.428885      0.462466      0.528702      0.557313      0.565890
  85   7 2986.5434    4.1575  1.3760 12.7080 -0.0003  0.0157   0.0390   0.0405    0.0425   0.0000   442.6489       1.60068       21.3731       2.05421      -2.72200     -0.452220      0.290469      0.403294      0.460333      0.512630      0.534099      0.558658
  85   8 3205.3081    4.2874  1.6928 12.8771  0.0000  0.0173   0.0370   0.0478    0.0361   0.0000   443.3506       1.67373       20.8530       2.37358      -1.92136       1.05239      0.317888      0.436936      0.499460      0.546540      0.596299      0.623915
  85   9 3418.7448    3.2665  3.0617 12.4683  0.0000  0.0264   0.0226   0.0715    0.0266   0.0000   444.7872       1.09603       20.5045       4.71103     -0.768897      0.490611      0.471563      0.660580      0.746626      0.838240      0.871079      0.915932
  85  10 3628.5162    2.4751  5.7397 11.9814 -0.0003  0.0484   0.0136   0.1256    0.0249   0.0000   442.8429       2.34289       19.5574       1.26824      -1.65547      -2.00160      0.838327       1.21797       1.34180       1.49236       1.58250       1.65133
  86   1 1401.1103    0.1398  0.1918  8.8265  0.0000  0.0077   0.0043   0.0191    0.0160   0.0000   440.2420     -0.319114       21.5198      0.517597      -3.19489     -0.443837      0.152055      0.188489      0.234460      0.237899      0.251121      0.275203
  86   2 1743.9055    0.4003  0.5553  9.0816  0.0000  0.0107   0.0061   0.0265    0.0270   0.0000   441.0009    -0.0424809       20.8705      0.125917      -3.21242    -0.0407529      0.197924      0.280748      0.316270      0.345928      0.381106      0.389018
  86   3 2028.2406    0.7820  0.9264  9.6552  0.0000  0.0130   0.0091   0.0343    0.0412   0.0000   441.6895      0.283046       21.7323      0.546906      -2.24222     -0.271328      0.237671      0.325073      0.371829      0.412968      0.450605      0.464054
  86   4 2294.0752    1.3374  1.3332 10.5470  0.0000  0.0166   0.0132   0.0425    0.0423   0.0000   441.4300     -0.195734       21.6185      0.693587      -2.92980     -0.181415      0.293849      0.406002      0.459257      0.500230      0.547321      0.550599
  86   5 2537.2290    2.1159  1.5255 11.4843 -0.0001  0.0171   0.0196   0.0461    0.0376   0.0000   441.7342      0.215896       21.4252       1.28765      -4.23804      -1.04762      0.316858      0.438796      0.487878      0.534644      0.580998      0.615570
  86   6 2771.5148    3.1626  1.4013 12.2662  0.0000  0.0157   0.0299   0.0429    0.0402   0.0000   442.2317       1.62848       21.6551      0.695812      -4.63687      0.414262      0.287572      0.393647      0.449990      0.498955      0.518931      0.543731
  86   7 2999.0829    4.2180  1.3853 12.7999  0.0042  0.0155   0.0399   0.0414    0.0450   0.0000   441.9127       1.35287       20.8692       1.25730      -3.32478     -0.560084      0.285920      0.391985      0.446093      0.491939      0.537586      0.566959
  86   8 3218.6853    4.2389  1.7959 12.8658  0.0000  0.0180   0.0355   0.0489    0.0354   0.0000   442.8738       1.02779       21.0242       1.45278      -2.44627     -0.366899      0.329269      0.453108      0.520702      0.558132      0.615979      0.636795
  86   9 3432.9137    3.2550  3.2220 12.3381  0.0000  0.0270   0.0215   0.0728    0.0278   0.0000   443.1271       1.64187       20.4438       1.03982      0.175819      0.819450      0.469296      0.669376      0.750126      0.838814      0.888957      0.934585
  86  10 3643.3176    2.3914  5.8942 11.9616 -0.0002  0.0505   0.0137   0.1306    0.0272   0.0000   442.6610       5.00172       21.0409     -0.937854      0.924027       4.50718      0.850211       1.25738       1.36984       1.57173       1.60818       1.71443
  87   1 1408.0334    0.1498  0.2003  8.8525  0.0000  0.0080   0.0044   0.0186    0.0162   0.0000   440.0587   -0.00363932       20.8959      0.138467      -3.32656      0.208373      0.150316      0.205323      0.242991      0.255189      0.290686      0.268709
  87   2 1751.4504    0.4040  0.5045  9.1203  0.0000  0.0099   0.0063   0.0244    0.0265   0.0000   440.9461    -0.0366389       21.2330      0.303040      -3.34686     -0.385319      0.184539      0.242039      0.289260      0.324309      0.339657      0.372240
  87   3 2037.0568    0.7822  1.0403  9.7169 -0.0000  0.0148   0.0089   0.0381    0.0427   0.0000   441.8677     -0.552898       20.4012      0.684082      -3.62644     0.0361508      0.256603      0.365826      0.411099      0.464518      0.510156      0.521526
  87   4 2303.7717    1.3680  1.5146 10.4926 -0.0041  0.0172   0.0125   0.0453    0.0382   0.0000   442.5874      0.351533       21.3309      0.801315      -2.99928      0.620984      0.304446      0.416306      0.476174      0.515766      0.553811      0.584260
  87   5 2547.7783    2.1450  1.5650 11.5145  0.0000  0.0174   0.0195   0.0467    0.0373   0.0000   441.9387       1.20187       21.4319      0.802142      -2.76602       1.53868      0.313326      0.434991      0.487748      0.549985      0.593786      0.605937
  87   6 2783.1729    3.1719  1.5058 12.1981 -0.0000  0.0169   0.0288   0.0436    0.0409   0.0000   442.9329      0.958459       21.5531       1.35894      -2.81149     -0.356482      0.293204      0.416153      0.476244      0.517952      0.535067      0.580667
  87   7 3011.5761    4.2024  1.3829 12.8459  0.0002  0.0155   0.0391   0.0417    0.0395   0.0000   442.9407       1.65652       21.7541       1.03164      -2.59136      0.433306      0.269401      0.385372      0.420249      0.470488      0.508662      0.523354
  87   8 3231.9256    4.1365  1.8696 12.7630  0.0000  0.0184   0.0336   0.0496    0.0348   0.0000   443.0552       2.26403       19.9832       2.21120     -0.877640     -0.396639      0.322816      0.455860      0.508524      0.576006      0.619050      0.649925
  87   9 3447.0477    3.1926  3.5591 12.2836  0.0000  0.0287   0.0202   0.0777    0.0269   0.0000   442.7909       1.78129       19.9893       2.98932      -1.05943     -0.740679      0.503641      0.719653      0.791884      0.904416      0.963903       1.01825
  87  10 3658.1740    2.3195  5.8670 11.8865 -0.0026  0.0492   0.0122   0.1302    0.0256   0.0000   443.4161       3.00953       18.8441       4.38407      -1.58042      -1.05995      0.838389       1.17691       1.34482       1.47707       1.57340       1.65435
  88   1 1414.9123    0.1599  0.1865  8.8775  0.0000  0.0066   0.0045   0.0173    0.0160   0.0000   439.9497     -0.219074       21.9433     -0.442833      -3.12410     -0.280130      0.119846      0.159233      0.187479      0.203154      0.207811      0.222629
  88   2 1758.9026    0.4277  0.5767  9.1043 -0.0000  0.0107   0.0062   0.0269    0.0281   0.0000   440.7400      0.116948       21.7206      0.726665      -3.97872      0.482955      0.198467      0.278289      0.306438      0.343238      0.365889      0.384993
  88   3 2045.8194    0.8228  0.9939  9.7337  0.0002  0.0141   0.0092   0.0348    0.0429   0.0000   442.0636      0.327001       21.1953     -0.157145      -3.44516     -0.355175      0.237694      0.347363      0.375382      0.435448      0.460021      0.469549
  88   4 2313.4293    1.3809  1.4066 10.6052 -0.0000  0.0168   0.0132   0.0430    0.0404   0.0000   442.1381      0.180628       21.6708      0.506479      -2.57368      0.498463      0.291830      0.412911      0.459762      0.520808      0.569032      0.578545
  88   5 2558.2250    2.2570  1.5682 11.5095  0.0001  0.0171   0.0201   0.0460    0.0389   0.0000   442.3951      0.973111       21.1073    -0.0169518      -3.31659     -0.295362      0.301129      0.415398      0.463915      0.506110      0.566202      0.573024
  88   6 2794.7647    3.2170  1.4778 12.3354 -0.0004  0.0165   0.0297   0.0436    0.0387   0.0000   442.5404      0.562499       20.7625      0.287650      -3.75480      0.747175      0.288390      0.412547      0.458138      0.505098      0.542256      0.569809
  88   7 3023.9773    4.2845  1.3863 13.0919 -0.0012  0.0158   0.0409   0.0425    0.0394   0.0000   442.8431       1.32969       20.6077       1.25324      -3.22719     -0.166144      0.277307      0.393697      0.432506      0.481792      0.524488      0.532883
  88   8 3245.1509    4.1094  1.9574 12.7406  0.0000  0.0188   0.0321   0.0503    0.0341   0.0000   443.0296       2.29100       20.7087       1.85037      -3.22797       1.82419      0.328655      0.455357      0.515734      0.573989      0.608229      0.630775
  88   9 3461.0529    3.0599  3.7027 12.3145 -0.0008  0.0306   0.0193   0.0818    0.0265   0.0000   442.5572       2.04955       21.7479      0.953450      -2.86245       1.50905      0.527207      0.757718      0.846648      0.938806       1.01360       1.07659
  89   1 1421.7207    0.1612  0.2296  8.7927  0.0000  0.0081   0.0043   0.0193    0.0165   0.0000   440.2640     0.0486351       21.1260     -0.229341      -3.24532     -0.273737      0.140074      0.194058      0.230678      0.249564      0.268064      0.283159
  89   2 1766.3377    0.4205  0.6110  9.0752  0.0001  0.0110   0.0061   0.0285    0.0289   0.0000   441.1028     -0.177334       21.2805     -0.171989      -3.22791     0.0299465      0.195754      0.265615      0.307243      0.344551      0.368191      0.383098
  89   3 2054.5319    0.8077  1.0288  9.8586  0.0000  0.0145   0.0093   0.0379    0.0407   0.0000   441.8399     -0.602305       21.2618     -0.447231      -3.10713     -0.776646      0.253833      0.363554      0.399981      0.437069      0.479857      0.503039
  89   4 2322.9716    1.3993  1.4800 10.6877  0.0000  0.0174   0.0132   0.0461    0.0371   0.0000   442.4922      0.751513       21.6689      0.929900      -2.19930     0.0310873      0.294358      0.412895      0.461201      0.518524      0.544838      0.570230
  89   5 2568.6735    2.2478  1.5903 11.4605  0.0029  0.0171   0.0197   0.0458    0.0389   0.0000   442.4490      0.329887       22.1262      0.676656      -2.79601     0.0550440      0.301529      0.422557      0.470809      0.521532      0.554325      0.584730
  89   6 2806.3055    3.2928  1.4265 12.2822 -0.0000  0.0159   0.0304   0.0422    0.0409   0.0000   442.3530       1.08969       20.8398      0.958282      -2.84538     0.0524165      0.276308      0.387722      0.431136      0.491603      0.527975      0.545904
  89   7 3036.3151    4.3638  1.4420 12.7127  0.0000  0.0156   0.0393   0.0407    0.0446   0.0000   442.5136       1.21900       21.6941       2.00863      -3.41276     0.0342390      0.276649      0.384753      0.429639      0.476223      0.501011      0.546680
  89   8 3258.2123    4.1242  2.0250 12.6527 -0.0001  0.0187   0.0315   0.0511    0.0342   0.0000   442.9569       1.69319       20.2179      0.145269      -1.76428      0.806305      0.330107      0.453228      0.527057      0.575294      0.628471      0.646467
  89   9 3475.0045    3.1123  4.1083 12.1589  0.0005  0.0329   0.0184   0.0858    0.0274   0.0000   443.8232       1.56134       20.5891       1.22617      0.119177      -2.40073      0.557357      0.786263      0.888953      0.990756       1.05895       1.10659
  89  10 3687.7525    2.1547  6.1321 11.8382 -0.0005  0.0547   0.0114   0.1405    0.0258   0.0000   443.0284       3.70237       23.2924     0.0621831      -4.34198      0.800236      0.901815       1.30351       1.44948       1.61270       1.70927       1.77718
  90   0  964.7605    0.0340  0.0322  9.0344  0.0004  0.0165   0.0058   0.0193    0.0134   0.0000   436.8002     -0.111447       21.0896      0.471151      -4.09995     -0.704946      0.294394      0.377091      0.551610      0.472901      0.567031      0.594454
  90   1 1428.5164    0.1613  0.2333  8.8023  0.0000  0.0080   0.0043   0.0202    0.0165   0.0000   440.0663     0.0148417       21.3473      0.383851      -3.26328     -0.195921      0.157466      0.206705      0.247349      0.280564      0.310205      0.324783
  90   2 1773.6688    0.4388  0.6311  9.0358  0.0000  0.0108   0.0061   0.0284    0.0299   0.0000   440.9541     0.0917455       20.6787     -0.206057      -2.86577     -0.139943      0.188662      0.251934      0.292533      0.320407      0.347293      0.352577
  90   3 2063.1953    0.8319  1.0241  9.7710  0.0009  0.0140   0.0094   0.0365    0.0433   0.0000   442.2039   -0.00312333       20.8902     -0.251443      -2.10291      0.289801      0.247926      0.341132      0.385313      0.433488      0.470078      0.484070
  90   4 2332.4855    1.4275  1.4587 10.6891  0.0000  0.0167   0.0132   0.0447    0.0373   0.0000   442.4891       1.20323       21.7407     -0.758891      -3.49575     0.0997145      0.292484      0.401671      0.462182      0.515822      0.540100      0.566385
  90   5 2579.0123    2.2322  1.6672 11.5753  0.0000  0.0180   0.0193   0.0475    0.0349   0.0000   442.6394       1.63982       19.9516      0.785022      -2.36070      0.685330      0.307585      0.420105      0.493273      0.533305      0.569702      0.588539
  90   6 2817.8061    3.3916  1.3961 12.4866  0.0000  0.0158   0.0317   0.0414    0.0381   0.0000   442.4378    -0.0195110       22.0550       1.46135      -2.77182      0.742338      0.276247      0.386652      0.430735      0.488224      0.512822      0.539753
  90   7 3048.6099    4.2409  1.5032 12.8772  0.0000  0.0163   0.0377   0.0433    0.0379   0.0000   442.6220       1.53704       21.3797       2.30164      -2.64213      0.636311      0.276762      0.389045      0.436304      0.487740      0.524736      0.540913
  90   8 3271.2661    3.9708  2.1069 12.7690  0.0000  0.0199   0.0305   0.0541    0.0320   0.0000   443.6861       1.46293       21.3535       2.45054      -1.53101     0.0383152      0.336657      0.482423      0.539820      0.592761      0.620690      0.660964
  90   9 3488.8856    2.9448  3.9997 12.2259 -0.0006  0.0327   0.0176   0.0886    0.0261   0.0000   443.0131       1.68711       20.5623       2.43610     -0.929850     0.0153383      0.543789      0.779422      0.867986      0.971759       1.02682       1.06818
  91   1 1435.2496    0.1696  0.2202  8.8334  0.0000  0.0076   0.0043   0.0180    0.0161   0.0000   439.8761     -0.321657       21.0428    -0.0493549      -3.32901     -0.132052      0.145748      0.210917      0.239410      0.259599      0.269721      0.286972
  91   2 1780.9511    0.4501  0.6297  9.1049 -0.0000  0.0114   0.0062   0.0272    0.0295   0.0000   440.6713      0.345574       21.8223      0.793157      -2.75335      0.506104      0.191457      0.281672      0.303670      0.343998      0.376838      0.386353
  91   3 2071.8102    0.8592  1.0231  9.8911  0.0000  0.0142   0.0096   0.0367    0.0419   0.0000   441.3371    -0.0402325       21.4601     -0.397045      -3.37414      0.734109      0.234477      0.323156      0.364481      0.413177      0.450541      0.465551
  91   4 2341.8504    1.4658  1.5203 10.7680  0.0010  0.0169   0.0134   0.0460    0.0376   0.0000   442.7021      0.127983       21.4703       1.16412      -3.02224     -0.548849      0.294527      0.401023      0.461435      0.505052      0.540920      0.567346
  91   5 2589.3815    2.3338  1.6370 11.6202  0.0001  0.0174   0.0202   0.0468    0.0364   0.0000   441.8890      0.732654       21.7971      0.394714      -2.91881     -0.902248      0.292383      0.406637      0.465535      0.500548      0.545413      0.561178
  91   6 2829.1814    3.3677  1.3864 12.5783 -0.0000  0.0159   0.0317   0.0424    0.0368   0.0000   442.9084      0.282877       21.6026       1.84857      -2.11412      0.616802      0.264535      0.370699      0.415693      0.462730      0.501128      0.519744
  91   7 3060.7264    4.3067  1.4232 13.0336 -0.0000  0.0154   0.0398   0.0430    0.0379   0.0000   442.3805      0.852732       22.2564       1.39924      -3.79882     -0.441546      0.267454      0.366512      0.413559      0.463069      0.491214      0.505741
  91   8 3284.2215    4.0085  2.2485 12.7249 -0.0000  0.0201   0.0292   0.0551    0.0310   0.0000   442.8317       1.92974       20.1080       2.18167      -2.21983      0.726420      0.336813      0.478467      0.537159      0.606047      0.630806      0.673712
  91   9 3502.6101    3.0500  4.4738 12.1619  0.0004  0.0353   0.0164   0.0937    0.0255   0.0000   444.0867       4.10004       20.9051       1.75396     -0.214546      0.410000      0.581317      0.835977      0.927759       1.02977       1.08930       1.13725
  92   1 1441.9343    0.1603  0.2327  8.8532  0.0000  0.0083   0.0042   0.0192    0.0162   0.0000   440.2945     -0.169434       21.1867      0.343938      -3.17600     -0.238450      0.141842      0.204138      0.232275      0.254065      0.260217      0.279431
  92   2 1788.1988    0.4725  0.6269  9.1240  0.0000  0.0106   0.0064   0.0268    0.0294   0.0000   440.8646     -0.444428       21.1604    -0.0229566      -3.13217     0.0118548      0.183471      0.252321      0.290236      0.319669      0.351808      0.367845
  92   3 2080.3605    0.8710  1.0840  9.9458  0.0000  0.0146   0.0095   0.0385    0.0416   0.0000   442.0332      0.172818       21.7011     -0.530145      -3.65084      0.524615      0.239892      0.331096      0.373574      0.413102      0.449942      0.462979
  92   4 2351.2215    1.4687  1.5532 10.8073  0.0000  0.0182   0.0134   0.0452    0.0370   0.0000   442.1481      0.537466       21.0897     -0.235446      -3.97217       1.17872      0.297011      0.429480      0.471407      0.539542      0.563842      0.596283
  92   5 2599.6344    2.3987  1.5579 11.6908  0.0000  0.0168   0.0211   0.0452    0.0379   0.0000   442.1790      0.484050       20.9071      0.526773      -2.78031      0.171760      0.285402      0.396572      0.452851      0.492348      0.535962      0.559857
  92   6 2840.5070    3.5290  1.4474 12.3566  0.0000  0.0159   0.0314   0.0413    0.0419   0.0000   443.1288       1.57143       21.2233       1.38686      -1.96292    -0.0242285      0.265956      0.385163      0.423038      0.475967      0.498517      0.518174
  92   7 3072.9062    4.3699  1.5649 12.8930  0.0000  0.0163   0.0376   0.0435    0.0373   0.0000   442.8664       1.20630       21.7012       1.48197      -3.14022      0.685994      0.277148      0.385079      0.435100      0.476816      0.512695      0.538255
  92   8 3297.1555    3.8772  2.2456 12.6858  0.0001  0.0206   0.0283   0.0548    0.0314   0.0000   442.8349       1.93571       20.3086       1.93660      -2.04852     -0.655440      0.334658      0.481168      0.534825      0.592191      0.638440      0.661485
  92   9 3516.4107    2.8951  4.4209 12.2508 -0.0008  0.0359   0.0163   0.0962    0.0252   0.0000   442.1431       1.01029       20.9758       3.11588      -1.85374     -0.734566      0.587006      0.831409      0.934834       1.05686       1.09663       1.15212
  93   0  980.3046    0.0265  0.0071  8.9933  0.0000  0.0194   0.0052   0.0051    0.0129   0.0000   436.4884     -0.307739       22.1374     -0.466930      -4.88820       1.08736      0.200373      0.403493      0.466472      0.306940      0.486844      0.473336
  93   1 1448.5696    0.1642  0.2133  8.8098  0.0000  0.0072   0.0043   0.0176    0.0161   0.0000   440.1537     -0.215691       21.4526      0.155500      -3.31579     -0.208704      0.127646      0.161143      0.191707      0.231769      0.228612      0.235486
  93   2 1795.3442    0.4651  0.6452  9.1502  0.0000  0.0110   0.0064   0.0280    0.0299   0.0000   440.6661     -0.208130       21.8166     -0.155838      -3.21768      0.321653      0.184487      0.255613      0.291817      0.319428      0.349216      0.371835
  93   3 2088.8383    0.8809  1.1476  9.8657  0.0000  0.0149   0.0095   0.0391    0.0445   0.0000   441.7543      0.274310       21.2967     -0.420578      -2.71529     0.0583460      0.253101      0.344316      0.391344      0.431807      0.462714      0.488082
  93   4 2360.5016    1.5313  1.6131 10.7366  0.0000  0.0182   0.0134   0.0459    0.0374   0.0000   442.2942      0.819199       21.4455     -0.395903      -3.36364     0.0358888      0.290841      0.421969      0.473938      0.509284      0.553324      0.581195
  93   5 2609.8480    2.4462  1.6581 11.5824  0.0030  0.0170   0.0205   0.0463    0.0385   0.0000   442.2119      0.649947       22.1249    -0.0102050      -3.51145      0.688718      0.284754      0.398606      0.453134      0.487471      0.536932      0.552372
  93   6 2851.7451    3.5270  1.4965 12.4550 -0.0000  0.0161   0.0311   0.0424    0.0382   0.0000   442.7541       1.57418       21.2407      0.953316      -2.37346     -0.103980      0.270143      0.371833      0.429155      0.466845      0.510065      0.531246
  93   7 3084.8953    4.3024  1.6022 12.8663  0.0000  0.0164   0.0362   0.0442    0.0353   0.0000   441.8890       1.50102       21.1096       1.31630      -3.01114     -0.249686      0.269965      0.381760      0.426521      0.473498      0.515852      0.539246
  93   8 3309.9711    3.8036  2.3329 12.7511  0.0000  0.0211   0.0281   0.0577    0.0301   0.0000   442.8396       2.47469       20.2411      0.673354      -1.42998      0.624823      0.344014      0.486725      0.551445      0.595832      0.651511      0.678584
  93   9 3530.0234    2.8703  4.7481 12.2621  0.0010  0.0392   0.0165   0.1038    0.0256   0.0000   444.7272       2.78646       19.1859       3.23901      0.282063     -0.307359      0.620141      0.888920      0.979500       1.13334       1.15089       1.23424
  94   0  985.4061    0.0280  0.0074  9.0408 -0.0061  0.0154   0.0059   0.0046    0.0129   0.0000   437.0289     -0.971936       20.4827     -0.350276      -4.01883      0.570565      0.273871      0.363752      0.409681      0.398528      0.390882      0.571627
  94   1 1455.1588    0.1809  0.2397  8.8357  0.0000  0.0081   0.0044   0.0174    0.0166   0.0000   440.0850    -0.0116225       21.6271     -0.418377      -3.86862    -0.0554106      0.142984      0.193112      0.208075      0.242448      0.259590      0.269731
  94   2 1802.4787    0.4813  0.6792  9.1488  0.0000  0.0111   0.0063   0.0287    0.0311   0.0000   440.7993     -0.342461       21.5852     0.0623786      -4.11201      0.241690      0.191481      0.268107      0.301469      0.334891      0.378811      0.389954
  94   3 2097.2855    0.8962  1.1543  9.8972  0.0000  0.0149   0.0095   0.0394    0.0455   0.0000   441.2284     -0.107041       21.8337     -0.180740      -2.85740      0.348974      0.243683      0.344569      0.388170      0.421646      0.459699      0.480363
  94   4 2369.7117    1.5390  1.5756 10.8748 -0.0000  0.0179   0.0136   0.0461    0.0371   0.0000   441.5881      0.459072       21.3055     -0.236046      -1.38454     0.0726471      0.287260      0.410542      0.457216      0.517769      0.547339      0.569058
  94   5 2620.0244    2.4786  1.5948 11.8085  0.0000  0.0171   0.0212   0.0455    0.0349   0.0000   442.6492      0.301225       20.6549      0.532456      -3.58274    -0.0758772      0.278763      0.391782      0.444483      0.503642      0.520573      0.545144
  94   6 2862.9348    3.6349  1.4461 12.6194  0.0000  0.0159   0.0327   0.0416    0.0383   0.0000   442.2962       1.34726       21.3481       1.53886      -2.06233     -0.975266      0.259175      0.367209      0.402452      0.459024      0.483190      0.513502
  94   7 3096.8784    4.4260  1.5816 12.8351 -0.0027  0.0162   0.0368   0.0427    0.0371   0.0000   443.1072       1.17323       21.2630       1.45309      -1.77161      0.336746      0.266248      0.373367      0.426142      0.462521      0.509536      0.522459
  94   8 3322.7785    3.7170  2.5294 12.7710  0.0000  0.0223   0.0263   0.0598    0.0278   0.0000   442.9780       1.14757       20.8413      0.928142      -2.31703       1.19574      0.363597      0.511108      0.581696      0.642998      0.688819      0.723136
  94   9 3543.6470    2.7359  4.5653 12.2704 -0.0017  0.0376   0.0158   0.1036    0.0255   0.0000   443.2998       1.64600       20.5340       3.03376     -0.677885     -0.571357      0.592578      0.854481      0.957996       1.06624       1.12082       1.17330
  95   0  990.5296    0.0288  0.0150  9.0165  0.0000  0.0124   0.0050   0.0086    0.0129   0.0000   436.9750     -0.562026       21.9531      0.713940      -4.47493      -1.50435      0.176391      0.271681      0.330968      0.299791      0.366421      0.454164
  95   1 1461.7011    0.1782  0.2353  8.8212  0.0000  0.0076   0.0043   0.0177    0.0164   0.0000   440.0111    -0.0811635       21.2797     0.0169333      -2.95445     -0.685710      0.128947      0.172717      0.183636      0.203853      0.229617      0.241119
  95   2 1809.5217    0.4850  0.6392  9.1988  0.0000  0.0107   0.0064   0.0271    0.0289   0.0000   440.7437    -0.0794932       21.3383     0.0588432      -2.99043      0.247071      0.171091      0.246290      0.268482      0.302625      0.323400      0.323943
  95   3 2105.7131    0.9017  1.1440  9.9981 -0.0000  0.0150   0.0096   0.0389    0.0425   0.0000   442.1630     -0.307813       20.9512       1.05622      -2.50516      0.164983      0.244964      0.343542      0.389652      0.428505      0.472636      0.484551
  95   4 2378.7936    1.5788  1.6914 10.8452  0.0001  0.0182   0.0135   0.0480    0.0361   0.0000   442.5843      0.277105       21.7360      0.910302      -3.09368     -0.287533      0.295785      0.417025      0.471185      0.513760      0.548932      0.571730
  95   5 2630.1351    2.4809  1.5860 11.8081 -0.0035  0.0175   0.0213   0.0446    0.0343   0.0000   442.4010      0.315106       21.9924     -0.325940      -2.40996       1.22713      0.275486      0.395540      0.440543      0.494573      0.530583      0.555247
  95   6 2874.0689    3.6364  1.4484 12.6086  0.0000  0.0159   0.0329   0.0428    0.0386   0.0000   441.8855       1.85475       22.1263       1.42236      -2.95083      0.168109      0.255693      0.367086      0.409753      0.456513      0.483586      0.509374
  95   7 3108.7683    4.3027  1.5972 12.9533 -0.0005  0.0166   0.0365   0.0444    0.0344   0.0000   443.2124       1.56707       21.3760       2.05020      -2.47865       1.05765      0.266081      0.384420      0.423549      0.473126      0.508348      0.535966
  95   8 3335.4289    3.6889  2.7756 12.6209  0.0000  0.0236   0.0245   0.0628    0.0276   0.0000   442.9384      0.251171       19.3452       2.59349      -1.06985     -0.974643      0.371817      0.538064      0.596910      0.666747      0.715843      0.750848
  95   9 3557.1374    2.8702  5.3801 12.0423  0.0007  0.0404   0.0086   0.1029    0.0066   0.0000   441.5475       1.43545       21.4165       1.42703      -5.68380     -0.870713      0.674586      0.880309       1.08716       1.11737       1.28781       1.25150
  96   0  995.5683    0.0404  0.0336  9.0225  0.0000  0.0155   0.0050   0.0139    0.0129   0.0000   437.0966     -0.181663       21.1625     -0.888217      -3.42967       1.77182      0.317521      0.431417      0.461788      0.461480      0.528895      0.425685
  96   1 1468.1927    0.1847  0.2734  8.8610  0.0000  0.0083   0.0043   0.0200    0.0168   0.0000   440.0827     -0.273293       21.3973     0.0832358      -3.54974     -0.559303      0.144607      0.189401      0.203598      0.224287      0.247161      0.256681
  96   2 1816.5019    0.4784  0.6682  9.3026  0.0000  0.0114   0.0064   0.0284    0.0296   0.0000   440.7922     -0.249361       21.7295      0.771487      -3.93724     -0.508650      0.178805      0.253851      0.279876      0.324246      0.334824      0.346686
  96   3 2113.9880    0.9309  1.2068 10.0278  0.0003  0.0153   0.0096   0.0395    0.0415   0.0000   441.6774     0.0579682       20.7679     -0.197900      -3.16498     -0.206426      0.239569      0.335886      0.380391      0.424867      0.450445      0.459612
  96   4 2387.9247    1.6256  1.6435 10.9463  0.0000  0.0177   0.0141   0.0468    0.0376   0.0000   441.7119     -0.102456       21.7394       1.59110      -3.01310     -0.686808      0.292673      0.397027      0.442644      0.495102      0.528627      0.557890
  96   5 2640.1470    2.4965  1.6683 11.8735 -0.0001  0.0176   0.0211   0.0469    0.0343   0.0000   442.2763      0.798543       21.5356      0.339393      -4.08602      0.268924      0.279719      0.396595      0.437803      0.492194      0.539009      0.556468
  96   6 2885.1216    3.6614  1.5210 12.5582 -0.0000  0.0159   0.0315   0.0424    0.0368   0.0000   442.4508      0.521898       21.2212      0.702810      -2.58761      0.733479      0.261797      0.371806      0.411767      0.462443      0.501027      0.523740
  96   7 3120.6035    4.3282  1.5875 13.0449 -0.0013  0.0165   0.0371   0.0445    0.0346   0.0000   442.8054       1.52198       20.6827       1.94436      -2.21266      0.826389      0.272002      0.377939      0.426249      0.471666      0.522117      0.539364
  96   8 3348.1070    3.6369  2.8605 12.6424 -0.0001  0.0245   0.0239   0.0642    0.0276   0.0000   443.7182       2.54944       20.7798       2.68297      -1.20300      0.907191      0.376632      0.562370      0.601944      0.699219      0.725499      0.756396
  97   1 1474.6440    0.1873  0.2861  8.8127  0.0000  0.0084   0.0042   0.0202    0.0170   0.0000   440.0957    -0.0885131       21.1586     0.0534672      -3.20851      0.403443      0.136092      0.179951      0.214238      0.237833      0.248112      0.262463
  97   2 1823.4408    0.4964  0.7297  9.2776  0.0000  0.0121   0.0064   0.0297    0.0307   0.0000   440.7618     -0.231077       22.1965      0.674951      -3.36974     -0.121847      0.186090      0.263491      0.292268      0.332353      0.344792      0.377654
  97   3 2122.2836    0.9500  1.2322  9.9895  0.0000  0.0152   0.0097   0.0400    0.0430   0.0000   441.6656     -0.109885       21.6412     -0.233533      -3.72197      0.684676      0.246215      0.340922      0.388723      0.429527      0.458829      0.463362
  97   4 2396.8787    1.6569  1.7664 10.9016  0.0000  0.0183   0.0136   0.0486    0.0358   0.0000   441.9849     -0.197309       21.5602       1.74348      -3.03980     -0.798988      0.291265      0.406166      0.462382      0.516249      0.562923      0.577583
  97   5 2650.1436    2.6124  1.7163 11.7491  0.0000  0.0173   0.0214   0.0467    0.0374   0.0000   442.3501       1.29826       22.0331      0.611991      -2.86637      0.293999      0.276794      0.388605      0.430912      0.488804      0.537169      0.553391
  97   6 2896.1533    3.7190  1.5219 12.6044 -0.0000  0.0157   0.0318   0.0427    0.0353   0.0000   442.6299       1.26620       20.9250       1.15131      -2.95995     0.0298755      0.254769      0.360270      0.409243      0.458855      0.498719      0.519265
  97   7 3132.3399    4.3797  1.7217 12.8150 -0.0043  0.0169   0.0351   0.0446    0.0356   0.0000   443.1266       1.21302       21.7927       2.13129      -2.12144      0.142924      0.272977      0.384108      0.428951      0.478125      0.522885      0.546177
  97   8 3360.6813    3.6121  2.9604 12.5688  0.0001  0.0243   0.0234   0.0659    0.0281   0.0000   442.2561       2.24154       20.2233     -0.952300      -1.60933      0.848421      0.383659      0.539619      0.615879      0.684794      0.729840      0.762742
  98   0 1005.6045    0.0371  0.0213  9.0034  0.0000  0.0120   0.0049   0.0097    0.0127   0.0000   436.2894     -0.149515       21.3176      0.478806      -2.90520     -0.480444      0.162089      0.247588      0.245172      0.302373      0.306799      0.273917
  98   1 1481.0530    0.1962  0.2668  8.8271  0.0000  0.0077   0.0043   0.0187    0.0168   0.0000   439.9794     -0.342972       21.3013     0.0824357      -3.33000    -0.0278989      0.125558      0.160711      0.200536      0.208146      0.228042      0.238483
  98   2 1830.3470    0.4987  0.7293  9.2981  0.0000  0.0117   0.0064   0.0304    0.0305   0.0000   440.4571     -0.469709       21.5425     -0.495152      -3.02982      0.346383      0.180631      0.252376      0.282679      0.323089      0.342364      0.355738
  98   3 2130.5656    0.9628  1.2811  9.9634  0.0000  0.0162   0.0095   0.0403    0.0425   0.0000   441.4262      0.202997       21.6120      0.197136      -2.88063      0.642848      0.243607      0.355669      0.396193      0.446289      0.461658      0.495682
  98   4 2405.8141    1.6591  1.6597 11.0357 -0.0001  0.0182   0.0141   0.0468    0.0350   0.0000   441.1301      0.580033       20.7820      0.372142      -2.69947     0.0228030      0.280078      0.395200      0.443297      0.492421      0.552079      0.556000
  98   5 2660.0988    2.6000  1.6777 11.8528  0.0000  0.0173   0.0214   0.0456    0.0351   0.0000   442.4905       1.55473       20.8226       1.30421      -3.24233     -0.113191      0.271050      0.378698      0.424915      0.476139      0.503049      0.521117
  98   6 2907.0563    3.8181  1.5467 12.6219  0.0000  0.0160   0.0324   0.0423    0.0367   0.0000   442.5119       1.78142       21.9034       1.54753      -3.46312      0.329069      0.253050      0.349778      0.393464      0.444098      0.460642      0.478530
  98   7 3144.0320    4.3872  1.6876 12.9091  0.0001  0.0166   0.0353   0.0446    0.0353   0.0000   442.4575       1.79423       20.5496      0.525450      -2.23949     -0.154523      0.263573      0.372251      0.416921      0.462725      0.497527      0.518473
  98   8 3373.2195    3.5572  3.1239 12.5358 -0.0000  0.0255   0.0223   0.0683    0.0274   0.0000   443.4470       2.01869       19.9812       2.90011      0.432765     -0.233720      0.390747      0.555912      0.623520      0.698017      0.752417      0.786397
  98   9 3597.3595    2.4763  4.7657 12.1151  0.0000  0.0405   0.0135   0.1084    0.0265   0.0000   443.7104     0.0497380       19.7472       4.31102      -1.98233     -0.196625      0.614638      0.876948      0.976156       1.10147       1.17208       1.21892
  99   1 1487.4195    0.1943  0.2831  8.8152  0.0000  0.0081   0.0043   0.0203    0.0168   0.0000   439.5101     -0.268913       21.4823     -0.268895      -3.44381    -0.0495552      0.128508      0.174435      0.188216      0.215723      0.234438      0.243220
  99   2 1837.1815    0.5171  0.7286  9.1930  0.0000  0.0113   0.0065   0.0291    0.0323   0.0000   440.2491    -0.0491776       21.6765     -0.225808      -2.94074      0.938072      0.180206      0.250544      0.279281      0.312660      0.335705      0.363022
  99   3 2138.6970    0.9780  1.3243 10.0090  0.0000  0.0155   0.0093   0.0422    0.0383   0.0000   441.7479     -0.300108       22.0904     0.0330110      -3.75985      0.128555      0.243269      0.338647      0.389444      0.425514      0.467213      0.491151
  99   4 2414.6589    1.6704  1.6467 11.1559  0.0000  0.0181   0.0143   0.0479    0.0330   0.0000   442.2262      0.871948       21.4564     -0.190899      -3.66469      0.599044      0.274233      0.391503      0.445520      0.492806      0.533289      0.553024
  99   5 2669.9858    2.6573  1.6449 11.9127  0.0000  0.0169   0.0224   0.0457    0.0364   0.0000   442.9899       1.74535       22.1063      0.107358      -4.01570       1.07101      0.271826      0.375318      0.419517      0.470699      0.500338      0.527103
  99   6 2917.9285    3.8448  1.5260 12.6349  0.0000  0.0158   0.0325   0.0425    0.0359   0.0000   442.7373       2.41084       21.4480      0.850838      -2.95616      0.243071      0.245203      0.351643      0.390203      0.430721      0.477623      0.502709
  99   7 3155.6870    4.3902  1.7280 12.8733 -0.0000  0.0168   0.0344   0.0443    0.0336   0.0000   442.6779       2.00416       20.6786      0.867478      -2.82829      0.373558      0.260853      0.367976      0.412545      0.461317      0.504339      0.526282
  99   8 3385.6528    3.5322  3.1982 12.5166  0.0000  0.0260   0.0223   0.0693    0.0276   0.0000   442.4979       2.02444       20.2080      0.448239      -1.85366     -0.770935      0.393685      0.557431      0.630453      0.706821      0.744372      0.788069
 100   1 1493.7464    0.2054  0.3113  8.8538  0.0000  0.0085   0.0043   0.0203    0.0172   0.0000   440.0745     -0.191803       21.5498     -0.269198      -3.52908      0.259674      0.133068      0.182555      0.208052      0.229405      0.256630      0.265265
 100   2 1843.9717    0.5173  0.8129  9.2645 -0.0000  0.0123   0.0062   0.0319    0.0334   0.0000   440.7554     -0.522607       21.1953      0.145104      -3.86657    -0.0254164      0.190545      0.255029      0.303048      0.322703      0.351937      0.365489
 100   3 2146.8576    0.9952  1.3913 10.0538  0.0000  0.0162   0.0094   0.0436    0.0396   0.0000   441.5886      0.602061       21.1605      0.455236      -3.68503      0.257813      0.249207      0.355874      0.389977      0.438539      0.479920      0.489987
 100   4 2423.4594    1.7398  1.7804 11.0491  0.0000  0.0180   0.0140   0.0489    0.0357   0.0000   441.5504      0.702967       20.6095     -0.473620      -3.06112      0.208532      0.284628      0.391108      0.446698      0.494225      0.537010      0.561837
 100   5 2679.8535    2.7117  1.7196 11.9554  0.0000  0.0173   0.0220   0.0467    0.0350   0.0000   442.5416      0.400669       20.9614       1.05571      -3.09360      0.753593      0.264136      0.369491      0.419586      0.466564      0.502850      0.525399
 100   6 2928.7561    3.8894  1.5066 12.8343  0.0000  0.0159   0.0335   0.0420    0.0351   0.0000   442.9160       1.08548       21.3318      0.859092      -2.87159     -0.260295      0.244746      0.352658      0.392007      0.443576      0.487856      0.499857
 100   7 3167.3069    4.3807  1.7563 13.0575  0.0000  0.0170   0.0349   0.0462    0.0325   0.0000   442.9681       1.13422       21.6899       1.10792      -2.18260      0.286381      0.264853      0.362727      0.413885      0.459044      0.490130      0.520141
 100   8 3398.1043    3.3939  3.2635 12.5899 -0.0002  0.0267   0.0213   0.0720    0.0267   0.0000   443.2996       1.97562       20.4347       1.75206     -0.908979      0.825262      0.404030      0.566345      0.640035      0.721026      0.764811      0.799024
 100   9 3623.7507    2.4317  5.6568 12.0098 -0.0043  0.0479   0.0077   0.1219    0.0119   0.0000   443.0030       1.74285       21.6868      0.984450      -2.09659      -1.33477      0.718218       1.02424       1.16618       1.28888       1.38492       1.45917
 101   0 1020.5070    0.0433  0.0479  8.9565  0.0000  0.0176   0.0050   0.0166    0.0128   0.0000   436.8057     -0.316722       19.9563      0.698031      -3.39121     -0.646457      0.243458      0.356478      0.449392      0.435162      0.459967      0.457547
 101   1 1500.0216    0.2028  0.2760  8.8572  0.0000  0.0076   0.0043   0.0186    0.0166   0.0000   439.6732     -0.321147       21.4846      0.249470      -3.65819     -0.134967      0.122717      0.166383      0.185847      0.204519      0.228124      0.255496
 101   2 1850.7161    0.5491  0.8042  9.2199  0.0004  0.0119   0.0065   0.0305    0.0350   0.0000   440.6863     0.0815845       21.5195     0.0605580      -3.55186    -0.0303066      0.180867      0.261862      0.281303      0.329704      0.343433      0.363927
 101   3 2154.9106    1.0147  1.3625  9.9951  0.0000  0.0159   0.0095   0.0428    0.0414   0.0000   441.7541     -0.406664       22.4217    -0.0542046      -3.72040     -0.312696      0.240175      0.346177      0.387720      0.433837      0.467245      0.479241
 101   4 2432.2250    1.7609  1.8516 10.9917 -0.0000  0.0191   0.0139   0.0488    0.0372   0.0000   442.1531    0.00382588       20.9120      0.793034      -2.62849     0.0740595      0.283661      0.401960      0.452239      0.504388      0.532278      0.554809
 101   5 2689.6433    2.7291  1.6637 12.0921  0.0000  0.0171   0.0226   0.0465    0.0328   0.0000   442.2922     0.0766182       21.5181       1.36896      -2.06516      0.194995      0.256558      0.362834      0.406652      0.456505      0.487326      0.504331
 101   6 2939.5098    3.9559  1.4940 12.7752  0.0000  0.0154   0.0336   0.0419    0.0363   0.0000   443.1615       1.23583       21.1322       2.05557      -2.26763     0.0659051      0.236656      0.330043      0.375181      0.418555      0.445243      0.480258
 101   7 3178.8135    4.3312  1.8813 12.9319 -0.0002  0.0178   0.0324   0.0467    0.0311   0.0000   443.2580       1.91666       21.2184       1.80613      -2.25671     -0.672449      0.266960      0.384432      0.421708      0.478078      0.517626      0.539161
 101   8 3410.3949    3.4105  3.4808 12.5582  0.0003  0.0278   0.0209   0.0756    0.0265   0.0000   443.5045       3.33749       20.3258     -0.151848      -1.32838      -1.65904      0.420650      0.590232      0.674917      0.744291      0.804563      0.844555
 102   0 1025.3896    0.0517  0.0638  8.9401  0.0000  0.0140   0.0049   0.0182    0.0129   0.0000   436.9990    -0.0594191       21.4294     -0.419688      -3.05586     -0.991091      0.218351      0.257366      0.332059      0.350726      0.424641      0.389684
 102   1 1506.2474    0.2027  0.2857  8.8206  0.0000  0.0077   0.0043   0.0197    0.0169   0.0000   439.4973     -0.150351       21.6120     -0.328308      -3.51065    -0.0445387      0.124243      0.163199      0.198202      0.226783      0.252172      0.259076
 102   2 1857.4231    0.5628  0.8119  9.2434 -0.0000  0.0119   0.0067   0.0301    0.0355   0.0000   440.4035     -0.180751       21.6122     -0.233741      -2.94576      0.141463      0.184146      0.251452      0.284242      0.320310      0.351985      0.364278
 102   3 2162.9560    1.0367  1.3907 10.0761  0.0000  0.0158   0.0095   0.0425    0.0383   0.0000   441.5580      0.109500       22.0682      0.344847      -3.30341      0.870063      0.235299      0.326106      0.369509      0.403892      0.438635      0.456832
 102   4 2440.9233    1.7803  1.7522 11.1498  0.0000  0.0182   0.0145   0.0486    0.0351   0.0000   441.6793       1.10601       21.8136       1.02144      -2.46609     -0.398737      0.275150      0.387372      0.430509      0.486658      0.528731      0.555615
 102   5 2699.4213    2.8379  1.6933 11.9844  0.0000  0.0167   0.0226   0.0453    0.0345   0.0000   442.7513      0.160747       20.8531       1.12246      -4.01758     0.0641962      0.251807      0.350498      0.399045      0.440620      0.483834      0.504505
 102   6 2950.2265    4.0128  1.5337 12.8006  0.0000  0.0159   0.0336   0.0417    0.0347   0.0000   442.3198      0.855185       21.6706      0.636858      -2.92567     -0.296913      0.236337      0.338687      0.373943      0.422204      0.446539      0.473960
 102   7 3190.2648    4.2937  1.9264 12.9411  0.0000  0.0179   0.0322   0.0488    0.0313   0.0000   442.9355       2.01809       20.7872       1.47666      -2.99802     0.0834169      0.264976      0.374247      0.420710      0.469665      0.509782      0.532049
 102   8 3422.7771    3.3586  3.5398 12.5282  0.0004  0.0284   0.0202   0.0766    0.0263   0.0000   442.9502       1.64342       20.7160       3.12454     -0.486015      -1.91172      0.419496      0.593235      0.664886      0.737568      0.795351      0.823589
 103   0 1030.3244    0.0471  0.0414  8.9679  0.0000  0.0117   0.0046   0.0162    0.0126   0.0000   436.9401     -0.139818       21.8582    -0.0123115      -3.92274      0.242585      0.173737      0.237597      0.307692      0.258562      0.325558      0.300771
 103   1 1512.4382    0.2084  0.2965  8.8553  0.0000  0.0079   0.0042   0.0190    0.0170   0.0000   439.6877    0.00857281       21.3172     0.0712492      -3.55627     0.0400642      0.121723      0.164939      0.189961      0.198806      0.219973      0.232666
 103   2 1864.0612    0.5629  0.7677  9.4342  0.0000  0.0115   0.0068   0.0295    0.0322   0.0000   440.2949    -0.0612404       21.4346     -0.262566      -2.88865      0.447204      0.175142      0.239451      0.268019      0.306476      0.320470      0.352818
 103   3 2170.9618    1.0375  1.4200 10.2225  0.0000  0.0167   0.0096   0.0434    0.0366   0.0000   441.1201    -0.0677522       21.3597     -0.204250      -3.24298      0.143528      0.243530      0.350609      0.377846      0.441694      0.466890      0.486071
 103   4 2449.5684    1.8186  1.7949 11.1555 -0.0045  0.0181   0.0146   0.0489    0.0358   0.0000   442.5931     -0.110074       21.1754     -0.552656      -1.91778       1.85747      0.275295      0.377765      0.439859      0.477819      0.517254      0.545028
 103   5 2709.1689    2.8501  1.6683 12.0326 -0.0000  0.0165   0.0228   0.0449    0.0347   0.0000   442.0234      0.997730       21.3532      0.669555      -2.41566      0.388081      0.244897      0.341036      0.383674      0.435251      0.478495      0.497983
 103   6 2960.8586    4.0074  1.5428 12.8913  0.0000  0.0160   0.0336   0.0422    0.0344   0.0000   443.7733      0.941551       21.7015       1.35949      -2.12843     -0.130319      0.237088      0.332640      0.373327      0.421993      0.438376      0.465972
 103   7 3201.6610    4.3326  1.9240 12.8769 -0.0000  0.0174   0.0320   0.0472    0.0329   0.0000   443.1269       1.92755       21.2925       1.26353      -2.97264     -0.367043      0.263419      0.364619      0.417720      0.457425      0.503379      0.526592
 103   8 3435.0198    3.3236  3.6151 12.5087 -0.0002  0.0287   0.0196   0.0779    0.0270   0.0000   443.3181       1.68825       19.7635       2.07420      -2.05840       1.47449      0.423895      0.585693      0.672959      0.745614      0.793873      0.830653
 104   0 1035.1766    0.0361  0.0265  8.9672  0.0000  0.0135   0.0046   0.0110    0.0124   0.0000   436.4799      0.250141       21.6632      0.409211      -3.78512     -0.559046      0.167600      0.260820      0.362279      0.271456      0.333675      0.303309
 104   1 1518.5953    0.2144  0.3381  8.8578  0.0000  0.0086   0.0042   0.0215    0.0176   0.0000   439.7499     -0.484438       21.2078     -0.415887      -3.25276      0.459635      0.133463      0.177986      0.201864      0.221797      0.239254      0.256650
 104   2 1870.6612    0.5641  0.8557  9.3781  0.0000  0.0123   0.0065   0.0320    0.0339   0.0000   440.3522    -0.0241803       21.2984     0.0732213      -2.91565     -0.375214      0.182166      0.246733      0.290858      0.316881      0.331737      0.348945
 104   3 2178.8741    1.0549  1.4539 10.2421  0.0043  0.0165   0.0098   0.0450    0.0385   0.0000   441.5754     -0.239383       21.5491      0.193630      -3.14195      0.603622      0.242526      0.343435      0.392887      0.431758      0.457594      0.488862
 104   4 2458.1330    1.8429  1.7532 11.2434 -0.0002  0.0180   0.0148   0.0477    0.0352   0.0000   441.9645      0.929317       20.7770      0.241983      -2.29959     -0.575154      0.268212      0.364833      0.428595      0.466976      0.510762      0.529889
 104   5 2718.8036    2.8293  1.6903 12.1753 -0.0000  0.0169   0.0230   0.0463    0.0334   0.0000   442.3238      0.831189       21.3056      0.894783      -2.62964     -0.865118      0.255271      0.356922      0.403601      0.442465      0.484005      0.513702
 104   6 2971.4358    4.1100  1.5706 12.8719  0.0000  0.0159   0.0338   0.0421    0.0352   0.0000   442.7420       1.48006       21.4149      0.645649      -2.52946      0.377788      0.235695      0.332109      0.378999      0.417934      0.456642      0.476383
 104   7 3212.9842    4.2309  2.0099 12.9007 -0.0000  0.0181   0.0308   0.0491    0.0315   0.0000   442.7983       1.04031       21.0491       1.33306      -1.74588      0.695568      0.271427      0.378361      0.424188      0.472451      0.493268      0.525770
 104   8 3447.1756    3.2768  4.0070 12.4532  0.0024  0.0316   0.0183   0.0847    0.0274   0.0000   444.0754       2.13739       19.1354       3.21276      0.209826      0.126144      0.464431      0.650443      0.732600      0.829800      0.873233      0.917531
 105   0 1039.9778    0.0304  0.0201  8.9453 -0.0054  0.0123   0.0045   0.0104    0.0123   0.0000   436.9793      0.197107       21.8304      0.198016      -4.52248    -0.0443385      0.178310      0.302552      0.308067      0.338770      0.354849      0.442702
 105   1 1524.7154    0.2271  0.3108  8.8369  0.0000  0.0080   0.0044   0.0184    0.0174   0.0000   439.6220     -0.140496       21.0739      0.143924      -3.50321     -0.299498      0.118501      0.163311      0.185235      0.207100      0.227155      0.236740
 105   2 1877.2528    0.5690  0.8381  9.4135  0.0000  0.0121   0.0067   0.0318    0.0334   0.0000   440.3396     0.0354990       21.4425      0.242291      -3.23253      0.331335      0.181998      0.246632      0.276224      0.313960      0.343695      0.360722
 105   3 2186.7243    1.0833  1.3924 10.3399  0.0000  0.0159   0.0100   0.0435    0.0357   0.0000   441.2609      0.150431       21.6080      0.898394      -3.70594      0.403744      0.235690      0.322570      0.373746      0.415369      0.441407      0.469585
 105   4 2466.6828    1.8702  1.8242 11.2475 -0.0003  0.0184   0.0149   0.0496    0.0353   0.0000   442.2790      0.607908       21.2108      0.716426      -3.24590    -0.0745487      0.268760      0.371745      0.425593      0.471642      0.491504      0.521221
 105   5 2728.4504    2.9537  1.6380 12.2218  0.0000  0.0168   0.0242   0.0446    0.0338   0.0000   442.4437      0.739334       20.7316      0.810982      -2.57376     0.0199643      0.241329      0.343317      0.384312      0.437903      0.465623      0.488924
 105   6 2981.8889    4.1303  1.5550 12.8092  0.0000  0.0155   0.0337   0.0418    0.0356   0.0000   442.8412      0.699789       21.8206      0.833260      -2.94400       1.04050      0.223909      0.316770      0.356791      0.391112      0.430617      0.438000
 105   7 3224.2978    4.2400  2.0365 12.9032  0.0000  0.0182   0.0306   0.0490    0.0309   0.0000   442.9243       1.38178       21.0047       1.67275      -3.69586      0.714503      0.268151      0.378992      0.428889      0.474665      0.513273      0.531329
 105   8 3459.2798    3.1718  4.0200 12.4928 -0.0065  0.0328   0.0178   0.0867    0.0266   0.0000   443.6887       2.11510       20.7346       1.49660      -2.56573     -0.260240      0.470318      0.669241      0.754743      0.854916      0.889778      0.949445
 106   0 1044.8408    0.0525  0.0664  8.9279 -0.0208  0.0153   0.0047   0.0165    0.0127   0.0000   436.7917     -0.270478       20.8598     -0.287069      -3.46082      0.494850      0.232698      0.315426      0.326842      0.337072      0.377255      0.427791
 106   1 1530.7788    0.2287  0.3399  8.7942  0.0000  0.0081   0.0043   0.0201    0.0180   0.0000   439.7096    -0.0112370       21.5125      0.287551      -3.49120      0.647938      0.125238      0.169667      0.193880      0.223508      0.234600      0.244560
 106   2 1883.7546    0.5857  0.9091  9.4301  0.0000  0.0129   0.0067   0.0336    0.0353   0.0000   440.4315      0.216462       21.9439      0.112675      -3.50644      0.536286      0.188754      0.264021      0.300587      0.323601      0.363561      0.385408
 106   3 2194.5730    1.0763  1.4953 10.3494  0.0001  0.0169   0.0098   0.0457    0.0352   0.0000   441.2030      0.243949       21.0946      0.741795      -4.25229       1.51106      0.243324      0.343031      0.388111      0.436067      0.456834      0.475012
 106   4 2475.1438    1.9136  1.8400 11.3540 -0.0000  0.0185   0.0152   0.0500    0.0341   0.0000   441.5943      0.314943       21.2413       1.14661      -3.44741      0.231811      0.267834      0.368717      0.430878      0.474978      0.512312      0.539381
 106   5 2737.9873    2.9960  1.7429 12.1237 -0.0000  0.0169   0.0231   0.0447    0.0334   0.0000   442.7562      0.533591       21.0671      0.444995      -1.76491      0.571441      0.248694      0.348408      0.395552      0.437330      0.477633      0.499829
 106   6 2992.3975    4.1929  1.5428 12.9179  0.0000  0.0157   0.0343   0.0409    0.0342   0.0000   443.0436      0.930703       21.4463       1.46507      -3.07983      0.942550      0.225864      0.323863      0.361329      0.408955      0.443410      0.458581
 106   7 3235.5203    4.0864  2.0280 13.0022 -0.0006  0.0189   0.0302   0.0501    0.0293   0.0000   443.0188       1.34095       20.9060       2.05606      -1.83085      0.272075      0.270792      0.385766      0.438037      0.483218      0.529797      0.551821
 106   8 3471.3126    3.2145  4.4346 12.4087  0.0135  0.0350   0.0104   0.0893    0.0088   0.0000   443.8808       3.27180       21.8723       1.53053      -1.98980    -0.0457063      0.488605      0.700285      0.783887      0.884309      0.928198      0.995731
 107   0 1049.6324    0.0464  0.0429  8.9317  0.0000  0.0112   0.0046   0.0133    0.0125   0.0000   437.0742     0.0276374       20.4807     -0.256132      -3.13629     -0.191275      0.166651      0.242685      0.264535      0.345314      0.381187      0.370248
 107   1 1536.8139    0.2336  0.3648  8.8249  0.0000  0.0088   0.0043   0.0213    0.0182   0.0000   439.7884     -0.396481       21.2126      0.340068      -3.50247      0.114819      0.139842      0.185969      0.217812      0.239549      0.261809      0.287160
 107   2 1890.2463    0.6018  0.8971  9.3871  0.0000  0.0125   0.0068   0.0323    0.0364   0.0000   440.6124      0.432012       20.8482     -0.144259      -3.04761      0.270088      0.179065      0.251651      0.291811      0.319497      0.340208      0.354763
 107   3 2202.3686    1.0876  1.4667 10.4047 -0.0000  0.0171   0.0100   0.0449    0.0353   0.0000   441.4195      0.132861       21.2451      0.333598      -3.16259     -0.573641      0.239130      0.343683      0.378915      0.432840      0.459386      0.490252
 107   4 2483.5634    1.9210  1.7793 11.4708 -0.0001  0.0188   0.0157   0.0496    0.0335   0.0000   442.5378      0.661949       20.6072       1.03780      -2.84387       1.08524      0.261134      0.370791      0.422856      0.466218      0.502261      0.523322
 107   5 2747.5531    3.0033  1.6402 12.2997  0.0000  0.0166   0.0245   0.0446    0.0336   0.0000   442.0894       1.20821       21.2675      0.423088      -3.11295      0.162459      0.241954      0.330962      0.384128      0.425301      0.460224      0.485137
 107   6 3002.7988    4.1460  1.6011 12.9106 -0.0000  0.0159   0.0335   0.0425    0.0335   0.0000   442.9766       1.52834       22.1616       1.18853      -2.90935     -0.306725      0.226141      0.318530      0.355254      0.392840      0.423045      0.442897
 107   7 3246.6840    4.0883  2.2381 12.9657  0.0000  0.0198   0.0289   0.0537    0.0288   0.0000   443.3015      0.728919       20.4587       1.70637      -1.94941     0.0756899      0.274907      0.395595      0.437285      0.492535      0.526512      0.553508
 107   8 3483.3477    3.1364  4.3270 12.4259 -0.0038  0.0354   0.0168   0.0918    0.0275   0.0000   443.5265       2.05534       21.7567      0.906359      -2.58344      -1.09262      0.485351      0.700134      0.787603      0.879766      0.951285      0.990067
 108   0 1054.3849    0.0507  0.0873  8.9354  0.0000  0.0160   0.0048   0.0240    0.0127   0.0000   436.7314     0.0526934       20.9860     0.0294928      -3.57221      0.314667      0.226835      0.321527      0.364819      0.420977      0.460190      0.482359
 108   1 1542.7886    0.2326  0.3889  8.7991  0.0000  0.0092   0.0042   0.0219    0.0184   0.0000   439.3444     -0.183951       21.3726      0.261998      -3.26813    -0.0433862      0.127399      0.181562      0.201034      0.224818      0.236560      0.252207
 108   2 1896.6891    0.6022  0.8712  9.4423  0.0000  0.0123   0.0068   0.0316    0.0348   0.0000   440.3291    -0.0625963       21.1327     -0.521863      -3.63252      0.511554      0.173159      0.241455      0.275872      0.311976      0.327932      0.344803
[truncated: 153,593 more chars]
