# Supplementary material for: Global-Mode Analysis of Full-Disk Data from the Michelson Doppler Imager and the Helioseismic and Magnetic Imager
Source: Sol Phys. 2018 Jan 31;293(2):29. doi: 10.1007/s11207-017-1201-5 (PMC6566312; doi:10.1007/s11207-017-1201-5)
Supplement: Supplementary file 3 — (TAR 230.0 MB) [file 11207_2017_1201_MOESM3_ESM.tar › MDI/mdifdasym.2262.36]

   0  14 2093.2987    0.9771  0.4620 10.5379  0.0000      -10.0980  0.2101   0.1830   0.2295    0.4352   0.0000       12.5646    -0.0000       0.00000       0.00000       0.00000       0.00000       0.00000       0.00000       0.00000       0.00000       0.00000       0.00000       0.00000       0.00000       0.00000       0.00000       0.00000       0.00000       0.00000       0.00000       0.00000       0.00000       0.00000       0.00000       0.00000       0.00000       0.00000       0.00000       0.00000       0.00000       0.00000       0.00000       0.00000       0.00000       0.00000       0.00000       0.00000       0.00000       0.00000       0.00000       0.00000       0.00000       0.00000       0.00000       0.00000       0.00000       0.00000       0.00000       0.00000       0.00000       0.00000       0.00000       0.00000       0.00000       0.00000       0.00000       0.00000       0.00000       0.00000       0.00000       0.00000       0.00000       0.00000       0.00000       0.00000       0.00000       0.00000       0.00000       0.00000       0.00000       0.00000       0.00000       0.00000
   0  15 2228.9814    1.0451  1.2882 10.0191 -0.0010       8.33327  0.2500   0.1633   0.7085    1.1546   0.0000       5.97716    -0.0000       0.00000       0.00000       0.00000       0.00000       0.00000       0.00000       0.00000       0.00000       0.00000       0.00000       0.00000       0.00000       0.00000       0.00000       0.00000       0.00000       0.00000       0.00000       0.00000       0.00000       0.00000       0.00000       0.00000       0.00000       0.00000       0.00000       0.00000       0.00000       0.00000       0.00000       0.00000       0.00000       0.00000       0.00000       0.00000       0.00000       0.00000       0.00000       0.00000       0.00000       0.00000       0.00000       0.00000       0.00000       0.00000       0.00000       0.00000       0.00000       0.00000       0.00000       0.00000       0.00000       0.00000       0.00000       0.00000       0.00000       0.00000       0.00000       0.00000       0.00000       0.00000       0.00000       0.00000       0.00000       0.00000       0.00000       0.00000       0.00000       0.00000       0.00000       0.00000
   0  16 2362.7676    1.1076  0.9982 11.4697 -0.0894     0.0948383  0.2985   0.2182   0.5433    0.7431   0.0000       7.36356    -0.0000       0.00000       0.00000       0.00000       0.00000       0.00000       0.00000       0.00000       0.00000       0.00000       0.00000       0.00000       0.00000       0.00000       0.00000       0.00000       0.00000       0.00000       0.00000       0.00000       0.00000       0.00000       0.00000       0.00000       0.00000       0.00000       0.00000       0.00000       0.00000       0.00000       0.00000       0.00000       0.00000       0.00000       0.00000       0.00000       0.00000       0.00000       0.00000       0.00000       0.00000       0.00000       0.00000       0.00000       0.00000       0.00000       0.00000       0.00000       0.00000       0.00000       0.00000       0.00000       0.00000       0.00000       0.00000       0.00000       0.00000       0.00000       0.00000       0.00000       0.00000       0.00000       0.00000       0.00000       0.00000       0.00000       0.00000       0.00000       0.00000       0.00000       0.00000       0.00000
   0  21 3033.7831    4.4809  0.9489  6.4777  0.0000      -3.15186  0.1582   0.5727   0.4202  679.6292   0.0000       3.78982    -0.0000       0.00000       0.00000       0.00000       0.00000       0.00000       0.00000       0.00000       0.00000       0.00000       0.00000       0.00000       0.00000       0.00000       0.00000       0.00000       0.00000       0.00000       0.00000       0.00000       0.00000       0.00000       0.00000       0.00000       0.00000       0.00000       0.00000       0.00000       0.00000       0.00000       0.00000       0.00000       0.00000       0.00000       0.00000       0.00000       0.00000       0.00000       0.00000       0.00000       0.00000       0.00000       0.00000       0.00000       0.00000       0.00000       0.00000       0.00000       0.00000       0.00000       0.00000       0.00000       0.00000       0.00000       0.00000       0.00000       0.00000       0.00000       0.00000       0.00000       0.00000       0.00000       0.00000       0.00000       0.00000       0.00000       0.00000       0.00000       0.00000       0.00000       0.00000       0.00000
   0  23 3303.3750    4.6366  1.8590  2.3282  0.0000     -0.886732  0.3169   0.5702   0.6632 1000.0000   0.0000       2.62804    -0.0000       0.00000       0.00000       0.00000       0.00000       0.00000       0.00000       0.00000       0.00000       0.00000       0.00000       0.00000       0.00000       0.00000       0.00000       0.00000       0.00000       0.00000       0.00000       0.00000       0.00000       0.00000       0.00000       0.00000       0.00000       0.00000       0.00000       0.00000       0.00000       0.00000       0.00000       0.00000       0.00000       0.00000       0.00000       0.00000       0.00000       0.00000       0.00000       0.00000       0.00000       0.00000       0.00000       0.00000       0.00000       0.00000       0.00000       0.00000       0.00000       0.00000       0.00000       0.00000       0.00000       0.00000       0.00000       0.00000       0.00000       0.00000       0.00000       0.00000       0.00000       0.00000       0.00000       0.00000       0.00000       0.00000       0.00000       0.00000       0.00000       0.00000       0.00000       0.00000
   1  12 1885.0337    0.5518  0.9787  9.2882  0.0049       4.76363  0.1635   0.0457   0.2021    0.3690   0.0000       3.04044   370.5145       24.6458       0.00000       0.00000       0.00000       0.00000       0.00000       0.00000       0.00000       0.00000       0.00000       0.00000       0.00000       0.00000       0.00000       0.00000       0.00000       0.00000       0.00000       0.00000       0.00000       0.00000       0.00000       0.00000       0.00000       0.00000       0.00000       0.00000       0.00000       0.00000       0.00000       0.00000       0.00000       0.00000       0.00000       0.00000       163.510       78.3833       0.00000       0.00000       0.00000       0.00000       0.00000       0.00000       0.00000       0.00000       0.00000       0.00000       0.00000       0.00000       0.00000       0.00000       0.00000       0.00000       0.00000       0.00000       0.00000       0.00000       0.00000       0.00000       0.00000       0.00000       0.00000       0.00000       0.00000       0.00000       0.00000       0.00000       0.00000       0.00000       0.00000       0.00000
   1  13 2020.6797    0.7350  1.0729  9.1025  0.0038       1.31814  0.1359   0.0504   0.2111    0.6740   0.0000       2.07115   445.0814      -96.0085       0.00000       0.00000       0.00000       0.00000       0.00000       0.00000       0.00000       0.00000       0.00000       0.00000       0.00000       0.00000       0.00000       0.00000       0.00000       0.00000       0.00000       0.00000       0.00000       0.00000       0.00000       0.00000       0.00000       0.00000       0.00000       0.00000       0.00000       0.00000       0.00000       0.00000       0.00000       0.00000       0.00000       0.00000       138.882       64.4651       0.00000       0.00000       0.00000       0.00000       0.00000       0.00000       0.00000       0.00000       0.00000       0.00000       0.00000       0.00000       0.00000       0.00000       0.00000       0.00000       0.00000       0.00000       0.00000       0.00000       0.00000       0.00000       0.00000       0.00000       0.00000       0.00000       0.00000       0.00000       0.00000       0.00000       0.00000       0.00000       0.00000       0.00000
   1  14 2156.8136    0.9739  1.1510  8.6943  0.0000       1.83669  0.1548   0.0646   0.2288    1.5409   0.0000       2.00480   468.2760     -0.410772       0.00000       0.00000       0.00000       0.00000       0.00000       0.00000       0.00000       0.00000       0.00000       0.00000       0.00000       0.00000       0.00000       0.00000       0.00000       0.00000       0.00000       0.00000       0.00000       0.00000       0.00000       0.00000       0.00000       0.00000       0.00000       0.00000       0.00000       0.00000       0.00000       0.00000       0.00000       0.00000       0.00000       0.00000       167.294       70.2603       0.00000       0.00000       0.00000       0.00000       0.00000       0.00000       0.00000       0.00000       0.00000       0.00000       0.00000       0.00000       0.00000       0.00000       0.00000       0.00000       0.00000       0.00000       0.00000       0.00000       0.00000       0.00000       0.00000       0.00000       0.00000       0.00000       0.00000       0.00000       0.00000       0.00000       0.00000       0.00000       0.00000       0.00000
   1  15 2291.9256    1.2777  1.1594  9.6020  0.0000       1.48239  0.1573   0.0873   0.2178    1.1909   0.0000       2.43242   260.3266      -2.24111       0.00000       0.00000       0.00000       0.00000       0.00000       0.00000       0.00000       0.00000       0.00000       0.00000       0.00000       0.00000       0.00000       0.00000       0.00000       0.00000       0.00000       0.00000       0.00000       0.00000       0.00000       0.00000       0.00000       0.00000       0.00000       0.00000       0.00000       0.00000       0.00000       0.00000       0.00000       0.00000       0.00000       0.00000       148.063       69.2944       0.00000       0.00000       0.00000       0.00000       0.00000       0.00000       0.00000       0.00000       0.00000       0.00000       0.00000       0.00000       0.00000       0.00000       0.00000       0.00000       0.00000       0.00000       0.00000       0.00000       0.00000       0.00000       0.00000       0.00000       0.00000       0.00000       0.00000       0.00000       0.00000       0.00000       0.00000       0.00000       0.00000       0.00000
   1  18 2693.5058    2.8039  1.1121 -2.8382  0.0000       1.91348  0.1113   0.2044   0.2767 1000.0000   0.0000       2.19120   540.1838      -32.6804       0.00000       0.00000       0.00000       0.00000       0.00000       0.00000       0.00000       0.00000       0.00000       0.00000       0.00000       0.00000       0.00000       0.00000       0.00000       0.00000       0.00000       0.00000       0.00000       0.00000       0.00000       0.00000       0.00000       0.00000       0.00000       0.00000       0.00000       0.00000       0.00000       0.00000       0.00000       0.00000       0.00000       0.00000       100.368       49.8080       0.00000       0.00000       0.00000       0.00000       0.00000       0.00000       0.00000       0.00000       0.00000       0.00000       0.00000       0.00000       0.00000       0.00000       0.00000       0.00000       0.00000       0.00000       0.00000       0.00000       0.00000       0.00000       0.00000       0.00000       0.00000       0.00000       0.00000       0.00000       0.00000       0.00000       0.00000       0.00000       0.00000       0.00000
   1  19 2828.3952    3.6287  0.7288  3.2990  0.0000       3.22427  0.0757   0.2830   0.1804 1000.0000   0.0000       1.71752   518.7797      -1.52108       0.00000       0.00000       0.00000       0.00000       0.00000       0.00000       0.00000       0.00000       0.00000       0.00000       0.00000       0.00000       0.00000       0.00000       0.00000       0.00000       0.00000       0.00000       0.00000       0.00000       0.00000       0.00000       0.00000       0.00000       0.00000       0.00000       0.00000       0.00000       0.00000       0.00000       0.00000       0.00000       0.00000       0.00000       77.2698       41.3444       0.00000       0.00000       0.00000       0.00000       0.00000       0.00000       0.00000       0.00000       0.00000       0.00000       0.00000       0.00000       0.00000       0.00000       0.00000       0.00000       0.00000       0.00000       0.00000       0.00000       0.00000       0.00000       0.00000       0.00000       0.00000       0.00000       0.00000       0.00000       0.00000       0.00000       0.00000       0.00000       0.00000       0.00000
   1  20 2963.3766    3.9973  0.8009 12.2764  0.0000      -1.96822  0.1107   0.3101   0.2507    0.7598   0.0000       1.88364   545.0778      -42.1650       0.00000       0.00000       0.00000       0.00000       0.00000       0.00000       0.00000       0.00000       0.00000       0.00000       0.00000       0.00000       0.00000       0.00000       0.00000       0.00000       0.00000       0.00000       0.00000       0.00000       0.00000       0.00000       0.00000       0.00000       0.00000       0.00000       0.00000       0.00000       0.00000       0.00000       0.00000       0.00000       0.00000       0.00000       124.643       55.1262       0.00000       0.00000       0.00000       0.00000       0.00000       0.00000       0.00000       0.00000       0.00000       0.00000       0.00000       0.00000       0.00000       0.00000       0.00000       0.00000       0.00000       0.00000       0.00000       0.00000       0.00000       0.00000       0.00000       0.00000       0.00000       0.00000       0.00000       0.00000       0.00000       0.00000       0.00000       0.00000       0.00000       0.00000
   1  21 3098.4110    4.3447  1.2111  0.6170  0.0000     -0.589156  0.1799   0.3225   0.2403 1000.0000   0.0000       3.58418   585.8100       10.3233       0.00000       0.00000       0.00000       0.00000       0.00000       0.00000       0.00000       0.00000       0.00000       0.00000       0.00000       0.00000       0.00000       0.00000       0.00000       0.00000       0.00000       0.00000       0.00000       0.00000       0.00000       0.00000       0.00000       0.00000       0.00000       0.00000       0.00000       0.00000       0.00000       0.00000       0.00000       0.00000       0.00000       0.00000       121.941       68.6548       0.00000       0.00000       0.00000       0.00000       0.00000       0.00000       0.00000       0.00000       0.00000       0.00000       0.00000       0.00000       0.00000       0.00000       0.00000       0.00000       0.00000       0.00000       0.00000       0.00000       0.00000       0.00000       0.00000       0.00000       0.00000       0.00000       0.00000       0.00000       0.00000       0.00000       0.00000       0.00000       0.00000       0.00000
   1  22 3233.3491    4.4531  0.9627 12.0161 -0.0029      -1.41470  0.1437   0.2983   0.2095    1.4301   0.0000       2.19398   485.8798      -119.506       0.00000       0.00000       0.00000       0.00000       0.00000       0.00000       0.00000       0.00000       0.00000       0.00000       0.00000       0.00000       0.00000       0.00000       0.00000       0.00000       0.00000       0.00000       0.00000       0.00000       0.00000       0.00000       0.00000       0.00000       0.00000       0.00000       0.00000       0.00000       0.00000       0.00000       0.00000       0.00000       0.00000       0.00000       140.154       60.4430       0.00000       0.00000       0.00000       0.00000       0.00000       0.00000       0.00000       0.00000       0.00000       0.00000       0.00000       0.00000       0.00000       0.00000       0.00000       0.00000       0.00000       0.00000       0.00000       0.00000       0.00000       0.00000       0.00000       0.00000       0.00000       0.00000       0.00000       0.00000       0.00000       0.00000       0.00000       0.00000       0.00000       0.00000
   1  23 3368.5575    3.5536  2.6286 -1.6984  0.0000    -0.0212350  0.2009   0.1511   0.4324 1000.0000   0.0000      0.609179   535.0433      -21.8481       0.00000       0.00000       0.00000       0.00000       0.00000       0.00000       0.00000       0.00000       0.00000       0.00000       0.00000       0.00000       0.00000       0.00000       0.00000       0.00000       0.00000       0.00000       0.00000       0.00000       0.00000       0.00000       0.00000       0.00000       0.00000       0.00000       0.00000       0.00000       0.00000       0.00000       0.00000       0.00000       0.00000       0.00000       176.873       94.7119       0.00000       0.00000       0.00000       0.00000       0.00000       0.00000       0.00000       0.00000       0.00000       0.00000       0.00000       0.00000       0.00000       0.00000       0.00000       0.00000       0.00000       0.00000       0.00000       0.00000       0.00000       0.00000       0.00000       0.00000       0.00000       0.00000       0.00000       0.00000       0.00000       0.00000       0.00000       0.00000       0.00000       0.00000
   1  25 3640.5482    2.8748  4.5091 -3.6021  0.0000      0.435458  0.2885   0.0943   0.5562 1000.0000   0.0000      0.419659   566.5027       232.543       0.00000       0.00000       0.00000       0.00000       0.00000       0.00000       0.00000       0.00000       0.00000       0.00000       0.00000       0.00000       0.00000       0.00000       0.00000       0.00000       0.00000       0.00000       0.00000       0.00000       0.00000       0.00000       0.00000       0.00000       0.00000       0.00000       0.00000       0.00000       0.00000       0.00000       0.00000       0.00000       0.00000       0.00000       234.604       133.323       0.00000       0.00000       0.00000       0.00000       0.00000       0.00000       0.00000       0.00000       0.00000       0.00000       0.00000       0.00000       0.00000       0.00000       0.00000       0.00000       0.00000       0.00000       0.00000       0.00000       0.00000       0.00000       0.00000       0.00000       0.00000       0.00000       0.00000       0.00000       0.00000       0.00000       0.00000       0.00000       0.00000       0.00000
   2  12 1945.7937    0.6432  0.6236  9.4199  0.0000     0.0691948  0.0716   0.0461   0.1413    0.3667   0.0000       1.79439   388.8154       14.5542      -17.0920      -8.58651       0.00000       0.00000       0.00000       0.00000       0.00000       0.00000       0.00000       0.00000       0.00000       0.00000       0.00000       0.00000       0.00000       0.00000       0.00000       0.00000       0.00000       0.00000       0.00000       0.00000       0.00000       0.00000       0.00000       0.00000       0.00000       0.00000       0.00000       0.00000       0.00000       0.00000       0.00000       0.00000       51.5342       40.7818       20.9562       7.28876       0.00000       0.00000       0.00000       0.00000       0.00000       0.00000       0.00000       0.00000       0.00000       0.00000       0.00000       0.00000       0.00000       0.00000       0.00000       0.00000       0.00000       0.00000       0.00000       0.00000       0.00000       0.00000       0.00000       0.00000       0.00000       0.00000       0.00000       0.00000       0.00000       0.00000       0.00000       0.00000
   2  14 2217.6017    1.0408  0.8141  8.3329  0.0000       2.63271  0.0703   0.0611   0.1439    1.9014   0.0000       1.55190   388.3629      -12.0421      -10.3970      -5.59030       0.00000       0.00000       0.00000       0.00000       0.00000       0.00000       0.00000       0.00000       0.00000       0.00000       0.00000       0.00000       0.00000       0.00000       0.00000       0.00000       0.00000       0.00000       0.00000       0.00000       0.00000       0.00000       0.00000       0.00000       0.00000       0.00000       0.00000       0.00000       0.00000       0.00000       0.00000       0.00000       44.6615       34.7092       18.3577       6.52121       0.00000       0.00000       0.00000       0.00000       0.00000       0.00000       0.00000       0.00000       0.00000       0.00000       0.00000       0.00000       0.00000       0.00000       0.00000       0.00000       0.00000       0.00000       0.00000       0.00000       0.00000       0.00000       0.00000       0.00000       0.00000       0.00000       0.00000       0.00000       0.00000       0.00000       0.00000       0.00000
   2  15 2352.3809    1.4068  1.0385  9.7567  0.0000       3.08951  0.0916   0.0736   0.1647    0.9911   0.0000       1.52449   384.6367       14.5922       16.1243     -0.184140       0.00000       0.00000       0.00000       0.00000       0.00000       0.00000       0.00000       0.00000       0.00000       0.00000       0.00000       0.00000       0.00000       0.00000       0.00000       0.00000       0.00000       0.00000       0.00000       0.00000       0.00000       0.00000       0.00000       0.00000       0.00000       0.00000       0.00000       0.00000       0.00000       0.00000       0.00000       0.00000       56.2313       44.0959       22.3609       7.62984       0.00000       0.00000       0.00000       0.00000       0.00000       0.00000       0.00000       0.00000       0.00000       0.00000       0.00000       0.00000       0.00000       0.00000       0.00000       0.00000       0.00000       0.00000       0.00000       0.00000       0.00000       0.00000       0.00000       0.00000       0.00000       0.00000       0.00000       0.00000       0.00000       0.00000       0.00000       0.00000
   2  16 2486.0629    1.8000  0.9993  9.7178  0.0000       3.83964  0.0899   0.0953   0.1656    1.5543   0.0000       1.80796   398.4481       35.6886       26.5210       1.94890       0.00000       0.00000       0.00000       0.00000       0.00000       0.00000       0.00000       0.00000       0.00000       0.00000       0.00000       0.00000       0.00000       0.00000       0.00000       0.00000       0.00000       0.00000       0.00000       0.00000       0.00000       0.00000       0.00000       0.00000       0.00000       0.00000       0.00000       0.00000       0.00000       0.00000       0.00000       0.00000       45.2040       38.5445       21.1980       8.18531       0.00000       0.00000       0.00000       0.00000       0.00000       0.00000       0.00000       0.00000       0.00000       0.00000       0.00000       0.00000       0.00000       0.00000       0.00000       0.00000       0.00000       0.00000       0.00000       0.00000       0.00000       0.00000       0.00000       0.00000       0.00000       0.00000       0.00000       0.00000       0.00000       0.00000       0.00000       0.00000
   2  17 2619.7442    2.2921  0.9830 -4.1847  0.0000       1.21299  0.0917   0.1214   0.1679 1000.0000   0.0000       1.57543   419.5638       36.6604      -5.38956       4.64967       0.00000       0.00000       0.00000       0.00000       0.00000       0.00000       0.00000       0.00000       0.00000       0.00000       0.00000       0.00000       0.00000       0.00000       0.00000       0.00000       0.00000       0.00000       0.00000       0.00000       0.00000       0.00000       0.00000       0.00000       0.00000       0.00000       0.00000       0.00000       0.00000       0.00000       0.00000       0.00000       47.5437       34.5343       24.8887       7.91583       0.00000       0.00000       0.00000       0.00000       0.00000       0.00000       0.00000       0.00000       0.00000       0.00000       0.00000       0.00000       0.00000       0.00000       0.00000       0.00000       0.00000       0.00000       0.00000       0.00000       0.00000       0.00000       0.00000       0.00000       0.00000       0.00000       0.00000       0.00000       0.00000       0.00000       0.00000       0.00000
   2  18 2754.5847    2.9164  1.1023  5.4690  0.0000       1.94186  0.0984   0.1514   0.1589  428.7984   0.0000       1.28571   424.0913      -37.5312       27.5852      -7.75761       0.00000       0.00000       0.00000       0.00000       0.00000       0.00000       0.00000       0.00000       0.00000       0.00000       0.00000       0.00000       0.00000       0.00000       0.00000       0.00000       0.00000       0.00000       0.00000       0.00000       0.00000       0.00000       0.00000       0.00000       0.00000       0.00000       0.00000       0.00000       0.00000       0.00000       0.00000       0.00000       58.9182       49.1089       22.6255       8.85633       0.00000       0.00000       0.00000       0.00000       0.00000       0.00000       0.00000       0.00000       0.00000       0.00000       0.00000       0.00000       0.00000       0.00000       0.00000       0.00000       0.00000       0.00000       0.00000       0.00000       0.00000       0.00000       0.00000       0.00000       0.00000       0.00000       0.00000       0.00000       0.00000       0.00000       0.00000       0.00000
   2  20 3024.9140    4.5145  0.8223 11.8364  0.0000      0.242803  0.0758   0.2542   0.1316    1.3562   0.0000       1.41064   398.4572       21.0135       7.47318      -2.92241       0.00000       0.00000       0.00000       0.00000       0.00000       0.00000       0.00000       0.00000       0.00000       0.00000       0.00000       0.00000       0.00000       0.00000       0.00000       0.00000       0.00000       0.00000       0.00000       0.00000       0.00000       0.00000       0.00000       0.00000       0.00000       0.00000       0.00000       0.00000       0.00000       0.00000       0.00000       0.00000       45.4849       35.0089       22.3998       7.09008       0.00000       0.00000       0.00000       0.00000       0.00000       0.00000       0.00000       0.00000       0.00000       0.00000       0.00000       0.00000       0.00000       0.00000       0.00000       0.00000       0.00000       0.00000       0.00000       0.00000       0.00000       0.00000       0.00000       0.00000       0.00000       0.00000       0.00000       0.00000       0.00000       0.00000       0.00000       0.00000
   2  22 3295.3867    3.9759  1.4007  5.4290  0.0000       1.92429  0.1224   0.1811   0.1966  679.4359   0.0000       1.06536   435.6272       10.6634       57.3884      -4.88715       0.00000       0.00000       0.00000       0.00000       0.00000       0.00000       0.00000       0.00000       0.00000       0.00000       0.00000       0.00000       0.00000       0.00000       0.00000       0.00000       0.00000       0.00000       0.00000       0.00000       0.00000       0.00000       0.00000       0.00000       0.00000       0.00000       0.00000       0.00000       0.00000       0.00000       0.00000       0.00000       71.3221       55.7841       24.9151       9.28223       0.00000       0.00000       0.00000       0.00000       0.00000       0.00000       0.00000       0.00000       0.00000       0.00000       0.00000       0.00000       0.00000       0.00000       0.00000       0.00000       0.00000       0.00000       0.00000       0.00000       0.00000       0.00000       0.00000       0.00000       0.00000       0.00000       0.00000       0.00000       0.00000       0.00000       0.00000       0.00000
   2  23 3431.2578    3.3381  2.8201 11.1242  0.0000       1.48133  0.1602   0.1158   0.2857    0.8305   0.0000      0.581078   492.2294      -52.4415      -3.36027      0.934527       0.00000       0.00000       0.00000       0.00000       0.00000       0.00000       0.00000       0.00000       0.00000       0.00000       0.00000       0.00000       0.00000       0.00000       0.00000       0.00000       0.00000       0.00000       0.00000       0.00000       0.00000       0.00000       0.00000       0.00000       0.00000       0.00000       0.00000       0.00000       0.00000       0.00000       0.00000       0.00000       78.5289       70.0025       35.1355       14.9396       0.00000       0.00000       0.00000       0.00000       0.00000       0.00000       0.00000       0.00000       0.00000       0.00000       0.00000       0.00000       0.00000       0.00000       0.00000       0.00000       0.00000       0.00000       0.00000       0.00000       0.00000       0.00000       0.00000       0.00000       0.00000       0.00000       0.00000       0.00000       0.00000       0.00000       0.00000       0.00000
   2  24 3566.9188    3.1521  3.8183  4.9749  0.0000      0.111846  0.1691   0.0890   0.3819  243.4080   0.0000      0.338723   412.8854      -27.4591       7.31355       1.64162       0.00000       0.00000       0.00000       0.00000       0.00000       0.00000       0.00000       0.00000       0.00000       0.00000       0.00000       0.00000       0.00000       0.00000       0.00000       0.00000       0.00000       0.00000       0.00000       0.00000       0.00000       0.00000       0.00000       0.00000       0.00000       0.00000       0.00000       0.00000       0.00000       0.00000       0.00000       0.00000       82.2478       69.9146       39.3623       15.0788       0.00000       0.00000       0.00000       0.00000       0.00000       0.00000       0.00000       0.00000       0.00000       0.00000       0.00000       0.00000       0.00000       0.00000       0.00000       0.00000       0.00000       0.00000       0.00000       0.00000       0.00000       0.00000       0.00000       0.00000       0.00000       0.00000       0.00000       0.00000       0.00000       0.00000       0.00000       0.00000
   3  13 2137.8544    0.8565  0.7833  9.7890  0.0000       5.50141  0.0624   0.0510   0.1578    0.3781   0.0000       2.12486   432.4269      -14.7751       16.1569       6.37069       6.73389      -1.91685       0.00000       0.00000       0.00000       0.00000       0.00000       0.00000       0.00000       0.00000       0.00000       0.00000       0.00000       0.00000       0.00000       0.00000       0.00000       0.00000       0.00000       0.00000       0.00000       0.00000       0.00000       0.00000       0.00000       0.00000       0.00000       0.00000       0.00000       0.00000       0.00000       0.00000       23.2822       22.3751       17.3688       9.43172       4.82110       1.39376       0.00000       0.00000       0.00000       0.00000       0.00000       0.00000       0.00000       0.00000       0.00000       0.00000       0.00000       0.00000       0.00000       0.00000       0.00000       0.00000       0.00000       0.00000       0.00000       0.00000       0.00000       0.00000       0.00000       0.00000       0.00000       0.00000       0.00000       0.00000       0.00000       0.00000
   3  14 2273.4750    1.1669  0.8833  9.4410  0.0000       2.36767  0.0783   0.0596   0.1295    0.8264   0.0000       1.56834   469.9000       49.7190       4.13021      -12.6702      -1.07054       1.26951       0.00000       0.00000       0.00000       0.00000       0.00000       0.00000       0.00000       0.00000       0.00000       0.00000       0.00000       0.00000       0.00000       0.00000       0.00000       0.00000       0.00000       0.00000       0.00000       0.00000       0.00000       0.00000       0.00000       0.00000       0.00000       0.00000       0.00000       0.00000       0.00000       0.00000       33.9416       33.2469       20.5964       11.3983       4.53674       1.55621       0.00000       0.00000       0.00000       0.00000       0.00000       0.00000       0.00000       0.00000       0.00000       0.00000       0.00000       0.00000       0.00000       0.00000       0.00000       0.00000       0.00000       0.00000       0.00000       0.00000       0.00000       0.00000       0.00000       0.00000       0.00000       0.00000       0.00000       0.00000       0.00000       0.00000
   3  15 2407.5790    1.4097  1.1018 10.7492  0.0000       1.40197  0.0938   0.0721   0.1914    0.4568   0.0000       1.64003   418.1988      -31.7328       22.5358       4.02347     -0.162140       1.07852       0.00000       0.00000       0.00000       0.00000       0.00000       0.00000       0.00000       0.00000       0.00000       0.00000       0.00000       0.00000       0.00000       0.00000       0.00000       0.00000       0.00000       0.00000       0.00000       0.00000       0.00000       0.00000       0.00000       0.00000       0.00000       0.00000       0.00000       0.00000       0.00000       0.00000       40.1333       39.4777       25.6942       12.0600       5.90126       1.75423       0.00000       0.00000       0.00000       0.00000       0.00000       0.00000       0.00000       0.00000       0.00000       0.00000       0.00000       0.00000       0.00000       0.00000       0.00000       0.00000       0.00000       0.00000       0.00000       0.00000       0.00000       0.00000       0.00000       0.00000       0.00000       0.00000       0.00000       0.00000       0.00000       0.00000
   3  17 2676.2072    2.5378  0.9810  5.4390  0.0000       1.31623  0.0824   0.1488   0.1498  206.4842   0.0000       1.54543   434.1073       1.73547       6.28929     -0.976003      -1.28118      -2.85086       0.00000       0.00000       0.00000       0.00000       0.00000       0.00000       0.00000       0.00000       0.00000       0.00000       0.00000       0.00000       0.00000       0.00000       0.00000       0.00000       0.00000       0.00000       0.00000       0.00000       0.00000       0.00000       0.00000       0.00000       0.00000       0.00000       0.00000       0.00000       0.00000       0.00000       29.7917       26.8707       20.9407       12.1173       5.18291       1.41517       0.00000       0.00000       0.00000       0.00000       0.00000       0.00000       0.00000       0.00000       0.00000       0.00000       0.00000       0.00000       0.00000       0.00000       0.00000       0.00000       0.00000       0.00000       0.00000       0.00000       0.00000       0.00000       0.00000       0.00000       0.00000       0.00000       0.00000       0.00000       0.00000       0.00000
   3  18 2811.4448    2.9558  0.8760 11.6091  0.0000     -0.105662  0.0760   0.1459   0.1323    0.6378   0.0000       1.55918   435.1324       21.0636       30.7545       11.2805      -2.37687      -1.62247       0.00000       0.00000       0.00000       0.00000       0.00000       0.00000       0.00000       0.00000       0.00000       0.00000       0.00000       0.00000       0.00000       0.00000       0.00000       0.00000       0.00000       0.00000       0.00000       0.00000       0.00000       0.00000       0.00000       0.00000       0.00000       0.00000       0.00000       0.00000       0.00000       0.00000       29.0394       28.7234       20.2961       10.0096       5.03853       1.53487       0.00000       0.00000       0.00000       0.00000       0.00000       0.00000       0.00000       0.00000       0.00000       0.00000       0.00000       0.00000       0.00000       0.00000       0.00000       0.00000       0.00000       0.00000       0.00000       0.00000       0.00000       0.00000       0.00000       0.00000       0.00000       0.00000       0.00000       0.00000       0.00000       0.00000
   3  19 2947.1598    3.7129  1.0740 10.9962  0.0000       1.69813  0.0780   0.1774   0.1625    2.2177   0.0000       1.44632   442.1905       51.6045      -1.23433      -10.4405      -1.60995     -0.582805       0.00000       0.00000       0.00000       0.00000       0.00000       0.00000       0.00000       0.00000       0.00000       0.00000       0.00000       0.00000       0.00000       0.00000       0.00000       0.00000       0.00000       0.00000       0.00000       0.00000       0.00000       0.00000       0.00000       0.00000       0.00000       0.00000       0.00000       0.00000       0.00000       0.00000       27.6154       27.1286       19.7480       10.7486       5.36041       1.62162       0.00000       0.00000       0.00000       0.00000       0.00000       0.00000       0.00000       0.00000       0.00000       0.00000       0.00000       0.00000       0.00000       0.00000       0.00000       0.00000       0.00000       0.00000       0.00000       0.00000       0.00000       0.00000       0.00000       0.00000       0.00000       0.00000       0.00000       0.00000       0.00000       0.00000
   3  20 3082.3100    4.3458  1.0573 11.9195  0.0000     0.0642656  0.0771   0.2020   0.1676    1.1863   0.0000       2.06113   381.5638       7.52920       24.1458      -19.3858      -7.89704     -0.342532       0.00000       0.00000       0.00000       0.00000       0.00000       0.00000       0.00000       0.00000       0.00000       0.00000       0.00000       0.00000       0.00000       0.00000       0.00000       0.00000       0.00000       0.00000       0.00000       0.00000       0.00000       0.00000       0.00000       0.00000       0.00000       0.00000       0.00000       0.00000       0.00000       0.00000       28.6833       27.2751       19.2674       10.4282       4.70297       1.45660       0.00000       0.00000       0.00000       0.00000       0.00000       0.00000       0.00000       0.00000       0.00000       0.00000       0.00000       0.00000       0.00000       0.00000       0.00000       0.00000       0.00000       0.00000       0.00000       0.00000       0.00000       0.00000       0.00000       0.00000       0.00000       0.00000       0.00000       0.00000       0.00000       0.00000
   3  21 3217.8937    4.2014  1.2871 12.3069  0.0000      -1.00620  0.0872   0.1917   0.1805    0.8180   0.0000       1.45140   404.5749      -27.1816       20.7700      -19.2628     -0.568673       1.25812       0.00000       0.00000       0.00000       0.00000       0.00000       0.00000       0.00000       0.00000       0.00000       0.00000       0.00000       0.00000       0.00000       0.00000       0.00000       0.00000       0.00000       0.00000       0.00000       0.00000       0.00000       0.00000       0.00000       0.00000       0.00000       0.00000       0.00000       0.00000       0.00000       0.00000       29.8034       29.3969       22.1996       13.0897       6.18564       1.88725       0.00000       0.00000       0.00000       0.00000       0.00000       0.00000       0.00000       0.00000       0.00000       0.00000       0.00000       0.00000       0.00000       0.00000       0.00000       0.00000       0.00000       0.00000       0.00000       0.00000       0.00000       0.00000       0.00000       0.00000       0.00000       0.00000       0.00000       0.00000       0.00000       0.00000
   3  23 3489.6754    3.2385  2.5740 11.1455  0.0000      0.203443  0.1268   0.1087   0.2565    0.6678   0.0000      0.385894   407.4579       35.4496      -26.5054       18.5607      -16.1419      -5.37877       0.00000       0.00000       0.00000       0.00000       0.00000       0.00000       0.00000       0.00000       0.00000       0.00000       0.00000       0.00000       0.00000       0.00000       0.00000       0.00000       0.00000       0.00000       0.00000       0.00000       0.00000       0.00000       0.00000       0.00000       0.00000       0.00000       0.00000       0.00000       0.00000       0.00000       46.8755       44.3090       32.7432       17.1994       8.42967       2.38176       0.00000       0.00000       0.00000       0.00000       0.00000       0.00000       0.00000       0.00000       0.00000       0.00000       0.00000       0.00000       0.00000       0.00000       0.00000       0.00000       0.00000       0.00000       0.00000       0.00000       0.00000       0.00000       0.00000       0.00000       0.00000       0.00000       0.00000       0.00000       0.00000       0.00000
   3  24 3626.5193    2.6984  4.1078 10.4111  0.0000      0.615021  0.1656   0.0702   0.3355    0.5132   0.0000      0.276762   436.4180      -81.8509      -48.7353      -19.3375      -5.43935      -5.03543       0.00000       0.00000       0.00000       0.00000       0.00000       0.00000       0.00000       0.00000       0.00000       0.00000       0.00000       0.00000       0.00000       0.00000       0.00000       0.00000       0.00000       0.00000       0.00000       0.00000       0.00000       0.00000       0.00000       0.00000       0.00000       0.00000       0.00000       0.00000       0.00000       0.00000       57.8794       53.7793       39.1362       23.6623       9.78265       2.95771       0.00000       0.00000       0.00000       0.00000       0.00000       0.00000       0.00000       0.00000       0.00000       0.00000       0.00000       0.00000       0.00000       0.00000       0.00000       0.00000       0.00000       0.00000       0.00000       0.00000       0.00000       0.00000       0.00000       0.00000       0.00000       0.00000       0.00000       0.00000       0.00000       0.00000
   3  25 3763.0754    2.3360  5.5852 10.1751  0.0000      0.186665  0.2071   0.0553   0.3938    0.4159   0.0000      0.211450   383.5691       52.3482      -26.2706      -41.9819      -15.5548     -0.626251       0.00000       0.00000       0.00000       0.00000       0.00000       0.00000       0.00000       0.00000       0.00000       0.00000       0.00000       0.00000       0.00000       0.00000       0.00000       0.00000       0.00000       0.00000       0.00000       0.00000       0.00000       0.00000       0.00000       0.00000       0.00000       0.00000       0.00000       0.00000       0.00000       0.00000       69.9773       67.2318       49.2060       27.3020       12.8613       3.88254       0.00000       0.00000       0.00000       0.00000       0.00000       0.00000       0.00000       0.00000       0.00000       0.00000       0.00000       0.00000       0.00000       0.00000       0.00000       0.00000       0.00000       0.00000       0.00000       0.00000       0.00000       0.00000       0.00000       0.00000       0.00000       0.00000       0.00000       0.00000       0.00000       0.00000
   4  11 1914.8011    0.5044  0.4142  9.5021 -0.0006       10.9112  0.0767   0.0416   0.1156    0.1465   0.0000       4.01567   442.0191       6.95639       25.1021       11.5419       7.97726      0.166652     -0.609749      0.268376       0.00000       0.00000       0.00000       0.00000       0.00000       0.00000       0.00000       0.00000       0.00000       0.00000       0.00000       0.00000       0.00000       0.00000       0.00000       0.00000       0.00000       0.00000       0.00000       0.00000       0.00000       0.00000       0.00000       0.00000       0.00000       0.00000       0.00000       0.00000       41.9895       45.5413       29.5934       18.8283       8.47483       4.04560       1.57262      0.271598       0.00000       0.00000       0.00000       0.00000       0.00000       0.00000       0.00000       0.00000       0.00000       0.00000       0.00000       0.00000       0.00000       0.00000       0.00000       0.00000       0.00000       0.00000       0.00000       0.00000       0.00000       0.00000       0.00000       0.00000       0.00000       0.00000       0.00000       0.00000
   4  13 2188.2965    0.9022  0.7075  9.7602 -0.0036      0.461110  0.0748   0.0489   0.1159    0.3416   0.0000       1.97359   447.6447       9.50364      -31.3365       23.6802      0.783161      -7.54202       3.77321     -0.673029       0.00000       0.00000       0.00000       0.00000       0.00000       0.00000       0.00000       0.00000       0.00000       0.00000       0.00000       0.00000       0.00000       0.00000       0.00000       0.00000       0.00000       0.00000       0.00000       0.00000       0.00000       0.00000       0.00000       0.00000       0.00000       0.00000       0.00000       0.00000       19.2798       20.3655       19.4168       10.8985       6.23710       4.33323       1.81653      0.400276       0.00000       0.00000       0.00000       0.00000       0.00000       0.00000       0.00000       0.00000       0.00000       0.00000       0.00000       0.00000       0.00000       0.00000       0.00000       0.00000       0.00000       0.00000       0.00000       0.00000       0.00000       0.00000       0.00000       0.00000       0.00000       0.00000       0.00000       0.00000
   4  14 2324.2728    1.3394  0.9317  8.5022  0.0008       3.27261  0.0823   0.0589   0.1349    1.6520   0.0000       1.89471   456.9610      -42.2116       39.6031       8.79226     -0.294047       2.16899      0.150103     -0.135864       0.00000       0.00000       0.00000       0.00000       0.00000       0.00000       0.00000       0.00000       0.00000       0.00000       0.00000       0.00000       0.00000       0.00000       0.00000       0.00000       0.00000       0.00000       0.00000       0.00000       0.00000       0.00000       0.00000       0.00000       0.00000       0.00000       0.00000       0.00000       27.1758       30.6714       22.2975       12.9196       6.41353       3.09630       1.21671      0.368804       0.00000       0.00000       0.00000       0.00000       0.00000       0.00000       0.00000       0.00000       0.00000       0.00000       0.00000       0.00000       0.00000       0.00000       0.00000       0.00000       0.00000       0.00000       0.00000       0.00000       0.00000       0.00000       0.00000       0.00000       0.00000       0.00000       0.00000       0.00000
   4  15 2458.5928    1.7073  0.7841  9.7320  0.0036   -0.00204153  0.0645   0.0814   0.1275    0.9027   0.0000       1.48804   446.9769       19.0746      -5.19208       13.5897      -11.0009      0.270717      0.233881     -0.706113       0.00000       0.00000       0.00000       0.00000       0.00000       0.00000       0.00000       0.00000       0.00000       0.00000       0.00000       0.00000       0.00000       0.00000       0.00000       0.00000       0.00000       0.00000       0.00000       0.00000       0.00000       0.00000       0.00000       0.00000       0.00000       0.00000       0.00000       0.00000       20.8736       20.8274       16.2429       12.1998       7.17419       2.94889       1.08028      0.301376       0.00000       0.00000       0.00000       0.00000       0.00000       0.00000       0.00000       0.00000       0.00000       0.00000       0.00000       0.00000       0.00000       0.00000       0.00000       0.00000       0.00000       0.00000       0.00000       0.00000       0.00000       0.00000       0.00000       0.00000       0.00000       0.00000       0.00000       0.00000
   4  16 2593.2096    1.9841  1.3047  2.2783  0.0000       1.85349  0.0909   0.0855   0.1757 1000.0000   0.0000       1.27183   451.2661      -7.87512       11.4304      -18.2862      -2.57874    -0.0768886       0.00000       0.00000       0.00000       0.00000       0.00000       0.00000       0.00000       0.00000       0.00000       0.00000       0.00000       0.00000       0.00000       0.00000       0.00000       0.00000       0.00000       0.00000       0.00000       0.00000       0.00000       0.00000       0.00000       0.00000       0.00000       0.00000       0.00000       0.00000       0.00000       0.00000       24.0895       22.8130       19.4547       15.3645       9.03493       4.12297       1.52096      0.361393       0.00000       0.00000       0.00000       0.00000       0.00000       0.00000       0.00000       0.00000       0.00000       0.00000       0.00000       0.00000       0.00000       0.00000       0.00000       0.00000       0.00000       0.00000       0.00000       0.00000       0.00000       0.00000       0.00000       0.00000       0.00000       0.00000       0.00000       0.00000
   4  17 2728.4291    2.8178  0.9743  4.7709  0.0000     -0.249561  0.0706   0.1199   0.1372  488.0203   0.0000       1.21322   462.2834       1.95613      -11.7673      -8.82152      0.238611      -3.03867       0.00000       0.00000       0.00000       0.00000       0.00000       0.00000       0.00000       0.00000       0.00000       0.00000       0.00000       0.00000       0.00000       0.00000       0.00000       0.00000       0.00000       0.00000       0.00000       0.00000       0.00000       0.00000       0.00000       0.00000       0.00000       0.00000       0.00000       0.00000       0.00000       0.00000       20.5917       17.4185       15.7054       13.7464       8.18511       3.67383       1.16994      0.273185       0.00000       0.00000       0.00000       0.00000       0.00000       0.00000       0.00000       0.00000       0.00000       0.00000       0.00000       0.00000       0.00000       0.00000       0.00000       0.00000       0.00000       0.00000       0.00000       0.00000       0.00000       0.00000       0.00000       0.00000       0.00000       0.00000       0.00000       0.00000
   4  18 2864.3778    3.7377  0.7998 10.8394  0.0015       1.95726  0.0622   0.1698   0.1065    1.4692   0.0000       1.01937   417.4755       12.5799       16.3281      -5.38008       6.39896      -7.23407      0.906227     -0.456007       0.00000       0.00000       0.00000       0.00000       0.00000       0.00000       0.00000       0.00000       0.00000       0.00000       0.00000       0.00000       0.00000       0.00000       0.00000       0.00000       0.00000       0.00000       0.00000       0.00000       0.00000       0.00000       0.00000       0.00000       0.00000       0.00000       0.00000       0.00000       16.8580       17.4479       14.1006       11.0960       6.52045       3.08362       1.17357      0.332384       0.00000       0.00000       0.00000       0.00000       0.00000       0.00000       0.00000       0.00000       0.00000       0.00000       0.00000       0.00000       0.00000       0.00000       0.00000       0.00000       0.00000       0.00000       0.00000       0.00000       0.00000       0.00000       0.00000       0.00000       0.00000       0.00000       0.00000       0.00000
   4  19 3000.2193    4.2009  0.8493 11.9109 -0.0085       1.25523  0.0558   0.1970   0.1115    0.9497   0.0000       1.15167   420.0589       13.0894       3.78047      -18.3989      -8.50615      -4.32146     -0.202939     -0.472742       0.00000       0.00000       0.00000       0.00000       0.00000       0.00000       0.00000       0.00000       0.00000       0.00000       0.00000       0.00000       0.00000       0.00000       0.00000       0.00000       0.00000       0.00000       0.00000       0.00000       0.00000       0.00000       0.00000       0.00000       0.00000       0.00000       0.00000       0.00000       17.1238       18.4764       14.0017       10.3173       5.64379       2.83663      0.963514      0.308534       0.00000       0.00000       0.00000       0.00000       0.00000       0.00000       0.00000       0.00000       0.00000       0.00000       0.00000       0.00000       0.00000       0.00000       0.00000       0.00000       0.00000       0.00000       0.00000       0.00000       0.00000       0.00000       0.00000       0.00000       0.00000       0.00000       0.00000       0.00000
   4  20 3136.0530    4.1805  1.3490 11.5334 -0.0059       1.73393  0.0850   0.1648   0.1583    1.4260   0.0000       1.24786   438.4620       31.7579       10.9712      -21.8250      -5.29443      -6.80120      0.605249     -0.524329       0.00000       0.00000       0.00000       0.00000       0.00000       0.00000       0.00000       0.00000       0.00000       0.00000       0.00000       0.00000       0.00000       0.00000       0.00000       0.00000       0.00000       0.00000       0.00000       0.00000       0.00000       0.00000       0.00000       0.00000       0.00000       0.00000       0.00000       0.00000       22.7524       23.5824       19.1452       14.2542       7.50992       4.16722       1.35864      0.393758       0.00000       0.00000       0.00000       0.00000       0.00000       0.00000       0.00000       0.00000       0.00000       0.00000       0.00000       0.00000       0.00000       0.00000       0.00000       0.00000       0.00000       0.00000       0.00000       0.00000       0.00000       0.00000       0.00000       0.00000       0.00000       0.00000       0.00000       0.00000
   4  21 3271.8590    4.0607  1.6174 11.8303  0.0030     -0.343449  0.1053   0.1549   0.1826    0.7961   0.0000      0.898947   416.0472      -3.86758       9.00386      -19.7538       3.29813      -3.31850     -0.107533     -0.581617       0.00000       0.00000       0.00000       0.00000       0.00000       0.00000       0.00000       0.00000       0.00000       0.00000       0.00000       0.00000       0.00000       0.00000       0.00000       0.00000       0.00000       0.00000       0.00000       0.00000       0.00000       0.00000       0.00000       0.00000       0.00000       0.00000       0.00000       0.00000       25.4161       25.7980       24.7569       15.4870       9.05156       5.34662       2.17681      0.465624       0.00000       0.00000       0.00000       0.00000       0.00000       0.00000       0.00000       0.00000       0.00000       0.00000       0.00000       0.00000       0.00000       0.00000       0.00000       0.00000       0.00000       0.00000       0.00000       0.00000       0.00000       0.00000       0.00000       0.00000       0.00000       0.00000       0.00000       0.00000
   4  22 3408.3884    3.6074  1.9391 11.4210 -0.0088       1.25397  0.1001   0.1160   0.1952    0.6589   0.0000      0.530520   427.5075       40.2289      -12.0522      -18.4048      -4.00236      -8.32034       1.87251     -0.809405       0.00000       0.00000       0.00000       0.00000       0.00000       0.00000       0.00000       0.00000       0.00000       0.00000       0.00000       0.00000       0.00000       0.00000       0.00000       0.00000       0.00000       0.00000       0.00000       0.00000       0.00000       0.00000       0.00000       0.00000       0.00000       0.00000       0.00000       0.00000       26.3875       25.5160       22.1607       16.8195       9.62191       4.90783       1.70664      0.444604       0.00000       0.00000       0.00000       0.00000       0.00000       0.00000       0.00000       0.00000       0.00000       0.00000       0.00000       0.00000       0.00000       0.00000       0.00000       0.00000       0.00000       0.00000       0.00000       0.00000       0.00000       0.00000       0.00000       0.00000       0.00000       0.00000       0.00000       0.00000
   4  23 3544.8376    2.9775  3.3778 10.6444 -0.0001      0.775581  0.1359   0.0733   0.2546    0.4495   0.0000      0.326800   453.9337      -3.68040       32.4300      -35.1245      -10.7566      -2.27784     -0.297627     -0.385246       0.00000       0.00000       0.00000       0.00000       0.00000       0.00000       0.00000       0.00000       0.00000       0.00000       0.00000       0.00000       0.00000       0.00000       0.00000       0.00000       0.00000       0.00000       0.00000       0.00000       0.00000       0.00000       0.00000       0.00000       0.00000       0.00000       0.00000       0.00000       35.5014       34.6469       30.4854       21.2488       12.6849       6.32644       2.33971      0.554337       0.00000       0.00000       0.00000       0.00000       0.00000       0.00000       0.00000       0.00000       0.00000       0.00000       0.00000       0.00000       0.00000       0.00000       0.00000       0.00000       0.00000       0.00000       0.00000       0.00000       0.00000       0.00000       0.00000       0.00000       0.00000       0.00000       0.00000       0.00000
   4  24 3682.0416    2.4826  4.1780 10.9019 -0.0017      0.641664  0.1593   0.0589   0.2906    0.2408   0.0000      0.264876   414.6413      -2.13119       42.7071      -7.48446      -15.7756      -2.16594      -3.80185     -0.308994       0.00000       0.00000       0.00000       0.00000       0.00000       0.00000       0.00000       0.00000       0.00000       0.00000       0.00000       0.00000       0.00000       0.00000       0.00000       0.00000       0.00000       0.00000       0.00000       0.00000       0.00000       0.00000       0.00000       0.00000       0.00000       0.00000       0.00000       0.00000       42.0186       43.1303       35.6423       25.4300       15.3636       7.14887       2.73918      0.708578       0.00000       0.00000       0.00000       0.00000       0.00000       0.00000       0.00000       0.00000       0.00000       0.00000       0.00000       0.00000       0.00000       0.00000       0.00000       0.00000       0.00000       0.00000       0.00000       0.00000       0.00000       0.00000       0.00000       0.00000       0.00000       0.00000       0.00000       0.00000
   4  25 3818.9673    2.1942  6.6106  9.7890 -0.0014      0.229461  0.1952   0.0384   0.3773    0.2891   0.0000      0.139671   377.5614      -93.5412       22.3539      -48.6720       8.84705      -3.14671      -3.10676     -0.614601       0.00000       0.00000       0.00000       0.00000       0.00000       0.00000       0.00000       0.00000       0.00000       0.00000       0.00000       0.00000       0.00000       0.00000       0.00000       0.00000       0.00000       0.00000       0.00000       0.00000       0.00000       0.00000       0.00000       0.00000       0.00000       0.00000       0.00000       0.00000       49.4858       53.0232       43.6315       29.5325       17.1911       8.47588       3.37240      0.883378       0.00000       0.00000       0.00000       0.00000       0.00000       0.00000       0.00000       0.00000       0.00000       0.00000       0.00000       0.00000       0.00000       0.00000       0.00000       0.00000       0.00000       0.00000       0.00000       0.00000       0.00000       0.00000       0.00000       0.00000       0.00000       0.00000       0.00000       0.00000
   4  26 3956.9617    1.8869  7.8441  9.9225  0.0001      0.351022  0.2486   0.0344   0.4372    0.2129   0.0000      0.130698   499.8901       76.9053       44.4516      0.618147     0.0318462      -4.30013      -6.60469      -4.46877       0.00000       0.00000       0.00000       0.00000       0.00000       0.00000       0.00000       0.00000       0.00000       0.00000       0.00000       0.00000       0.00000       0.00000       0.00000       0.00000       0.00000       0.00000       0.00000       0.00000       0.00000       0.00000       0.00000       0.00000       0.00000       0.00000       0.00000       0.00000       64.4617       67.0725       54.9437       38.0321       22.4318       10.5336       4.16283       1.07141       0.00000       0.00000       0.00000       0.00000       0.00000       0.00000       0.00000       0.00000       0.00000       0.00000       0.00000       0.00000       0.00000       0.00000       0.00000       0.00000       0.00000       0.00000       0.00000       0.00000       0.00000       0.00000       0.00000       0.00000       0.00000       0.00000       0.00000       0.00000
   5  11 1960.6502    0.5940  0.4078  9.2918 -0.0012       7.68965  0.0352   0.0342   0.0647    0.1700   0.0000       2.46330   416.3057      -2.17883   -0.00595061      -1.62712       7.07416      -6.29623       2.06743      -1.27479     -0.155454     0.0209710       0.00000       0.00000       0.00000       0.00000       0.00000       0.00000       0.00000       0.00000       0.00000       0.00000       0.00000       0.00000       0.00000       0.00000       0.00000       0.00000       0.00000       0.00000       0.00000       0.00000       0.00000       0.00000       0.00000       0.00000       0.00000       0.00000       9.43588       10.6280       9.29053       7.03433       4.45994       2.73268       1.38342      0.639861      0.194872     0.0466818       0.00000       0.00000       0.00000       0.00000       0.00000       0.00000       0.00000       0.00000       0.00000       0.00000       0.00000       0.00000       0.00000       0.00000       0.00000       0.00000       0.00000       0.00000       0.00000       0.00000       0.00000       0.00000       0.00000       0.00000       0.00000       0.00000
   5  12 2098.5045    0.6968  0.5920  9.7382 -0.0008       5.15648  0.0452   0.0362   0.0955    0.1883   0.0000       1.87541   429.5477       19.0288       17.0863      0.359031     -0.387753      0.445845      -2.47701     -0.151058     0.0999981     0.0347463       0.00000       0.00000       0.00000       0.00000       0.00000       0.00000       0.00000       0.00000       0.00000       0.00000       0.00000       0.00000       0.00000       0.00000       0.00000       0.00000       0.00000       0.00000       0.00000       0.00000       0.00000       0.00000       0.00000       0.00000       0.00000       0.00000       10.8880       12.3339       10.5987       8.58065       6.16563       3.75953       1.70091      0.797617      0.271771     0.0681300       0.00000       0.00000       0.00000       0.00000       0.00000       0.00000       0.00000       0.00000       0.00000       0.00000       0.00000       0.00000       0.00000       0.00000       0.00000       0.00000       0.00000       0.00000       0.00000       0.00000       0.00000       0.00000       0.00000       0.00000       0.00000       0.00000
   5  13 2235.4526    1.0220  0.7183  9.8590 -0.0089       3.31520  0.0713   0.0452   0.0939    0.3056   0.0000       1.48649   407.5941       2.29119       18.9367      -8.70889       4.65666       1.86957      -1.64597    -0.0691988     -0.107462    -0.0845110       0.00000       0.00000       0.00000       0.00000       0.00000       0.00000       0.00000       0.00000       0.00000       0.00000       0.00000       0.00000       0.00000       0.00000       0.00000       0.00000       0.00000       0.00000       0.00000       0.00000       0.00000       0.00000       0.00000       0.00000       0.00000       0.00000       13.5204       20.2144       13.6409       12.7805       9.29702       4.59181       3.01696      0.848024      0.426438      0.125323       0.00000       0.00000       0.00000       0.00000       0.00000       0.00000       0.00000       0.00000       0.00000       0.00000       0.00000       0.00000       0.00000       0.00000       0.00000       0.00000       0.00000       0.00000       0.00000       0.00000       0.00000       0.00000       0.00000       0.00000       0.00000       0.00000
   5  14 2371.2163    1.3110  0.7539 10.8860 -0.0003       2.37004  0.0604   0.0595   0.1061    0.2148   0.0000       1.64676   413.2293       11.6490       18.0217       6.95082      -8.23465      -8.31299     -0.788837      0.335336    -0.0201280    -0.0180845       0.00000       0.00000       0.00000       0.00000       0.00000       0.00000       0.00000       0.00000       0.00000       0.00000       0.00000       0.00000       0.00000       0.00000       0.00000       0.00000       0.00000       0.00000       0.00000       0.00000       0.00000       0.00000       0.00000       0.00000       0.00000       0.00000       13.8009       17.3935       12.5516       12.0891       6.41249       4.68541       1.82532       1.02261      0.238513     0.0934294       0.00000       0.00000       0.00000       0.00000       0.00000       0.00000       0.00000       0.00000       0.00000       0.00000       0.00000       0.00000       0.00000       0.00000       0.00000       0.00000       0.00000       0.00000       0.00000       0.00000       0.00000       0.00000       0.00000       0.00000       0.00000       0.00000
   5  15 2506.2304    1.8311  0.8977 10.6832 -0.0047       3.82452  0.0522   0.0804   0.1288    0.4539   0.0000       1.26358   429.4135       1.14033       11.4958      -6.71004       2.71832       1.03688     -0.227829      0.331097      0.278612    -0.0478726       0.00000       0.00000       0.00000       0.00000       0.00000       0.00000       0.00000       0.00000       0.00000       0.00000       0.00000       0.00000       0.00000       0.00000       0.00000       0.00000       0.00000       0.00000       0.00000       0.00000       0.00000       0.00000       0.00000       0.00000       0.00000       0.00000       14.0066       16.3035       14.0793       10.0555       6.56068       3.43982       1.99892      0.758139      0.299203     0.0674423       0.00000       0.00000       0.00000       0.00000       0.00000       0.00000       0.00000       0.00000       0.00000       0.00000       0.00000       0.00000       0.00000       0.00000       0.00000       0.00000       0.00000       0.00000       0.00000       0.00000       0.00000       0.00000       0.00000       0.00000       0.00000       0.00000
   5  16 2641.2791    2.2662  0.8762 11.3673  0.0009       1.01229  0.0560   0.0994   0.1117    0.4030   0.0000       1.66026   445.9274      -20.6803       12.1005      -4.23085      -4.50436      -3.63544      -1.09658     -0.601410      0.284836     0.0780350       0.00000       0.00000       0.00000       0.00000       0.00000       0.00000       0.00000       0.00000       0.00000       0.00000       0.00000       0.00000       0.00000       0.00000       0.00000       0.00000       0.00000       0.00000       0.00000       0.00000       0.00000       0.00000       0.00000       0.00000       0.00000       0.00000       13.2738       13.2255       13.0227       9.93507       6.51157       4.13714       2.02767      0.930779      0.286676     0.0624548       0.00000       0.00000       0.00000       0.00000       0.00000       0.00000       0.00000       0.00000       0.00000       0.00000       0.00000       0.00000       0.00000       0.00000       0.00000       0.00000       0.00000       0.00000       0.00000       0.00000       0.00000       0.00000       0.00000       0.00000       0.00000       0.00000
   5  18 2913.6872    3.7252  0.9867 10.7669 -0.0005     -0.912092  0.0642   0.1509   0.1174    2.2527   0.0000       1.13386   439.7802       17.2780       3.81789      -2.88598       5.92912      -6.36507     -0.732811     -0.174372      0.473962      0.122656       0.00000       0.00000       0.00000       0.00000       0.00000       0.00000       0.00000       0.00000       0.00000       0.00000       0.00000       0.00000       0.00000       0.00000       0.00000       0.00000       0.00000       0.00000       0.00000       0.00000       0.00000       0.00000       0.00000       0.00000       0.00000       0.00000       14.1842       15.4813       13.3578       10.5930       7.53321       4.27936       2.31847      0.874916      0.315867     0.0726264       0.00000       0.00000       0.00000       0.00000       0.00000       0.00000       0.00000       0.00000       0.00000       0.00000       0.00000       0.00000       0.00000       0.00000       0.00000       0.00000       0.00000       0.00000       0.00000       0.00000       0.00000       0.00000       0.00000       0.00000       0.00000       0.00000
   5  20 3186.4335    4.5273  1.3302  6.1813  0.0000       1.56791  0.0770   0.1701   0.1401  342.9901   0.0000      0.945025   426.5195       29.4393       20.5896      -13.7747      -7.76413      0.170818       0.00000       0.00000       0.00000       0.00000       0.00000       0.00000       0.00000       0.00000       0.00000       0.00000       0.00000       0.00000       0.00000       0.00000       0.00000       0.00000       0.00000       0.00000       0.00000       0.00000       0.00000       0.00000       0.00000       0.00000       0.00000       0.00000       0.00000       0.00000       0.00000       0.00000       15.6406       17.7173       16.9464       12.2379       8.31002       5.21708       2.50898       1.22078      0.409862     0.0860496       0.00000       0.00000       0.00000       0.00000       0.00000       0.00000       0.00000       0.00000       0.00000       0.00000       0.00000       0.00000       0.00000       0.00000       0.00000       0.00000       0.00000       0.00000       0.00000       0.00000       0.00000       0.00000       0.00000       0.00000       0.00000       0.00000
   5  21 3322.6821    3.7089  1.5022 12.5720  0.0141     0.0598093  0.0838   0.1434   0.1772    0.4190   0.0000       1.04885   456.9701       34.3081       22.6229      -3.75392       17.1041      -7.49364      0.138070      -1.26343     0.0412270     -0.183999       0.00000       0.00000       0.00000       0.00000       0.00000       0.00000       0.00000       0.00000       0.00000       0.00000       0.00000       0.00000       0.00000       0.00000       0.00000       0.00000       0.00000       0.00000       0.00000       0.00000       0.00000       0.00000       0.00000       0.00000       0.00000       0.00000       19.1999       21.8142       18.4562       14.4026       9.73645       5.70582       2.73974       1.23629      0.406813     0.0994321       0.00000       0.00000       0.00000       0.00000       0.00000       0.00000       0.00000       0.00000       0.00000       0.00000       0.00000       0.00000       0.00000       0.00000       0.00000       0.00000       0.00000       0.00000       0.00000       0.00000       0.00000       0.00000       0.00000       0.00000       0.00000       0.00000
   5  22 3459.5333    3.3744  2.3883 10.7600  0.0023      0.426816  0.1132   0.0906   0.1839    0.8588   0.0000      0.424621   442.1753       12.0783       10.8595       12.3624       10.6771      -15.8360    -0.0307823      0.120471     -0.213996     -0.106286       0.00000       0.00000       0.00000       0.00000       0.00000       0.00000       0.00000       0.00000       0.00000       0.00000       0.00000       0.00000       0.00000       0.00000       0.00000       0.00000       0.00000       0.00000       0.00000       0.00000       0.00000       0.00000       0.00000       0.00000       0.00000       0.00000       21.5173       25.6852       23.5375       16.5901       11.5774       7.43088       3.11452       1.69364      0.578775      0.133638       0.00000       0.00000       0.00000       0.00000       0.00000       0.00000       0.00000       0.00000       0.00000       0.00000       0.00000       0.00000       0.00000       0.00000       0.00000       0.00000       0.00000       0.00000       0.00000       0.00000       0.00000       0.00000       0.00000       0.00000       0.00000       0.00000
   5  23 3597.0501    2.8654  3.7512 10.3435  0.0003      0.687096  0.1314   0.0661   0.2630    0.6140   0.0000      0.243807   420.8426       18.1050      -22.7953      -14.2672      -1.38812      -4.12684      0.249048      0.142679      0.220532    -0.0402003       0.00000       0.00000       0.00000       0.00000       0.00000       0.00000       0.00000       0.00000       0.00000       0.00000       0.00000       0.00000       0.00000       0.00000       0.00000       0.00000       0.00000       0.00000       0.00000       0.00000       0.00000       0.00000       0.00000       0.00000       0.00000       0.00000       26.5840       31.1234       26.8477       20.8420       14.5103       8.62000       4.22669       1.90649      0.657620      0.156140       0.00000       0.00000       0.00000       0.00000       0.00000       0.00000       0.00000       0.00000       0.00000       0.00000       0.00000       0.00000       0.00000       0.00000       0.00000       0.00000       0.00000       0.00000       0.00000       0.00000       0.00000       0.00000       0.00000       0.00000       0.00000       0.00000
   5  24 3734.1398    2.3497  5.0291 10.4458 -0.0008      0.332773  0.1606   0.0459   0.3046    0.2553   0.0000      0.178192   442.5548       42.6440       52.3351      -21.7214      -37.9080     -0.222954       8.85439      -1.99508     -0.520601     0.0109041       0.00000       0.00000       0.00000       0.00000       0.00000       0.00000       0.00000       0.00000       0.00000       0.00000       0.00000       0.00000       0.00000       0.00000       0.00000       0.00000       0.00000       0.00000       0.00000       0.00000       0.00000       0.00000       0.00000       0.00000       0.00000       0.00000       32.6836       38.8440       33.8066       25.3915       17.8260       9.98062       5.36960       2.21410      0.838108      0.194901       0.00000       0.00000       0.00000       0.00000       0.00000       0.00000       0.00000       0.00000       0.00000       0.00000       0.00000       0.00000       0.00000       0.00000       0.00000       0.00000       0.00000       0.00000       0.00000       0.00000       0.00000       0.00000       0.00000       0.00000       0.00000       0.00000
   5  25 3871.9097    1.9605  7.6253 10.1580 -0.0001      0.263168  0.2065   0.0316   0.4005    0.1436   0.0000      0.111339   432.4224       121.418     -0.525190       20.9352       1.59345       9.66967       1.06630      -1.15309      0.621124   -0.00896605       0.00000       0.00000       0.00000       0.00000       0.00000       0.00000       0.00000       0.00000       0.00000       0.00000       0.00000       0.00000       0.00000       0.00000       0.00000       0.00000       0.00000       0.00000       0.00000       0.00000       0.00000       0.00000       0.00000       0.00000       0.00000       0.00000       41.0970       49.1019       41.6417       33.1260       22.0815       12.8997       6.85766       2.84352       1.01593      0.250029       0.00000       0.00000       0.00000       0.00000       0.00000       0.00000       0.00000       0.00000       0.00000       0.00000       0.00000       0.00000       0.00000       0.00000       0.00000       0.00000       0.00000       0.00000       0.00000       0.00000       0.00000       0.00000       0.00000       0.00000       0.00000       0.00000
   5  27 4147.8813    1.4969 10.5945 10.0189  0.0025     0.0899430  0.2995   0.0253   0.5331    0.1123   0.0000      0.106917   485.9436       41.9250      -20.6165      -18.2098      -1.07660      -14.0411       11.2425       4.16998      -2.26880     -0.383802       0.00000       0.00000       0.00000       0.00000       0.00000       0.00000       0.00000       0.00000       0.00000       0.00000       0.00000       0.00000       0.00000       0.00000       0.00000       0.00000       0.00000       0.00000       0.00000       0.00000       0.00000       0.00000       0.00000       0.00000       0.00000       0.00000       53.8842       65.2662       55.7908       43.4048       29.6957       16.9336       9.32187       3.78034       1.40327      0.336231       0.00000       0.00000       0.00000       0.00000       0.00000       0.00000       0.00000       0.00000       0.00000       0.00000       0.00000       0.00000       0.00000       0.00000       0.00000       0.00000       0.00000       0.00000       0.00000       0.00000       0.00000       0.00000       0.00000       0.00000       0.00000       0.00000
   6  11 2004.1176    0.5343  0.5199  9.3485 -0.0065       12.5578  0.0474   0.0276   0.0827    0.1269   0.0000       2.71847   438.7139      -10.5964       30.6329     -0.540758      -7.84586       3.08503      0.342896     -0.261154     -0.732894     -0.162622      0.105301    0.00523982       0.00000       0.00000       0.00000       0.00000       0.00000       0.00000       0.00000       0.00000       0.00000       0.00000       0.00000       0.00000       0.00000       0.00000       0.00000       0.00000       0.00000       0.00000       0.00000       0.00000       0.00000       0.00000       0.00000       0.00000       9.91913       8.78343       10.2197       10.1783       6.16477       3.38926       2.81193       1.80130      0.746711      0.247999     0.0673416     0.0139200       0.00000       0.00000       0.00000       0.00000       0.00000       0.00000       0.00000       0.00000       0.00000       0.00000       0.00000       0.00000       0.00000       0.00000       0.00000       0.00000       0.00000       0.00000       0.00000       0.00000       0.00000       0.00000       0.00000       0.00000
   6  12 2142.6372    0.8355  0.5761  9.5291 -0.0047       7.28247  0.0446   0.0388   0.0804    0.1997   0.0000       1.64710   435.4273      -8.41528       2.22011       7.14041     -0.344682      -3.51393      -1.94257      0.975621     -0.154641    0.00709954    -0.0993681   -0.00450863       0.00000       0.00000       0.00000       0.00000       0.00000       0.00000       0.00000       0.00000       0.00000       0.00000       0.00000       0.00000       0.00000       0.00000       0.00000       0.00000       0.00000       0.00000       0.00000       0.00000       0.00000       0.00000       0.00000       0.00000       9.51298       9.23245       9.74836       7.26440       6.10526       4.42972       2.48268       1.17470      0.596469      0.235363     0.0725811     0.0118654       0.00000       0.00000       0.00000       0.00000       0.00000       0.00000       0.00000       0.00000       0.00000       0.00000       0.00000       0.00000       0.00000       0.00000       0.00000       0.00000       0.00000       0.00000       0.00000       0.00000       0.00000       0.00000       0.00000       0.00000
   6  13 2279.9413    1.0291  0.9057  9.5345 -0.0132       6.01540  0.0628   0.0421   0.0968    0.3596   0.0000       1.41706   445.5313       3.67041      -8.95777       2.90168       2.21168      -5.73614      -2.53699      0.442106      -1.48586     -0.298538      0.147121    -0.0171843       0.00000       0.00000       0.00000       0.00000       0.00000       0.00000       0.00000       0.00000       0.00000       0.00000       0.00000       0.00000       0.00000       0.00000       0.00000       0.00000       0.00000       0.00000       0.00000       0.00000       0.00000       0.00000       0.00000       0.00000       11.1711       12.5993       10.0451       9.69361       7.63613       5.30330       2.91875       1.50360      0.639037      0.251237     0.0740007     0.0183696       0.00000       0.00000       0.00000       0.00000       0.00000       0.00000       0.00000       0.00000       0.00000       0.00000       0.00000       0.00000       0.00000       0.00000       0.00000       0.00000       0.00000       0.00000       0.00000       0.00000       0.00000       0.00000       0.00000       0.00000
   6  14 2415.7215    1.5006  0.9766 10.2080 -0.0052       5.42729  0.0720   0.0561   0.1008    0.3481   0.0000       1.42579   423.3778      -10.8937      -9.63000      -1.88584       13.9568       1.43343     -0.251649      -1.86315     -0.890525     -0.184355      0.108634    0.00589764       0.00000       0.00000       0.00000       0.00000       0.00000       0.00000       0.00000       0.00000       0.00000       0.00000       0.00000       0.00000       0.00000       0.00000       0.00000       0.00000       0.00000       0.00000       0.00000       0.00000       0.00000       0.00000       0.00000       0.00000       13.1948       13.5355       12.7982       10.9260       8.17022       4.81877       3.24394       1.68370      0.761804      0.258829     0.0838337     0.0156938       0.00000       0.00000       0.00000       0.00000       0.00000       0.00000       0.00000       0.00000       0.00000       0.00000       0.00000       0.00000       0.00000       0.00000       0.00000       0.00000       0.00000       0.00000       0.00000       0.00000       0.00000       0.00000       0.00000       0.00000
   6  15 2551.1886    1.8695  0.9085 10.7188 -0.0037       3.90019  0.0562   0.0691   0.0995    0.3132   0.0000       1.29682   428.2467       4.12022      0.914035      -2.31666       1.86354      -2.28415       3.53193     -0.650426     -0.718221     -0.249083     0.0365326     0.0208301       0.00000       0.00000       0.00000       0.00000       0.00000       0.00000       0.00000       0.00000       0.00000       0.00000       0.00000       0.00000       0.00000       0.00000       0.00000       0.00000       0.00000       0.00000       0.00000       0.00000       0.00000       0.00000       0.00000       0.00000       11.1466       13.3230       12.4915       9.47514       6.93046       4.29402       2.43293       1.39445      0.575035      0.244427     0.0760972     0.0154169       0.00000       0.00000       0.00000       0.00000       0.00000       0.00000       0.00000       0.00000       0.00000       0.00000       0.00000       0.00000       0.00000       0.00000       0.00000       0.00000       0.00000       0.00000       0.00000       0.00000       0.00000       0.00000       0.00000       0.00000
   6  16 2687.2393    2.7086  0.8362 11.5097 -0.0014       2.26906  0.0493   0.1072   0.0906    0.3199   0.0000       1.14488   433.7776       29.1937       11.5030       5.24283       11.2149      -2.61418       1.00697      0.721293     -0.244352     -0.399273      0.195291    0.00978138       0.00000       0.00000       0.00000       0.00000       0.00000       0.00000       0.00000       0.00000       0.00000       0.00000       0.00000       0.00000       0.00000       0.00000       0.00000       0.00000       0.00000       0.00000       0.00000       0.00000       0.00000       0.00000       0.00000       0.00000       10.0739       10.9462       10.0610       8.08099       6.71991       4.37709       2.56907       1.23125      0.538635      0.211811     0.0702956     0.0133377       0.00000       0.00000       0.00000       0.00000       0.00000       0.00000       0.00000       0.00000       0.00000       0.00000       0.00000       0.00000       0.00000       0.00000       0.00000       0.00000       0.00000       0.00000       0.00000       0.00000       0.00000       0.00000       0.00000       0.00000
   6  17 2823.8439    3.0261  1.0307 11.8055  0.0020       1.71105  0.0552   0.1066   0.1156    0.3005   0.0000       1.12348   429.1788       17.8805       10.6979      -19.2939      -4.29695     -0.354584       4.30221      -1.39689     -0.334027     0.0720374     0.0202458    -0.0218545       0.00000       0.00000       0.00000       0.00000       0.00000       0.00000       0.00000       0.00000       0.00000       0.00000       0.00000       0.00000       0.00000       0.00000       0.00000       0.00000       0.00000       0.00000       0.00000       0.00000       0.00000       0.00000       0.00000       0.00000       11.1814       12.8339       10.9156       9.46579       7.03301       4.60866       2.67127       1.39213      0.556820      0.216672     0.0649328     0.0153821       0.00000       0.00000       0.00000       0.00000       0.00000       0.00000       0.00000       0.00000       0.00000       0.00000       0.00000       0.00000       0.00000       0.00000       0.00000       0.00000       0.00000       0.00000       0.00000       0.00000       0.00000       0.00000       0.00000       0.00000
   6  18 2960.8586    3.8656  0.8033 12.2705 -0.0007       3.86851  0.0461   0.1513   0.0932    0.2790   0.0000       1.19614   453.5287       19.2029       24.1258       1.61715      -5.04122     -0.651070     -0.547818     -0.529603     -0.169630     0.0517797    -0.0647119    0.00499476       0.00000       0.00000       0.00000       0.00000       0.00000       0.00000       0.00000       0.00000       0.00000       0.00000       0.00000       0.00000       0.00000       0.00000       0.00000       0.00000       0.00000       0.00000       0.00000       0.00000       0.00000       0.00000       0.00000       0.00000       9.99828       10.4250       9.41854       8.00324       6.36638       4.00065       2.37374       1.21655      0.511778      0.184464     0.0591489     0.0113995       0.00000       0.00000       0.00000       0.00000       0.00000       0.00000       0.00000       0.00000       0.00000       0.00000       0.00000       0.00000       0.00000       0.00000       0.00000       0.00000       0.00000       0.00000       0.00000       0.00000       0.00000       0.00000       0.00000       0.00000
   6  19 3097.4983    3.8040  1.1411 12.6210 -0.0130       4.71948  0.0643   0.1427   0.1302    0.3162   0.0000       1.75429   442.2698       6.83804     -0.149213      -22.2440    -0.0155606      -7.91295      -3.01367     -0.500808     -0.713729     -0.332370    -0.0519867   -0.00981904       0.00000       0.00000       0.00000       0.00000       0.00000       0.00000       0.00000       0.00000       0.00000       0.00000       0.00000       0.00000       0.00000       0.00000       0.00000       0.00000       0.00000       0.00000       0.00000       0.00000       0.00000       0.00000       0.00000       0.00000       11.7364       14.2087       12.1881       10.3035       7.54964       4.95440       2.82149       1.50638      0.631997      0.252390     0.0778340     0.0186824       0.00000       0.00000       0.00000       0.00000       0.00000       0.00000       0.00000       0.00000       0.00000       0.00000       0.00000       0.00000       0.00000       0.00000       0.00000       0.00000       0.00000       0.00000       0.00000       0.00000       0.00000       0.00000       0.00000       0.00000
   6  20 3234.0677    4.2770  1.3498 12.0119 -0.0165    -0.0115102  0.0761   0.1506   0.1277    0.7241   0.0000      0.928922   428.6338       19.5701       21.8452      -14.5392      -4.65516      -5.61536       1.84309      -4.67480   -0.00374740     -0.585163     0.0654954   -0.00399868       0.00000       0.00000       0.00000       0.00000       0.00000       0.00000       0.00000       0.00000       0.00000       0.00000       0.00000       0.00000       0.00000       0.00000       0.00000       0.00000       0.00000       0.00000       0.00000       0.00000       0.00000       0.00000       0.00000       0.00000       18.4503       22.5458       19.6410       15.0557       9.57997       5.77061       3.21445       1.52102      0.752727      0.273154     0.0823204     0.0188072       0.00000       0.00000       0.00000       0.00000       0.00000       0.00000       0.00000       0.00000       0.00000       0.00000       0.00000       0.00000       0.00000       0.00000       0.00000       0.00000       0.00000       0.00000       0.00000       0.00000       0.00000       0.00000       0.00000       0.00000
   6  21 3371.2525    3.8199  1.8804 11.4454 -0.0084       1.19518  0.0866   0.1059   0.1506    0.5404   0.0000      0.484458   461.3829      -18.6891       15.6158       9.77517      -11.9704       2.49802      -7.14575      -2.97768       1.15478      0.213354     0.0966265     0.0112819       0.00000       0.00000       0.00000       0.00000       0.00000       0.00000       0.00000       0.00000       0.00000       0.00000       0.00000       0.00000       0.00000       0.00000       0.00000       0.00000       0.00000       0.00000       0.00000       0.00000       0.00000       0.00000       0.00000       0.00000       14.5456       17.2943       15.4058       13.6243       9.32199       6.84599       3.81265       2.04672      0.904983      0.380091      0.101898     0.0248227       0.00000       0.00000       0.00000       0.00000       0.00000       0.00000       0.00000       0.00000       0.00000       0.00000       0.00000       0.00000       0.00000       0.00000       0.00000       0.00000       0.00000       0.00000       0.00000       0.00000       0.00000       0.00000       0.00000       0.00000
   6  22 3508.7628    3.1785  2.3785 11.5688 -0.0108       1.42652  0.1005   0.0840   0.1954    0.3451   0.0000      0.446792   442.4609       5.53501       4.37229      -35.4488       6.12519       5.62334      -1.45313      -7.14988      -1.09961     -0.128484     0.0190970     0.0122690       0.00000       0.00000       0.00000       0.00000       0.00000       0.00000       0.00000       0.00000       0.00000       0.00000       0.00000       0.00000       0.00000       0.00000       0.00000       0.00000       0.00000       0.00000       0.00000       0.00000       0.00000       0.00000       0.00000       0.00000       17.4463       21.0898       17.6247       16.5693       11.2197       8.54574       4.41093       2.63283       1.03604      0.464612      0.114181     0.0312407       0.00000       0.00000       0.00000       0.00000       0.00000       0.00000       0.00000       0.00000       0.00000       0.00000       0.00000       0.00000       0.00000       0.00000       0.00000       0.00000       0.00000       0.00000       0.00000       0.00000       0.00000       0.00000       0.00000       0.00000
   6  23 3646.6488    2.6142  3.8257 10.5127 -0.0030       1.00519  0.1268   0.0525   0.2389    0.2758   0.0000      0.235334   405.6603       20.6336      -16.8703      -23.3643      -3.95796      -3.56633       12.7391      -4.08197      0.227784      0.172287     -0.161814     0.0256782       0.00000       0.00000       0.00000       0.00000       0.00000       0.00000       0.00000       0.00000       0.00000       0.00000       0.00000       0.00000       0.00000       0.00000       0.00000       0.00000       0.00000       0.00000       0.00000       0.00000       0.00000       0.00000       0.00000       0.00000       21.8143       25.3467       24.8823       19.5538       14.5092       9.26558       5.60492       3.08779       1.33651      0.545128      0.174157     0.0338387       0.00000       0.00000       0.00000       0.00000       0.00000       0.00000       0.00000       0.00000       0.00000       0.00000       0.00000       0.00000       0.00000       0.00000       0.00000       0.00000       0.00000       0.00000       0.00000       0.00000       0.00000       0.00000       0.00000       0.00000
   6  24 3784.3877    2.1291  5.5341 10.5339 -0.0023      0.491831  0.1662   0.0381   0.3192    0.1491   0.0000      0.167955   327.4178       2.47463       45.0551       10.1376      -11.6094      -2.98893       3.56410      -3.36598       1.09598      0.209513     -0.475347     0.0404915       0.00000       0.00000       0.00000       0.00000       0.00000       0.00000       0.00000       0.00000       0.00000       0.00000       0.00000       0.00000       0.00000       0.00000       0.00000       0.00000       0.00000       0.00000       0.00000       0.00000       0.00000       0.00000       0.00000       0.00000       28.1116       34.2204       31.8235       25.3269       19.9105       12.3079       7.51355       3.86599       1.76204      0.688410      0.239985     0.0472481       0.00000       0.00000       0.00000       0.00000       0.00000       0.00000       0.00000       0.00000       0.00000       0.00000       0.00000       0.00000       0.00000       0.00000       0.00000       0.00000       0.00000       0.00000       0.00000       0.00000       0.00000       0.00000       0.00000       0.00000
   6  25 3922.3704    1.8770  7.5007 10.1247 -0.0013      0.298586  0.1952   0.0296   0.3909    0.1205   0.0000      0.113877   432.4039       26.2187       6.87328      -10.8020      -2.30909       35.5359      -4.03993      -7.45097      0.523855     -0.428935     -0.421300     -0.138872       0.00000       0.00000       0.00000       0.00000       0.00000       0.00000       0.00000       0.00000       0.00000       0.00000       0.00000       0.00000       0.00000       0.00000       0.00000       0.00000       0.00000       0.00000       0.00000       0.00000       0.00000       0.00000       0.00000       0.00000       32.9376       38.7455       34.9385       30.0026       22.3853       14.6895       8.83235       4.45442       2.08828      0.779456      0.252307     0.0544767       0.00000       0.00000       0.00000       0.00000       0.00000       0.00000       0.00000       0.00000       0.00000       0.00000       0.00000       0.00000       0.00000       0.00000       0.00000       0.00000       0.00000       0.00000       0.00000       0.00000       0.00000       0.00000       0.00000       0.00000
   7  12 2184.6621    0.8359  0.8290  9.6039 -0.0028       6.09641  0.0518   0.0318   0.0952    0.2024   0.0000       1.61977   436.4765      -4.23302       14.5272       5.64240      -3.91502      0.273389     -0.671016      -1.62093      0.761180      0.191051      0.376077     0.0255587    -0.0123125   0.000822488       0.00000       0.00000       0.00000       0.00000       0.00000       0.00000       0.00000       0.00000       0.00000       0.00000       0.00000       0.00000       0.00000       0.00000       0.00000       0.00000       0.00000       0.00000       0.00000       0.00000       0.00000       0.00000       8.33003       9.86002       9.35894       7.33403       6.99716       4.87315       3.16240       1.85971      0.929345      0.419917      0.175552     0.0680737     0.0209612    0.00354341       0.00000       0.00000       0.00000       0.00000       0.00000       0.00000       0.00000       0.00000       0.00000       0.00000       0.00000       0.00000       0.00000       0.00000       0.00000       0.00000       0.00000       0.00000       0.00000       0.00000       0.00000       0.00000
   7  13 2322.2239    1.2790  0.7487  9.6893 -0.0033       3.50465  0.0489   0.0526   0.0854    0.3019   0.0000       1.22069   441.7782      -1.43085       1.96316       5.46788       2.25418      -12.4269       3.57315       3.74380      0.466331     -0.473733     -0.164066      0.123795    -0.0157561    0.00176821       0.00000       0.00000       0.00000       0.00000       0.00000       0.00000       0.00000       0.00000       0.00000       0.00000       0.00000       0.00000       0.00000       0.00000       0.00000       0.00000       0.00000       0.00000       0.00000       0.00000       0.00000       0.00000       8.24534       7.73287       8.21728       8.33348       6.43164       3.69885       2.82601       2.02077       1.07937      0.514597      0.176666     0.0558647     0.0160008    0.00290267       0.00000       0.00000       0.00000       0.00000       0.00000       0.00000       0.00000       0.00000       0.00000       0.00000       0.00000       0.00000       0.00000       0.00000       0.00000       0.00000       0.00000       0.00000       0.00000       0.00000       0.00000       0.00000
   7  14 2458.4404    1.6021  0.8519 10.2526 -0.0027       4.89979  0.0528   0.0562   0.0862    0.2689   0.0000       1.24556   436.5389       11.8236       7.08004      -3.39131      -12.3593      -7.67358       3.41983      -1.31756      0.894363     -0.457687    -0.0525750   -0.00491253    -0.0175722   -0.00377199       0.00000       0.00000       0.00000       0.00000       0.00000       0.00000       0.00000       0.00000       0.00000       0.00000       0.00000       0.00000       0.00000       0.00000       0.00000       0.00000       0.00000       0.00000       0.00000       0.00000       0.00000       0.00000       8.01307       10.5271       8.78921       8.72929       6.46604       4.74137       3.48105       1.59098       1.09832      0.403914      0.228195     0.0567594     0.0198963    0.00451056       0.00000       0.00000       0.00000       0.00000       0.00000       0.00000       0.00000       0.00000       0.00000       0.00000       0.00000       0.00000       0.00000       0.00000       0.00000       0.00000       0.00000       0.00000       0.00000       0.00000       0.00000       0.00000
   7  15 2594.3897    2.0501  1.0291 11.4443  0.0087       4.15910  0.0617   0.0724   0.1083    0.1882   0.0000       1.53875   428.5974       15.5185     -0.719674       9.16501       4.93871      -5.21077       4.49399      -1.91513     -0.569950     -0.561285     -0.299694     -0.119279    -0.0241781    0.00355506       0.00000       0.00000       0.00000       0.00000       0.00000       0.00000       0.00000       0.00000       0.00000       0.00000       0.00000       0.00000       0.00000       0.00000       0.00000       0.00000       0.00000       0.00000       0.00000       0.00000       0.00000       0.00000       9.65078       10.5403       11.0857       8.86845       7.25348       5.29722       3.11742       2.05082       1.11618      0.471323      0.212158     0.0811545     0.0209506    0.00351878       0.00000       0.00000       0.00000       0.00000       0.00000       0.00000       0.00000       0.00000       0.00000       0.00000       0.00000       0.00000       0.00000       0.00000       0.00000       0.00000       0.00000       0.00000       0.00000       0.00000       0.00000       0.00000
   7  16 2731.2603    2.8114  0.7887 11.9276 -0.0092       2.07310  0.0464   0.1049   0.0847    0.2048   0.0000       1.26658   441.7855      -6.31096       2.52517       1.09800       6.71749      -4.73951      -3.98234      -1.88203      -1.10029     -0.194153      0.286923     -0.105127    -0.0301439    0.00334371       0.00000       0.00000       0.00000       0.00000       0.00000       0.00000       0.00000       0.00000       0.00000       0.00000       0.00000       0.00000       0.00000       0.00000       0.00000       0.00000       0.00000       0.00000       0.00000       0.00000       0.00000       0.00000       7.59970       8.64133       8.86429       7.70443       5.41830       4.28448       2.87673       1.50505      0.847487      0.422247      0.194623     0.0628911     0.0164961    0.00328546       0.00000       0.00000       0.00000       0.00000       0.00000       0.00000       0.00000       0.00000       0.00000       0.00000       0.00000       0.00000       0.00000       0.00000       0.00000       0.00000       0.00000       0.00000       0.00000       0.00000       0.00000       0.00000
   7  17 2868.4772    3.5007  0.9395 11.3204 -0.0103       1.15673  0.0472   0.1214   0.0986    0.5581   0.0000      0.928864   422.9142       16.2122       8.59957     -0.935507       1.83539      -4.64332     -0.969770      -1.60817      0.410190     -0.580599     0.0611092    -0.0591174   0.000738684   -0.00736944       0.00000       0.00000       0.00000       0.00000       0.00000       0.00000       0.00000       0.00000       0.00000       0.00000       0.00000       0.00000       0.00000       0.00000       0.00000       0.00000       0.00000       0.00000       0.00000       0.00000       0.00000       0.00000       8.86356       10.3524       9.12019       7.87055       6.13787       4.58445       2.82605       1.54270      0.784941      0.352187      0.148285     0.0499111     0.0143069    0.00311740       0.00000       0.00000       0.00000       0.00000       0.00000       0.00000       0.00000       0.00000       0.00000       0.00000       0.00000       0.00000       0.00000       0.00000       0.00000       0.00000       0.00000       0.00000       0.00000       0.00000       0.00000       0.00000
   7  18 3005.9301    4.0366  0.9734 11.7741 -0.0023       3.02766  0.0471   0.1375   0.1026    0.4068   0.0000       1.06314   448.2762       12.4538       17.7170       7.20434       1.93049      -1.00719      0.491626      -1.74020       2.01150     -0.368547     -0.242040    -0.0830203    0.00474376  -1.43819e-06       0.00000       0.00000       0.00000       0.00000       0.00000       0.00000       0.00000       0.00000       0.00000       0.00000       0.00000       0.00000       0.00000       0.00000       0.00000       0.00000       0.00000       0.00000       0.00000       0.00000       0.00000       0.00000       8.23577       9.90574       8.97853       7.63455       6.16875       4.13863       2.71817       1.48355      0.799233      0.354779      0.152941     0.0507763     0.0152074    0.00305139       0.00000       0.00000       0.00000       0.00000       0.00000       0.00000       0.00000       0.00000       0.00000       0.00000       0.00000       0.00000       0.00000       0.00000       0.00000       0.00000       0.00000       0.00000       0.00000       0.00000       0.00000       0.00000
   7  19 3142.9737    4.2177  1.0054 12.7762 -0.0066       1.82379  0.0580   0.1499   0.1025    0.2487   0.0000       1.16660   428.4420       21.9374       1.16188       3.82128       1.22801      0.530200      -1.94615       1.44809      0.674995      -1.16994     -0.268108     0.0259529    -0.0125395    0.00240447       0.00000       0.00000       0.00000       0.00000       0.00000       0.00000       0.00000       0.00000       0.00000       0.00000       0.00000       0.00000       0.00000       0.00000       0.00000       0.00000       0.00000       0.00000       0.00000       0.00000       0.00000       0.00000       8.59881       10.3962       10.7176       7.80905       7.76711       4.50811       3.33390       2.05798      0.984598      0.562239      0.190719     0.0755521     0.0253689    0.00389702       0.00000       0.00000       0.00000       0.00000       0.00000       0.00000       0.00000       0.00000       0.00000       0.00000       0.00000       0.00000       0.00000       0.00000       0.00000       0.00000       0.00000       0.00000       0.00000       0.00000       0.00000       0.00000
   7  20 3280.2033    3.8432  1.3980 12.6850 -0.0074       2.15874  0.0704   0.1179   0.1314    0.2057   0.0000      0.945510   430.6355       13.4130      -3.76418       7.13314      -14.2030      -5.34689      -6.25377     -0.875263      0.887833      -1.34857     -0.319744      0.121163     0.0191273   -0.00709148       0.00000       0.00000       0.00000       0.00000       0.00000       0.00000       0.00000       0.00000       0.00000       0.00000       0.00000       0.00000       0.00000       0.00000       0.00000       0.00000       0.00000       0.00000       0.00000       0.00000       0.00000       0.00000       10.6422       12.5057       12.1692       10.2762       8.16060       5.46094       3.56425       2.22085       1.14238      0.571762      0.214213     0.0808534     0.0227910    0.00437271       0.00000       0.00000       0.00000       0.00000       0.00000       0.00000       0.00000       0.00000       0.00000       0.00000       0.00000       0.00000       0.00000       0.00000       0.00000       0.00000       0.00000       0.00000       0.00000       0.00000       0.00000       0.00000
   7  21 3417.7257    3.4689  2.1159 11.4110 -0.0046       1.34042  0.0862   0.0830   0.1409    0.3028   0.0000      0.497918   437.6565       23.3082       13.3669      -17.5231       9.35440      0.794241      -8.64615      -4.02797       1.07294      0.541808      0.153925    -0.0756712   0.000807540   -0.00549269       0.00000       0.00000       0.00000       0.00000       0.00000       0.00000       0.00000       0.00000       0.00000       0.00000       0.00000       0.00000       0.00000       0.00000       0.00000       0.00000       0.00000       0.00000       0.00000       0.00000       0.00000       0.00000       12.7219       15.0834       14.4930       12.6060       9.82566       6.59581       4.56203       2.64836       1.42620      0.698754      0.278256     0.0950663     0.0285229    0.00550970       0.00000       0.00000       0.00000       0.00000       0.00000       0.00000       0.00000       0.00000       0.00000       0.00000       0.00000       0.00000       0.00000       0.00000       0.00000       0.00000       0.00000       0.00000       0.00000       0.00000       0.00000       0.00000
   7  23 3693.8559    2.4001  4.2419 10.8731 -0.0041      0.241140  0.1269   0.0436   0.2432    0.1485   0.0000      0.203519   439.5342       12.9638      -4.75581       29.2484       11.9285      -28.6629      -7.78752      -3.10682       2.84019      0.729466      0.709741      0.124264     0.0318579    0.00330098       0.00000       0.00000       0.00000       0.00000       0.00000       0.00000       0.00000       0.00000       0.00000       0.00000       0.00000       0.00000       0.00000       0.00000       0.00000       0.00000       0.00000       0.00000       0.00000       0.00000       0.00000       0.00000       19.3164       23.0647       21.9200       18.7640       15.0839       10.5355       7.03773       4.05138       2.11240       1.04011      0.421922      0.148270     0.0441218    0.00830192       0.00000       0.00000       0.00000       0.00000       0.00000       0.00000       0.00000       0.00000       0.00000       0.00000       0.00000       0.00000       0.00000       0.00000       0.00000       0.00000       0.00000       0.00000       0.00000       0.00000       0.00000       0.00000
   7  24 3832.7716    2.1132  6.5850  9.9849 -0.0002      0.575293  0.1625   0.0298   0.2994    0.1295   0.0000      0.111520   459.9707       18.2270       32.9733       10.0223       30.2883      -3.98918      -11.3517       1.64578       2.87819     -0.228027       1.18847      0.305321    -0.0826360     0.0126136       0.00000       0.00000       0.00000       0.00000       0.00000       0.00000       0.00000       0.00000       0.00000       0.00000       0.00000       0.00000       0.00000       0.00000       0.00000       0.00000       0.00000       0.00000       0.00000       0.00000       0.00000       0.00000       23.7858       29.1977       26.9858       23.2732       18.5776       13.4037       8.71316       4.93552       2.64754       1.22146      0.530418      0.187022     0.0549397     0.0106655       0.00000       0.00000       0.00000       0.00000       0.00000       0.00000       0.00000       0.00000       0.00000       0.00000       0.00000       0.00000       0.00000       0.00000       0.00000       0.00000       0.00000       0.00000       0.00000       0.00000       0.00000       0.00000
   7  25 3970.5334    1.7695  8.0729 10.0709 -0.0028     0.0670349  0.1945   0.0248   0.3646    0.0911   0.0000      0.102126   423.1666       57.6616       16.7707       16.8746      -24.2408      -9.64857       10.5008      -18.0021       10.0065       1.76901      -1.05877     -0.255520     0.0563570    -0.0187377       0.00000       0.00000       0.00000       0.00000       0.00000       0.00000       0.00000       0.00000       0.00000       0.00000       0.00000       0.00000       0.00000       0.00000       0.00000       0.00000       0.00000       0.00000       0.00000       0.00000       0.00000       0.00000       27.7388       33.3988       31.4881       27.8955       22.1464       15.5940       10.5156       6.09443       3.30832       1.56431      0.652884      0.223898     0.0665811     0.0127452       0.00000       0.00000       0.00000       0.00000       0.00000       0.00000       0.00000       0.00000       0.00000       0.00000       0.00000       0.00000       0.00000       0.00000       0.00000       0.00000       0.00000       0.00000       0.00000       0.00000       0.00000       0.00000
   8   9 1806.2639    0.3760  0.3564  9.1555 -0.0130       18.4618  0.0582   0.0260   0.0577    0.0945   0.0000       4.55567   434.3754       9.37173       11.7294     -0.462943      -1.07184      -6.33222      0.803194       3.25290      -1.09768      0.351556     -0.563328     0.0448485    -0.0507837     0.0232778    0.00376202   0.000633645       0.00000       0.00000       0.00000       0.00000       0.00000       0.00000       0.00000       0.00000       0.00000       0.00000       0.00000       0.00000       0.00000       0.00000       0.00000       0.00000       0.00000       0.00000       0.00000       0.00000       8.31312       9.00648       12.6918       7.62522       8.24428       5.54831       3.36710       3.56154       1.23924      0.818952      0.559582      0.168563     0.0733254     0.0327938    0.00714087   0.000833693       0.00000       0.00000       0.00000       0.00000       0.00000       0.00000       0.00000       0.00000       0.00000       0.00000       0.00000       0.00000       0.00000       0.00000       0.00000       0.00000       0.00000       0.00000       0.00000       0.00000
   8  10 1946.1808    0.5625  0.4502  9.3345 -0.0108       10.1140  0.0325   0.0258   0.0622    0.1161   0.0000       2.42065   431.5082      -10.2414       9.57851       6.18922       1.93123      -1.91571     0.0827394     -0.703983     -0.584012    -0.0118309      0.343961     -0.156473   -0.00122533    -0.0174101  -0.000161990  -0.000481480       0.00000       0.00000       0.00000       0.00000       0.00000       0.00000       0.00000       0.00000       0.00000       0.00000       0.00000       0.00000       0.00000       0.00000       0.00000       0.00000       0.00000       0.00000       0.00000       0.00000       4.75698       5.83021       5.77582       5.09981       4.25058       3.33543       2.34680       1.47645      0.921885      0.439297      0.254357     0.0953424     0.0439725     0.0131437    0.00350788   0.000618313       0.00000       0.00000       0.00000       0.00000       0.00000       0.00000       0.00000       0.00000       0.00000       0.00000       0.00000       0.00000       0.00000       0.00000       0.00000       0.00000       0.00000       0.00000       0.00000       0.00000
   8  11 2086.1842    0.7203  0.5339  9.4911 -0.0001       6.10239  0.0415   0.0317   0.0658    0.1419   0.0000       1.61870   436.4805      -6.86370      -4.85995      -5.08147     -0.362094      -5.01299      0.633873      -1.68285      -1.54829      0.620825      0.131950     0.0875090     0.0648790    -0.0108746   -0.00208535   0.000653713       0.00000       0.00000       0.00000       0.00000       0.00000       0.00000       0.00000       0.00000       0.00000       0.00000       0.00000       0.00000       0.00000       0.00000       0.00000       0.00000       0.00000       0.00000       0.00000       0.00000       6.18044       8.78768       7.97972       6.79442       6.29159       3.74922       3.27478       1.67376       1.14969      0.583988      0.250816      0.136105     0.0477526     0.0145394    0.00557444   0.000910126       0.00000       0.00000       0.00000       0.00000       0.00000       0.00000       0.00000       0.00000       0.00000       0.00000       0.00000       0.00000       0.00000       0.00000       0.00000       0.00000       0.00000       0.00000       0.00000       0.00000
   8  12 2225.2894    0.9507  0.6754  9.8057 -0.0017       7.52829  0.0494   0.0352   0.0721    0.1713   0.0000       1.42441   440.3043      -6.21435       3.44254       3.03011      0.795823       3.84515       1.29411       1.89415      0.440604      0.253804      0.124329    0.00385693     0.0346757    -0.0147098   -0.00251981  -0.000177465       0.00000       0.00000       0.00000       0.00000       0.00000       0.00000       0.00000       0.00000       0.00000       0.00000       0.00000       0.00000       0.00000       0.00000       0.00000       0.00000       0.00000       0.00000       0.00000       0.00000       6.37620       8.85522       8.14330       8.36184       5.66825       4.82400       3.62704       1.95541       1.40659      0.585912      0.407894      0.142141     0.0741010     0.0179929    0.00532051    0.00115835       0.00000       0.00000       0.00000       0.00000       0.00000       0.00000       0.00000       0.00000       0.00000       0.00000       0.00000       0.00000       0.00000       0.00000       0.00000       0.00000       0.00000       0.00000       0.00000       0.00000
   8  13 2363.0337    1.3506  0.8925 10.3321  0.0005       5.33083  0.0754   0.0449   0.0962    0.2157   0.0000       1.45562   438.5969       5.87719       1.52765      -6.60418       4.04356      -1.60302       3.55424      0.899760   -0.00464028    -0.0950920     -0.200235    -0.0887336   -0.00172763    0.00695656   0.000690290  -0.000267867       0.00000       0.00000       0.00000       0.00000       0.00000       0.00000       0.00000       0.00000       0.00000       0.00000       0.00000       0.00000       0.00000       0.00000       0.00000       0.00000       0.00000       0.00000       0.00000       0.00000       12.3148       13.7816       10.3450       8.54302       8.78426       8.73243       5.80421       3.59570       1.63639      0.782887      0.302092      0.120620     0.0498637     0.0162699    0.00389778   0.000754466       0.00000       0.00000       0.00000       0.00000       0.00000       0.00000       0.00000       0.00000       0.00000       0.00000       0.00000       0.00000       0.00000       0.00000       0.00000       0.00000       0.00000       0.00000       0.00000       0.00000
   8  14 2499.5712    1.8225  0.8444 10.8295 -0.0055       4.11240  0.0415   0.0631   0.0886    0.2181   0.0000       1.09737   436.7628       9.66784       14.5506      -12.5045       5.03374      -3.54920      0.363861      -1.43866     -0.619530      -1.26662     0.0595048   -0.00198289     0.0834132    0.00555713   -0.00544792  -0.000200766       0.00000       0.00000       0.00000       0.00000       0.00000       0.00000       0.00000       0.00000       0.00000       0.00000       0.00000       0.00000       0.00000       0.00000       0.00000       0.00000       0.00000       0.00000       0.00000       0.00000       6.51124       7.51739       7.30952       6.84328       5.53574       3.94786       2.88925       1.83714       1.04424      0.583722      0.291347      0.123292     0.0447130     0.0138531    0.00380336   0.000700712       0.00000       0.00000       0.00000       0.00000       0.00000       0.00000       0.00000       0.00000       0.00000       0.00000       0.00000       0.00000       0.00000       0.00000       0.00000       0.00000       0.00000       0.00000       0.00000       0.00000
   8  15 2636.2754    2.3927  0.8899 10.8624 -0.0007       2.72096  0.0459   0.0763   0.0841    0.2909   0.0000       1.04791   435.7651       6.75561       8.61926      -5.71322      -2.90684      0.478332      0.253699      0.789064      0.523422      0.129888     0.0902227    -0.0271723     0.0651323   -0.00972092    0.00141111   0.000802454       0.00000       0.00000       0.00000       0.00000       0.00000       0.00000       0.00000       0.00000       0.00000       0.00000       0.00000       0.00000       0.00000       0.00000       0.00000       0.00000       0.00000       0.00000       0.00000       0.00000       6.88246       8.44368       7.68554       7.13255       5.82332       4.37549       3.20789       1.92763       1.16573      0.553645      0.304115      0.113854     0.0506727     0.0141264    0.00428068   0.000797599       0.00000       0.00000       0.00000       0.00000       0.00000       0.00000       0.00000       0.00000       0.00000       0.00000       0.00000       0.00000       0.00000       0.00000       0.00000       0.00000       0.00000       0.00000       0.00000       0.00000
   8  16 2773.8618    2.9951  0.8243 11.4086 -0.0049      0.866480  0.0416   0.1003   0.0806    0.3325   0.0000      0.914066   441.6064      -7.71052       7.77639       4.63540      -1.80352      -11.0435      -2.65305       1.23824       1.02326     -0.378349      0.116703     -0.246105   -0.00483130     0.0311824    0.00710733   0.000254732       0.00000       0.00000       0.00000       0.00000       0.00000       0.00000       0.00000       0.00000       0.00000       0.00000       0.00000       0.00000       0.00000       0.00000       0.00000       0.00000       0.00000       0.00000       0.00000       0.00000       6.45159       7.11640       7.76987       6.38090       5.35367       4.30351       2.76469       1.70811       1.17682      0.593477      0.255992      0.124811     0.0525112     0.0163089    0.00397401   0.000630130       0.00000       0.00000       0.00000       0.00000       0.00000       0.00000       0.00000       0.00000       0.00000       0.00000       0.00000       0.00000       0.00000       0.00000       0.00000       0.00000       0.00000       0.00000       0.00000       0.00000
   8  17 2911.5999    3.6533  0.8441 12.0967 -0.0086      0.918766  0.0712   0.1179   0.0783    0.2498   0.0000       1.26284   436.7765       6.02915      -4.85893       5.18289       2.35027     -0.704117      -6.37244       1.02964     -0.864666      0.544945      0.520135     -0.120969   -0.00645112     0.0221769    0.00171378    0.00124419       0.00000       0.00000       0.00000       0.00000       0.00000       0.00000       0.00000       0.00000       0.00000       0.00000       0.00000       0.00000       0.00000       0.00000       0.00000       0.00000       0.00000       0.00000       0.00000       0.00000       11.7652       15.8960       15.5578       13.0720       9.04172       5.74163       3.82553       2.07380       1.10845      0.583413      0.273306      0.123719     0.0464131     0.0163323    0.00476786   0.000867207       0.00000       0.00000       0.00000       0.00000       0.00000       0.00000       0.00000       0.00000       0.00000       0.00000       0.00000       0.00000       0.00000       0.00000       0.00000       0.00000       0.00000       0.00000       0.00000       0.00000
   8  18 3049.3205    3.7544  1.1070 12.7269 -0.0037       2.23627  0.0573   0.1193   0.1054    0.2212   0.0000       1.10200   426.5008      0.303090      -4.32367      -1.36802       2.74583      -2.55825       3.25664      -1.97433       1.25236     0.0154669     0.0791832    -0.0456372     0.0184339    0.00212708    0.00174203  -0.000869120       0.00000       0.00000       0.00000       0.00000       0.00000       0.00000       0.00000       0.00000       0.00000       0.00000       0.00000       0.00000       0.00000       0.00000       0.00000       0.00000       0.00000       0.00000       0.00000       0.00000       7.57395       9.96252       8.66859       8.59186       6.35456       5.57011       3.56961       2.39948       1.32234      0.760204      0.318153      0.165296     0.0582386     0.0207719    0.00471493    0.00111543       0.00000       0.00000       0.00000       0.00000       0.00000       0.00000       0.00000       0.00000       0.00000       0.00000       0.00000       0.00000       0.00000       0.00000       0.00000       0.00000       0.00000       0.00000       0.00000       0.00000
   8  19 3186.9106    4.2072  1.1688 12.5500 -0.0037       1.17025  0.0575   0.1256   0.1075    0.2671   0.0000       1.02233   432.6130       6.88077       15.3970       7.79383       2.12322     -0.992340      -1.02344      -2.74311      0.676629      0.263929      0.104764     -0.102043    -0.0247670    -0.0177386   -0.00282499   8.26925e-05       0.00000       0.00000       0.00000       0.00000       0.00000       0.00000       0.00000       0.00000       0.00000       0.00000       0.00000       0.00000       0.00000       0.00000       0.00000       0.00000       0.00000       0.00000       0.00000       0.00000       7.33515       9.55183       8.53391       7.87494       6.61103       5.06044       3.72470       2.19778       1.33739      0.708101      0.320305      0.155652     0.0591570     0.0183374    0.00540413    0.00102439       0.00000       0.00000       0.00000       0.00000       0.00000       0.00000       0.00000       0.00000       0.00000       0.00000       0.00000       0.00000       0.00000       0.00000       0.00000       0.00000       0.00000       0.00000       0.00000       0.00000
   8  20 3324.5971    3.8746  1.4821 12.3124  0.0105       1.34141  0.0673   0.1059   0.1191    0.2171   0.0000      0.835522   430.5351       11.1944       9.79559      -12.3032      0.171341      -8.10341      -2.51788      -5.90762       1.81564      0.660189      0.493923     -0.165600    -0.0494095     0.0164759   -0.00755270   -0.00145107       0.00000       0.00000       0.00000       0.00000       0.00000       0.00000       0.00000       0.00000       0.00000       0.00000       0.00000       0.00000       0.00000       0.00000       0.00000       0.00000       0.00000       0.00000       0.00000       0.00000       9.53888       10.9719       10.5002       9.75497       7.99499       5.81013       3.93059       2.65299       1.58127      0.821532      0.409985      0.157905     0.0623452     0.0198408    0.00520335   0.000942374       0.00000       0.00000       0.00000       0.00000       0.00000       0.00000       0.00000       0.00000       0.00000       0.00000       0.00000       0.00000       0.00000       0.00000       0.00000       0.00000       0.00000       0.00000       0.00000       0.00000
   8  21 3462.7065    3.2624  2.5573 11.4647  0.0020      0.482446  0.0854   0.0669   0.1565    0.1723   0.0000      0.385884   437.5374       8.34934       24.6166      -16.6932       14.7293      -7.45330       1.12823      -4.48923       1.40096     -0.176297     -0.439943     -0.268540      0.171735     0.0562238    0.00207539   -0.00102152       0.00000       0.00000       0.00000       0.00000       0.00000       0.00000       0.00000       0.00000       0.00000       0.00000       0.00000       0.00000       0.00000       0.00000       0.00000       0.00000       0.00000       0.00000       0.00000       0.00000       11.3024       13.3198       13.3125       11.6380       9.68617       7.49153       5.12022       3.37629       1.90548       1.00926      0.529437      0.217228     0.0866268     0.0290015    0.00733200    0.00132536       0.00000       0.00000       0.00000       0.00000       0.00000       0.00000       0.00000       0.00000       0.00000       0.00000       0.00000       0.00000       0.00000       0.00000       0.00000       0.00000       0.00000       0.00000       0.00000       0.00000
   8  22 3601.1848    2.7928  3.2810 11.1271 -0.0006      0.464632  0.1028   0.0531   0.1740    0.1646   0.0000      0.243419   426.3659       63.0414       5.83404      -10.0995      -15.2556      -7.89139       6.09425      -3.68161      -6.38869     -0.117579      0.433662    -0.0790850     0.0179583     0.0160777    0.00144298    0.00101499       0.00000       0.00000       0.00000       0.00000       0.00000       0.00000       0.00000       0.00000       0.00000       0.00000       0.00000       0.00000       0.00000       0.00000       0.00000       0.00000       0.00000       0.00000       0.00000       0.00000       13.8306       16.8399       16.5420       14.4113       11.9825       8.72206       6.42315       3.89721       2.35587       1.17371      0.649441      0.256597      0.106703     0.0323631    0.00928501    0.00158433       0.00000       0.00000       0.00000       0.00000       0.00000       0.00000       0.00000       0.00000       0.00000       0.00000       0.00000       0.00000       0.00000       0.00000       0.00000       0.00000       0.00000       0.00000       0.00000       0.00000
   8  23 3739.9197    2.2748  4.9804 10.5147  0.0002      0.428423  0.1337   0.0346   0.2260    0.1262   0.0000      0.154343   456.8042      -11.4988       53.2544      -9.51732       21.3310      -14.0158      -1.17041      -5.19389      -1.05431       2.73892     -0.394608     -0.119309     -0.141706     0.0243871   -0.00806883   0.000101477       0.00000       0.00000       0.00000       0.00000       0.00000       0.00000       0.00000       0.00000       0.00000       0.00000       0.00000       0.00000       0.00000       0.00000       0.00000       0.00000       0.00000       0.00000       0.00000       0.00000       16.7783       21.0415       20.0792       18.1880       14.6170       11.3718       7.80592       5.13538       2.89217       1.58284      0.799792      0.343743      0.131529     0.0447195     0.0114043    0.00217702       0.00000       0.00000       0.00000       0.00000       0.00000       0.00000       0.00000       0.00000       0.00000       0.00000       0.00000       0.00000       0.00000       0.00000       0.00000       0.00000       0.00000       0.00000       0.00000       0.00000
   8  24 3878.6811    1.9431  6.3531 10.2853  0.0003      0.216255  0.1573   0.0271   0.2731    0.0988   0.0000      0.116844   458.3183      -34.0820     -0.334708       15.9150       36.0182      -13.6904       15.9766       5.90033       3.11997       1.95255     -0.765008      0.127355     -0.107265     0.0487779   -0.00934258    0.00169908       0.00000       0.00000       0.00000       0.00000       0.00000       0.00000       0.00000       0.00000       0.00000       0.00000       0.00000       0.00000       0.00000       0.00000       0.00000       0.00000       0.00000       0.00000       0.00000       0.00000       19.3952       25.0979       23.6856       21.6973       17.7029       13.3286       9.49862       6.07421       3.45874       1.94017      0.914453      0.425218      0.156738     0.0537643     0.0145454    0.00271991       0.00000       0.00000       0.00000       0.00000       0.00000       0.00000       0.00000       0.00000       0.00000       0.00000       0.00000       0.00000       0.00000       0.00000       0.00000       0.00000       0.00000       0.00000       0.00000       0.00000
   8  25 4017.6573    1.6661  8.9107  9.9915  0.0001     0.0556319  0.1990   0.0215   0.3673    0.0818   0.0000     0.0873098   437.4465      -39.1272       11.7171      -18.6312       6.94950      -14.0869       11.5296      -3.04868      -1.34267      -1.39175       1.25403      0.646499    -0.0864456     -0.115491   -0.00912181    0.00436376       0.00000       0.00000       0.00000       0.00000       0.00000       0.00000       0.00000       0.00000       0.00000       0.00000       0.00000       0.00000       0.00000       0.00000       0.00000       0.00000       0.00000       0.00000       0.00000       0.00000       24.9032       30.7520       30.0603       26.4447       21.8987       16.7763       11.5325       7.37130       4.42195       2.25464       1.18472      0.478102      0.199680     0.0650262     0.0172361    0.00305002       0.00000       0.00000       0.00000       0.00000       0.00000       0.00000       0.00000       0.00000       0.00000       0.00000       0.00000       0.00000       0.00000       0.00000       0.00000       0.00000       0.00000       0.00000       0.00000       0.00000
   8  26 4156.9263    1.4408 11.4419  9.9440 -0.0037    -0.0178502  0.2510   0.0182   0.4633    0.0636   0.0000     0.0763243   477.7187       49.0475      -9.44833      -33.5171       21.5326      -33.2902      -21.2351       1.99824       6.19247      -6.22236     -0.892787      0.799924      0.458714     -0.139056    -0.0132160    0.00573172       0.00000       0.00000       0.00000       0.00000       0.00000       0.00000       0.00000       0.00000       0.00000       0.00000       0.00000       0.00000       0.00000       0.00000       0.00000       0.00000       0.00000       0.00000       0.00000       0.00000       29.8912       36.6427       36.9097       32.0456       26.7583       19.7119       14.0494       9.04441       5.21625       2.86569       1.43930      0.632738      0.241476     0.0811340     0.0216209    0.00360393       0.00000       0.00000       0.00000       0.00000       0.00000       0.00000       0.00000       0.00000       0.00000       0.00000       0.00000       0.00000       0.00000       0.00000       0.00000       0.00000       0.00000       0.00000       0.00000       0.00000
   8  28 4435.5537    1.0092 15.9252  9.9396 -0.0010     -0.180824  0.4267   0.0145   0.7258    0.0495   0.0000      0.101114   388.7561      -21.8087       48.9209      -63.8565       9.18798       40.1415       1.64665      -26.2363      -11.4180       17.3179     -0.668198      -2.68144      0.218079      0.292426    -0.0519105   -0.00231131       0.00000       0.00000       0.00000       0.00000       0.00000       0.00000       0.00000       0.00000       0.00000       0.00000       0.00000       0.00000       0.00000       0.00000       0.00000       0.00000       0.00000       0.00000       0.00000       0.00000       43.7569       52.8262       53.3745       48.3083       39.6015       29.1950       21.2335       13.8617       8.31497       4.59325       2.35432       1.02040      0.387052      0.123460     0.0321383    0.00547286       0.00000       0.00000       0.00000       0.00000       0.00000       0.00000       0.00000       0.00000       0.00000       0.00000       0.00000       0.00000       0.00000       0.00000       0.00000       0.00000       0.00000       0.00000       0.00000       0.00000
   9  10 1984.2935    0.5749  0.5011  9.2773 -0.0073       7.52420  0.0314   0.0239   0.0632    0.1105   0.0000       1.80816   437.7006      -1.49258       18.7366      0.608382      -4.50151      -1.11164      -1.65045      0.775822       1.96751      0.124726     -0.243854     -0.271910    -0.0968737     0.0175814    0.00561132  -0.000975623   0.000193596   2.25187e-05       0.00000       0.00000       0.00000       0.00000       0.00000       0.00000       0.00000       0.00000       0.00000       0.00000       0.00000       0.00000       0.00000       0.00000       0.00000       0.00000       0.00000       0.00000       4.38726       5.49023       5.14631       5.04725       4.30167       3.31386       2.46553       1.52067       1.16233      0.658994      0.369738      0.170438     0.0789982     0.0314385     0.0119983    0.00319475   0.000918271   0.000162390       0.00000       0.00000       0.00000       0.00000       0.00000       0.00000       0.00000       0.00000       0.00000       0.00000       0.00000       0.00000       0.00000       0.00000       0.00000       0.00000       0.00000       0.00000
   9  11 2125.2421    0.8032  0.6461  9.4945 -0.0122       8.51329  0.0480   0.0301   0.0705    0.1580   0.0000       1.43747   432.6575      -3.03000       6.39122       4.89259       3.74807      -4.64185     -0.923361      -2.27717      0.181994     -0.979926     -0.105704      0.269578     0.0537789   -0.00221798    -0.0317498    0.00133147   1.47423e-05   0.000366109       0.00000       0.00000       0.00000       0.00000       0.00000       0.00000       0.00000       0.00000       0.00000       0.00000       0.00000       0.00000       0.00000       0.00000       0.00000       0.00000       0.00000       0.00000       5.72292       7.85915       6.85053       6.93202       6.69305       3.91344       3.68744       2.07456       1.61656      0.951885      0.470628      0.296893     0.0905858     0.0513947     0.0152097    0.00441024    0.00160513   0.000250311       0.00000       0.00000       0.00000       0.00000       0.00000       0.00000       0.00000       0.00000       0.00000       0.00000       0.00000       0.00000       0.00000       0.00000       0.00000       0.00000       0.00000       0.00000
   9  12 2264.6467    1.1781  0.7225  9.5840 -0.0069       5.91068  0.0359   0.0414   0.0735    0.2055   0.0000       1.14361   437.7400      0.465046       1.95759       6.80903      -4.22397      -1.86717       2.21360      -2.84503     -0.449592     -0.730945     0.0934454     -0.165394   -0.00804143   -0.00937893    0.00163667   7.71282e-05   -0.00104027   0.000409423       0.00000       0.00000       0.00000       0.00000       0.00000       0.00000       0.00000       0.00000       0.00000       0.00000       0.00000       0.00000       0.00000       0.00000       0.00000       0.00000       0.00000       0.00000       4.85483       5.22695       5.59817       5.50502       4.38588       3.38642       2.73737       1.94708       1.13400      0.673326      0.379012      0.207272     0.0920487     0.0368797     0.0119076    0.00359861   0.000864791   0.000148858       0.00000       0.00000       0.00000       0.00000       0.00000       0.00000       0.00000       0.00000       0.00000       0.00000       0.00000       0.00000       0.00000       0.00000       0.00000       0.00000       0.00000       0.00000
   9  14 2539.7059    1.8945  0.9176 10.9899 -0.0093       4.34145  0.0476   0.0603   0.0876    0.1983   0.0000       1.04218   438.0695       13.1687       9.72666      -6.36251     -0.936445       1.51762     -0.586829     -0.507969     -0.309533      0.550476      0.134701     0.0746396    -0.0182060     0.0125640     0.0129026   -0.00350566    0.00179491   8.54674e-05       0.00000       0.00000       0.00000       0.00000       0.00000       0.00000       0.00000       0.00000       0.00000       0.00000       0.00000       0.00000       0.00000       0.00000       0.00000       0.00000       0.00000       0.00000       6.51050       7.11671       7.58930       7.25123       5.73045       4.53253       3.33392       2.54206       1.47725      0.762954      0.484420      0.268430      0.113408     0.0423528     0.0153135    0.00473854    0.00101652   0.000180853       0.00000       0.00000       0.00000       0.00000       0.00000       0.00000       0.00000       0.00000       0.00000       0.00000       0.00000       0.00000       0.00000       0.00000       0.00000       0.00000       0.00000       0.00000
   9  15 2677.1718    2.4667  0.9059 11.4527  0.0015       2.56232  0.0443   0.0779   0.0841    0.1998   0.0000      0.995605   431.9053      -4.54517       15.1974       4.28452      -3.60244       1.15627       3.05462     -0.431575       1.75060     -0.688234     -0.317760     -0.153131     0.0554130    -0.0396757    -0.0149453   0.000863404   0.000827198   0.000111344       0.00000       0.00000       0.00000       0.00000       0.00000       0.00000       0.00000       0.00000       0.00000       0.00000       0.00000       0.00000       0.00000       0.00000       0.00000       0.00000       0.00000       0.00000       6.29960       7.37696       6.85248       6.63403       5.67636       4.35424       3.31026       2.26287       1.46055      0.771112      0.456342      0.217196     0.0982632     0.0350772     0.0134512    0.00370811    0.00100661   0.000174362       0.00000       0.00000       0.00000       0.00000       0.00000       0.00000       0.00000       0.00000       0.00000       0.00000       0.00000       0.00000       0.00000       0.00000       0.00000       0.00000       0.00000       0.00000
   9  16 2815.4016    2.9493  1.0100 11.7926 -0.0071       3.28970  0.0543   0.0919   0.0832    0.2252   0.0000       1.13322   437.4624       5.07875       9.95211      -5.79428       11.0621      -4.78102       3.08827      -5.18272       1.85326     -0.633670     -0.799719      0.229824    -0.0154238    -0.0329970  -0.000554840   0.000609220   0.000646833  -0.000204059       0.00000       0.00000       0.00000       0.00000       0.00000       0.00000       0.00000       0.00000       0.00000       0.00000       0.00000       0.00000       0.00000       0.00000       0.00000       0.00000       0.00000       0.00000       6.75978       8.22758       7.95463       7.55498       6.37522       4.60508       3.69014       2.50058       1.55128      0.906833      0.464317      0.265903      0.101112     0.0481354     0.0141778    0.00444938    0.00123450   0.000204460       0.00000       0.00000       0.00000       0.00000       0.00000       0.00000       0.00000       0.00000       0.00000       0.00000       0.00000       0.00000       0.00000       0.00000       0.00000       0.00000       0.00000       0.00000
   9  17 2953.6689    3.7571  0.8995 12.1748 -0.0026      0.588292  0.0432   0.1151   0.0802    0.2330   0.0000       1.05886   443.0011       6.14681       6.35529      -6.58998       2.88620      -3.22250       1.39438       1.49352      0.737775      0.827363      -1.11236    -0.0848202    -0.0181723    -0.0230028   -0.00272927   -0.00458245  -0.000587163  -9.00747e-05       0.00000       0.00000       0.00000       0.00000       0.00000       0.00000       0.00000       0.00000       0.00000       0.00000       0.00000       0.00000       0.00000       0.00000       0.00000       0.00000       0.00000       0.00000       6.29726       6.49227       5.95326       6.46230       5.74931       4.47700       3.08457       2.16343       1.49803      0.926547      0.499110      0.222560     0.0975889     0.0366015     0.0125083    0.00364927   0.000863740   0.000158812       0.00000       0.00000       0.00000       0.00000       0.00000       0.00000       0.00000       0.00000       0.00000       0.00000       0.00000       0.00000       0.00000       0.00000       0.00000       0.00000       0.00000       0.00000
   9  18 3091.6313    4.3152  0.8711 12.3723 -0.0016      0.524620  0.0531   0.1330   0.0772    0.2321   0.0000      0.868328   444.3488       3.25719       9.89321      -11.2062       5.83697      -8.91142     -0.278568      -5.47840       1.91718     -0.731757    0.00258982     -0.191389     -0.175031     0.0232212     0.0178462    0.00549852  -0.000136982   8.28443e-05       0.00000       0.00000       0.00000       0.00000       0.00000       0.00000       0.00000       0.00000       0.00000       0.00000       0.00000       0.00000       0.00000       0.00000       0.00000       0.00000       0.00000       0.00000       6.07814       9.19845       6.97706       7.56876       6.05160       5.28591       4.04076       2.61627       1.80406      0.848657      0.582848      0.191266      0.139233     0.0361749     0.0199537    0.00468715    0.00149155   0.000305705       0.00000       0.00000       0.00000       0.00000       0.00000       0.00000       0.00000       0.00000       0.00000       0.00000       0.00000       0.00000       0.00000       0.00000       0.00000       0.00000       0.00000       0.00000
   9  19 3229.7199    4.1576  1.1251 12.6579 -0.0075       1.44101  0.0532   0.1213   0.0995    0.2233   0.0000      0.907092   438.2930       2.04490       25.9018      -1.63511      -11.4794      -10.9663      -2.17903       1.54911      -1.67183     -0.741302      0.467726     0.0386494    -0.0126733     -0.121276    -0.0178272     0.0130474    0.00157447   9.43280e-05       0.00000       0.00000       0.00000       0.00000       0.00000       0.00000       0.00000       0.00000       0.00000       0.00000       0.00000       0.00000       0.00000       0.00000       0.00000       0.00000       0.00000       0.00000       7.15386       8.48419       7.92476       7.30418       6.32334       5.03679       3.74925       2.52835       1.54788      0.907241      0.464625      0.226639      0.100385     0.0410366     0.0137224    0.00448433    0.00108053   0.000185552       0.00000       0.00000       0.00000       0.00000       0.00000       0.00000       0.00000       0.00000       0.00000       0.00000       0.00000       0.00000       0.00000       0.00000       0.00000       0.00000       0.00000       0.00000
   9  20 3367.9879    3.5704  1.7916 12.1517  0.0016       1.98714  0.0733   0.0844   0.1195    0.1530   0.0000      0.610074   428.0160       17.8147       20.6329       2.25282    -0.0809608      -7.50463       1.21473     -0.395266      -1.78996      -2.03144     -0.678428     -0.137808      0.213550     0.0745537    -0.0442243   -0.00502762    0.00217125   0.000202650       0.00000       0.00000       0.00000       0.00000       0.00000       0.00000       0.00000       0.00000       0.00000       0.00000       0.00000       0.00000       0.00000       0.00000       0.00000       0.00000       0.00000       0.00000       8.26108       10.5315       10.2761       9.17508       8.36155       6.29667       5.00372       3.17533       2.13682       1.22147      0.662701      0.333872      0.148131     0.0621564     0.0227215    0.00680830    0.00186934   0.000298975       0.00000       0.00000       0.00000       0.00000       0.00000       0.00000       0.00000       0.00000       0.00000       0.00000       0.00000       0.00000       0.00000       0.00000       0.00000       0.00000       0.00000       0.00000
   9  21 3506.5769    3.0875  2.7990 11.1974 -0.0021      0.594508  0.0865   0.0573   0.1541    0.1459   0.0000      0.318905   432.9452       24.0666       14.3679      -6.14460      -24.7842      -10.1370       7.48723      -3.57879       3.21102      0.570409     -0.313853    -0.0508276    0.00919507    -0.0158567     0.0276221  -0.000830849   -0.00113915  -9.64934e-05       0.00000       0.00000       0.00000       0.00000       0.00000       0.00000       0.00000       0.00000       0.00000       0.00000       0.00000       0.00000       0.00000       0.00000       0.00000       0.00000       0.00000       0.00000       9.91898       12.7829       12.2783       11.7119       9.32254       7.63744       5.52464       3.78171       2.32488       1.39311      0.748268      0.367250      0.176587     0.0709500     0.0255463    0.00788221    0.00189648   0.000362487       0.00000       0.00000       0.00000       0.00000       0.00000       0.00000       0.00000       0.00000       0.00000       0.00000       0.00000       0.00000       0.00000       0.00000       0.00000       0.00000       0.00000       0.00000
   9  22 3645.5371    2.5962  3.7995 11.0978 -0.0018      0.428875  0.1046   0.0438   0.1917    0.1052   0.0000      0.202540   415.5055       9.17042       14.3866     -0.724009       5.40790      -12.6083       3.79959       3.44422     -0.380976      -1.86361       1.14704     -0.409109     0.0234079     0.0627616     0.0110712     0.0203831   -0.00122739  -0.000502768       0.00000       0.00000       0.00000       0.00000       0.00000       0.00000       0.00000       0.00000       0.00000       0.00000       0.00000       0.00000       0.00000       0.00000       0.00000       0.00000       0.00000       0.00000       12.3960       14.7467       14.2640       13.8057       11.6757       9.05378       6.79363       4.65132       2.93000       1.74048      0.964366      0.455108      0.220706     0.0833729     0.0298108    0.00899296    0.00227337   0.000397804       0.00000       0.00000       0.00000       0.00000       0.00000       0.00000       0.00000       0.00000       0.00000       0.00000       0.00000       0.00000       0.00000       0.00000       0.00000       0.00000       0.00000       0.00000
   9  23 3784.6694    2.2216  5.2905 10.4074 -0.0009      0.544044  0.1278   0.0319   0.2283    0.1032   0.0000      0.137386   447.9075       15.1236       10.9093      -5.01254      -29.9259      -7.15709      -20.2738      -4.13868       9.34608      -1.56364      -3.29278     -0.125549     0.0638578     -0.138032    -0.0446531    -0.0110872   -0.00405158   0.000442431       0.00000       0.00000       0.00000       0.00000       0.00000       0.00000       0.00000       0.00000       0.00000       0.00000       0.00000       0.00000       0.00000       0.00000       0.00000       0.00000       0.00000       0.00000       14.5888       17.6112       16.7407       16.3359       13.5127       11.1923       7.73299       5.55992       3.46557       2.10814       1.12226      0.548356      0.246009     0.0999282     0.0350933     0.0112609    0.00254540   0.000488548       0.00000       0.00000       0.00000       0.00000       0.00000       0.00000       0.00000       0.00000       0.00000       0.00000       0.00000       0.00000       0.00000       0.00000       0.00000       0.00000       0.00000       0.00000
   9  24 3923.8909    1.8439  7.3733 10.1925 -0.0023      0.262139  0.1615   0.0232   0.2977    0.0756   0.0000      0.101559   419.8866       11.0425      -16.9850      -33.5766       14.6157      -12.7680       9.27318      -7.09127      0.576189       2.19921       1.62071     -0.379706    -0.0286596      0.245112     0.0291346     0.0267508   -0.00143818   0.000343178       0.00000       0.00000       0.00000       0.00000       0.00000       0.00000       0.00000       0.00000       0.00000       0.00000       0.00000       0.00000       0.00000       0.00000       0.00000       0.00000       0.00000       0.00000       18.5816       22.6907       21.7263       20.4283       17.4882       14.0595       10.1169       7.19987       4.40781       2.56387       1.41032      0.693264      0.315184      0.122793     0.0449290     0.0143674    0.00339203   0.000593173       0.00000       0.00000       0.00000       0.00000       0.00000       0.00000       0.00000       0.00000       0.00000       0.00000       0.00000       0.00000       0.00000       0.00000       0.00000       0.00000       0.00000       0.00000
   9  25 4063.8097    1.5993  9.6872  9.9522 -0.0009      0.230307  0.1984   0.0192   0.3695    0.0654   0.0000     0.0811426   379.2487       20.7821       45.1685      -32.8235       3.05329      -9.71229       22.3144       4.07863       4.15359      0.737451     -0.908991     -0.735188      0.332040    -0.0639423    -0.0648253    -0.0237686    0.00317005  -0.000185216       0.00000       0.00000       0.00000       0.00000       0.00000       0.00000       0.00000       0.00000       0.00000       0.00000       0.00000       0.00000       0.00000       0.00000       0.00000       0.00000       0.00000       0.00000       22.1478       26.4046       26.0478       24.0969       21.0876       16.7111       12.5364       8.43517       5.45186       3.19504       1.70206      0.863038      0.374853      0.159439     0.0562281     0.0171533    0.00429917   0.000693537       0.00000       0.00000       0.00000       0.00000       0.00000       0.00000       0.00000       0.00000       0.00000       0.00000       0.00000       0.00000       0.00000       0.00000       0.00000       0.00000       0.00000       0.00000
   9  27 4342.8261    1.1459 16.2232  9.8451 -0.0020     -0.101716  0.3956   0.0138   0.6585    0.0492   0.0000     0.0856770   398.6562       65.4665       3.80917       13.0722       30.4464      -4.58507      -7.44397       14.6445      -9.07688      -10.4839       3.08220      0.576899      0.671435     -0.169515     -0.111920     0.0474692     0.0227295   0.000357962       0.00000       0.00000       0.00000       0.00000       0.00000       0.00000       0.00000       0.00000       0.00000       0.00000       0.00000       0.00000       0.00000       0.00000       0.00000       0.00000       0.00000       0.00000       34.1382       42.2460       44.2769       39.3233       34.5597       27.4844       20.3466       13.7309       9.15276       5.38655       2.92021       1.49522      0.661436      0.283579      0.104693     0.0318741    0.00782628    0.00120392       0.00000       0.00000       0.00000       0.00000       0.00000       0.00000       0.00000       0.00000       0.00000       0.00000       0.00000       0.00000       0.00000       0.00000       0.00000       0.00000       0.00000       0.00000
   9  28 4482.9342    0.9632 17.0230  9.8109  0.0072     -0.143742  0.4619   0.0132   0.7372    0.0479   0.0000      0.101952   474.5982       13.6830       46.2173       13.0477      -13.8124       38.8871       12.2601      -17.7691       5.14050       3.87887       3.48975       1.08069      0.935685      0.524357     0.0136137    -0.0529193   0.000349168    0.00233062       0.00000       0.00000       0.00000       0.00000       0.00000       0.00000       0.00000       0.00000       0.00000       0.00000       0.00000       0.00000       0.00000       0.00000       0.00000       0.00000       0.00000       0.00000       39.0084       47.9463       50.0021       44.5702       40.0910       31.2972       23.8482       16.5058       10.4112       6.17791       3.47356       1.67856      0.819336      0.321143      0.118957     0.0368575    0.00910102    0.00138397       0.00000       0.00000       0.00000       0.00000       0.00000       0.00000       0.00000       0.00000       0.00000       0.00000       0.00000       0.00000       0.00000       0.00000       0.00000       0.00000       0.00000       0.00000
  10  10 2021.5311    0.6276  0.4925  9.2060 -0.0104       5.04458  0.0368   0.0248   0.0548    0.1261   0.0000       1.51783   436.3259       4.35538       12.9416      -3.38191      -7.49962       1.94233       1.94189      -1.43606      -2.54195       1.71908      0.642362     -0.146010     -0.175714    -0.0599978    0.00313979     0.0138442   -0.00197892   -0.00119973  -0.000409238   4.18827e-05       0.00000       0.00000       0.00000       0.00000       0.00000       0.00000       0.00000       0.00000       0.00000       0.00000       0.00000       0.00000       0.00000       0.00000       0.00000       0.00000       4.69186       5.21868       5.65393       5.48363       4.38705       3.50469       3.12807       1.68688       1.37130      0.912098      0.573061      0.283126      0.126109     0.0804714     0.0310714     0.0123045    0.00368691   0.000833171   0.000263748   3.96001e-05       0.00000       0.00000       0.00000       0.00000       0.00000       0.00000       0.00000       0.00000       0.00000       0.00000       0.00000       0.00000       0.00000       0.00000       0.00000       0.00000
  10  11 2163.0544    0.8938  0.6009  9.5926  0.0023       6.32689  0.0316   0.0318   0.0635    0.1441   0.0000       1.34069   433.9293      -5.30502       10.9510      -2.85789      -4.44115       3.03057       1.52424      0.817573      0.812792      0.892970     -0.861618    -0.0474458     0.0629638      0.107714    -0.0299150   -0.00379785   -0.00505995  -0.000922910  -0.000212480  -5.04053e-07       0.00000       0.00000       0.00000       0.00000       0.00000       0.00000       0.00000       0.00000       0.00000       0.00000       0.00000       0.00000       0.00000       0.00000       0.00000       0.00000       4.16701       4.65222       5.36235       4.56664       3.82080       3.45762       2.50100       1.81436       1.30128      0.720578      0.392654      0.256187      0.131149     0.0558782     0.0240593     0.0106359    0.00361799   0.000942839   0.000190958   2.88057e-05       0.00000       0.00000       0.00000       0.00000       0.00000       0.00000       0.00000       0.00000       0.00000       0.00000       0.00000       0.00000       0.00000       0.00000       0.00000       0.00000
  10  12 2302.9865    1.1494  0.6853  9.9695  0.0038       5.28502  0.0380   0.0376   0.0667    0.1736   0.0000       1.18077   437.6613      0.847059       16.9442       12.0756       2.36524      -9.02107      -4.47719      0.562983       1.87330      0.654694     -0.464838      0.288039      0.151083     0.0160731    -0.0270517    0.00416231    0.00836709   -0.00189569  -0.000298626   2.53599e-05       0.00000       0.00000       0.00000       0.00000       0.00000       0.00000       0.00000       0.00000       0.00000       0.00000       0.00000       0.00000       0.00000       0.00000       0.00000       0.00000       4.90735       5.75893       6.03589       5.78443       4.75024       4.01108       3.14001       2.04475       1.41092      0.942526      0.595895      0.276604      0.137702     0.0702319     0.0312546     0.0111406    0.00392388    0.00100566   0.000243249   3.85604e-05       0.00000       0.00000       0.00000       0.00000       0.00000       0.00000       0.00000       0.00000       0.00000       0.00000       0.00000       0.00000       0.00000       0.00000       0.00000       0.00000
  10  13 2440.9146    1.7037  0.7867 10.4971 -0.0022       3.35271  0.0444   0.0540   0.0700    0.1907   0.0000       1.04248   441.9277       9.99157       8.56466      -3.11352      -5.79456      -6.00714      -5.15172      0.274047       1.11601      -1.20092    -0.0536557     0.0636242     -0.301897   -0.00100748     0.0158986   -0.00212889    0.00335154   7.36150e-05  -0.000298595   5.02416e-05       0.00000       0.00000       0.00000       0.00000       0.00000       0.00000       0.00000       0.00000       0.00000       0.00000       0.00000       0.00000       0.00000       0.00000       0.00000       0.00000       5.53164       5.80397       5.96663       6.65985       5.41359       3.87768       3.28634       2.45155       1.63969      0.937420      0.580743      0.355211      0.195223     0.0869529     0.0343040     0.0119000    0.00374396   0.000961561   0.000242471   4.13671e-05       0.00000       0.00000       0.00000       0.00000       0.00000       0.00000       0.00000       0.00000       0.00000       0.00000       0.00000       0.00000       0.00000       0.00000       0.00000       0.00000
  10  14 2578.7670    2.0289  0.9699 11.1817 -0.0022       3.09192  0.0533   0.0606   0.0793    0.1819   0.0000       1.01823   440.7401      -10.6626       9.70737      -8.06599      -6.52444      -8.29862       1.92065      -2.88534    -0.0835376      0.692404     -0.548996      0.260245    -0.0377312     -0.158883     0.0369152    0.00323851    0.00489214    0.00299231   0.000410585   6.19785e-05       0.00000       0.00000       0.00000       0.00000       0.00000       0.00000       0.00000       0.00000       0.00000       0.00000       0.00000       0.00000       0.00000       0.00000       0.00000       0.00000       6.40687       8.30344       7.90648       7.58501       6.31270       5.30525       3.76602       2.57429       1.81779       1.13260      0.662520      0.352223      0.188217     0.0689745     0.0357338     0.0128590    0.00466405    0.00125938   0.000289414   5.46075e-05       0.00000       0.00000       0.00000       0.00000       0.00000       0.00000       0.00000       0.00000       0.00000       0.00000       0.00000       0.00000       0.00000       0.00000       0.00000       0.00000
  10  15 2717.1123    2.7741  0.7804 11.5459 -0.0051       2.11791  0.0385   0.0872   0.0660    0.1872   0.0000       1.08027   433.5108     -0.842739       8.10145       4.79230      -3.86844     0.0737293      -1.38314       1.09576       1.02731      0.164593     -0.378255    -0.0819427     0.0973584    -0.0299605    -0.0294359   -0.00424560    0.00120837    0.00153336  -0.000550233  -2.07791e-05       0.00000       0.00000       0.00000       0.00000       0.00000       0.00000       0.00000       0.00000       0.00000       0.00000       0.00000       0.00000       0.00000       0.00000       0.00000       0.00000       4.83079       5.61456       5.80395       5.58697       4.40450       3.78109       3.03661       2.03445       1.35893      0.857400      0.515984      0.252440      0.133438     0.0658424     0.0294442     0.0105646    0.00352155   0.000882593   0.000214513   3.52705e-05       0.00000       0.00000       0.00000       0.00000       0.00000       0.00000       0.00000       0.00000       0.00000       0.00000       0.00000       0.00000       0.00000       0.00000       0.00000       0.00000
  10  16 2855.7775    3.1795  0.8512 12.0544 -0.0113      0.116347  0.0372   0.0977   0.0776    0.1766   0.0000      0.961541   433.0382       20.2166     -0.850245      -5.03555       4.39352      -3.97108       2.25197      -1.18396      -1.49179     -0.413337      0.703045      0.137679     0.0935119     0.0238206    -0.0154056    0.00183296   -0.00349661   -0.00109420   0.000381987   4.02433e-06       0.00000       0.00000       0.00000       0.00000       0.00000       0.00000       0.00000       0.00000       0.00000       0.00000       0.00000       0.00000       0.00000       0.00000       0.00000       0.00000       4.29912       5.08406       5.41425       5.16741       4.10182       3.68915       2.72040       2.03082       1.30742      0.880230      0.474958      0.285265      0.137683     0.0691850     0.0285072     0.0118278    0.00357625    0.00108147   0.000213537   3.91028e-05       0.00000       0.00000       0.00000       0.00000       0.00000       0.00000       0.00000       0.00000       0.00000       0.00000       0.00000       0.00000       0.00000       0.00000       0.00000       0.00000
  10  17 2994.6057    4.2276  0.7867 12.5563 -0.0129      0.927524  0.0361   0.1471   0.0794    0.1764   0.0000      0.856862   440.9781       6.48463       12.4696      -4.88245       1.47969      -7.86109      -3.28894      -2.99113      -1.65612      0.486532     -0.439867     -0.522226      0.165177      0.118504     0.0411896   0.000309807    0.00407561   0.000218823  -8.33339e-05   1.16799e-05       0.00000       0.00000       0.00000       0.00000       0.00000       0.00000       0.00000       0.00000       0.00000       0.00000       0.00000       0.00000       0.00000       0.00000       0.00000       0.00000       4.70737       6.02153       5.91780       5.43612       4.56451       3.94988       2.74923       1.85855       1.34854      0.764479      0.483460      0.242690      0.126695     0.0524001     0.0248551    0.00869185    0.00351623   0.000847908   0.000209633   3.76327e-05       0.00000       0.00000       0.00000       0.00000       0.00000       0.00000       0.00000       0.00000       0.00000       0.00000       0.00000       0.00000       0.00000       0.00000       0.00000       0.00000
  10  18 3133.1311    4.1736  0.9449 12.8588 -0.0020       2.32294  0.0474   0.1234   0.0791    0.1708   0.0000      0.922105   440.0048       6.46861       14.7504      -1.73009      0.673558      -9.82460      -1.07688     -0.286518       2.07572      0.827970     -0.302272      0.105018     -0.171484    -0.0597900    0.00256856    -0.0148077   -0.00172395    0.00146855   5.51619e-05  -3.59662e-05       0.00000       0.00000       0.00000       0.00000       0.00000       0.00000       0.00000       0.00000       0.00000       0.00000       0.00000       0.00000       0.00000       0.00000       0.00000       0.00000       5.00004       6.24684       6.67189       5.95000       5.20807       4.31963       3.65595       2.35313       1.75741       1.02126      0.587644      0.352798      0.156233     0.0912074     0.0319826     0.0155480    0.00485084    0.00127495   0.000330208   4.82175e-05       0.00000       0.00000       0.00000       0.00000       0.00000       0.00000       0.00000       0.00000       0.00000       0.00000       0.00000       0.00000       0.00000       0.00000       0.00000       0.00000
  10  19 3271.5417    3.9654  1.4993 11.9981 -0.0021       1.64168  0.0700   0.0919   0.1002    0.1940   0.0000      0.653265   432.2169       16.7659      -1.44984      -4.62192       5.49880      -5.69163       3.79954    -0.0563502      0.701294      0.561076     -0.251587     -0.325743    -0.0939529     0.0835112     0.0847079   0.000888724    0.00232555    0.00178900  -0.000185767   6.65487e-05       0.00000       0.00000       0.00000       0.00000       0.00000       0.00000       0.00000       0.00000       0.00000       0.00000       0.00000       0.00000       0.00000       0.00000       0.00000       0.00000       7.03328       8.26338       10.0449       7.21083       7.72430       6.40133       4.01690       3.65930       2.12545       1.25801      0.942790      0.410952      0.214043      0.124969     0.0449217     0.0155089    0.00722446    0.00218909   0.000408603   5.24459e-05       0.00000       0.00000       0.00000       0.00000       0.00000       0.00000       0.00000       0.00000       0.00000       0.00000       0.00000       0.00000       0.00000       0.00000       0.00000       0.00000
  10  20 3410.5251    3.3943  1.9718 11.9462 -0.0016       1.40836  0.0655   0.0723   0.1277    0.1299   0.0000      0.480965   451.2988       14.0532      -7.52337      -10.9191      -13.0555      -21.6837       1.42952     -0.768108      -1.53770      -1.48642      0.222183      0.260356     -0.129861    0.00281655     0.0458590   -0.00334877    -0.0119585    0.00130447   0.000869823   5.06579e-05       0.00000       0.00000       0.00000       0.00000       0.00000       0.00000       0.00000       0.00000       0.00000       0.00000       0.00000       0.00000       0.00000       0.00000       0.00000       0.00000       7.53657       8.97012       8.85303       8.40950       7.13498       5.99372       4.62176       3.43212       2.17451       1.35571      0.778605      0.424654      0.219096      0.101409     0.0433593     0.0158862    0.00531589    0.00155138   0.000341384   5.73555e-05       0.00000       0.00000       0.00000       0.00000       0.00000       0.00000       0.00000       0.00000       0.00000       0.00000       0.00000       0.00000       0.00000       0.00000       0.00000       0.00000
  10  21 3549.3682    2.9109  3.2666 10.9928 -0.0014      0.761103  0.0885   0.0456   0.1558    0.1110   0.0000      0.228909   428.1119       7.19820       13.6769       1.95190       6.34952      -24.0943       4.66323      -1.79621     0.0283506      -4.23866     -0.832634     -0.345963     -0.187894     0.0865992     0.0323139    -0.0393081   -0.00279790    0.00404723  -0.000160170  -6.23788e-06       0.00000       0.00000       0.00000       0.00000       0.00000       0.00000       0.00000       0.00000       0.00000       0.00000       0.00000       0.00000       0.00000       0.00000       0.00000       0.00000       9.48849       11.4790       11.3280       11.2251       9.60246       7.69186       5.84752       4.31349       2.89633       1.76611       1.07697      0.578927      0.308625      0.137858     0.0591918     0.0209252    0.00748866    0.00208606   0.000490063   8.30243e-05       0.00000       0.00000       0.00000       0.00000       0.00000       0.00000       0.00000       0.00000       0.00000       0.00000       0.00000       0.00000       0.00000       0.00000       0.00000       0.00000
  10  22 3689.1545    2.3785  4.3499 10.7977  0.0016      0.949393  0.1102   0.0346   0.1962    0.0854   0.0000      0.180452   442.8317       13.9956       6.11520      -14.7673       5.07615       1.04713      -9.53085      -8.66070       3.02226     -0.812929      -1.32870     -0.352718     -0.104614     -0.140256     0.0725443    -0.0189300    0.00471067    0.00782539   7.01037e-05  -0.000100794       0.00000       0.00000       0.00000       0.00000       0.00000       0.00000       0.00000       0.00000       0.00000       0.00000       0.00000       0.00000       0.00000       0.00000       0.00000       0.00000       11.3452       13.9962       14.2571       13.1506       11.7764       9.28982       7.38197       5.12229       3.48451       2.22594       1.24796      0.709070      0.358103      0.161983     0.0713495     0.0279416    0.00900087    0.00270008   0.000647962   9.81421e-05       0.00000       0.00000       0.00000       0.00000       0.00000       0.00000       0.00000       0.00000       0.00000       0.00000       0.00000       0.00000       0.00000       0.00000       0.00000       0.00000
  10  24 3967.9407    1.7295  8.4765 10.0866 -0.0035      0.237699  0.1690   0.0198   0.3124    0.0632   0.0000     0.0844367   477.9306       18.3502      -19.9532       9.48336       47.7983      -12.7644      -11.4710      -16.1252      -5.45312       6.03920      0.400750      0.596658     -0.356932     -0.238487      0.123270    0.00872530     0.0254950    0.00710657  -0.000111715   0.000158242       0.00000       0.00000       0.00000       0.00000       0.00000       0.00000       0.00000       0.00000       0.00000       0.00000       0.00000       0.00000       0.00000       0.00000       0.00000       0.00000       16.4084       20.5776       21.0301       19.7540       17.1215       14.1825       11.0968       7.80540       5.24143       3.39766       2.02404       1.05958      0.562370      0.255340      0.117773     0.0431347     0.0148823    0.00424379   0.000990495   0.000157058       0.00000       0.00000       0.00000       0.00000       0.00000       0.00000       0.00000       0.00000       0.00000       0.00000       0.00000       0.00000       0.00000       0.00000       0.00000       0.00000
  10  25 4108.1418    1.4777 10.7170 10.0029 -0.0014     0.0586555  0.2165   0.0173   0.3853    0.0544   0.0000     0.0763174   454.9496      -33.2910       1.62227      -19.2758      -11.0653       16.5815     -0.945549      -5.59502       3.71340      -7.96165       2.04029      0.473834       1.17532     -0.376734      0.272970     0.0478566    0.00872222    0.00107216    0.00187909  -0.000148728       0.00000       0.00000       0.00000       0.00000       0.00000       0.00000       0.00000       0.00000       0.00000       0.00000       0.00000       0.00000       0.00000       0.00000       0.00000       0.00000       19.9782       26.0157       26.0584       24.2491       21.5110       17.1461       13.7669       9.63842       6.60548       4.09694       2.41602       1.32729      0.700384      0.317059      0.141516     0.0535078     0.0183627    0.00524982    0.00129399   0.000197840       0.00000       0.00000       0.00000       0.00000       0.00000       0.00000       0.00000       0.00000       0.00000       0.00000       0.00000       0.00000       0.00000       0.00000       0.00000       0.00000
  10  26 4248.1064    1.2587 13.2304  9.9234  0.0002     0.0204402  0.2863   0.0156   0.4935    0.0512   0.0000     0.0803089   445.5877      0.246091      -2.48626      -16.8155       15.5445      -17.6657     0.0853171      -7.62662      -2.42314      -5.52616      -1.91613       1.34640      0.189157     -0.138144     0.0440005     0.0613626    -0.0314015   -0.00196002    0.00126323  -0.000198564       0.00000       0.00000       0.00000       0.00000       0.00000       0.00000       0.00000       0.00000       0.00000       0.00000       0.00000       0.00000       0.00000       0.00000       0.00000       0.00000       25.1500       31.7234       32.0060       30.5297       26.5698       21.6200       16.4439       12.0403       8.00544       5.11528       3.05681       1.66785      0.866108      0.400858      0.174502     0.0651378     0.0223783    0.00654895    0.00149230   0.000238026       0.00000       0.00000       0.00000       0.00000       0.00000       0.00000       0.00000       0.00000       0.00000       0.00000       0.00000       0.00000       0.00000       0.00000       0.00000       0.00000
  10  27 4387.9751    1.0632 16.3025  9.8586  0.0022     -0.130476  0.3976   0.0129   0.6522    0.0457   0.0000     0.0908673   386.6330      -11.5100       64.9080      -71.6616       43.2941      -13.9352       6.99715      -9.50166       28.3171       1.09531     -0.835019       3.26204      -2.18814      0.133115     0.0318051    -0.0848415     0.0161161   -0.00381256   -0.00175407   0.000104957       0.00000       0.00000       0.00000       0.00000       0.00000       0.00000       0.00000       0.00000       0.00000       0.00000       0.00000       0.00000       0.00000       0.00000       0.00000       0.00000       31.3196       39.3765       40.6282       38.1221       33.7107       27.4254       21.2369       15.2514       10.4433       6.72382       3.95395       2.19843       1.14648      0.519186      0.231854     0.0883389     0.0299001    0.00863151    0.00196817   0.000298150       0.00000       0.00000       0.00000       0.00000       0.00000       0.00000       0.00000       0.00000       0.00000       0.00000       0.00000       0.00000       0.00000       0.00000       0.00000       0.00000
  11  10 2058.1018    0.7027  0.4409  9.5886  0.0009       10.2716  0.0361   0.0273   0.0532    0.0920   0.0000       2.04296   436.7869       9.67240       13.0506       3.23677      -2.24035       5.29053     -0.751543     -0.833984     -0.267274      0.608349      0.113589     0.0338363     0.0272923    -0.0316578    -0.0509550   -0.00291647   -0.00714150   -0.00149547   2.64632e-05   0.000168759   2.15513e-05   1.02694e-05       0.00000       0.00000       0.00000       0.00000       0.00000       0.00000       0.00000       0.00000       0.00000       0.00000       0.00000       0.00000       0.00000       0.00000       4.20571       3.71790       4.07362       5.48727       4.58406       2.79307       2.41272       2.24144       1.57273      0.945053      0.493861      0.335168      0.256979      0.133801     0.0631395     0.0250729    0.00888833    0.00266019   0.000757895   0.000211791   4.59460e-05   7.46772e-06       0.00000       0.00000       0.00000       0.00000       0.00000       0.00000       0.00000       0.00000       0.00000       0.00000       0.00000       0.00000       0.00000       0.00000
  11  11 2199.8428    0.9464  0.7230  9.6279 -0.0012       4.49575  0.0366   0.0297   0.0678    0.1509   0.0000       1.15441   434.4806      -2.88794       5.98230       1.07583       1.03845     -0.663802      0.623843       1.58558      0.381547     -0.948453     -0.398273     0.0319203      0.268409   -0.00497935    -0.0846458   0.000994284   -0.00492860   -0.00286558    0.00187798  -0.000156006  -9.37405e-05   1.45342e-05       0.00000       0.00000       0.00000       0.00000       0.00000       0.00000       0.00000       0.00000       0.00000       0.00000       0.00000       0.00000       0.00000       0.00000       4.02428       4.95923       5.08265       4.39413       4.64877       3.40586       3.10490       2.22568       1.44722       1.12700      0.589718      0.412624      0.196445     0.0969133     0.0564711     0.0186793    0.00925078    0.00332204   0.000817443   0.000317445   7.05991e-05   8.49685e-06       0.00000       0.00000       0.00000       0.00000       0.00000       0.00000       0.00000       0.00000       0.00000       0.00000       0.00000       0.00000       0.00000       0.00000
  11  13 2478.6339    1.7049  0.8990 11.1238 -0.0120       3.68640  0.0493   0.0523   0.0771    0.1583   0.0000       1.15320   436.6638       2.68303       13.9612       12.9015      -6.34129      -6.70790      -4.43147      0.316735    -0.0644393      0.996491     -0.127403     -0.491935     -0.257223    -0.0444032    -0.0853311    0.00129892   -0.00932890    0.00880744    0.00198206   0.000449831   7.93190e-05   3.50778e-07       0.00000       0.00000       0.00000       0.00000       0.00000       0.00000       0.00000       0.00000       0.00000       0.00000       0.00000       0.00000       0.00000       0.00000       4.76820       5.67413       6.67426       5.29518       5.29772       4.57158       3.26368       2.88276       1.72110       1.25187      0.787523      0.401376      0.265965      0.127628     0.0561875     0.0286437     0.0118051    0.00383705    0.00146364   0.000425491   7.60793e-05   1.01050e-05       0.00000       0.00000       0.00000       0.00000       0.00000       0.00000       0.00000       0.00000       0.00000       0.00000       0.00000       0.00000       0.00000       0.00000
  11  14 2617.0643    2.2392  0.9450 11.2131 -0.0035       2.67003  0.0459   0.0624   0.0749    0.1832   0.0000       1.01875   445.4335      -1.28354       3.82584      -2.42363      -6.59056      0.777931      -2.09162     -0.761445     -0.819701      -1.52634      0.112087     -0.512079     0.0253639    -0.0704104     0.0315345    0.00264342    0.00123810   0.000714913    0.00142290   0.000119061   8.52641e-05   5.46390e-06       0.00000       0.00000       0.00000       0.00000       0.00000       0.00000       0.00000       0.00000       0.00000       0.00000       0.00000       0.00000       0.00000       0.00000       4.82259       5.32512       5.27151       5.75015       5.12450       4.11554       3.21449       2.43734       1.71297       1.14269      0.781715      0.446112      0.250923      0.126697     0.0602252     0.0254081    0.00969128    0.00320971    0.00111758   0.000277749   6.41410e-05   1.00372e-05       0.00000       0.00000       0.00000       0.00000       0.00000       0.00000       0.00000       0.00000       0.00000       0.00000       0.00000       0.00000       0.00000       0.00000
  11  15 2756.2718    2.8018  1.0257 11.4794 -0.0059       1.75713  0.0450   0.0787   0.0815    0.2131   0.0000      0.987056   444.7844       1.21186       1.30528      -9.69809       2.38168      -4.67166      -1.60861      -4.00772      0.829641    -0.0880980     -0.659285    -0.0644340     -0.551461     0.0296624      0.122230     0.0202196    0.00433947    0.00279974  -0.000886113  -0.000385989  -3.92224e-05   1.88716e-05       0.00000       0.00000       0.00000       0.00000       0.00000       0.00000       0.00000       0.00000       0.00000       0.00000       0.00000       0.00000       0.00000       0.00000       4.80674       5.15343       5.76829       5.90418       5.00295       4.06408       3.15340       2.51938       1.63090       1.11298      0.742990      0.418868      0.238699      0.124965     0.0619956     0.0282791     0.0104164    0.00343207    0.00114054   0.000305303   5.81243e-05   9.56886e-06       0.00000       0.00000       0.00000       0.00000       0.00000       0.00000       0.00000       0.00000       0.00000       0.00000       0.00000       0.00000       0.00000       0.00000
  11  16 2895.4829    3.6510  0.7990 12.1054 -0.0040      0.882262  0.0352   0.1140   0.0708    0.1744   0.0000      0.878776   442.9577       5.62180       8.92344      -3.50096       1.65872      -8.24898       4.36887      -2.16435      -1.89430      -2.15715     -0.315327     0.0714614     -0.169874     0.0414464     0.0249892    0.00558701    0.00566184    0.00534603  -0.000897971   0.000361883   2.15317e-05  -4.40678e-06       0.00000       0.00000       0.00000       0.00000       0.00000       0.00000       0.00000       0.00000       0.00000       0.00000       0.00000       0.00000       0.00000       0.00000       3.95604       4.89226       5.05346       4.70333       4.37522       3.68330       2.68228       1.89703       1.45734      0.922244      0.614678      0.364727      0.190515     0.0950835     0.0468724     0.0185114    0.00770864    0.00305890    0.00104536   0.000263488   5.82860e-05   8.81895e-06       0.00000       0.00000       0.00000       0.00000       0.00000       0.00000       0.00000       0.00000       0.00000       0.00000       0.00000       0.00000       0.00000       0.00000
  11  17 3034.6041    3.8810  1.0428 12.5184 -0.0058       1.12508  0.0463   0.1033   0.0825    0.1933   0.0000      0.899542   432.8458       7.75228       14.8787      -1.42803      0.266367      -2.62048       1.23945      -1.90634     -0.629977      0.138790      0.591736     -0.512007     -0.269420      0.163764   0.000443969     0.0126210  -0.000377765   -0.00304247  -0.000600767  -9.13946e-05   4.02400e-06   1.04475e-05       0.00000       0.00000       0.00000       0.00000       0.00000       0.00000       0.00000       0.00000       0.00000       0.00000       0.00000       0.00000       0.00000       0.00000       4.69789       5.85897       5.79169       5.72889       4.85847       4.46230       3.26043       2.49174       1.67572       1.22165      0.712591      0.448711      0.229150      0.119150     0.0555195     0.0243974    0.00986011    0.00379452    0.00109386   0.000326260   6.35729e-05   1.19217e-05       0.00000       0.00000       0.00000       0.00000       0.00000       0.00000       0.00000       0.00000       0.00000       0.00000       0.00000       0.00000       0.00000       0.00000
  11  18 3173.6014    4.2799  1.1373 12.7365  0.0011      0.323983  0.0537   0.1129   0.0864    0.1835   0.0000       1.00558   445.3582       2.83661       27.9965       4.11631      -5.40127      -11.8350       1.45919      -5.06425     -0.236768      -1.06744      0.290641     -0.178142    -0.0252223     -0.118546     0.0395673    0.00563160    -0.0157467   -0.00297253   0.000850582   0.000622256   6.84771e-05  -9.26994e-07       0.00000       0.00000       0.00000       0.00000       0.00000       0.00000       0.00000       0.00000       0.00000       0.00000       0.00000       0.00000       0.00000       0.00000       5.48585       6.94243       6.53457       5.83405       5.19736       4.89863       4.08149       3.22187       2.09196       1.42135      0.766394      0.466836      0.227061      0.125774     0.0558459     0.0268579     0.0101803    0.00408948    0.00114391   0.000361225   7.25473e-05   1.21387e-05       0.00000       0.00000       0.00000       0.00000       0.00000       0.00000       0.00000       0.00000       0.00000       0.00000       0.00000       0.00000       0.00000       0.00000
  11  19 3312.4894    3.7950  1.5268 12.1866 -0.0033      0.581286  0.0586   0.0860   0.0988    0.1555   0.0000      0.559842   443.6679      0.495433       20.2594      -9.92550       4.51501      -10.9850      -2.13368      -1.09568      0.221509      -2.21241    -0.0615396     -0.536036     0.0163814     -0.167881     0.0714284     0.0337206   -0.00418538    0.00573581   -0.00129454   0.000318463  -3.27162e-05  -1.04321e-05       0.00000       0.00000       0.00000       0.00000       0.00000       0.00000       0.00000       0.00000       0.00000       0.00000       0.00000       0.00000       0.00000       0.00000       6.26907       7.67921       7.25474       6.97879       6.35827       5.48599       4.29653       3.08537       2.20092       1.44916      0.947357      0.514569      0.284251      0.138129     0.0624254     0.0283984     0.0112172    0.00390245    0.00134335   0.000336638   7.78843e-05   1.25940e-05       0.00000       0.00000       0.00000       0.00000       0.00000       0.00000       0.00000       0.00000       0.00000       0.00000       0.00000       0.00000       0.00000       0.00000
  11  20 3451.9146    3.2582  2.3239 11.8168 -0.0040       1.12730  0.0758   0.0605   0.1281    0.1039   0.0000      0.339323   445.7909       9.41349       19.4629      -6.37547       9.28667      -14.2721     -0.178750      -8.62974      -1.41562      -1.95279     -0.513716     -0.111170      0.108318    -0.0585922    -0.0744955     0.0290645    -0.0126697   -0.00132585   0.000240750   0.000396526  -5.42120e-05  -7.49559e-06       0.00000       0.00000       0.00000       0.00000       0.00000       0.00000       0.00000       0.00000       0.00000       0.00000       0.00000       0.00000       0.00000       0.00000       7.71071       8.87121       8.57393       8.71252       8.21067       7.01574       5.05104       3.61401       2.72670       1.92388       1.22874      0.749039      0.385766      0.196108     0.0853393     0.0375199     0.0141439    0.00570105    0.00170512   0.000460267   0.000100545   1.57608e-05       0.00000       0.00000       0.00000       0.00000       0.00000       0.00000       0.00000       0.00000       0.00000       0.00000       0.00000       0.00000       0.00000       0.00000
  11  21 3591.6193    2.7661  3.7246 11.0231 -0.0024      0.897109  0.0913   0.0399   0.1672    0.0875   0.0000      0.188571   444.6520     0.0330071       14.5505      -7.89721       9.51817      -25.8987       10.0838      -1.29479     -0.424414      -1.04685      0.151527       1.24797      0.654952     -0.439163      0.291323    -0.0234802    0.00637622   -0.00816305    0.00113729  -0.000248962  -0.000215613  -1.33138e-06       0.00000       0.00000       0.00000       0.00000       0.00000       0.00000       0.00000       0.00000       0.00000       0.00000       0.00000       0.00000       0.00000       0.00000       9.27416       11.3133       11.1520       10.3983       9.68957       8.11635       6.44689       4.81855       3.40763       2.21577       1.35096      0.777809      0.436354      0.215733      0.100717     0.0426952     0.0175578    0.00625887    0.00207264   0.000575176   0.000129279   1.89974e-05       0.00000       0.00000       0.00000       0.00000       0.00000       0.00000       0.00000       0.00000       0.00000       0.00000       0.00000       0.00000       0.00000       0.00000
  11  22 3731.5051    2.2512  4.8184 10.8359 -0.0026      0.991683  0.1108   0.0310   0.2043    0.0720   0.0000      0.153510   423.3108       18.5934      -1.86797      -25.0122       8.65229      -14.5313      -4.41775      -2.87798     -0.774361     -0.613100       4.15921      0.268151      0.204666    -0.0825115    -0.0220215     0.0422197    0.00644448     0.0125785    0.00213831   0.000462537   0.000194043  -1.06002e-06       0.00000       0.00000       0.00000       0.00000       0.00000       0.00000       0.00000       0.00000       0.00000       0.00000       0.00000       0.00000       0.00000       0.00000       10.3868       13.2953       13.3672       13.1562       11.2204       9.44746       7.55677       5.68657       3.86393       2.62610       1.60010      0.935154      0.526015      0.271128      0.129939     0.0584540     0.0236626    0.00837356    0.00262757   0.000747372   0.000164683   2.65629e-05       0.00000       0.00000       0.00000       0.00000       0.00000       0.00000       0.00000       0.00000       0.00000       0.00000       0.00000       0.00000       0.00000       0.00000
  11  23 3871.2967    1.9187  6.2034 10.5377 -0.0013      0.444495  0.1307   0.0243   0.2429    0.0646   0.0000      0.120385   437.4729       15.1922       9.71489      0.962728      -19.0167      -20.0510      -9.11238      -9.98923     -0.201318      0.794849     -0.510827       2.07336      0.755915     -0.284548     -0.205199   -0.00175951  -0.000158445    -0.0108634   0.000391148   0.000385945  -5.52886e-05  -5.64394e-06       0.00000       0.00000       0.00000       0.00000       0.00000       0.00000       0.00000       0.00000       0.00000       0.00000       0.00000       0.00000       0.00000       0.00000       12.3774       15.6317       15.6559       15.1638       13.2677       11.1425       8.99361       6.69389       4.65070       3.06540       1.93954       1.10146      0.632814      0.317509      0.155436     0.0681431     0.0279600    0.00960484    0.00317740   0.000854459   0.000192657   2.99476e-05       0.00000       0.00000       0.00000       0.00000       0.00000       0.00000       0.00000       0.00000       0.00000       0.00000       0.00000       0.00000       0.00000       0.00000
  11  25 4151.2081    1.4220 11.2759 10.0165 -0.0025     -0.165076  0.2170   0.0160   0.3944    0.0510   0.0000     0.0769226   409.7486       27.2726       3.71102      -7.14328       4.61346      -12.3536       7.58345      -2.53083       2.25581      -2.89660       4.51870      0.497322       1.26009      0.345684      0.205453     0.0989098    -0.0179795     0.0306583    0.00124111  -5.43712e-06   0.000590181  -8.78868e-06       0.00000       0.00000       0.00000       0.00000       0.00000       0.00000       0.00000       0.00000       0.00000       0.00000       0.00000       0.00000       0.00000       0.00000       18.3530       23.3417       23.9654       23.2898       20.5687       17.1020       13.4393       10.0883       7.13685       4.79961       2.95906       1.80262      0.995301      0.524850      0.247145      0.110941     0.0441012     0.0164186    0.00508688    0.00140971   0.000307485   4.67836e-05       0.00000       0.00000       0.00000       0.00000       0.00000       0.00000       0.00000       0.00000       0.00000       0.00000       0.00000       0.00000       0.00000       0.00000
  11  26 4291.7974    1.2217 14.4150  9.9281  0.0017     -0.160428  0.3034   0.0142   0.5305    0.0470   0.0000     0.0727007   420.7563       38.5259       27.7975      -24.7009      -31.7176       17.8549       18.8048      -16.5609      -16.9648       8.66405       2.53070      0.685925      0.763447      0.835546     -0.413621     0.0308004      0.121965    -0.0233348   -0.00286655    0.00176394  -0.000141008   0.000119922       0.00000       0.00000       0.00000       0.00000       0.00000       0.00000       0.00000       0.00000       0.00000       0.00000       0.00000       0.00000       0.00000       0.00000       23.1060       30.0202       30.6166       29.1208       26.9541       21.9131       17.6075       12.9773       9.25482       6.28531       3.93507       2.36175       1.30238      0.659464      0.329134      0.138391     0.0585026     0.0210693    0.00675315    0.00189677   0.000421606   6.03991e-05       0.00000       0.00000       0.00000       0.00000       0.00000       0.00000       0.00000       0.00000       0.00000       0.00000       0.00000       0.00000       0.00000       0.00000
  11  27 4433.5367    1.0145 18.1945  9.8661 -0.0014      0.104113  0.4441   0.0107   0.6787    0.0400   0.0000     0.0907285   414.9081       12.8272      -52.1719      -14.4245       25.2497       6.30779      -1.67814      -8.14680       7.12824       6.25370      -7.22330       3.75124       1.76125       1.39254     -0.625926     0.0445559     0.0154941    -0.0111171    0.00324100   -0.00354247   0.000744686  -7.31588e-05       0.00000       0.00000       0.00000       0.00000       0.00000       0.00000       0.00000       0.00000       0.00000       0.00000       0.00000       0.00000       0.00000       0.00000       30.3687       38.3056       39.0571       36.5868       34.2001       28.7533       22.9550       17.3634       12.4933       8.22681       5.24204       3.09135       1.72979      0.879321      0.433973      0.184090     0.0765437     0.0275138    0.00903676    0.00242966   0.000529081   7.55813e-05       0.00000       0.00000       0.00000       0.00000       0.00000       0.00000       0.00000       0.00000       0.00000       0.00000       0.00000       0.00000       0.00000       0.00000
  12  11 2235.9264    1.0755  0.7140  9.7148 -0.0020       2.82606  0.0311   0.0322   0.0646    0.1443   0.0000      0.976306   442.5571       1.16893       6.30783      0.916008      -1.95473     -0.659523      0.956145     -0.418117      0.956040      -1.62212     -0.387248      0.412532     -0.186778      0.110399     0.0181361    -0.0190628     0.0237931    0.00717829    0.00151133   0.000808881  -0.000175036  -7.98715e-06  -1.32415e-06   7.63307e-07       0.00000       0.00000       0.00000       0.00000       0.00000       0.00000       0.00000       0.00000       0.00000       0.00000       0.00000       0.00000       3.11618       4.32225       4.21021       4.28825       3.86930       3.03427       2.58828       1.82436       1.45260      0.911493      0.639981      0.371704      0.234715      0.122840     0.0649117     0.0328672     0.0136171    0.00607758    0.00227399   0.000772774   0.000258317   6.13342e-05   1.59296e-05   2.23160e-06       0.00000       0.00000       0.00000       0.00000       0.00000       0.00000       0.00000       0.00000       0.00000       0.00000       0.00000       0.00000
  12  12 2376.4877    1.3862  0.7869 10.5765 -0.0093       4.79345  0.0519   0.0420   0.0684    0.1429   0.0000       1.18951   439.2299       3.33305       13.5721      -7.74488      -5.83690     -0.836427      -1.13067      0.911423     -0.475316     0.0958118      0.961386     -0.215882     -0.270461      0.114174    -0.0743178    -0.0984861     0.0165366    0.00379145  -0.000840218  -0.000694588   0.000258003  -1.32254e-06  -2.74009e-05  -2.82168e-06       0.00000       0.00000       0.00000       0.00000       0.00000       0.00000       0.00000       0.00000       0.00000       0.00000       0.00000       0.00000       4.51028       5.87095       5.12073       5.88483       5.31485       4.81031       3.33492       2.54731       1.93084       1.36809      0.992564      0.586402      0.394784      0.184601      0.106087     0.0496207     0.0202942    0.00868417    0.00352470   0.000976990   0.000382243   9.17099e-05   1.96071e-05   3.40021e-06       0.00000       0.00000       0.00000       0.00000       0.00000       0.00000       0.00000       0.00000       0.00000       0.00000       0.00000       0.00000
  12  13 2515.5641    1.9005  1.0249 10.4509 -0.0019       2.60605  0.0418   0.0498   0.0809    0.2777   0.0000      0.825597   428.5926      -2.49867       10.2955      -3.77821       2.57174      -3.00159      -4.78587      -3.63050      0.684212     0.0589104     -0.948626     -0.792687      0.199313      0.170371     0.0441061    -0.0371894   0.000846013     0.0144709  -0.000139459  -9.92088e-05  -0.000164463   7.60845e-05   8.81272e-06  -4.65830e-08       0.00000       0.00000       0.00000       0.00000       0.00000       0.00000       0.00000       0.00000       0.00000       0.00000       0.00000       0.00000       4.53652       5.28070       5.21522       5.08961       4.77061       4.13987       3.21386       2.67146       2.00210       1.32434      0.823927      0.476141      0.304570      0.172377     0.0887198     0.0401290     0.0173586    0.00706192    0.00264859   0.000886510   0.000290066   7.23972e-05   1.41557e-05   2.21272e-06       0.00000       0.00000       0.00000       0.00000       0.00000       0.00000       0.00000       0.00000       0.00000       0.00000       0.00000       0.00000
  12  14 2654.6800    2.5558  0.8848 11.0234  0.0005       1.65830  0.0416   0.0681   0.0672    0.2576   0.0000      0.900879   445.7702       4.12325       11.2314   0.000121668      -4.60271      -1.54195      0.503102      -2.06462       3.67175     -0.551447     -0.275893      0.294004     -0.284484     0.0293825     0.0291701     0.0527772    0.00880688   -0.00547518   -0.00240517    0.00178714   0.000224913  -2.11072e-05  -4.75472e-06  -1.07639e-06       0.00000       0.00000       0.00000       0.00000       0.00000       0.00000       0.00000       0.00000       0.00000       0.00000       0.00000       0.00000       3.57953       5.04275       4.45585       5.37119       3.98653       3.93708       2.72929       2.57886       1.50347       1.24965      0.666782      0.511948      0.245771      0.166652     0.0722003     0.0447178     0.0163679    0.00838583    0.00247623    0.00109382   0.000237518   8.94220e-05   1.37867e-05   3.32764e-06       0.00000       0.00000       0.00000       0.00000       0.00000       0.00000       0.00000       0.00000       0.00000       0.00000       0.00000       0.00000
  12  15 2794.6178    3.0760  0.8746 11.5530 -0.0037       1.68674  0.0472   0.0852   0.0648    0.2282   0.0000      0.840330   432.6754       9.41406       10.8000      -11.8511      -5.47048      -7.26120       3.16583      -8.41447      0.784638     -0.408997      -1.55102      0.169023     0.0887340    0.00861141    -0.0877445     0.0156786     0.0100064    0.00132623   0.000414589   0.000279199   0.000133163  -1.26485e-05  -5.23096e-06   3.28399e-08       0.00000       0.00000       0.00000       0.00000       0.00000       0.00000       0.00000       0.00000       0.00000       0.00000       0.00000       0.00000       4.82118       4.70006       5.62788       6.51359       4.83826       3.77598       3.93817       3.12787       1.85828       1.24053       1.00325      0.647262      0.323061      0.168077     0.0981471     0.0573496     0.0273342     0.0110570    0.00362592    0.00114908   0.000306528   7.39892e-05   1.66512e-05   2.59164e-06       0.00000       0.00000       0.00000       0.00000       0.00000       0.00000       0.00000       0.00000       0.00000       0.00000       0.00000       0.00000
  12  16 2934.4866    3.8167  0.7634 12.1172 -0.0038       1.56356  0.0431   0.1089   0.0588    0.1787   0.0000      0.853884   440.7215     -0.538353       6.76169      0.371567       4.00666      -3.04236      -3.43772     -0.685649       1.47806      0.932740     -0.578177     -0.313942     -0.239702     0.0594531     0.0684031     0.0239178    0.00472678    0.00759570    0.00433455   0.000106061   4.02543e-05   6.55955e-05   1.21391e-05  -4.27032e-06       0.00000       0.00000       0.00000       0.00000       0.00000       0.00000       0.00000       0.00000       0.00000       0.00000       0.00000       0.00000       3.47454       5.37179       4.56727       5.53932       4.10719       3.91128       3.06189       2.29964       1.74606       1.10152      0.812981      0.416625      0.303555      0.145993     0.0929346     0.0327341     0.0213540    0.00666745    0.00330430   0.000856421   0.000342783   7.07175e-05   1.81760e-05   3.66006e-06       0.00000       0.00000       0.00000       0.00000       0.00000       0.00000       0.00000       0.00000       0.00000       0.00000       0.00000       0.00000
  12  17 3074.0227    4.3225  0.8157 12.5735 -0.0056       1.95338  0.0328   0.1245   0.0690    0.1678   0.0000      0.780702   439.7850       11.6994       15.1607       8.89597       3.34016      -10.0802       2.55508       1.19916     -0.793684     -0.605858      0.192042     -0.529196      0.181960     -0.124575     0.0514439   -0.00553949    0.00704097    0.00657615  -2.63604e-05   0.000982167   0.000161444   2.57364e-05   7.33089e-06  -3.00562e-06       0.00000       0.00000       0.00000       0.00000       0.00000       0.00000       0.00000       0.00000       0.00000       0.00000       0.00000       0.00000       3.71700       4.53024       4.75607       4.21111       3.80124       3.41149       2.89586       2.15217       1.58933       1.09766      0.675535      0.411453      0.227281      0.136624     0.0655391     0.0292340     0.0150687    0.00621207    0.00238900   0.000876187   0.000242893   6.37952e-05   1.32824e-05   1.77807e-06       0.00000       0.00000       0.00000       0.00000       0.00000       0.00000       0.00000       0.00000       0.00000       0.00000       0.00000       0.00000
  12  18 3213.4802    4.0422  1.2204 12.3598 -0.0051       1.98665  0.0512   0.0990   0.0887    0.1788   0.0000      0.966839   445.7858       5.89236       13.7892       2.60419      -3.70562      0.445037      -7.81430      -4.14018      -1.12283       3.16861      -1.16478      0.526937      0.223159     -0.356025     -0.103864     0.0821750   -0.00507660    0.00507867   -0.00161522    0.00268067  -0.000213044  -0.000131124  -1.32093e-05  -6.15134e-07       0.00000       0.00000       0.00000       0.00000       0.00000       0.00000       0.00000       0.00000       0.00000       0.00000       0.00000       0.00000       4.53635       5.69288       5.68663       5.39476       4.91694       4.33656       3.56360       2.84321       2.14974       1.41113      0.910393      0.520817      0.311979      0.186958     0.0940546     0.0414930     0.0209082    0.00812380    0.00312466    0.00113096   0.000349461   8.48867e-05   1.86585e-05   2.82967e-06       0.00000       0.00000       0.00000       0.00000       0.00000       0.00000       0.00000       0.00000       0.00000       0.00000       0.00000       0.00000
  12  19 3352.7900    3.6439  1.6690 12.2498 -0.0081     0.0311626  0.0630   0.0764   0.1018    0.1224   0.0000      0.608405   438.1305       14.7899       2.00703      -6.53750      -5.70161      -12.3487      -1.00767      -2.96184      -4.22137      -1.24573     -0.495271      -1.87672      0.164359    0.00622657      0.169883     0.0463019     0.0456587     0.0249503    0.00644041   -0.00160572  -0.000211083  -3.74341e-05   1.03152e-05   2.86133e-06       0.00000       0.00000       0.00000       0.00000       0.00000       0.00000       0.00000       0.00000       0.00000       0.00000       0.00000       0.00000       5.38652       7.27256       7.04661       7.27659       6.11815       5.33005       4.32298       3.44896       2.38152       1.68487       1.04321      0.688676      0.370386      0.203350      0.110093     0.0523852     0.0256979    0.00983430    0.00393913    0.00135500   0.000396743   0.000113203   2.35872e-05   3.93978e-06       0.00000       0.00000       0.00000       0.00000       0.00000       0.00000       0.00000       0.00000       0.00000       0.00000       0.00000       0.00000
  12  20 3492.6015    3.1703  2.6484 11.2893 -0.0027      0.535100  0.0757   0.0511   0.1249    0.1047   0.0000      0.263306   437.2804       9.97757       5.99695       5.47213     -0.631675       1.90256       11.0504      -9.23458       1.37476       1.74509     -0.657457      0.535178     -0.165558      0.121420    -0.0737259     0.0168733     0.0443799    0.00681228    0.00811090    0.00187705  -0.000629566  -0.000118391  -7.13355e-06  -3.14489e-06       0.00000       0.00000       0.00000       0.00000       0.00000       0.00000       0.00000       0.00000       0.00000       0.00000       0.00000       0.00000       6.49537       8.01849       8.19613       8.02595       7.16526       6.26948       5.07094       3.95273       3.01808       1.93352       1.29875      0.772704      0.479426      0.247453      0.141186     0.0661071     0.0300202     0.0116485    0.00485834    0.00157554   0.000517807   0.000122896   2.71362e-05   4.04733e-06       0.00000       0.00000       0.00000       0.00000       0.00000       0.00000       0.00000       0.00000       0.00000       0.00000       0.00000       0.00000
  12  21 3632.8378    2.6060  3.6556 11.1334 -0.0020      0.454988  0.0890   0.0377   0.1585    0.0760   0.0000      0.178374   432.0821       13.9757       15.1207      -9.18911       8.57743      -14.2229      -1.39965       1.76917       2.05839      -3.41416       1.05141      0.787628     -0.438751    -0.0546271     -0.123949     0.0296423     0.0400760     0.0200969    0.00348461  -0.000992499   0.000975700   0.000122698  -9.17123e-06   4.97017e-06       0.00000       0.00000       0.00000       0.00000       0.00000       0.00000       0.00000       0.00000       0.00000       0.00000       0.00000       0.00000       8.04266       9.92000       10.0342       9.81547       8.87875       7.80266       6.35410       4.69905       3.50351       2.41333       1.62314       1.03262      0.579632      0.315335      0.157763     0.0823789     0.0338169     0.0154024    0.00558759    0.00204943   0.000600308   0.000151892   3.31962e-05   4.91499e-06       0.00000       0.00000       0.00000       0.00000       0.00000       0.00000       0.00000       0.00000       0.00000       0.00000       0.00000       0.00000
  12  22 3772.8777    2.1978  5.2099 10.6744 -0.0024      0.603604  0.1129   0.0275   0.1978    0.0663   0.0000      0.124568   458.6410       32.3985     -0.974843      -12.8692      -2.39474       9.47382      -11.7154      -8.36000      0.528026      -4.84956      -2.91923     -0.235238      0.791931      0.540966     -0.108871     0.0399853     0.0243068    -0.0173261  -0.000660755    0.00289664   -0.00106819  -0.000144444  -3.49353e-05   6.12550e-07       0.00000       0.00000       0.00000       0.00000       0.00000       0.00000       0.00000       0.00000       0.00000       0.00000       0.00000       0.00000       10.0773       12.8021       12.9772       12.2536       11.4546       9.59229       8.01999       5.99661       4.44188       3.02021       2.01354       1.20643      0.709490      0.401330      0.199358     0.0967700     0.0441923     0.0187734    0.00692591    0.00243578   0.000751794   0.000195300   4.40606e-05   6.03954e-06       0.00000       0.00000       0.00000       0.00000       0.00000       0.00000       0.00000       0.00000       0.00000       0.00000       0.00000       0.00000
  12  23 3913.4704    1.8364  7.1403 10.3557 -0.0017      0.357517  0.1424   0.0211   0.2451    0.0586   0.0000     0.0965781   442.8942       8.82919      -14.2094      -22.7069       7.94773      -6.66679      -13.2097       3.58061      -1.43018       2.80391      0.531737     -0.188807       1.00921     -0.587407     -0.403077      0.141068   -0.00848005    -0.0503853   -0.00314104    0.00117187  -0.000712817   0.000106561   3.64650e-05  -7.38295e-06       0.00000       0.00000       0.00000       0.00000       0.00000       0.00000       0.00000       0.00000       0.00000       0.00000       0.00000       0.00000       12.2042       14.6539       15.2465       15.1951       13.7763       11.6548       9.41217       7.30619       5.45258       3.73219       2.41626       1.52049      0.912139      0.501385      0.264505      0.130801     0.0557172     0.0238396    0.00903942    0.00310409   0.000943178   0.000242147   5.05928e-05   7.28890e-06       0.00000       0.00000       0.00000       0.00000       0.00000       0.00000       0.00000       0.00000       0.00000       0.00000       0.00000       0.00000
  12  24 4054.2406    1.5809  9.7682 10.0846  0.0007      0.219530  0.1836   0.0172   0.3251    0.0548   0.0000     0.0768376   469.3816      -10.6143      -25.4557       23.3023     0.0271226      -12.9842      -9.10042      -14.2640       5.81248      0.597458      -2.49926      -1.94505     -0.138332      0.205248      0.224495      0.207550     0.0818325     0.0164825    -0.0213678   0.000578373   -0.00118490   0.000172448  -6.39125e-05  -6.49053e-06       0.00000       0.00000       0.00000       0.00000       0.00000       0.00000       0.00000       0.00000       0.00000       0.00000       0.00000       0.00000       14.7160       19.0176       19.1477       19.5889       17.3226       14.7179       12.0445       9.16060       6.75644       4.69820       3.06753       1.94891       1.13676      0.650626      0.333291      0.165868     0.0739765     0.0316620     0.0118268    0.00415966    0.00122613   0.000323821   6.97211e-05   1.04256e-05       0.00000       0.00000       0.00000       0.00000       0.00000       0.00000       0.00000       0.00000       0.00000       0.00000       0.00000       0.00000
  12  25 4194.3344    1.3042 11.4929  9.9863 -0.0049     0.0196176  0.2269   0.0144   0.4017    0.0474   0.0000     0.0817634   457.4314       8.30514       16.6049       19.6232     -0.603788      -6.60602      -2.58302       24.3623       12.5106      -11.9753      -4.47324      0.659628       1.83783      -1.26046      0.439204      0.417160     0.0878247    -0.0453272    0.00277630   -0.00545659  -0.000695817   0.000444266  -3.35246e-06   1.32142e-05       0.00000       0.00000       0.00000       0.00000       0.00000       0.00000       0.00000       0.00000       0.00000       0.00000       0.00000       0.00000       17.3465       21.9905       22.7203       22.3134       20.6126       17.1782       14.1393       10.8711       7.78477       5.54959       3.64916       2.29089       1.33988      0.749989      0.383472      0.191989     0.0851405     0.0367407     0.0136476    0.00473325    0.00143761   0.000391836   8.19693e-05   1.15024e-05       0.00000       0.00000       0.00000       0.00000       0.00000       0.00000       0.00000       0.00000       0.00000       0.00000       0.00000       0.00000
  12  26 4334.8647    1.1464 14.6000  9.9096 -0.0049     -0.181865  0.3128   0.0125   0.5167    0.0428   0.0000     0.0812176   469.1620      -7.40200      -23.0890      -12.9409       12.6202       16.6594      -2.26994      -6.79278      -7.32857      -10.6845       5.57674       5.80575      -1.22498      0.247880      0.473176      0.445956      0.152386    -0.0313241    -0.0302127   -0.00152231   0.000532452   0.000486609  -6.47397e-06   1.84652e-05       0.00000       0.00000       0.00000       0.00000       0.00000       0.00000       0.00000       0.00000       0.00000       0.00000       0.00000       0.00000       21.4169       27.8660       28.3175       28.2742       25.8601       21.7139       17.9966       13.8708       10.3884       7.08089       4.72825       2.91003       1.74639      0.988518      0.502309      0.259873      0.109112     0.0493257     0.0178564    0.00636231    0.00195077   0.000503047   0.000109128   1.54118e-05       0.00000       0.00000       0.00000       0.00000       0.00000       0.00000       0.00000       0.00000       0.00000       0.00000       0.00000       0.00000
  12  28 4616.6671    0.7956 20.2699  9.7616  0.0021     -0.272002  0.5754   0.0089   0.8175    0.0336   0.0000      0.110851   442.1917      -15.0524       22.1258       1.48426       75.2804      -12.3652      -3.20071      -7.80178       4.30478       25.7443       4.62794      -3.17949      -2.14307     -0.436674      0.639640     -0.216360      0.103280    -0.0535602    0.00312213    -0.0103375    0.00257623   0.000750516  -0.000132928   5.99600e-06       0.00000       0.00000       0.00000       0.00000       0.00000       0.00000       0.00000       0.00000       0.00000       0.00000       0.00000       0.00000       33.7448       44.2192       46.2741       44.5238       40.6146       34.6633       29.3109       21.9050       16.5745       11.4544       7.62118       4.78261       2.81347       1.60923      0.836828      0.406257      0.191699     0.0799270     0.0308872     0.0107517    0.00320752   0.000820647   0.000175557   2.39081e-05       0.00000       0.00000       0.00000       0.00000       0.00000       0.00000       0.00000       0.00000       0.00000       0.00000       0.00000       0.00000
  13   9 1983.9609    0.5815  0.4061  9.5121 -0.0153       11.9947  0.0279   0.0241   0.0500    0.0772   0.0000       1.94649   436.7352       3.94807       8.26112      -3.72370       6.30670      0.353561       1.10399      -1.01886      -2.22311       1.08407     -0.692277       1.06440      0.166987    -0.0703792      0.104479    -0.0839497   -0.00182095    -0.0201857    0.00176000    0.00259905  -0.000250744   0.000143414   4.44318e-05  -3.81216e-06  -6.52823e-07  -2.42878e-07       0.00000       0.00000       0.00000       0.00000       0.00000       0.00000       0.00000       0.00000       0.00000       0.00000       2.60597       3.38912       3.83138       3.50082       3.46830       2.70695       2.49220       1.75838       1.70338      0.940817      0.690343      0.510598      0.244634      0.176479     0.0996720     0.0500023     0.0255540     0.0126887    0.00519364    0.00175843   0.000752388   0.000298002   7.09207e-05   1.71701e-05   4.24627e-06   4.72567e-07       0.00000       0.00000       0.00000       0.00000       0.00000       0.00000       0.00000       0.00000       0.00000       0.00000
  13  11 2271.2432    1.1036  0.8014  9.6466 -0.0123       4.12685  0.0348   0.0305   0.0628    0.1700   0.0000      0.882540   430.1114       2.39518       9.81239      -2.69882      -4.74992      -3.31739       4.75142      -3.48776      -1.06368      -1.53118       1.55756      0.329439      0.178857   -0.00426025     0.0259499     0.0481946   -0.00172769    -0.0133902   -0.00287795   0.000248445   0.000917509  -4.53619e-06  -5.48870e-05  -8.65076e-06  -5.54063e-06  -4.03715e-07       0.00000       0.00000       0.00000       0.00000       0.00000       0.00000       0.00000       0.00000       0.00000       0.00000       3.66320       4.43397       4.83755       4.70928       4.19020       3.42229       3.01638       2.20622       1.59811       1.12501      0.808783      0.523726      0.295220      0.189603      0.100095     0.0492446     0.0250229     0.0123256    0.00555360    0.00203672   0.000723388   0.000239845   6.32511e-05   1.59230e-05   3.49237e-06   4.23287e-07       0.00000       0.00000       0.00000       0.00000       0.00000       0.00000       0.00000       0.00000       0.00000       0.00000
  13  12 2411.9732    1.4811  0.8396 10.5530 -0.0078       3.69672  0.0418   0.0411   0.0677    0.1364   0.0000       1.02477   430.5318      -2.76971       12.2161      -6.68619      -6.87610     -0.293484       3.33869       2.55815       2.57126     -0.393964     -0.536835     0.0762316     0.0378868     -0.337776    -0.0701533    -0.0228764     0.0128443    -0.0147633    0.00537931    0.00334086  -5.24089e-05   0.000201718  -3.89729e-05   2.01931e-05  -9.25127e-07  -1.85660e-07       0.00000       0.00000       0.00000       0.00000       0.00000       0.00000       0.00000       0.00000       0.00000       0.00000       4.14075       5.94828       5.99607       6.23579       5.20961       4.27769       3.40738       2.60502       1.76988       1.33303      0.792575      0.580524      0.290694      0.223267      0.102191     0.0628744     0.0270607     0.0146975    0.00574567    0.00260097   0.000752407   0.000314777   6.63225e-05   2.29484e-05   4.35747e-06   7.55032e-07       0.00000       0.00000       0.00000       0.00000       0.00000       0.00000       0.00000       0.00000       0.00000       0.00000
  13  13 2551.7977    2.0101  0.9613 10.9394 -0.0001       1.12069  0.0400   0.0525   0.0724    0.1821   0.0000      0.896062   440.0811       2.74186       15.3446       4.67087       4.37584      -5.13506      -5.00013       2.46237      -2.94143     -0.807182     -0.349349      0.322944      0.362755    -0.0145226     0.0762973     0.0401931     0.0175746    0.00222300    0.00200200  -0.000894289   0.000960550  -0.000137139  -1.68248e-05  -2.80088e-05   2.46392e-06   1.92732e-07       0.00000       0.00000       0.00000       0.00000       0.00000       0.00000       0.00000       0.00000       0.00000       0.00000       3.65285       4.83201       4.75204       4.77762       4.42430       3.82643       2.99980       2.45357       1.70025       1.29996      0.858766      0.547810      0.358931      0.198091      0.111189     0.0577629     0.0300222     0.0119184    0.00582783    0.00215152   0.000811437   0.000245414   7.98008e-05   2.11375e-05   3.98884e-06   6.28272e-07       0.00000       0.00000       0.00000       0.00000       0.00000       0.00000       0.00000       0.00000       0.00000       0.00000
  13  14 2691.8130    2.4874  0.9556 11.6017 -0.0111       2.75664  0.0427   0.0707   0.0753    0.1812   0.0000      0.872725   433.5937       1.74667       14.2917      -1.38715       10.2432      -4.62116      -2.83665      -4.23962      0.930656       1.03469     -0.778344      0.587453      0.241482     -0.124553      0.160670     0.0708295    -0.0170112    -0.0288968   -0.00610744    0.00380496   -0.00191882  -0.000294318   0.000170514  -9.38879e-06   1.02922e-06  -4.86768e-07       0.00000       0.00000       0.00000       0.00000       0.00000       0.00000       0.00000       0.00000       0.00000       0.00000       3.77639       4.83760       4.82939       4.91844       4.45472       3.93009       3.16589       2.41447       1.85435       1.31712      0.898229      0.585854      0.367529      0.209765      0.120866     0.0583071     0.0326650     0.0122647    0.00628812    0.00212048   0.000886408   0.000266221   8.11751e-05   2.01311e-05   4.20494e-06   6.11052e-07       0.00000       0.00000       0.00000       0.00000       0.00000       0.00000       0.00000       0.00000       0.00000       0.00000
  13  15 2832.2594    3.2301  0.9782 11.8167 -0.0014       1.76763  0.0431   0.0823   0.0718    0.2129   0.0000      0.871947   445.2615    -0.0695927       13.2901      -5.14085      -4.76493      -2.54271      -2.46658       1.98994       1.44814     -0.175376      -1.43245     -0.311210     -0.170567     0.0468922     -0.110980   -0.00375926     0.0566347     0.0210303    0.00301506   0.000399188   4.32839e-05   1.49673e-05   2.12953e-06  -2.96890e-06  -4.66382e-07  -6.82122e-07       0.00000       0.00000       0.00000       0.00000       0.00000       0.00000       0.00000       0.00000       0.00000       0.00000       3.93358       4.53207       4.61352       4.99451       4.34635       3.53469       3.18590       2.66871       1.93366       1.31270      0.922216      0.609417      0.373791      0.202892      0.115790     0.0626970     0.0343926     0.0150631    0.00657059    0.00231599   0.000854399   0.000259604   7.97051e-05   1.99206e-05   4.06292e-06   5.91496e-07       0.00000       0.00000       0.00000       0.00000       0.00000       0.00000       0.00000       0.00000       0.00000       0.00000
  13  16 2972.7538    3.7523  0.9141 12.4922 -0.0026       2.63023  0.0399   0.1006   0.0709    0.1639   0.0000       1.00676   439.8881       4.60732       12.8275     -0.838626      -5.89901     -0.420147      -1.95309      -1.91636     -0.257113      0.582677     -0.863509     0.0750466     -0.158511    -0.0887583     0.0651007     0.0134857     0.0161767     0.0268335   -0.00397516  -0.000314001    0.00104784   0.000232112  -3.12356e-05   3.06274e-05  -1.99296e-06  -8.74428e-08       0.00000       0.00000       0.00000       0.00000       0.00000       0.00000       0.00000       0.00000       0.00000       0.00000       3.52747       4.25429       4.45788       4.52810       4.28556       3.37162       2.97418       2.30743       1.75654       1.13013      0.856761      0.582220      0.361514      0.190485      0.113413     0.0601937     0.0305983     0.0153835    0.00579564    0.00224895   0.000831929   0.000263908   7.88774e-05   1.85498e-05   4.27318e-06   5.40996e-07       0.00000       0.00000       0.00000       0.00000       0.00000       0.00000       0.00000       0.00000       0.00000       0.00000
  13  17 3112.6404    4.3021  0.9975 12.5718  0.0016      0.293523  0.0386   0.1101   0.0737    0.1791   0.0000      0.826429   438.6311       3.94297       8.69576      0.527151       3.06758      -5.37790     -0.622964     -0.384793       2.01448     -0.529359      -2.07131      0.952991     -0.197870     -0.231580    0.00774760     0.0768923     0.0203285     0.0190142  -2.60536e-05  -0.000736627  -0.000563701   0.000146638  -1.94661e-05  -1.61937e-05   2.38479e-07  -2.35780e-07       0.00000       0.00000       0.00000       0.00000       0.00000       0.00000       0.00000       0.00000       0.00000       0.00000       3.62965       4.36824       4.48704       4.26298       3.90263       3.53170       3.03663       2.39721       1.83696       1.28334      0.875690      0.568242      0.341878      0.196875      0.103575     0.0567742     0.0273589     0.0129932    0.00527873    0.00223913   0.000784846   0.000262031   7.29908e-05   1.79628e-05   3.73719e-06   5.02928e-07       0.00000       0.00000       0.00000       0.00000       0.00000       0.00000       0.00000       0.00000       0.00000       0.00000
  13  18 3252.5364    4.0688  1.2786 12.5081 -0.0078      0.904930  0.0480   0.0940   0.0856    0.1622   0.0000      0.703909   444.7202       10.1894       18.4312      -5.73897      -5.71437       4.33808      -4.84905      -5.28472       1.50618      -1.76086      -1.16411      0.342526     -0.295410      0.119864     0.0185790   -0.00504981    -0.0895320     0.0155151    0.00791056    0.00109600  -0.000481770   6.17414e-05  -0.000139228  -1.98563e-05  -1.61764e-07  -5.64510e-08       0.00000       0.00000       0.00000       0.00000       0.00000       0.00000       0.00000       0.00000       0.00000       0.00000       4.00979       5.22882       5.25014       5.34255       4.66931       4.32330       3.49462       2.66004       1.99428       1.42626      0.992945      0.650868      0.410908      0.222540      0.132589     0.0636024     0.0339264     0.0148349    0.00676809    0.00250647    0.00102840   0.000308068   9.40187e-05   2.22506e-05   4.66771e-06   7.27852e-07       0.00000       0.00000       0.00000       0.00000       0.00000       0.00000       0.00000       0.00000       0.00000       0.00000
  13  19 3392.4910    3.5569  1.8330 11.9292 -0.0083      0.336278  0.0591   0.0676   0.1020    0.1234   0.0000      0.453905   443.9219       11.4361       4.29773       5.43246      -1.03514      -6.46055      -2.39995      -4.59947     -0.163465     -0.746250      -1.71768     -0.123656      0.305727      0.271701     -0.233428      0.124424     0.0883026     0.0189718    0.00799808    0.00225353  -0.000672439   0.000609044  -8.34042e-06   3.07754e-05   1.86429e-07   9.80436e-07       0.00000       0.00000       0.00000       0.00000       0.00000       0.00000       0.00000       0.00000       0.00000       0.00000       4.94163       5.60528       6.19593       6.56689       5.41252       4.99936       3.95454       3.22640       2.37340       1.70671       1.17595      0.756829      0.457289      0.284883      0.162013     0.0815446     0.0412307     0.0197381    0.00845938    0.00325421    0.00118643   0.000388406   0.000108095   2.51802e-05   4.65948e-06   7.60914e-07       0.00000       0.00000       0.00000       0.00000       0.00000       0.00000       0.00000       0.00000       0.00000       0.00000
  13  20 3532.9945    2.8628  2.8784 11.4562 -0.0017      0.768599  0.0784   0.0441   0.1354    0.0851   0.0000      0.252753   446.0529       3.49298      -2.09388      -7.41021      -6.41055      -12.8256     0.0352101      -4.67266       5.29776     -0.509654       2.40197     -0.438525      0.526533      0.386628      0.145303     0.0964112     0.0287862   -0.00779335   -0.00429621   -0.00238420   -0.00278042   0.000604855   0.000230341  -6.55526e-06  -4.98920e-06   2.42954e-07       0.00000       0.00000       0.00000       0.00000       0.00000       0.00000       0.00000       0.00000       0.00000       0.00000       6.31525       8.27113       8.50354       8.27169       7.43429       6.50038       5.69145       4.34754       3.36773       2.49809       1.48426       1.05084      0.596010      0.373240      0.191165      0.108798     0.0529180     0.0232035     0.0104109    0.00429447    0.00157614   0.000550708   0.000136136   4.00253e-05   8.01806e-06   1.12156e-06       0.00000       0.00000       0.00000       0.00000       0.00000       0.00000       0.00000       0.00000       0.00000       0.00000
  13  21 3673.2811    2.4742  3.9767 11.0101 -0.0014      0.276170  0.0920   0.0331   0.1587    0.0693   0.0000      0.159300   446.1356       20.0348       17.8566      -18.5144      0.146187      -13.9693       5.92381      -2.36701      -4.33173     -0.595103       1.73022      0.275534     -0.371957     -0.414487      0.510111     0.0987139    -0.0128901    -0.0550020     0.0205361    0.00891972  -8.57420e-05  -0.000749887   0.000108880   3.35702e-05  -2.07907e-06  -3.00496e-06       0.00000       0.00000       0.00000       0.00000       0.00000       0.00000       0.00000       0.00000       0.00000       0.00000       7.35692       9.55437       9.16600       10.0299       8.75739       7.96859       6.16474       5.08516       3.78932       2.78194       1.86786       1.19967      0.748008      0.459399      0.257092      0.133250     0.0650505     0.0294355     0.0129113    0.00500964    0.00181547   0.000603362   0.000175832   4.43598e-05   8.76369e-06   1.44629e-06       0.00000       0.00000       0.00000       0.00000       0.00000       0.00000       0.00000       0.00000       0.00000       0.00000
  13  22 3814.3535    2.1027  5.4842 10.7691 -0.0053      0.638039  0.1138   0.0257   0.1982    0.0573   0.0000      0.111387   435.4027      -15.1611       31.2724       7.44668      -8.52743      -20.0047      -7.08977      -3.43919       1.79189      -4.58719       4.49918      -2.08601      0.785476      0.873972     -0.130146     -0.459063    -0.0189450     0.0382314   -0.00480540   -0.00151750    0.00315331    0.00163644  -2.28674e-05  -6.23377e-05   3.27810e-05   2.26787e-07       0.00000       0.00000       0.00000       0.00000       0.00000       0.00000       0.00000       0.00000       0.00000       0.00000       9.11147       11.2294       11.6195       11.6269       10.6114       9.44878       8.02964       6.23206       4.68568       3.38417       2.39342       1.50948      0.931012      0.556267      0.312517      0.157075     0.0769510     0.0370913     0.0161581    0.00633996    0.00230632   0.000754314   0.000222413   5.38789e-05   1.12175e-05   1.55342e-06       0.00000       0.00000       0.00000       0.00000       0.00000       0.00000       0.00000       0.00000       0.00000       0.00000
  13  23 3954.9806    1.7398  7.9886 10.3113 -0.0029      0.383348  0.1500   0.0188   0.2602    0.0540   0.0000     0.0861556   438.9028       15.7396       7.06147      -39.0501       1.92747       1.06376       3.39763      -5.32465      0.201249      -4.09148       2.50917       3.81703     -0.274987     -0.753980      0.444308      0.189699     -0.191589     0.0379748     0.0139413   -0.00100776   -0.00231670    0.00141279  -9.48567e-05   5.94693e-05  -1.66763e-05   1.70874e-06       0.00000       0.00000       0.00000       0.00000       0.00000       0.00000       0.00000       0.00000       0.00000       0.00000       11.4215       14.6683       15.3391       14.9801       13.7031       11.9520       10.2129       7.76243       6.02720       4.24322       2.93071       1.88303       1.16028      0.695971      0.378676      0.203184     0.0990028     0.0464336     0.0200935    0.00824021    0.00293841   0.000994677   0.000283359   6.94477e-05   1.47323e-05   1.97576e-06       0.00000       0.00000       0.00000       0.00000       0.00000       0.00000       0.00000       0.00000       0.00000       0.00000
  13  24 4096.2019    1.5116 10.2610 10.1024 -0.0012      0.276077  0.1823   0.0157   0.3341    0.0500   0.0000     0.0776839   447.6716       24.4696       39.7935       9.18106      -7.97996       10.0633      -4.47024       4.98096      -1.61969       2.55548       2.70179      -2.67294      -1.58708      -1.12342    -0.0476269     0.0748322     -0.272970     0.0210886    0.00901928   -0.00902166  -0.000664981   -0.00107822  -0.000188196  -3.91156e-05   1.36526e-05   4.88940e-06       0.00000       0.00000       0.00000       0.00000       0.00000       0.00000       0.00000       0.00000       0.00000       0.00000       13.3679       17.0544       17.8540       17.7840       16.2894       14.2506       11.6689       9.26170       6.97461       4.97855       3.42141       2.23395       1.41754      0.811415      0.453225      0.244412      0.121866     0.0555015     0.0238727    0.00966826    0.00353730    0.00115559   0.000343993   8.46655e-05   1.70224e-05   2.37417e-06       0.00000       0.00000       0.00000       0.00000       0.00000       0.00000       0.00000       0.00000       0.00000       0.00000
  13  26 4378.4879    1.0688 14.9874  9.9309 -0.0029     0.0762304  0.3196   0.0112   0.5311    0.0394   0.0000     0.0809657   448.7464      -1.47469       16.9420      -56.6460       6.12953       32.1878     -0.464913       12.8721      -15.8808      -7.40656       7.93668       4.00218       2.35496      0.930124      0.101577     -0.344102     -0.147704     0.0516426     0.0299380    -0.0140118    0.00307644    0.00158506   0.000343311  -4.74342e-05  -5.99025e-06  -4.01122e-06       0.00000       0.00000       0.00000       0.00000       0.00000       0.00000       0.00000       0.00000       0.00000       0.00000       20.8072       25.9994       27.2471       26.8397       24.9685       21.6751       18.1008       14.5332       10.7565       7.87476       5.38909       3.52814       2.21620       1.29586      0.716161      0.389575      0.189282     0.0899606     0.0377412     0.0155705    0.00550244    0.00180669   0.000528314   0.000132428   2.55766e-05   3.48971e-06       0.00000       0.00000       0.00000       0.00000       0.00000       0.00000       0.00000       0.00000       0.00000       0.00000
  14  11 2305.7778    1.2442  0.8490  9.8556 -0.0007       4.74146  0.0371   0.0319   0.0644    0.1484   0.0000      0.922647   434.5032       5.47440       10.1826       1.27197       1.43876       1.05752      -3.32832      -3.14830      0.693345       1.87151     -0.149385     -0.474303     -0.177393      0.163209    -0.0307524    -0.0323593     0.0766066    -0.0138297    0.00891768   -0.00469609    0.00140393   0.000329253   0.000236445  -5.83298e-07  -8.10050e-06  -8.91550e-08   2.35384e-07  -1.86004e-09       0.00000       0.00000       0.00000       0.00000       0.00000       0.00000       0.00000       0.00000       2.86921       3.83817       3.67254       4.13614       3.30008       3.64262       2.46943       2.41961       1.60698       1.28884      0.833365      0.669938      0.374705      0.256067      0.132409     0.0824713     0.0376962     0.0219959    0.00936640    0.00470319    0.00159167   0.000723159   0.000224456   8.61789e-05   1.99496e-05   5.65090e-06   7.74167e-07   1.74318e-07       0.00000       0.00000       0.00000       0.00000       0.00000       0.00000       0.00000       0.00000
  14  12 2446.8522    1.6509  0.9083 10.5558 -0.0011       4.19243  0.0404   0.0430   0.0661    0.1644   0.0000      0.922031   436.0466      -3.98463       16.1249       6.32854      -4.45317      -6.91462      -4.64811      -2.51142     -0.800967       1.60446     0.0699014      -1.36306    -0.0329776    -0.0833395      0.161888     0.0616145     0.0161931    -0.0238256    0.00496409  -5.51649e-05   -0.00336823  -4.54086e-05  -0.000101090   0.000105718  -1.01183e-05  -7.85288e-06   7.38344e-07   7.94409e-08       0.00000       0.00000       0.00000       0.00000       0.00000       0.00000       0.00000       0.00000       3.31978       4.13101       4.59647       4.54279       3.74059       3.95169       3.22341       2.21629       2.12210       1.36298      0.964713      0.705321      0.440513      0.238177      0.166450     0.0890921     0.0427414     0.0224775     0.0118722    0.00450047    0.00187481   0.000804002   0.000319096   9.45959e-05   2.42491e-05   4.60433e-06   1.10394e-06   1.52579e-07       0.00000       0.00000       0.00000       0.00000       0.00000       0.00000       0.00000       0.00000
  14  13 2587.4299    2.0230  0.9707 11.3446 -0.0097       1.40088  0.0446   0.0518   0.0713    0.1372   0.0000      0.973685   433.4735       5.00808       11.7436      -7.52476      -1.73985      -5.33521       4.91705     -0.618278     0.0632636    0.00376733      0.240223     -0.331833      -1.32140      0.481726     -0.201602      0.150971  -0.000240310     0.0103067   -0.00252450     0.0105770    0.00177528   0.000998878   0.000400696   8.88666e-06  -2.45759e-05   8.51357e-07  -5.34602e-07   3.26498e-08       0.00000       0.00000       0.00000       0.00000       0.00000       0.00000       0.00000       0.00000       3.52702       4.19317       4.67807       4.51578       4.56305       3.53554       3.11377       2.69243       1.82202       1.43751       1.06782      0.637033      0.449453      0.266211      0.161379     0.0974285     0.0436480     0.0232260     0.0123313    0.00492044    0.00211428   0.000805392   0.000228080   7.59621e-05   2.56317e-05   6.17171e-06   1.10438e-06   1.33821e-07       0.00000       0.00000       0.00000       0.00000       0.00000       0.00000       0.00000       0.00000
  14  14 2728.3106    2.6098  0.9116 11.8235 -0.0051       1.51589  0.0395   0.0684   0.0699    0.1449   0.0000      0.922430   440.5802       3.51013       6.14049      -3.11868      0.596053      0.467362     -0.997028      -2.82299    -0.0108505     -0.478351       1.79872      0.182213    0.00563875    -0.0217178      0.165151     0.0688943    0.00990462    -0.0508454    -0.0167142   -0.00366556   -0.00274105  -0.000440878   9.93262e-05   8.54120e-05   2.97063e-05  -2.92192e-07   3.43268e-07   2.49763e-07       0.00000       0.00000       0.00000       0.00000       0.00000       0.00000       0.00000       0.00000       3.29993       4.07807       4.76560       4.35271       4.02370       3.62533       3.06828       2.30048       1.88264       1.37270      0.888339      0.653442      0.403484      0.246789      0.142397     0.0800999     0.0437252     0.0220177     0.0104497    0.00439342    0.00191448   0.000751364   0.000279926   8.61326e-05   2.16180e-05   5.45869e-06   1.02264e-06   1.22974e-07       0.00000       0.00000       0.00000       0.00000       0.00000       0.00000       0.00000       0.00000
  14  15 2869.3791    3.5209  0.9158 12.0647 -0.0060       2.07964  0.0498   0.0926   0.0668    0.2018   0.0000      0.935553   440.5169       9.50162       15.0738      -4.91544      -1.80149      -2.87270      -3.23373      -3.38391      0.833254      -1.40552      -1.51056     -0.262536     -0.214920     0.0446187    -0.0977316     0.0289375    -0.0678940    -0.0149253   -0.00345701   -0.00246147   -0.00125758  -0.000874492   7.55749e-05  -8.31076e-05  -1.20602e-05   4.71978e-06   1.25486e-06  -2.54923e-07       0.00000       0.00000       0.00000       0.00000       0.00000       0.00000       0.00000       0.00000       3.27315       5.19845       5.16951       4.85432       5.21592       3.40098       3.99680       2.27324       2.15800       1.45143      0.995116      0.795536      0.353469      0.324483      0.143733     0.0975806     0.0467319     0.0211650     0.0132493    0.00427758    0.00240542   0.000807178   0.000270978   0.000110204   1.92928e-05   7.45757e-06   1.79869e-06   1.81697e-07       0.00000       0.00000       0.00000       0.00000       0.00000       0.00000       0.00000       0.00000
  14  16 3010.2457    3.9600  1.0192 12.4335  0.0039       1.06134  0.0478   0.0995   0.0703    0.1847   0.0000      0.873353   441.8177     -0.293986       13.1915     -0.104864       2.51742      -7.17774     -0.813646      -3.37645       4.38371      -2.45108      -2.78441       1.40544      0.631624      0.158926    -0.0367538     0.0724633     0.0233593     0.0338312   -0.00791399    0.00589853   8.59905e-05  -0.000650611   2.94432e-05   3.44574e-05   4.97758e-05   6.97418e-06  -1.14251e-06  -6.74303e-08       0.00000       0.00000       0.00000       0.00000       0.00000       0.00000       0.00000       0.00000       3.36219       4.69469       4.41114       4.88364       4.36443       3.92655       3.39722       2.49198       2.27323       1.43923       1.21386      0.681762      0.520328      0.298359      0.179082      0.107862     0.0498626     0.0303293     0.0102187    0.00666484    0.00192216    0.00102645   0.000293218   9.90398e-05   2.94542e-05   5.51663e-06   1.47843e-06   1.97940e-07       0.00000       0.00000       0.00000       0.00000       0.00000       0.00000       0.00000       0.00000
  14  17 3150.6835    4.1116  1.0196 12.7923  0.0016       1.42797  0.0470   0.1045   0.0717    0.1595   0.0000      0.921539   440.1222       9.38495       19.9855      -13.9318       3.08478      -8.88373      0.174106      -6.35809     0.0222096      -1.83148     -0.132743      0.700911      0.459836    -0.0769792    -0.0850427     0.0698137    0.00781440    -0.0181522    -0.0117996    0.00273546    0.00214109   0.000209953  -0.000319877  -0.000136130   1.98272e-05   5.46300e-06  -6.42758e-07   6.87561e-08       0.00000       0.00000       0.00000       0.00000       0.00000       0.00000       0.00000       0.00000       3.80836       5.38633       5.39880       5.84361       4.97338       4.36786       3.64369       2.71891       2.20513       1.40638       1.12327      0.686135      0.482172      0.289114      0.167060     0.0960847     0.0501261     0.0277342     0.0108993    0.00597535    0.00211445   0.000908631   0.000292626   9.75455e-05   2.80207e-05   5.36765e-06   1.40380e-06   1.93602e-07       0.00000       0.00000       0.00000       0.00000       0.00000       0.00000       0.00000       0.00000
  14  18 3290.9970    3.8466  1.2327 12.8044 -0.0091      0.461532  0.0550   0.0924   0.0809    0.1384   0.0000      0.777405   433.5959       10.1150       9.53936      -7.49972      -2.52660      -13.7923      -5.17013      0.755856      -3.56392      -4.52943     -0.263653   0.000204748      0.303054      0.235292   -0.00656651    -0.0522883     0.0558589     0.0416855    -0.0237987    0.00125761    0.00309445   -0.00105123  -0.000338259   0.000167428   4.50760e-05  -3.10251e-06   3.77973e-07  -1.91011e-07       0.00000       0.00000       0.00000       0.00000       0.00000       0.00000       0.00000       0.00000       4.06491       5.36616       5.38098       5.78327       4.95802       4.67743       3.82527       3.00956       2.44561       1.89309       1.18496      0.852483      0.487159      0.350550      0.193041      0.113563     0.0597727     0.0288623     0.0133398    0.00595820    0.00257678   0.000985092   0.000344625   0.000115514   2.63525e-05   7.33587e-06   1.33015e-06   2.13182e-07       0.00000       0.00000       0.00000       0.00000       0.00000       0.00000       0.00000       0.00000
  14  19 3431.6470    3.3387  2.1225 12.0643 -0.0068      0.869745  0.0632   0.0589   0.1101    0.0978   0.0000      0.364542   441.6970       6.78237       17.2993      0.492148       4.72592      -14.0897      -6.04039      -1.53861      -3.64086     -0.363262     -0.721308     -0.931588     -0.843015     0.0431226    -0.0137832      0.161028    -0.0713859     0.0327360   -0.00475520    0.00558778  -0.000476604  -0.000699213  -0.000492371   0.000184143  -1.35031e-05  -5.12079e-06  -2.14346e-06   4.74369e-08       0.00000       0.00000       0.00000       0.00000       0.00000       0.00000       0.00000       0.00000       4.95420       6.31741       6.10379       6.25906       5.86789       5.31982       4.56067       3.61067       2.78429       2.05965       1.48975      0.999193      0.644284      0.393834      0.233119      0.127500     0.0647905     0.0334944     0.0146786    0.00719450    0.00270061    0.00108337   0.000363896   0.000116004   3.22997e-05   7.77673e-06   1.58059e-06   2.19322e-07       0.00000       0.00000       0.00000       0.00000       0.00000       0.00000       0.00000       0.00000
  14  20 3572.4850    2.7508  3.1819 11.3946  0.0014      0.638593  0.0778   0.0402   0.1402    0.0761   0.0000      0.231531   433.7480       15.9943       8.27808      -19.4006      -14.6562     -0.865489      -4.73449     -0.394821       2.83335       5.30522      -3.70505      -3.50168     -0.587188     -0.345863      0.236061    -0.0854876    0.00252986    0.00282571     0.0131698   0.000473939   -0.00691123    0.00296657  -0.000155426   0.000108975  -5.13286e-07   2.17838e-06   7.48111e-07   1.05108e-07       0.00000       0.00000       0.00000       0.00000       0.00000       0.00000       0.00000       0.00000       5.94868       7.59205       7.93905       8.03717       7.31816       6.51769       5.32621       4.44257       3.45957       2.44391       1.76939       1.18765      0.736942      0.471107      0.268907      0.151618     0.0811654     0.0405171     0.0190844    0.00849770    0.00344474    0.00128675   0.000453010   0.000152623   4.19366e-05   9.74071e-06   1.90307e-06   2.67799e-07       0.00000       0.00000       0.00000       0.00000       0.00000       0.00000       0.00000       0.00000
  14  21 3713.4319    2.3379  4.7145 10.8573 -0.0005      0.244422  0.0993   0.0283   0.1723    0.0651   0.0000      0.135775   434.0141      -14.8662       17.8397     -0.423980       3.84821      0.603562       7.67066      -8.09830       3.31542     -0.198687      0.708198      0.765651      0.770232     -0.226685     -0.620504      0.131770     0.0703911     0.0444744    0.00602244    0.00857894   0.000839176    0.00134058   5.89275e-05  -0.000174987  -3.39775e-05  -1.00546e-06  -1.61422e-06   4.78019e-07       0.00000       0.00000       0.00000       0.00000       0.00000       0.00000       0.00000       0.00000       7.54707       9.81563       9.91758       10.1172       9.20085       8.17717       6.94269       5.64543       4.42167       3.21117       2.23008       1.51366      0.964049      0.602649      0.335490      0.198673      0.100800     0.0541499     0.0234204     0.0111737    0.00421244    0.00175789   0.000566629   0.000192024   5.10012e-05   1.25643e-05   2.48447e-06   3.45307e-07       0.00000       0.00000       0.00000       0.00000       0.00000       0.00000       0.00000       0.00000
  14  22 3854.6277    1.9667  6.7242 10.4579 -0.0007      0.340003  0.1222   0.0208   0.2217    0.0540   0.0000     0.0888360   429.3472      -8.07062      -2.76551      -2.66174      -5.91484      -12.2593      -5.79844       5.62306     -0.988043      0.819709      -2.90486      0.906457      0.465852     -0.823068     -0.376458      0.250066      0.105460     0.0767887    -0.0223612     0.0153026   0.000237752   -0.00378499  -0.000483354  -0.000121245   8.52292e-05  -1.18338e-05   1.65226e-07   8.23884e-07       0.00000       0.00000       0.00000       0.00000       0.00000       0.00000       0.00000       0.00000       8.87457       11.4607       12.1696       12.1630       11.0578       9.83086       8.31715       6.65890       5.09296       3.77943       2.68603       1.77320       1.14186      0.715466      0.418805      0.238969      0.123020     0.0622260     0.0300832     0.0131913    0.00557831    0.00213661   0.000725615   0.000233504   6.48374e-05   1.54522e-05   3.00974e-06   4.09000e-07       0.00000       0.00000       0.00000       0.00000       0.00000       0.00000       0.00000       0.00000
  14  23 3995.8371    1.6706  8.6231 10.3041 -0.0017      0.312296  0.1518   0.0174   0.2780    0.0485   0.0000     0.0763866   448.0808       30.6140      -16.3567      -24.7318      -7.63756      -9.98706       11.2135       3.81087       5.89722      -5.92476      0.370356      0.658556      0.880721     -0.140839      0.183912     -0.450928     -0.102812  -0.000966880     0.0424121    -0.0122101   0.000616349    0.00244257  -0.000181921   6.61626e-05  -3.59166e-05  -3.15786e-05  -4.47453e-06  -7.67159e-07       0.00000       0.00000       0.00000       0.00000       0.00000       0.00000       0.00000       0.00000       10.8821       14.2483       14.7422       14.7330       14.0285       12.1609       10.2018       8.37059       6.40532       4.71444       3.42304       2.22660       1.45689      0.903509      0.537550      0.303274      0.155731     0.0801189     0.0367049     0.0170060    0.00669339    0.00263882   0.000891858   0.000290618   8.44836e-05   2.00880e-05   3.91525e-06   5.15851e-07       0.00000       0.00000       0.00000       0.00000       0.00000       0.00000       0.00000       0.00000
  14  24 4137.0472    1.4699 11.3571 10.0471 -0.0013      0.153642  0.1999   0.0146   0.3535    0.0471   0.0000     0.0716363   473.0686      0.476007       3.93023       30.2964       13.2772      -19.7473      -12.3155       19.7558       6.44936      -1.76194      -2.71548      -1.48697       1.09586      -1.04991      0.219527     -0.450458     -0.235233      0.140299    -0.0257319     0.0292968    -0.0104132   -0.00131978    0.00221612   3.17414e-05  -0.000184797   7.38255e-06  -1.97268e-06   4.45340e-07       0.00000       0.00000       0.00000       0.00000       0.00000       0.00000       0.00000       0.00000       13.1928       17.2158       17.7380       18.0175       16.6879       14.8126       12.7098       10.3327       7.78127       5.82954       4.16023       2.86763       1.79946       1.13472      0.662523      0.372522      0.190065      0.100410     0.0455171     0.0218460    0.00839455    0.00334394    0.00113182   0.000369208   0.000101381   2.51848e-05   4.78647e-06   6.50886e-07       0.00000       0.00000       0.00000       0.00000       0.00000       0.00000       0.00000       0.00000
  14  26 4419.5421    1.0111 17.4807  9.9169 -0.0011    -0.0312232  0.3877   0.0094   0.5859    0.0342   0.0000     0.0851580   446.7161       26.5605       20.8337      -69.8627     -0.660450       43.6393       3.58439      -4.83688       2.03912       5.41958       8.40683      -14.1039      -4.02841       2.76951      0.964616      0.367969      0.119093     -0.180684    -0.0244825     0.0517289    -0.0139987  -0.000923794   -0.00219131   0.000842238   4.03853e-05  -4.86999e-06   6.67298e-06   1.26597e-06       0.00000       0.00000       0.00000       0.00000       0.00000       0.00000       0.00000       0.00000       20.6790       27.0280       28.8093       28.1508       26.4129       23.7104       19.8653       16.4617       12.5954       9.35080       6.75929       4.51857       3.01174       1.82682       1.09779      0.615706      0.329493      0.164757     0.0810626     0.0348120     0.0148712    0.00563842    0.00198836   0.000618554   0.000177363   4.05984e-05   7.56809e-06   1.00093e-06       0.00000       0.00000       0.00000       0.00000       0.00000       0.00000       0.00000       0.00000
  15   8 1902.3776    0.4947  0.3659  9.2503 -0.0152       12.7277  0.0297   0.0213   0.0429    0.0698   0.0000       2.11504   438.6775     -0.623773       11.8924      -2.81492    -0.0363891      0.622911      -2.14364      0.862616      0.242857    -0.0370821      0.680100      0.192402     -0.182621     0.0445360    -0.0749103      0.139373    0.00473398    -0.0386111    -0.0150559   -0.00317836   -0.00188194  -9.75446e-05   0.000376409   3.81014e-05   7.13144e-05   5.39722e-06   2.64810e-06  -6.37815e-07  -2.82616e-07  -3.73328e-08       0.00000       0.00000       0.00000       0.00000       0.00000       0.00000       2.60858       3.08438       2.94378       3.48380       3.42236       2.61926       2.39866       2.02843       1.81474       1.09167      0.804298      0.587207      0.511855      0.267592      0.160299     0.0871424     0.0509374     0.0334441     0.0166494    0.00814251    0.00291015    0.00130188   0.000420362   0.000183800   5.40153e-05   1.58350e-05   5.14494e-06   9.33828e-07   2.51510e-07   2.82552e-08       0.00000       0.00000       0.00000       0.00000       0.00000       0.00000
  15   9 2049.7063    0.7306  0.5075  9.3891 -0.0094       8.53652  0.0291   0.0233   0.0428    0.0997   0.0000       1.30439   438.8390      -1.62755       12.2981      -1.10050       2.83704      -2.45332       1.36984     0.0680507     -0.859359     -0.292267      0.478834      0.558219     -0.213506      0.153210      0.341843    -0.0615383     0.0117560   -0.00658718    0.00430959    0.00116977    0.00154741  -0.000833525  -0.000655551   0.000133621  -2.87531e-05  -4.25455e-06   3.95970e-06   5.17987e-07  -9.94523e-08   3.98259e-09       0.00000       0.00000       0.00000       0.00000       0.00000       0.00000       2.47574       3.14821       3.82738       3.13960       3.39443       3.08230       2.17439       2.12898       1.52975       1.07098      0.927820      0.550692      0.364350      0.266055      0.144640     0.0915964     0.0555054     0.0220444     0.0142801    0.00696682    0.00256560    0.00130949   0.000569764   0.000154928   6.27094e-05   2.36383e-05   6.48133e-06   1.31040e-06   2.10050e-07   2.58452e-08       0.00000       0.00000       0.00000       0.00000       0.00000       0.00000
  15  10 2195.9081    0.9562  0.6360  9.7070 -0.0076       6.31487  0.0474   0.0290   0.0510    0.1099   0.0000       1.16863   434.3811       1.60357       14.5790     0.0709812      -2.25199      -3.38190      0.970555       1.37067      0.267951      0.644557      0.282147     -0.106335    -0.0680712     -0.129245     0.0149070      0.165035      0.126076     0.0159457   -0.00244565   -0.00804686   -0.00102295   0.000785562  -0.000232309   3.90798e-05  -4.15226e-05  -3.26196e-05   6.08499e-07  -5.07340e-07   7.21322e-08  -5.56165e-08       0.00000       0.00000       0.00000       0.00000       0.00000       0.00000       3.31639       4.03800       5.61763       3.71902       4.28890       4.57867       2.76390       3.07767       2.51704       1.32342       1.51366      0.830817      0.571121      0.401126      0.228684      0.123347     0.0824818     0.0403240     0.0196031     0.0106882    0.00410600    0.00225779   0.000761857   0.000247190   0.000107724   4.03366e-05   1.11836e-05   1.74599e-06   2.83876e-07   3.52225e-08       0.00000       0.00000       0.00000       0.00000       0.00000       0.00000
  15  11 2339.5890    1.2943  0.8510 10.2620  0.0010       3.15634  0.0438   0.0321   0.0612    0.1309   0.0000      0.942802   434.2170      0.818967       11.7912      -3.70999       2.55059       1.61108      -1.68279       1.55326      -3.65386      -1.43272     -0.470249      0.668831     0.0643993     -0.124722      0.298477    -0.0287551     0.0199747    0.00505100   -0.00564675   0.000331222    0.00317533   -0.00239351   0.000490234   0.000135630  -5.58701e-05  -2.35557e-05   6.90227e-06   9.54748e-07   6.39688e-08  -1.12179e-08       0.00000       0.00000       0.00000       0.00000       0.00000       0.00000       3.21444       4.71713       4.65240       4.74911       4.67887       3.70855       3.38461       2.45988       2.08181       1.63634       1.08195      0.761303      0.487880      0.300408      0.212516      0.116616     0.0680166     0.0346591     0.0162649    0.00871351    0.00317139    0.00167045   0.000567979   0.000238367   8.23978e-05   2.25507e-05   6.62169e-06   1.75958e-06   3.56805e-07   4.26365e-08       0.00000       0.00000       0.00000       0.00000       0.00000       0.00000
  15  12 2481.1668    1.7995  0.8085 10.7249  0.0032       3.80895  0.0339   0.0465   0.0634    0.1324   0.0000      0.888077   442.6298      -1.53568       12.2692      -1.78658      0.137974     0.0167778      -1.64791      -1.84399       1.29780     -0.764865     -0.314928      -1.15311      0.612321      0.193593    -0.0940297      0.149278    -0.0293771    0.00697872     0.0110944    0.00299843   -0.00486036   -0.00229967   0.000328861   0.000171425  -4.63977e-05   2.27011e-05   4.82469e-06   8.26904e-07   1.92432e-07  -1.99396e-08       0.00000       0.00000       0.00000       0.00000       0.00000       0.00000       2.84165       3.51415       3.20589       3.44381       3.50435       3.11259       2.66469       2.18969       1.56156       1.28920      0.907035      0.693699      0.443562      0.302855      0.176828      0.107085     0.0566179     0.0297860     0.0145755    0.00727981    0.00291930    0.00136026   0.000479238   0.000176979   5.47370e-05   1.79705e-05   4.50392e-06   1.27365e-06   2.13803e-07   3.09436e-08       0.00000       0.00000       0.00000       0.00000       0.00000       0.00000
  15  13 2622.4659    2.3068  0.9970 11.0038 -0.0054       1.87543  0.0411   0.0547   0.0684    0.1813   0.0000      0.817152   439.8994     -0.776985       9.53378    -0.0431276       4.61907      -2.06949      -2.02458     0.0361947       2.08819     -0.658514     -0.648546     -0.420476   -0.00531219     -0.454848      0.267774     0.0216630    -0.0775345   -0.00295884   -0.00869962   -0.00616241   -0.00439134    0.00165069  -0.000371035   1.75976e-05  -8.19392e-06   2.51403e-05   3.44602e-06   1.02312e-07  -5.53509e-07  -1.51052e-09       0.00000       0.00000       0.00000       0.00000       0.00000       0.00000       3.35602       3.88127       3.87733       3.58288       3.83918       3.68734       3.18102       2.61609       1.70180       1.32438       1.10158      0.816678      0.572946      0.358152      0.220437      0.120468     0.0610612     0.0304116     0.0151316    0.00741826    0.00349016    0.00143588   0.000560684   0.000200608   6.47198e-05   2.02272e-05   6.15118e-06   1.33382e-06   2.25619e-07   2.85898e-08       0.00000       0.00000       0.00000       0.00000       0.00000       0.00000
  15  15 2905.8579    3.5059  0.8514 12.1035  0.0007     -0.178238  0.0348   0.0911   0.0618    0.1724   0.0000      0.983762   433.4289       6.88834       13.1796      -4.27944       1.09595      -5.02396      0.740727      -2.33316      -1.11994     -0.345108      0.367293     -0.267289     0.0683343     -0.172345     0.0299707      0.155041    -0.0193293     0.0229069    -0.0196022   -0.00638166    0.00435720  -0.000508957   0.000251727  -0.000128329  -3.83851e-05  -7.86383e-06  -1.61864e-06   5.10926e-07  -3.18295e-07   4.53619e-09       0.00000       0.00000       0.00000       0.00000       0.00000       0.00000       2.80227       3.56064       3.62614       3.72920       3.27231       2.96515       2.66521       2.21371       1.83018       1.33155      0.999014      0.634495      0.435725      0.263303      0.166196     0.0943199     0.0525802     0.0292536     0.0136752    0.00718421    0.00293539    0.00142679   0.000500867   0.000196869   6.27099e-05   1.90640e-05   5.27639e-06   1.03435e-06   2.28140e-07   2.98181e-08       0.00000       0.00000       0.00000       0.00000       0.00000       0.00000
  15  16 3047.2358    4.1396  0.9051 12.6592 -0.0173      0.966412  0.0400   0.1084   0.0629    0.1724   0.0000      0.800587   437.8897     -0.550985       10.6093      -4.31814       8.31656      -3.86019       1.46738     -0.591877      -2.02291      -1.24107     -0.894078      0.305081     -0.395241     -0.866047      0.403573      0.191171     0.0228658    -0.0126057   0.000908192     0.0283860   -0.00526840   -0.00174196    0.00152019  -2.22765e-05  -6.22093e-05  -1.32590e-05  -4.13558e-06  -4.06691e-07  -1.14887e-07  -2.60553e-08       0.00000       0.00000       0.00000       0.00000       0.00000       0.00000       3.05127       3.60745       3.80892       3.98054       3.60803       3.35192       2.71350       2.36055       1.87704       1.47036      0.957765      0.718959      0.487592      0.301619      0.180407      0.114644     0.0597913     0.0318953     0.0174063    0.00879029    0.00354479    0.00138090   0.000586210   0.000224040   7.08353e-05   2.14818e-05   5.51202e-06   1.32548e-06   2.19144e-07   3.36769e-08       0.00000       0.00000       0.00000       0.00000       0.00000       0.00000
  15  17 3188.1792    4.2835  1.1757 12.7285  0.0022    -0.0505468  0.0459   0.0994   0.0841    0.1835   0.0000      0.861332   443.0083       5.49997       14.2238     -0.704077       4.93178      -5.17930       3.81656      -2.89885       2.78956      0.995826     -0.960976      0.175866     -0.236183      0.733383    -0.0264826    -0.0427818    -0.0539669     0.0211384     0.0251329   -0.00154982   -0.00537561  -0.000360185   0.000742583  -0.000305594   1.44939e-05   6.09820e-06  -3.37288e-08  -2.29833e-06   9.47611e-08   3.20260e-08       0.00000       0.00000       0.00000       0.00000       0.00000       0.00000       3.26764       4.34107       4.30803       4.53043       4.23242       3.76427       3.37775       2.47105       2.13286       1.51420       1.20209      0.742214      0.553336      0.330646      0.219138      0.123037     0.0687407     0.0387113     0.0166719    0.00942373    0.00342352    0.00187804   0.000607578   0.000262271   8.11018e-05   2.41316e-05   7.14009e-06   1.41138e-06   3.32012e-07   4.09798e-08       0.00000       0.00000       0.00000       0.00000       0.00000       0.00000
  15  18 3328.9738    3.7859  1.7442 12.3282 -0.0036      0.274295  0.0656   0.0751   0.0984    0.1276   0.0000      0.457882   438.5445       17.7953       11.9124      -8.52773       2.69631      -4.37263    -0.0496961     -0.410116      0.421995      -3.31985      -1.44277       1.15794      0.814613      0.329423      0.248914      0.210205    -0.0149624    -0.0398807   -0.00841784     0.0120900   -0.00932912  -0.000622231   0.000142919  -0.000417127   9.18679e-05  -3.47594e-05   5.51309e-06  -1.31522e-06   3.07663e-07   1.23213e-07       0.00000       0.00000       0.00000       0.00000       0.00000       0.00000       6.26417       8.00607       7.74016       6.38026       5.27444       5.15663       5.46445       5.20511       4.47522       3.30431       2.25157       1.44084      0.828074      0.493124      0.266593      0.145195     0.0841934     0.0437824     0.0228214     0.0104120    0.00493834    0.00203186   0.000817645   0.000279638   0.000101928   3.13125e-05   7.73246e-06   1.84605e-06   3.46799e-07   4.43435e-08       0.00000       0.00000       0.00000       0.00000       0.00000       0.00000
  15  19 3470.1984    3.1637  2.5157 11.7306 -0.0031      0.470421  0.0683   0.0491   0.1156    0.0924   0.0000      0.259955   440.5761       12.9171       11.5363      -1.75254      -3.56880      -11.1185       2.82345      -2.15031      -1.78948      -2.10608      0.225127     -0.337631     -0.706913     -0.256115    -0.0226202   -0.00893713    -0.0992305    -0.0313047     0.0455740   -0.00747457   -0.00283261   -0.00230748  -0.000559277   0.000883112   0.000105100  -9.63900e-05  -7.14362e-06   5.01234e-06  -5.24379e-09  -8.30913e-08       0.00000       0.00000       0.00000       0.00000       0.00000       0.00000       4.84096       6.10668       6.44507       6.30817       6.06175       5.52313       4.75503       3.75768       3.14281       2.23649       1.61002       1.20004      0.801566      0.511892      0.301341      0.177573     0.0968794     0.0531642     0.0268197     0.0129621    0.00561793    0.00234927   0.000922821   0.000358876   0.000122514   3.83026e-05   9.51585e-06   2.25058e-06   4.38626e-07   5.43077e-08       0.00000       0.00000       0.00000       0.00000       0.00000       0.00000
  15  20 3611.8094    2.6829  3.6502 11.1279 -0.0012      0.905406  0.0790   0.0353   0.1467    0.0761   0.0000      0.172109   429.2290       13.1768       9.83687      -7.18358       3.33331      -6.93691       7.99438      -3.88626     -0.241861     -0.477704      -3.79925       2.24470     -0.377254      0.351124    -0.0852700      0.394559     0.0168715      0.119659    -0.0128087   -0.00649516    0.00460973   -0.00461031   -0.00134749   6.47812e-05  -6.38714e-05   9.96857e-06  -2.92704e-06  -8.70019e-07  -2.78340e-07   2.94606e-08       0.00000       0.00000       0.00000       0.00000       0.00000       0.00000       5.64916       7.23622       7.58930       7.67190       7.10580       6.51603       5.47326       4.50116       3.43280       2.64509       1.92726       1.33090      0.884755      0.564748      0.356043      0.205097      0.114056     0.0608461     0.0301899     0.0142107    0.00675489    0.00281037    0.00111481   0.000408923   0.000137633   4.10447e-05   1.13277e-05   2.60377e-06   4.73336e-07   6.49655e-08       0.00000       0.00000       0.00000       0.00000       0.00000       0.00000
  15  21 3753.0859    2.2796  5.0564 10.5788 -0.0020      0.572730  0.0969   0.0254   0.1726    0.0661   0.0000      0.120469   442.5891      -1.52883       10.7571       4.81522      -7.68877      -10.9444      -4.28579      -9.12455      -5.94618     -0.254774       2.33596     -0.687806     0.0788092      0.455156      0.320101     0.0863075     -0.127036    -0.0544063    -0.0490528    0.00635278    -0.0129498   0.000276583   0.000567418  -4.60989e-05  -5.44919e-05   1.34830e-05   1.45264e-05   4.99567e-06   5.39064e-07  -1.28278e-07       0.00000       0.00000       0.00000       0.00000       0.00000       0.00000       6.81351       8.93689       9.21447       9.20597       8.88415       7.60936       6.81959       5.52257       4.35123       3.37287       2.36095       1.69007       1.07545      0.697698      0.436123      0.252798      0.143045     0.0755988     0.0372932     0.0189529    0.00796623    0.00367147    0.00135482   0.000510764   0.000173224   5.13305e-05   1.37672e-05   3.48216e-06   6.45058e-07   8.02230e-08       0.00000       0.00000       0.00000       0.00000       0.00000       0.00000
  15  22 3894.3639    1.8768  6.8049 10.4649 -0.0028      0.334969  0.1235   0.0197   0.2191    0.0506   0.0000     0.0908968   439.0892       10.5957       13.4276       4.76597      -12.1773      -2.40903      -4.71614       1.44598     -0.993399      -6.06768      0.617363       1.02274       1.09554      0.375118     -0.286428      0.702032      0.256929     -0.142944    -0.0278414     0.0117753   -0.00153720  -0.000711238   -0.00304011    0.00143349  -7.13839e-05   5.45349e-05   2.30792e-06   6.99879e-07  -1.58366e-07   6.22776e-08       0.00000       0.00000       0.00000       0.00000       0.00000       0.00000       8.38117       10.8145       11.2204       11.4458       10.7640       9.71285       8.37425       6.85864       5.45720       4.05479       3.02798       2.07366       1.42214      0.900864      0.555512      0.325245      0.184887     0.0957557     0.0495269     0.0241114     0.0105256    0.00458940    0.00182181   0.000657916   0.000223113   6.75106e-05   1.86395e-05   4.17687e-06   8.09179e-07   1.04103e-07       0.00000       0.00000       0.00000       0.00000       0.00000       0.00000
  15  24 4177.8498    1.3382 11.8931 10.0713 -0.0003      0.205146  0.2142   0.0132   0.3768    0.0413   0.0000     0.0745601   451.9190       5.56848       47.9718      -6.83487      -4.05140       4.65860       3.16251      -9.34584    -0.0881320      -2.17212       2.24827      -2.83126      0.841203      -2.75900     0.0887808      0.732920      0.182416     -0.125928     0.0746011    0.00789677     0.0235639    -0.0120504   -0.00208629   -0.00104694   0.000300217  -0.000108766  -3.28786e-05  -1.27444e-05  -4.50272e-08  -7.85396e-08       0.00000       0.00000       0.00000       0.00000       0.00000       0.00000       13.0100       17.1487       17.7828       17.9000       16.9447       15.3614       13.1941       10.6144       8.68271       6.43055       4.76639       3.30866       2.19419       1.43483      0.868724      0.522997      0.287354      0.154587     0.0771412     0.0378196     0.0166454    0.00725961    0.00283406    0.00106738   0.000356125   0.000112179   2.92243e-05   6.72076e-06   1.29473e-06   1.63620e-07       0.00000       0.00000       0.00000       0.00000       0.00000       0.00000
  15  25 4320.0922    1.1406 14.9937  9.8889 -0.0002      0.148228  0.2986   0.0104   0.4801    0.0388   0.0000     0.0800403   431.2440      -31.1574       8.22737      -7.93514       5.00057      -17.7793       20.0367       8.84670      -9.72371      -2.67847       2.93009      -2.82992      0.231173      -1.09985      0.570918     -0.152943      0.122500    -0.0308043     -0.101003    0.00995564     0.0417226  -0.000470297   -0.00113528   0.000952162   0.000196525   0.000227269  -3.94420e-05   1.01519e-06   5.56369e-07  -8.89716e-08       0.00000       0.00000       0.00000       0.00000       0.00000       0.00000       16.3187       21.4468       22.5492       22.9052       22.0732       18.9945       16.8232       13.6162       10.9692       8.10990       6.07085       4.18721       2.84748       1.82183       1.12563      0.664694      0.370184      0.201740      0.100288     0.0497008     0.0218587    0.00958268    0.00366489    0.00138260   0.000456894   0.000141931   3.86911e-05   8.81167e-06   1.70231e-06   2.05154e-07       0.00000       0.00000       0.00000       0.00000       0.00000       0.00000
  16   8 1933.1955    0.5199  0.4346  9.2794 -0.0086       9.41631  0.0314   0.0205   0.0514    0.0705   0.0000       1.74599   438.4232       5.46725       12.6228      0.690787      -3.50985      -1.27622       2.58192      -1.31505      0.835474      0.282291      0.761101    -0.0376338      0.598804      0.141076      0.119362     0.0240235     0.0742993     0.0157792   -0.00501186    0.00263002   0.000147309   -0.00220735  -0.000612548   4.97812e-05   6.50990e-05   2.71516e-05   2.86629e-06   7.58550e-06   1.09507e-06   1.26662e-07   2.50458e-08  -1.01111e-08       0.00000       0.00000       0.00000       0.00000       2.69448       3.89628       4.40911       4.40265       4.24333       3.51811       2.94527       2.36728       1.63039       1.36071      0.935747      0.595508      0.476446      0.311837      0.179206      0.117671     0.0753076     0.0346402     0.0231471     0.0100954    0.00556267    0.00233819    0.00102130   0.000437312   0.000204706   5.36203e-05   1.91399e-05   5.56479e-06   1.63578e-06   3.67467e-07   5.96481e-08   8.44158e-09       0.00000       0.00000       0.00000       0.00000
  16  10 2228.5172    0.9994  0.6846  9.9205 -0.0071       4.73562  0.0297   0.0275   0.0520    0.1149   0.0000       1.03109   442.7021      -1.90516       10.6908       5.65124     -0.325252       1.38446      -4.96993       1.98798     -0.413685      -1.38577      0.124771      0.215107     -0.640255     -0.987512    -0.0974786     0.0331373      0.164384    0.00689884   -0.00987416    0.00982234  -0.000199254  -0.000930946   0.000802318   0.000200073  -4.29997e-05  -7.69328e-06   1.67191e-05  -2.16682e-06   1.46718e-06  -1.64049e-07  -9.06123e-08  -6.07194e-09       0.00000       0.00000       0.00000       0.00000       2.31102       2.91099       3.28433       3.04896       3.09648       2.62323       2.40062       1.98313       1.59784       1.25733      0.890218      0.654820      0.427926      0.302366      0.173291      0.112092     0.0657980     0.0342621     0.0202402    0.00952205    0.00460690    0.00236486   0.000871624   0.000391748   0.000156089   5.10108e-05   1.77959e-05   5.33836e-06   1.33002e-06   3.30207e-07   5.59566e-08   5.96235e-09       0.00000       0.00000       0.00000       0.00000
  16  11 2372.6740    1.4972  0.9405 10.1587  0.0015       2.45050  0.0379   0.0360   0.0664    0.1445   0.0000      0.837961   437.3910     -0.790657       10.2487      -3.13633       4.61743    -0.0699910    -0.0711836       1.99208      -4.98739      -2.63798      0.974265     -0.379510     0.0964241      0.128959    -0.0617655    -0.0420147    -0.0691621     0.0930954     0.0145112    -0.0148735   -0.00123421    0.00194299   0.000135706  -0.000862483   0.000164696   2.39332e-05   8.32390e-06  -1.56824e-05  -2.77329e-07  -1.86104e-07  -7.22870e-08  -1.38165e-09       0.00000       0.00000       0.00000       0.00000       2.72242       3.03539       3.64945       3.78866       3.42568       3.13979       2.52909       2.43819       1.85412       1.25119       1.08816      0.771693      0.496930      0.344502      0.213557      0.139314     0.0832248     0.0435912     0.0220558     0.0128732    0.00654011    0.00299898    0.00129623   0.000529256   0.000179191   6.06913e-05   2.09788e-05   6.69210e-06   1.63906e-06   3.17095e-07   5.18899e-08   7.55147e-09       0.00000       0.00000       0.00000       0.00000
  16  12 2514.9250    1.8973  0.9484 10.6579  0.0029       2.89240  0.0370   0.0433   0.0615    0.1566   0.0000      0.763757   439.7596       3.62411       8.65814      -2.91868       6.48368     0.0154644    -0.0864315      0.701213       4.45607       2.55440     -0.929775      -1.27781     0.0929802      0.233301    0.00209497     0.0932935     0.0449267    -0.0356423    -0.0404690  -0.000940902    0.00743488   -0.00172782  -0.000141950   0.000656429   0.000151274  -6.88725e-05  -1.67320e-05   2.44120e-06  -1.09311e-06  -1.36326e-07   2.81438e-08   8.55375e-09       0.00000       0.00000       0.00000       0.00000       2.88925       3.76952       4.17437       4.16339       3.86415       3.44965       2.88837       2.35315       1.86862       1.44593      0.968594      0.740402      0.495839      0.334595      0.208360      0.122514     0.0696508     0.0403456     0.0238480     0.0109934    0.00525327    0.00267393    0.00102479   0.000433943   0.000171094   6.00850e-05   1.98840e-05   5.60152e-06   1.40762e-06   3.42758e-07   5.73074e-08   7.57736e-09       0.00000       0.00000       0.00000       0.00000
  16  13 2657.0536    2.4893  0.9086 11.3786 -0.0028       3.33978  0.0350   0.0590   0.0624    0.1409   0.0000      0.789954   434.9501       3.60003       12.5037      -2.83418      -7.96548      -5.13553      -2.16180      -1.15509      0.898810      0.999854       1.68189     -0.471316     -0.556064      -1.01740    0.00189136      0.110977     0.0867254    -0.0193781    -0.0259296    0.00986262    0.00153882    0.00190929  -0.000776468   8.35914e-05   0.000203418  -1.13341e-05  -6.29728e-07   2.01442e-06   2.43422e-06  -2.71082e-07   2.35913e-08   1.09104e-08       0.00000       0.00000       0.00000       0.00000       2.75514       3.29299       3.54373       3.55629       3.32239       3.08703       2.66633       2.30507       1.78413       1.38336       1.05822      0.734498      0.518706      0.333521      0.204061      0.133979     0.0766986     0.0396901     0.0217702     0.0110201    0.00553493    0.00261880    0.00105500   0.000436759   0.000171863   5.69755e-05   1.76699e-05   5.42595e-06   1.43230e-06   2.98425e-07   5.16890e-08   6.78935e-09       0.00000       0.00000       0.00000       0.00000
  16  14 2799.6634    2.9889  0.9013 11.9641 -0.0010       3.16730  0.0379   0.0732   0.0614    0.1354   0.0000      0.897778   445.3177       1.00500       16.4411      -7.37598       4.56599      -5.43479      -1.99968      -3.85101     -0.573754     -0.908706      -1.62218     -0.216315      0.650524      0.138776     0.0598347     -0.227144     -0.101726    -0.0133224     0.0218213    -0.0130019   -0.00486016    0.00300221   -0.00173567  -0.000156424   0.000181587   3.59463e-05  -1.68393e-07  -8.92556e-06  -1.43936e-07   1.83746e-07  -2.36090e-08   2.90231e-09       0.00000       0.00000       0.00000       0.00000       2.81825       3.64077       3.64678       3.52727       3.39501       3.30791       2.72696       2.57778       1.86305       1.45682       1.17219      0.780607      0.576681      0.358061      0.225216      0.144867     0.0806819     0.0401870     0.0240697     0.0105324    0.00589139    0.00261997    0.00117307   0.000425474   0.000193201   5.50674e-05   1.91572e-05   6.13448e-06   1.74106e-06   3.43017e-07   5.71156e-08   8.37922e-09       0.00000       0.00000       0.00000       0.00000
  16  15 2941.9392    3.7709  0.8269 12.3840  0.0016       1.24992  0.0332   0.0978   0.0661    0.1346   0.0000      0.884913   435.4347       11.3858       12.8684     -0.108957       1.13859      -7.56478      -1.25487       1.46586     -0.648107      -3.52111      0.141755     -0.246365      0.585784    -0.0967995     -0.108552      0.128461     0.0720172     0.0405120   -0.00399023    0.00301564   -0.00127196  -0.000801162    0.00108673   0.000101067  -0.000118631  -8.11617e-06   5.60199e-06  -8.12648e-06   3.32968e-06  -2.75770e-07  -2.65445e-08   3.51364e-10       0.00000       0.00000       0.00000       0.00000       2.90384       3.41647       3.50272       3.38332       3.34513       3.20317       2.89628       2.30857       1.68470       1.20472      0.939757      0.780283      0.551682      0.362454      0.231475      0.134433     0.0732146     0.0368379     0.0200404    0.00947263    0.00498494    0.00240057    0.00100532   0.000378887   0.000150097   4.97422e-05   1.75630e-05   4.92829e-06   1.20823e-06   2.73570e-07   4.69627e-08   5.69422e-09       0.00000       0.00000       0.00000       0.00000
  16  16 3083.6841    4.1764  0.9596 12.6997 -0.0042       1.62793  0.0430   0.0997   0.0629    0.1627   0.0000      0.844246   439.3161      -3.54107       14.5582      -4.60109       1.22481      -4.40783     -0.523124      0.776484       2.52405     -0.573538     -0.225779      0.394999      0.329581     -0.495787     -0.146853     0.0302209    -0.0249752     0.0112740    0.00119898   -0.00154114    0.00831245  -9.75199e-05  -0.000547045   0.000596590  -8.80968e-05   0.000106672   9.93911e-06  -6.63323e-06  -7.15628e-07  -7.34538e-07  -3.76813e-08  -8.46272e-09       0.00000       0.00000       0.00000       0.00000       2.80984       4.12622       3.91402       4.02345       4.06938       3.28392       3.30889       2.36822       2.27625       1.45249       1.25169      0.845508      0.563740      0.412658      0.223924      0.162441     0.0788653     0.0521661     0.0253874     0.0132328    0.00679352    0.00272047    0.00142385   0.000492070   0.000202062   7.15082e-05   1.99044e-05   7.89407e-06   1.63284e-06   4.18896e-07   9.78145e-08   1.04294e-08       0.00000       0.00000       0.00000       0.00000
  16  17 3225.1376    3.9890  1.2878 12.4676 -0.0043      0.505956  0.0452   0.0859   0.0837    0.1660   0.0000      0.749796   440.3051       1.73132       10.3184      -8.55362      -1.12776      -3.95556       6.71962     -0.276880      -3.78352       2.31326      0.183312      -1.28966     -0.394221      0.484278    -0.0374074     -0.200397     -0.140823    -0.0157002     0.0151612    -0.0148214   -0.00907541    0.00373172   0.000221612  -0.000235438  -8.29121e-05  -8.10652e-05  -1.32174e-05   9.33117e-07   2.70427e-06  -1.03811e-07  -3.65487e-08   8.31324e-09       0.00000       0.00000       0.00000       0.00000       2.96158       3.99969       3.93913       3.99592       3.93530       3.53455       3.30116       2.63213       2.14568       1.59218       1.20557      0.901485      0.612967      0.417791      0.260619      0.154091     0.0915991     0.0486259     0.0268968     0.0135880    0.00636519    0.00319902    0.00125877   0.000561730   0.000201220   7.07163e-05   2.43421e-05   6.99851e-06   1.84508e-06   4.33409e-07   8.39362e-08   1.01551e-08       0.00000       0.00000       0.00000       0.00000
  16  18 3366.5589    3.6694  1.8467 12.0277 -0.0041      0.549676  0.0536   0.0658   0.0982    0.1397   0.0000      0.420320   435.5940       6.75286       16.6069      0.640854      -9.75917      -10.2985      0.720380       7.79485       2.82269      -1.85887       2.78704       1.42741      0.241151      0.178239     -0.481563      0.171075      0.112177    -0.0977641     0.0141748    0.00632973    0.00405788    0.00143173   0.000593265  -1.57528e-06   0.000595759  -8.11384e-05  -6.09401e-05   1.80177e-05   1.68502e-06  -2.78671e-07   7.84263e-10  -4.85025e-09       0.00000       0.00000       0.00000       0.00000       3.65884       4.72087       4.92859       5.21556       4.77578       4.30256       3.79232       3.13942       2.48684       1.81855       1.43622       1.01080      0.710086      0.462433      0.298598      0.180415      0.105529     0.0581114     0.0309719     0.0164238    0.00774527    0.00388437    0.00154163   0.000673383   0.000239736   8.55830e-05   2.76559e-05   8.09755e-06   2.14907e-06   4.53829e-07   8.74384e-08   1.11508e-08       0.00000       0.00000       0.00000       0.00000
  16  19 3508.2038    3.1263  2.4680 11.8067 -0.0038      0.343124  0.0650   0.0498   0.1159    0.0996   0.0000      0.281488   431.5885       8.77285       9.53314       3.09960     -0.763803      -9.64848      -4.74374    -0.0823934       6.08659      -5.47199       1.21733     -0.661770      -1.80019     -0.288450    -0.0126272     0.0705469     0.0287713     0.0972527    -0.0481727    -0.0160319   -0.00902461  -4.45574e-05    0.00116801  -0.000368785  -5.41607e-05   9.71413e-05   8.51954e-06   1.75642e-06   5.54831e-06   2.80561e-07   2.52465e-07  -1.29492e-08       0.00000       0.00000       0.00000       0.00000       4.50635       5.69976       6.03562       6.06680       5.76542       5.18949       4.60484       3.81206       3.06473       2.27799       1.72915       1.25905      0.861287      0.572064      0.347684      0.225360      0.123629     0.0703085     0.0374799     0.0189112    0.00954683    0.00435577    0.00188944   0.000739990   0.000294373   0.000102042   3.20075e-05   1.01036e-05   2.47563e-06   5.54591e-07   1.03538e-07   1.25406e-08       0.00000       0.00000       0.00000       0.00000
  16  20 3650.2292    2.5609  3.8345 11.1229 -0.0008      0.727713  0.0813   0.0327   0.1477    0.0757   0.0000      0.157233   437.7654       5.31452       12.2534      -6.76850      -14.6546      -2.54896      -4.72925      -5.73998       1.48367      -3.45325       1.77622      0.219471     -0.749777      0.948789     -0.174470      0.367838    -0.0749507    -0.0322104     0.0263169     0.0473022  -0.000456812    0.00136749    0.00435631   0.000914767  -0.000425538  -7.48132e-05   6.77600e-05   5.72344e-06  -9.07803e-07  -9.32063e-07   2.17408e-08  -9.93778e-10       0.00000       0.00000       0.00000       0.00000       5.68872       7.09389       7.67667       7.79178       7.47198       6.59918       5.65901       4.73992       3.72895       2.93823       2.15706       1.49007       1.05067      0.706410      0.441243      0.267699      0.156565     0.0902941     0.0490861     0.0243925     0.0117352    0.00530334    0.00235812   0.000951300   0.000368594   0.000125758   4.02266e-05   1.19782e-05   3.15834e-06   6.95969e-07   1.22273e-07   1.52341e-08       0.00000       0.00000       0.00000       0.00000
  16  21 3791.9377    2.1462  5.3995 10.7090 -0.0008      0.369401  0.1030   0.0237   0.1830    0.0575   0.0000      0.113223   449.1339       3.88552      0.660660       19.6771      -12.2005      -24.6291      -10.2551       3.99608       1.45808       2.47348       1.70120      -2.23859      0.757911      0.582627      0.203520     -0.276785      0.342860    0.00848561     0.0399477    -0.0131890    0.00401566    0.00489608  -0.000531251  -0.000508018  -0.000168625   0.000102510   5.96312e-05  -1.02238e-05   9.73372e-09  -4.00595e-07  -3.25074e-07  -3.63626e-09       0.00000       0.00000       0.00000       0.00000       6.73041       8.65752       9.20615       9.32219       8.81764       8.05379       7.03834       5.63428       4.74519       3.58715       2.70577       1.91171       1.30579      0.847763      0.550087      0.341259      0.197495      0.111293     0.0575567     0.0300405     0.0140254    0.00676655    0.00278163    0.00119087   0.000440774   0.000165652   5.28165e-05   1.55434e-05   4.00367e-06   8.84224e-07   1.69843e-07   2.04104e-08       0.00000       0.00000       0.00000       0.00000
  16  22 3934.2512    1.8088  7.7586 10.3210  0.0000      0.432845  0.1335   0.0176   0.2325    0.0490   0.0000     0.0781823   426.3720       9.06824      -1.90471      -10.2904      -8.59975      -10.8184      -11.5748      -15.3284       6.59302      -5.88062      -5.88935      -1.43274       3.06621      -1.41548      -1.00551      0.136450     0.0579407      0.115140     0.0868116    0.00740105     0.0120419   -0.00136154   -0.00336668   -0.00287347  -5.74908e-05  -0.000101837   4.71313e-05  -2.02091e-05  -7.84525e-06  -3.19785e-07   3.71808e-09  -6.12072e-09       0.00000       0.00000       0.00000       0.00000       8.47519       11.1703       11.6884       11.9363       11.1866       10.2580       8.83763       7.41265       5.93136       4.50133       3.41228       2.42055       1.67691       1.10507      0.706842      0.429284      0.251445      0.140475     0.0758551     0.0381890     0.0191146    0.00853825    0.00386207    0.00152006   0.000594342   0.000206659   6.82911e-05   2.01172e-05   5.26010e-06   1.15303e-06   2.12819e-07   2.71485e-08       0.00000       0.00000       0.00000       0.00000
  16  23 4076.2794    1.5410 10.5542 10.1655 -0.0004      0.252770  0.1758   0.0145   0.3081    0.0424   0.0000     0.0671242   446.8383       29.0929      -5.25382       3.13636      -8.11321       3.41849       6.23419       2.04342      -8.48202     -0.295471      -1.23278       1.52049      -3.46173      -1.34098     0.0957609      0.679946     -0.636534    -0.0722700    -0.0826215     0.0581318     0.0261656    0.00267426   -0.00600555   -0.00131683  -0.000810519  -0.000100426   3.10159e-06   7.58034e-06  -5.95284e-06   1.22087e-06  -1.39475e-07  -3.45722e-08       0.00000       0.00000       0.00000       0.00000       10.4858       13.7156       14.1649       14.2999       13.9506       12.5427       11.1417       9.14317       7.43306       5.71023       4.25693       3.08122       2.13880       1.41678      0.899616      0.549601      0.321390      0.178174     0.0965052     0.0491831     0.0233294     0.0112564    0.00458296    0.00196630   0.000737176   0.000262700   8.59045e-05   2.52551e-05   6.61830e-06   1.50422e-06   2.75831e-07   3.30381e-08       0.00000       0.00000       0.00000       0.00000
  16  24 4218.4873    1.2764 12.8080 10.1018 -0.0023      0.314253  0.2308   0.0121   0.3961    0.0386   0.0000     0.0728179   452.5258       37.6211       8.44962      -1.22706     -0.211280      -9.82813      -5.22115      -5.05943      -1.04813      -5.11032       5.19559       5.06092      -3.50642      -2.01750       1.24326      0.943823      0.275691   -0.00779234     -0.145541      0.136087    0.00700697    -0.0141725    -0.0143162    0.00287959    0.00132885  -0.000434429   3.71888e-06   1.73749e-05   7.81660e-06  -1.02268e-07   2.84992e-07   1.00314e-07       0.00000       0.00000       0.00000       0.00000       12.7136       16.5406       17.7242       17.6310       16.9474       15.6704       13.3344       11.3691       9.14540       7.02372       5.32401       3.77274       2.62361       1.74416       1.11933      0.674042      0.397914      0.224181      0.121114     0.0610974     0.0297424     0.0137059    0.00601932    0.00245006   0.000940536   0.000334175   0.000110857   3.27375e-05   8.61854e-06   1.85672e-06   3.27909e-07   4.08514e-08       0.00000       0.00000       0.00000       0.00000
  16  25 4360.3148    1.1041 15.9613  9.9539 -0.0004      0.157064  0.3156   0.0094   0.4857    0.0339   0.0000     0.0808118   456.0116       25.7206       29.2830      -22.3723       24.5775      -16.1517       4.54526      -33.2172       11.7006      -4.76808       1.15446      -10.4463     -0.919362     0.0713271       1.06193      -1.38841      0.383636      0.267032    -0.0342369     0.0444423    -0.0152743   -0.00801679   -0.00135646    0.00406956  -0.000254205  -0.000408643  -9.36099e-05  -4.96871e-06   1.08749e-05  -1.18411e-06  -4.12406e-07   4.96799e-09       0.00000       0.00000       0.00000       0.00000       15.4894       20.5229       21.8423       22.1979       20.7917       19.3686       16.5963       14.0620       11.2225       8.58072       6.50662       4.71283       3.27034       2.17679       1.39836      0.858580      0.504660      0.282162      0.154016     0.0780528     0.0387662     0.0179458    0.00787138    0.00318266    0.00123116   0.000432441   0.000142142   4.15405e-05   1.07335e-05   2.33013e-06   4.14065e-07   5.29153e-08       0.00000       0.00000       0.00000       0.00000
  17  10 2260.3650    1.1006  0.7809  9.8225 -0.0057       4.21118  0.0309   0.0274   0.0563    0.1372   0.0000      0.905773   445.3329      0.507562       14.2697     -0.255208      0.524105       4.96197      0.564128      -6.49496      -1.94724     -0.650481      0.108982     -0.601711     -0.494522     -0.278650    0.00428383     0.0752225     -0.122508     0.0268585     0.0427801     0.0131782    0.00394157    0.00192483  -0.000835572  -0.000436044   0.000438827  -0.000105553   2.47153e-05   6.41259e-06  -3.94317e-06   1.18023e-07   4.51160e-08  -2.65307e-08   1.26010e-08   1.61583e-09       0.00000       0.00000       2.10950       2.83251       2.86329       3.12488       2.88050       2.72008       2.29613       2.00863       1.60632       1.26061      0.959052      0.687761      0.505910      0.314070      0.226686      0.136243     0.0885005     0.0490820     0.0289652     0.0155700    0.00754367    0.00381314    0.00186667   0.000767400   0.000328486   0.000129761   4.69065e-05   1.64607e-05   5.22371e-06   1.35994e-06   3.89415e-07   7.77581e-08   1.46893e-08   2.04001e-09       0.00000       0.00000
  17  11 2405.0696    1.5814  0.8142 10.6285 -0.0004       1.86604  0.0329   0.0398   0.0587    0.1183   0.0000      0.886153   438.1920       7.70506       16.6832      0.574683       1.41442      -7.04730      -4.96661    -0.0731353      0.509080      -2.91483     -0.794270     -0.520288     -0.687734    -0.0853292      0.509811      0.119771    -0.0110314     0.0644705     0.0472451  -0.000709067   -0.00456533  -0.000234436    0.00216537   0.000279854  -0.000442260  -0.000221585   8.20720e-05  -3.53892e-06  -6.74905e-06  -1.18308e-06  -1.63723e-07  -1.35731e-07   1.78209e-09  -1.03433e-10       0.00000       0.00000       2.31850       2.88157       3.12942       3.35204       3.08874       2.85233       2.53892       1.95332       1.66514       1.36068      0.992585      0.755800      0.482565      0.336813      0.218515      0.154971     0.0875523     0.0540397     0.0309598     0.0163024    0.00769767    0.00399162    0.00187193   0.000875913   0.000332630   0.000141787   5.10704e-05   1.76407e-05   5.10184e-06   1.48971e-06   3.21664e-07   8.22977e-08   1.43183e-08   1.78353e-09       0.00000       0.00000
  17  12 2548.1993    2.0106  0.9153 11.0559 -0.0058       2.40415  0.0364   0.0477   0.0585    0.1340   0.0000      0.788869   439.2365       1.89155       15.6479      0.422607     -0.692563       2.72169       1.04148      -2.76004      0.684260      -1.43869       1.00081     -0.138181     -0.785364     -0.190762     -0.317076     0.0290647    -0.0542870    -0.0588663     0.0293193    -0.0102739    0.00189813    0.00338183    0.00320089   2.99498e-05  -0.000170102   0.000340861   2.63735e-05  -4.17167e-06  -5.03196e-06  -4.10889e-07   3.36678e-07   2.55072e-08  -1.54332e-08  -7.29197e-10       0.00000       0.00000       2.41280       2.88933       3.09371       3.40123       3.32025       2.81098       2.52833       2.18613       1.82572       1.45700       1.02035      0.786032      0.537193      0.395704      0.252779      0.152638     0.0906391     0.0552245     0.0333332     0.0185059    0.00938913    0.00444813    0.00221794   0.000885933   0.000392109   0.000145375   5.27362e-05   1.77476e-05   5.61149e-06   1.56807e-06   3.72614e-07   9.38066e-08   1.58803e-08   1.84024e-09       0.00000       0.00000
  17  13 2691.1375    2.5852  0.9460 11.3397 -0.0023       2.21231  0.0346   0.0588   0.0631    0.1481   0.0000      0.733908   439.2783     -0.442405       4.14034      -1.09254      -7.22146      -2.14996     -0.273678      -2.49876    -0.0374117      0.362746      -1.43957    -0.0650410      0.336657    -0.0377779     0.0391287     -0.192765   -0.00820458     0.0791344    0.00235106     0.0246163  -0.000578602    0.00216582   -0.00194590  -0.000318606   0.000207339  -0.000194844  -1.97589e-05  -3.32503e-05  -2.62998e-06  -9.59272e-07  -2.33386e-07  -1.06866e-07   3.14524e-09  -6.27871e-10       0.00000       0.00000       2.60739       3.26529       3.28161       3.49468       3.31175       3.26923       2.77386       2.17318       1.63864       1.34029       1.04199      0.767102      0.532383      0.368571      0.257033      0.162543     0.0971603     0.0582177     0.0312825     0.0164023    0.00764059    0.00375343    0.00170606   0.000816616   0.000328225   0.000133140   4.69086e-05   1.67907e-05   4.81080e-06   1.36349e-06   3.38942e-07   7.33378e-08   1.26185e-08   1.80080e-09       0.00000       0.00000
  17  14 2834.5278    3.2649  0.8455 12.0421  0.0024       3.28533  0.0312   0.0771   0.0594    0.1229   0.0000      0.770284   437.2357       7.26999       10.4131      -1.51789      -2.04216      -6.92183      -1.75328      -3.85581      0.249571       1.12432     -0.705609     -0.145559     0.0526289     0.0809987    -0.0440586    -0.0225597    -0.0899184    0.00421143    -0.0131065     0.0132675   -0.00205703   -0.00113014   0.000294219   0.000137831  -0.000353048   9.13490e-05  -2.24911e-05  -7.86767e-06  -4.62037e-06   3.55297e-06  -1.38775e-07  -2.88349e-07   6.49570e-09  -9.60989e-10       0.00000       0.00000       2.23497       2.81826       2.78913       3.00323       2.92703       2.66369       2.37613       1.99061       1.61183       1.21929      0.888605      0.684577      0.515528      0.361012      0.225489      0.146793     0.0814443     0.0520161     0.0255937     0.0157517    0.00773359    0.00394614    0.00173517   0.000754740   0.000309580   0.000124528   4.26387e-05   1.64046e-05   4.20300e-06   1.39008e-06   3.17074e-07   7.72254e-08   1.36856e-08   1.72505e-09       0.00000       0.00000
  17  16 3119.5889    4.0325  1.0102 12.8667 -0.0029       2.01257  0.0423   0.0966   0.0650    0.1373   0.0000      0.831377   440.9522       11.9657       9.28801      -10.5381      -2.30789      -10.3122       2.38762      -2.36099       2.97710      -4.08136     -0.363533     -0.188651      0.227428     -0.121651     0.0612985      0.187344     -0.347070    -0.0905345    -0.0824710   -0.00399212     0.0105641    0.00234962   0.000356038  -0.000442208   0.000354345   6.93080e-06   2.14998e-05   3.22057e-06  -3.52461e-06   6.65920e-07  -3.31025e-07  -1.36054e-07   2.42038e-09   7.54340e-10       0.00000       0.00000       2.63593       3.75887       3.37828       4.17431       3.58840       3.69864       2.73237       2.61380       1.97969       1.69537       1.17550      0.889766      0.616801      0.439592      0.291822      0.171630      0.116564     0.0613531     0.0400504     0.0185976     0.0114128    0.00447495    0.00250958   0.000864250   0.000470350   0.000140002   6.67357e-05   1.77594e-05   7.18200e-06   1.77262e-06   4.85781e-07   1.07992e-07   1.71145e-08   3.02230e-09       0.00000       0.00000
  17  17 3261.6403    4.0028  1.4041 12.5155  0.0004       2.10616  0.0489   0.0798   0.0797    0.1467   0.0000      0.635971   436.0153       3.89965       18.9402      -1.42607       1.34941      -11.9747     -0.572074      -5.21513       3.55049      0.518106      -2.15624      0.307167      0.464223     0.0760069     -0.229474     -0.104793     -0.198760    -0.0137645     0.0286350   -0.00764747    0.00222175   -0.00420896   -0.00266480   0.000524488    0.00112487  -5.72790e-05   1.12027e-07   2.00916e-05  -6.45649e-06   4.73111e-07  -1.00034e-06  -2.54888e-08   2.11140e-08   1.19754e-09       0.00000       0.00000       3.04723       4.02017       4.06845       4.35579       3.99088       3.68920       3.28621       2.84843       2.30426       1.85099       1.37288       1.03631      0.700289      0.492254      0.309434      0.198095      0.125190     0.0683433     0.0414063     0.0196417     0.0120092    0.00520390    0.00264099    0.00109072   0.000503459   0.000173028   7.38844e-05   2.12583e-05   7.65389e-06   2.03718e-06   5.08537e-07   1.17548e-07   2.02087e-08   2.66290e-09       0.00000       0.00000
  17  18 3403.7188    3.5042  2.1148 11.3806 -0.0012       1.15193  0.0577   0.0570   0.0947    0.1798   0.0000      0.332550   443.1200       12.5855       10.4494       3.19048       1.92461      -6.71154     -0.349666      -5.04905      -1.50115       2.59896       2.87018      0.360337      -1.89253     -0.233359      0.272576     -0.232821     -0.115555     0.0631602     0.0825973    -0.0364895    0.00615378   -0.00307906   -0.00185700   8.04699e-05   0.000282058  -0.000155986  -0.000169399   5.18810e-05   3.01572e-06  -5.05084e-06  -7.91152e-07   2.40643e-07   1.32399e-08   5.11733e-10       0.00000       0.00000       3.70249       4.79837       4.94890       4.93428       4.62712       4.26972       3.95219       3.28857       2.81600       2.25536       1.69898       1.19734      0.863631      0.561487      0.370284      0.226424      0.143360     0.0815251     0.0453085     0.0241795     0.0126172    0.00606169    0.00273062    0.00122135   0.000520234   0.000211348   7.83668e-05   2.66454e-05   8.32946e-06   2.23685e-06   5.96967e-07   1.26530e-07   2.33350e-08   2.77087e-09       0.00000       0.00000
  17  19 3545.7984    2.9392  2.9672 11.4280 -0.0009      0.831841  0.0710   0.0413   0.1216    0.0943   0.0000      0.234512   448.9144       8.26604       11.7091      -7.37298       4.31674      -19.9654      -11.6592      0.205932     -0.311780      -4.64572     -0.245387      0.101219      0.231613    -0.0636477    -0.0575133      0.616555     -0.248379     0.0794793     0.0103310     0.0154384    -0.0141805     0.0116086   2.38188e-05    0.00375185  -0.000655609  -4.57022e-05   5.35670e-05  -1.80635e-06   9.09287e-06   1.51520e-06  -1.77954e-06  -1.18350e-07   1.11994e-08   4.49841e-10       0.00000       0.00000       4.50498       5.73430       5.97271       6.27295       5.78652       5.53872       4.72336       4.02652       3.28659       2.60168       1.93390       1.45243      0.994653      0.683535      0.454914      0.285629      0.171997      0.102239     0.0566045     0.0307925     0.0152850    0.00766820    0.00346544    0.00160692   0.000641294   0.000259379   9.22784e-05   3.30834e-05   1.01926e-05   2.83441e-06   7.02038e-07   1.53482e-07   2.61716e-08   3.54212e-09       0.00000       0.00000
  17  20 3688.1536    2.4237  4.5788 10.8261 -0.0026      0.491087  0.0886   0.0276   0.1565    0.0707   0.0000      0.125212   443.5571       2.51410       15.3151      -15.2762       3.95850      -7.77533       1.82766      -3.26210       2.64489     -0.856844      -4.51886      0.935792      0.293408      0.151147     -0.703519      0.221077      0.347327     0.0313273    -0.0672309     0.0458306     0.0342739   -0.00209317    0.00428668   -0.00118857  -0.000314412   0.000204268   1.75891e-05  -7.82577e-05  -1.36055e-05   3.10059e-07  -6.45835e-07   1.51832e-07  -3.16145e-08  -2.32564e-09       0.00000       0.00000       5.61464       7.29049       7.64759       7.90958       7.37367       6.88835       5.97131       5.26314       4.17942       3.36773       2.53534       1.87566       1.29231      0.884518      0.580843      0.367751      0.221392      0.131934     0.0721417     0.0403357     0.0196257     0.0102137    0.00456014    0.00215484   0.000849529   0.000353995   0.000121187   4.38074e-05   1.33545e-05   3.87530e-06   9.62731e-07   2.12691e-07   3.56275e-08   4.70647e-09       0.00000       0.00000
  17  21 3830.5808    2.1281  6.5951 10.3436 -0.0028      0.374809  0.1103   0.0204   0.1949    0.0569   0.0000     0.0795873   439.6454       7.15607       14.9070       3.07405      -17.3259      -16.7646       4.37550      -7.03788       4.05022       2.67806     -0.859148      0.883840     -0.335581     -0.920588      0.816906      0.563350   -0.00125364      0.119488     -0.173639     0.0375707    -0.0308936    -0.0216717   -0.00475668  -0.000468286  -0.000896950  -0.000355878  -0.000227314   1.60979e-05   1.64639e-05  -7.06193e-06  -4.55195e-07   1.79799e-07  -1.42303e-08  -1.91244e-09       0.00000       0.00000       6.78980       8.87077       9.39763       9.39913       9.17612       8.49562       7.41125       6.36162       4.98659       3.88344       2.99532       2.17178       1.58882       1.09148      0.706734      0.444412      0.272597      0.153510     0.0869018     0.0462949     0.0239232     0.0119773    0.00542677    0.00247529    0.00100971   0.000414954   0.000149700   4.99042e-05   1.61213e-05   4.66058e-06   1.20823e-06   2.56652e-07   4.44202e-08   5.41315e-09       0.00000       0.00000
  17  22 3973.0009    1.7687  8.0833 10.2104 -0.0024      0.420072  0.1273   0.0162   0.2380    0.0469   0.0000     0.0744649   442.9195      -10.2412      -1.13177       6.98013      -10.5069      -13.2803       7.99035       1.31180      -4.74498    -0.0919586      -1.84805       3.85136      0.914630      0.185812      -1.18457      0.434937    -0.0881603     0.0699664    -0.0294124   0.000770068    -0.0468598    -0.0183165   -0.00186031   -0.00408802   -0.00136743   0.000393767  -9.91318e-05  -4.81558e-05  -1.84019e-05  -7.14546e-06  -2.65750e-06  -1.40058e-07   1.48880e-09  -2.48785e-10       0.00000       0.00000       7.68697       10.0124       10.7493       10.7951       10.4054       9.55596       8.44676       7.15725       5.82982       4.57980       3.48564       2.54950       1.79317       1.24084      0.798147      0.506919      0.311177      0.175282      0.101753     0.0543292     0.0272012     0.0137645    0.00635040    0.00284775    0.00115742   0.000482353   0.000173606   5.85255e-05   1.91251e-05   5.42946e-06   1.36644e-06   3.00356e-07   5.21511e-08   6.21634e-09       0.00000       0.00000
  17  24 4258.2770    1.2776 14.1082  9.9992 -0.0035      0.265257  0.2476   0.0109   0.4122    0.0367   0.0000     0.0665699   434.0961       8.12486       6.68858      -30.9821       22.1334      -9.38362      0.446311      -5.93769       22.0725      -4.01405      -11.5539      -4.04197      -7.01075      -1.69709     -0.296924     -0.720112       1.50868      0.126856     -0.154788     0.0694735     0.0716931     0.0149182    -0.0200192   0.000820757   0.000376076  -0.000967908  -6.16717e-05  -8.08229e-06   1.77391e-05  -4.80144e-06   8.94425e-07   4.67306e-07  -5.46237e-09  -4.61170e-09       0.00000       0.00000       12.7916       16.4877       18.2526       18.3148       17.5627       16.1420       14.1271       12.0114       9.55309       7.54988       5.69126       4.22945       3.03277       2.08861       1.37249      0.875039      0.522867      0.314371      0.173015     0.0948413     0.0494749     0.0240257     0.0115395    0.00503132    0.00218166   0.000840477   0.000313525   0.000108384   3.32210e-05   9.57263e-06   2.37388e-06   5.08835e-07   8.41729e-08   1.01683e-08       0.00000       0.00000
  18   8 1992.8745    0.6008  0.4909  9.3183 -0.0095       6.95427  0.0249   0.0211   0.0452    0.0828   0.0000       1.33820   437.1081      -1.14589       12.8843      -3.90305      -2.18493      -4.90871      -2.52703     -0.390356      0.132738     -0.529370      -1.38421    -0.0346767      0.264738     -0.468788      0.141427     0.0842709    0.00467902     0.0554631     0.0222733   -0.00193400   -0.00332698   -0.00267433    0.00524626   0.000586293   0.000711500  -4.54589e-06  -1.42250e-05  -2.77580e-05   8.93894e-06   7.46447e-06  -2.38722e-07  -3.35373e-07  -3.26076e-08   2.93395e-08   1.45820e-09   2.27353e-10       1.86663       2.20331       2.43631       2.53959       2.43524       2.34993       2.09655       1.54269       1.38030       1.15139      0.916740      0.649213      0.455130      0.332105      0.204916      0.146654     0.0958269     0.0623751     0.0345546     0.0199008     0.0103251    0.00510099    0.00265156    0.00115733   0.000498031   0.000220318   9.68689e-05   3.66541e-05   1.27193e-05   4.20969e-06   1.18446e-06   3.36332e-07   6.87353e-08   1.60043e-08   2.88896e-09   3.15494e-10
  18   9 2143.7415    0.8258  0.6530  9.6152 -0.0049       4.41686  0.0277   0.0218   0.0498    0.1004   0.0000      0.949054   438.9234      0.918067       12.0706      -5.07296     -0.913467     -0.349535       1.26124      -1.96669      -1.65457     -0.100143     -0.903372    -0.0611125      0.133427     -0.208555     0.0127399     -0.354148      0.106791     0.0577449     0.0488535    -0.0295741    -0.0104390   -0.00689571    0.00122927  -0.000158156  -5.88484e-05   0.000116110   4.60519e-05  -3.23330e-05   3.98943e-06  -1.21469e-06   3.65217e-08   4.34542e-07   9.86808e-08  -1.52911e-09  -1.95934e-09   5.43248e-11       2.10327       2.74554       3.03478       3.11141       2.97404       2.65107       2.46839       1.94615       1.54491       1.20772      0.962174      0.696175      0.502127      0.359093      0.234151      0.162450     0.0978966     0.0617980     0.0356249     0.0190399     0.0104569    0.00542441    0.00264868    0.00121228   0.000600595   0.000250984   0.000104296   3.94305e-05   1.42153e-05   4.32718e-06   1.28031e-06   3.71828e-07   8.72394e-08   1.91469e-08   3.43052e-09   3.65028e-10
  18  10 2291.7202    1.1796  0.7266 10.2311 -0.0031       4.95010  0.0317   0.0301   0.0535    0.1110   0.0000      0.952215   435.7173       4.01866       15.2771      -6.08247       1.33902       2.62333       1.67451      0.401260      -1.26483      -2.45944      0.114728      0.677128     -0.526307      0.419393      0.282119      0.164310     0.0757419     -0.123127    -0.0284547     0.0385576  -0.000808341   -0.00514432   -0.00778520   -0.00111463   0.000487312   4.22422e-05  -5.83117e-05   9.04087e-06  -5.46132e-06   5.13391e-06  -1.05534e-06  -1.62376e-07   9.56660e-08   1.37098e-08   5.71576e-09   4.76415e-10       2.10574       2.77231       3.08109       2.92812       3.06232       2.66214       2.52013       2.10122       1.59236       1.28986      0.919966      0.740796      0.578172      0.387607      0.281963      0.172416      0.108557     0.0677948     0.0351064     0.0203964     0.0107099    0.00593701    0.00286817    0.00136259   0.000608418   0.000276800   0.000108092   4.14538e-05   1.43943e-05   5.30690e-06   1.45130e-06   4.00967e-07   1.11050e-07   2.30571e-08   3.66292e-09   4.00201e-10
  18  11 2436.9449    1.6193  0.9072 10.6181  0.0023       1.73998  0.0354   0.0369   0.0614    0.1355   0.0000      0.819406   437.7689      -1.26770       10.9671      -2.64969      -2.24073      -1.50043      -3.13132      -2.30845     -0.857987       2.18625     0.0821256      -1.23206       1.40839      0.415735     0.0978847     0.0579116     0.0463139     0.0786574    -0.0646394     0.0221390   -0.00850114    -0.0116350   -0.00143122    0.00189857   0.000319851  -0.000325806  -2.45031e-05   6.22752e-05   5.15098e-06  -2.18979e-06  -2.64974e-07   4.88035e-07  -1.60680e-08   1.64254e-08   1.65943e-09  -4.01135e-12       2.24174       3.02963       3.23973       3.14159       3.09606       2.87118       2.65704       2.08560       1.97306       1.39774       1.18987      0.842085      0.621404      0.417681      0.279867      0.193222      0.105276     0.0750802     0.0397900     0.0223161     0.0121189    0.00643036    0.00311467    0.00129707   0.000740360   0.000271383   0.000119604   4.15327e-05   1.66407e-05   5.79452e-06   1.59149e-06   5.07884e-07   1.09333e-07   2.24876e-08   4.61520e-09   4.67555e-10
  18  12 2580.9296    2.1477  0.8779 11.3066 -0.0057       2.53755  0.0338   0.0512   0.0605    0.1181   0.0000      0.869772   440.9551      0.471621       13.7429      0.152568       2.45438      -7.10026       3.23768     0.0701703       1.19421       1.59515     -0.824273      -1.32428     0.0448119     -0.160379     -0.412268     0.0457437    -0.0891651    -0.0436518   -0.00471424    -0.0213346    0.00835260    0.00113052    0.00506888    0.00140891  -0.000178107   4.94578e-05  -9.83694e-05   2.58877e-05   6.49013e-06   1.97657e-07  -2.73688e-07  -5.08346e-07  -1.31457e-07   9.70330e-09   6.78636e-10  -4.52445e-10       2.25242       2.94491       3.49666       3.34318       3.44311       2.89052       2.67518       2.31521       1.64243       1.44796       1.10785      0.748831      0.627785      0.375955      0.276441      0.188514      0.101180     0.0739308     0.0379403     0.0224129     0.0130140    0.00559154    0.00328367    0.00158471   0.000618654   0.000317604   0.000125579   4.27566e-05   1.81879e-05   5.66242e-06   1.36275e-06   4.96293e-07   1.33611e-07   2.51748e-08   3.90133e-09   3.99829e-10
  18  13 2724.7662    2.7009  0.8998 11.6433 -0.0058      0.126295  0.0339   0.0607   0.0577    0.1369   0.0000      0.895711   440.2790       2.46885       10.4181      -7.02773      -3.70573     -0.267627      -3.51619      0.666875      -1.23913     -0.333297      0.766279      -1.40461      0.355827      0.171595     -0.189259     0.0114355    -0.0544156     0.0780746    -0.0146711     0.0206819    0.00995976    0.00521960   -0.00139605  -0.000378348   4.67872e-05  -0.000328417   8.00447e-05  -3.50041e-05   2.62148e-07   1.24814e-05  -3.44318e-06  -2.27289e-07  -4.72629e-08   2.45653e-08   3.67560e-09  -5.41567e-11       2.27493       3.00170       3.18079       3.20519       3.22161       2.87788       2.58174       2.13122       1.78221       1.38990       1.05560      0.799926      0.576011      0.413884      0.264411      0.184186      0.106348     0.0727190     0.0369466     0.0224809     0.0121986    0.00592215    0.00320388    0.00137108   0.000649546   0.000256993   0.000117474   3.86359e-05   1.51081e-05   5.23811e-06   1.40831e-06   4.53795e-07   9.93551e-08   2.28221e-08   3.89404e-09   4.26062e-10
  18  14 2868.7522    3.4770  0.8274 12.0103 -0.0008      0.278520  0.0321   0.0791   0.0536    0.1381   0.0000      0.833230   441.5634      -1.27443       14.6135      -1.03259     -0.610637      -8.37924     -0.819861      -3.12720     -0.470950     -0.504223     -0.794779     -0.287669     -0.190528      0.128857     0.0811410    -0.0237418     -0.123461     0.0135348    -0.0147566   0.000934344    -0.0131873   -0.00395491    0.00298736    0.00220109   -0.00108153   7.04754e-05   8.64252e-05   1.04303e-05   1.85614e-05  -1.95292e-06   1.94191e-06   3.53916e-07  -2.68897e-08  -1.51575e-09   5.26110e-09   1.47680e-10       2.18307       2.91419       3.12302       3.26129       3.11399       2.79666       2.45996       2.06684       1.82466       1.31668       1.01587      0.736839      0.600803      0.375615      0.257997      0.162315      0.111298     0.0618255     0.0371024     0.0202775     0.0109880    0.00626105    0.00299370    0.00156429   0.000597770   0.000271111   9.62533e-05   4.31908e-05   1.44680e-05   4.88449e-06   1.53308e-06   3.87463e-07   1.04878e-07   1.94728e-08   3.96128e-09   4.48513e-10
  18  15 3012.2494    4.0240  0.9683 12.2943  0.0011     -0.200540  0.0341   0.0850   0.0604    0.1479   0.0000      0.723446   437.6363       9.18546       15.2322      -1.18180       3.29889      -3.06903     -0.200771      -2.92738       1.36146      -2.38999     -0.253869      0.695296     0.0690209     -0.455971      0.194985     0.0256884     0.0737825    -0.0183946    0.00574467     0.0192821   -0.00601841    0.00527319   0.000443281   9.51881e-05  -0.000733697   0.000187957   7.61227e-05  -2.24012e-06   9.63703e-07   5.61102e-07  -2.82707e-06   1.73887e-08   2.80155e-09  -1.17075e-08  -1.98673e-09   2.51900e-10       2.15331       2.75710       3.14964       3.09118       3.18228       2.63753       2.53017       2.04359       1.75864       1.34469       1.01330      0.808067      0.528747      0.397924      0.267933      0.169134      0.110153     0.0644300     0.0390180     0.0219978     0.0121155    0.00613030    0.00311885    0.00151496   0.000670585   0.000296176   0.000116369   4.30251e-05   1.52535e-05   5.08366e-06   1.66286e-06   4.21940e-07   1.01589e-07   2.40102e-08   4.03888e-09   3.87063e-10
  18  16 3154.9534    4.1464  1.0798 12.7910 -0.0005     0.0363595  0.0390   0.0900   0.0696    0.1314   0.0000      0.678183   435.8958       6.67169       9.25763      -2.09075     -0.832773      -7.90920     -0.200933       1.45620      -2.67749      -4.41651     -0.922789     -0.563454     -0.164175     0.0984330      0.172585     0.0438921     -0.262687    -0.0215993    0.00635153   -0.00246108    -0.0115360    0.00304028    0.00220471   -0.00130038   -0.00129048   5.08604e-05  -2.09662e-05   9.46537e-06   6.71066e-06  -5.35351e-06   1.11778e-06   2.36320e-07   8.24546e-08  -1.41140e-08   1.41166e-09   1.50758e-10       2.47660       3.24212       3.23414       3.49672       3.22922       2.94875       2.61695       2.35441       2.08562       1.54891       1.25088      0.908472      0.664385      0.437786      0.294894      0.191597      0.120207     0.0739053     0.0412802     0.0237958     0.0126784    0.00685044    0.00339436    0.00165710   0.000726637   0.000307858   0.000117296   4.46324e-05   1.53788e-05   5.37872e-06   1.56573e-06   4.56574e-07   1.08754e-07   2.10298e-08   4.19896e-09   5.12003e-10
  18  17 3297.6512    3.7076  1.5215 12.7155 -0.0144       1.52455  0.0532   0.0710   0.0874    0.1023   0.0000      0.528268   438.1541       8.63613       7.59573      -3.94163      -7.32217      -7.00008      -2.04392      -8.58674      -2.78057      -3.02016      0.892356      -2.11559      -1.17761      0.268452      0.126977    -0.0710580     -0.111020   -0.00679716     0.0719012     0.0332445  -0.000557287   -0.00329714  -0.000683286   -0.00145906   0.000444213   0.000258476   6.77796e-05   1.04759e-05   3.80569e-06  -1.04434e-05  -7.76500e-07   5.41359e-07   7.53960e-08  -1.82297e-09  -3.52200e-09  -2.28949e-11       3.04160       4.22779       3.97713       4.83101       4.06997       4.32710       3.23039       3.21568       2.36601       2.10232       1.37356       1.19500      0.759348      0.634033      0.382533      0.286857      0.140207      0.105172     0.0542808     0.0362452     0.0170319     0.0103660    0.00421262    0.00234825   0.000928368   0.000458537   0.000148686   6.94181e-05   2.06678e-05   8.54866e-06   1.99626e-06   7.10220e-07   1.27704e-07   3.60224e-08   4.58615e-09   8.81251e-10
  18  18 3440.3425    3.3098  2.1815 11.8883 -0.0043       1.05567  0.0573   0.0526   0.1048    0.1126   0.0000      0.331687   440.9762       4.39019       5.52490      -8.90683      -7.48543      -13.3973      -3.62168      -2.99263     0.0755185      0.916876       1.90865      -1.99422     -0.757074     -0.198854     0.0221557     -0.230153     0.0888857     0.0376068     -0.111447     0.0283714   -0.00693162    0.00959420    0.00172118  -0.000788836    0.00122191   0.000262410   6.20635e-05  -0.000110020   1.82872e-05   3.25427e-06   2.42646e-06   9.43869e-08   1.27458e-07  -3.86702e-08  -1.08706e-09  -1.74045e-10       3.49524       4.65835       4.71218       5.28160       4.85324       4.59036       3.92725       3.29600       2.83049       2.13946       1.72092       1.23396      0.924972      0.624923      0.432457      0.276712      0.178837      0.108590     0.0631140     0.0356375     0.0189278     0.0102586    0.00483798    0.00234836    0.00101849   0.000446194   0.000171307   6.86323e-05   2.31855e-05   8.11463e-06   2.42029e-06   6.61406e-07   1.65249e-07   3.22975e-08   6.29620e-09   7.95410e-10
  18  19 3582.9675    2.8655  3.2264 11.1638 -0.0007      0.899117  0.0696   0.0375   0.1229    0.0982   0.0000      0.188950   443.0752       15.3701       1.92621      -4.65040       7.20061      -1.01872       3.49069       1.33653       1.40179      -1.41366      -1.53768     0.0410838      0.924759      0.695739      0.293004      0.235340     -0.348423      0.191853     0.0158791     0.0146915     0.0506066   -0.00746884  -0.000101552   0.000566690    0.00179303   0.000340989  -0.000174006  -4.14168e-05   4.29611e-05   7.94441e-06   5.45825e-06  -6.12077e-07  -3.75756e-07  -5.75185e-08  -2.59918e-09  -4.56457e-10       4.26024       5.39803       5.92851       6.07479       5.77228       5.41967       4.72711       4.04535       3.30184       2.59459       1.95470       1.51761       1.09768      0.758918      0.510220      0.343112      0.208048      0.131628     0.0733203     0.0413186     0.0225721     0.0116872    0.00583514    0.00283973    0.00122822   0.000546067   0.000211445   8.09934e-05   2.97144e-05   9.95940e-06   2.85779e-06   8.13492e-07   1.91083e-07   4.06824e-08   6.54669e-09   7.94461e-10
  18  20 3725.7139    2.3696  4.6834 10.9007 -0.0019      0.561471  0.0900   0.0266   0.1584    0.0654   0.0000      0.129117   439.5824       8.58577       10.6507      -7.25952       7.76835      -10.6575      -1.19365       3.42771      -2.54003       1.24062       3.30940      -6.42137    -0.0364615       1.19616      0.638707      0.661949      0.417004      0.243360    -0.0920407     0.0352581    -0.0467290     0.0226566    0.00136761   -0.00499368   0.000100442   0.000341537   6.15685e-05  -8.25021e-06   5.42946e-05   9.52047e-06   9.25239e-07  -1.28589e-07   1.84377e-07   7.82003e-08  -7.59931e-10  -1.71703e-09       5.51449       7.15109       7.30446       7.48285       7.05912       6.78230       6.18319       5.31888       4.28191       3.47274       2.67403       2.02985       1.47093       1.03576      0.703846      0.447330      0.282167      0.166959     0.0957994     0.0536363     0.0283806     0.0147331    0.00723137    0.00340776    0.00156591   0.000666354   0.000275221   0.000104317   3.65005e-05   1.21838e-05   3.67798e-06   9.96832e-07   2.51481e-07   5.34075e-08   8.96322e-09   1.09308e-09
  18  21 3868.7029    2.0141  6.4435 10.3916 -0.0046      0.334890  0.1074   0.0191   0.1909    0.0532   0.0000     0.0827518   445.3062       6.08663       12.5699       3.67276      -11.4362      -21.1341      0.271118      -11.4099       3.66947       2.80262      -1.80346      0.644423       2.92651     -0.749982     -0.886722     -0.370867      0.179194     -0.275916      0.115976     0.0549072   0.000702996  -0.000192531   -0.00665001   0.000496959  -0.000481054  -0.000414304  -0.000781785   4.83151e-06   1.89669e-06  -1.87573e-05  -2.53205e-06  -7.75803e-08  -7.42844e-07  -7.31927e-10  -8.70882e-09  -6.50506e-10       6.17713       7.94394       8.52400       8.83002       8.53974       7.98472       6.95482       5.92422       4.99990       3.88603       3.05488       2.25220       1.66343       1.14860      0.787030      0.506354      0.326504      0.197014      0.115042     0.0651698     0.0350386     0.0186685    0.00885090    0.00451548    0.00180947   0.000868793   0.000319274   0.000130962   4.45750e-05   1.52786e-05   4.61824e-06   1.25621e-06   3.10209e-07   6.26508e-08   1.10774e-08   1.28283e-09
  18  22 4011.7520    1.6604  9.0231 10.1429 -0.0007      0.410129  0.1414   0.0148   0.2549    0.0441   0.0000     0.0653114   436.0577       20.4492       12.0891       16.9009       4.43948      -25.8794      0.900682       2.04429     -0.286215       4.27465      -4.86686      -1.14665      -2.83959       1.26792       2.78742     -0.974815     -0.253240     -0.165499      0.131044     0.0745510    -0.0335324     0.0166723     0.0132360    0.00628911   -0.00158559   -0.00121225  -0.000593284  -0.000227906  -2.58273e-05   3.73639e-05  -1.19772e-05  -1.39320e-06   1.62708e-07   9.81665e-08  -1.60476e-08   5.40057e-10       7.95054       10.2420       10.8368       11.1912       10.8708       9.95354       9.05305       7.65934       6.48369       5.07381       4.04688       2.98130       2.16168       1.48050       1.03679      0.653714      0.422129      0.251367      0.146826     0.0856414     0.0442274     0.0232196     0.0114021    0.00555692    0.00245817    0.00106543   0.000427348   0.000165043   5.58567e-05   1.95084e-05   5.87517e-06   1.58548e-06   4.02486e-07   8.19073e-08   1.46770e-08   1.63072e-09
  18  23 4154.8373    1.3721 11.5367 10.1353 -0.0030      0.371474  0.1918   0.0120   0.3361    0.0372   0.0000     0.0719474   442.7314       3.69353      -1.18093      -12.5358       19.0397      -3.04847       8.36313       17.2849      -4.60015      -6.61296      -5.71461       2.06027      -2.94259     -0.236695      -1.40802       1.51110     0.0337590    -0.0361472     -0.207852      0.115753     0.0608969     0.0717886     0.0230760   -0.00328258   -0.00403603   -0.00240786   0.000548999   0.000495251  -4.72073e-05  -1.25514e-05   1.31171e-08   3.67791e-06   2.34221e-07  -7.60419e-08  -2.49877e-09   2.37521e-10       9.98907       13.1761       14.0709       14.1727       13.9851       12.7358       11.3697       9.90445       8.08432       6.43809       5.03266       3.75594       2.70796       1.92156       1.27967      0.834757      0.532801      0.319018      0.187357      0.103964     0.0566432     0.0295802     0.0145956    0.00700654    0.00309446    0.00136467   0.000542408   0.000209554   7.38179e-05   2.43171e-05   7.65621e-06   2.12613e-06   5.19798e-07   1.08463e-07   1.79611e-08   2.04313e-09
  19   7 1867.3596    0.4504  0.3940  9.3190 -0.0034       12.6648  0.0229   0.0153   0.0375    0.0564   0.0000       2.09744   439.8599     -0.386620       15.6063      -1.75272      -4.69013     -0.958679      -1.37609      0.639435      0.477628      0.379713      0.535520     -0.135111     -0.361291    -0.0207974     -0.172766     -0.108155      0.167476      0.138315     0.0825096    0.00497527    0.00243709   -0.00266936   -0.00396649  -0.000530868  -0.000802115   5.37751e-05  -0.000139811   5.62436e-06  -1.05590e-05  -1.48012e-05  -6.47308e-06  -4.70567e-07   8.39064e-08  -2.31732e-08  -1.08380e-08   1.92898e-09       1.87928       2.26584       2.23672       2.30959       2.31908       2.33314       1.95628       1.67477       1.33980       1.27376       1.02578      0.807002      0.533215      0.350742      0.226548      0.159437      0.119520     0.0744391     0.0473594     0.0266245     0.0143758    0.00705322    0.00355988    0.00167080   0.000837603   0.000353386   0.000161325   6.09401e-05   2.71111e-05   9.53306e-06   3.38186e-06   1.00885e-06   3.27235e-07   7.77130e-08   1.97340e-08   4.28354e-09
  19   8 2021.8343    0.6711  0.4839  9.4018 -0.0080       8.82242  0.0309   0.0221   0.0431    0.0789   0.0000       1.28533   438.7109      -1.78796       16.2980     0.0475618      -2.86002      -3.81780      0.556133      0.408081      0.708141     -0.664779     -0.428782      0.356249    -0.0792893    -0.0279021     0.0884358      0.252055     -0.133363     0.0593814     0.0200383     0.0247000    0.00690915    0.00511574   -0.00138763    0.00388691  -0.000241432  -0.000362837   4.12168e-05   0.000118488  -1.39699e-05  -1.06292e-05   3.95308e-07   2.68055e-06   1.66526e-07  -3.42068e-08  -1.77443e-08  -5.14003e-10       2.52859       2.66722       2.74313       3.36755       3.42505       2.87737       2.09189       2.48015       2.14180       1.48362      0.940201      0.891918      0.779246      0.516681      0.275890      0.201793      0.150960      0.106439     0.0594538     0.0242439     0.0141110    0.00986878    0.00627941    0.00354270    0.00154089   0.000601127   0.000260857   8.31434e-05   2.87172e-05   1.07797e-05   3.92126e-06   1.14538e-06   3.58354e-07   1.02995e-07   2.56829e-08   4.55878e-09
  19   9 2173.8622    0.8993  0.7611  9.4270 -0.0038       6.44077  0.0298   0.0209   0.0525    0.1108   0.0000      0.910702   438.6221       6.61014       14.8700       6.55771       3.36143      -1.62870      -2.08222      -2.01262      -2.36750      -1.39105       1.05234      0.905867      0.288036      0.131484     -0.207972      0.187406      0.201196    -0.0202269     0.0330556    -0.0193881     0.0108166    0.00612325   -0.00194964   0.000633809  -0.000133838  -2.33580e-05   1.98386e-05  -0.000197351   2.48502e-05  -5.43746e-06  -7.28758e-07   1.36699e-07   1.43405e-07   1.21949e-08  -6.29804e-11  -9.74380e-09       1.91886       2.16434       2.64384       2.74998       2.50370       2.45843       2.22292       1.77723       1.57931       1.36447      0.932903      0.734272      0.584886      0.413063      0.266366      0.184990      0.128287     0.0779461     0.0450231     0.0283725     0.0158552    0.00863903    0.00437566    0.00247258    0.00114008   0.000485391   0.000197883   8.96310e-05   3.66110e-05   1.45872e-05   4.75432e-06   1.51266e-06   4.02496e-07   1.01747e-07   2.32621e-08   5.18964e-09
  19  10 2322.4921    1.2843  0.7908 10.1696 -0.0041       5.49651  0.0305   0.0301   0.0514    0.1144   0.0000      0.851464   437.6064       2.68655       10.6071      -1.39300      0.566027      -1.27639       1.56257     -0.160818       1.82737      -1.55765      0.220513       1.66900     -0.686499     -0.463716    -0.0256724      0.441511     0.0749007    -0.0694454     0.0145033     0.0285053    0.00394455    0.00836929    0.00685280  -4.76265e-05  -0.000777994  -0.000688494   0.000303598   0.000150747  -5.99813e-05   2.41229e-05   3.63834e-06  -2.43070e-07   1.90633e-07  -9.97599e-08  -7.41350e-10  -2.52363e-09       2.06694       2.39604       2.47808       2.65931       2.71400       2.53299       2.19216       1.85541       1.61525       1.36652       1.03646      0.767003      0.565219      0.432478      0.303663      0.194815      0.126832     0.0794007     0.0482665     0.0284480     0.0166819    0.00906487    0.00473663    0.00223366    0.00102143   0.000433127   0.000196342   8.08966e-05   3.23578e-05   1.14195e-05   3.91749e-06   1.25428e-06   3.73247e-07   9.48725e-08   2.28698e-08   4.65093e-09
  19  11 2468.2785    1.7401  0.9070 10.8434 -0.0022       2.49229  0.0362   0.0396   0.0582    0.1212   0.0000      0.859722   437.5484      0.305338       14.1511      -5.32357      -2.10393       5.45457      -3.06367      -1.14191       2.46556      -1.89276      0.770559     -0.354221     -0.915859      0.962823      0.129534     -0.134673     -0.311643    -0.0330778     0.0157107     0.0483840    0.00789144   -0.00385811   -0.00393934   -0.00535713    0.00109901  -6.94073e-05  -0.000197416  -4.91625e-05  -3.98612e-05  -9.75590e-06   2.05760e-06  -1.53170e-06  -1.99723e-07  -9.42486e-08   8.87328e-09  -5.02718e-09       1.92131       2.85300       2.80708       2.95833       2.93775       2.65649       2.54974       2.03319       1.86249       1.39036       1.22812      0.854979      0.660514      0.464315      0.306563      0.228966      0.130922     0.0956043     0.0496129     0.0339144     0.0175574    0.00963338    0.00477030    0.00241057    0.00120679   0.000500354   0.000249551   9.45425e-05   4.06662e-05   1.38730e-05   5.09919e-06   1.69758e-06   4.49079e-07   1.41642e-07   3.00809e-08   6.43130e-09
  19  12 2613.1636    2.2621  0.9572 11.2781 -0.0045       1.72899  0.0378   0.0490   0.0565    0.1410   0.0000      0.816511   437.2106     -0.586648       18.4467      -2.21270      -7.83432      -2.91544     -0.303130       1.00792      -2.06026     -0.707059      -1.53369     -0.751893      0.206072      0.802942     0.0613206     -0.284837     0.0456616    -0.0323255    -0.0748713  -0.000886480     0.0212378   -0.00962345   -0.00316237   -0.00232556   0.000291801   3.94896e-07  -0.000588090  -0.000195845   1.38584e-05   5.36530e-06  -1.17651e-06  -5.51412e-07   4.83649e-07  -2.30503e-08   1.57755e-09  -1.16671e-09       2.20668       2.58535       3.02414       3.09961       2.95053       2.93019       2.49030       2.07392       1.89219       1.42436       1.09384      0.894328      0.635189      0.451794      0.339886      0.229416      0.139368     0.0852394     0.0558806     0.0317366     0.0180998     0.0100620    0.00509119    0.00250445    0.00118679   0.000585704   0.000250313   9.93042e-05   3.69154e-05   1.48151e-05   5.39286e-06   1.74575e-06   5.13187e-07   1.22288e-07   2.74756e-08   5.48851e-09
  19  13 2758.0916    2.8777  0.9366 11.6036 -0.0049       1.53548  0.0358   0.0607   0.0540    0.1378   0.0000      0.751837   440.8214       6.09094       11.3555      -3.57588      -1.14752       1.15511       2.72730     -0.808071      -1.91690      -2.33019      0.564942      -1.08082     -0.533235      0.117468     0.0728458   -0.00547610      0.143095      0.197575    -0.0155223    -0.0338981     0.0173069     0.0124065    0.00581886   -0.00211571   -0.00101601  -3.26074e-05   0.000157249   5.09813e-05   3.12245e-05  -2.25310e-05  -1.56311e-06   1.53615e-06  -3.58409e-07  -8.60988e-08   2.81600e-08  -1.95562e-09       2.26397       2.89931       2.95733       3.01116       3.10374       2.82524       2.62039       2.12012       1.81651       1.40965       1.17704      0.877489      0.610161      0.465705      0.319140      0.219783      0.140391     0.0853244     0.0523843     0.0313799     0.0176395    0.00907347    0.00458599    0.00224200    0.00105778   0.000503478   0.000207771   8.88502e-05   3.35550e-05   1.18959e-05   3.97407e-06   1.31912e-06   4.03592e-07   1.09310e-07   2.41770e-08   5.27357e-09
  19  14 2902.6899    3.5149  0.8885 12.1981 -0.0075       1.60392  0.0319   0.0784   0.0560    0.1306   0.0000      0.741225   442.0985       1.41349       11.9649      -3.28271      -4.70381      -5.20925       2.72506      -4.28572      0.764493      -3.35744     0.0993929      -1.11707     -0.766794     -0.561162     -0.140979      0.395533    -0.0464672     0.0229648    -0.0649339    -0.0443471   -0.00820578   -0.00427940   -0.00514562   -0.00207649   0.000114673   0.000114904   0.000421676  -1.32666e-06  -2.89258e-05  -1.87633e-06   6.60454e-06  -8.59887e-07  -3.42854e-07  -1.45983e-07  -3.07717e-08   6.29728e-10       2.00267       2.54570       2.65251       2.80779       2.66983       2.53111       2.24591       2.08012       1.66940       1.35045       1.11970      0.830296      0.611549      0.423246      0.314557      0.207070      0.128971     0.0796010     0.0509390     0.0280239     0.0173837    0.00893977    0.00425258    0.00244201    0.00108101   0.000520316   0.000230186   0.000101467   3.30087e-05   1.33469e-05   4.51303e-06   1.39898e-06   4.23078e-07   1.15396e-07   2.78569e-08   5.15018e-09
  19  15 3046.7053    4.2188  0.9665 12.5538 -0.0042       1.06474  0.0335   0.0887   0.0584    0.1382   0.0000      0.664301   438.6189       4.86075       12.0123      -1.83731     -0.735175      -6.02368      0.520354      -4.36268      0.803167      -1.03599    -0.0832607     -0.637381     0.0951402      0.947816     0.0472680    0.00687513     -0.112796     0.0208481    -0.0399233     0.0336645   -0.00124752   -0.00170310    0.00193963    0.00516894   0.000973006   0.000147246  -0.000130197  -6.27596e-05   3.16806e-05  -1.73275e-07  -6.42208e-07  -2.32732e-06   6.54101e-08  -4.09058e-08  -4.09095e-08   1.03692e-09       2.12337       2.47870       2.98792       2.99392       2.90300       2.83725       2.32499       2.04872       1.77026       1.34594       1.09051      0.797996      0.576876      0.440378      0.315849      0.193531      0.132650     0.0818829     0.0472168     0.0298399     0.0173341    0.00912819    0.00469731    0.00245533    0.00114814   0.000488612   0.000223577   9.63764e-05   3.76251e-05   1.30042e-05   4.53143e-06   1.59160e-06   4.71471e-07   1.18022e-07   2.66201e-08   4.71817e-09
  19  16 3190.0876    4.0483  1.1533 13.0120 -0.0033       2.70890  0.0472   0.0872   0.0683    0.1174   0.0000      0.839034   436.8443       5.23089       16.6714      -7.97035     -0.365501      -5.99633       3.80723      -4.26280       3.24598     -0.836670      -1.04733      0.665384      0.100520      0.298654     -0.410794    -0.0734620      0.131768    -0.0428031     0.0181374    -0.0531206    -0.0171543    0.00552798    -0.0153845    0.00200842   -0.00178284  -0.000500290   0.000417552  -2.00060e-06   8.69134e-06   8.22028e-06  -3.99689e-06  -2.52792e-06  -5.61548e-07   9.63876e-08  -4.73658e-09   3.78814e-09       2.57225       3.57453       3.56148       3.99827       3.84370       3.52605       3.07829       2.57057       2.22748       1.70780       1.45841      0.993809      0.807974      0.515860      0.403930      0.257501      0.173911      0.103787     0.0676431     0.0382698     0.0226954     0.0118687    0.00619986    0.00311267    0.00134148   0.000723924   0.000252944   0.000130024   4.07685e-05   1.81763e-05   5.73400e-06   2.01405e-06   5.63769e-07   1.54236e-07   3.91978e-08   6.86971e-09
  19  17 3333.1075    3.7743  1.6620 12.2561 -0.0020      0.854197  0.0489   0.0628   0.0801    0.1015   0.0000      0.463521   435.3198       7.96462       12.1010       2.37668      -2.51775      -9.49850      -3.67943     -0.171886       2.26804      -3.35372      0.237727    -0.0956836      0.521114     -0.305102      0.215866    0.00728249    -0.0439258    -0.0850768    0.00628326    0.00363421    -0.0109673    -0.0142154   -0.00352327    0.00317018    0.00223085   0.000148333  -0.000379416  -0.000249831  -8.03875e-06   1.22324e-05   5.68546e-06   9.20607e-07   1.05728e-06   2.32974e-07   3.62799e-08   1.61230e-08       2.87753       3.58268       3.78322       3.89180       3.72719       3.70533       3.24739       2.77173       2.29867       1.90688       1.46256       1.14163      0.846926      0.604355      0.409897      0.278462      0.187564      0.114342     0.0705896     0.0397097     0.0227402     0.0115670    0.00627162    0.00303555    0.00148740   0.000655562   0.000282600   0.000117426   4.84524e-05   1.73216e-05   6.31562e-06   1.91260e-06   5.90137e-07   1.46692e-07   3.43680e-08   7.05126e-09
  19  18 3476.5022    3.0690  2.5480 11.5665 -0.0030       1.35090  0.0621   0.0425   0.1032    0.0904   0.0000      0.259534   443.1645       7.25609       15.7189      -1.36928      -8.17917      -12.7598       4.85538      -2.37298      -2.38926     -0.733408       1.47931      0.604817     -0.687947      -1.12375      0.632579     -0.294199     0.0228573      0.272444     0.0283165     0.0559644    0.00415740     0.0127464   -0.00597293   -0.00524082   0.000338518   0.000630888  -0.000768440  -0.000226777   4.46032e-05   1.94431e-06  -1.79536e-05   1.61450e-06   8.84146e-07  -3.96325e-08  -8.11626e-09   1.23040e-08       3.46737       4.41014       4.63018       4.92778       4.73436       4.41707       4.03001       3.42296       2.99781       2.31779       1.80890       1.41142       1.02887      0.762174      0.525177      0.355779      0.224935      0.139063     0.0833182     0.0500215     0.0283199     0.0150588    0.00800846    0.00396413    0.00193369   0.000884959   0.000376415   0.000155414   6.11768e-05   2.20895e-05   7.81630e-06   2.48754e-06   7.39402e-07   1.94694e-07   4.34380e-08   9.40721e-09
  19  19 3619.7926    2.6749  3.7923 11.0853 -0.0034      0.830104  0.0770   0.0313   0.1334    0.0741   0.0000      0.161341   437.0465       4.89172       9.32623       5.78529       7.58683      -3.07646      -6.67200     -0.467130      -1.04357      0.804701      -1.15502     0.0922512     -0.834015      0.434335    -0.0203198      0.256618     -0.108526    -0.0272460     -0.244642    -0.0244899    0.00763554   -0.00650102  -0.000401664    0.00475929   -0.00206892   3.05622e-06   0.000873733  -0.000210858  -4.68112e-05  -3.62402e-05   2.14227e-07  -4.93426e-07   8.13924e-07   9.71651e-08  -1.50128e-08  -7.43947e-09       4.30601       5.56501       5.88739       6.02583       5.88368       5.51003       5.12890       4.20731       3.64951       2.98870       2.39613       1.78449       1.34968      0.915473      0.636562      0.426050      0.284267      0.178273      0.107806     0.0626114     0.0348970     0.0185822    0.00943297    0.00486568    0.00231082    0.00103093   0.000459122   0.000190799   7.58884e-05   2.86632e-05   9.86529e-06   3.12333e-06   9.14591e-07   2.39378e-07   5.93689e-08   1.18438e-08
  19  20 3763.2803    2.2638  5.4154 10.5344 -0.0017      0.737581  0.0938   0.0226   0.1670    0.0624   0.0000      0.100490   442.0317       10.4577       9.87952      -3.67610      -3.20534      -16.8227      0.976612     -0.193457      -5.64009       2.15076       2.70250      -3.52970       1.74573       1.15466       1.22226     -0.150906    -0.0693983      0.242461    0.00106459     0.0540304     0.0456026     0.0127480    0.00550377  -0.000942134    0.00163634  -0.000818383    0.00101414   7.05612e-05   0.000178158  -5.46414e-05  -3.83651e-06  -2.90871e-06   3.52791e-06  -1.63728e-07  -4.27179e-08  -1.57434e-09       5.62174       6.93756       7.27682       7.54242       7.43065       7.05605       6.46515       5.55095       4.50433       3.51546       2.74363       2.10302       1.62719       1.19937      0.858969      0.563215      0.362852      0.222158      0.131143     0.0767810     0.0425256     0.0231455     0.0119577    0.00596034    0.00286491    0.00128800   0.000570466   0.000232666   9.19179e-05   3.32126e-05   1.13262e-05   3.67880e-06   1.06452e-06   2.83740e-07   6.77603e-08   1.35734e-08
  19  21 3906.4619    1.8658  7.3603 10.3146 -0.0019      0.379870  0.1173   0.0164   0.2113    0.0451   0.0000     0.0780841   435.3069       14.4786       22.4411      -3.67872      -4.28343      -8.99220       15.1376      -1.38939      -5.29612       1.85573       1.30926      -5.46812      -2.85023       2.06041      0.381440     -0.381280      0.300146    -0.0796467    -0.0329370     0.0211052     0.0625258    -0.0475393  -0.000290293    0.00122506   -0.00411507    0.00108149  -0.000135711  -9.87250e-05  -0.000259190  -3.01812e-05  -1.52167e-05   9.35512e-07   2.11849e-07   5.10421e-07  -1.18212e-07  -5.65831e-08       6.12359       8.19851       8.65838       9.00060       8.70839       8.25674       7.44103       6.41899       5.47058       4.33055       3.41710       2.61115       1.96878       1.40688      0.984108      0.652913      0.427889      0.262945      0.160771     0.0925388     0.0519224     0.0287145     0.0148801    0.00750941    0.00357006    0.00165538   0.000713825   0.000297623   0.000116397   4.39552e-05   1.51494e-05   4.91795e-06   1.47129e-06   3.89040e-07   9.23983e-08   1.89892e-08
  19  22 4049.7765    1.5743 10.2265 10.0987 -0.0004      0.329009  0.1564   0.0130   0.2778    0.0390   0.0000     0.0633000   434.0235       11.2489       14.0115       18.2808      -10.8500      -5.24328      0.432141       6.98673       16.9664      -2.62744      -3.99109      -1.50754       1.07809      -1.48363      0.158975     0.0314947     -0.552078     -0.143022      0.109606     0.0613389    0.00875271    -0.0827649    -0.0137919    0.00604307    0.00283442   0.000955745   -0.00182691   1.81107e-05  -9.58768e-05   0.000142251  -2.49837e-05   1.26782e-06   3.82121e-08   5.67855e-07   1.82234e-07   4.73426e-09       8.01912       10.2755       11.2348       11.3959       11.1725       10.1639       9.48428       8.23236       6.96749       5.66129       4.44496       3.37457       2.53281       1.80944       1.23214      0.832321      0.540682      0.335346      0.204931      0.118091     0.0660624     0.0365551     0.0191877    0.00953683    0.00468281    0.00208229   0.000946632   0.000375357   0.000153107   5.66699e-05   1.94138e-05   6.14887e-06   1.84087e-06   4.91002e-07   1.16598e-07   2.39319e-08
  19  23 4192.8020    1.3731 12.3498 10.0511 -0.0010      0.256770  0.1981   0.0113   0.3343    0.0354   0.0000     0.0656799   443.3283      -22.3513       2.07650      0.312144       12.7336      -4.09224       2.64264      -1.83505       2.01795     -0.340277      -7.74092      -7.57713       3.22384       4.48277      0.322111      -1.33861     -0.430040      0.303710     -0.165108     -0.347623     0.0954906     0.0292564   -0.00908779   -0.00251070   -0.00920859   -0.00137401   0.000201295  -0.000200405   8.02997e-05   1.36212e-05  -3.04872e-06   3.27258e-06   3.58202e-06  -5.41959e-07   1.89360e-07  -2.72692e-08       9.44962       12.6218       13.6320       13.9189       13.7911       12.6166       11.4699       9.73430       8.36263       6.62136       5.37628       3.98392       2.99895       2.11452       1.45925      0.995741      0.635313      0.408942      0.248433      0.143547     0.0815735     0.0443790     0.0234525     0.0115628    0.00563098    0.00254726    0.00114297   0.000462641   0.000183993   6.76802e-05   2.38488e-05   7.52127e-06   2.23529e-06   6.14807e-07   1.42180e-07   2.86670e-08
  19  24 4336.0040    1.1031 14.8856 10.0088 -0.0031     0.0263253  0.2810   0.0090   0.4376    0.0316   0.0000     0.0767007   406.5710       15.5052      -22.6721       7.63359       17.2585      -20.3266      -17.2301      -7.19217       14.2507      -1.56322       4.51522      -2.10767       4.98915      0.255032    -0.0969440     -0.426884     -0.842579      0.491386    -0.0136094      0.247633     0.0693461    -0.0666993    -0.0407440     0.0112479    0.00592826   0.000135961   -0.00124171   0.000532892  -1.81088e-05  -3.02413e-06  -6.35557e-05  -9.35350e-07  -7.84442e-07  -2.50889e-07  -4.65884e-08  -1.28333e-08       11.9866       16.0163       16.8718       17.8530       17.2733       16.4046       14.4258       12.5061       10.7962       8.67365       6.95276       5.19170       3.94518       2.76572       1.97251       1.30594      0.855581      0.540707      0.331637      0.195612      0.109858     0.0610115     0.0319511     0.0158617    0.00752503    0.00355110    0.00151064   0.000637609   0.000247615   9.26506e-05   3.20566e-05   1.04130e-05   3.03826e-06   8.09234e-07   1.89502e-07   3.73776e-08
  19  25 4480.0144    0.9309 17.2157  9.9027 -0.0033      0.111098  0.3581   0.0076   0.5271    0.0282   0.0000     0.0878374   458.1836       17.0354      -1.15541       7.79429       4.60689      -2.27053       4.95016      -12.8086      -6.04243       7.05589       5.69617      0.480803      -2.80257      0.644360       5.50116      -3.10503      -1.59021      0.672504     -0.431115      0.212397      0.102273    -0.0923101    -0.0542286     0.0627448     0.0253510   -0.00940276   -0.00163642  -0.000493106  -7.14090e-05   9.91227e-05  -2.79753e-05  -4.56100e-06  -1.59070e-06   4.39309e-07  -2.57723e-07   4.00474e-08       14.0865       18.5828       20.0940       20.9678       20.4042       18.8686       17.2047       14.8657       12.5599       10.2044       8.21029       6.18837       4.60539       3.28948       2.32232       1.55823       1.02294      0.641647      0.396045      0.234401      0.133937     0.0731001     0.0377991     0.0193598    0.00934716    0.00426913    0.00190835   0.000791507   0.000308926   0.000114774   3.92458e-05   1.24240e-05   3.68181e-06   9.69194e-07   2.26017e-07   4.53364e-08
  20   7 1893.9569    0.4968  0.3510  9.3784 -0.0108       9.70934  0.0208   0.0181   0.0321    0.0585   0.0000       1.85910   437.6800    -0.0606788       16.5718      0.770609      -3.56848       2.49350     -0.364072     -0.139233    -0.0394716      -1.01257    -0.0799103     -0.633714      0.368389      0.388641      0.218970      0.195312    -0.0439925     0.0754350    -0.0618455     0.0191699    0.00144129  -0.000206553    0.00317557    0.00316314   -0.00165186  -0.000456998  -0.000715549  -5.05706e-05   2.74706e-05   1.48700e-05   3.88673e-06   1.05474e-06  -1.22159e-07   4.84679e-07   1.02476e-07   1.21404e-08       1.35953       1.67847       1.96919       2.08860       1.76122       1.95602       1.60027       1.40065       1.33211       1.08706      0.804287      0.679623      0.530152      0.308961      0.276515      0.159599     0.0994617     0.0795748     0.0473567     0.0249864     0.0161383    0.00938907    0.00496025    0.00265078    0.00145776   0.000630891   0.000266423   0.000147178   6.04266e-05   2.29795e-05   8.25933e-06   3.20851e-06   1.31985e-06   3.94641e-07   9.81584e-08   2.36408e-08
  20   9 2203.2430    0.9835  0.7900  9.5032 -0.0025       5.59234  0.0272   0.0226   0.0545    0.1296   0.0000      0.874817   438.5472     -0.714089       14.6372      -2.30555     -0.319428       1.02845      -1.60767      -2.07013      0.437955     -0.451936     -0.541961      0.530934      0.815457      0.139758     0.0612093     0.0404981     -0.202243    -0.0173894     0.0596506    -0.0224010    0.00803650    -0.0118026     0.0247627   0.000595673    0.00101226  -0.000125798  -2.31366e-05  -0.000117202  -2.64358e-05   9.20799e-06  -8.93794e-06  -2.13656e-06  -5.56713e-07   9.88634e-08   1.01857e-08  -7.72795e-09       1.62782       2.16285       2.22086       2.35538       2.36998       2.09053       2.08090       1.63600       1.51984       1.15711       1.00256      0.739042      0.555519      0.418646      0.283101      0.204451      0.126365     0.0886472     0.0521519     0.0330739     0.0181839     0.0102798    0.00599434    0.00291250    0.00148033   0.000666633   0.000335913   0.000138817   6.18846e-05   2.44188e-05   9.20806e-06   3.33559e-06   1.05339e-06   3.57777e-07   9.51846e-08   2.59818e-08
  20  10 2352.5465    1.3413  0.8295 10.2929 -0.0087       3.06453  0.0332   0.0314   0.0528    0.1178   0.0000      0.793506   440.0618       3.48047       14.2071       1.77955       3.63989      -1.26801     -0.514231      -3.12267      -4.24406      -1.05152      -2.19906      -1.42581     -0.216366     -0.277864     0.0173134     0.0518203    -0.0712760     0.0809443     0.0649592     0.0352725    -0.0192291     0.0100860    0.00104174   -0.00149147   0.000248352   -0.00107117   0.000109144  -0.000137429  -7.70694e-05   2.67032e-05   7.00494e-06  -3.28231e-06  -7.16887e-07  -4.81477e-09   1.98333e-07  -1.33915e-08       2.35154       2.94469       3.12623       2.90867       2.64089       2.62593       2.45701       2.21213       2.14161       1.66604       1.36607       1.11756      0.768978      0.534381      0.367671      0.250699      0.154287      0.105285     0.0624767     0.0367426     0.0215792     0.0114100    0.00609846    0.00298706    0.00162644   0.000742524   0.000375572   0.000158662   7.46027e-05   2.51369e-05   1.03118e-05   3.56456e-06   1.37427e-06   4.17041e-07   1.16474e-07   2.82094e-08
  20  11 2499.0814    1.7964  1.0344 10.7873 -0.0072       3.26385  0.0365   0.0374   0.0607    0.1465   0.0000      0.764159   439.6102       3.44557       12.5309     -0.611065       1.56389      -5.30155      -1.86349     -0.813768     -0.863916      -1.49704      0.799980      0.655238      -1.28039      0.748903     -0.171614      0.154419     -0.167810      0.132037    -0.0595775    -0.0448714    -0.0247274    -0.0172758    0.00391017   -0.00406636   1.34342e-05   0.000673702   0.000351145  -0.000205093  -5.39704e-05  -5.02173e-05  -5.90894e-06   4.57661e-06   2.25955e-06  -3.82506e-07   1.41216e-07   6.00656e-09       2.13677       2.61338       2.82635       2.99430       2.84892       2.63116       2.48680       2.16909       1.79516       1.50572       1.18137      0.891484      0.654217      0.515595      0.375990      0.252249      0.160644     0.0987985     0.0673395     0.0371467     0.0216948     0.0130545    0.00737924    0.00377868    0.00181290   0.000857066   0.000385504   0.000198975   7.87039e-05   3.20188e-05   1.17631e-05   4.28553e-06   1.33887e-06   4.08152e-07   1.23904e-07   2.93251e-08
  20  12 2645.0704    2.3946  0.9687 11.4573 -0.0053       3.44438  0.0354   0.0502   0.0584    0.1265   0.0000      0.811706   438.1553      0.708229       14.4650     -0.550130       3.21001       3.89706       1.06974      -4.21475       2.01853       2.25985       2.98638     -0.599115     -0.456431     -0.766122     -0.461881     -0.227204     -0.257658    -0.0765064    -0.0140710    -0.0291356    -0.0313841   -0.00653430   -0.00563211   -0.00234472   -0.00143085  -0.000319664  -7.38065e-05  -0.000284129   2.71564e-05   2.02077e-06  -2.64933e-06   7.25339e-06  -1.31702e-06   1.67030e-09   7.65438e-08  -4.13068e-08       1.97575       2.60540       2.84403       2.89379       2.92643       2.64395       2.57055       2.08550       1.73824       1.48436       1.11004      0.872868      0.660763      0.501296      0.343593      0.235844      0.166754     0.0999413     0.0689267     0.0355723     0.0249307     0.0117593    0.00728025    0.00368652    0.00184418   0.000973655   0.000388126   0.000203621   7.11411e-05   3.64748e-05   1.23579e-05   4.55479e-06   1.65298e-06   3.87537e-07   1.34080e-07   3.08321e-08
  20  13 2790.8067    3.1084  0.8897 11.7901 -0.0016       1.88734  0.0321   0.0654   0.0518    0.1310   0.0000      0.751042   438.8230       4.13467       15.3182      -2.31293      -3.27152      -2.03992      0.534369     -0.295471      -1.06907       1.51504     -0.795594      0.189684      0.298128     -0.387693     -0.123394      0.326369    -0.0259803   -0.00896735    -0.0214982     0.0408528   -0.00614711   -0.00759962   -0.00392285  -0.000459602   0.000391291   0.000211296   0.000627056  -7.93755e-05   1.58905e-05   1.10965e-06  -2.40497e-05  -7.50442e-07   1.04012e-07  -2.24020e-07  -1.13747e-07  -1.02741e-08       1.88360       2.39054       2.67559       2.82943       2.50918       2.44123       2.32656       1.85502       1.68320       1.40969       1.12368      0.819934      0.649169      0.450467      0.313823      0.216229      0.139240     0.0938572     0.0546611     0.0350552     0.0200139     0.0116073    0.00604296    0.00324981    0.00167497   0.000784431   0.000381403   0.000153213   7.38350e-05   2.76339e-05   1.19764e-05   4.01577e-06   1.37476e-06   4.11623e-07   1.02200e-07   2.82864e-08
  20  14 2936.0435    3.6418  0.9297 12.3916 -0.0239       1.41542  0.0314   0.0823   0.0575    0.1213   0.0000      0.560066   435.8416       4.68998       16.6875      -2.70996      -3.73076     -0.694139      0.759437      -4.30523      -1.90399      -3.80116       1.58268    -0.0550752     -0.599509     0.0767800      0.582706     0.0928773     -0.220991     0.0659551     0.0265783   -0.00955409   -0.00539249     0.0106992   -0.00497297   -0.00427249   0.000239144  -0.000388945   0.000480272   0.000170860   9.42000e-05  -9.81627e-06  -1.89553e-05   2.89264e-06  -2.14980e-06  -4.30397e-07  -7.01035e-08   2.33984e-08       1.81777       2.39338       2.44209       2.64644       2.51019       2.44999       2.22729       1.89645       1.66899       1.29283       1.06768      0.761624      0.622164      0.458372      0.327644      0.224294      0.142012      0.101138     0.0566695     0.0359191     0.0193776     0.0117516    0.00602634    0.00334434    0.00169344   0.000790225   0.000359453   0.000157611   7.18082e-05   2.73839e-05   1.07149e-05   3.74386e-06   1.27136e-06   4.08113e-07   1.05009e-07   3.14661e-08
  20  15 3080.5308    4.1425  0.9555 12.8378 -0.0022     -0.696140  0.0362   0.0886   0.0575    0.1148   0.0000      0.586325   441.4951       2.46295       9.48278      -4.02457      0.279601      -8.33962       2.41256      -1.36767       1.70689      -2.36442     -0.860447       1.01086     -0.503421     -0.539546     -0.151093     -0.287551    -0.0267000     0.0931648     0.0136755     0.0204345    0.00349659    0.00214373     0.0147278   -0.00434359  -0.000795162    0.00113080  -8.97005e-05  -0.000563728   0.000134827  -9.54701e-06   2.25508e-05   6.64620e-06  -7.48310e-07  -4.75163e-07   1.30697e-07  -1.38283e-08       2.05212       2.78144       2.79371       3.07950       2.94316       2.80699       2.60337       2.00086       1.89636       1.47296       1.26433      0.878240      0.702654      0.493197      0.364270      0.260112      0.158484      0.103453     0.0649285     0.0411359     0.0230613     0.0132436    0.00757740    0.00368004    0.00174281   0.000834882   0.000402687   0.000186175   7.22267e-05   3.06400e-05   1.18676e-05   4.33829e-06   1.47822e-06   4.26509e-07   1.22125e-07   3.11948e-08
  20  16 3224.4946    4.0394  1.2198 12.7078 -0.0067     -0.371387  0.0447   0.0753   0.0692    0.1059   0.0000      0.594371   438.1882       5.12292       12.0942      -4.38541      -3.86818      -5.13145       4.59789      0.784900      0.764351      -4.19505     -0.291204     -0.653456     -0.274692      0.353688     -0.245760      0.470492     0.0263003      0.122393    -0.0105259     0.0466804   -0.00355347    0.00966771  -0.000354976   -0.00184520    0.00142988  -0.000679659  -0.000731570   0.000119271   2.85762e-05  -5.13378e-05   6.62885e-06   3.20844e-06   7.39108e-07  -3.62597e-07  -9.01706e-08   3.30806e-08       2.32437       3.11205       3.29534       3.61227       3.20246       3.18001       2.95839       2.33020       2.09085       1.73537       1.37695      0.996231      0.781074      0.557463      0.402064      0.269170      0.182137      0.112757     0.0731308     0.0426011     0.0258907     0.0137763    0.00805147    0.00392867    0.00201835   0.000926988   0.000454108   0.000193090   8.49944e-05   3.51791e-05   1.38619e-05   4.95388e-06   1.66070e-06   4.91651e-07   1.36780e-07   3.33625e-08
  20  17 3368.3474    3.6473  1.9213 12.0850 -0.0019       1.11315  0.0503   0.0539   0.0833    0.0857   0.0000      0.281885   432.6575       6.47616      0.298881      -6.23296      -1.71614      -7.30377       4.85988      -4.10235       1.78808      -1.77107       1.69290     -0.210674      0.506799      0.963114    -0.0415219      0.456666     -0.279225      0.195318     0.0287220     0.0499666   2.32616e-05  -0.000877929     0.0150473     0.0107082   0.000100201    0.00108053  -0.000180200   9.41566e-05  -6.79988e-06  -5.83452e-06  -2.19243e-05  -4.16140e-06  -5.31101e-08  -5.94392e-07   1.85712e-07   1.59582e-08       2.72506       3.46238       3.69145       3.98336       3.72327       3.64528       3.28937       2.80874       2.41129       1.94495       1.60667       1.21235      0.943870      0.660290      0.467146      0.314936      0.219187      0.143407     0.0875185     0.0531988     0.0320831     0.0174135    0.00950113    0.00483224    0.00265522    0.00124378   0.000570342   0.000252775   0.000110013   4.30578e-05   1.71346e-05   5.70625e-06   1.99235e-06   5.93457e-07   1.66392e-07   4.30070e-08
  20  18 3512.3202    3.0005  2.9987 11.4616 -0.0023       1.33595  0.0646   0.0369   0.1128    0.0729   0.0000      0.209059   433.6031       5.59410       15.5972      -5.38848      -6.09449      -10.0996      0.160449      -1.16033     0.0469956      -5.09696      -4.67424      -1.55928       2.13354       1.23775    -0.0587326    -0.0895973     -0.229453      0.446853     0.0749904    -0.0340479   -0.00260647     0.0232742    0.00187324    0.00255032   0.000848923   0.000602606  -0.000894836   0.000341201   2.17484e-05   4.80299e-05  -2.17860e-05   7.54177e-07   5.89907e-06  -3.61912e-09  -4.23188e-07  -1.07085e-08       3.47819       4.41906       4.67827       4.85379       4.75640       4.70297       4.20171       3.55795       2.95420       2.54328       2.05332       1.55836       1.20712      0.843052      0.597087      0.416759      0.284197      0.180704      0.118608     0.0691346     0.0416029     0.0223267     0.0124282    0.00617463    0.00315632    0.00150066   0.000703271   0.000311588   0.000130526   5.32930e-05   2.10399e-05   7.50234e-06   2.56983e-06   7.38329e-07   2.17390e-07   5.60619e-08
  20  19 3656.0607    2.5261  4.0878 10.9766 -0.0034      0.785003  0.0769   0.0273   0.1363    0.0680   0.0000      0.139450   437.0641       6.88677       23.4308      0.310082      -14.5076      -15.3912      -5.52683      -8.90801      -2.60682      -6.78872      -2.33475      0.704755      0.814084      0.809644      0.640712     -0.105655     -0.105681     -0.182593     0.0460039     0.0466002     0.0532720    -0.0263898   0.000556868   -0.00449834   -0.00452691    0.00219621   0.000283660  -0.000257274   0.000106415  -6.90703e-06   1.27271e-05   1.83361e-05   2.26421e-06  -1.51774e-06  -4.80872e-07  -1.38765e-07       4.24991       5.41815       5.65476       6.05258       5.96153       5.60237       4.95792       4.35212       3.82169       3.15040       2.48087       1.93135       1.44052       1.04177      0.738952      0.512436      0.336537      0.214238      0.135936     0.0821863     0.0490313     0.0282090     0.0149354    0.00783957    0.00407279    0.00187901   0.000902877   0.000376200   0.000167880   6.21884e-05   2.46956e-05   8.94232e-06   2.96681e-06   9.33354e-07   2.60566e-07   6.74188e-08
  20  20 3799.9077    2.1488  6.1033 10.4434 -0.0016      0.506710  0.0958   0.0195   0.1788    0.0549   0.0000     0.0847899   440.0320       9.20832       5.06259      -9.41548      -9.20941       1.06478      -1.32610      -9.45115       1.59262      -1.78770      -4.85893       3.65820      -3.23827     -0.682078      0.589701      0.545108     -0.831625      0.100333    -0.0464502     -0.128863     0.0505037     0.0420054    -0.0268807   -0.00386088    0.00646094   0.000376139   0.000277309  -0.000667701  -5.36322e-05  -0.000155465  -3.42616e-05   2.40430e-06  -2.08581e-08  -5.31981e-07   2.18068e-07  -9.72184e-09       5.09353       6.60968       7.03580       7.41786       7.15424       6.59008       6.24353       5.35316       4.66062       3.82921       3.05747       2.38159       1.77700       1.28908      0.910686      0.626787      0.415325      0.262966      0.163019      0.100040     0.0583260     0.0327681     0.0178020    0.00923959    0.00470808    0.00227185    0.00108317   0.000466764   0.000201678   7.95945e-05   3.10523e-05   1.09516e-05   3.67363e-06   1.14598e-06   3.15404e-07   8.31317e-08
  20  21 3943.6937    1.8085  8.6148 10.1829 -0.0000      0.414527  0.1269   0.0145   0.2292    0.0428   0.0000     0.0655720   433.8340       28.2215       9.04841      -12.8771      -25.0541       3.37795       5.66194      -11.5779       9.04350       2.87762       6.08673       1.06551       2.54943      -1.33243       2.11889      0.298189     -0.703888     0.0312028     0.0387650     0.0330169     0.0659261     0.0865133    -0.0337471     0.0121199   0.000699316   0.000769675   0.000940686   0.000630483  -0.000211769  -5.09515e-05   4.44891e-05   1.68380e-05  -2.06465e-06   1.06270e-06  -1.81870e-07  -2.70106e-08       6.39397       8.32048       8.86057       9.21199       8.87234       8.59969       7.82956       6.87954       5.78521       4.83638       3.86398       3.03632       2.23967       1.67307       1.15732      0.807629      0.533204      0.347721      0.212989      0.131580     0.0747227     0.0426339     0.0227514     0.0120790    0.00592466    0.00293086    0.00135380   0.000604320   0.000255099   0.000105186   3.96573e-05   1.44045e-05   4.73322e-06   1.52278e-06   4.24931e-07   1.11798e-07
  20  22 4087.2226    1.5706 10.4437 10.0867 -0.0020      0.221694  0.1548   0.0124   0.2747    0.0381   0.0000     0.0613978   449.6975       8.08607       13.5494      -9.89485      0.655352      -6.77302       17.7641      -12.0760       5.20963      -9.79598       4.37468       3.51320      -3.25007       2.55716       2.23870     0.0426095     -0.625894      0.184788    -0.0561436     0.0906983      0.172568    -0.0400549    -0.0109505   -0.00922505   -0.00395059    0.00293065   1.59499e-05  -0.000179331  -0.000433347   7.46198e-05   3.50057e-05   1.15042e-05   3.19924e-06   2.34695e-07   3.92809e-07   7.63695e-08       7.46699       9.93318       10.7054       10.9788       10.6590       10.0524       9.15265       8.22101       6.88624       5.68980       4.56786       3.51743       2.66509       1.92508       1.37577      0.938308      0.624532      0.396182      0.250065      0.148557     0.0880760     0.0494711     0.0266765     0.0141178    0.00713707    0.00346807    0.00162697   0.000719661   0.000309497   0.000123383   4.69185e-05   1.70287e-05   5.70238e-06   1.77498e-06   5.12272e-07   1.34292e-07
  20  23 4231.0448    1.2801 12.5764 10.1090  0.0001      0.159379  0.2089   0.0105   0.3490    0.0332   0.0000     0.0677669   412.7578       8.78646       16.0229       6.39178      -13.3960      -17.3241       15.7214     -0.762240       1.91550       10.7500       6.19264       5.12729      0.954308      -1.51001      -1.14585      0.650210      0.565679     -0.199005     -0.508914     -0.220120    -0.0534850     0.0576111    -0.0295341    -0.0315935   -0.00866978    0.00604043   0.000693486   -0.00177106   0.000453092  -6.28594e-05  -0.000158515   1.22082e-05   6.32426e-06   3.11090e-06   4.99336e-08   2.17890e-08       9.47040       12.2474       13.3771       13.7032       13.3073       12.7800       11.4630       10.2161       8.67233       7.09415       5.64325       4.37184       3.30072       2.46962       1.74351       1.19817      0.791373      0.517341      0.316513      0.192927      0.112072     0.0633245     0.0350349     0.0183585    0.00925277    0.00451514    0.00205967   0.000938911   0.000388588   0.000161688   6.10056e-05   2.17460e-05   7.39908e-06   2.33895e-06   6.56833e-07   1.71423e-07
  20  24 4374.6241    1.0578 15.8446 10.0288  0.0016      0.147928  0.3009   0.0083   0.4604    0.0295   0.0000     0.0802385   424.8629       27.6731       27.6585      -19.3359       4.34775      -10.0715       23.5203       8.38871      -6.49919      -3.37432       11.8554       1.57584      0.746184       4.23863      -2.08808      -1.30712     -0.342116      0.800920     -0.207592      0.115690    -0.0126882     -0.107037     0.0142253     0.0110820    0.00366894    0.00903481   0.000763456   -0.00131623  -3.43929e-05   0.000159740   0.000129665  -3.43964e-05  -1.47995e-05   1.36902e-06   1.69955e-06  -1.32399e-08       11.9224       15.8487       17.0366       18.0153       17.2468       16.6158       14.7002       13.2627       11.1009       9.17233       7.40609       5.71082       4.31048       3.18714       2.21418       1.55305       1.02591      0.674628      0.421677      0.253594      0.150455     0.0848952     0.0463611     0.0242683     0.0126327    0.00607011    0.00279232    0.00127096   0.000534439   0.000216612   8.24029e-05   2.94407e-05   9.94806e-06   3.04082e-06   8.76079e-07   2.28466e-07
  21   7 1919.8718    0.5251  0.4563  9.2691 -0.0005       9.82275  0.0242   0.0162   0.0414    0.0645   0.0000       1.56710   438.2173       3.07924       15.6663     -0.412580      -2.68018      0.595744       2.66944     -0.150842      -2.15354     -0.249222     0.0434521      0.701421      0.168778    -0.0805706    -0.0619082      0.133419    -0.0292183    -0.0875453      0.106093      0.102170    -0.0118020   -0.00893708   -0.00340689    0.00567687    0.00155734   -0.00135222   3.89712e-06  -0.000365124   6.43046e-05   1.31077e-05  -8.48890e-06  -7.62005e-06   2.25317e-06   3.66504e-07   3.03273e-07  -6.41127e-08       1.54352       1.87143       2.04345       2.06936       2.10502       2.05777       1.94995       1.67740       1.49602       1.03029       1.15701      0.721058      0.620011      0.434671      0.279022      0.209653      0.147499      0.107247     0.0663699     0.0498734     0.0231380     0.0159580    0.00776404    0.00372110    0.00217704    0.00111094   0.000563715   0.000224855   0.000142429   4.71114e-05   2.26879e-05   8.32550e-06   3.13334e-06   1.02011e-06   2.80409e-07   1.23114e-07
  21   8 2077.8377    0.7455  0.6014  9.3448 -0.0038       7.99816  0.0270   0.0185   0.0426    0.0902   0.0000       1.14451   436.4398       1.66921       16.3430     -0.662852      -2.27980      -2.87236    -0.0313518      -1.31936       1.80397      -1.92258     -0.907268      0.908716      0.534176      0.463111      0.426552     0.0981009   -0.00862485    -0.0755411    -0.0106820    -0.0155694   -0.00898998    -0.0134508    -0.0121759   -0.00189850   -0.00218790  -0.000608756   0.000185342   0.000196826   0.000116550  -2.89748e-05  -1.15703e-06   1.67039e-06  -2.46918e-06   2.90997e-07  -1.33660e-07  -1.27496e-07       1.83737       2.42781       2.67616       2.74361       2.78380       2.69568       2.38881       1.87180       1.53611       1.30075       1.00139      0.836893      0.602532      0.419760      0.301165      0.200725      0.148833      0.101295     0.0648227     0.0432648     0.0248365     0.0148620    0.00774370    0.00418218    0.00209155    0.00106262   0.000486296   0.000242538   9.65870e-05   4.55540e-05   1.68657e-05   7.34524e-06   2.66881e-06   9.46346e-07   3.15242e-07   1.03366e-07
  21   9 2231.9997    1.0355  0.7400  9.9961 -0.0079       4.85466  0.0267   0.0242   0.0494    0.1026   0.0000      0.896231   437.5620      -2.54493       9.84339       1.77941      -1.16116      -4.49422    -0.0309180      -1.64628       2.42559     -0.316297      -1.02280      -1.87315      0.344509      0.141476     -0.112449     -0.204384    -0.0761387    -0.0667284      0.124824    0.00659578    -0.0177056    -0.0301164     0.0153508   -0.00156327   -0.00148943  -0.000899562  -0.000249868   6.54343e-05  -0.000190183  -9.46681e-05  -1.44613e-06   2.23955e-05  -5.78796e-07  -7.33184e-07  -1.35148e-07   9.03289e-08       1.72846       2.08395       2.29186       2.37141       2.27087       2.25682       2.07318       1.71815       1.49479       1.23845       1.05693      0.826290      0.598047      0.438391      0.321625      0.227307      0.149625      0.101101     0.0645970     0.0412057     0.0249939     0.0143791    0.00808741    0.00438941    0.00216075    0.00106790   0.000517765   0.000248785   0.000115086   4.91516e-05   2.06388e-05   8.06903e-06   2.87208e-06   1.01176e-06   3.31339e-07   9.87926e-08
  21  10 2382.0220    1.4354  0.9453 10.3624 -0.0016       3.21421  0.0337   0.0291   0.0564    0.1206   0.0000      0.758750   439.4557      -3.59108       16.3997       3.54639      -5.65490     -0.513794      -1.33010      0.464613       1.45489      0.849073      0.253767       1.50376      0.148189     -0.535660    -0.0505686      0.213586    -0.0909334    -0.0225123    0.00920979    -0.0380403     0.0302270    0.00940936   -0.00443923   -0.00222037    0.00165350   0.000626633  -0.000342597  -3.88620e-05   0.000188030   6.34739e-06  -1.94309e-05  -1.23104e-05   3.23819e-06   1.43010e-06  -2.33980e-07   6.55829e-08       2.01411       2.55956       2.58780       2.70364       2.48603       2.51526       2.41710       2.09827       1.85260       1.54974       1.20483      0.932615      0.730349      0.561762      0.411991      0.297686      0.199640      0.121269     0.0774687     0.0467913     0.0288802     0.0162763    0.00926618    0.00519455    0.00250621    0.00134410   0.000628351   0.000307936   0.000134631   5.73651e-05   2.35172e-05   9.79182e-06   3.41217e-06   1.31812e-06   3.78232e-07   1.15053e-07
  21  11 2529.4280    1.9536  0.9474 10.9937 -0.0062       3.24479  0.0342   0.0391   0.0527    0.1174   0.0000      0.722141   438.2482       1.98910       11.9800      0.243091      -1.95704      -2.12707      -4.67242     -0.588063      0.620396      0.262024     0.0925581     0.0302198     -0.147659     -0.262738   -0.00932145    -0.0330326      0.220216      0.218888    0.00342887    -0.0681068   -0.00916047     0.0294380    0.00355976   -0.00651678   -0.00361618   0.000363724   -0.00102522   2.84600e-05  -2.79250e-05  -7.07887e-05   3.97694e-05   1.10027e-05  -4.19686e-06  -2.06598e-06  -1.73422e-07  -4.48647e-08       1.87545       2.39058       2.50182       2.62790       2.75041       2.38768       2.30273       1.95281       1.72160       1.45420       1.16204      0.909985      0.673325      0.511892      0.377256      0.255880      0.182766      0.113051     0.0733911     0.0446366     0.0273457     0.0178478    0.00921680    0.00500203    0.00276802    0.00137923   0.000680090   0.000298442   0.000135715   6.08251e-05   2.44825e-05   9.07977e-06   3.48993e-06   1.19513e-06   3.56431e-07   1.16167e-07
  21  12 2676.3725    2.6187  0.9767 11.5941 -0.0023       4.18931  0.0322   0.0539   0.0586    0.1229   0.0000      0.718948   436.3271     -0.143604       12.5223      -2.72688     -0.907283      -2.72110      -2.62729      -2.87898      0.359574      0.487870      -1.49613     -0.190291     -0.442738      0.566985      0.336705     -0.361166     -0.179679     0.0561356    -0.0498737     0.0290688    0.00207240   -0.00805807    0.00325894   -0.00102701    0.00123022   0.000271086   0.000483812  -3.85148e-05  -0.000283941   0.000102678   2.42797e-05  -2.24894e-07  -4.82517e-06   6.05806e-07   7.68034e-08   1.94541e-07       1.80874       2.41142       2.55864       2.60172       2.41270       2.50474       2.10497       2.09699       1.70328       1.45208       1.13532      0.933895      0.680126      0.528920      0.368929      0.262607      0.174463      0.116681     0.0704487     0.0435092     0.0266351     0.0156139    0.00817509    0.00465015    0.00239403    0.00121809   0.000631425   0.000283623   0.000124837   5.52950e-05   2.34496e-05   8.52533e-06   3.22648e-06   1.14246e-06   3.80603e-07   1.20018e-07
  21  13 2823.1074    3.2244  0.9256 11.7214 -0.0059       2.06471  0.0316   0.0653   0.0542    0.1541   0.0000      0.765065   440.2376       3.37617       15.8915      -1.82175      -5.13958      -3.53066     0.0782723      -1.64081      -3.50562     -0.350664       1.81009     -0.880204      0.324358      0.411718      0.108974     -0.311056     0.0612585      0.136545     0.0613489     0.0704066    -0.0111678    -0.0126256     0.0101799    0.00687630   6.88470e-05    0.00124670  -0.000478622   0.000451697  -5.71752e-05   3.41730e-05   1.52343e-05   1.29655e-06   4.50631e-07  -2.22895e-06   1.58339e-07  -1.10397e-07       1.95633       2.59016       2.72496       2.71090       2.51694       2.41687       2.19454       1.99019       1.75818       1.54492       1.27689      0.992644      0.739047      0.535482      0.346329      0.243429      0.160626      0.103937     0.0699081     0.0419117     0.0252330     0.0139450    0.00810788    0.00420344    0.00227953    0.00107693   0.000555250   0.000246451   0.000120108   4.68031e-05   2.10689e-05   7.67037e-06   3.12199e-06   1.04522e-06   3.39786e-07   9.56958e-08
  21  14 2968.9928    3.8639  0.9115 12.2263 -0.0032       1.11166  0.0300   0.0803   0.0520    0.1336   0.0000      0.667059   439.5070       4.04543       15.2403      0.252154      -6.02166      -3.27726       1.70728      -3.39326     -0.369751     -0.799616    -0.0177613     -0.124074     0.0955903      0.299999     -0.499920      0.141229     0.0733630      0.274146    -0.0382739    -0.0359533    -0.0240386    0.00966005   -0.00489321   -0.00561971  -0.000230311   -0.00127645   0.000561867   0.000266092   0.000111447  -2.45316e-05  -3.25052e-05   5.08764e-06   4.82451e-06  -2.58540e-07   4.32874e-09  -1.51970e-07       1.76117       2.15799       2.32738       2.51171       2.51012       2.33605       2.06064       1.83684       1.59348       1.28825       1.01765      0.791132      0.595359      0.472531      0.335501      0.227387      0.154226      0.103735     0.0709768     0.0418565     0.0242008     0.0136024    0.00837205    0.00472295    0.00252767    0.00124221   0.000589897   0.000274806   0.000124344   5.27643e-05   2.14032e-05   8.09763e-06   3.01576e-06   1.01304e-06   3.34874e-07   1.01464e-07
  21  15 3114.1170    4.2655  0.9882 12.6512 -0.0044       1.90547  0.0317   0.0853   0.0599    0.1269   0.0000      0.716419   438.9753      0.340742       16.1578      0.443605     -0.636606      -5.78322       1.75658      -2.63032       1.19602      -2.51282     -0.595383     -0.925228     0.0252111      0.238990   -0.00487155     0.0704814      0.193225    -0.0249542    -0.0402378     0.0174619     0.0237841   -0.00750547   -0.00535086    0.00577934   0.000591150   -0.00158010  -0.000338166  -0.000226119   8.04817e-05  -1.09538e-05  -1.34163e-05  -1.12891e-05  -3.50557e-06   6.44392e-08   1.18869e-07  -7.43898e-08       1.82938       2.30422       2.42453       2.56466       2.48995       2.17960       2.08245       1.92571       1.68302       1.44812       1.13472      0.934423      0.697781      0.491121      0.356368      0.248451      0.168035      0.105102     0.0667466     0.0426100     0.0255463     0.0148137    0.00846298    0.00459646    0.00232914    0.00123369   0.000601598   0.000293660   0.000131925   5.38097e-05   2.11139e-05   8.65768e-06   3.00105e-06   1.08083e-06   3.39764e-07   9.97734e-08
  21  16 3258.6860    4.1188  1.3226 12.4756 -0.0062      0.810982  0.0409   0.0717   0.0663    0.1258   0.0000      0.603553   437.0357       7.78587       9.24412      -2.21899      -2.58236      -7.01507     -0.569319      -2.37310       1.55252     -0.201219     -0.610321      0.873391     -0.293851     -0.392703     -0.522697     -0.166395      0.119904      0.177807    -0.0249413    -0.0458161    0.00648718   -0.00286410   -0.00508770    0.00397742  -0.000454788  -0.000301273  -5.32013e-05   0.000110423  -0.000186758   0.000122085  -2.49400e-06   9.23300e-06  -8.50355e-06   3.73663e-07   8.20486e-07  -3.40138e-08       2.25228       2.90461       3.09845       3.30004       3.31511       3.15535       2.64146       2.37242       2.02554       1.72144       1.35626       1.05266      0.783416      0.586358      0.408845      0.303745      0.202072      0.126761     0.0828847     0.0518164     0.0321586     0.0196890     0.0108341    0.00590743    0.00306486    0.00153733   0.000752934   0.000345412   0.000153134   6.45576e-05   2.60120e-05   9.82424e-06   3.83764e-06   1.36957e-06   4.18606e-07   1.29700e-07
  21  17 3403.0881    3.4610  2.0244 12.0618 -0.0010      0.527647  0.0507   0.0494   0.0869    0.0715   0.0000      0.322152   437.6948       8.08764       12.5755      -9.01710     -0.948263      -7.45439     -0.393768      -10.5784       6.64149      0.311771       1.81042      0.236289       1.17638     0.0987722      0.761073      0.414514     -0.335241     0.0343908      0.118601    -0.0705063     0.0329077    -0.0339135   -0.00296577    0.00193536    0.00285129   -0.00131807  -0.000288671  -0.000422763   0.000246428   2.23449e-05   6.73016e-06   1.65900e-05   3.80436e-07   1.28024e-06   9.71495e-07   3.33186e-07       2.56029       3.28935       3.56869       3.84103       3.61858       3.56195       3.25426       2.80567       2.40514       2.06111       1.57047       1.27943      0.966109      0.732808      0.517759      0.372764      0.249318      0.167208      0.108898     0.0666742     0.0394264     0.0242856     0.0132339    0.00713346    0.00382625    0.00203564   0.000927546   0.000436220   0.000199610   8.83849e-05   3.47598e-05   1.41070e-05   5.18116e-06   1.88179e-06   5.94194e-07   1.76639e-07
  21  18 3547.4857    2.8654  2.9195 11.6303 -0.0009      0.931286  0.0632   0.0357   0.1094    0.0623   0.0000      0.203528   442.2786       10.1983       12.9498      -2.76327      0.234607      -12.1235       1.11678       5.98823       2.89498      -2.91771       3.06798       1.12052     -0.807680     -0.217872     -0.548532    -0.0746801    -0.0747525      0.393363     -0.162410      0.110874    -0.0143704     0.0493070    0.00736865   -0.00177850   0.000675384   -0.00118165    0.00124194   0.000655733  -6.59319e-05  -0.000174048  -5.64455e-05  -3.67131e-05  -9.91894e-06  -7.42615e-08   6.38368e-07   1.34712e-08       3.25976       4.24429       4.61677       4.83622       4.73692       4.50179       4.12555       3.59222       3.02391       2.54833       2.03204       1.54865       1.21468      0.910098      0.665192      0.450225      0.317842      0.211693      0.131265     0.0809263     0.0501802     0.0290383     0.0161750    0.00878620    0.00467688    0.00242569    0.00117415   0.000538903   0.000238256   0.000104582   4.45810e-05   1.77127e-05   6.33996e-06   2.20052e-06   7.17180e-07   2.15122e-07
  21  19 3692.0987    2.4198  4.6615 10.7659 -0.0028      0.822395  0.0804   0.0240   0.1423    0.0609   0.0000      0.114530   431.4715      -1.02808       12.1799      -4.82663       7.90447      -6.41258       2.99039      -10.6236      -12.3329      -2.98084      -2.00672      0.529193      -1.17761      0.104716     0.0277295     -0.510197      0.490467      0.291424      0.193145     0.0831111     0.0284392   -0.00343420   -0.00642480    0.00629302    0.00105212   0.000215493    0.00104234  -0.000403965  -0.000186231  -9.25072e-06  -2.95275e-05  -1.36331e-05  -3.75689e-06   8.14967e-07   4.12425e-07  -3.11284e-07       4.14470       5.31173       5.61887       5.94695       5.88487       5.60169       5.15809       4.46325       3.89651       3.13511       2.59323       2.05298       1.56731       1.16850      0.817555      0.579710      0.396243      0.268869      0.171208      0.108421     0.0639390     0.0363827     0.0205811     0.0113902    0.00589228    0.00293980    0.00147638   0.000686449   0.000307434   0.000128813   5.42237e-05   2.10249e-05   7.75711e-06   2.68228e-06   8.73127e-07   2.67668e-07
  21  20 3836.3492    2.0857  6.1596 10.4522 -0.0010      0.610933  0.0970   0.0185   0.1719    0.0497   0.0000     0.0855682   431.9177       6.88233       11.2018      -2.34082       4.73464      0.898809      -4.16779      -11.9626     -0.890836      -3.98817      -2.77560     -0.895229       1.03932      -1.95396     -0.219388      -1.53301     -0.177505      0.554203      0.110367     0.0730878     0.0109923     0.0787331   -0.00571303    -0.0237262   -0.00240549    0.00203378   -0.00126948   0.000309109   7.95598e-05  -0.000125064   4.38751e-06   6.25240e-05   4.45458e-06  -4.02801e-06   4.05565e-07  -3.68519e-07       4.83359       6.38872       6.85671       7.15813       7.09882       6.62089       6.20411       5.33620       4.58582       3.83585       3.05918       2.44859       1.83834       1.35389       1.00459      0.693760      0.471204      0.309598      0.201884      0.124585     0.0740153     0.0441363     0.0245178     0.0135366    0.00702289    0.00357893    0.00172297   0.000807542   0.000375313   0.000160709   6.62204e-05   2.56690e-05   9.43633e-06   3.37604e-06   1.07639e-06   3.28285e-07
  21  21 3980.5678    1.7540  8.9284 10.1298 -0.0010      0.375914  0.1280   0.0136   0.2281    0.0407   0.0000     0.0646492   443.0966      -10.4888       17.1747       5.79682       5.34638     -0.149038       7.36355     -0.766045      -5.20771       7.80395      -5.57850      -1.10165      0.239088       1.13572      -1.67301     0.0643717      0.391965   -0.00569550     0.0424988     -0.100467    -0.0180394     0.0538424    -0.0481370    0.00951659     0.0165968   -0.00342417   -0.00119681  -0.000153553   0.000572838   2.65086e-05  -0.000112751   4.77671e-07   4.78470e-06  -5.25921e-07   1.46865e-06  -6.07209e-08       6.18841       8.02951       8.63541       8.85782       8.79198       8.39789       7.69234       6.91557       5.84271       4.93958       3.97791       3.10243       2.36828       1.79827       1.29758      0.909661      0.621437      0.406468      0.258785      0.160050     0.0977365     0.0562636     0.0321383     0.0173585    0.00925240    0.00459424    0.00227762    0.00107172   0.000470934   0.000208971   8.57444e-05   3.37406e-05   1.25445e-05   4.28157e-06   1.39446e-06   4.23585e-07
  21  22 4124.3345    1.4670 11.3284 10.1003 -0.0015     0.0936472  0.1701   0.0112   0.2983    0.0346   0.0000     0.0628221   435.1247      -18.4997       9.00060      -8.13167      -2.15275      -13.5592      -28.9109      0.201526       9.85950      -4.79893      -5.42952       1.26767    -0.0369396       1.86458      0.357947      0.163811      0.904419     0.0557782      0.203873     -0.179502     0.0244484     -0.114706     0.0202126    -0.0286727    0.00173712    0.00253119    0.00480432   -0.00142030  -0.000807705  -3.51995e-05  -1.02715e-05   1.71364e-05   1.77092e-05   8.20147e-07  -6.45961e-07   2.25768e-07       7.68235       10.0419       10.9784       11.4623       11.0868       10.7094       9.70019       8.56135       7.43216       6.00859       4.90039       3.88656       2.94556       2.19304       1.60735       1.10781      0.759799      0.506454      0.323744      0.200717      0.120572     0.0698598     0.0397674     0.0215376     0.0115178    0.00579308    0.00286702    0.00133656   0.000609550   0.000263599   0.000108310   4.19415e-05   1.56211e-05   5.38289e-06   1.79863e-06   5.51853e-07
  21  23 4269.1750    1.2195 14.2150 10.0653 -0.0030      0.239555  0.2406   0.0091   0.3900    0.0308   0.0000     0.0660118   437.9742       19.1540       14.8677      0.279358      -6.40191      -19.4789       4.99407      -1.69485       21.8288      -9.81231      -8.80515      -10.1763      -1.62786       5.78632       2.23168      -1.18563     -0.934731      0.843204      0.648705     0.0412269     -0.292795     -0.141394     0.0735959    0.00800347     0.0174704   -0.00991863   -0.00213256   -0.00141263   0.000655341   0.000118121   0.000164976   5.40411e-05   1.94495e-05   1.11858e-05  -1.58548e-06  -9.40990e-07       9.56489       12.6912       13.3017       14.3728       13.6584       13.3755       12.0759       10.8980       9.31722       7.60918       6.24279       4.89450       3.81833       2.80303       2.05605       1.44738      0.986347      0.660864      0.420769      0.262215      0.158742     0.0935956     0.0523848     0.0285451     0.0151846    0.00788584    0.00382465    0.00182696   0.000814693   0.000359565   0.000144155   5.70008e-05   2.06123e-05   7.27446e-06   2.30647e-06   6.96547e-07
  21  24 4413.5846    1.0287 17.4018 10.0029 -0.0003      0.325340  0.3260   0.0077   0.4799    0.0269   0.0000     0.0814680   430.5781       47.4337       47.6740      -27.8576       2.12778       12.5516       18.6068       11.5720       19.6999    -0.0519490       16.4711       9.34640     -0.167841      -2.28943       4.06706       1.16732      0.305288      0.756020       1.20643      0.134112     0.0701740      0.126101     0.0914749   -0.00493845     0.0228976   -0.00222967   -0.00180483   0.000765265   0.000207970  -7.51176e-06  -0.000133952  -4.01224e-05  -3.10992e-05   1.25523e-05   1.86586e-06   1.49986e-07       11.7966       15.3817       17.0328       17.5224       17.3029       16.4315       15.0898       13.2446       11.5695       9.49804       7.80853       6.17288       4.68954       3.49939       2.54230       1.79608       1.20968      0.817210      0.529391      0.328008      0.199856      0.116622     0.0662944     0.0365931     0.0194194    0.00975744    0.00484519    0.00229741    0.00102891   0.000452746   0.000186262   7.19070e-05   2.66977e-05   9.38183e-06   3.02884e-06   9.12806e-07
  22   7 1945.1450    0.5893  0.4308  9.3640 -0.0075       8.96053  0.0279   0.0180   0.0362    0.0660   0.0000       1.65955   439.0133     -0.795566       14.4519      -1.78726      -1.17384       1.31699     -0.156687     -0.374369     -0.662814      0.460926      0.572709      0.592167    -0.0790425      0.173873      0.173365      0.208599    -0.0520084     -0.109438    -0.0153284    -0.0483299    -0.0517569    0.00261548    -0.0123061   -0.00340357    0.00120718   -0.00104555    0.00117176  -4.67501e-05   0.000197746   6.98278e-05  -4.41793e-05   1.38665e-05  -7.15333e-06   9.79402e-07   6.66753e-08   1.13215e-07       1.97006       2.31783       2.01893       1.74685       2.33224       2.77550       2.43966       1.98539       1.31701       1.10532       1.20244       1.13526      0.871854      0.581155      0.330382      0.209904      0.162048      0.151821      0.116921     0.0797333     0.0483394     0.0259636     0.0140770    0.00676229    0.00334740    0.00164989   0.000718487   0.000361405   0.000163705   7.04778e-05   3.48010e-05   1.33750e-05   4.94754e-06   1.95304e-06   6.70120e-07   2.40198e-07
  22   8 2104.8991    0.8109  0.6848  9.3854 -0.0030       7.94509  0.0259   0.0190   0.0470    0.0977   0.0000      0.977845   440.1886      -1.39376       18.2925      0.716969      0.121915     -0.131855      -3.09149      -1.50610       1.55766     -0.330571      -2.26376     -0.379759      0.627266     -0.315218     -0.271931      0.141061     0.0206069    -0.0408503    -0.0989651   -0.00572481     0.0449616   -0.00712314    -0.0151683   -0.00326635   0.000909896  -0.000811678   -0.00102877   3.20657e-05  -1.03710e-05   2.99656e-05   2.95110e-06  -2.79158e-07   4.50929e-06  -9.05836e-07  -2.42359e-06   4.62781e-07       1.59650       2.09859       2.22147       2.40986       2.28711       2.28516       2.00054       1.69767       1.53272       1.26001      0.975933      0.798999      0.614283      0.452418      0.319975      0.246373      0.157197      0.109436     0.0759735     0.0452267     0.0292519     0.0169518     0.0100521    0.00548762    0.00313875    0.00160016   0.000805803   0.000411654   0.000186577   8.27682e-05   3.58635e-05   1.45831e-05   5.88290e-06   2.16141e-06   8.52776e-07   3.05380e-07
  22  10 2411.0019    1.5307  1.0237 10.3106 -0.0045       4.36013  0.0340   0.0305   0.0587    0.1398   0.0000      0.769859   438.6405       3.48648       11.7303      -1.94081      -1.88299    -0.0318416      -1.98246      -4.81730      -1.15921       2.20846      0.173366    -0.0950188     -0.238125      0.546777      0.769228     -0.292657    -0.0384299     -0.231868     -0.128265     0.0381021     0.0598517     0.0153917    0.00219346    -0.0187948    0.00428810   -0.00114803   0.000325744  -0.000215374  -0.000322589   8.52421e-05   2.58295e-05   1.95880e-05  -5.67209e-06  -3.86308e-07  -1.32863e-07   2.68776e-07       1.71094       2.16162       2.35084       2.71775       2.40587       2.32199       2.12568       2.06722       1.62453       1.39167       1.16923      0.978770      0.669625      0.539465      0.387074      0.294827      0.186490      0.128042     0.0852909     0.0563631     0.0354408     0.0193651     0.0118515    0.00731299    0.00397234    0.00199650   0.000978770   0.000497625   0.000255631   0.000123671   5.29274e-05   2.21605e-05   8.86120e-06   3.12853e-06   1.09036e-06   3.58638e-07
  22  11 2559.3371    1.9820  1.0812 10.8937 -0.0056       2.96947  0.0334   0.0375   0.0616    0.1334   0.0000      0.738169   439.2674       4.11801       13.5842      -1.69660     -0.915340      -5.75757       1.16739       1.30731     -0.920406      -2.10253       1.16696      -1.50516     -0.600686       1.25034     0.0232241      0.171705     0.0218758     0.0292108     0.0487718    -0.0542781    0.00899559     0.0187805     0.0186852   -0.00200776   -0.00446737   0.000657410    0.00142988  -0.000518510   0.000270504  -1.96655e-05   2.70162e-05   1.84592e-05  -4.13274e-06  -1.48032e-06   8.06999e-07   6.14816e-08       1.90227       2.39890       2.45687       2.54489       2.56035       2.58966       2.34726       2.06867       1.66732       1.44281       1.19741       1.02194      0.765615      0.561183      0.396409      0.278407      0.196557      0.137010     0.0935154     0.0614548     0.0365570     0.0225672     0.0121805    0.00692414    0.00358176    0.00186020   0.000952361   0.000445315   0.000222493   9.72955e-05   4.50665e-05   1.77573e-05   7.40910e-06   2.59221e-06   9.89278e-07   3.23548e-07
  22  12 2707.2272    2.6347  0.8520 11.7897 -0.0086       2.05160  0.0276   0.0578   0.0526    0.1058   0.0000      0.762677   440.7861       3.06199       13.2242      -1.30549     -0.593568      -4.84477       3.27126      0.819140       1.10996     -0.852871      0.855545      0.185127     -0.170405       1.26571     -0.163191      0.178126     -0.187045     -0.204714      0.214121     0.0763063    -0.0282790    0.00273831     0.0155162    0.00563465   -0.00701975   -0.00282118    0.00131424   0.000581610   0.000211682  -2.79957e-05   3.33134e-05   2.71592e-05   2.17068e-06   4.71518e-06  -1.74649e-06   2.53059e-07       1.59141       2.04917       2.10479       2.14637       2.06793       2.04142       1.97337       1.71866       1.48907       1.26635       1.02052      0.808790      0.633606      0.484370      0.352302      0.255324      0.180134      0.119694     0.0742895     0.0478347     0.0298069     0.0173187     0.0104166    0.00563295    0.00306662    0.00160078   0.000809220   0.000407574   0.000202059   8.29002e-05   4.00715e-05   1.48953e-05   6.69040e-06   2.52886e-06   8.85054e-07   2.89958e-07
  22  13 2854.8783    3.4650  0.8361 12.1970 -0.0056       2.84924  0.0277   0.0736   0.0505    0.1162   0.0000      0.819391   437.6528       4.64120       16.6204      -4.22398     -0.168350      -7.53473      -1.42632      0.165956     -0.451710       1.04420     -0.523899     -0.707747      -1.20379       1.06320    -0.0139346      0.844465     -0.127675    -0.0676626      0.262018  -0.000454434   -0.00735608    -0.0109400    -0.0171755   -0.00967573    0.00170265    0.00201263   0.000182198  -0.000407200   0.000179338   0.000144460  -1.99360e-05   3.36162e-05   1.38511e-07  -1.98055e-07   1.37283e-07   1.35322e-07       1.55323       1.93260       2.13546       2.24891       2.27885       2.16077       1.93809       1.66513       1.46417       1.20290       1.05315      0.777696      0.570610      0.453564      0.341472      0.250238      0.171461      0.109710     0.0727625     0.0464659     0.0278478     0.0182083     0.0109027    0.00605653    0.00330406    0.00171462   0.000832236   0.000405202   0.000193749   8.46337e-05   4.02062e-05   1.65015e-05   6.52233e-06   2.45570e-06   8.74275e-07   2.87201e-07
  22  14 3001.4865    3.9198  0.9568 12.5141 -0.0019      0.674114  0.0292   0.0787   0.0556    0.1202   0.0000      0.668316   439.3398       6.08696       8.96007      -1.64126     0.0925129      -7.16588      -1.90566      0.978533      0.855749      -1.32902       2.53050    -0.0371969     -0.300206     0.0239151     -0.143733     -0.296521     0.0146733      0.120456     -0.108609   -0.00684938    -0.0190555     0.0183132     0.0174792    -0.0101546   -0.00223594  -0.000291535    0.00125412  -3.70006e-05  -7.71094e-05  -3.54993e-05   6.78688e-05   1.19580e-05   9.30655e-07  -4.11508e-06   8.00034e-07  -2.40623e-07       1.58766       2.14776       2.19292       2.31712       2.22266       2.18577       2.01611       1.89068       1.50283       1.33952       1.03723      0.865955      0.641948      0.499403      0.360798      0.266283      0.177526      0.123801     0.0791808     0.0503675     0.0305668     0.0182312     0.0105191    0.00586292    0.00320597    0.00168089   0.000864724   0.000418816   0.000207412   9.05919e-05   4.29136e-05   1.67422e-05   6.95645e-06   2.48971e-06   9.30165e-07   3.06515e-07
  22  15 3147.2133    4.1635  0.9933 12.8491  0.0000       2.83277  0.0315   0.0848   0.0603    0.1055   0.0000      0.778741   438.5188       3.01755       14.7674      -1.92063      -1.70202      -8.39076      -1.42772     -0.410705       3.63859     -0.851956       1.12993       1.08217      -1.53309     0.0298976      0.345894     -0.138527      0.150722    0.00375062    -0.0773113     0.0417543    -0.0268644     0.0298481     0.0217620   -0.00383185   -0.00280135   -0.00132678   0.000256392   0.000450768   0.000266874   2.78739e-05  -3.15196e-05   1.27284e-05   9.13401e-06   2.18472e-06  -1.54842e-07   1.65490e-07       1.71248       2.31094       2.42035       2.55533       2.46971       2.33586       2.13945       1.89374       1.68820       1.40207       1.15384      0.930578      0.722363      0.514969      0.377730      0.256705      0.179408      0.123947     0.0783885     0.0511099     0.0308981     0.0189346     0.0108240    0.00595710    0.00319579    0.00173579   0.000903210   0.000441537   0.000209714   9.34911e-05   4.16540e-05   1.66308e-05   6.90879e-06   2.54098e-06   9.04213e-07   3.11531e-07
  22  16 3292.4177    3.7563  1.5478 12.3979 -0.0008      0.370621  0.0466   0.0595   0.0723    0.0890   0.0000      0.518795   440.2299       5.98453       14.8352      -6.82963      -2.71412      -3.90669       2.29663      -5.17615      -1.38774      -1.53324      0.283911     -0.277321       1.03818     -0.474897     -0.135730     0.0815426     -0.155002    -0.0441738    -0.0508442     0.0425847    -0.0246559    -0.0121125    0.00513849   -0.00157872   -0.00424570   -0.00113896  -0.000639668   0.000958482  -0.000116424   0.000135410   3.08776e-05   9.10684e-06  -5.01939e-06   3.19752e-07   3.07422e-07   3.49613e-07       2.34821       2.78976       3.12523       3.48418       3.36775       2.96656       2.90750       2.60389       2.24198       1.87636       1.42374       1.25038      0.965451      0.696624      0.490014      0.368894      0.264583      0.165726      0.114756     0.0740996     0.0449601     0.0274836     0.0152312    0.00927516    0.00484933    0.00258873    0.00135220   0.000688276   0.000344635   0.000152241   6.78519e-05   2.59499e-05   1.00233e-05   3.73157e-06   1.43732e-06   4.76411e-07
  22  17 3437.5328    3.3174  2.2885 11.8124 -0.0033      0.957386  0.0531   0.0429   0.0900    0.0709   0.0000      0.253844   439.2674       3.15976       15.2886     -0.607505      -2.61946      -6.33120       6.50813      -5.44991       1.12044      -5.01926       1.43532      -1.27201      -2.40631      -1.30204      0.424713      0.374615     -0.792000     0.0672644      0.127937     0.0677132    -0.0364303     0.0532175    -0.0125955   -0.00153317  -0.000825536   0.000135143  -7.44301e-05   0.000489770  -0.000196600  -0.000228981  -7.11989e-05  -9.26345e-06   1.09868e-05  -8.90204e-07   1.50621e-06  -6.68763e-09       2.73248       3.38018       3.66475       3.90770       3.94669       3.62404       3.35536       3.01355       2.60082       2.16333       1.77251       1.36719       1.09783      0.825117      0.594479      0.435546      0.294561      0.201876      0.133777     0.0838507     0.0516709     0.0315131     0.0183417     0.0102321    0.00579162    0.00301574    0.00158635   0.000770401   0.000361533   0.000165464   7.17373e-05   2.99188e-05   1.15116e-05   4.36083e-06   1.60966e-06   5.23483e-07
  22  18 3582.5216    2.7406  3.4210 11.3170 -0.0018      0.845694  0.0671   0.0301   0.1158    0.0565   0.0000      0.164522   439.7253       15.9519       6.99577      -14.3022     -0.953715      -8.20835       1.08578      -9.80195     -0.699423      -3.42135       1.29314      0.664984       2.33819     -0.362364       1.72520       1.09683     -0.400502     -0.317970     -0.261665      0.153772    -0.0940629    -0.0155762     0.0157089    0.00240186  -0.000564256   -0.00286626  -0.000293397   1.00702e-05   0.000393681  -0.000193619  -5.69551e-06   5.01782e-05  -2.08523e-05   4.88820e-06  -2.89572e-06   4.92938e-08       3.28303       4.33225       4.61934       4.92005       4.79266       4.49706       4.20011       3.73100       3.24362       2.70353       2.22127       1.75815       1.37061       1.02444      0.748324      0.536389      0.368689      0.250006      0.164110      0.102959     0.0643999     0.0390214     0.0226095     0.0125947    0.00707475    0.00365666    0.00192055   0.000942737   0.000451573   0.000201755   8.98279e-05   3.75628e-05   1.48485e-05   5.49980e-06   2.01445e-06   6.63262e-07
  22  19 3727.5580    2.3165  4.9126 10.7581 -0.0009      0.873862  0.0825   0.0217   0.1470    0.0521   0.0000      0.111677   438.6721       20.7793       4.64454      -18.0156       1.28230      -5.49435      -2.10576      -7.55473      -1.06158       1.35364      0.633809      -2.16134      -2.22735     -0.329095     -0.311386      0.401554     0.0656204      0.213409    -0.0101436    -0.0482653    -0.0316102     0.0233604   -0.00746583    0.00252735    -0.0117207    0.00807392   -0.00176797   -0.00253881   0.000769746   8.92784e-05  -7.01890e-05   7.75449e-07   2.28702e-05  -5.93953e-06  -2.35984e-06   8.24585e-07       4.03998       5.19954       5.65293       5.94912       5.92403       5.60591       5.20724       4.46256       3.93657       3.31711       2.75001       2.15096       1.64420       1.26185      0.904560      0.657090      0.463358      0.305786      0.197308      0.126098     0.0793963     0.0488819     0.0290424     0.0155917    0.00881578    0.00449344    0.00234178    0.00115472   0.000538222   0.000243863   0.000107247   4.55438e-05   1.77925e-05   7.04277e-06   2.51894e-06   8.05182e-07
  22  20 3872.3518    1.9589  6.6840 10.4843 -0.0008      0.513025  0.1004   0.0170   0.1847    0.0424   0.0000     0.0805167   436.6259       9.71685       13.4347      0.614810      -7.13688      -9.77699      -1.90172      -12.6046      0.217462      -8.35170      -6.26093     -0.678981      -1.04589       1.77064     -0.719322      0.184877     -0.462209      0.388571      0.267970      0.234786    0.00868410     0.0247166     0.0534508     0.0206663    -0.0140189    0.00122247    0.00338077   -0.00171097   6.12627e-05   0.000394240  -0.000166078  -0.000122559  -3.35257e-05   1.68750e-05   3.05264e-06  -6.10330e-07       4.86743       6.21667       6.74578       7.04804       7.12520       6.73379       6.19127       5.53569       4.76739       4.01184       3.25712       2.62462       2.01485       1.53859       1.12430      0.801610      0.556328      0.380745      0.250204      0.161819     0.0976648     0.0599299     0.0346674     0.0194624     0.0106972    0.00570785    0.00290016    0.00143007   0.000666031   0.000309274   0.000133758   5.70160e-05   2.19829e-05   8.54084e-06   3.02952e-06   1.01810e-06
  22  21 4016.9358    1.6446  9.0722 10.2237 -0.0015      0.398373  0.1316   0.0129   0.2365    0.0361   0.0000     0.0670825   450.1277       1.38821       9.05224      -15.4153       11.0647      -4.08074      -10.4222       6.38013       13.8516      -4.63338      0.803994      -2.71428       3.42411      -2.15419      0.179048      0.400282      0.169126      0.167980     -0.840693      0.260578     -0.143428    -0.0386765    -0.0197523     0.0211143    0.00943697    -0.0101837   -0.00175735    0.00181009  -0.000340553  -0.000254768  -3.66572e-05  -2.07651e-06   4.52693e-06   1.41412e-06  -3.82114e-06   1.75694e-07       6.06699       7.83134       8.41858       8.94075       8.85438       8.38343       7.69334       6.94042       6.04815       5.01307       4.12585       3.32416       2.59858       1.90328       1.42032       1.00928      0.706861      0.481132      0.310015      0.200391      0.124686     0.0755358     0.0441561     0.0247306     0.0134002    0.00715513    0.00371626    0.00183826   0.000867364   0.000408333   0.000170943   7.32161e-05   2.84953e-05   1.09169e-05   3.79241e-06   1.31285e-06
  22  22 4161.3635    1.3849 11.7922 10.0935 -0.0009      0.125449  0.1801   0.0102   0.3083    0.0322   0.0000     0.0676558   447.3258      -1.08073       23.8700       10.3683      -14.1684      -5.44719       3.33156      -9.29176       13.4065      -3.99205      -3.27963      -4.72083       2.16264      -2.69561      0.104841       1.40874       1.17857      0.360554     -0.276620     0.0701917      0.120704  -0.000950397    0.00835083    -0.0116800    -0.0195593   -0.00879920   -0.00438368   -0.00114749  -0.000622783  -0.000553956   8.29462e-06  -2.08226e-06   2.04694e-05  -1.62872e-05  -4.35639e-06   6.09027e-07       7.42764       9.71112       10.5367       11.0558       11.0056       10.4503       9.67280       8.61107       7.47802       6.36250       5.16881       4.14024       3.20876       2.44061       1.78052       1.28462      0.895815      0.602627      0.399798      0.252710      0.158614     0.0952812     0.0566222     0.0313126     0.0172625    0.00927656    0.00465966    0.00234852    0.00108912   0.000504267   0.000220639   9.33238e-05   3.63390e-05   1.43490e-05   4.98692e-06   1.70490e-06
  22  23 4305.7507    1.1871 14.6169 10.0076 -0.0018     0.0312797  0.2444   0.0083   0.3893    0.0290   0.0000     0.0701415   437.2251     -0.896356      -10.7118      -22.2355      -3.63979       8.99978     -0.860982       3.01447      -11.6491       4.52549       9.25713     -0.544454       3.39935     -0.761911       3.82381     -0.754675      -1.61596     -0.164063     0.0212059      0.237804      0.116011     -0.316501     0.0601037     0.0545983    -0.0150095    0.00541049   -0.00362979   -0.00398425    0.00137678  -0.000182060  -4.28545e-05   1.97842e-05   2.23955e-05   4.14039e-06   6.89895e-06   2.36543e-06       9.16605       12.2486       13.1807       13.9848       13.8063       13.1756       12.0036       10.7412       9.28910       7.98375       6.54684       5.14649       4.06160       2.97744       2.26155       1.58255       1.12290      0.744363      0.500461      0.314467      0.198408      0.122464     0.0712020     0.0407068     0.0222328     0.0119360    0.00607275    0.00303860    0.00141598   0.000662140   0.000285605   0.000123331   4.77585e-05   1.84114e-05   6.45237e-06   2.19910e-06
  23   6 1804.2752    0.4033  0.3347  9.2788 -0.0087       15.0095  0.0208   0.0138   0.0340    0.0471   0.0000       2.43267   439.2230      -1.33796       19.6508      0.197102      -3.67225     -0.317559      -1.16497      -1.58535      -1.37897     -0.497905      0.978820     0.0674759     -0.150626     -0.133248     -0.160301    -0.0774420      0.177430      0.101066    0.00527607    -0.0496313     0.0185667     0.0175041    0.00620655   -0.00264331    0.00207556   5.25149e-05   0.000626205   6.56087e-05   0.000234997  -2.56162e-05  -7.70748e-06  -1.75650e-06   1.19092e-05   3.37050e-07  -8.05533e-07   5.82786e-08       1.15126       1.46097       1.78013       1.75992       1.81594       1.43428       1.70678       1.31571       1.20747       1.06892      0.775320      0.701592      0.516094      0.388086      0.293502      0.231153      0.145617     0.0990574     0.0700378     0.0434059     0.0272598     0.0166504     0.0104798    0.00567452    0.00352898    0.00190113   0.000994693   0.000531931   0.000276787   0.000130915   5.69820e-05   3.03307e-05   1.39228e-05   5.51638e-06   1.72111e-06   6.64549e-07
  23   9 2287.6031    1.2470  0.8134  9.9765 -0.0025       4.81016  0.0271   0.0255   0.0482    0.1162   0.0000      0.785313   440.3430      -2.94810       12.4450      -2.50579    -0.0642665      -2.25318      -2.01757      -2.98550       1.87709       1.95506      0.354541     -0.160919      0.784405      0.199931      0.372144     -0.268096      0.416181     0.0140056   -0.00793592    -0.0443858    -0.0444017   8.81023e-05    -0.0151476     0.0136772  -0.000822467   -0.00129600   -0.00181400  -0.000106599  -0.000538523   5.95931e-05   9.80897e-05   7.02454e-06   3.48380e-06  -7.20283e-06   1.69983e-06   3.15625e-07       1.42709       1.91203       2.00225       2.20965       2.05508       1.98999       1.73318       1.75973       1.43361       1.29779       1.05175      0.846077      0.686559      0.484526      0.374290      0.265708      0.192530      0.124709     0.0846616     0.0545033     0.0344570     0.0211660     0.0130064    0.00749581    0.00416846    0.00240452    0.00119803   0.000654631   0.000319770   0.000159577   7.29359e-05   3.27711e-05   1.39281e-05   5.33815e-06   2.06404e-06   7.86576e-07
  23  10 2439.3543    1.6627  1.0580 10.3200 -0.0078       4.30575  0.0348   0.0311   0.0579    0.1501   0.0000      0.688955   437.4373       3.23342       16.3469      0.879092      0.187918      -1.57407      -1.97288      -2.03756   -0.00674887     -0.128695       1.07650     -0.203710     -0.296880   -0.00741774     -0.319192     -0.162994     -0.513222     0.0496698    -0.0810677     0.0240279    0.00264239     0.0327818    0.00157651   0.000955027  -0.000627725  -0.000405941   6.47179e-06  -0.000455432   0.000138118  -0.000120997  -0.000140077   4.04925e-05   1.57497e-05  -6.92805e-06   1.55938e-06  -6.67539e-07       2.07457       2.61748       2.35954       2.51861       2.66897       2.90726       2.71350       2.28351       1.76394       1.32273       1.26501       1.19613      0.959739      0.687163      0.445598      0.290709      0.215911      0.172729      0.129474     0.0921047     0.0594159     0.0359381     0.0196288     0.0107791    0.00551391    0.00281787    0.00142352   0.000740788   0.000354213   0.000178218   8.23668e-05   3.56288e-05   1.45026e-05   6.03641e-06   2.11903e-06   7.66738e-07
  23  11 2588.8708    2.0992  1.1397 10.9612 -0.0050       4.05164  0.0363   0.0379   0.0600    0.1333   0.0000      0.804697   439.0587     -0.230713       14.9595      -2.33823       4.21828      -3.83600     -0.589963     -0.837719      -1.06444      0.750458     -0.109053       1.74053      -1.08778      -1.11354      0.233474     -0.161474     -0.127084      0.223561     -0.182412    -0.0387087    -0.0158340   -0.00699360    -0.0123322   -0.00927197   -0.00671756  -0.000373263   0.000731166   -0.00138765  -0.000636168  -5.90401e-05  -7.54315e-05  -1.21396e-05   3.58622e-06   3.12598e-06  -1.48391e-06   3.56381e-07       1.75760       2.28488       2.34091       2.48071       2.35104       2.30338       2.16364       2.00314       1.75135       1.56469       1.28875       1.01085      0.792337      0.635794      0.444954      0.340324      0.237615      0.168203      0.104034     0.0650879     0.0428475     0.0267828     0.0165853    0.00906163    0.00542671    0.00281340    0.00149232   0.000766006   0.000411564   0.000186831   7.91473e-05   3.67412e-05   1.54893e-05   6.52314e-06   2.60836e-06   9.64554e-07
  23  12 2737.6889    2.8682  0.8977 11.8014 -0.0078      0.808302  0.0298   0.0578   0.0523    0.1123   0.0000      0.704417   438.2849       2.13421       15.0564      -3.12230      -5.84416      -3.90509       1.35403     -0.496923       1.57471      -3.61784       2.27935      0.914548     -0.283600      0.439125     -0.296813      0.502090    -0.0399386     0.0297480    -0.0414713   -0.00204136    0.00605404    0.00449131    -0.0330438   -0.00661420    0.00526811   -0.00313713   -0.00108386   0.000868357  -4.02080e-05  -1.59531e-06   0.000134514  -3.27694e-05   1.72224e-06   1.92884e-06  -2.06542e-06  -9.51315e-07       1.50799       1.89808       2.19431       2.09467       2.20229       2.13246       1.89151       1.82120       1.49064       1.23255       1.12650      0.879368      0.649622      0.550171      0.366196      0.281102      0.207593      0.126708     0.0954141     0.0634100     0.0360121     0.0251665     0.0151627    0.00791168    0.00471482    0.00272500    0.00124069   0.000695798   0.000365284   0.000154713   7.47112e-05   3.77104e-05   1.48850e-05   5.81445e-06   2.42015e-06   9.22221e-07
  23  13 2886.2258    3.5427  0.9054 12.2643 -0.0027       1.37308  0.0290   0.0697   0.0521    0.1151   0.0000      0.743866   436.8849       4.01120       16.2901      -1.12382       2.57862      -4.88099       2.35578      -3.81000       1.14834      -2.83359      -1.73471      0.520768     -0.380355     -0.928408      0.182656   -0.00221587    0.00894963     0.0322443     0.0915393     0.0291599   -0.00447917    0.00696714    0.00296113   -0.00387861   0.000797084   -0.00292826  -0.000254463  -0.000382014   4.37410e-05  -0.000257678   7.35276e-05   4.40983e-05   2.32091e-06   3.51106e-06  -1.13494e-06   2.70349e-08       1.49583       1.94716       2.15558       2.23809       2.10758       2.12300       2.00681       1.70260       1.62348       1.28243       1.07059      0.830966      0.683953      0.517227      0.375189      0.287328      0.190771      0.132583     0.0894665     0.0584762     0.0367809     0.0215677     0.0139722    0.00744926    0.00439706    0.00234617    0.00130602   0.000658215   0.000323427   0.000152583   7.59281e-05   3.32648e-05   1.38838e-05   5.29142e-06   2.32871e-06   9.23447e-07
  23  14 3033.5518    4.0745  0.9293 12.6265 -0.0008   -0.00542837  0.0306   0.0806   0.0518    0.1198   0.0000      0.680158   436.9097       4.34761       13.6394     -0.118040      -5.36821      -5.61243       1.92268      -1.15473       2.06535      -2.25878      0.322813       1.84712       1.20204      -1.18109     -0.483453      0.444563      0.294624     -0.255475    0.00584068     0.0414789    -0.0580220    -0.0203968   -0.00252898  -0.000143531   -0.00793944    0.00165706  -0.000446648   0.000985441  -0.000478335  -7.78815e-05   7.80544e-06  -1.11717e-06   4.41340e-06  -7.27512e-07  -1.33885e-06  -1.83055e-06       1.63405       2.04068       2.29835       2.26604       2.24294       2.17069       2.13374       1.85629       1.61392       1.38991       1.07391      0.890026      0.667070      0.531398      0.420437      0.298929      0.216651      0.143626     0.0973132     0.0601968     0.0371553     0.0234220     0.0140455    0.00792404    0.00454625    0.00242887    0.00133843   0.000660450   0.000333492   0.000154000   6.96021e-05   3.35299e-05   1.40761e-05   5.96036e-06   2.23232e-06   8.31827e-07
  23  15 3179.8177    4.1635  1.1405 12.8983 -0.0096       1.21665  0.0366   0.0780   0.0633    0.1165   0.0000      0.666579   438.9442       2.47991       12.5936       1.65131     0.0774674      -3.11782      -2.06540      -5.06760      -1.65838      -1.87438      0.848989     -0.867657      0.244807     -0.850235      0.231052     -0.552185      0.268466      0.266897    -0.0938147   -0.00954916    -0.0297814    -0.0670077     0.0404966    -0.0129868    0.00327230    0.00232684   -0.00257264  -0.000542742   4.84059e-05   0.000149377   0.000141265  -6.81882e-06   3.07420e-05   5.95247e-08   8.06857e-07  -2.46519e-06       1.84541       2.26387       2.29397       2.70898       2.74348       2.43509       2.22168       2.12874       1.89953       1.48083       1.19679       1.01925      0.817032      0.611672      0.421026      0.336465      0.240275      0.169773      0.106141     0.0682414     0.0432836     0.0295235     0.0175657     0.0100831    0.00532695    0.00292895    0.00161092   0.000870527   0.000446667   0.000217442   9.65901e-05   4.25209e-05   1.65615e-05   6.57616e-06   2.36510e-06   8.81978e-07
  23  16 3325.7295    3.8073  1.6754 12.3343 -0.0010      0.371997  0.0438   0.0568   0.0743    0.0835   0.0000      0.407638   437.0671       9.04544       12.0419      -1.29244     -0.510678      -8.24188       3.10204      -2.50392      -2.32511      -1.10626       2.54757     0.0498063     -0.799753      0.942493    -0.0305877      0.548710     0.0117829     -0.123677     0.0514670    -0.0185652    -0.0277038     0.0132359     0.0558672    0.00265551   -0.00415761   -0.00251693  -0.000315378  -0.000125806   0.000299752   1.95417e-05   2.06198e-05   1.36482e-05   1.53415e-05   1.12773e-06  -1.26703e-06   2.25966e-06       2.14681       2.78010       2.96659       2.95197       3.03033       2.88383       2.70997       2.51951       2.18716       1.81734       1.52046       1.15648      0.956768      0.741801      0.552634      0.407727      0.289565      0.197100      0.134594     0.0827763     0.0526881     0.0323670     0.0194978     0.0107242    0.00620064    0.00335270    0.00181351   0.000932613   0.000467903   0.000219536   9.78476e-05   4.54517e-05   1.85754e-05   7.75433e-06   2.92979e-06   1.09883e-06
  23  17 3471.5857    3.2126  2.4179 11.8234 -0.0025       1.08305  0.0534   0.0395   0.0923    0.0599   0.0000      0.251542   442.8467       1.62540       11.1876      -4.75539       1.22616      -8.76131       2.99734      -2.03992      -2.49899      -4.36128      -1.60039       1.19277     -0.119255     -0.207217     -0.498460   -0.00529695      0.286364     0.0813612     -0.189359      0.113272    -0.0457879    -0.0263379    -0.0598883     0.0201573    0.00656371    0.00601354  -0.000259873  -0.000885450   0.000390489  -0.000222586  -2.81854e-05   8.34255e-05   4.29458e-06  -2.26187e-05  -1.80409e-06  -7.45550e-07       2.48506       3.14513       3.45368       3.58430       3.66917       3.49809       3.24355       2.82007       2.47492       2.09547       1.74084       1.39659       1.09816      0.827345      0.631836      0.445098      0.317013      0.219833      0.151319     0.0984823     0.0632583     0.0392208     0.0230984     0.0136496    0.00772320    0.00428838    0.00223872    0.00111201   0.000585012   0.000262436   0.000122275   5.49455e-05   2.36614e-05   9.42522e-06   3.74036e-06   1.32277e-06
[truncated: 1,606,021 more chars]
