# Supplementary material for: Global-Mode Analysis of Full-Disk Data from the Michelson Doppler Imager and the Helioseismic and Magnetic Imager
Source: Sol Phys. 2018 Jan 31;293(2):29. doi: 10.1007/s11207-017-1201-5 (PMC6566312; doi:10.1007/s11207-017-1201-5)
Supplement: Supplementary file 3 — (TAR 230.0 MB) [file 11207_2017_1201_MOESM3_ESM.tar › MDI/mdivwfdap.1238.18]

   0  15 2228.7249    0.9111  0.6818 10.3951  0.0000  0.1439   0.1747   0.7217    0.8107   0.0000     0.0000       0.00000       0.00000       0.00000       0.00000       0.00000       0.00000       0.00000       0.00000       0.00000       0.00000       0.00000       0.00000       0.00000       0.00000       0.00000       0.00000       0.00000       0.00000       0.00000       0.00000       0.00000       0.00000       0.00000       0.00000       0.00000       0.00000       0.00000       0.00000       0.00000       0.00000       0.00000       0.00000       0.00000       0.00000       0.00000
   0  22 3168.6465    4.4249  0.7353  5.8115  0.0000  0.1104   0.6762   0.3536 1000.0000   0.0000     0.0000       0.00000       0.00000       0.00000       0.00000       0.00000       0.00000       0.00000       0.00000       0.00000       0.00000       0.00000       0.00000       0.00000       0.00000       0.00000       0.00000       0.00000       0.00000       0.00000       0.00000       0.00000       0.00000       0.00000       0.00000       0.00000       0.00000       0.00000       0.00000       0.00000       0.00000       0.00000       0.00000       0.00000       0.00000       0.00000
   1  14 2156.6570    0.8699  0.7231  9.8402  0.0000  0.1100   0.0868   0.2006    0.3658   0.0000   324.7298       101.647       0.00000       0.00000       0.00000       0.00000       0.00000       0.00000       0.00000       0.00000       0.00000       0.00000       0.00000       0.00000       0.00000       0.00000       0.00000       0.00000       186.694       64.4560       0.00000       0.00000       0.00000       0.00000       0.00000       0.00000       0.00000       0.00000       0.00000       0.00000       0.00000       0.00000       0.00000       0.00000       0.00000       0.00000
   1  15 2292.0946    1.1004  0.9795  9.1547  0.0000  0.1077   0.0859   0.2243    1.2520   0.0000   678.4391       30.2447       0.00000       0.00000       0.00000       0.00000       0.00000       0.00000       0.00000       0.00000       0.00000       0.00000       0.00000       0.00000       0.00000       0.00000       0.00000       0.00000       138.506       73.5049       0.00000       0.00000       0.00000       0.00000       0.00000       0.00000       0.00000       0.00000       0.00000       0.00000       0.00000       0.00000       0.00000       0.00000       0.00000       0.00000
   1  18 2693.3808    2.7993  0.6813 -1.3170  0.0000  0.0727   0.2379   0.1610 1000.0000   0.0000   433.4580       41.3233       0.00000       0.00000       0.00000       0.00000       0.00000       0.00000       0.00000       0.00000       0.00000       0.00000       0.00000       0.00000       0.00000       0.00000       0.00000       0.00000       91.3976       57.0987       0.00000       0.00000       0.00000       0.00000       0.00000       0.00000       0.00000       0.00000       0.00000       0.00000       0.00000       0.00000       0.00000       0.00000       0.00000       0.00000
   1  22 3233.0123    4.1923  1.2922 10.3782  0.0000  0.0997   0.2875   0.3339    6.1617   0.0000   409.4927      -31.7059       0.00000       0.00000       0.00000       0.00000       0.00000       0.00000       0.00000       0.00000       0.00000       0.00000       0.00000       0.00000       0.00000       0.00000       0.00000       0.00000       118.917       69.9929       0.00000       0.00000       0.00000       0.00000       0.00000       0.00000       0.00000       0.00000       0.00000       0.00000       0.00000       0.00000       0.00000       0.00000       0.00000       0.00000
   1  23 3368.6639    3.5480  1.9199  2.2314  0.0000  0.1247   0.1932   0.3772 1000.0000   0.0000   372.6414       61.8206       0.00000       0.00000       0.00000       0.00000       0.00000       0.00000       0.00000       0.00000       0.00000       0.00000       0.00000       0.00000       0.00000       0.00000       0.00000       0.00000       166.595       84.0137       0.00000       0.00000       0.00000       0.00000       0.00000       0.00000       0.00000       0.00000       0.00000       0.00000       0.00000       0.00000       0.00000       0.00000       0.00000       0.00000
   1  26 3776.1012    2.0853  6.2813  8.2931  0.0103  0.2769   0.0612   0.7748    1.3347   0.0000   500.4078      -117.996       0.00000       0.00000       0.00000       0.00000       0.00000       0.00000       0.00000       0.00000       0.00000       0.00000       0.00000       0.00000       0.00000       0.00000       0.00000       0.00000       354.814       190.056       0.00000       0.00000       0.00000       0.00000       0.00000       0.00000       0.00000       0.00000       0.00000       0.00000       0.00000       0.00000       0.00000       0.00000       0.00000       0.00000
   2  13 2081.9655    0.7261  0.7272  8.4369  0.0000  0.0965   0.0502   0.1476    0.6920   0.0000   413.9906       13.7219      -1.12688      -9.14917       0.00000       0.00000       0.00000       0.00000       0.00000       0.00000       0.00000       0.00000       0.00000       0.00000       0.00000       0.00000       0.00000       0.00000       77.3707       55.2140       36.1301       10.6280       0.00000       0.00000       0.00000       0.00000       0.00000       0.00000       0.00000       0.00000       0.00000       0.00000       0.00000       0.00000       0.00000       0.00000
   2  14 2217.5764    1.0884  0.7891  2.1916  0.0000  0.0635   0.0730   0.1550 1000.0000   0.0000   439.7835      -1.17053       36.7290      0.702780       0.00000       0.00000       0.00000       0.00000       0.00000       0.00000       0.00000       0.00000       0.00000       0.00000       0.00000       0.00000       0.00000       0.00000       52.2879       39.3412       21.7051       6.82069       0.00000       0.00000       0.00000       0.00000       0.00000       0.00000       0.00000       0.00000       0.00000       0.00000       0.00000       0.00000       0.00000       0.00000
   2  15 2352.1177    1.2018  1.0539  3.2310  0.0000  0.0793   0.0694   0.1933  470.7763   0.0000   500.5546      -36.1407       8.47222      0.215700       0.00000       0.00000       0.00000       0.00000       0.00000       0.00000       0.00000       0.00000       0.00000       0.00000       0.00000       0.00000       0.00000       0.00000       56.2978       49.7703       26.2473       10.8195       0.00000       0.00000       0.00000       0.00000       0.00000       0.00000       0.00000       0.00000       0.00000       0.00000       0.00000       0.00000       0.00000       0.00000
   2  16 2485.8399    1.7509  1.2218 -2.0046  0.0000  0.0785   0.0957   0.2094 1000.0000   0.0000   423.9597       29.7860       13.2734      -12.4366       0.00000       0.00000       0.00000       0.00000       0.00000       0.00000       0.00000       0.00000       0.00000       0.00000       0.00000       0.00000       0.00000       0.00000       56.3890       50.3918       24.8559       10.8137       0.00000       0.00000       0.00000       0.00000       0.00000       0.00000       0.00000       0.00000       0.00000       0.00000       0.00000       0.00000       0.00000       0.00000
   2  18 2754.4673    2.8662  0.8107  2.6566 -0.0003  0.0552   0.1851   0.1667  311.1790   0.0000   448.6143      -32.7131       22.6428      -4.20471       0.00000       0.00000       0.00000       0.00000       0.00000       0.00000       0.00000       0.00000       0.00000       0.00000       0.00000       0.00000       0.00000       0.00000       42.7549       34.5070       20.0892       6.69908       0.00000       0.00000       0.00000       0.00000       0.00000       0.00000       0.00000       0.00000       0.00000       0.00000       0.00000       0.00000       0.00000       0.00000
   2  19 2889.5178    3.4258  0.9347 -1.1010  0.0000  0.0661   0.1984   0.1636 1000.0000   0.0000   303.3202       48.4465      -3.12938      -10.5694       0.00000       0.00000       0.00000       0.00000       0.00000       0.00000       0.00000       0.00000       0.00000       0.00000       0.00000       0.00000       0.00000       0.00000       52.0891       40.9385       23.9049       7.77253       0.00000       0.00000       0.00000       0.00000       0.00000       0.00000       0.00000       0.00000       0.00000       0.00000       0.00000       0.00000       0.00000       0.00000
   2  22 3295.1393    3.9339  1.4849  6.8872  0.0000  0.0893   0.1932   0.2237  136.3138   0.0000   445.5312       4.14210       7.80199       5.86816       0.00000       0.00000       0.00000       0.00000       0.00000       0.00000       0.00000       0.00000       0.00000       0.00000       0.00000       0.00000       0.00000       0.00000       59.0986       55.8186       29.8596       14.4079       0.00000       0.00000       0.00000       0.00000       0.00000       0.00000       0.00000       0.00000       0.00000       0.00000       0.00000       0.00000       0.00000       0.00000
   2  23 3430.4784    3.2487  2.2486  7.4200  0.0000  0.0998   0.1305   0.2945   30.4947   0.0000   356.8365       174.525      -34.0695       20.7325       0.00000       0.00000       0.00000       0.00000       0.00000       0.00000       0.00000       0.00000       0.00000       0.00000       0.00000       0.00000       0.00000       0.00000       65.2431       55.2105       38.1286       13.6636       0.00000       0.00000       0.00000       0.00000       0.00000       0.00000       0.00000       0.00000       0.00000       0.00000       0.00000       0.00000       0.00000       0.00000
   2  24 3566.5738    2.7053  3.5016 -0.8819  0.0000  0.1373   0.0851   0.3354 1000.0000   0.0000   420.4212      -36.2368       41.2025      -25.9419       0.00000       0.00000       0.00000       0.00000       0.00000       0.00000       0.00000       0.00000       0.00000       0.00000       0.00000       0.00000       0.00000       0.00000       95.4358       87.0279       44.8371       19.4663       0.00000       0.00000       0.00000       0.00000       0.00000       0.00000       0.00000       0.00000       0.00000       0.00000       0.00000       0.00000       0.00000       0.00000
   3  12 2001.1530    0.4700  0.6859  9.0798  0.0000  0.0495   0.0296   0.1509    0.2383   0.0000   460.9350      -8.31887       10.8286       3.52780      -6.13718      0.862463       0.00000       0.00000       0.00000       0.00000       0.00000       0.00000       0.00000       0.00000       0.00000       0.00000       0.00000       0.00000       23.0777       22.0525       17.7470       10.9557       5.07474       1.47330       0.00000       0.00000       0.00000       0.00000       0.00000       0.00000       0.00000       0.00000       0.00000       0.00000       0.00000       0.00000
   3  13 2137.6380    0.7952  0.4785  9.7542  0.0000  0.0521   0.0592   0.1004    0.2306   0.0000   421.6760       21.3100       23.3665       11.3134      -1.09567      -3.33105       0.00000       0.00000       0.00000       0.00000       0.00000       0.00000       0.00000       0.00000       0.00000       0.00000       0.00000       0.00000       31.2579       31.3539       18.9237       8.74770       4.04082       1.26970       0.00000       0.00000       0.00000       0.00000       0.00000       0.00000       0.00000       0.00000       0.00000       0.00000       0.00000       0.00000
   3  14 2273.3075    1.0498  0.7432  9.6757  0.0000  0.0673   0.0643   0.1531    0.4308   0.0000   466.7408       39.1515      -15.6199       11.0163      -1.87564      -1.97867       0.00000       0.00000       0.00000       0.00000       0.00000       0.00000       0.00000       0.00000       0.00000       0.00000       0.00000       0.00000       26.9735       27.9578       25.2924       11.8827       7.97212       2.16299       0.00000       0.00000       0.00000       0.00000       0.00000       0.00000       0.00000       0.00000       0.00000       0.00000       0.00000       0.00000
   3  17 2676.1492    2.3611  0.9502 -1.7209  0.0000  0.0656   0.1245   0.1495 1000.0000   0.0000   448.1598      -3.97313      -31.0674      -3.20926       5.28321      -1.38765       0.00000       0.00000       0.00000       0.00000       0.00000       0.00000       0.00000       0.00000       0.00000       0.00000       0.00000       0.00000       37.4885       35.6502       24.8783       13.1454       5.53415       1.59596       0.00000       0.00000       0.00000       0.00000       0.00000       0.00000       0.00000       0.00000       0.00000       0.00000       0.00000       0.00000
   3  20 3082.1858    3.8247  0.8525 11.8694  0.0000  0.0556   0.2104   0.1416    0.9024   0.0000   404.8236       5.88837       3.03295      -2.08353      -4.49202      -1.11580       0.00000       0.00000       0.00000       0.00000       0.00000       0.00000       0.00000       0.00000       0.00000       0.00000       0.00000       0.00000       30.2052       28.6219       20.6246       11.0314       5.24377       1.53231       0.00000       0.00000       0.00000       0.00000       0.00000       0.00000       0.00000       0.00000       0.00000       0.00000       0.00000       0.00000
   3  21 3217.7079    3.9691  1.0968  5.1893  0.0000  0.0603   0.1917   0.1572  659.5478   0.0000   411.7109       11.7418       23.1970       4.86654       2.34376      0.546937       0.00000       0.00000       0.00000       0.00000       0.00000       0.00000       0.00000       0.00000       0.00000       0.00000       0.00000       0.00000       29.6827       30.0278       21.7016       11.9974       5.84529       1.82163       0.00000       0.00000       0.00000       0.00000       0.00000       0.00000       0.00000       0.00000       0.00000       0.00000       0.00000       0.00000
   3  22 3353.4076    3.1880  1.5068 11.6302  0.0000  0.0819   0.1519   0.2132    0.7553   0.0000   420.5571       70.4832      -17.3739       18.6175       5.55177      0.233464       0.00000       0.00000       0.00000       0.00000       0.00000       0.00000       0.00000       0.00000       0.00000       0.00000       0.00000       0.00000       41.5612       34.6944       30.5474       19.8210       8.35711       2.19599       0.00000       0.00000       0.00000       0.00000       0.00000       0.00000       0.00000       0.00000       0.00000       0.00000       0.00000       0.00000
   3  23 3489.5077    2.8728  2.9758  8.4284  0.0000  0.1002   0.0901   0.2769    4.2594   0.0000   403.8721      -39.5439       20.9120     -0.510904      -8.42724      -4.39446       0.00000       0.00000       0.00000       0.00000       0.00000       0.00000       0.00000       0.00000       0.00000       0.00000       0.00000       0.00000       52.3368       50.9074       36.0093       20.8651       9.24464       2.83800       0.00000       0.00000       0.00000       0.00000       0.00000       0.00000       0.00000       0.00000       0.00000       0.00000       0.00000       0.00000
   3  24 3625.9885    2.4525  3.4788 10.3733 -0.0031  0.1141   0.0755   0.3501    0.5251   0.0000   575.8843      -73.2163      -5.90207       11.1726      -5.98137       3.74701       0.00000       0.00000       0.00000       0.00000       0.00000       0.00000       0.00000       0.00000       0.00000       0.00000       0.00000       0.00000       58.1105       57.7666       41.8875       22.4327       11.1919       3.33977       0.00000       0.00000       0.00000       0.00000       0.00000       0.00000       0.00000       0.00000       0.00000       0.00000       0.00000       0.00000
   4  12 2051.5982    0.6836  0.6574  8.9445 -0.0061  0.0521   0.0407   0.1265    0.3348   0.0000   443.6586      -2.58001      -11.7823       7.89948      -7.22114       2.28295       1.71730    -0.0798681       0.00000       0.00000       0.00000       0.00000       0.00000       0.00000       0.00000       0.00000       0.00000       0.00000       20.9654       23.5658       17.4910       11.3619       5.96717       2.81517       1.18194      0.311075       0.00000       0.00000       0.00000       0.00000       0.00000       0.00000       0.00000       0.00000       0.00000       0.00000
   4  13 2188.2704    0.7473  0.8203  9.6632 -0.0074  0.0945   0.0439   0.1557    0.2716   0.0000   474.0244       39.8108      -17.8562       13.3207       15.2150       4.22931     -0.351632      0.460056       0.00000       0.00000       0.00000       0.00000       0.00000       0.00000       0.00000       0.00000       0.00000       0.00000       25.2904       40.7728       28.5136       19.1665       13.6109       4.34425       2.75370      0.902028       0.00000       0.00000       0.00000       0.00000       0.00000       0.00000       0.00000       0.00000       0.00000       0.00000
   4  16 2592.9168    2.1128  0.9637 10.1256 -0.0064  0.0581   0.1009   0.1569    1.0860   0.0000   431.7463      -41.3294      -16.5856      -1.73642      -7.51644      -6.25271      -2.25686     -0.322633       0.00000       0.00000       0.00000       0.00000       0.00000       0.00000       0.00000       0.00000       0.00000       0.00000       23.8099       24.9899       19.6176       13.5673       6.94849       4.08973       1.30971      0.360371       0.00000       0.00000       0.00000       0.00000       0.00000       0.00000       0.00000       0.00000       0.00000       0.00000
   4  17 2728.3864    2.6152  0.9788  3.6985  0.0013  0.0551   0.1301   0.1843    7.7802   0.0000   427.9712      -13.7285       4.10697       15.7805       7.49256       4.54780       4.13223      0.639519       0.00000       0.00000       0.00000       0.00000       0.00000       0.00000       0.00000       0.00000       0.00000       0.00000       18.4244       19.0654       16.4396       12.0506       7.02373       3.58130       1.40073      0.352863       0.00000       0.00000       0.00000       0.00000       0.00000       0.00000       0.00000       0.00000       0.00000       0.00000
   4  18 2864.2052    2.9772  0.7630 11.5663 -0.0082  0.0502   0.1455   0.1225    0.6378   0.0000   407.1128       22.0301       20.7792       6.98868       1.63636    -0.0732780     0.0139009     -0.282199       0.00000       0.00000       0.00000       0.00000       0.00000       0.00000       0.00000       0.00000       0.00000       0.00000       16.2428       19.6698       16.2433       10.4959       7.68616       2.85496       1.51509      0.397363       0.00000       0.00000       0.00000       0.00000       0.00000       0.00000       0.00000       0.00000       0.00000       0.00000
   4  20 3135.9039    4.1571  1.0289  8.4280  0.0004  0.0606   0.1904   0.1493   17.5276   0.0000   436.6664      -26.0773       37.4375     -0.762337      -2.87143       4.33159     -0.245211     -0.456023       0.00000       0.00000       0.00000       0.00000       0.00000       0.00000       0.00000       0.00000       0.00000       0.00000       29.4288       28.6776       22.1696       15.2727       8.17325       3.59993       1.16803      0.281758       0.00000       0.00000       0.00000       0.00000       0.00000       0.00000       0.00000       0.00000       0.00000       0.00000
   4  21 3271.6846    3.6396  1.3291 11.3654 -0.0001  0.0626   0.1494   0.1705    0.9291   0.0000   414.8373       15.4797       18.1377      -2.53377      -13.2000      -2.94871     -0.126105      0.134920       0.00000       0.00000       0.00000       0.00000       0.00000       0.00000       0.00000       0.00000       0.00000       0.00000       24.2814       27.9874       21.0773       14.5264       8.20061       4.05490       1.58917      0.458065       0.00000       0.00000       0.00000       0.00000       0.00000       0.00000       0.00000       0.00000       0.00000       0.00000
   4  22 3407.9900    3.1457  1.9294 11.7480  0.0027  0.0770   0.1178   0.2307    0.3779   0.0000   439.8825      -16.4979       35.3104       7.59741       17.0587      -5.35005      0.776532     -0.252046       0.00000       0.00000       0.00000       0.00000       0.00000       0.00000       0.00000       0.00000       0.00000       0.00000       28.7060       31.3014       24.4698       18.7653       9.82175       5.37189       1.77862      0.566392       0.00000       0.00000       0.00000       0.00000       0.00000       0.00000       0.00000       0.00000       0.00000       0.00000
   4  23 3544.4384    2.7337  2.9101  8.3330  0.0032  0.0883   0.0771   0.2477    2.8387   0.0000   469.3949       29.9332       4.76159      -37.8696       7.28165      -6.04937      0.307058     -0.418875       0.00000       0.00000       0.00000       0.00000       0.00000       0.00000       0.00000       0.00000       0.00000       0.00000       35.6947       36.5014       29.7131       20.4481       12.1970       5.52914       2.16360      0.560807       0.00000       0.00000       0.00000       0.00000       0.00000       0.00000       0.00000       0.00000       0.00000       0.00000
   5  12 2098.3635    0.6975  0.7040  9.6208  0.0016  0.0606   0.0378   0.1017    0.1839   0.0000   430.2044      -5.85701      -7.11676       6.57057      -2.06754       4.98838       2.43540      -1.15443      0.193011     0.0837468       0.00000       0.00000       0.00000       0.00000       0.00000       0.00000       0.00000       0.00000       17.5757       15.4185       18.1227       14.7884       7.30206       5.01679       3.81595       1.38382      0.380929     0.0797795       0.00000       0.00000       0.00000       0.00000       0.00000       0.00000       0.00000       0.00000
   5  13 2235.2355    0.9416  0.6908  9.7156 -0.0122  0.0461   0.0502   0.1127    0.2753   0.0000   437.7171       33.0859       5.89439      -12.4030      -12.2066     -0.247342       2.76831       1.14007      0.393961     -0.100129       0.00000       0.00000       0.00000       0.00000       0.00000       0.00000       0.00000       0.00000       16.2575       17.7774       15.6837       11.0837       6.17734       3.70253       2.03931      0.890660      0.270108     0.0598860       0.00000       0.00000       0.00000       0.00000       0.00000       0.00000       0.00000       0.00000
   5  14 2371.0962    1.3199  0.7143  9.9386 -0.0023  0.0467   0.0624   0.1019    0.3923   0.0000   434.1642      0.349588      -8.35066      -5.75358      -6.43165     -0.442250     -0.428966    -0.0483637    -0.0501771    -0.0239587       0.00000       0.00000       0.00000       0.00000       0.00000       0.00000       0.00000       0.00000       12.8940       16.4713       13.6911       10.1409       6.97348       3.99320       2.00133      0.906634      0.341353     0.0868312       0.00000       0.00000       0.00000       0.00000       0.00000       0.00000       0.00000       0.00000
   5  15 2506.0888    1.7294  0.7900  9.9964 -0.0048  0.0416   0.0841   0.1147    0.6633   0.0000   420.0381    -0.0549685       21.8687       8.51962       1.48253      -3.36962     -0.920341      -1.03067      0.146418     0.0276250       0.00000       0.00000       0.00000       0.00000       0.00000       0.00000       0.00000       0.00000       13.3398       15.0570       13.2466       9.67193       6.27294       3.84853       1.77219      0.872263      0.286460     0.0654790       0.00000       0.00000       0.00000       0.00000       0.00000       0.00000       0.00000       0.00000
   5  16 2641.1032    2.4257  1.0035  9.6603  0.0123  0.0469   0.1083   0.1422    1.3931   0.0000   429.0075       20.9389       3.25649       1.72303      -6.19663       4.49161     -0.161944      0.896206     -0.335309     -0.156521       0.00000       0.00000       0.00000       0.00000       0.00000       0.00000       0.00000       0.00000       15.5635       17.6055       14.2005       11.3685       7.58912       4.06852       2.29020      0.822334      0.304579     0.0774071       0.00000       0.00000       0.00000       0.00000       0.00000       0.00000       0.00000       0.00000
   5  19 3049.9046    4.0801  0.9620  1.6344  0.0000  0.0502   0.2004   0.1404 1000.0000   0.0000   451.3308       4.83361       2.92268      -2.03136       1.78760       3.43115       0.00000       0.00000       0.00000       0.00000       0.00000       0.00000       0.00000       0.00000       0.00000       0.00000       0.00000       0.00000       14.8798       16.9435       16.3012       11.1303       7.80822       4.77886       2.22929       1.19461      0.396853     0.0793974       0.00000       0.00000       0.00000       0.00000       0.00000       0.00000       0.00000       0.00000
   5  20 3186.1914    4.0782  1.1018  2.6404  0.0000  0.0633   0.1920   0.1503 1000.0000   0.0000   407.6390       12.1980      -10.7920      -15.8984       8.98165      -4.81127       0.00000       0.00000       0.00000       0.00000       0.00000       0.00000       0.00000       0.00000       0.00000       0.00000       0.00000       0.00000       15.9472       22.4994       17.6642       14.2412       10.4100       4.95520       3.51263       1.04158      0.520903      0.128699       0.00000       0.00000       0.00000       0.00000       0.00000       0.00000       0.00000       0.00000
   5  22 3459.2961    2.9703  2.0135 11.2650  0.0008  0.0739   0.1018   0.2104    0.5600   0.0000   451.5799      -38.3014       13.9420       23.2851       25.5405      -7.43501      -2.24001       1.00506      0.162606     0.0876439       0.00000       0.00000       0.00000       0.00000       0.00000       0.00000       0.00000       0.00000       22.6043       25.5175       22.4620       17.1176       11.7491       6.69145       3.64024       1.47269      0.520998      0.116916       0.00000       0.00000       0.00000       0.00000       0.00000       0.00000       0.00000       0.00000
   5  23 3596.1914    2.5051  3.6371  9.3394  0.0136  0.0976   0.0654   0.2895    0.7846   0.0000   442.4784       73.1058      -9.31875       14.9623       15.6228      -12.2822      -1.65945      -2.90400     -0.118266  -0.000664991       0.00000       0.00000       0.00000       0.00000       0.00000       0.00000       0.00000       0.00000       29.8559       32.1762       29.7177       22.8068       15.8522       9.32370       4.77764       2.05107      0.703324      0.153275       0.00000       0.00000       0.00000       0.00000       0.00000       0.00000       0.00000       0.00000
   6  12 2142.4492    0.7885  0.7261  9.1571 -0.0081  0.0472   0.0374   0.1061    0.2318   0.0000   424.1601       9.81934       9.20859      -23.6375      -7.55017      -3.47032       1.70987      0.190244      0.180519    -0.0964756     0.0435485     0.0230991       0.00000       0.00000       0.00000       0.00000       0.00000       0.00000       11.2762       11.9679       12.8949       9.46732       6.79636       5.09400       2.83061       1.28984      0.771896      0.293404     0.0826851     0.0154402       0.00000       0.00000       0.00000       0.00000       0.00000       0.00000
   6  13 2279.8148    1.0346  0.8672  9.6675 -0.0116  0.0906   0.0450   0.1152    0.3035   0.0000   431.1661       11.2473       9.22996      -5.22376      -1.72108      -3.41070       3.16591     -0.313485     -0.597037      0.180145    -0.0444589    -0.0190781       0.00000       0.00000       0.00000       0.00000       0.00000       0.00000       24.7963       21.1091       30.5444       22.2844       14.9530       7.27063       6.02523       4.42088       1.56799      0.577788      0.201865     0.0238279       0.00000       0.00000       0.00000       0.00000       0.00000       0.00000
   6  14 2415.4952    1.5306  0.7822 10.3164 -0.0042  0.0489   0.0673   0.1090    0.3225   0.0000   418.5227       2.46310      -8.54538       5.21988      -1.05865       2.14292      -2.16718     -0.963922     -0.944068      0.101139     0.0322452     0.0175723       0.00000       0.00000       0.00000       0.00000       0.00000       0.00000       11.3575       12.9212       13.8830       9.31157       8.50385       4.69508       2.96365       1.83517      0.684818      0.306457      0.107906     0.0178141       0.00000       0.00000       0.00000       0.00000       0.00000       0.00000
   6  15 2551.0409    1.9047  1.0864  9.3635 -0.0057  0.0525   0.0735   0.1304    1.2513   0.0000   438.1143      -21.7307       8.56346      -1.79210       7.97108      -3.09672       1.48598      -1.76212      0.182795      0.206923     0.0723683     0.0165168       0.00000       0.00000       0.00000       0.00000       0.00000       0.00000       12.5654       15.0958       14.7435       9.88750       9.25565       5.43684       3.14621       1.86410      0.629647      0.318247      0.115301     0.0198522       0.00000       0.00000       0.00000       0.00000       0.00000       0.00000
   6  16 2687.0050    2.3704  1.0335  9.2425  0.0033  0.0490   0.0898   0.1166    1.4473   0.0000   431.9772      -5.29101       10.6916       10.3177      -2.66198       3.05133      -1.63398    0.00911003      0.620170     -0.117117   -0.00562071     0.0159840       0.00000       0.00000       0.00000       0.00000       0.00000       0.00000       12.9206       12.7064       12.2911       12.1876       7.86832       4.78750       3.28830       2.00929      0.800469      0.266530     0.0713834     0.0164396       0.00000       0.00000       0.00000       0.00000       0.00000       0.00000
   6  18 2960.6004    3.6999  0.7802 11.6995 -0.0018  0.0481   0.1639   0.1054    0.4887   0.0000   460.2795      -7.55274      -1.42622      -8.33434      -1.46297      -1.75035       2.62227      0.237462     0.0370914     -0.175780    -0.0439499   -0.00491386       0.00000       0.00000       0.00000       0.00000       0.00000       0.00000       11.2850       12.2340       14.4815       9.40230       7.05075       5.60456       2.77968       1.42967      0.776376      0.360208     0.0960349     0.0164535       0.00000       0.00000       0.00000       0.00000       0.00000       0.00000
   6  19 3097.1999    4.1679  1.0215  3.9849  0.0000  0.0435   0.1611   0.1259 1000.0000   0.0000   447.7437      -9.80795       35.4855      -8.56863       2.44641       3.86496       0.00000       0.00000       0.00000       0.00000       0.00000       0.00000       0.00000       0.00000       0.00000       0.00000       0.00000       0.00000       12.0756       12.2558       12.1592       10.3827       7.40231       4.96010       3.01507       1.52845      0.713500      0.251014     0.0719847     0.0146777       0.00000       0.00000       0.00000       0.00000       0.00000       0.00000
   6  20 3233.8500    3.6357  1.2842 11.6606 -0.0097  0.0564   0.1452   0.1449    0.8172   0.0000   454.9580       6.31379       9.38685       21.8559       12.4051      -2.57611      -1.45491      -1.43675      -1.04567     0.0895044   -0.00484206     0.0229621       0.00000       0.00000       0.00000       0.00000       0.00000       0.00000       14.3979       16.2527       15.8571       12.3290       8.97438       6.34333       3.56499       1.76276      0.907112      0.350147      0.103013     0.0212339       0.00000       0.00000       0.00000       0.00000       0.00000       0.00000
   6  21 3370.7791    3.3007  2.1516  6.6312 -0.0035  0.0671   0.0931   0.1921   15.1716   0.0000   461.2844       6.61469      -3.23286      -5.41525      -8.24869      -4.71048     -0.424013       2.36776       2.20340     0.0695906     0.0326477    0.00111810       0.00000       0.00000       0.00000       0.00000       0.00000       0.00000       16.9507       19.4560       17.2475       15.9980       10.8547       7.31590       4.40413       2.51548       1.06910      0.401717      0.114328     0.0268055       0.00000       0.00000       0.00000       0.00000       0.00000       0.00000
   6  22 3508.1492    2.7982  2.9820  9.8197 -0.0027  0.0859   0.0654   0.2049    0.6750   0.0000   447.2302       4.61576       31.2326      -4.53414       2.23047       4.37690      -7.29452       3.65767       2.23742     -0.487744     -0.298510    0.00992041       0.00000       0.00000       0.00000       0.00000       0.00000       0.00000       21.1984       25.4948       23.5293       18.8635       14.6650       9.36509       5.61681       3.11370       1.31170      0.534068      0.171664     0.0349212       0.00000       0.00000       0.00000       0.00000       0.00000       0.00000
   6  23 3645.9061    2.4174  3.8547  9.3600 -0.0018  0.0924   0.0515   0.2583    0.6757   0.0000   440.9152      -17.5261      -1.04205      -5.90103       20.4486       16.0883      -6.28478       1.99979     -0.807731      0.118879     -0.202992    0.00924678       0.00000       0.00000       0.00000       0.00000       0.00000       0.00000       23.0749       25.8144       25.7472       20.8927       16.0545       10.1024       6.34087       3.36874       1.52617      0.578993      0.194586     0.0367928       0.00000       0.00000       0.00000       0.00000       0.00000       0.00000
   6  25 3921.8413    1.6356  6.9173  9.1538  0.0012  0.1466   0.0285   0.3787    0.2404   0.0000   438.0915       49.2876      -5.26536      -46.2122       6.30576       19.2141       9.99592     -0.172475     -0.798300      -1.20302      0.143333    -0.0550443       0.00000       0.00000       0.00000       0.00000       0.00000       0.00000       34.1623       44.2234       37.2782       34.7782       23.5535       16.4850       9.28794       5.51241       2.22670      0.959483      0.271575     0.0695636       0.00000       0.00000       0.00000       0.00000       0.00000       0.00000
   7  11 2045.7640    0.6856  0.5540  8.8667 -0.0119  0.0553   0.0348   0.0861    0.2161   0.0000   438.5860       7.84305       22.6767      -18.4283      -7.75700      0.686229       1.45295      0.363949      -1.09996      0.177292    -0.0901384     0.0848683     0.0189096   -0.00231070       0.00000       0.00000       0.00000       0.00000       13.5385       14.0194       10.5779       9.50574       10.5469       7.48848       5.05804       2.61608       1.12357      0.503082      0.179329     0.0600214     0.0221913    0.00371993       0.00000       0.00000       0.00000       0.00000
   7  12 2184.4840    0.8454  0.6741  9.4827 -0.0016  0.0463   0.0383   0.0977    0.1744   0.0000   427.0961       8.23879       13.8952      -16.1394       3.46162       11.0494      -3.84014      0.390357      0.406747      0.205581     -0.117333    -0.0607482    0.00755150   -0.00199577       0.00000       0.00000       0.00000       0.00000       9.25873       10.0052       11.3620       9.35255       5.88651       5.59239       3.70913       1.80256      0.962632      0.580610      0.261551     0.0869004     0.0205625    0.00390861       0.00000       0.00000       0.00000       0.00000
   7  13 2322.0898    1.1462  0.8923  9.7231  0.0018  0.0603   0.0492   0.1265    0.2808   0.0000   446.0442       15.7698       16.1826       9.95335       5.17533       1.50137      -3.06282      0.306872     -0.388765      0.226174    -0.0175905    -0.0202124     0.0125779   -0.00232117       0.00000       0.00000       0.00000       0.00000       10.8899       11.8176       14.1167       9.17655       9.12070       7.06703       3.61018       2.71290       1.61112      0.478510      0.273497      0.120912     0.0279857    0.00420586       0.00000       0.00000       0.00000       0.00000
   7  14 2458.1500    1.5720  1.0642  9.6571 -0.0114  0.0483   0.0618   0.1122    0.5519   0.0000   429.9432      -7.21364     -0.939039      -2.00924       10.3381       2.80465      -6.89400       5.86548      0.315766      0.412682     0.0192987     0.0663921     0.0184293   -0.00349481       0.00000       0.00000       0.00000       0.00000       11.6167       12.7213       12.7153       10.7741       8.56169       5.33649       3.66378       2.43421       1.28252      0.559944      0.221336     0.0780315     0.0227746    0.00389654       0.00000       0.00000       0.00000       0.00000
   7  15 2594.2956    1.8667  1.1186  9.8175 -0.0054  0.0473   0.0659   0.1204    0.6439   0.0000   438.8423       9.54146       3.22981       7.02891      -1.57638      0.198971      0.933780     -0.510048     -0.581015     -0.268260      0.226572    -0.0673988     0.0186741    0.00157773       0.00000       0.00000       0.00000       0.00000       10.6903       11.8577       11.9820       10.3867       7.77651       5.77772       3.86864       2.09271       1.13540      0.553692      0.247488     0.0781538     0.0216597    0.00417175       0.00000       0.00000       0.00000       0.00000
   7  16 2731.0977    2.5912  1.0900  3.1747  0.0000  0.0409   0.0943   0.1104  850.2730   0.0000   437.8962      -8.58478       15.6495       3.20514       1.54707      -7.89786       0.00000       0.00000       0.00000       0.00000       0.00000       0.00000       0.00000       0.00000       0.00000       0.00000       0.00000       0.00000       10.3382       11.0453       11.4446       9.92252       7.17680       4.49775       3.12925       1.91021       1.05124      0.511429      0.194458     0.0645488     0.0178653    0.00319076       0.00000       0.00000       0.00000       0.00000
   7  17 2868.2393    3.2834  0.7965 11.0732 -0.0088  0.0387   0.1320   0.0938    0.5903   0.0000   435.1372       6.12851      -2.67375      -6.03998       5.58572     -0.576946      -4.56970       2.11523      0.423476      0.146138     -0.207032     0.0865837   -0.00846243   -0.00406978       0.00000       0.00000       0.00000       0.00000       7.56990       9.72963       8.94686       7.42493       6.72366       4.33203       3.24497       1.70309      0.899251      0.447194      0.184741     0.0635648     0.0217959    0.00414748       0.00000       0.00000       0.00000       0.00000
   7  18 3005.6143    3.9947  0.7572 11.0984  0.0020  0.0405   0.1551   0.0808    0.5883   0.0000   426.5845      -7.86324       3.50828      -1.65432       8.66113       6.27940      -1.53598       1.24323      0.633116      0.136752     0.0353783     0.0727686   -0.00339016    0.00547092       0.00000       0.00000       0.00000       0.00000       8.35581       10.2964       9.16971       8.17092       7.14170       4.60538       3.31601       1.84168       1.07628      0.433804      0.200569     0.0621755     0.0219877    0.00418860       0.00000       0.00000       0.00000       0.00000
   7  19 3142.7924    3.8783  0.9832 11.8616 -0.0042  0.0431   0.1458   0.1125    0.4498   0.0000   431.6133      -8.79449      -3.88085    -0.0923972       9.39431      -3.00606      -2.28673      0.175104       1.04670     -0.133878     -0.134438    -0.0109157     0.0148387   -0.00258439       0.00000       0.00000       0.00000       0.00000       8.82369       10.0398       10.4731       9.20276       6.75221       5.11890       3.80261       1.79682       1.07368      0.540173      0.250203     0.0715042     0.0222056    0.00424667       0.00000       0.00000       0.00000       0.00000
   7  20 3279.7483    3.7274  1.3886 10.1855 -0.0015  0.0484   0.1126   0.1272    1.1427   0.0000   451.2393      -17.8258       10.9801       2.63912      -4.00557       2.49886      0.348523       1.78252       1.46207      0.750100      0.197023     -0.188342    0.00920063   -0.00362315       0.00000       0.00000       0.00000       0.00000       10.8566       12.5383       11.4743       10.5137       8.00276       6.19413       4.21222       2.15683       1.17988      0.562277      0.248170     0.0761821     0.0218105    0.00476136       0.00000       0.00000       0.00000       0.00000
   7  21 3417.3697    3.3362  1.9561  9.7762 -0.0065  0.0584   0.0858   0.1543    1.2130   0.0000   432.2633      -28.4321      -6.87928       19.6534       8.34967       4.31895     -0.349011       1.08642      -2.92043      0.637450      0.265650    -0.0971374    -0.0579350    0.00545393       0.00000       0.00000       0.00000       0.00000       13.6971       14.2952       13.9749       13.3386       10.3376       6.54461       4.49321       2.95928       1.58060      0.754578      0.264988     0.0908090     0.0258510    0.00492006       0.00000       0.00000       0.00000       0.00000
   7  22 3555.1636    2.5780  3.1636 10.0619 -0.0000  0.0769   0.0543   0.1974    0.3741   0.0000   416.1307      -2.92998       22.0042       6.21528       8.70252       2.27927      -9.99037     0.0506752       1.73127       1.49102    -0.0962146    -0.0278096    -0.0180797    0.00461201       0.00000       0.00000       0.00000       0.00000       17.4931       19.9512       20.2753       16.7039       13.1666       9.38738       6.07415       3.60181       1.84831      0.948685      0.376242      0.138990     0.0380743    0.00670253       0.00000       0.00000       0.00000       0.00000
   7  23 3693.3857    2.1815  4.1000  9.4444 -0.0006  0.0923   0.0407   0.2285    0.3978   0.0000   425.2812       14.6448      -4.52969       40.2805       19.0218       9.79981      0.394091      -1.30623       1.92073     -0.608952     -0.124932      0.123788    -0.0572646  -0.000741838       0.00000       0.00000       0.00000       0.00000       19.0742       23.9349       22.2370       19.4235       15.4793       11.0941       7.34536       4.18976       2.35572       1.05026      0.469937      0.160379     0.0481036    0.00949123       0.00000       0.00000       0.00000       0.00000
   7  24 3831.7705    1.8541  5.9134  9.3201 -0.0010  0.1149   0.0297   0.3099    0.2221   0.0000   454.7703       14.4510       36.9422      -28.2548       12.6128       19.7235       1.21224      -4.93417     -0.699091     -0.933770      0.206216    -0.0823144     -0.103808     0.0105948       0.00000       0.00000       0.00000       0.00000       24.3466       28.8589       29.3327       24.3994       19.7174       14.5588       9.00268       5.43941       2.95646       1.30066      0.595138      0.221331     0.0625641     0.0112120       0.00000       0.00000       0.00000       0.00000
   7  25 3970.3973    1.5100  7.7048  9.1065  0.0002  0.1366   0.0225   0.3847    0.1770   0.0000   456.3010       25.3902       15.8783      -29.8740       6.50904      -7.36950       4.41069       1.14383      -2.68985     -0.600304   -0.00551608      0.129691    -0.0545430    -0.0124462       0.00000       0.00000       0.00000       0.00000       31.6365       38.0850       35.0183       31.1503       24.5489       17.6513       11.3725       6.70045       3.52075       1.64920      0.685101      0.244193     0.0689790     0.0135016       0.00000       0.00000       0.00000       0.00000
   7  28 4387.4868    0.9209 13.9104  8.8811 -0.0011  0.2377   0.0134   0.6959    0.0998   0.0000   503.2058      -16.7469       23.0697       7.41722       64.9508      -1.35805      -8.70890      -18.8497      -2.50716       5.76947     -0.986976     -0.791344      0.205259    0.00380698       0.00000       0.00000       0.00000       0.00000       52.5808       64.0562       61.8390       53.5291       41.9311       29.7373       19.2294       11.4175       6.31132       2.83981       1.26099      0.444138      0.127800     0.0239693       0.00000       0.00000       0.00000       0.00000
   7  29 4527.1364    0.7302 16.5514  8.9455 -0.0081  0.3167   0.0114   0.8692    0.0836   0.0000   390.2239       6.21758       92.8404       70.2672      -56.7071       11.4038       64.8167       5.65736      -13.5783       3.93519       1.81491     -0.447742      0.135545    -0.0357475       0.00000       0.00000       0.00000       0.00000       68.2571       83.5930       79.1677       70.4222       56.1188       39.4355       26.4289       15.5127       8.71697       3.89033       1.72726      0.586851      0.173491     0.0328886       0.00000       0.00000       0.00000       0.00000
   8  11 2086.1072    0.7350  0.7499  9.0320  0.0052  0.0557   0.0325   0.0995    0.2022   0.0000   433.6314      -8.70107       5.03727      -8.64850      -1.88928       5.21615     -0.747599      0.215087       1.90314      0.636496      0.508535   -0.00296713     0.0382051     0.0140657   -0.00521671  -0.000243896       0.00000       0.00000       12.1395       13.0852       10.4366       14.3511       10.5346       7.05310       3.05388       3.29664       2.26662       1.37566      0.514716      0.202400     0.0508665     0.0242197    0.00366226    0.00130558       0.00000       0.00000
   8  12 2225.1374    0.9796  0.7439  9.1849 -0.0010  0.0360   0.0384   0.0914    0.2451   0.0000   435.8525       3.90775       12.1569       4.06325      -2.79467      -1.84855       1.70063      -1.71996    -0.0747012     -0.208036     -0.329964     0.0164438    0.00662218   -0.00243929    0.00178253  -0.000882114       0.00000       0.00000       7.31341       8.25257       7.69052       7.65715       6.41439       4.20372       2.93654       1.97922       1.30762      0.675088      0.331036      0.128874     0.0476402     0.0141886    0.00403344   0.000751462       0.00000       0.00000
   8  13 2362.8671    1.2585  0.8921  9.4758 -0.0063  0.0416   0.0483   0.0913    0.3190   0.0000   441.8632      -11.2292       29.3216       11.5315      -13.9218      -3.94812      -1.91710       2.64638      0.562018       1.10782      0.259658      0.343397     0.0184980    -0.0159579   -0.00334336   0.000291679       0.00000       0.00000       7.58878       8.82218       8.97982       7.97353       6.46289       4.87207       3.89004       2.29894       1.20269      0.703897      0.356257      0.173359     0.0588041     0.0190059    0.00526233   0.000895465       0.00000       0.00000
   8  14 2499.3709    1.6663  1.0246  9.3234 -0.0008  0.0406   0.0555   0.0924    0.5576   0.0000   442.2291      -7.24100       6.10933       10.1815       4.12421      -1.99192       6.45011      -2.27113      0.551997     -0.418560    -0.0213506    -0.0464213    -0.0769885     0.0201302   -0.00251371   0.000512806       0.00000       0.00000       8.34663       10.2472       10.4624       8.85503       6.97588       4.74653       3.49403       2.13785       1.18188      0.668222      0.344491      0.150725     0.0555346     0.0186072    0.00511048   0.000842602       0.00000       0.00000
   8  15 2636.0248    2.1461  1.2255  7.2300 -0.0045  0.0480   0.0671   0.1071    8.4646   0.0000   449.1919      -14.7376       21.6055     -0.359255      -8.89141       4.56466       6.47270     -0.718134       1.32175      0.494816     -0.266927    -0.0440838    -0.0293299    0.00284654    0.00330195  -0.000669239       0.00000       0.00000       9.25360       11.9401       12.0079       9.81026       8.74426       5.30342       4.15019       2.52354       1.47298      0.913480      0.378518      0.193178     0.0629479     0.0231667    0.00715403    0.00110048       0.00000       0.00000
   8  16 2773.6694    2.7711  0.8037 11.2090 -0.0125  0.0350   0.1102   0.0923    0.3410   0.0000   430.6257       3.52439       15.6348       5.06737      -11.2042       2.61872       1.27953       1.09691     -0.121182      0.159991   -0.00909230    -0.0257304     0.0301264    -0.0144818    0.00745052  -6.17542e-05       0.00000       0.00000       7.41654       8.90133       9.31232       7.92148       5.87913       4.58997       2.89568       1.77880       1.17791      0.596651      0.275465      0.131947     0.0565533     0.0169983    0.00401170   0.000707967       0.00000       0.00000
   8  17 2911.4803    3.3475  0.9707 10.1900 -0.0121  0.0403   0.1127   0.0920    1.6709   0.0000   438.0007      -18.5340       10.2418       9.36291       2.06640      0.469492      -1.01534      -1.90649      -2.07647     -0.287077      0.192162   -0.00268077   -0.00843492     0.0338097   -0.00376175  -8.53444e-06       0.00000       0.00000       8.68691       8.79404       9.32977       8.44962       6.52346       5.34809       4.00371       2.40804       1.33256      0.694154      0.377153      0.162465     0.0606866     0.0174507    0.00412852   0.000686032       0.00000       0.00000
   8  18 3049.1781    4.0796  0.8915 10.1571  0.0054  0.0385   0.1427   0.0895    1.0448   0.0000   429.1453       2.00378       20.4246       8.70081      -1.19421      -2.69620      -1.95228       2.35835       1.31023     -0.475942      0.417955    -0.0990130    0.00753817     0.0197253   -0.00634719   0.000958253       0.00000       0.00000       8.50956       10.1277       10.4487       8.97034       6.56167       5.00952       2.90676       1.93437       1.25279      0.681978      0.276735      0.139155     0.0536392     0.0178461    0.00388017   0.000779009       0.00000       0.00000
   8  19 3186.7323    3.7313  1.1848 11.4499  0.0052  0.0449   0.1201   0.1076    0.4515   0.0000   437.7738       9.04320       10.0283      -7.21448      -5.31335      -8.94263      -2.35617       1.86950      -1.46922     -0.558479      0.157324      0.238844    -0.0552822     0.0257367   0.000469683  -0.000322496       0.00000       0.00000       9.12872       9.63502       10.0209       8.75957       7.85601       5.77034       3.98759       2.64008       1.61479      0.830436      0.420922      0.163551     0.0662538     0.0212497    0.00548197   0.000853877       0.00000       0.00000
   8  20 3324.2945    3.5899  1.5403 10.2515 -0.0045  0.0490   0.0959   0.1172    0.8064   0.0000   429.1357       7.27155     -0.677081       5.33420       8.38350      -2.59297      -6.96847       3.45255      0.867931     -0.263916     -0.173346   -0.00949363     0.0536782    -0.0342931   -0.00390641   0.000538634       0.00000       0.00000       9.56628       11.4810       11.7544       10.1184       8.41413       6.09884       4.10477       2.72178       1.61376      0.912727      0.406663      0.192653     0.0692756     0.0240826    0.00642016    0.00108697       0.00000       0.00000
   8  21 3462.3077    2.9898  2.2705 10.5282 -0.0006  0.0582   0.0672   0.1538    0.3088   0.0000   446.9523      -16.9490      -1.96364       2.63801       5.90214      -5.56080      -4.10923      0.421942     -0.847123       1.11599     -0.224141     -0.301022     0.0198540     0.0607346   -0.00952685   -0.00266143       0.00000       0.00000       11.4685       13.4517       13.3452       12.1240       9.80574       7.35714       4.79137       3.29428       1.94021       1.08676      0.501328      0.221153     0.0816419     0.0285128    0.00700644    0.00131485       0.00000       0.00000
   8  22 3600.6968    2.5303  3.4049  9.5619 -0.0004  0.0749   0.0477   0.1855    0.3866   0.0000   445.8856      -56.1163     -0.652871      -3.44835     -0.153462       10.0365       3.25476      -3.06069      -3.50105       2.79866     -0.154204      0.321480    -0.0639631    -0.0587727     0.0182856   -0.00120743       0.00000       0.00000       15.5761       17.4756       17.5729       15.6850       12.3237       10.0663       6.84311       4.22124       2.55769       1.33723      0.630050      0.285760      0.113625     0.0348337    0.00840282    0.00154066       0.00000       0.00000
   8  23 3739.2759    2.0934  4.8218  9.3810 -0.0008  0.0931   0.0342   0.2437    0.2735   0.0000   440.9725      -13.4908      -13.0757      0.920273      -16.4683      -9.41561       5.84227       4.65023      -4.29092       1.30901      0.557773      0.337347     -0.118727    -0.0149091    0.00983820  -0.000295376       0.00000       0.00000       17.4834       21.9756       21.4024       19.0184       15.7866       10.9946       7.94745       5.02762       3.03840       1.66248      0.809469      0.358326      0.134631     0.0440018     0.0125266    0.00217399       0.00000       0.00000
   8  24 3878.0154    1.6940  6.9129  9.1427 -0.0007  0.1151   0.0230   0.3127    0.1628   0.0000   416.3467       2.90658       6.24435       10.9139       21.9056       27.5338       11.7942      -6.52241       2.93159      0.247350     -0.969721     -0.587024      0.131616    -0.0110000     0.0115399    0.00282625       0.00000       0.00000       22.0087       27.1319       26.9442       24.1840       19.8570       14.5908       10.1071       6.56570       4.05931       2.08405       1.10587      0.438221      0.184516     0.0590341     0.0158065    0.00274999       0.00000       0.00000
   8  25 4017.0590    1.5113  8.4653  8.6058 -0.0016  0.1307   0.0192   0.3627    0.1947   0.0000   443.9667       8.31582       29.4340      -2.57449       15.2021      -11.5709      -1.26578      -17.2184       1.62546       2.36593     0.0931273     -0.629476      0.100544     0.0584218     0.0161197   -0.00136072       0.00000       0.00000       25.4065       31.8876       31.4576       27.3684       22.7720       16.5557       11.8732       7.43680       4.36535       2.39622       1.15493      0.522646      0.199075     0.0667472     0.0184025    0.00311978       0.00000       0.00000
   8  26 4156.4848    1.1862 10.4306  9.0728 -0.0017  0.1703   0.0161   0.4614    0.1058   0.0000   389.8406      -11.4320       37.8969      -33.5442       30.5613      -4.31496      -18.4915       6.79183      0.883176     0.0856546      -1.17209      0.202111    -0.0443676    -0.0927056    -0.0192992    0.00657212       0.00000       0.00000       31.9406       38.2143       38.6243       35.4526       28.2116       22.0797       15.3283       9.94263       5.91490       3.27326       1.56979      0.724198      0.273690     0.0902195     0.0229203    0.00412824       0.00000       0.00000
   9  10 1984.1748    0.5829  0.5206  8.8433  0.0010  0.0397   0.0281   0.0800    0.1496   0.0000   426.1353       4.52909       15.5932      -11.9885      -3.31137      0.197239       1.41088     0.0599977       1.11440     -0.211274     -0.290233      0.225279    -0.0162313    -0.0295758   -0.00112602  -0.000891031   0.000557288   0.000245113       6.56566       7.24895       8.28013       5.78177       5.68934       5.63256       3.84397       2.60488       1.74547      0.845916      0.498404      0.235924     0.0955541     0.0418605     0.0195945    0.00566991    0.00118261   0.000174943
   9  12 2264.4146    0.9687  0.7359  9.4860 -0.0065  0.0438   0.0381   0.0858    0.1992   0.0000   437.1981       2.15841       6.79851      -6.53875      -2.39453       2.94712       1.29237       1.34613    -0.0785738     -0.961783      0.959331      0.305374    -0.0923741    -0.0781741   0.000786619  -8.97662e-05   6.82050e-05   8.62293e-05       6.82735       8.69070       9.54379       7.66602       6.96707       5.66179       3.18470       2.64361       1.76103      0.887646      0.552849      0.290971      0.102186     0.0468022     0.0213051    0.00693652    0.00145326   0.000226650
   9  13 2402.2881    1.4230  1.0103  9.8687 -0.0066  0.0426   0.0481   0.1068    0.2956   0.0000   435.0157      -2.20271       20.4222      -7.64346      -7.47588       3.22614    -0.0320748     -0.825975     -0.158204      0.232287     -0.361581    -0.0504160     0.0650082    -0.0104985    -0.0192266   -0.00109058  -0.000107464  -0.000132496       7.16476       8.03896       9.39223       7.67564       7.21758       5.11515       3.98406       2.80791       1.57432       1.08623      0.564947      0.252715      0.145593     0.0535994     0.0181783    0.00640713    0.00149846   0.000205864
   9  14 2539.5131    1.7687  0.9432 10.2222 -0.0175  0.0524   0.0653   0.1146    0.3354   0.0000   443.2572     -0.207655       16.4230      -3.96528       8.68871       9.15237      -3.73628      -5.52055      0.141729     -0.247670     -0.274164     -0.281332    -0.0444128    -0.0887948     0.0234111   -0.00816774   0.000892073   0.000638210       9.14492       8.59624       9.08841       10.1549       7.19791       5.00964       4.51570       3.42989       1.74643      0.921723      0.619353      0.402843      0.160951     0.0650906     0.0180303    0.00526348    0.00127984   0.000244926
   9  15 2677.0200    2.4914  0.8728 10.4170 -0.0085  0.0334   0.0859   0.0800    0.3896   0.0000   424.2533       12.0201       11.2298      -4.74616     -0.123468       1.31857       4.28425      -2.93754     -0.974044      -2.87611      0.794149     0.0316478     -0.113823    0.00933895    -0.0277614  -0.000795897  -0.000222003  -0.000259515       6.30139       7.16914       7.18767       6.85377       5.39801       4.39731       3.34425       2.29814       1.35624      0.823661      0.436153      0.226068      0.100537     0.0401682     0.0136924    0.00396628   0.000905350   0.000170672
   9  16 2815.1818    3.1557  0.7850 10.2829 -0.0030  0.0312   0.1119   0.0801    0.6741   0.0000   423.8311      -5.53723       11.9222       8.33830      -3.94627       4.14012     -0.232912      0.692089      0.564190      0.179177     -0.568207    -0.0193823    -0.0451210    0.00348005    0.00984229   -0.00233188    0.00196903   9.94695e-06       6.13499       6.82500       6.50656       5.82911       5.09485       4.54115       3.25796       2.33997       1.37491      0.694690      0.404171      0.204464     0.0853498     0.0321964     0.0126177    0.00379329   0.000835152   0.000148581
   9  17 2953.4317    3.7149  0.7653 10.8080 -0.0052  0.0301   0.1376   0.0789    0.5495   0.0000   434.0856      -3.22763      -1.36375       9.41712      -13.9772     0.0433994     0.0755789      -2.27127       1.19663      0.361106      0.699213     -0.209441    -0.0429334     0.0315709    0.00267301    0.00392261  -0.000958525   0.000113160       5.64267       6.86858       7.09124       6.32284       5.19479       3.92609       2.71626       1.88416       1.15728      0.676050      0.377415      0.179839     0.0843125     0.0341926     0.0123027    0.00387769   0.000907926   0.000147713
   9  18 3091.4223    4.0911  0.8840 10.7098 -0.0019  0.0358   0.1349   0.0830    0.9302   0.0000   431.6157      -19.5743       1.78055       9.97790       6.35139       9.55562      -1.58713      -3.39672      0.455916     -0.129926     -0.856465     -0.208445     0.0823966    -0.0302008  -0.000720803    0.00375408  -8.21550e-05   0.000166569       6.52603       7.04792       6.58362       6.81448       6.53121       4.80212       2.98629       2.36871       1.60382       1.04291      0.542364      0.244165      0.102605     0.0389825     0.0135921    0.00479436    0.00107435   0.000183733
   9  19 3229.4327    3.8330  1.0792 11.9512 -0.0080  0.0447   0.1259   0.1021    0.3609   0.0000   432.5120       2.79345       11.7591       4.44704      -8.11775       8.90015     -0.226651      -1.00709      0.998208      -1.27977      -1.12865    -0.0165505     0.0946391     0.0459818    -0.0359235   0.000189953  -0.000425993   0.000105062       6.76531       9.29665       8.40917       8.05016       7.37232       5.12826       4.21859       2.73036       1.77425       1.09538      0.540905      0.320357      0.110958     0.0579220     0.0175288    0.00587225    0.00171442   0.000287727
   9  20 3367.6803    3.3033  1.6799 11.0745 -0.0092  0.0492   0.0851   0.1206    0.2906   0.0000   432.4992      -16.2196       5.65959       22.4481      -7.42461       2.49996      -5.77155       4.90173     -0.731954       1.43611       1.85095     -0.205153      0.164072      0.120014    -0.0266389   -0.00515281   0.000433897   8.83189e-05       8.53389       10.1304       9.49612       9.05466       7.69106       6.49806       4.99654       3.36087       2.07593       1.15143      0.646599      0.312750      0.142108     0.0578568     0.0209198    0.00609912    0.00154433   0.000284205
   9  21 3506.0415    2.7695  2.6066 10.6450 -0.0041  0.0617   0.0583   0.1601    0.2051   0.0000   423.2541     -0.461139       14.4784       8.98462       5.52686       2.15599      -7.97415      -1.91738       2.31757      -1.70538     -0.177293     0.0850238     0.0225706   -0.00432058     0.0148603    0.00534150    0.00139288   0.000176413       11.2553       14.0750       14.1792       12.7454       10.5336       8.00828       5.77665       3.81024       2.43987       1.45110      0.786119      0.375913      0.179891     0.0711217     0.0258627    0.00788722    0.00201467   0.000340392
   9  22 3645.1600    2.3228  3.6112  9.6206 -0.0028  0.0733   0.0407   0.1846    0.2507   0.0000   468.1124      -25.7595      -32.6651       27.3674      -10.0193      -10.5656      0.578317       8.36391      -3.24554     -0.910947       3.22753     0.0625909      0.121401      0.155552    0.00755127   -0.00623420    0.00153206   6.44657e-05       12.2960       14.8952       15.1193       13.8018       11.7573       9.38773       6.69528       4.80408       2.93048       1.72758      0.956339      0.481288      0.214281     0.0882968     0.0315464     0.0102071    0.00239716   0.000410903
   9  23 3783.9230    1.8925  5.3820  9.7880 -0.0003  0.0943   0.0291   0.2673    0.1414   0.0000   484.7429       22.4548      -10.6866       5.89347      -3.78719       17.9535       5.51476       1.18074      -3.85600       2.12446      -1.28450     0.0598539      0.131140      0.166985    -0.0284638   -0.00437593   -0.00145373  -0.000266388       15.8074       20.4920       19.7397       18.5749       15.2769       12.2860       8.78646       6.06922       3.83636       2.20553       1.23699      0.599865      0.282485      0.111414     0.0420167     0.0129586    0.00320394   0.000578060
   9  24 3923.3782    1.6094  7.6164  9.1295 -0.0007  0.1185   0.0211   0.3166    0.1454   0.0000   433.1313      -57.6668       37.9994       6.66219       7.53521      -2.72178       6.66276       8.43140      -2.11148      -4.00345      -2.19899     -0.952532      0.206354    -0.0935763    -0.0563832    0.00222846   0.000662012   0.000838304       20.8715       25.1899       25.4378       22.9767       20.4515       15.3194       11.1762       7.95986       4.81670       2.95597       1.58347      0.796584      0.357990      0.142782     0.0497065     0.0166823    0.00409858   0.000644530
   9  25 4063.1396    1.3510  9.0271  9.0476 -0.0028  0.1349   0.0167   0.3825    0.1094   0.0000   426.1526      -28.7440       40.2526       55.8616       37.4021       3.78403       2.94655      -12.4868       9.66491       11.7237      -2.33661      -1.11175     -0.730746    -0.0431823    -0.0640864    -0.0296406   -0.00604844  -0.000336058       23.2183       29.0799       29.0457       26.3670       22.5189       17.8995       12.9265       8.82948       5.64908       3.36314       1.78461      0.907332      0.403270      0.170420     0.0612701     0.0190982    0.00469663   0.000785871
   9  26 4202.5910    1.1134 11.2770  9.0731 -0.0033  0.1748   0.0145   0.4753    0.0885   0.0000   461.2554      -37.7834       11.3588      -3.91065       43.2951      -7.00752       5.27269       14.0217      -12.2718       1.33010       8.78176     -0.401587      -1.55139     -0.245548      0.193413    -0.0715115   -0.00624530   0.000173097       30.1706       37.2659       35.9056       34.0720       29.5480       23.2398       17.0213       12.0886       7.47136       4.53222       2.46681       1.20506      0.560512      0.221343     0.0787221     0.0253822    0.00608670    0.00103633
  10  10 2021.4489    0.5695  0.4463  9.2171 -0.0076  0.0317   0.0287   0.0608    0.1086   0.0000   439.6389      -1.56388       7.82655      -8.22116      -3.78182      -1.80297       3.87970      -1.31489      -1.40163      0.629170      0.519278      0.374804    -0.0893855    -0.0159558    0.00709191   -0.00655089    0.00353023   0.000677356       4.61690       5.56884       6.81976       5.63377       4.69027       5.07541       2.86426       2.90172       1.70814       1.18792      0.657988      0.408074      0.139935      0.106285     0.0284844     0.0170528    0.00559621    0.00192494
  10  11 2162.8801    0.8209  0.6426  9.2130 -0.0009  0.0314   0.0299   0.0667    0.1761   0.0000   430.1261       2.42120       24.2574       5.00205     -0.241126       7.12651      0.580062      0.136119      -1.54894      -1.88061     -0.407574      0.276658    -0.0433350    -0.0551051     0.0161362     0.0159148    0.00224932   -0.00148006       4.92275       5.63050       5.82200       5.68815       4.73389       4.33256       3.20754       2.37989       1.63438      0.948584      0.643053      0.315825      0.150474     0.0876208     0.0310627     0.0123222    0.00461118    0.00120811
  10  12 2302.7689    1.1155  0.8804  9.4454 -0.0040  0.0548   0.0378   0.0946    0.2549   0.0000   436.5869      -6.38251       16.7305       14.6052      -1.25802       4.19502       1.49505      -1.27504      0.233516    -0.0982926     -0.962497      0.271184      0.638317     -0.157470     0.0571313     0.0128825  -0.000586614  -2.39149e-05       7.22858       8.71555       11.8354       6.06627       8.96472       6.69436       3.58352       4.22944       2.06421       1.27529       1.04043      0.343303      0.242810      0.125612     0.0344268     0.0149014    0.00693051    0.00193028
  10  14 2578.5825    1.9226  0.9617 10.4015  0.0010  0.0491   0.0601   0.0842    0.2768   0.0000   430.0824      -5.20578       8.58241       4.51360      -4.35044      -4.37134     -0.702079     -0.328382      0.824309     -0.114721     -0.131341      0.440825     0.0337670    -0.0205565   -0.00882061     0.0125121    0.00321441    0.00120586       7.02833       6.86872       10.3267       7.94441       5.84837       7.28158       4.52497       2.81692       2.73873       1.40328      0.632686      0.546206      0.267815     0.0802085     0.0485125     0.0245197    0.00793654    0.00190100
  10  15 2716.9299    2.5832  0.8661  9.1680 -0.0030  0.0308   0.0818   0.0750    1.1094   0.0000   449.3782       14.0820       14.8214       7.28202      -1.30956       5.13477      -8.32343      -1.38315      0.590639     -0.915296     0.0317221     0.0334952      0.166024    -0.0456158    -0.0271769     0.0241933   0.000405388  -0.000620715       5.20714       6.55588       6.36689       6.28563       5.16640       4.05530       3.10901       2.13908       1.40304      0.878150      0.512056      0.284272      0.150271     0.0653989     0.0284868     0.0103352    0.00334866   0.000962621
  10  16 2855.6288    3.2632  0.8743 11.1066  0.0024  0.0347   0.1086   0.0864    0.3506   0.0000   438.2379       8.03235       11.7835     -0.263311       2.14915       3.47604       2.43575      -2.50495      -1.84462      0.329340     0.0377478      0.353070    -0.0121840     -0.169108     0.0435474   -0.00573207    0.00549590    0.00109500       5.62971       5.81983       6.50419       6.05364       5.30733       4.57084       3.30764       2.56587       1.62653       1.03899      0.661148      0.330559      0.159483     0.0857883     0.0337194     0.0118511    0.00437586    0.00116706
  10  17 2994.4120    3.7022  0.9556 11.0974 -0.0074  0.0351   0.1127   0.0812    0.5325   0.0000   432.3151       2.46343       1.11788     -0.422846       2.11997       2.47647     -0.958781       2.97648      -2.28553     0.0410731     -0.412183     -0.106148    -0.0590272     0.0164766    -0.0184261    -0.0110998    0.00565053  -3.24404e-05       5.46620       6.67189       6.77045       6.38184       5.45172       4.54013       3.48191       2.48738       1.63848       1.10023      0.572774      0.339963      0.174309     0.0723001     0.0352351     0.0136682    0.00419017    0.00131525
  10  18 3132.8565    3.9739  1.0184  9.6169  0.0020  0.0334   0.1138   0.0861    1.5818   0.0000   436.8084      -10.2749       9.33072       5.35580      -3.59554      -1.84117       2.58969    -0.0531966      -1.90303      0.120296     -0.127836     -0.117319    -0.0295425     0.0417396    -0.0241521   -0.00863097    0.00496307   -0.00129528       5.57791       6.54083       6.44137       6.00379       5.27894       4.47703       3.48849       2.50460       1.72206       1.00303      0.581251      0.322542      0.158361     0.0740365     0.0293477     0.0119718    0.00408007    0.00110065
  10  19 3271.2358    3.6165  1.4629 10.3898 -0.0045  0.0426   0.0883   0.1044    0.6319   0.0000   443.7639       7.45778       13.8853       8.22975      -5.09646       11.0645       5.60924   0.000638325      -1.49225      0.424071     -0.692366     0.0311539      0.218930     0.0327871   -0.00211113    -0.0100388   -0.00302228  -0.000830573       7.85416       8.79168       9.18991       9.04505       7.22195       5.61958       4.42967       3.14544       1.98025       1.25084      0.736539      0.404366      0.205104      0.102772     0.0413297     0.0148796    0.00451117    0.00123889
  10  20 3409.9860    3.1984  2.0434 10.8283 -0.0053  0.0489   0.0688   0.1269    0.2301   0.0000   434.5752       2.66070       15.3117      -4.26856       7.58958      -3.95296      0.620932      -2.63433      0.828984      -1.17808    -0.0345554    -0.0853407     -0.438992      0.183786     0.0166123   -0.00754159    0.00250567   0.000612508       8.18430       9.78282       10.0721       9.47177       8.10845       6.45138       4.81573       3.37926       2.28796       1.44572      0.851529      0.459403      0.235357      0.108261     0.0457961     0.0173593    0.00587132    0.00163634
  10  21 3549.0246    2.6396  3.1242 10.3690 -0.0031  0.0631   0.0469   0.1677    0.1645   0.0000   433.4848      -3.65373       2.40310       21.8425       11.9352      -2.43397      -12.6989     -0.731188     -0.884013     -0.972597       1.29220    -0.0647002    -0.0436845    -0.0832899     0.0530748    -0.0288275   -0.00366512    0.00180578       10.1348       12.6272       12.6892       12.3053       10.2532       8.12860       6.05453       4.29767       2.84084       1.85088       1.05652      0.603680      0.299564      0.140795     0.0588393     0.0230942    0.00719639    0.00220354
  10  22 3688.2557    2.1423  4.5693  9.9886 -0.0051  0.0790   0.0325   0.2145    0.1311   0.0000   468.3959       17.3640       17.8637       24.5690      -3.43454      -7.55848      -18.7114       12.2501       7.83287      -2.50031      -1.01630      0.647146    -0.0197613    -0.0252497    -0.0376548    -0.0239828   -0.00331329    0.00427573       12.2455       14.8323       14.6433       14.2212       12.1690       10.2174       8.00602       5.66003       3.86790       2.34104       1.40781      0.749582      0.389800      0.179160     0.0776389     0.0289809    0.00990637    0.00273788
  10  24 3967.4702    1.5143  7.7866  9.2068 -0.0015  0.1141   0.0186   0.3055    0.1187   0.0000   454.8895      -53.9161       13.8224       27.3792      -18.9444      0.709660      -21.4486       1.46663      0.777426      0.351118      -5.48418       1.06503      0.171268     -0.340326    -0.0401523     0.0750961    -0.0205689   -0.00253366       17.9635       22.1283       22.2015       20.6783       18.4034       15.0393       11.5641       8.39399       5.57671       3.51332       2.07875       1.12359      0.565242      0.268725      0.112920     0.0433818     0.0146559    0.00431623
  10  25 4107.4793    1.2544 10.0420  9.1757 -0.0027  0.1454   0.0150   0.3985    0.0888   0.0000   426.3423       31.3637       56.6186       23.0927      -20.2160      -9.59523      -35.5600      -5.44608       5.01543      -6.38070      0.180412       1.12090      -2.09614     -0.184460      0.262545     0.0434409    0.00438810    0.00582373       22.3160       27.8781       28.1040       26.5071       24.0509       18.9530       14.5805       10.0831       7.12660       4.55306       2.66197       1.51951      0.729777      0.354473      0.141265     0.0583909     0.0186497    0.00558844
  11  10 2057.9505    0.6576  0.5065  9.3785 -0.0076  0.0334   0.0284   0.0602    0.1127   0.0000   435.5016       5.72508       5.18408       1.00340       1.01707      -1.17506       2.35847    -0.0570304      0.412254     -0.475510    0.00309079      0.698837    -0.0326537     0.0359228    -0.0121655   -0.00233440    -0.0180614   -0.00264824       5.39244       4.98713       6.57125       5.97513       4.38918       4.19744       4.25757       2.34101       1.63648       1.15944      0.763351      0.442966      0.236091      0.110004     0.0592977     0.0318357     0.0131551    0.00448583
  11  12 2339.9646    1.2681  0.9194  9.2712  0.0010  0.0385   0.0384   0.0823    0.3225   0.0000   436.7127      -2.84941       7.92534       2.87338      0.888184      0.839809      -1.84361       1.69754   0.000824975      -1.10983     -0.242489      0.183801      0.174781     0.0365367     0.0348684     0.0146126   -0.00111120  -0.000394472       5.21811       6.54361       6.01389       6.36524       5.27170       4.84573       3.87731       2.62684       2.07479       1.30657      0.822086      0.482910      0.261430      0.122259     0.0635948     0.0251489     0.0107100    0.00364177
  11  13 2478.4692    1.6103  0.8954 10.1211  0.0019  0.0332   0.0496   0.0812    0.2625   0.0000   438.8111      -5.71803       3.01345       5.35946      -4.37463      -2.74896      -3.73244       2.97411      -1.40436      0.281860     -0.310406     -0.196859      0.280159    -0.0203431     0.0311567    -0.0196176   -0.00259176    0.00194091       4.56041       5.44706       5.73764       5.68604       5.07272       4.22210       3.35287       2.31959       1.70308       1.17900      0.770871      0.418823      0.259024      0.125268     0.0541902     0.0270449     0.0109002    0.00375037
  11  14 2616.8651    2.1554  0.9862 10.1905 -0.0027  0.0314   0.0642   0.0921    0.3947   0.0000   435.9271     -0.454740       6.15165     -0.353239      -5.88157       3.33365    -0.0753077       1.26456       1.60858      0.446130      0.899936      0.316001      0.221654     0.0927597     0.0558567    0.00954584    0.00904558   -0.00217665       4.85053       5.84983       5.58880       5.35982       4.76189       4.02881       3.51347       2.62104       1.86904       1.13835      0.684334      0.388792      0.216340      0.117530     0.0501586     0.0246880    0.00879898    0.00326013
  11  16 2895.3109    3.4629  0.8552 10.4660 -0.0041  0.0302   0.1099   0.0742    0.5847   0.0000   441.7691       2.40282       13.4086       8.47492      -2.21748      -4.20582       1.16258    -0.0325276      -2.52933       1.76013     -0.286080    -0.0706070      0.281937      0.168030     0.0290784     0.0132944   0.000793533   -0.00592482       4.24535       5.34921       5.27672       5.25724       4.18724       4.10228       2.97420       2.45613       1.67638       1.06178      0.608248      0.387429      0.202057      0.106369     0.0537086     0.0217985    0.00856541    0.00356568
  11  17 3034.4543    3.9684  0.8863 11.0040 -0.0041  0.0303   0.1188   0.0770    0.4859   0.0000   429.6000      -6.35052       12.5457       11.6104       7.29449      -8.30649      0.618408      -1.26196      -1.40974      -1.41859    -0.0216265     -0.254017      0.407381    -0.0115606     0.0240415    0.00579454   -0.00337836    0.00369668       4.36595       5.70130       5.52934       5.29448       4.66974       3.93738       3.16742       2.18711       1.70143      0.978700      0.679263      0.360815      0.204751      0.105779     0.0465251     0.0224524    0.00823499    0.00335888
  11  18 3173.3681    4.1023  1.0152 10.9185  0.0014  0.0324   0.1186   0.0852    0.5557   0.0000   439.1813       2.25898       7.00326      -2.50978      0.538417       3.09578       2.66490       1.83165       3.16774      0.695018      0.129555     -0.843794    0.00873530      0.321541    -0.0498303   -0.00439966     0.0144682   -0.00270689       4.97658       6.09368       6.33638       6.09377       5.33662       4.21788       3.25432       2.24901       1.60510       1.06899      0.695627      0.413425      0.216322      0.113910     0.0532820     0.0241558    0.00922029    0.00352707
  11  19 3312.1633    3.5662  1.4477 11.5739 -0.0054  0.0443   0.0919   0.1009    0.2564   0.0000   427.7185      -4.51282       14.2377      -7.48212     0.0674240       4.16637      -4.72050       2.17779      0.341485       1.52819      0.823955     -0.362214      0.523769     0.0632163     0.0331555     0.0390648    -0.0133469   -0.00407199       6.16855       7.62536       8.24181       7.40697       6.98284       5.38687       4.53820       3.20762       2.16874       1.49943      0.969328      0.569319      0.289872      0.166990     0.0716679     0.0373123     0.0131363    0.00487762
  11  20 3451.5507    3.0339  2.1912 10.3853  0.0009  0.0494   0.0602   0.1188    0.2402   0.0000   440.4857      -17.7411       3.62221      -2.63838     0.0619404      -1.10571       2.92596       2.08638      -2.03628      -4.86209       1.62797      0.399977     -0.219503     -0.154795     -0.138973    -0.0179356    0.00909889    0.00421979       7.27784       8.77935       9.05782       8.80431       7.83621       6.45653       4.89843       3.58473       2.59817       1.71018       1.09686      0.641532      0.350798      0.181086     0.0850844     0.0368570     0.0143872    0.00531578
  11  21 3590.9200    2.4917  3.5312 10.1180 -0.0028  0.0647   0.0393   0.1644    0.1469   0.0000   426.2975      -8.96327       30.9273      0.520921       6.50837      -4.89062       7.22857       13.5081       1.10935     -0.897291      -1.77626      -1.51378    -0.0383054     -0.130740     0.0348219    -0.0288838     0.0175856     0.0101973       9.92189       11.7101       11.9310       11.3891       10.0616       8.67364       6.87997       4.94437       3.48725       2.39448       1.42754      0.858685      0.455042      0.230196      0.105665     0.0466627     0.0196021    0.00711283
  11  22 3730.5553    2.0430  4.9906  9.8422 -0.0015  0.0833   0.0292   0.2046    0.1264   0.0000   422.4000      -6.94385      -12.8434      -2.01068       14.4936       6.51749       6.95643       6.34283      0.692507       4.28557       1.22788      0.798318      0.286775     -0.213340    -0.0169674     0.0341980     0.0271171   -0.00234818       12.2069       15.2609       15.2005       14.8339       13.1163       10.7976       8.40937       6.46943       4.51896       2.87542       1.78722       1.04745      0.589911      0.300913      0.145783     0.0608124     0.0240025    0.00864406
  11  23 3870.5349    1.6931  6.7729  9.3596 -0.0014  0.0986   0.0213   0.2615    0.1197   0.0000   455.7847      0.368861       5.27588      -10.0435       14.7688       12.0978      -9.89840      0.973821      -10.2594     0.0939753    -0.0607939       2.73450     -0.455275      0.283521     -0.212026      0.133722    0.00753695    -0.0100214       14.3171       17.7082       18.2301       17.2982       15.6206       12.6717       9.98087       7.52626       5.26034       3.46019       2.13770       1.26446      0.710596      0.362578      0.173045     0.0745758     0.0297678     0.0106369
  11  24 4010.8737    1.4362  8.6433  9.1556 -0.0022  0.1190   0.0168   0.3285    0.1038   0.0000   465.8884      -53.2544       3.82124       35.9895      -19.7445      -21.7126       6.28415       2.65434       5.70994      -5.00575       1.28276       2.79195     -0.913287     -0.440316     -0.472833      0.166451     0.0286318    0.00321265       16.6358       21.3099       20.9902       20.7164       18.5610       15.3865       12.1766       8.92409       6.44707       4.14653       2.68249       1.57955      0.850429      0.438687      0.215397     0.0907139     0.0357483     0.0131928
  11  25 4151.0774    1.1840 10.3834  9.2104 -0.0035  0.1422   0.0141   0.4055    0.0803   0.0000   448.8927      -4.22848       25.3667       23.8937      0.932477      -2.73736      -28.0524       20.0064      -7.67674      -5.47997      -3.01595     0.0323963      -1.44561     -0.199875     -0.140452     0.0939817   -0.00419842     0.0111626       20.3641       25.1344       25.4603       24.8568       21.6793       18.7357       14.8295       11.0766       7.82059       5.25287       3.18979       1.94855       1.03856      0.541418      0.263327      0.111831     0.0462131     0.0168086
  11  26 4291.8300    0.9968 12.9880  8.9824  0.0007  0.1784   0.0117   0.5055    0.0762   0.0000   438.4370       4.30169      -42.3384       32.2374       12.5743      -38.3113      -17.8485       6.31602       7.78429      -3.62894      -8.87830      -2.48517       2.21433      0.270743     -0.468741   0.000718807     0.0646760    -0.0204929       25.1896       31.5166       32.3051       31.2050       28.1863       22.7675       18.5953       13.7011       9.56769       6.54835       4.02859       2.39499       1.33802      0.695031      0.321387      0.147604     0.0577930     0.0205530
  11  27 4432.2946    0.8414 16.0110  9.0363  0.0002  0.2343   0.0098   0.6698    0.0619   0.0000   447.6015      -32.3739       115.618       25.3269       18.0044       4.64945       52.0782     -0.390885      -3.08709       10.2020       8.79613     -0.358219      -2.90368      -1.45540      0.268616     -0.192742   -0.00410816     0.0606435       32.6309       40.4313       41.9730       40.6710       36.3499       30.3451       24.0131       18.3277       13.2414       8.37434       5.52044       3.15244       1.82662      0.957943      0.444367      0.203707     0.0760192     0.0283882
  12   8 1805.7689    0.3626  0.3480  8.9785 -0.0096  0.0248   0.0197   0.0521    0.0669   0.0000   437.4262      -1.74779       9.31342      -2.26734      -5.93903      -2.93060      -1.40755       1.54638      -1.48101     -0.138120      0.831638      0.172551     0.0297703      0.335543   -0.00716132    -0.0324142    -0.0257954  -0.000455466       3.30194       4.25439       4.24531       4.05941       3.55102       3.12663       2.63346       2.01058       1.48820       1.00019      0.634619      0.355669      0.237576      0.131095     0.0639931     0.0313139     0.0131264    0.00626419
  12   9 1949.9510    0.5083  0.5685  8.9293 -0.0071  0.0314   0.0205   0.0722    0.1081   0.0000   434.7534      -14.5522       22.5832       2.05598      0.992950       6.30794     -0.414680       2.08270      0.606372      -2.55660      0.118760     -0.607878    -0.0497453    -0.0705935     -0.115788   -0.00265761   -0.00143474    0.00264255       4.81235       5.39739       4.84930       4.84874       5.04688       4.59218       3.48304       2.28217       1.71225       1.44500      0.977402      0.654065      0.339116      0.190529     0.0793283     0.0381183     0.0170156    0.00691570
  12  10 2093.5963    0.7310  0.6803  8.8408 -0.0027  0.0300   0.0240   0.0623    0.1527   0.0000   443.5030      -1.33431       11.8978      0.584601      -1.11418     0.0545410      -1.17511       2.99104      0.695224      0.262623      0.921807      0.369511     -0.159303     0.0332007     0.0312751     0.0129262   -0.00561396  -0.000698256       3.89158       4.33355       5.05334       4.95325       4.19109       3.55067       3.02409       2.23598       1.51310       1.18603      0.766989      0.420995      0.270633      0.171506     0.0821425     0.0352130     0.0195204    0.00852818
  12  11 2235.8306    0.9349  0.7601  9.2896 -0.0024  0.0299   0.0296   0.0693    0.1768   0.0000   436.9592       2.13596       10.1393     0.0151260      -4.77845       2.67776      -3.95148     0.0129215     -0.688469       1.51439     -0.954528     -0.327096     0.0637515      0.124387    -0.0710009   0.000397373    -0.0134463     0.0148112       4.07696       4.76168       4.95931       4.70591       4.29919       3.90258       3.11028       2.60959       1.89116       1.28365      0.865993      0.449526      0.307734      0.173253     0.0799307     0.0439575     0.0168625    0.00843299
  12  12 2376.2885    1.3503  0.8157  9.6530 -0.0090  0.0344   0.0419   0.0684    0.2709   0.0000   436.1876       8.75274       5.24638       4.68033       2.97243       1.65444       6.35373      -1.63377      -1.41464    -0.0898907       1.46015      0.444012     -0.535747      0.186186      0.255211     0.0270271    -0.0231449   -0.00806323       4.47461       5.50913       5.12359       5.19002       5.33432       4.17483       3.81714       2.56750       2.07700       1.32584      0.969193      0.595327      0.341001      0.191637     0.0930275     0.0441837     0.0200047    0.00761810
  12  13 2515.4861    1.6832  0.9459 10.2286 -0.0074  0.0344   0.0502   0.0805    0.3087   0.0000   434.8847      -4.12906       23.7801      -1.79513      -5.12873       5.66268      -3.04621       1.87440      -2.18700      -1.07432      -1.13999     -0.265797      0.249954      0.252072     -0.101423     0.0813789     0.0206951   -0.00305117       4.65766       5.49258       5.88572       5.68968       5.23247       4.22991       3.40543       2.82367       2.13598       1.38763      0.856606      0.529210      0.334329      0.175938      0.107058     0.0476195     0.0220813    0.00788427
  12  14 2654.5270    2.2899  0.9864 10.4886 -0.0073  0.0382   0.0672   0.0796    0.3875   0.0000   437.9300     -0.608289       8.77381      -1.59106      -5.01249       1.48310      -1.24070     -0.498341      -1.48055       1.48735     -0.735960      0.506934      0.220527    -0.0436535     0.0460574    -0.0592930     0.0206107    0.00432062       4.50139       6.13061       5.77042       5.46816       5.53636       4.61512       3.49924       2.81141       1.76511       1.44596      0.990626      0.596036      0.360603      0.201574     0.0908638     0.0508783     0.0187676    0.00935036
  12  15 2794.4097    3.0739  0.7713 11.2593 -0.0031  0.0341   0.0985   0.0695    0.2779   0.0000   438.2100       9.57696       11.3151      -5.91921       3.09431       6.36015       1.11044      -2.58035       1.23035       1.41035      0.958236     -0.558570     0.0349713      0.203639      0.121184     0.0276190     0.0145079     0.0109586       5.19442       5.71426       6.19333       6.46246       4.64743       4.10245       3.82732       3.05200       1.86119       1.27335      0.977540      0.559739      0.293196      0.136805     0.0882301     0.0459710     0.0224910     0.0102839
  12  16 2934.2690    3.7078  0.8020 11.0761 -0.0050  0.0297   0.1169   0.0710    0.3950   0.0000   440.0802      -1.85849       10.7276      0.602718      -2.80483      -3.19056       4.72270      -1.73952       2.10776      -1.52183      0.348615      0.376921     -0.675705     0.0291430    -0.0938663    -0.0378703    -0.0190157   -0.00454893       4.52893       4.47689       5.40275       5.44307       4.35705       3.37891       3.28790       2.44677       1.57114       1.02763      0.779607      0.496028      0.258487      0.137438     0.0774684     0.0435753     0.0213440    0.00921031
  12  17 3073.7524    3.8052  0.9005 11.5891 -0.0063  0.0330   0.1121   0.0735    0.3002   0.0000   429.8597       6.29838       7.11230       6.31821       2.17779       3.28739       4.38310      0.677540      0.886360      0.760701       1.00808      0.833660     -0.335828      0.234021    -0.0278934    -0.0548877   -0.00498132   -0.00220439       4.94157       6.09835       6.52585       6.52325       5.49706       4.57204       3.66142       2.41943       1.71770       1.23641      0.837924      0.555480      0.300299      0.166332     0.0808857     0.0430148     0.0184199    0.00821315
  12  18 3213.0984    3.9552  1.1263 11.2958 -0.0044  0.0386   0.1019   0.0858    0.4336   0.0000   446.9947       5.70456       17.3639       3.35748     -0.867326      -2.54864      -4.62283       3.98585      0.852642      -1.04418      0.752309      0.756711      0.359081     -0.168447     0.0298702     0.0173279    -0.0171618    -0.0108208       5.05572       6.19290       6.65228       6.39175       5.39199       4.57905       4.28997       3.00296       2.25480       1.56192      0.966691      0.600330      0.349743      0.173790     0.0953631     0.0498215     0.0226950    0.00940653
  12  19 3352.5044    3.3939  1.5843 11.3359 -0.0027  0.0398   0.0774   0.1095    0.2146   0.0000   433.5144       10.7390       6.94768      -3.12028      -3.23487      -5.90453       5.23764     -0.735683     -0.424606      -1.30094       1.29435      0.652590    -0.0352888      0.141190      0.203494     0.0497110   -0.00133082   -0.00796038       5.23202       6.02210       6.59639       6.49662       5.82960       4.80550       4.06801       3.15544       2.25809       1.49869       1.04019      0.652243      0.369090      0.199025      0.108059     0.0551391     0.0252857     0.0102051
  12  20 3492.2334    2.8699  2.6603 10.3411  0.0039  0.0520   0.0493   0.1340    0.1801   0.0000   429.1203      -15.5654      -4.05465       13.4271      -5.42936       2.14429      -7.97934     -0.572954       3.53765     0.0326591       1.33904     -0.589477      0.356540     -0.365838     0.0217441     0.0301506    0.00629287  -0.000823382       7.35280       8.98392       9.35990       8.90119       8.16990       6.88299       5.46625       4.14904       3.10226       2.06900       1.32111      0.849118      0.482476      0.270702      0.139002     0.0707251     0.0285652     0.0123621
  12  21 3632.1943    2.3167  3.7695  9.8474 -0.0009  0.0622   0.0341   0.1709    0.1392   0.0000   428.2989      -8.68365       8.34781       10.4275      -2.26072      -7.96725      -8.99932      -1.21321       2.23841       3.98434      -1.25832       1.30088      0.211088     0.0245153     0.0797189    -0.0554920    0.00453157   -0.00963620       8.31494       10.3477       10.4784       10.1407       9.48897       7.76993       6.55958       4.86762       3.66153       2.53081       1.58308       1.01093      0.595791      0.318025      0.169698     0.0844184     0.0343129     0.0147929
  12  22 3772.4018    1.9530  5.4405  9.6479 -0.0014  0.0821   0.0253   0.2114    0.1144   0.0000   418.5061      -1.03924       30.4075      -5.78494      -5.40583      -23.1013      -12.0382       4.62992       2.11610      -3.88826     -0.359609       1.42292     -0.386407    -0.0368606    -0.0956804     0.0511805      0.145807    -0.0184243       10.9727       14.0596       13.8942       13.4482       12.0212       10.6330       8.74625       6.70194       4.90096       3.35278       2.14540       1.33407      0.756622      0.416790      0.212264      0.104680     0.0455895     0.0193110
  12  23 3912.7295    1.6077  7.1874  9.3420 -0.0010  0.0983   0.0190   0.2649    0.1064   0.0000   427.9739      -4.34158       13.0878       13.8746       16.1087       4.25073      -2.41187      -10.0520      -5.46679       1.42046       1.19659       3.08491      -1.11927      0.472455      0.175531      0.157567   -0.00636063   0.000156541       13.1231       16.4561       17.0240       16.5482       15.3002       12.3645       10.3942       7.75477       5.72302       3.92836       2.55442       1.60223      0.927785      0.524855      0.269794      0.129423     0.0599777     0.0239801
  12  24 4053.2739    1.3453  8.6092  9.3293 -0.0014  0.1158   0.0157   0.3231    0.0853   0.0000   416.4278      -28.2081      -2.25945       7.68425       14.0944       16.2279      -3.91928       4.84232       1.11037      -3.90502       7.02639      0.746617    -0.0745009      0.271700      0.133102    -0.0765756     0.0665082    -0.0136314       15.3705       19.0723       20.1182       19.2790       17.6347       14.6835       12.1561       9.21454       6.75797       4.61865       3.06566       1.91362       1.10994      0.619334      0.321965      0.157900     0.0705983     0.0295832
  12  25 4194.0191    1.0951 10.8118  9.2699 -0.0013  0.1480   0.0129   0.4188    0.0706   0.0000   416.6460      -22.9889       40.6119      -1.40175      -22.7064      -24.3573       1.81325       13.7732      -15.0395      -7.43132       6.88346     -0.924058      0.283254     -0.674611      0.202931     -0.137903     0.0975074     0.0103028       18.7417       23.8991       24.0119       24.3599       21.8412       18.4507       15.4509       11.8863       8.80760       6.07462       3.91244       2.50242       1.44771      0.814481      0.428829      0.206867     0.0944513     0.0377799
  12  27 4475.8467    0.7808 16.7030  8.9917  0.0003  0.2437   0.0084   0.6724    0.0572   0.0000   428.6573       6.78297       86.1198       19.8648       52.6585      -3.34799      -36.5558       19.0339      -3.51107      -2.09672     -0.229627       2.74901      -2.27268     -0.163819       1.41247       1.15770     -0.183333    -0.0633505       31.8687       40.7219       41.1249       40.6835       36.4531       32.5389       25.5208       19.7163       14.3231       10.2265       6.78272       4.27643       2.52701       1.38248      0.721295      0.345782      0.152392     0.0637796
  13   9 1983.7915    0.5802  0.5465  8.8135 -0.0082  0.0277   0.0219   0.0586    0.1171   0.0000   435.4394      -7.92574       7.67072      -5.56314      -9.11505      -7.34577     -0.529973     -0.128436      -1.83077      0.763518       1.69710    -0.0302714     -0.273891   -0.00906344     -0.159080    -0.0242086   0.000453582     0.0122126       3.84721       4.73651       5.00986       4.67168       4.56896       3.77474       2.89690       2.42750       1.76901       1.22395      0.899700      0.466186      0.317320      0.189761      0.109735     0.0573278     0.0248953     0.0118657
  13  10 2128.4572    0.7772  0.6823  9.2377  0.0000  0.0290   0.0256   0.0704    0.1370   0.0000   434.4455       5.41648       10.6013      -5.94140      0.961582       3.39571      0.575650      -3.23878    -0.0762654       1.38271     -0.675074     -0.197948     0.0850216      0.140026     0.0236659     0.0426754    -0.0578827     0.0102379       3.60178       4.69081       4.59342       4.56023       3.94450       3.44108       3.24148       2.50863       1.92933       1.26336      0.942290      0.523594      0.323748      0.187891     0.0962826     0.0553060     0.0257071     0.0113760
  13  11 2271.0609    1.0394  0.9351  8.6998 -0.0028  0.0306   0.0286   0.0726    0.2727   0.0000   435.2900      -1.45273       10.3401       7.29040       2.91001      0.378815       2.98989      -1.47360     -0.860962       1.29441      0.849912      0.276153     -0.184753     -0.205236    -0.0374329     -0.131869     0.0492444   -0.00505793       4.01203       4.73902       4.77468       4.90392       4.57745       3.86512       3.15016       2.48411       1.94076       1.29048      0.913318      0.637484      0.391163      0.215156      0.114258     0.0636121     0.0332674     0.0158997
  13  12 2411.7923    1.4134  1.0380  9.7280 -0.0020  0.0365   0.0383   0.0844    0.2475   0.0000   438.0573       6.85103       11.9150       3.16203       2.15091       3.74146      -3.92889      -3.65538       1.58628       1.56571      0.434999    -0.0360957      0.279803    -0.0502717     -0.110839    -0.0378477     0.0668266    -0.0190607       4.03442       5.11126       5.47844       5.53990       4.74332       4.29552       3.57783       2.72058       1.96160       1.53742       1.00671      0.587368      0.386419      0.249378      0.127339     0.0674129     0.0336349     0.0149527
  13  13 2551.6500    2.0556  0.8549  9.8243 -0.0053  0.0296   0.0585   0.0670    0.4464   0.0000   437.8548      0.418625       16.2243      -2.27349      -3.70102       2.97838       4.36815      -2.47650      -1.50686      0.947838       1.70624     -0.596779     -0.170553      0.191718     0.0470789    -0.0273244     0.0131417    0.00948985       3.72857       4.57901       4.91965       4.54421       4.33325       3.76808       2.90333       2.56124       1.96288       1.34510      0.895421      0.514007      0.339603      0.198194      0.115413     0.0605542     0.0285830     0.0129451
  13  14 2691.6548    2.4357  0.8624 10.7902 -0.0042  0.0315   0.0704   0.0715    0.3188   0.0000   439.5331      -3.45428       16.5455       5.39573      0.172842      -1.91689     0.0180578       1.85535      -1.05911     -0.422979      0.537719      0.449281      0.253745     0.0588761      0.129197     0.0432002   -0.00222857     0.0101601       3.64592       4.96183       4.68188       4.74595       4.47377       3.67930       3.29785       2.38249       1.92209       1.29620      0.900900      0.599824      0.356336      0.212679      0.113264     0.0607818     0.0283943     0.0133893
  13  15 2832.0832    3.1010  0.8351 10.8449 -0.0056  0.0298   0.0886   0.0672    0.4004   0.0000   437.2438      -2.52544       20.4721       2.95459      -5.91104      -4.07883      0.525138       2.94009      -1.38415     -0.920975     -0.213361      -1.25052     -0.269980     0.0258348     -0.192639     0.0470022     0.0196148    -0.0268180       3.59837       5.13924       5.19322       5.22636       4.68443       3.69293       3.18760       2.18678       1.74630       1.18856      0.815343      0.538689      0.310056      0.201484      0.106667     0.0575618     0.0254860     0.0135438
  13  16 2972.5461    3.6302  0.8423 11.5430 -0.0033  0.0281   0.1040   0.0673    0.2816   0.0000   432.7215      0.717915       14.8036       6.31076     -0.956311       5.70212       2.48273      -1.32225      0.107160     -0.862315     -0.235351    -0.0787464     -0.643332      0.270824     0.0270365     0.0977493    0.00146406   -0.00856604       3.57705       4.54718       4.56374       4.52752       4.00592       3.46193       3.04102       2.39806       1.74008       1.25333      0.858793      0.531978      0.329008      0.189513      0.102003     0.0546169     0.0258433     0.0124228
  13  17 3112.4560    4.0083  0.9654 11.4686 -0.0024  0.0303   0.1128   0.0787    0.3524   0.0000   438.7832       2.28406       8.71330      0.586116      -6.34554      -4.07439      -5.28884       2.78363      -1.34091     -0.848080     -0.138204      0.410173     -0.144182    -0.0154819     -0.113444     0.0480035    -0.0148800  -0.000198288       4.25331       4.95667       4.86806       4.70853       4.33802       3.78978       3.31476       2.76252       2.12950       1.48401      0.934775      0.584188      0.354751      0.200641      0.110525     0.0626901     0.0293926     0.0127075
  13  18 3252.2126    3.8796  1.3670 10.9649 -0.0034  0.0383   0.0878   0.0861    0.3956   0.0000   436.9732      -4.60292       19.0265       2.04965      -9.69223       6.25803      -3.96617      0.957200       3.53374       4.11494       1.05506      0.394133     -0.164529    -0.0133741    -0.0338902     0.0160569     0.0684635    0.00632369       4.95322       6.03046       6.19572       5.60680       5.13233       4.78547       4.19494       3.39761       2.73038       1.88409       1.17678      0.770096      0.436259      0.260082      0.143566     0.0753019     0.0356677     0.0176711
  13  19 3392.1909    3.1596  1.9621 11.0093 -0.0018  0.0423   0.0605   0.1133    0.1568   0.0000   441.1432     -0.273326       13.0559      -2.43651      -13.8585      -1.07077       3.09135      -1.12112       3.95240      -1.12583      0.939937     -0.360041     0.0530734      0.172329   0.000975359   -0.00514922    0.00178522    -0.0371344       5.20145       6.54572       6.70745       6.66970       6.12587       5.26306       4.40897       3.48869       2.62504       1.78623       1.27221      0.840417      0.514343      0.284976      0.161391     0.0834665     0.0426566     0.0207545
  13  20 3532.3247    2.7771  2.7102 10.4400 -0.0037  0.0510   0.0451   0.1295    0.1429   0.0000   436.5093      -5.70324      0.396264      -7.16871       1.35211      -6.70151       6.49538       4.85789      -2.64849      -1.98674      -1.55068      -1.60489      0.184118      0.108654     -0.244510     0.0414838    -0.0694229     0.0244092       6.54055       7.94071       8.51791       8.13681       7.72572       6.50568       5.25218       4.23661       3.14669       2.30754       1.46388      0.989438      0.599462      0.353295      0.202028      0.105546     0.0506931     0.0241495
  13  21 3672.9436    2.2232  4.1008  9.8751 -0.0020  0.0640   0.0307   0.1711    0.1166   0.0000   438.3897       4.22735       22.7308      -7.40751       13.1438      -2.16400       2.76047      -1.69111      -1.75701      -3.03961      0.360282      -1.47462     -0.741776      0.236310      0.101337      0.271382    -0.0765360     0.0326284       7.81849       9.81564       9.83543       9.84184       9.23614       8.20007       6.65286       4.98776       3.75484       2.72573       1.94118       1.27241      0.804369      0.468192      0.241685      0.134798     0.0613415     0.0285664
  13  22 3813.4977    1.8225  5.9200  9.6803 -0.0016  0.0845   0.0218   0.2180    0.0909   0.0000   454.6174      -28.7264       19.5093      -12.8169    -0.0659559       25.6940      -7.62888      -14.0981      -3.50523       3.79068      -1.19136      0.391909      0.468017      0.163285     -0.733885     -0.472645    -0.0127974     0.0712296       9.79270       12.4116       13.2626       12.8924       12.0153       10.2656       8.57286       6.84039       5.06578       3.66436       2.51806       1.61061       1.02014      0.591064      0.336304      0.176771     0.0853139     0.0407673
  13  23 3954.2447    1.5452  7.9627  9.3863 -0.0017  0.1030   0.0173   0.2761    0.0916   0.0000   404.2788      0.173887       6.84567       36.2239      -4.49233      -9.18964       4.41551       12.6742       10.5497       3.47998       2.71000      -3.00857      0.208456     -0.518363     -0.257136    -0.0101049     0.0528166    -0.0595244       12.6956       15.5659       16.5626       16.2854       15.2638       12.9454       10.7759       8.47413       6.09150       4.64110       3.04988       2.04440       1.25558      0.742986      0.412132      0.214791      0.104910     0.0487874
  13  24 4094.7533    1.2390  9.9124  9.2460 -0.0032  0.1251   0.0137   0.3544    0.0790   0.0000   444.3657       9.57898      -28.5768       7.31577       51.0656       17.2092      -4.56424       4.01479      -9.59469      0.401582       5.71380     -0.421931      -1.17892     -0.830297      0.525733     0.0970738     0.0425343     0.0403068       15.4695       19.3623       20.2914       19.4225       17.9536       15.9201       13.3308       10.5967       8.06337       5.65468       3.95741       2.45912       1.55962      0.888115      0.503198      0.256769      0.125707     0.0582239
  13  25 4236.4824    1.0707 12.7050  9.0463 -0.0001  0.1641   0.0116   0.4413    0.0749   0.0000   440.9025      -10.0461       7.25263       12.9344       9.08416       6.66191      -5.56695      -27.0830      -11.1570      0.195567       4.71100       2.51281       2.21240      -1.05954      0.337903     -0.168603      0.213074     0.0272895       19.1429       24.6482       25.2306       25.4561       23.8526       19.7993       17.0850       13.4398       10.3105       7.15500       5.03945       3.21757       2.02481       1.15896      0.667357      0.343035      0.171829     0.0811447
  13  26 4377.5813    0.8674 13.7096  9.1152 -0.0027  0.1918   0.0099   0.5245    0.0590   0.0000   431.9488       3.28307       47.4810      -24.4281      -1.35671       2.11583       14.5410      -10.5650      -30.8594       7.12689       6.57372     -0.643685      -3.98276      -1.39987      0.185007     -0.150145      0.420468   -0.00926012       22.0884       28.9503       30.4007       29.5190       27.9825       23.4412       20.0446       15.7108       11.6695       8.64194       5.80012       3.78867       2.40240       1.37386      0.786607      0.404788      0.197040     0.0909115
  14   9 2016.9886    0.6194  0.5430  8.9911 -0.0099  0.0234   0.0229   0.0568    0.1098   0.0000   437.6061       1.76984       20.4156      -2.87705      -2.11500      0.259865       1.56689      -2.00929      -2.28450     -0.447874       1.56791     -0.243134     -0.355284     -0.138888     0.0877305     0.0291694    -0.0451569    -0.0470300       2.66762       3.45881       3.35344       3.57618       3.33125       3.03369       2.33727       1.87523       1.47822       1.01458      0.803901      0.525785      0.340249      0.204919      0.135959     0.0728959     0.0347211     0.0187154
  14  10 2162.4760    0.8393  0.7471  9.0329 -0.0005  0.0291   0.0259   0.0716    0.1561   0.0000   435.7124      -4.33866       17.8318       4.45881       1.04084      -1.70203      -3.93854       3.66895       1.77710     -0.710661      0.240793      0.584061     -0.306551     -0.258350     -0.180595     0.0775104    -0.0249491     0.0245382       3.57672       3.81471       4.11213       4.19507       3.82183       3.51603       3.10263       2.52730       1.76337       1.29661       1.00379      0.694606      0.485410      0.260665      0.148087     0.0783116     0.0447043     0.0208162
  14  11 2305.6474    1.1541  0.7798  9.5496 -0.0072  0.0276   0.0342   0.0688    0.1783   0.0000   442.3983      -6.08382       12.7781      -1.99883       6.16871     -0.868058      -3.86480      -2.05728       1.36920       1.03870      0.117458      -1.07965     -0.325618    -0.0610383     0.0268529   -0.00106801     0.0121969    0.00388405       3.12024       3.55899       4.06543       3.80831       3.72348       3.44168       2.70776       2.13431       1.77703       1.32618      0.847490      0.618125      0.358153      0.241760      0.143931     0.0796447     0.0454901     0.0209482
  14  12 2446.6807    1.6015  0.9213  9.4450 -0.0044  0.0298   0.0420   0.0685    0.3189   0.0000   441.5595     -0.560139       8.74827       3.69098      -1.14367      -1.00284      -3.13831      0.973012      -1.14867      0.183955     -0.965941     -0.803468      0.108846      0.356410    -0.0413425      0.128567     0.0911261     0.0178763       3.62877       4.35664       4.87152       4.83108       4.65611       3.76277       3.22411       2.49774       1.85099       1.32175      0.921309      0.680941      0.472692      0.260587      0.138983     0.0846351     0.0475143     0.0242025
  14  13 2587.2352    1.9954  1.0140 10.1724 -0.0038  0.0292   0.0509   0.0808    0.3022   0.0000   436.8047       1.18201       13.6556      -8.52004      0.802333       4.20251       4.78849      -2.24692      0.504420      0.633623     -0.436398      0.352334      0.766641     -0.220952      0.181646     0.0525296    -0.0504059   -0.00475608       3.55196       4.46331       4.62139       4.74408       4.27755       3.69861       3.14821       2.48789       1.93106       1.42398      0.994684      0.633285      0.403301      0.254676      0.151172     0.0846148     0.0437508     0.0213456
  14  14 2728.0977    2.5287  0.8843 10.9941 -0.0036  0.0272   0.0710   0.0714    0.2606   0.0000   443.9693      0.172316       13.8823       1.76924      -2.57009       6.65666       1.26264      -7.98193      -1.70406       1.80045     -0.480537     -0.622657      0.220232    -0.0640672     -0.184476     0.0110426    -0.0218681   -0.00284396       3.14361       3.77112       3.87770       3.99163       3.69524       3.19442       2.78741       2.36485       1.75914       1.33495      0.913930      0.620555      0.400133      0.251784      0.136203     0.0793966     0.0434598     0.0224041
  14  15 2869.1322    3.2476  0.9122 10.7595 -0.0066  0.0305   0.0857   0.0677    0.5505   0.0000   433.0716       5.88977       9.24790      -1.05707      0.593673       2.96909      -1.10152      -4.92854       1.73473      -1.10084     0.0477705     0.0515398     -0.511637     -0.186977      0.273908    -0.0664986   -0.00866159     0.0108862       3.62266       4.66895       4.72006       5.09712       4.27861       4.02674       3.25260       2.51011       1.81118       1.43295      0.989512      0.643376      0.419636      0.269647      0.157461     0.0852850     0.0433801     0.0218714
  14  16 3010.0617    3.7241  1.0101 11.3847 -0.0091  0.0313   0.1010   0.0749    0.4445   0.0000   438.2708       6.05450       8.21195       4.71323       1.09162       4.21779      -2.85908     -0.947276     -0.275147      0.293060      0.264906      0.754175      0.532962     -0.404242    -0.0325985    -0.0791348    -0.0295352   -0.00979555       3.36836       4.42258       4.53184       4.68690       4.07465       3.70538       3.06191       2.56678       1.96745       1.32246       1.01093      0.694335      0.446343      0.267887      0.147175     0.0820478     0.0470202     0.0237033
  14  17 3150.4470    3.9876  1.0766 11.6513 -0.0026  0.0317   0.1031   0.0823    0.3674   0.0000   434.2026       3.17520       12.0171       9.99442      -5.39676       6.63593      0.731848   -0.00148491     -0.484211      -1.49901     0.0906947      0.130337      0.348132     0.0617594     -0.154499    -0.0105524    0.00808178     0.0458991       3.89430       4.80542       4.85995       5.29377       4.54909       4.15157       3.17238       2.72810       1.92822       1.45628       1.00664      0.716674      0.458686      0.277770      0.157866     0.0899817     0.0462345     0.0242356
  14  18 3290.7579    3.6368  1.5672 11.1370 -0.0016  0.0385   0.0762   0.0938    0.2739   0.0000   438.4608      -13.0404       8.49761       2.31383       11.1838      -2.54298      -2.56485      0.268142       2.70835     -0.464333      0.429357     -0.212324      0.584648      0.284991     0.0673110     0.0714355     0.0959074     0.0339087       4.39870       5.48444       5.72416       5.96938       5.51854       4.60444       4.16004       3.04123       2.31027       1.75643       1.23975      0.848182      0.540239      0.344223      0.202313      0.104302     0.0604316     0.0286269
  14  19 3431.2000    3.0796  2.1053 10.9427 -0.0048  0.0439   0.0557   0.1102    0.1606   0.0000   436.3666      -10.9281       3.01848    -0.0327077      -3.98595      -4.28717       1.43907      0.986829       1.76976     -0.880076       1.16371       3.20840     -0.737973     0.0139999      0.145516    0.00866339    -0.0624858     0.0153540       4.91990       6.54231       6.63795       6.62144       6.13508       5.41988       4.60581       3.67156       2.82908       2.11216       1.44107      0.993985      0.636565      0.385375      0.217750      0.118078     0.0673044     0.0314635
  14  20 3572.0928    2.4945  3.4567 10.2118 -0.0010  0.0569   0.0358   0.1450    0.1252   0.0000   440.4195      -1.42860       21.9119       1.31890       6.43641       7.60474     -0.713042      -4.72580       1.50350      -2.30003      -2.08686     -0.156674       1.46910      0.241193     -0.338061     0.0640288    -0.0302559    -0.0538403       6.76423       8.34399       8.49745       8.55954       7.93053       7.21479       5.82070       4.98314       3.67110       2.72084       1.90072       1.35284      0.832023      0.516258      0.296569      0.162781     0.0849940     0.0431823
  14  21 3712.9060    2.0858  4.7231  9.8399 -0.0010  0.0700   0.0265   0.1771    0.1072   0.0000   441.1162      -28.4884       28.3066      -4.39350      -5.94732      -19.9631       10.0063      -1.51802       2.20946       5.32012      -2.10327       1.32413     -0.870491     -0.749615    0.00205334     -0.124445    -0.0475358    -0.0311171       7.74108       10.1536       10.7374       10.4627       9.83439       8.35197       7.41313       5.69169       4.64076       3.26975       2.29620       1.55234      0.984423      0.598350      0.348873      0.199623     0.0999176     0.0521641
  14  22 3854.1202    1.7314  6.3833  9.6203 -0.0015  0.0856   0.0198   0.2278    0.0895   0.0000   431.3429      -23.4899       34.7702       3.36448      -4.92956      -20.7892       4.38880       13.8537       5.80265       2.52428      -1.71859      -1.42147      -1.35353      0.139259     -0.393883      0.258113    -0.0487717     -0.117961       9.64367       12.3245       12.5976       12.8947       11.6985       10.5113       8.97963       7.24254       5.64926       4.11845       2.96251       1.91738       1.24034      0.766236      0.450967      0.244313      0.133106     0.0638885
  14  23 3994.9281    1.4539  8.3560  9.3179  0.0010  0.1025   0.0154   0.2847    0.0841   0.0000   438.8293       10.4796       28.4553      -5.01893      -13.2003       22.5507       5.59686      -9.20262       14.1054       3.80715       2.02908       1.48878      0.640756       1.68352      0.278531      0.196783    -0.0963344     0.0748319       11.5373       14.7770       15.4078       15.3895       14.3749       12.8314       10.5084       8.62806       6.71706       4.89084       3.45929       2.30167       1.48475      0.928066      0.530893      0.300433      0.158975     0.0785095
  14  24 4136.2835    1.2497 10.4474  9.1662  0.0004  0.1263   0.0130   0.3483    0.0778   0.0000   462.0577      -20.7170      -5.50777       7.06816       29.4243       19.0248     -0.762927      -2.38104       8.00938       2.26224      -2.41115     -0.606844      -3.60483     -0.293702      0.180338     -0.281402     -0.350359      0.237506       14.1349       18.0964       18.8020       18.5189       18.1097       15.4975       13.2443       10.4012       8.23765       6.01662       4.29587       2.88817       1.87224       1.15368      0.681915      0.376575      0.195712     0.0973219
  14  25 4277.9643    1.0247 13.2563  9.0904 -0.0006  0.1668   0.0104   0.4587    0.0659   0.0000   404.7785       28.2044       18.0991       7.57755       27.4477       24.0876      -14.7697      -9.61552      -3.69851       5.32863       1.41253       3.57308      0.907387      -2.04639    0.00872134      0.360518     -0.574234      0.236069       18.4886       23.8430       25.2951       25.3616       23.7721       20.5270       17.0999       14.0104       10.7774       7.80987       5.59809       3.77415       2.43621       1.49495      0.900239      0.489837      0.264239      0.130699
  14  26 4419.2463    0.8564 15.7312  9.0596 -0.0011  0.2037   0.0085   0.5610    0.0544   0.0000   457.1714      -41.5099       30.3792      -41.5320       36.1234       5.81699       9.16013       1.52241      -11.7568       11.9365       5.04039      -6.93802       1.54556       4.73416     -0.537745     -0.506328    -0.0547255      0.102069       22.6266       28.6580       30.7549       30.0154       28.8254       24.8976       21.5300       16.7081       13.1676       9.74948       6.87080       4.76813       3.06232       1.91607       1.11588      0.625322      0.321547      0.162128
  15   8 1902.3338    0.4729  0.4000  9.0346 -0.0052  0.0261   0.0201   0.0502    0.0813   0.0000   439.8581      -5.30499       15.6093       1.25090      -3.28068     -0.621270      -1.10661      -1.62126       1.19688     -0.513448       1.40297     -0.165409     0.0255944     -0.141624    -0.0156233      0.126353    0.00253152     0.0265022       3.08191       3.23794       3.40289       3.93245       3.75248       3.11088       2.60251       1.99086       1.60839       1.40450       1.09389      0.618027      0.375796      0.251386      0.191642      0.136332     0.0727883     0.0406314
  15   9 2049.5725    0.6520  0.5119  9.1614 -0.0017  0.0248   0.0233   0.0522    0.0954   0.0000   437.9175       1.76566       14.7917      -1.29442    -0.0853765       2.34526       1.09544      -1.37753      0.658620      -2.11309    -0.0504616     -0.406256      0.701361    -0.0213633     -0.180456     -0.124608     0.0587265    -0.0205664       3.09188       4.12986       4.40637       4.72688       4.16392       3.54689       2.95874       2.07242       1.57762       1.18240      0.849432      0.561988      0.363372      0.246187      0.152119     0.0897157     0.0564870     0.0254359
  15  10 2195.7853    0.9353  0.7604  9.2097 -0.0014  0.0283   0.0264   0.0652    0.1648   0.0000   436.9960       2.73816       11.5721      -1.06973      0.965492      -4.23202      0.601225     -0.160591   -0.00203263     -0.151140     -0.115550      0.705105    -0.0999796      0.305886    -0.0226493     0.0354811    -0.0367869   -0.00369050       3.03050       3.49110       4.16232       3.87191       3.71321       3.39477       2.64877       2.34222       1.75667       1.26669      0.980109      0.650072      0.467561      0.289601      0.170569     0.0995092     0.0566624     0.0316954
  15  11 2339.4025    1.1667  1.0070  9.4268 -0.0005  0.0324   0.0295   0.0767    0.2097   0.0000   438.1240      -5.91470       2.31036      -2.83209      -1.21570      -4.16582      0.707100      -1.20385      0.693248    -0.0161658     0.0877917      0.333237     0.0881732     -0.322483      0.478417     0.0756716    -0.0560471     0.0224334       3.43382       4.32941       4.15857       4.38940       4.18462       3.90361       3.30972       2.67365       1.86605       1.60089       1.11364      0.819632      0.557613      0.369958      0.220900      0.121798     0.0688432     0.0368150
  15  12 2481.0063    1.7087  1.0212  9.4532 -0.0014  0.0296   0.0405   0.0755    0.3384   0.0000   439.0192       2.22906       12.5021       1.56389      -11.3529       4.85505       2.74407       1.02400     -0.300839       1.49941      -1.85636     -0.858042      0.374859     -0.206426   0.000172532   0.000518715     0.0202144    -0.0127560       3.11515       4.20361       4.16597       4.37912       3.90077       3.50822       3.13705       2.42924       2.02181       1.43676       1.11146      0.717521      0.490838      0.295946      0.184211      0.107911     0.0604904     0.0296967
  15  13 2622.2935    2.1342  0.9838 10.7220 -0.0017  0.0291   0.0546   0.0731    0.2058   0.0000   439.2274      -6.20062       12.1111      0.773944      -2.60203     -0.412111      0.363086      -2.71996      -3.18844       1.76882      0.365235     -0.381970     -0.402936     -0.231218     0.0237069     0.0513849    -0.0780708   -0.00171843       3.01606       4.09165       4.05656       4.32788       3.91591       3.51363       3.11352       2.41752       1.99758       1.37581       1.14031      0.692512      0.511460      0.305231      0.195005      0.112651     0.0609708     0.0315250
  15  15 2905.7570    3.3084  0.7739 11.7912 -0.0020  0.0260   0.0933   0.0628    0.2018   0.0000   436.8082      -3.38845       16.0580       4.33614      0.709162       4.27636     -0.178017     -0.264367       3.36001      -1.76232     -0.572186      0.763162      0.112158    -0.0380300     0.0228810    0.00282879    -0.0389385     0.0257926       2.75831       3.67038       3.89640       4.06575       3.75554       3.12509       2.83025       2.05089       1.72150       1.12346      0.957572      0.605016      0.412813      0.269069      0.165300     0.0970290     0.0515906     0.0284254
  15  16 3047.0316    3.7903  0.9397 11.7360 -0.0055  0.0320   0.1003   0.0697    0.3230   0.0000   440.3692      -3.56591       8.41724      -3.23808       5.15829       4.77245      0.174535       1.38876      -3.98916       2.00828      0.610966     -0.568921      0.123168      0.207949     0.0422660     0.0501972     0.0149981    -0.0541337       3.98988       4.87444       4.85730       4.22594       3.68262       3.60002       3.48054       3.22085       2.80300       2.09843       1.44131      0.912673      0.573340      0.313974      0.205992      0.110355     0.0627597     0.0311390
  15  17 3187.9737    3.8772  1.2382 10.7007 -0.0042  0.0310   0.0903   0.0847    0.7196   0.0000   438.8133      -5.85768       8.26839       4.05035     -0.146832       1.59479       3.85052      -2.24932      0.366192       3.34303     -0.759297      0.233576      0.170642     -0.379751     -0.120933    -0.0531045     0.0319277     0.0273732       3.32656       4.23970       4.30338       4.32258       3.87518       3.65509       3.11218       2.72780       2.16558       1.65968       1.12419      0.817581      0.527343      0.327765      0.199156      0.114616     0.0641275     0.0340739
  15  18 3328.7755    3.4620  1.4482 11.3420 -0.0083  0.0359   0.0752   0.0907    0.2773   0.0000   430.9968       2.49815       15.6612       8.44099      -8.08526       6.42883       7.01311       3.43467      -1.75202       1.74474     -0.656551     -0.650038      -1.70951      0.678626     -0.109408     -0.452335     0.0252183   -0.00227257       3.75942       4.81960       5.14007       5.19422       4.56756       4.17623       3.75789       2.95785       2.40401       1.81022       1.31418      0.897400      0.579477      0.387522      0.226336      0.137169     0.0725936     0.0390569
  15  19 3469.9117    2.8697  2.3344 10.6532 -0.0021  0.0448   0.0480   0.1156    0.1777   0.0000   435.2659     0.0712581       12.6922       11.7626     -0.554149      -5.97269      -1.09714      -5.21549       1.65637      -1.13585     -0.927076      0.247915     -0.682644      0.434709     -0.362736     -0.385858     0.0290177     -0.100593       4.95286       6.17816       6.68909       6.69927       6.26035       5.56268       4.71603       3.68640       3.02578       2.20958       1.60785       1.12730      0.733113      0.483618      0.293101      0.170256     0.0961428     0.0530770
  15  20 3610.9603    2.3595  3.4989 10.2923 -0.0012  0.0577   0.0328   0.1427    0.1214   0.0000   430.3231      -3.67135       2.98467       1.92861       7.40030       1.83780       2.14073      -3.10492     -0.940916      -6.04071     -0.664801      -1.44499      -1.18005     -0.336903      0.289812      0.176555     0.0211076     0.0311994       6.48512       8.02448       8.35098       8.46227       8.02608       7.09796       6.13172       4.84754       3.91106       2.91685       2.10390       1.47481      0.983102      0.626024      0.382206      0.221494      0.123512     0.0652874
  15  21 3752.3981    2.0282  5.1846  9.7106 -0.0006  0.0697   0.0238   0.1868    0.1053   0.0000   439.3863      -10.6062       4.93119      -8.95734       6.83834       13.5856      -4.43315       6.52572       1.57834      -4.87389       1.11667       1.17530     -0.642921     -0.990699      0.445207     -0.429883     -0.249929    -0.0665216       7.54941       9.59886       10.2542       10.2234       9.62278       8.66851       7.30922       5.95861       4.60160       3.50870       2.52403       1.76770       1.17509      0.746466      0.460309      0.266874      0.147747     0.0768877
  15  22 3893.8221    1.6939  7.1996  9.3086 -0.0006  0.0870   0.0176   0.2369    0.0970   0.0000   438.4358      -1.90474      -6.84418      0.217112      -10.6427       16.3477       8.78761       2.42268     -0.418259       8.05569       4.24532     -0.478293    -0.0905336      0.285081      0.597250    -0.0997182      0.181560    -0.0467806       9.24209       11.7704       12.5609       12.4915       11.7102       10.6881       9.03740       7.42992       5.78975       4.39533       3.13672       2.24590       1.48561      0.974929      0.575085      0.329830      0.186888     0.0993941
  15  23 4035.3505    1.3727  9.1963  9.3471  0.0002  0.1099   0.0141   0.3042    0.0732   0.0000   439.3413       15.2278       20.0794       16.6284      -5.01962      -17.9558      -3.70307      -24.6984      -7.07696       10.3666      -1.12688      -3.01839      -3.63937     -0.269166      0.187335     -0.111152      0.361212      0.298640       11.6254       14.9871       15.4767       15.9424       14.7731       13.2416       11.3246       9.47063       7.52219       5.67822       4.00747       2.84607       1.89928       1.17275      0.731328      0.431135      0.233933      0.125075
  15  24 4177.0522    1.1427 11.2636  9.1551  0.0001  0.1345   0.0117   0.3851    0.0726   0.0000   454.6279      -15.3376       20.1958       34.8533       15.9177       6.31323       10.5029       18.6138       3.00809      -9.88094      -2.51087      0.735590     -0.137237      0.383623    -0.0212122    -0.0113572      0.200032      0.289853       14.1809       18.0347       18.5120       18.7761       17.7534       16.2369       13.9054       11.5043       9.08256       6.97489       5.02265       3.52204       2.33979       1.49584      0.918110      0.532285      0.293969      0.154806
  16   9 2081.5391    0.6835  0.6526  8.9139 -0.0062  0.0257   0.0210   0.0569    0.1382   0.0000   437.6996     -0.793514       12.1499       8.12297      -1.50660       2.50635      -3.53780       1.49166       3.71385     -0.456693     -0.812958      0.761043      0.589750     0.0503513   -0.00951137     0.0191324     -0.139995    -0.0832396       2.44259       2.86213       3.26841       3.37237       3.18337       2.89443       2.48857       1.93185       1.79392       1.30153      0.871184      0.713978      0.475851      0.294707      0.195072      0.128001     0.0679273     0.0415909
  16  11 2372.5507    1.3064  0.9409  9.6692 -0.0011  0.0286   0.0322   0.0698    0.1825   0.0000   444.3178      0.173334       11.3197       7.13176      -2.97037      -4.79309      -4.65121      0.515925     -0.437878      0.262393     -0.572546       1.70911     -0.174925    -0.0986881      0.115015     0.0785761   -0.00419857   -0.00432573       3.04006       3.42762       3.63300       3.82106       3.67668       3.30090       3.06634       2.49099       1.85739       1.34732       1.02547      0.855765      0.591267      0.391313      0.256175      0.149120     0.0870143     0.0442330
  16  13 2656.8960    2.3221  1.0305  9.7084  0.0005  0.0329   0.0547   0.0745    0.4180   0.0000   433.3687      -2.92694       10.2503       5.70911     -0.725899      -5.39247       3.15775     -0.706040      -1.21905      -1.57370       1.81726       1.33166      -1.06326     -0.173941     -0.162193     0.0479896     0.0655512     0.0167328       3.86373       4.89284       4.24273       3.96411       4.13833       4.59676       4.16705       3.09119       2.17119       1.51306       1.22694       1.01781      0.850130      0.555861      0.342483      0.185063     0.0929245     0.0521831
  16  14 2799.4462    2.8663  0.8860 11.1888 -0.0016  0.0253   0.0728   0.0675    0.1978   0.0000   437.7303      0.897516       15.6223     -0.732344      -1.53102    -0.0549920       2.87030     -0.230281     -0.651979      -1.48265       1.54783      0.394933     0.0701533      0.486367     0.0476844     -0.144373     0.0100701     0.0482650       2.68708       3.28859       3.52431       3.70159       3.42415       3.03837       2.59863       2.22506       1.73302       1.23872      0.994092      0.722632      0.468762      0.304171      0.205917      0.128285     0.0711069     0.0392227
  16  15 2941.7063    3.6230  0.8505 11.3355 -0.0028  0.0267   0.0944   0.0630    0.2818   0.0000   436.9982    -0.0216140       11.7593       4.65573      -1.21524      -2.28280     -0.315989       3.48371      -2.89032     -0.615751      0.965688     -0.779577     0.0215391      0.210036     0.0224389    -0.0485600    -0.0419638    -0.0581367       2.92526       4.10221       4.38058       4.54865       4.17438       3.63142       3.06532       2.26135       1.89838       1.27724      0.962877      0.696513      0.441314      0.295371      0.191566      0.117687     0.0668463     0.0371430
  16  16 3083.4591    3.7531  0.9276 11.7276 -0.0031  0.0332   0.1001   0.0700    0.3156   0.0000   444.2417      -5.25311       24.5265       6.04005      -4.49911      -3.74881       1.08044     0.0604096      -1.03450       1.88541     -0.682793     -0.259625     -0.868562      0.767027     -0.349636     0.0876129    -0.0783111    -0.0262379       4.11018       5.27811       4.94065       4.24387       3.33313       3.45583       3.55656       3.51683       3.04671       2.44370       1.71870       1.16457      0.728570      0.438250      0.250796      0.139679     0.0781138     0.0423384
  16  17 3224.8435    3.9899  1.2542 11.0362 -0.0025  0.0322   0.0885   0.0817    0.5187   0.0000   440.6896      0.368737       12.5542       3.48223      -3.92631       9.58397       1.17455     -0.471219      0.752776     -0.731815      -1.56665      -1.01105      0.210800    -0.0774462     -0.515093    -0.0449118     0.0393044    -0.0319284       3.67177       4.74925       5.08828       5.28255       4.67578       4.12847       3.52881       2.90173       2.36769       1.76794       1.28875      0.873114      0.593811      0.384175      0.232704      0.144040     0.0833725     0.0475930
  16  18 3366.2131    3.3435  1.8903 11.1257 -0.0095  0.0397   0.0634   0.0997    0.2694   0.0000   440.1566       6.19519       11.3876       9.85644      -5.92594      0.519839       2.10673       5.22524      -2.96037      -2.86558       2.17959     -0.813178     -0.324912     0.0794461      0.236181     -0.292934    -0.0375470      0.100548       3.98849       4.99203       5.33914       5.33613       5.10562       4.54582       3.99067       3.40585       2.67678       2.13139       1.62599       1.07777      0.723343      0.494068      0.315335      0.189226      0.110397     0.0639364
  16  19 3507.8085    2.7608  2.8096 10.4719 -0.0028  0.0503   0.0420   0.1226    0.1854   0.0000   440.7285      -4.84182       2.13816       3.94007      -4.50869      -3.37635      -4.71604      -2.99467       6.26956       1.49838      -2.27034      -2.24286      0.766590      0.372743    -0.0903170     0.0247360     -0.228633    -0.0121641       5.20294       6.71012       7.06192       7.20875       6.77364       6.08123       5.25429       4.40209       3.51866       2.66686       2.00289       1.42151      0.956663      0.630491      0.391037      0.241261      0.144769     0.0752332
  16  20 3649.5323    2.2960  4.1505  9.9810 -0.0010  0.0604   0.0288   0.1581    0.1197   0.0000   442.4880       4.42484       9.35256       4.52540      -4.94213       3.82873      -9.16334       5.89688       4.34236      0.775537      -3.59144      0.828736     -0.552986      0.310390      0.384757     0.0112287    -0.0297090     -0.430121       6.13998       7.88971       8.51162       8.44003       8.07764       7.31413       6.29260       5.19941       4.13848       3.12195       2.32798       1.71104       1.12904      0.756046      0.485831      0.289281      0.168748     0.0949579
  16  21 3791.4606    1.8944  5.7015  9.6032  0.0000  0.0750   0.0211   0.1952    0.0999   0.0000   438.0562      -13.4897       6.26702       12.1171      -2.79784      -9.04934       12.2019      -2.82975       5.13900       1.43486      0.554506     -0.261290      0.695100     -0.973922       1.08234     -0.121767     -0.196144     0.0937189       7.26506       9.68887       9.98133       10.1313       9.72417       8.88309       7.68507       6.36819       5.06490       3.87003       2.92151       2.08696       1.42834      0.958659      0.594502      0.363402      0.210809      0.114864
  16  22 3933.2849    1.5784  7.8111  9.2395 -0.0010  0.0911   0.0155   0.2495    0.0885   0.0000   432.0483      -8.23010     -0.563586      -13.6974      -10.1852       4.91343      -7.13562      -6.19134       4.14094       3.81449       3.58968     -0.354455       3.93935     -0.665693      0.293921     -0.427395    -0.0934974     -0.175120       8.90583       11.5929       12.1684       12.5738       11.7623       10.7072       9.27616       7.83702       6.22718       4.84490       3.55750       2.54319       1.76090       1.15696      0.735663      0.438174      0.258125      0.143184
  16  23 4075.3159    1.3176  9.3420  9.2464 -0.0010  0.1065   0.0128   0.3066    0.0726   0.0000   455.7271      -32.1814      0.655288      -23.6375     -0.309783       26.2723       4.98735      -19.1643       1.09653       2.75047       7.91975     -0.297304      -3.36104      -1.41575      0.973649     -0.580446      0.240106      0.149304       10.5120       13.4497       14.1034       14.5082       14.0581       12.5027       10.8995       9.03858       7.28809       5.63812       4.16279       3.01324       2.08036       1.37422      0.867795      0.543282      0.307101      0.174105
  16  24 4217.2400    1.1187 12.8355  9.0801 -0.0002  0.1456   0.0102   0.3972    0.0667   0.0000   423.3323      -15.8488       22.3241       42.1780       6.55198    -0.0721216      -1.50545       10.9781       11.4171       2.24660       1.63748       3.31922       1.84355     -0.550744     -0.981908     -0.773726      0.384732     -0.155422       14.3810       18.3586       19.5811       19.6987       19.0723       17.4726       14.7687       12.3187       9.95140       7.88473       5.75438       4.16014       2.82040       1.84512       1.20654      0.734090      0.435372      0.241126
  16  25 4359.8737    0.8955 14.9328  9.1782 -0.0008  0.1837   0.0085   0.5128    0.0521   0.0000   421.5981      -10.1389       12.5631       21.0695       29.0431      -21.8777       9.60879       30.1331      -18.4829      -1.97904      -3.17737       1.52870       3.44205     -0.876107      -2.37984      -1.39997     -0.141125      0.242229       18.1858       23.3183       24.8481       24.7737       24.0039       21.4008       18.8935       15.6933       12.9348       10.0168       7.38085       5.28922       3.62572       2.41709       1.54739      0.921868      0.540262      0.306547
  16  26 4502.1428    0.7248 16.1526  9.0685 -0.0023  0.2192   0.0069   0.5851    0.0442   0.0000   408.4461      -6.67670      -8.67533       8.17898      -7.29079      -13.3932       26.1689      -1.70630      -8.62729       8.29764       5.18296       10.1418       9.48910      -5.85926      -1.60496     -0.194587      0.976309     -0.563513       20.8030       26.8905       29.1574       29.0789       27.6497       25.4175       21.9610       18.7877       14.9091       11.7018       8.73041       6.18352       4.44655       2.86296       1.80636       1.14877      0.637286      0.352863
  17   9 2112.9236    0.7449  0.6946  9.1116 -0.0014  0.0269   0.0210   0.0580    0.1221   0.0000   437.5449      -1.90833       12.9385       2.42910      0.565479    -0.0740490     -0.583639   -0.00298959      -1.00133      0.718803      0.384737      0.389069      0.641650      0.374595     0.0778861     0.0241054     0.0331252     0.0341134       2.88685       3.38119       3.32753       2.97670       3.05454       3.13020       2.84745       2.48809       1.95284       1.53238       1.14726      0.891702      0.652369      0.468023      0.308782      0.183312     0.0986244     0.0540842
  17  10 2260.2682    1.0125  0.9196  9.1529 -0.0001  0.0287   0.0248   0.0661    0.1818   0.0000   437.0533     -0.221599       8.44422       1.10766      -10.4619      -3.69495      0.225253      0.287885      0.548460      -1.62549      0.267732      0.158224     -0.467060     -0.451352     -0.177338   7.82227e-05     0.0178190     0.0606908       2.88974       3.56655       3.69858       3.42622       3.58573       3.36667       3.08812       2.51886       1.85656       1.52038       1.11638      0.891705      0.659413      0.426616      0.282170      0.181568      0.109569     0.0614478
  17  11 2404.9356    1.4244  1.0689  9.4623 -0.0029  0.0289   0.0321   0.0707    0.2364   0.0000   441.8281      -1.06733       10.2788      -1.89942      -3.98604      -3.71077      -2.97456      -3.98969       2.59068      -1.56923     -0.280733      0.379194     -0.706380      0.280587     -0.348933      0.129095     -0.106022     0.0228073       2.70774       3.15276       3.76775       3.86661       3.48096       3.17167       2.92878       2.47252       1.91129       1.46499       1.16606      0.828210      0.610584      0.393390      0.277541      0.175914     0.0976038     0.0570629
  17  12 2548.0230    1.9013  0.9969 10.3441 -0.0040  0.0282   0.0443   0.0662    0.2133   0.0000   436.4237      -3.47863       2.99806       3.36132      -1.37838       2.04761      -4.36784       2.66642       2.06708      0.753839      0.214085     -0.235127    -0.0410701     -0.179580    -0.0305826    -0.0583571    -0.0141734   -0.00458987       2.65139       3.24676       3.67201       3.60905       3.56994       3.30958       2.87542       2.37956       1.87224       1.49741       1.12683      0.820391      0.613770      0.416123      0.253895      0.170284      0.115449     0.0602672
  17  13 2691.0226    2.4129  0.9628 10.2344 -0.0062  0.0266   0.0559   0.0658    0.3258   0.0000   439.8842      -2.29906       9.91118      -2.97808      -8.30222      -6.23070       3.28301      -2.00700      -1.45378      -1.48502     -0.208912      0.185985     -0.580511      0.258743     0.0660024    -0.0173627     0.0432707     0.0474222       2.51517       3.08860       3.33355       3.37535       3.18805       2.88175       2.52114       2.29791       1.85122       1.44844       1.14353      0.796938      0.556562      0.362898      0.247496      0.147766     0.0918753     0.0528440
  17  14 2834.2578    3.1026  0.8799 10.7445 -0.0048  0.0232   0.0780   0.0656    0.3183   0.0000   437.6904      -3.18405       11.7402      -2.13308     -0.224318      -8.71549      -7.98388      -3.15208       3.51967      0.896235     -0.512298     -0.441432      0.134884    -0.0121106      0.230932      0.105365      0.112482     0.0607868       2.34645       2.92319       3.17243       3.23455       3.11796       2.74422       2.54348       2.00175       1.63041       1.23037      0.948528      0.686554      0.487663      0.331860      0.222114      0.140601     0.0819635     0.0485023
  17  15 2977.1718    3.5193  0.9838 11.3822 -0.0059  0.0264   0.0826   0.0685    0.2620   0.0000   439.7785      0.314038       13.2184       3.47178      -11.6105     -0.332335       3.27450      0.325252       3.25851     0.0850023      -1.27100       1.21630     -0.586300    -0.0164017     0.0729616     -0.114101     0.0474386     -0.149524       2.42020       3.14963       3.15070       3.38355       3.23229       2.90478       2.61879       2.25875       1.81031       1.46181       1.06793      0.807121      0.557829      0.388738      0.249620      0.155826     0.0945541     0.0551298
  17  16 3119.2589    3.8972  1.0767 11.3699 -0.0056  0.0300   0.0920   0.0725    0.4020   0.0000   438.9785       1.89306       14.2637     -0.172762     0.0487089       6.24768     -0.491000      -2.13140       1.36849      0.811850      0.637137     -0.700924     -0.245033      0.161395      0.158591      0.310411    -0.0221610    -0.0532577       3.47555       4.51515       5.16284       5.36805       4.94252       4.32096       3.59423       2.70638       2.12708       1.67238       1.21207      0.796223      0.581975      0.383168      0.246745      0.165224      0.106106     0.0582032
  17  17 3261.3004    3.6875  1.3146 11.6822  0.0011  0.0339   0.0834   0.0842    0.2840   0.0000   441.7151       4.34974       10.5349       3.39438       2.77580       3.33455       1.56147      -1.36345       3.97359     -0.271642     -0.952674      0.764798     0.0155345      0.115599     0.0679703     -0.116165   -0.00279225    -0.0215819       3.15287       4.18991       4.45313       4.55599       4.23595       3.96523       3.44947       2.86996       2.34073       1.74362       1.34658       1.00168      0.694527      0.484925      0.310340      0.202575      0.115725     0.0679221
  17  18 3403.3223    3.2256  1.9998 10.9117  0.0008  0.0384   0.0586   0.1073    0.2398   0.0000   442.2335       3.61211       10.9702      -1.44420      -2.05644       5.86973      -2.23355       2.16939       1.62997      0.189338      -1.78858     -0.192201       1.02153      0.197499     -0.595461     0.0681295     -0.346728      0.122947       3.70515       4.52297       4.75267       4.92349       4.92772       4.31692       3.80025       3.22845       2.64772       2.05767       1.55295       1.13741      0.824659      0.561677      0.366607      0.231044      0.141855     0.0830718
  17  19 3545.3361    2.6616  3.3067 10.1129  0.0002  0.0520   0.0368   0.1346    0.1824   0.0000   435.0861       2.97206       10.5199       4.74278    -0.0594622       5.18373      0.538774     -0.378388     -0.569680      -3.84466      0.388524       2.44717      0.387665     -0.821174      0.405383      0.529502     -0.160858     -0.196697       4.95029       6.44781       6.69108       6.89125       6.54134       5.90758       5.38971       4.44158       3.70665       2.87184       2.15628       1.58215       1.15594      0.755043      0.486848      0.313378      0.190211      0.110240
  17  20 3687.6166    2.2058  4.7460  9.8093 -0.0007  0.0630   0.0256   0.1708    0.1147   0.0000   434.9869      -4.58292       11.6609       1.17451       3.72186       2.87268      -7.30082       7.00077      -8.19471      -1.73939       1.47992      0.464756       1.78886       1.89907      0.137427     -0.437053     -0.266359     -0.104734       6.09217       7.82140       8.17065       8.25752       7.86703       7.28956       6.52304       5.59636       4.48960       3.55652       2.62702       1.98529       1.39521      0.962415      0.615223      0.381755      0.230781      0.132457
  17  21 3829.7231    1.8085  6.2563  9.5188 -0.0014  0.0760   0.0188   0.2046    0.0911   0.0000   441.8128      -17.8918       21.4315      0.289332      0.250752      0.711529      -1.73353       7.60933      -8.39464       4.38686       3.56438      -1.37495      -1.18726      -1.80699     -0.630052      0.199358      0.437674     0.0169452       7.35139       9.20931       9.81042       9.71987       9.39328       8.82716       7.78783       6.67873       5.36978       4.29953       3.21825       2.37357       1.69184       1.14684      0.748303      0.464398      0.282753      0.163778
  17  22 3972.2141    1.5188  8.3094  9.2439 -0.0007  0.0924   0.0142   0.2589    0.0777   0.0000   438.0612      -23.3305       31.5622      -4.23344      -21.3234      -12.2721       2.66871      -10.1588       10.8477     -0.857964      -1.75037      -4.89537       4.34102      -1.46886     -0.238214     -0.467678      0.337809     0.0866674       8.66142       11.2259       11.9434       12.2087       11.7489       10.7121       9.48224       7.94740       6.40849       5.08072       3.81937       2.81154       1.97263       1.36523      0.898786      0.552774      0.335047      0.194566
  17  23 4114.7192    1.2449 10.5347  9.1673 -0.0009  0.1172   0.0115   0.3282    0.0670   0.0000   429.6804      -16.8317       56.3537       14.6870      -11.3544       16.0469       9.37961       7.33258      -9.97908       10.3464       4.96024      -5.07886      -3.08308      0.189744      -1.63825     0.0313950     -0.907463     -0.229543       10.7770       14.0770       14.6543       15.3837       14.3818       13.5127       11.6960       10.2100       8.23815       6.49274       4.88994       3.66329       2.52258       1.76104       1.12570      0.717060      0.428885      0.248116
  17  24 4257.3372    1.0468 13.5949  9.0656 -0.0002  0.1523   0.0092   0.4257    0.0596   0.0000   449.7693      -22.8002       25.3321       22.2862      -39.8192      -13.4344       41.5231       4.20880      -5.14708      -10.7472       14.3130      -2.43907     -0.667802      0.912363       1.03433    -0.0713530     0.0783638      0.105810       14.1461       18.0147       19.2073       19.5836       18.9031       17.4252       15.5477       13.0732       10.4907       8.49917       6.39898       4.74065       3.30267       2.30166       1.48999      0.946739      0.568475      0.335286
  17  25 4399.5876    0.8674 16.6701  9.0616 -0.0003  0.1996   0.0073   0.5457    0.0486   0.0000   421.6769      -4.67179       15.1184     -0.126693       7.01148       17.8712       32.4392      -6.93358       8.21663      -7.86855       20.9935       5.27232      -7.57083       3.68682      -1.12533     -0.277595     -0.557770      0.585489       18.1428       23.5864       25.2774       25.6733       24.9259       22.1820       20.5371       16.7302       13.9953       11.0167       8.41462       6.14228       4.40186       2.98120       1.94812       1.24961      0.736607      0.427667
  17  26 4542.5878    0.7250 18.7440  9.0212  0.0018  0.2379   0.0065   0.6336    0.0406   0.0000   437.0252      -58.9634       22.0839       44.8770       20.6396   -0.00859598       7.74068       5.17579      -3.87122      -4.52186      -1.79012       6.92335      -12.9920       2.32152       4.38628       1.40618     -0.305124    -0.0862010       21.8612       27.9957       30.7853       30.6812       30.0439       27.3951       23.7749       20.3679       16.7845       13.3179       9.98913       7.43230       5.23485       3.53761       2.35763       1.49338      0.889719      0.524775
  18   8 1992.7928    0.5825  0.6246  8.8619 -0.0049  0.0235   0.0178   0.0547    0.0979   0.0000   437.1477       2.06258       14.4865      -1.52114     -0.133130      -3.11155     -0.985831     -0.905716       1.41944       1.37368      0.792565      -1.37095    -0.0771695      0.303070     -0.280020     0.0832782     0.0852113    -0.0392199       1.95041       2.50953       2.68421       2.94585       2.53829       2.60944       2.25004       1.94437       1.53139       1.30324      0.919862      0.715378      0.534933      0.382564      0.250625      0.158818      0.105017     0.0620254
  18   9 2143.6658    0.8333  0.7301  9.0903 -0.0025  0.0245   0.0221   0.0561    0.1313   0.0000   436.6048      0.125720       16.9823     -0.737938      -4.48801      0.507879       2.38369      -2.16432      0.186462       1.63575      0.648883      0.221962     0.0174144     -0.349874      0.118522      0.199726    -0.0172701    -0.0244466       1.99454       2.58335       2.84302       3.00144       2.77686       2.62739       2.34646       1.90909       1.60478       1.31812      0.972054      0.699253      0.536693      0.386065      0.259658      0.166416     0.0984771     0.0582702
  18  10 2291.6251    1.0852  0.9496  9.2888 -0.0004  0.0263   0.0259   0.0699    0.1814   0.0000   440.6986      -5.23303       16.0043       1.24537      0.903279     -0.831645       1.96105       2.95821      0.485626      -3.50334       1.33474      -1.27849      0.216926     0.0141366      0.462900      0.110838    0.00844235    -0.0794216       2.50297       3.08170       3.57943       3.72827       3.49397       3.14175       2.83925       2.29272       1.77635       1.49281       1.12381      0.850245      0.560378      0.402555      0.279930      0.184993      0.111352     0.0694116
  18  11 2436.7964    1.5030  1.1201  9.0770 -0.0024  0.0293   0.0320   0.0705    0.3553   0.0000   434.3995      -1.35179       10.5435     -0.137950      -2.30205      -2.13221       1.60001      0.879070       1.01988      0.169355      0.759715      0.172752     -0.246944     -0.833516    -0.0785571     0.0999606    -0.0515959  -0.000920411       2.83593       3.33823       3.51739       3.79918       3.66380       3.39393       2.97706       2.55513       2.03998       1.50336       1.17017      0.932304      0.705250      0.475240      0.314435      0.207327      0.134470     0.0820160
  18  12 2580.8118    1.9961  0.9603 10.5633 -0.0018  0.0271   0.0475   0.0668    0.1756   0.0000   434.9244      0.193043       15.8805     0.0892330       4.19939      -5.89536      0.530600     -0.939495       2.56289      0.887104      0.841674      0.835729     -0.251977     -0.559078     -0.104690     -0.100188    -0.0170604    0.00543125       2.45612       2.75019       2.97344       3.42459       3.19302       2.76885       2.48517       2.25584       1.82017       1.45026       1.11346      0.845974      0.614614      0.417376      0.295636      0.179685      0.121963     0.0747582
  18  13 2724.6597    2.5276  0.9674 10.6133 -0.0011  0.0258   0.0564   0.0613    0.2454   0.0000   435.9034      -2.96651       9.69795      -1.50562       3.92232       1.42510       3.84164     -0.252057      -1.05689       1.99384      0.107630      0.110954     0.0967033     -0.103435      0.300117     -0.158261      0.164815     0.0232513       2.33247       2.87151       3.01523       3.01259       2.96958       2.72315       2.58247       2.23203       1.82624       1.42583       1.12224      0.858533      0.617323      0.446250      0.298396      0.194994      0.119015     0.0706028
  18  14 2868.6155    3.4710  0.7854 10.0079 -0.0041  0.0233   0.0837   0.0533    0.6347   0.0000   437.5798      -1.49906       11.8272      -1.95150       3.99059      -2.99188       1.06428      0.829352      -1.01801      0.200022      0.290683      -1.46401      0.137072     -0.146879     0.0598983      0.165972    -0.0515504     0.0332303       2.32715       2.94623       3.24690       3.17652       3.09153       3.07436       2.52541       1.99579       1.69892       1.26398       1.00245      0.762357      0.512829      0.369770      0.240632      0.160967      0.100395     0.0652501
  18  15 3012.0860    3.8420  0.9163 11.4054 -0.0001  0.0236   0.0888   0.0645    0.2670   0.0000   437.8800       4.04610       14.4400       4.91804     -0.534911     -0.553155      -2.24281       1.44423      0.117618     -0.118987      0.550717    0.00377953     -0.445042      0.645368      0.281431     -0.185000    -0.0289502    -0.0131197       2.10607       2.58793       2.88430       2.98111       2.79627       2.61647       2.36320       1.95567       1.72144       1.31904      0.959043      0.761874      0.558760      0.389167      0.277804      0.162106      0.105472     0.0614449
  18  16 3154.7929    3.8673  1.2918 11.2298 -0.0047  0.0328   0.0767   0.0758    0.2998   0.0000   436.0216      -1.60783       15.9425       5.00337      -4.70646      -6.93504       2.32273     -0.400208      -1.36972       1.37599       1.52957      0.800484      0.192592     0.0269194      0.603324      0.187364    -0.0270181     0.0174742       2.81437       3.96685       4.11515       4.31304       4.10434       3.68630       3.40375       2.59023       2.33332       1.69168       1.34306       1.01272      0.710732      0.511927      0.319482      0.220796      0.133205     0.0814179
  18  17 3297.2668    3.5382  1.4618 11.3478 -0.0010  0.0339   0.0730   0.0859    0.2592   0.0000   437.7736       1.41272       16.8558      -6.76923      -1.08048       1.56038       4.24494       2.65222       2.84390       2.60874       1.97088      0.398410      0.576684     -0.806846     -0.592316     -0.107078     -0.123177    -0.0399377       3.01542       3.87968       4.04830       4.24548       4.01673       3.77989       3.29668       2.78167       2.40606       1.85389       1.49576       1.07567      0.762743      0.534764      0.359536      0.235457      0.142715     0.0889423
  18  18 3439.8385    3.0182  2.2430 10.6633 -0.0015  0.0400   0.0483   0.1066    0.2200   0.0000   434.3696       2.48704      -3.09269       7.47116       2.79895      -2.08230     -0.296855       4.07099      -1.03688       1.79905      -1.45589     -0.218281     -0.567294     -0.605534      0.491872     -0.231309      0.219328     0.0601546       3.59401       4.54108       4.93797       4.97690       4.85539       4.56214       4.05432       3.39199       2.79646       2.10334       1.69495       1.26290      0.943388      0.645785      0.458428      0.292615      0.182245      0.107365
  18  19 3582.4801    2.5135  3.5264 10.1596 -0.0001  0.0525   0.0320   0.1359    0.1424   0.0000   441.0414      -2.32215       9.83415       1.69540      -4.13743      -6.00064       4.43059       7.26317       1.04347      -1.36098       1.05399      -2.39462     -0.244400     -0.133499      0.675161      0.677468      0.213769    -0.0184002       4.54544       5.97063       6.06325       6.50551       6.10204       5.95610       5.01572       4.32687       3.68748       2.98655       2.28878       1.73637       1.19787      0.855951      0.567054      0.379114      0.232307      0.143413
  18  20 3725.0744    2.0775  4.8257  9.8436 -0.0016  0.0650   0.0232   0.1648    0.1022   0.0000   439.0657       4.95605       22.5909      -2.94476       3.23599      -5.24520       8.42471       4.65437       9.59723      -1.82254      0.558294       3.98472      0.823573      0.636098      0.462289      0.115404    -0.0763675    -0.0209190       5.78320       7.57853       7.76760       8.57244       8.14123       7.45027       6.52942       5.48453       4.58846       3.59501       2.79447       2.05219       1.49603       1.04483      0.690438      0.472304      0.283354      0.176930
  18  21 3867.9525    1.7447  7.0196  9.3094 -0.0001  0.0804   0.0165   0.2145    0.0889   0.0000   430.0488       11.7385       5.89720      -1.39326      -2.05118      -4.95147       5.52194     -0.326362       3.90106       2.66858     -0.448186       2.20652      -1.54801      0.400185      0.547329      0.329907     0.0182559      0.125284       7.32356       9.44877       9.89968       10.4372       10.0355       9.42062       8.16386       6.94705       5.69073       4.65278       3.51498       2.62931       1.88349       1.34444      0.893803      0.583466      0.365117      0.220557
  18  22 4010.7167    1.4320  8.9661  9.1149 -0.0005  0.0977   0.0126   0.2645    0.0751   0.0000   463.2666      -2.84319       7.24683       7.58061       5.56351     -0.250612       4.35045       3.46299       6.01149      -1.82697      -3.74620       2.28047      0.684999      -1.96353      0.563022      0.371000      0.821897    -0.0897982       8.68184       11.1873       12.0742       12.4928       12.1261       11.1348       9.92225       8.33622       6.76197       5.62735       4.28107       3.18736       2.23588       1.60239       1.09229      0.696194      0.436756      0.264890
  18  23 4153.5513    1.2066 11.4448  9.0675 -0.0007  0.1224   0.0104   0.3434    0.0661   0.0000   451.3368      -26.6508       27.4136      -23.6242       3.58462       7.51649       12.3584      -10.9603       2.29385       9.49939      -1.40302     -0.812852      0.428929       1.14006       1.21304     0.0396329      -1.13827      0.220726       10.7693       14.0403       15.1113       15.2644       14.9294       13.6670       12.5111       10.4724       8.73045       6.89166       5.30962       4.05556       2.92577       2.03636       1.37572      0.908264      0.547618      0.335500
  18  24 4296.6967    1.0156 13.5777  9.0571  0.0019  0.1515   0.0087   0.4169    0.0567   0.0000   418.7552       2.91267      -1.82551       5.65637       11.8079       29.2386      -2.59943      -27.9357       19.4190       6.50500      -2.19474      -3.31981      -1.54144      0.419959      0.617257      0.313025     -0.489197      0.291872       13.1819       16.9471       18.3763       18.7604       18.0974       16.9826       14.9549       13.0118       10.6358       8.56545       6.68217       5.02317       3.59857       2.52847       1.69185       1.13127      0.685337      0.421098
  18  25 4439.4740    0.8269 16.9217  9.1005  0.0001  0.2040   0.0069   0.5440    0.0437   0.0000   432.7409      -5.61607      -8.36264      -43.9817       35.8920       13.6432      -33.5706       28.7945       32.9613      -3.27024       5.89185       6.74086       3.32408      -5.29906      -2.16026     -0.115820      0.245922      0.355530       17.5662       22.9691       24.8776       25.4960       24.9749       22.7607       20.4478       17.1157       14.1979       11.6174       8.92713       6.70543       4.77665       3.39437       2.28274       1.48992      0.932761      0.572132
  19   6 1709.3608    0.2861  0.3201  8.8876 -0.0077  0.0202   0.0126   0.0424    0.0487   0.0000   438.6748      -1.83262       16.1351     -0.465732      -2.04289      0.409123       1.38254     -0.102685      0.152167     -0.537435     -0.621917     -0.379003     -0.370514     0.0481713     -0.117567    -0.0413662     0.0960511     0.0511001       1.80907       2.14387       2.36586       2.15376       2.22868       2.06319       1.66891       1.74496       1.45049       1.26449      0.986912      0.679893      0.581803      0.355602      0.279228      0.182642     0.0986469     0.0719895
  19   7 1867.2524    0.4335  0.4534  8.8733 -0.0029  0.0216   0.0158   0.0525    0.0670   0.0000   440.2169      -2.59258       14.2985       1.48498      -4.55490     -0.216582       1.51725     -0.348198    -0.0468276     -0.533450       1.53542     -0.602919     -0.559823     -0.191095      0.312563     0.0947202    -0.0650104     0.0217216       1.90708       2.14198       2.40007       2.66464       2.58014       2.32966       2.20461       1.76969       1.61778       1.61814       1.13272      0.652369      0.605021      0.543547      0.329473      0.150752      0.129931     0.0757639
  19   8 2021.7289    0.6103  0.6028  9.1081 -0.0052  0.0236   0.0179   0.0483    0.0917   0.0000   435.5204      -2.95029       17.0807    -0.0441647      0.325047       2.57439      0.810291      0.892011      -2.19488      0.288098     -0.207224     -0.508535       1.07923    -0.0569577     -0.505531    -0.0395040      0.175000     -0.106083       1.99595       2.56262       2.73184       2.88781       2.71725       2.53866       2.22500       1.98078       1.64160       1.34622       1.03002      0.813344      0.617414      0.375743      0.299854      0.188422      0.125287     0.0806488
  19   9 2173.7591    0.8642  0.7054  9.3378 -0.0056  0.0244   0.0232   0.0548    0.1097   0.0000   438.2124      -3.73057       13.8237       1.97002      -3.61158     -0.593393       2.08861      -1.97623       2.10539      0.381856     -0.235786       1.83130      0.293201     -0.128184    -0.0335021     0.0183681     0.0895978     0.0860200       1.90457       2.67551       2.58112       2.76029       2.71425       2.45868       2.33975       1.84960       1.62545       1.37891       1.09657      0.827603      0.561212      0.409198      0.297427      0.178489      0.123635     0.0803062
  19  10 2322.2809    1.2205  0.8937  9.5316 -0.0019  0.0247   0.0280   0.0593    0.1649   0.0000   442.4700      0.885582       11.2107       1.06472      -4.15041   -0.00452977     -0.191621      0.199657     -0.155427      0.340592      0.422973      0.329664      0.591871     -0.888993     0.0220842    -0.0987502      0.248552     0.0202417       2.23901       2.89005       3.10092       3.19875       3.04078       2.69790       2.45934       2.15012       1.85878       1.51941       1.19452      0.878746      0.627508      0.462161      0.310461      0.198423      0.125000     0.0768671
  19  11 2468.0614    1.6706  1.1138  9.1252 -0.0046  0.0273   0.0352   0.0725    0.4571   0.0000   438.6843       5.52170       8.41892     -0.195054      -1.41906       1.52319      -2.62415      -2.59871      -2.46136      -2.68425      0.209103    -0.0922651      0.521057      0.840033      0.339753      0.302352      0.124178     0.0845540       2.35356       2.76975       3.17819       3.20188       3.10291       2.85862       2.51539       2.25793       1.98726       1.60223       1.20865      0.958957      0.688804      0.493011      0.318498      0.220562      0.140027     0.0915094
  19  12 2613.0372    2.1523  1.0150 10.0761 -0.0003  0.0271   0.0457   0.0631    0.3159   0.0000   441.4423      0.896867       13.3883      -1.48369      0.599570       1.43250       1.03190      -2.13826      -2.09467      0.141120     -0.185911      -1.28116     -0.448400      0.524037     0.0594660     -0.270756     0.0463418    -0.0530601       2.55387       3.33071       3.36392       3.25654       3.05533       2.93010       2.77966       2.50341       2.08760       1.74226       1.27083      0.985848      0.750673      0.544640      0.383108      0.252336      0.161776     0.0925169
  19  13 2757.8974    2.7232  0.9762 10.7432 -0.0027  0.0245   0.0596   0.0627    0.2411   0.0000   434.9845      -1.63112       11.3256       3.70701      -4.64371       2.36498     -0.604029      -1.85481      -1.77018      0.450394       1.11839       1.53499      0.598759      0.236373     -0.217711     -0.195360     -0.207000     0.0460028       2.08585       2.66472       2.86842       2.99531       2.90179       2.76628       2.31597       1.99231       1.78123       1.38882       1.08176      0.818224      0.616036      0.427764      0.285880      0.198711      0.135819     0.0752300
  19  15 3046.4569    3.9444  0.9704 11.3183 -0.0033  0.0239   0.0891   0.0673    0.3083   0.0000   437.1404       1.17809       5.59130       4.49076      -3.45008       2.14220     -0.467324      -1.31147     -0.915389      -1.90365      0.832349      0.548814     -0.606722      0.367397      0.113215    -0.0355785    -0.0655194      0.170148       2.20240       2.77841       3.03128       3.10870       2.99056       2.65235       2.33693       2.19100       1.78153       1.45708       1.10630      0.827736      0.624595      0.430447      0.307171      0.197958      0.120610     0.0758509
  19  16 3189.7351    3.8032  1.2316 11.2982  0.0016  0.0336   0.0756   0.0752    0.2836   0.0000   437.7476      -3.51999       10.5420      -5.12611     -0.654953      -1.38108      -1.37726     -0.997987      0.927365      0.864314      -2.62659       1.61362     -0.642345      -1.33616     -0.372416      0.126305    -0.0475226     0.0214950       3.71228       5.25548       6.05616       6.37476       6.03951       5.32909       4.44792       3.57253       2.76499       2.00786       1.41062       1.03893      0.754272      0.542431      0.347843      0.246487      0.152418     0.0928445
  19  17 3332.7983    3.4317  1.6449 11.0969 -0.0017  0.0348   0.0595   0.0806    0.2112   0.0000   439.2750      -1.35704       16.8174      -1.31479       3.87957      -2.35278       3.10330       1.82652      -1.10822      0.548241     -0.556008       1.35841     -0.397903     0.0752636    -0.0799519     0.0134618     0.0362296     0.0258042       2.95440       3.85280       4.07388       4.23085       3.92361       3.82898       3.32235       3.02744       2.47406       2.03325       1.65174       1.19404      0.875479      0.644856      0.441329      0.293444      0.180717      0.110492
  19  18 3476.0134    2.9169  2.3052 11.0314 -0.0011  0.0408   0.0459   0.1064    0.1410   0.0000   436.7810      0.893229       5.75668      -2.41012       1.23572  -0.000461827       3.55902     -0.592897    -0.0804847      0.464629       2.26528      0.926511      -1.23234     -0.293075     -0.495227      0.360213    -0.0263271     -0.286914       3.47727       4.38134       4.72337       4.92772       4.64786       4.34703       4.01319       3.41687       2.84118       2.40949       1.87978       1.39785       1.03651      0.764000      0.487765      0.346625      0.215684      0.138777
  19  19 3619.1299    2.3809  3.7565 10.0654 -0.0017  0.0541   0.0290   0.1376    0.1324   0.0000   443.5838      -3.77670       10.9062      -3.46023      -1.29281       3.00842      -5.76625       1.42308      -3.16499       2.82043     -0.228714      -1.78237     -0.941858     -0.374466      -1.06953      0.447136     -0.109133    -0.0901366       4.64653       5.59565       6.27564       6.53113       6.36975       5.84993       5.35944       4.51956       3.72724       3.16227       2.42004       1.84718       1.36030      0.964197      0.680677      0.451056      0.290217      0.186452
  19  20 3762.3362    1.9857  5.6702  9.5596  0.0008  0.0677   0.0199   0.1821    0.0975   0.0000   436.6445       5.58532       4.75531       3.23841      -15.0560       3.53003      -7.32740       1.63705      -2.74063       2.85774       4.72792      0.883212      -3.11509       1.54835       1.35781     -0.666024     -0.546323    -0.0677962       5.72696       7.40768       7.87637       8.10888       7.91199       7.45134       6.59810       5.90268       4.84424       3.87376       3.05500       2.33647       1.73208       1.24684      0.857253      0.574577      0.365399      0.228252
  19  21 3905.6396    1.6721  7.2293  9.2396 -0.0016  0.0823   0.0152   0.2095    0.0867   0.0000   436.7507      -11.8414      0.952618       5.34511      -3.22565      -1.81675    -0.0562448      -2.34141      -7.66333      -3.51377       6.35540      -4.92426       1.89717      -1.48300       1.16036   -0.00474519     -0.400410      0.455283       6.92091       9.05949       9.61470       10.1666       9.64638       9.11984       8.04076       7.12186       5.82085       4.84055       3.74871       2.85314       2.10295       1.47615       1.02358      0.685939      0.436663      0.270471
  19  22 4048.8842    1.3620  9.5905  9.0460 -0.0005  0.1008   0.0115   0.2779    0.0729   0.0000   437.6587      -14.3928       11.4691       4.85543      -34.6903       2.97301       11.1289       15.3903       2.42294       8.26093      -7.03173      -1.97040     -0.645441       2.78012       1.46337     -0.310076      0.459877      0.263226       8.43878       10.9704       11.8016       12.0271       12.0281       10.9767       10.0093       8.51154       7.16043       5.87436       4.66157       3.49554       2.59073       1.81540       1.27263      0.852727      0.534497      0.349440
  19  23 4192.1653    1.1626 11.9485  9.0917  0.0003  0.1256   0.0096   0.3508    0.0601   0.0000   444.1776      -36.2329       15.5441       5.76487       11.7058       6.89938       7.51522      -5.43556      -2.84645      -4.26600      -3.25583       4.04452      -2.89511      -2.88895       1.08352     -0.136180      0.837245      0.351462       10.7157       13.6501       14.7710       15.3829       15.0091       13.7871       12.3988       10.8567       9.07559       7.35676       5.75910       4.36240       3.23855       2.30526       1.61301       1.08716      0.674300      0.421222
  19  24 4335.2544    0.9326 14.3373  9.0953 -0.0023  0.1613   0.0077   0.4470    0.0505   0.0000   433.2408       8.08897      -36.2061      -5.25012       21.8878       5.95363       10.5338       30.7358      -11.6376      -2.20769       13.5649     -0.502912       1.65696      -2.94135      -3.33054      0.117431       1.32697      0.961379       13.2780       17.5266       18.8160       19.6880       19.1075       17.8124       16.0030       13.7162       11.4700       9.26878       7.27737       5.60906       4.08123       2.96442       2.02909       1.34956      0.882559      0.550762
  19  25 4478.8756    0.7504 17.4356  9.1344 -0.0048  0.2129   0.0062   0.5768    0.0392   0.0000   389.7751     -0.688328       65.3501       12.0717      -8.65774       18.0493       7.74098       9.24381      -5.12369       2.25108      -14.3054       4.95077      -10.8670       6.23677       1.39543       1.93545      -1.50428      0.518397       17.6752       22.6670       24.4398       25.2334       24.3840       22.7718       20.7003       18.0449       15.3736       12.4946       9.93606       7.53778       5.67397       3.98498       2.72703       1.86314       1.18912      0.745035
  20   7 1893.8891    0.4615  0.4372  8.9838 -0.0070  0.0188   0.0159   0.0447    0.0635   0.0000   435.5786     0.0558255       11.0267       2.10976       2.04814     -0.579801      -1.77327     -0.298362      -1.23866      -2.01684     -0.366525      0.530601      0.675912    -0.0997905    0.00331081     0.0585017      0.120834    -0.0994429       1.48232       1.78165       2.00704       2.27617       2.03977       1.83741       1.78987       1.54571       1.21912       1.07305      0.872935      0.657050      0.480934      0.337833      0.257179      0.170044      0.107139     0.0730293
  20   8 2049.9954    0.6893  0.6559  8.7149 -0.0044  0.0217   0.0184   0.0512    0.1153   0.0000   437.1360     -0.328672       14.5736      0.103199      -3.99814       4.64488       2.85114       1.00086     -0.200230       1.35606      0.762284      0.337399     -0.664504     -0.474615      0.733876     0.0925809    -0.0916446      0.157166       1.80153       2.29628       2.44914       2.54864       2.26273       2.18613       1.92384       1.75652       1.63949       1.44264       1.07216      0.848197      0.614458      0.437001      0.308332      0.204821      0.121219     0.0805102
  20   9 2203.0716    0.9376  0.8376  9.2104  0.0000  0.0244   0.0231   0.0635    0.1450   0.0000   435.7673      -1.09462       14.0744      -1.56756      -6.01018       3.44995       1.02369      0.152775      -1.47161      0.684714    -0.0810209     -0.865889     -0.792912      0.335757     -0.313654     -0.367147    -0.0447231    -0.0155506       1.87990       2.59167       2.74039       2.91294       2.66020       2.78564       2.18786       2.05041       1.66519       1.36278       1.03755      0.874686      0.640143      0.444712      0.303566      0.216889      0.139422     0.0953592
  20  10 2352.3920    1.3044  1.0052  8.9315 -0.0019  0.0255   0.0276   0.0623    0.2643   0.0000   436.6420      -1.66247       13.8952       3.43296      -2.42063      0.794646       1.16909       2.68736      0.643611      -2.48125      0.335770     -0.602619     -0.249393     -0.101298      0.294638    -0.0159041     -0.146671     0.0597251       1.98127       2.56511       2.73658       2.84390       2.67885       2.53347       2.38904       2.09307       1.69464       1.51196       1.18186      0.905372      0.678023      0.487450      0.354601      0.226880      0.154102      0.102750
  20  11 2498.8974    1.7511  1.0917  9.6200 -0.0032  0.0270   0.0373   0.0706    0.3202   0.0000   442.4014     -0.385463       15.7959      -1.70544       5.01994       4.79858      -2.95164       1.49666      0.712206      0.985544    -0.0599137     -0.989483       1.62974     -0.621904      0.390742     -0.584721      0.239689     -0.141385       2.23596       2.75862       3.04778       3.01393       2.93279       2.93237       2.71101       2.28488       1.94590       1.42557       1.15776      0.925252      0.744726      0.522651      0.380877      0.254889      0.173343      0.117579
  20  12 2644.8006    2.2549  0.9252 10.5380 -0.0035  0.0244   0.0491   0.0589    0.2132   0.0000   440.6848      -2.51431       16.6670      -2.40372      -8.90927       1.62630       2.08089       2.73881      0.291268     -0.310272      0.438226     0.0332445     -0.127917     -0.205301      0.410016    -0.0285053     -0.172513   -0.00189959       1.93407       2.51345       2.59846       2.78412       2.75714       2.62635       2.27186       2.05354       1.66698       1.38041       1.13135      0.877137      0.631640      0.476317      0.322205      0.232213      0.147359      0.101025
  20  13 2790.6095    2.9061  0.9677 11.0292 -0.0034  0.0264   0.0638   0.0632    0.2031   0.0000   436.2575      -6.28707       18.3099       3.37802      -3.20047       1.09772      -1.61948      -1.46482       2.59525      0.839779     -0.752786       1.81767      0.129164     0.0643587     0.0820989      0.475900     0.0124828    -0.0674826       2.47604       3.27538       3.41545       3.17212       2.83113       2.45120       2.46790       2.40982       2.28495       1.96866       1.58596       1.19061      0.860349      0.588826      0.395283      0.259337      0.155014     0.0956543
  20  14 2935.9019    3.6251  0.8613 11.2602  0.0026  0.0226   0.0816   0.0568    0.2172   0.0000   441.7979      -2.95555       10.8117      -4.82003      0.553212      -1.14184       1.79099      0.201790      0.271212       1.34631      -1.33259      0.209056       1.04127     -0.230445    -0.0856002     -0.271687    0.00798613    -0.0240938       1.93496       2.40627       2.67693       2.76232       2.59627       2.43849       2.29005       1.98081       1.59247       1.32666       1.04589      0.826578      0.626530      0.438979      0.296301      0.207713      0.152207     0.0880247
  20  15 3080.3345    3.7953  1.0224 11.0531 -0.0044  0.0263   0.0799   0.0621    0.3663   0.0000   434.8206      0.362705       8.13782      0.272675       1.74297       2.48177       3.76142     -0.937133      0.585929      -3.35487      0.225429      -1.39579     -0.300058     -0.200404       1.10505     -0.107575      0.199122     0.0496431       2.18916       2.66203       2.56006       2.91921       2.92835       2.89862       2.37381       2.04077       1.83723       1.64277       1.21683      0.908573      0.660530      0.524876      0.385893      0.251684      0.167553      0.103051
  20  16 3224.3615    3.8010  1.3319 11.3206 -0.0001  0.0278   0.0715   0.0772    0.2073   0.0000   433.2809       4.74785       12.6530     -0.278111      -1.10929      0.337010       4.96123     -0.543713       3.96274      0.655963      0.244376      -1.24738      0.444600       1.03148      0.227814      0.201391    -0.0914553     0.0523195       2.20128       2.78803       2.92601       3.06495       3.04333       2.84386       2.67640       2.32381       1.93401       1.64393       1.25671      0.995050      0.757824      0.566686      0.394884      0.267456      0.185251      0.114292
  20  17 3367.9802    3.2877  1.8490 11.0311 -0.0043  0.0347   0.0533   0.0866    0.1472   0.0000   438.3130     -0.401721       7.83054       3.06976      -1.46033      -4.93218       1.02143     -0.397346      -2.06271      -2.83204       1.71414       1.40499     -0.395499       1.06258       1.11732    -0.0232809     -0.206311     -0.158311       2.93612       3.65358       3.92240       4.06563       4.02794       3.75932       3.39180       2.94630       2.53138       2.05168       1.68006       1.29792      0.932174      0.701191      0.477411      0.346043      0.218953      0.143476
  20  18 3511.6468    2.8055  2.8935 10.1588  0.0001  0.0423   0.0362   0.1165    0.1539   0.0000   435.0965      -4.50700       17.4019       4.33339      -4.13255      0.351021       4.65710      0.644290       3.43150     -0.149584     -0.323916      0.318744       1.94722      0.593519    -0.0861667      -1.07088      0.223276      0.123805       3.43430       4.41319       4.65316       4.88328       4.80672       4.45049       4.04653       3.59361       3.06980       2.50134       2.06288       1.54123       1.22088      0.820116      0.581168      0.414849      0.267402      0.173017
  20  19 3655.4267    2.2907  4.3018 10.0604 -0.0016  0.0562   0.0260   0.1472    0.1051   0.0000   439.8142       2.44401       30.3878      -4.88536      -5.36845      -2.75002       2.97577       1.46241      -5.23329      0.389414       1.11287       3.05178      -1.69714       1.25241      0.155806      0.301860    -0.0151572     -0.166963       4.57957       5.90720       6.36407       6.55889       6.55854       6.09656       5.55853       4.69901       4.15831       3.34492       2.73370       1.99258       1.61023       1.10879      0.784083      0.532713      0.359287      0.231135
  20  20 3799.0511    1.9098  5.8914  9.4067 -0.0015  0.0679   0.0180   0.1807    0.0944   0.0000   438.6241      0.263754       14.4468       13.5906       2.21193      -6.80781       13.4967      -8.94141       8.32424       8.32145      0.837161      -1.38667       2.14291       1.04726     -0.517205      0.412920      0.323364     -0.584992       5.39127       6.99727       7.49182       8.00193       7.83969       7.07027       6.58810       5.74789       4.90332       3.97872       3.21271       2.44720       1.80568       1.35261      0.953903      0.649920      0.418487      0.269492
  20  21 3942.8885    1.5533  7.9251  9.3326 -0.0007  0.0847   0.0137   0.2382    0.0684   0.0000   439.9292     -0.680978       23.6677      -9.96275     -0.885788      -16.2776      -2.75905       9.56549      -3.59935       3.36833     -0.652100       1.31998       1.69127       2.02132      0.615609     -0.484182     -0.589331      0.480363       6.82463       8.95599       9.52180       10.1157       9.46767       9.18510       8.37526       7.35258       6.13760       5.02666       4.00422       3.09645       2.33997       1.71608       1.19508      0.818695      0.545044      0.342876
  20  22 4086.4964    1.3415 10.2160  9.0130 -0.0002  0.1024   0.0108   0.2897    0.0679   0.0000   426.9173      -12.9997       7.02071    -0.0944516      -12.3352      -11.1887       7.52962       4.02358      -2.09321      -7.52903       1.45666       2.14098     -0.885024      -2.19816     -0.363499    -0.0601581     -0.349862     -0.393908       8.23921       10.6280       11.5756       11.8127       11.5261       10.6854       10.0223       8.66802       7.54139       6.22055       4.89154       3.84212       2.90353       2.08074       1.43893      0.985737      0.660412      0.417339
  20  23 4230.2074    1.0638 12.7494  9.0807 -0.0021  0.1343   0.0084   0.3730    0.0537   0.0000   440.9813      -13.9171       18.6438      -2.54228       28.6806      -10.8094      -8.98888       11.3941       1.32363       8.59289       1.95760       6.02804       4.98531       2.30123      0.697221       1.60739      -1.21689    -0.0977763       10.4988       13.7560       14.8906       15.3417       15.0975       14.2438       12.9830       11.3761       9.46007       7.98066       6.22793       4.87883       3.66781       2.69081       1.89993       1.29143      0.856701      0.550564
  20  24 4373.9688    0.9111 15.4948  8.9953 -0.0007  0.1697   0.0069   0.4560    0.0473   0.0000   451.6677     -0.624993       20.8474       7.46209       8.28884      -39.6204      -3.83879      -25.4083      -4.74452      -19.8754       4.52876       18.1905      -4.53954      0.420154       4.81253      0.652132      -1.67888     -0.948516       13.1380       17.4051       18.7207       19.4361       19.0868       18.1124       16.4037       14.4168       12.1053       9.89061       7.77265       6.14371       4.57325       3.46374       2.39103       1.67673       1.09135      0.693811
  20  25 4517.6620    0.7388 18.5296  9.0582 -0.0001  0.2193   0.0059   0.5970    0.0365   0.0000   394.2884       21.1013      -5.01012      -10.8864      -8.84961       33.2445       16.5789      -50.6999      -17.4084       1.53586       9.50337     -0.302305       7.57779       3.92794      -1.80791      -1.99156      0.719524     -0.252018       16.6236       21.8289       23.8224       24.4281       24.2177       22.4390       20.9305       18.2821       15.4424       13.0671       10.1238       8.10013       6.15107       4.38313       3.13869       2.17363       1.38983      0.910147
  21   6 1758.1919    0.3440  0.3102  8.9452 -0.0051  0.0171   0.0135   0.0372    0.0472   0.0000   436.7428       1.77309       18.2005      0.201878      -3.15112      0.248577      0.327087      -1.52092     -0.797444      0.163715    -0.0511113      0.853888     0.0884205      0.383958      0.140497    -0.0578601   -0.00606802    -0.0342057       1.33363       1.71899       1.97232       1.88468       2.08148       1.68359       1.48848       1.49525       1.18704       1.05169      0.790376      0.621075      0.485179      0.387117      0.249987      0.173137      0.117499     0.0747740
  21   7 1919.7907    0.4810  0.5359  8.9204 -0.0049  0.0242   0.0146   0.0522    0.0732   0.0000   437.4615      -1.98983       11.6474      -5.03496      -1.91636      -3.97798      0.746462      -1.37841     -0.359357     -0.812719      0.720412     -0.743660      0.866270     -0.152590    -0.0666916      0.220668    0.00987031     0.0702989       2.31018       3.16427       3.64183       3.77534       3.76580       3.47501       3.09587       2.47812       1.95359       1.52218       1.10955      0.820310      0.608792      0.442895      0.310197      0.225182      0.151076     0.0977775
  21   8 2077.7508    0.7382  0.5775  9.0344 -0.0006  0.0209   0.0199   0.0436    0.0999   0.0000   442.1615      -3.28543       14.7487       3.61478      -4.13171      -1.10496       1.00495      -2.12801      0.454663       2.31089    -0.0105686    -0.0112803     -0.368140      0.283554     0.0465378      0.152690      0.265981    -0.0440845       1.69647       1.93164       2.07079       2.27086       2.24122       1.96085       1.97513       1.65908       1.42388       1.19809       1.08171      0.809422      0.605380      0.471732      0.293599      0.223542      0.155224      0.109489
  21   9 2231.8412    0.9904  0.8716  9.0166 -0.0016  0.0231   0.0225   0.0597    0.1665   0.0000   439.5138       3.34322       14.3880      -1.11801      -5.21875      0.103504       3.04545       2.80515       2.91799       1.01450      0.556779      0.570856      0.465815      0.560870      0.538457    -0.0218506    -0.0305489      0.155593       1.85945       2.34105       2.53431       2.51248       2.47193       2.21468       2.06434       1.95997       1.67980       1.49735       1.23428      0.974615      0.747806      0.504884      0.355313      0.246445      0.160596      0.107840
  21  10 2381.8676    1.3819  1.0543  9.0978 -0.0014  0.0234   0.0285   0.0656    0.2515   0.0000   435.3216      -1.11192       14.9787       3.14956      -2.27780      0.294414     -0.281901       1.25917     -0.440214      0.206965      -3.48935       1.14417      0.863407       1.10519     -0.318965    -0.0836587    -0.0208567     -0.149311       1.87976       2.33094       2.61000       2.68997       2.68241       2.48317       2.29969       1.97768       1.68033       1.40185       1.17726      0.883940      0.662605      0.488837      0.366511      0.256857      0.169077      0.111217
  21  11 2529.2757    1.8001  1.0670  9.8929 -0.0011  0.0283   0.0370   0.0609    0.2269   0.0000   440.9110      -2.99996       19.1909      -1.21863      -3.33104       1.73894      -3.65195      -4.07769      0.912877      0.499262      -1.23661      0.646349      0.712638     -0.424038      0.216726      0.276995     -0.137573    -0.0149987       2.38982       2.66805       2.97419       3.42656       3.45068       2.93928       2.51856       2.58652       2.16251       1.65049       1.22806       1.07131      0.882742      0.583629      0.387940      0.287629      0.207939      0.131998
  21  12 2676.1412    2.4392  0.9645 10.1123 -0.0013  0.0241   0.0500   0.0566    0.3150   0.0000   440.0435      -3.96380       11.7020       4.69445      -2.50383     0.0156092     -0.448012       1.36255     -0.879336     0.0205180      0.618551     -0.580353      0.598799      0.254379     -0.162818      0.169638      0.135043    -0.0630436       1.89411       2.53277       2.66127       2.70336       2.75153       2.43648       2.37939       1.99674       1.78137       1.47193       1.30065       1.01625      0.736729      0.515877      0.356301      0.263130      0.174538      0.112310
  21  13 2822.8803    3.0233  0.9652 10.8931 -0.0073  0.0233   0.0652   0.0598    0.2789   0.0000   437.5418      -1.93287       13.3050      -2.93341      -3.44075      -1.24683     -0.749643      -1.19189       3.60653     -0.768328      0.708806      -1.41349     -0.372255      0.104139     -0.156743     -0.463607     -0.315052     -0.285676       1.86748       2.42112       2.59918       2.71016       2.71419       2.51288       2.36245       1.92738       1.76407       1.43241       1.10668      0.849127      0.671658      0.493705      0.367521      0.259377      0.170719      0.112963
  21  14 2968.8476    3.7667  0.8655 11.2144 -0.0018  0.0214   0.0831   0.0540    0.2353   0.0000   438.8109    -0.0533842       16.2377      -1.93873      -3.96539     -0.131189      -3.94171       3.20877     -0.924034     0.0188478     -0.933692      0.309927      0.673465      0.139127     -0.620389    -0.0169114     -0.160798      0.150404       1.70137       2.27068       2.36545       2.53832       2.44638       2.28729       1.98425       1.86714       1.59051       1.32876       1.05765      0.811507      0.646717      0.439496      0.333509      0.226330      0.145837     0.0968497
  21  15 3113.8657    4.0126  0.9442 11.8500 -0.0027  0.0250   0.0854   0.0558    0.1990   0.0000   435.5619      -1.87383       12.8012       5.20445      0.247090     -0.832209       1.71775       2.74661      -1.19159      -4.46087      -1.71252      -1.26986     0.0401387     -0.389602      0.556268      0.133887      0.165679      0.139297       1.82148       2.33866       2.59378       2.60148       2.51946       2.54436       2.31876       1.92607       1.82630       1.40146       1.18687      0.935809      0.724913      0.511307      0.398622      0.256476      0.178324      0.117395
  21  16 3258.4155    3.6532  1.3658 11.3282 -0.0001  0.0291   0.0670   0.0727    0.2148   0.0000   439.1548       3.71768       10.6846       8.73308    -0.0175507       2.46623      -4.84530     -0.179926     -0.688296       1.73144      -1.20058       1.34514      0.407722     -0.120048     -0.685070    -0.0666914      0.323663    -0.0138607       2.18085       2.88733       3.04187       3.12898       3.15849       2.81631       2.76560       2.37294       2.09330       1.74154       1.36032       1.13831      0.811728      0.623937      0.454400      0.308491      0.209628      0.137791
  21  17 3402.8120    3.1493  2.0293 11.2242 -0.0031  0.0364   0.0481   0.0918    0.1143   0.0000   442.2780       2.63772       15.2827       2.04807       8.56531       4.99584       3.80323     -0.480772       1.58393       3.87204      -1.66321       1.69189     -0.974431    -0.0602321     -0.816786     -0.622226      0.305079     -0.196451       2.98203       3.85108       4.20050       4.39620       4.44204       4.11759       3.64053       3.18495       2.69462       2.22760       1.73020       1.35164       1.02349      0.765786      0.552272      0.397793      0.264246      0.167888
  21  18 3546.9828    2.6290  3.2417 10.2575 -0.0001  0.0454   0.0315   0.1191    0.1117   0.0000   445.2953      -1.02375       8.94908       2.74510       1.60607      0.816236     -0.225846       2.31599     -0.135841       2.61410      -3.54077      -2.02401     -0.129455       1.03413      0.381101     -0.407235      0.124285     -0.103606       3.41773       4.58916       4.81688       5.05870       4.88015       4.59502       4.11076       3.84309       3.27827       2.78736       2.24086       1.74728       1.34753      0.966532      0.698697      0.486169      0.321797      0.207001
  21  19 3691.3751    2.1815  4.5898  9.8895 -0.0005  0.0570   0.0229   0.1491    0.0955   0.0000   441.4097      -13.7482       8.96600      0.321626       6.20223       10.1917       1.28166      -13.5946      -1.19662      0.202595      -1.42095      -1.90169      0.761207     -0.678196    -0.0326889      -1.07442     -0.185995     -0.185473       4.40810       5.71627       6.13287       6.58853       6.48390       6.03443       5.30639       4.87587       4.14358       3.44302       2.74052       2.21435       1.62200       1.21675      0.865919      0.609244      0.405150      0.263029
  21  20 3835.3887    1.8157  6.4882  9.4358  0.0000  0.0704   0.0163   0.1865    0.0777   0.0000   429.7607      -6.26013       16.0756      -7.46881      -8.45064       4.53296      0.289632      -1.46092       1.97707     -0.729355       2.05694       5.10237      -4.62650      0.855380       1.84764     -0.454908      0.185526      0.312404       5.51233       6.87421       7.59687       7.83257       7.68581       7.29667       6.67759       6.07370       5.09999       4.22965       3.42625       2.72295       2.09698       1.51838       1.10777      0.774416      0.525195      0.346145
  21  21 3979.6521    1.5103  8.5651  9.2700 -0.0018  0.0870   0.0124   0.2410    0.0636   0.0000   428.8462      -2.02435       40.0147       10.4609      -5.78949       5.73720      0.149553       3.35405      0.945751       6.56105     -0.202409      -2.07195       4.05668       1.42069     -0.564690     -0.110843      0.358108      0.158533       6.81498       8.88522       9.80669       9.95087       9.88664       9.32475       8.50565       7.43374       6.39636       5.35757       4.33241       3.43907       2.55562       1.87811       1.37373      0.928770      0.633308      0.418738
  21  22 4123.8017    1.2648 10.5599  9.1599 -0.0011  0.1063   0.0100   0.2956    0.0562   0.0000   440.6231       37.1379       9.29961      -16.5872      -2.48882       9.81570      -1.58239       10.3674       12.5943       2.49793      -6.20734      -1.57321       3.22808      -1.95918      -2.04866      0.574507      0.420048     -0.860333       8.03867       10.3792       11.2501       11.7657       11.6768       10.9151       10.0246       8.88278       7.73056       6.30695       5.10005       4.04929       3.07346       2.31707       1.65154       1.13624      0.778309      0.522226
  21  23 4267.7140    1.0564 13.7422  9.0672  0.0013  0.1416   0.0078   0.3869    0.0496   0.0000   441.9352     -0.446740      -12.6702      -6.52347      -6.43626       1.84917       13.3328      -3.64495      -2.35627       2.57535       12.6687      -3.96464      -3.93355      -4.11611     -0.813230      -1.04754       3.05869     -0.193029       10.5423       13.7722       14.8989       15.6792       15.0544       14.7400       13.1248       11.7811       10.2186       8.45928       6.89558       5.41999       4.11399       3.07151       2.19955       1.54962       1.04218      0.672475
  22   6 1781.5060    0.3538  0.3749  8.9338 -0.0026  0.0182   0.0137   0.0461    0.0512   0.0000   441.0712      -1.94395       16.2229     -0.231053      -2.57829       3.09929       3.24649      -1.58839      -1.25740      0.681864      0.210163      -1.65128      0.283817      0.331566    -0.0817504   -0.00763652     0.0624315     0.0535766       1.54757       1.89914       1.98870       1.95920       2.03512       1.90470       1.86086       1.71502       1.40398       1.36424      0.936915      0.823424      0.571835      0.464536      0.348821      0.245471      0.175925      0.125489
  22   7 1945.0379    0.5655  0.5565  8.8801 -0.0015  0.0210   0.0161   0.0461    0.0789   0.0000   436.9647      -3.98582       15.0466       4.22711     -0.646771     -0.303411     -0.714065       4.50338      0.537322     -0.833944     -0.151926     -0.861839    -0.0204709     -0.292982     0.0688492     -0.143213     0.0683182    -0.0737061       1.66048       2.09545       2.30008       2.48967       2.49489       2.31398       1.93205       1.86450       1.45723       1.26765       1.01999      0.809487      0.620062      0.494726      0.304306      0.228456      0.166635      0.117438
  22   8 2104.6598    0.7431  0.7501  9.0152  0.0003  0.0249   0.0180   0.0528    0.1084   0.0000   438.6766       1.96720       19.3274      0.434865      -1.20176      -1.16314       1.78494       1.66246      0.561743     -0.579762       1.03379     -0.445205      -1.76190    -0.0804699      0.497129      0.165272     -0.413954     -0.100917       1.91614       2.29419       2.40584       2.77661       2.52756       2.34336       2.12190       2.02000       1.81690       1.48328       1.19834      0.990427      0.734908      0.532203      0.397048      0.285451      0.196976      0.125815
  22   9 2259.9752    1.0639  0.8141  9.4246 -0.0028  0.0225   0.0243   0.0548    0.1297   0.0000   437.9054      -7.16353       16.5791       2.60450     -0.595288       1.50340      -2.30125       1.08325     -0.301171      -2.49055     -0.474122    -0.0246663      0.995351     -0.742668      0.391142     0.0262118      0.179036     -0.260665       1.72269       2.15533       2.21078       2.31291       2.25772       2.41532       2.13352       1.87219       1.53678       1.27790       1.02087      0.834499      0.652578      0.495369      0.375770      0.269268      0.185555      0.125889
  22  10 2410.7851    1.4933  1.0526  9.6285 -0.0031  0.0250   0.0308   0.0635    0.2211   0.0000   439.7605     -0.213135       12.2933      -4.22983      -1.93471      0.813720      -3.30297       2.25041      0.242554      -2.55062      -1.97534      0.732536     -0.719218     -0.268397     -0.266252    -0.0509543     0.0536282    -0.0142461       1.84290       2.56540       2.61518       2.77922       2.78218       2.68696       2.44646       2.13589       1.84867       1.47062       1.27885      0.960231      0.780092      0.542907      0.407521      0.289327      0.202645      0.136389
  22  12 2707.0637    2.5233  0.9566 10.8313 -0.0042  0.0236   0.0525   0.0568    0.2012   0.0000   435.9159      -5.46945       15.6346     -0.294864      -5.75123     -0.998186       1.30580      -1.99830       2.11392      0.552982      -1.33027      0.973080      0.146837     -0.930095     -0.223473     -0.151287    -0.0183108      0.125270       1.91558       2.45767       2.78472       2.88798       2.80227       2.70204       2.41379       2.11465       1.80012       1.51463       1.14496      0.950948      0.719907      0.548006      0.380043      0.281064      0.194918      0.132142
  22  13 2854.6375    3.2551  0.9474 10.3648  0.0017  0.0243   0.0656   0.0558    0.3927   0.0000   438.2212      -3.28713       14.6290      -1.39257       3.40414       4.97118       1.00360     -0.916901      -2.86159       1.29172     -0.761519     -0.860290      -1.07557      0.940097      0.111952     -0.469389     -0.198842    0.00304179       2.09211       2.65473       2.68891       2.71156       2.53345       2.33672       2.14013       2.09579       1.99196       1.74219       1.45827       1.13269      0.883043      0.641343      0.451069      0.310268      0.205542      0.135857
  22  14 3001.3030    3.7294  0.9464 11.6151  0.0013  0.0228   0.0771   0.0582    0.1919   0.0000   439.3136    -0.0344592       17.9418      -2.14024      -2.29422     -0.554618      0.284654      -3.32482      -1.08775       1.66964      -1.18497      -1.86882      0.249229      0.823061     -0.383130     0.0464913    -0.0928351     0.0506462       1.86070       2.24313       2.39472       2.67213       2.71253       2.53157       2.17318       1.92358       1.66122       1.42663       1.15901      0.862365      0.695256      0.507673      0.376338      0.250034      0.177525      0.126120
  22  15 3146.9179    3.9950  1.2299 11.2949 -0.0019  0.0256   0.0752   0.0690    0.2831   0.0000   440.2327      -5.39861       14.2139       4.04419      0.411368     -0.390338      0.686010       1.20255      -1.33281     -0.215930      -2.08973       2.55405     -0.839128     -0.730585     -0.286598     0.0128191     -0.254551     -0.148491       1.94423       2.42368       2.66396       2.81019       2.65754       2.57560       2.32171       2.09969       1.83277       1.61717       1.32161       1.04361      0.776921      0.593850      0.432857      0.301310      0.211059      0.132475
  22  16 3292.1063    3.6550  1.3705 11.4865 -0.0061  0.0295   0.0657   0.0690    0.1946   0.0000   437.2846      -6.20489       9.86866       2.06880      -3.77103      -1.57960       5.51389      -2.32293      -3.58283      -2.02923       1.92068       1.30146       1.07099      0.937062    -0.0105277     -0.299327      0.177263      0.140787       2.14617       2.83477       3.00514       3.14980       2.94955       2.92856       2.60557       2.54420       2.06427       1.82694       1.45841       1.15824      0.904298      0.683010      0.489649      0.350358      0.238449      0.160643
  22  17 3437.0927    3.0429  2.1417 10.9766  0.0002  0.0362   0.0425   0.0897    0.1025   0.0000   438.1064      -2.61117       12.4250       6.52234      -1.69145      -1.23191      -2.88873       3.28164     -0.824774      0.820091       1.84434       2.01899    -0.0991332       1.08702      -1.31245     -0.146487     -0.434516     -0.216711       2.64905       3.50729       3.78795       3.90912       3.77940       3.55042       3.36064       2.95505       2.64405       2.20952       1.86222       1.48561       1.13258      0.841465      0.606295      0.422627      0.299069      0.193485
  22  18 3581.9983    2.4822  3.5297 10.2585 -0.0015  0.0464   0.0278   0.1212    0.0893   0.0000   440.0774      -4.60772       8.71640      -4.16067       1.09612       2.88945       4.05256       5.14680      -1.30073      -4.04409      -1.69750     -0.654896    -0.0365126      0.703215     -0.406948     -0.623072      0.393926     0.0737575       3.44579       4.44382       4.80006       5.02737       4.94719       4.72379       4.34120       3.97246       3.33986       2.83200       2.25293       1.85788       1.39315       1.06555      0.785049      0.569079      0.385116      0.263483
  22  19 3726.6877    2.0803  4.8713 10.0202 -0.0014  0.0585   0.0212   0.1536    0.0781   0.0000   433.0081      0.541228       16.8627       3.93890       1.82613      0.917563       2.56562       5.20103      -2.94747      -3.75588      -1.63919       1.82325     -0.795703     -0.337956      0.705856     0.0683017      0.704845     -0.484862       4.44217       5.60534       6.24182       6.45684       6.53714       6.25645       5.63813       4.93627       4.20780       3.55079       2.93112       2.26155       1.76725       1.33081      0.973928      0.696624      0.483501      0.329119
  22  20 3871.4477    1.7190  6.5943  9.4708 -0.0004  0.0708   0.0152   0.1915    0.0729   0.0000   437.2491      -14.1560       20.3250       18.2974      -10.2560    -0.0713157       5.34914       4.96191       8.02261      -4.14790      -3.86835      0.749751      0.719440      -2.66975      -1.78839       1.25248     -0.294880     -0.136307       5.23260       6.77323       7.22943       7.47596       7.43353       7.21027       6.70581       5.93692       5.13790       4.26590       3.51740       2.80509       2.17028       1.67277       1.20338      0.864406      0.592018      0.400743
  22  21 4016.2776    1.4214  9.2281  9.2117 -0.0008  0.0920   0.0111   0.2532    0.0603   0.0000   443.4075      -21.3021       11.0088       9.71239       3.31856       12.6004      -1.61818      0.879799      -1.61346       11.8391      -1.50398      -5.82224      -1.91866      -2.35914     -0.267896     -0.130546     -0.701307      -1.21195       6.63609       8.62167       9.40455       9.67781       9.81337       9.16158       8.62964       7.58126       6.66431       5.59727       4.53506       3.62150       2.81700       2.11457       1.56769       1.10072      0.770840      0.510089
  22  22 4160.6974    1.1905 11.8050  9.1394 -0.0005  0.1196   0.0088   0.3198    0.0521   0.0000   440.2268       1.99718       8.38936      -13.0366      -16.5763       9.90238       7.91869      -20.9959      -6.41629       13.3234      -1.04467      -6.62688       4.17064      0.530391      -2.03314     -0.402707       1.82122     -0.484776       8.56809       11.1207       12.3281       12.5764       12.7225       11.8624       11.1072       10.0757       8.46680       7.25490       5.83010       4.65937       3.56919       2.76794       2.03232       1.43418       1.00200      0.672001
  22  23 4305.5816    0.9742 14.0181  9.0964 -0.0020  0.1463   0.0072   0.3953    0.0468   0.0000   435.4311     -0.923389     -0.903899      -5.01261       29.0750       26.7629       12.5590      -6.79955       11.7735       4.35114       1.87180       6.76014      -7.17100      -4.38447      0.788551     -0.271627      -2.67107      -1.06878       10.4224       13.5961       14.9657       15.5503       15.3513       14.4050       13.4056       12.1342       10.4322       8.91131       7.36695       5.87490       4.56480       3.40531       2.43883       1.78922       1.19786      0.804079
  23   6 1804.1917    0.4131  0.3928  8.8498 -0.0022  0.0189   0.0137   0.0371    0.0559   0.0000   439.1087      -3.23740       19.2967       1.77837      0.164777      -1.32238      -1.68896    0.00614862     -0.144110     -0.587448      0.278892       1.30190     -0.355775     -0.273969    0.00567645      0.108571     0.0818794    -0.0444240       1.17070       1.60015       1.71623       1.75365       1.88883       1.59520       1.72610       1.41485       1.19585       1.06581      0.933020      0.691232      0.590291      0.460674      0.278725      0.245609      0.163091      0.109188
  23   7 1969.5935    0.5711  0.5711  8.8134 -0.0052  0.0192   0.0158   0.0449    0.0875   0.0000   439.2314      -3.49083       14.7537      -2.39328      -3.39914      -1.58452     -0.396671     -0.667445       1.06511     0.0622724      -1.17375     0.0718647     -0.809250     -0.983845      0.265795      0.180002      0.380668    -0.0840720       1.34555       1.83032       1.91451       2.11600       1.99959       1.88248       1.72769       1.56954       1.41724       1.16236      0.947821      0.790654      0.592220      0.461662      0.328988      0.238377      0.179232      0.114215
  23   8 2131.0821    0.7914  0.8628  9.0896 -0.0009  0.0228   0.0177   0.0596    0.1153   0.0000   434.8829      0.210773       19.2444       2.80706      -1.34123     0.0211393      0.629320       1.59778      -1.40252     -0.245022      0.262197     -0.155887     -0.239479     -0.222275     0.0252016      0.589919     0.0939554     0.0829215       1.58047       1.99127       2.14092       2.31014       2.24252       2.24854       2.04063       1.77122       1.60955       1.34881       1.07243      0.936622      0.717018      0.532774      0.389603      0.299093      0.195309      0.139950
  23   9 2287.4144    1.1655  0.9539  9.2987 -0.0024  0.0237   0.0240   0.0580    0.1653   0.0000   436.4845      -3.30533       12.1843       4.11913      -2.97384       1.30546     -0.682563       2.29908       2.43527       1.30340      0.197280      -1.68263      -1.29670     -0.826734     -0.297245      0.128230     0.0281485    -0.0754478       1.81871       2.25577       2.52970       2.67449       2.55085       2.51251       2.34498       2.06913       1.74209       1.48787       1.16399      0.932406      0.725646      0.564466      0.429805      0.313857      0.221851      0.146539
  23  10 2439.1560    1.5374  1.0750  9.7934 -0.0021  0.0245   0.0306   0.0629    0.2065   0.0000   438.8346     -0.871314       12.5224       4.63144      -1.99355      -2.72349      -5.12430      -1.45904      0.908780       1.08438      0.706063      0.122458     -0.807296     -0.200872     0.0648041     -0.271375     -0.204651     0.0290794       1.84885       2.14850       2.35360       2.60400       2.53626       2.36935       2.25447       2.09942       1.81653       1.42488       1.23670      0.966150      0.788266      0.596249      0.463131      0.321000      0.220468      0.161737
  23  11 2588.6077    2.1988  1.0138  9.2439  0.0004  0.0219   0.0429   0.0593    0.4452   0.0000   437.0836      -5.30740       9.37470      -1.01118      -4.23655      -1.12350      -1.95931      0.541129      0.419902      -1.72653      -1.39880      -1.75756       1.44598      0.799333     0.0774421     -0.146492      0.133405    -0.0391959       1.61479       2.02496       2.30488       2.38849       2.36106       2.25711       2.07641       1.80348       1.57058       1.36188       1.10758      0.935854      0.712641      0.527244      0.383717      0.275064      0.184795      0.138534
  23  12 2737.5220    2.7203  0.9354 10.5685 -0.0013  0.0224   0.0549   0.0531    0.2382   0.0000   440.9071      -1.64316       16.2597       3.46174      -1.25956      -2.61854     -0.164590     -0.124900      0.807332       3.26010       1.13902     -0.113517      0.226365    -0.0653794    -0.0829873      0.271868     0.0121157     0.0369216       1.60517       1.91901       2.14587       2.18354       2.26693       2.20938       1.84209       1.81425       1.54992       1.34361       1.14476      0.876336      0.723877      0.531344      0.401772      0.293268      0.192859      0.135972
  23  13 2885.9617    3.4162  0.9530 10.9049 -0.0014  0.0232   0.0683   0.0555    0.2951   0.0000   440.1970       3.15238       12.5902       1.37248      -3.80727      -2.12836     -0.966803     -0.163779      -1.36774      0.175748      -1.06677      0.393198     0.0611133     -0.617060      0.252207      0.575691    -0.0865342   -0.00963555       1.64078       2.27192       2.46913       2.58203       2.49158       2.29930       2.25649       1.88031       1.74401       1.43988       1.21093      0.932211      0.754177      0.543108      0.417314      0.294180      0.205114      0.140502
  23  14 3033.3743    3.9800  0.8957 11.5231 -0.0027  0.0234   0.0826   0.0526    0.2624   0.0000   440.4179      -2.10923       11.1052       3.97286       4.50759      0.229840      0.991674      -2.05128     -0.154307     -0.786155      -2.06670       1.02834     -0.126468      0.140162     -0.393098     -0.654123     0.0312861     0.0407629       1.58530       2.20717       2.35549       2.60967       2.40120       2.41949       2.19409       1.89499       1.70590       1.36510       1.14748      0.923221      0.728558      0.530905      0.404259      0.288313      0.202188      0.139049
  23  15 3179.6251    3.6356  1.1600 12.0730 -0.0035  0.0271   0.0713   0.0682    0.1503   0.0000   439.5867      -3.56656       10.6429       4.07168      -1.14199       1.68654      -2.41592      -6.67714      -1.87570     0.0789769       1.17196      0.830658      -1.35404     -0.664224      0.735892      0.482182     -0.423741      0.182595       1.77308       2.50356       2.61978       2.93501       2.75891       2.77567       2.43368       2.25211       1.91258       1.51448       1.31098      0.997283      0.840713      0.601814      0.465933      0.322364      0.221035      0.158924
  23  16 3325.4181    3.4273  1.6923 11.4820 -0.0030  0.0309   0.0538   0.0793    0.1154   0.0000   439.3711     0.0789514       12.2686       8.15524      -5.25073       1.06311       4.99222     -0.700340      -1.10885      -1.37008       1.24197      -1.98229       1.87096     -0.301596      0.137729      0.320342     -0.465363     0.0184459       2.18113       2.72498       3.07659       3.16676       3.02336       2.96988       2.73081       2.45334       2.23691       1.89919       1.56428       1.26415      0.992962      0.730302      0.572039      0.410913      0.292729      0.192490
  23  17 3471.1198    2.9403  2.4993 10.7175 -0.0007  0.0371   0.0373   0.0987    0.0953   0.0000   434.7862      -1.75431       18.4048       1.74310       2.38981       3.73402      -4.74802     -0.727485       2.33173      0.521441     -0.949208    -0.0698834      0.172557       1.01456      0.355163      0.266150     -0.715996      0.312855       2.58058       3.31477       3.54734       3.77277       3.81638       3.56989       3.37028       2.98901       2.62875       2.18088       1.82428       1.47817       1.17707      0.867026      0.663792      0.474742      0.333416      0.233920
  23  18 3616.4921    2.4247  3.8561 10.2503 -0.0005  0.0477   0.0257   0.1265    0.0774   0.0000   441.2545       2.20570       21.4346       2.23821       1.17851      -3.96505     -0.807629       1.36864       4.13921      -5.11731      -3.19736      -1.11940      0.361852      0.858227      -1.00400      0.560769     -0.287787      0.481409       3.36750       4.33083       4.82341       4.88100       4.89060       4.64155       4.38360       3.88970       3.43763       2.90058       2.43659       1.98974       1.51259       1.18288      0.879981      0.615925      0.433602      0.306713
  23  19 3761.8331    2.0104  5.2930  9.7955 -0.0011  0.0606   0.0190   0.1568    0.0768   0.0000   442.2049     -0.363807       12.1631       4.20969       2.70583       4.62207       1.61524      -1.92680      -2.30245    -0.0816602       3.17870      -3.64748     -0.221684      0.297083       1.19186      -1.91726     -0.323121     -0.135812       4.23396       5.70989       6.04856       6.58037       6.43968       6.21994       5.68112       5.01254       4.47030       3.60263       3.04083       2.43347       1.88119       1.44972       1.06315      0.772938      0.550148      0.376768
  23  20 3907.2029    1.6439  7.5060  9.4268 -0.0003  0.0767   0.0136   0.2052    0.0659   0.0000   437.3133      -1.87514       6.94161      -3.46300      -4.71794       1.37031      0.334442     -0.976979       5.28243       5.31533       7.66234       1.38233       3.41949      -3.98999      0.480326     -0.289526     0.0798479      0.177949       5.32493       6.99171       7.60539       8.00152       7.94181       7.57216       7.11188       6.37991       5.54402       4.72769       3.86243       3.03583       2.41469       1.89822       1.39538      0.997916      0.718059      0.487926
  23  21 4052.3477    1.3606 10.0679  9.2288 -0.0005  0.0983   0.0103   0.2665    0.0565   0.0000   445.2645      -10.6240      -4.19301       12.9091      -13.6360      -13.4206       10.0195      -12.7007      -14.7929       8.04313      -9.66397       7.38480       3.80579       1.17643      -1.14039     -0.391755      0.668979     -0.916615       6.92443       8.87849       9.80236       10.1185       10.2401       9.59739       9.09285       8.03033       7.21732       6.04226       4.97630       4.05168       3.13560       2.44306       1.79900       1.30700      0.908173      0.630830
  23  22 4197.4471    1.1384 11.4739  9.1584 -0.0015  0.1147   0.0086   0.3176    0.0511   0.0000   435.5472      -23.4161       16.6945      0.188099      0.980287       2.57933       10.5876       3.81967      -7.71072      -6.44482       2.19879      -6.73173       6.14583      -1.43224     -0.218431       1.23757       1.21459      -1.19398       7.90082       10.3178       11.3731       11.7993       11.8766       11.2520       10.3581       9.44076       8.24409       6.99842       5.85549       4.63706       3.67947       2.78651       2.10509       1.50950       1.04709      0.718610
  23  24 4487.6509    0.7634 17.2621  9.0697 -0.0006  0.1926   0.0056   0.5117    0.0377   0.0000   443.8113       30.8492       61.4217      -23.2914       15.2450      -39.1810       23.1594       24.8643       12.3902      -23.6619      -18.8044       9.81561       9.08414       2.12060      -2.68498       1.90438    -0.0980414       1.88620       13.0199       16.8712       18.9370       19.5138       19.7837       18.7291       17.4750       15.6718       13.5649       11.5688       9.72606       7.68300       6.13332       4.63500       3.52752       2.52206       1.74843       1.22775
  24   6 1826.2904    0.4264  0.3981  8.9142 -0.0051  0.0177   0.0137   0.0370    0.0567   0.0000   438.3617      0.553163       20.2496      0.935991      -4.57206      0.770070      -1.17511      -2.18114       1.60136     -0.174389      0.200919     -0.463437    -0.0437177      0.417638     0.0131499     -0.228995     -0.360784     -0.138067       1.02327       1.48051       1.51277       1.74920       1.56521       1.70205       1.37556       1.45000       1.03896       1.06685      0.787265      0.714554      0.541879      0.437723      0.318200      0.241498      0.156346      0.114026
  24   7 1993.4744    0.6159  0.6930  8.7961 -0.0012  0.0211   0.0148   0.0502    0.0943   0.0000   436.8545      -1.00019       16.6299      0.870097     -0.836883     -0.318877     -0.805870       1.16766     -0.718588      0.319246     -0.750725      0.792465     0.0290879     -0.654401     -0.384493      0.211245     -0.347950     -0.220992       1.44295       1.81552       1.99828       2.08866       2.18528       2.10510       1.93788       1.77100       1.42569       1.22450       1.02222      0.798811      0.660823      0.488116      0.369777      0.280766      0.201462      0.141811
  24   8 2156.7217    0.8705  0.9102  9.0005 -0.0001  0.0236   0.0182   0.0569    0.1299   0.0000   438.0608      -2.96805       14.1772      -1.37694     -0.927619     -0.940620      -2.10647      -1.54021     0.0741458     -0.615590     0.0800879       1.01089      0.846161      0.523885    -0.0792181      0.172216     0.0492366     -0.100080       1.57283       2.22749       2.41158       2.59453       2.56008       2.40029       2.27753       1.95796       1.80595       1.36483       1.22713      0.916040      0.724581      0.584662      0.427105      0.320251      0.218698      0.160814
  24   9 2314.2277    1.1849  0.9895  9.5812 -0.0026  0.0251   0.0245   0.0580    0.1469   0.0000   442.6728      -1.95152       13.1589       3.92989       1.27448      -1.67595      -5.06300      0.342484       2.85920      0.335081      0.363747      0.470751     0.0956258     -0.973804     -0.360235      0.283790     -0.541745      0.511291       1.59029       2.20382       2.42948       2.55107       2.62490       2.38106       2.38208       1.95506       1.87233       1.47169       1.32599       1.00903      0.794121      0.647524      0.454737      0.341973      0.244456      0.168049
  24  10 2466.9492    1.7200  1.1462  8.7168 -0.0002  0.0255   0.0311   0.0598    0.5293   0.0000   438.4328      -5.08395       11.8305       5.37082     -0.853938     0.0902163      0.643053       1.28556      -2.42495      -1.45114      0.174356      0.561135      0.587781      0.246827     -0.579483      0.133627     -0.355881     -0.252811       1.76071       2.34413       2.62581       2.79286       2.75121       2.63199       2.28265       2.17458       1.95296       1.60175       1.30042      0.992986      0.831154      0.632574      0.486998      0.353806      0.257448      0.184848
  24  11 2617.6007    2.2131  1.0806  9.8721 -0.0003  0.0235   0.0418   0.0604    0.3327   0.0000   437.4310     -0.672908       14.3401      -1.65595      -2.23760     -0.227180      -1.21023     0.0130277     -0.821100       2.04766       1.94233      -1.37262     -0.610415      0.125972      0.581430      0.253630     -0.345917    0.00633784       1.62183       2.14696       2.39341       2.53023       2.52272       2.47992       2.23194       1.95203       1.77731       1.39632       1.18183      0.933482      0.746927      0.581401      0.433080      0.313969      0.231201      0.167124
  24  12 2767.6054    2.7789  0.9806 10.8110  0.0015  0.0235   0.0548   0.0544    0.2110   0.0000   439.0106      -4.18997       11.0595     -0.791808      -4.03821       1.97874     -0.608892      -2.81104       4.34553      0.789428      0.107244     -0.230645     -0.208774      0.946729      0.607380      0.495704     0.0852235    -0.0301361       1.77511       2.34438       2.61601       2.70208       2.58676       2.50542       2.26736       2.10833       1.87269       1.53556       1.26826       1.00504      0.816528      0.631263      0.465400      0.337593      0.241328      0.162695
  24  13 2916.8713    3.5207  0.8731 11.2529 -0.0013  0.0200   0.0707   0.0528    0.2091   0.0000   435.9359      0.169270       14.1779       2.29327      -2.22707      -2.95946     -0.273852       1.03591      -1.14011      -1.06988      0.206183    -0.0646321      0.239501     -0.297653     -0.260924     -0.243472     -0.125756     -0.126063       1.42351       1.86414       2.01780       2.06108       2.07424       2.02417       1.85721       1.73960       1.51679       1.23120      0.998294      0.821389      0.655066      0.519214      0.380342      0.293336      0.207336      0.142849
  24  14 3064.9571    3.9287  0.9834 11.5862 -0.0004  0.0230   0.0779   0.0583    0.2181   0.0000   437.2291       2.69292       11.3046       3.21287      -4.17504    -0.0501674     -0.169754      -2.97041       3.16856       3.29522      -1.09443      -1.01822     -0.664346     -0.951856    -0.0249999     -0.116894     0.0171247     -0.141363       1.62476       2.22601       2.45241       2.42410       2.31661       2.14907       2.01490       1.87938       1.71399       1.55264       1.37562       1.13906      0.878684      0.660250      0.469938      0.336373      0.234074      0.159347
  24  15 3211.8455    3.8376  1.3021 11.0000 -0.0020  0.0262   0.0660   0.0660    0.3115   0.0000   438.4541    -0.0217463       13.1360      -2.08973      -3.45802       1.95162     -0.753534      -1.41242      -1.10898       2.20530    -0.0128858       1.44716       1.02666      -1.14268     -0.605585     0.0952361     0.0393570     0.0215284       1.87932       2.39695       2.71112       2.81840       2.77708       2.70862       2.55517       2.14787       1.87879       1.62814       1.37726       1.10709      0.864292      0.667202      0.493359      0.350484      0.264031      0.185373
  24  16 3358.3988    3.4367  1.7795 11.0099  0.0012  0.0301   0.0500   0.0775    0.1311   0.0000   440.1702      -2.10477       13.3764       3.84310     -0.934446      0.201006      -4.57644      0.369206       1.30511     -0.766133      0.337161     -0.508295       1.01773    -0.0993014     -0.543220     -0.423645      0.147920     -0.213774       1.96212       2.58702       2.79698       2.95798       2.99203       2.77146       2.65923       2.41407       2.12787       1.82612       1.49057       1.23973      0.945673      0.740402      0.562472      0.437523      0.317661      0.213582
  24  17 3504.7054    2.7629  2.7795 10.6462 -0.0011  0.0394   0.0327   0.0989    0.0808   0.0000   440.2384      0.115200       6.93606       8.04877      -7.85746       5.20378       3.93383      -4.64281     -0.669882       1.40299     -0.934404      -3.56189      0.913881       1.04989      -1.08157     -0.314553      0.480459     -0.366521       2.72776       3.56934       3.86895       3.95649       4.01930       3.75385       3.52986       3.26203       2.90956       2.50427       2.03874       1.74857       1.34091       1.05674      0.769926      0.575567      0.413487      0.283725
  24  18 3650.8433    2.2882  4.1642 10.1224 -0.0012  0.0500   0.0229   0.1308    0.0723   0.0000   434.5107      0.211007       16.8012       10.6931      -2.49591      -1.09526       4.15838     -0.796628      -6.47323       6.60714       1.90469       4.26714     -0.632134      0.158180      0.265371     -0.538048     0.0175062      0.508023       3.30636       4.43299       4.76384       5.10755       5.01658       4.96600       4.40698       4.10243       3.51794       3.07040       2.56570       2.09603       1.64923       1.26167      0.945600      0.701460      0.501873      0.343231
  24  19 3796.6077    1.9062  6.0941  9.6345 -0.0007  0.0630   0.0164   0.1709    0.0701   0.0000   439.1583       5.92647       9.51995       4.35779      -2.99195     -0.807999       4.12913      -1.28570      -2.80543      -4.42760       2.74888       2.60835       1.40774     0.0137557       1.25293     -0.853603     -0.259994   -0.00606469       4.28443       5.50743       6.02355       6.37093       6.30132       6.07514       5.62470       5.10747       4.62727       3.93482       3.26907       2.63213       2.09137       1.64269       1.23903      0.918822      0.645519      0.460323
  24  20 3942.4032    1.5601  8.0421  9.4311 -0.0001  0.0794   0.0125   0.2198    0.0599   0.0000   441.0166       2.95194       25.6594      -6.71070      -15.0938      0.105125       8.65157      -3.25990      -9.64683       7.94579      -3.84286       2.78130      -2.95173      -2.58851     -0.338612      0.750247     -0.324327     0.0285142       5.29858       6.79755       7.48581       7.81006       7.77492       7.54195       7.04947       6.36417       5.59903       4.87668       4.13390       3.28377       2.67396       2.06643       1.54037       1.13314      0.798176      0.568093
  24  21 4088.1670    1.3084 10.3851  9.2257 -0.0010  0.0993   0.0097   0.2753    0.0537   0.0000   438.1209      -9.55431       11.5962       11.3032      0.615433      -2.52945       7.75967       4.28950       12.2458       11.0522      -4.03479       2.27686      -2.81969      -4.37995       1.73026     -0.906927      -1.20404      -1.53455       6.76963       8.65475       9.63147       10.0275       9.93397       9.33231       8.83780       7.99366       7.15442       6.28615       5.23020       4.31400       3.39285       2.62610       1.94823       1.45338       1.02368      0.711047
  24  22 4233.4947    1.0761 13.6723  9.1044 -0.0027  0.1334   0.0071   0.3655    0.0477   0.0000   449.8673       9.88711       16.8401       30.6222      -21.3324      -5.76412       18.3903      -4.30652       3.97485       6.64946       6.91925      0.312113      -1.02763      -4.11152       2.98183      0.241029      -3.61399      0.356092       8.69431       11.4188       12.6506       13.0534       13.1796       12.6602       11.7658       10.7817       9.52164       8.14392       6.82430       5.53580       4.43015       3.45750       2.60459       1.90973       1.34072      0.951648
  24  23 4379.2306    0.8905 15.0173  9.0649 -0.0019  0.1561   0.0061   0.4250    0.0421   0.0000   465.3143      -11.6595       8.79890      -1.65089      -11.3483      -9.63691       18.8185      -12.5731      -16.8233      -9.36796      -1.51053      0.316532       4.52435       1.54486       1.70748      -1.04997      -1.05279       1.63903       10.1664       13.3340       14.6827       15.5202       15.5927       14.7224       14.0222       12.6241       11.0061       9.44914       7.90290       6.41988       5.05347       3.96213       3.03963       2.21163       1.55718       1.10787
  25   5 1674.0825    0.2847  0.2402  8.8025 -0.0067  0.0137   0.0116   0.0286    0.0377   0.0000   439.8015      -2.25140       20.4356      -1.27394      -1.99744     -0.626903       1.18956      0.402544      0.683186     0.0173762     -0.143030     -0.778116     -0.284661     -0.109231     0.0713668    -0.0208494    -0.0893456    -0.0297081      0.823057       1.13132       1.24087       1.34851       1.32445       1.28237       1.24683       1.00256       1.03237      0.765239      0.730937      0.563331      0.459204      0.357028      0.257775      0.200636      0.146020      0.102265
  25   6 1847.8546    0.4517  0.4190  8.8799 -0.0015  0.0161   0.0140   0.0382    0.0571   0.0000   439.0586      -1.94699       18.9688       3.75796      -3.37017      -3.10720     -0.744902     0.0839418     0.0483130       1.63441     -0.440323      0.415892      0.837237     -0.415686      0.170456      0.167652      0.225308     0.0814333       1.10734       1.30889       1.49756       1.42598       1.61377       1.58154       1.41202       1.28504       1.14644      0.969303      0.808795      0.646284      0.545366      0.426695      0.326024      0.229832      0.179694      0.131299
  25   7 2016.9030    0.6459  0.6014  9.0365 -0.0010  0.0190   0.0161   0.0434    0.0789   0.0000   438.3397      -2.36494       18.3370       2.36678      -2.28155     0.0790652     -0.529662    -0.0641774       2.69832      0.722265      0.967535      0.454564     0.0321245      0.143964      0.105516     0.0488014      0.128075      0.139832       1.15558       1.51264       1.69002       1.80241       1.84129       1.56662       1.63850       1.43135       1.28617       1.09225      0.953318      0.776794      0.632637      0.501749      0.362783      0.284639      0.190208      0.135038
  25   8 2181.7162    0.9138  0.7622  9.2755 -0.0022  0.0212   0.0202   0.0480    0.1117   0.0000   438.3553       2.35574       18.0137      -2.58604       1.75603       2.20008      -2.74902      0.845285     -0.415016     -0.251816       1.83006      -1.13790     -0.479840      0.384052      0.235822     -0.234944      0.451795    -0.0889347       1.35289       1.76901       1.94176       2.04759       1.88150       1.90027       1.78860       1.66136       1.47706       1.33757       1.11791      0.899330      0.695160      0.559269      0.438353      0.323828      0.232502      0.163469
  25   9 2340.4133    1.2969  0.9522  9.6300 -0.0033  0.0220   0.0263   0.0543    0.1527   0.0000   439.7379      -3.60985       16.7084      -4.87555      -5.54369      -3.74469       3.29215     -0.634063      -2.64940     0.0931030     -0.887616     0.0786325      -1.33795     -0.144629      0.275639     -0.998739    -0.0571003    -0.0859442       1.54508       1.91553       2.12499       2.27280       2.22204       2.16762       2.08262       1.87793       1.64634       1.32458       1.17028      0.973567      0.793340      0.612328      0.438660      0.340071      0.258979      0.182604
  25  10 2494.2929    1.7784  1.1194  9.4175 -0.0021  0.0234   0.0325   0.0607    0.3172   0.0000   441.5117      -1.43724       16.4764      -1.54022     -0.331597       1.44699      0.411096      -1.92603      -1.83757       1.45294     -0.936135       1.00618      0.790048      -1.11348      0.471262      0.130906     0.0993008     0.0826505       1.54733       1.98287       2.16504       2.34191       2.26212       2.16549       2.04840       1.87584       1.65608       1.47516       1.24665      0.987998      0.801743      0.633215      0.487154      0.350505      0.255499      0.184504
  25  11 2646.1747    2.2551  1.0776 10.5735 -0.0010  0.0238   0.0441   0.0600    0.2115   0.0000   439.3472      -2.74827       11.5178       1.78104      -4.60378      -1.94607       2.06429      -2.65096       1.87192     -0.572995     -0.437294       1.88856      0.513479     -0.147980      0.314704     -0.102004     -0.432189     -0.291998       1.57310       2.06674       2.23153       2.35721       2.29519       2.27255       2.13719       1.94067       1.74813       1.50158       1.24749       1.00936      0.814688      0.628672      0.488264      0.369246      0.282842      0.197625
  25  12 2797.3063    3.0165  0.8847 11.3854 -0.0029  0.0205   0.0618   0.0538    0.1605   0.0000   438.8568     -0.316334       15.8101       2.34031      -3.85682      0.668540      -2.62916     0.0164653     -0.381496     0.0687395       2.68836      0.629755     -0.633244     -0.134404      0.752324     -0.332941    -0.0366579    -0.0733701       1.38250       1.83103       2.01014       2.14469       2.07114       2.04883       1.95756       1.74275       1.51298       1.25289       1.03566      0.871063      0.685171      0.547201      0.386468      0.309432      0.228049      0.169231
  25  13 2947.3583    3.5832  0.9432 11.3574 -0.0021  0.0209   0.0712   0.0546    0.2026   0.0000   439.7855      0.169237       11.8276       3.61126      -2.78753     -0.953842       2.12234     -0.997791       2.63073     -0.834868     0.0491549      -1.21104      0.875503     -0.141495      0.548671      0.356285      0.101316     0.0221770       1.39888       1.66981       1.92066       2.04955       1.91238       1.96597       1.85661       1.57124       1.46708       1.28058       1.05294      0.882113      0.713028      0.547503      0.414858      0.317097      0.227250      0.154637
  25  14 3096.0855    4.0922  1.1128 10.4907 -0.0008  0.0228   0.0735   0.0583    0.5854   0.0000   441.1439     -0.743802       11.9552     -0.530457      -1.04655      -1.93159      -1.53608      -3.30121      0.255014       1.82449     -0.286559     -0.495918      0.139546      0.799039     -0.165513      0.439360  -0.000820249     -0.152664       1.54129       2.00012       2.11449       2.33160       2.26951       2.15601       2.01297       1.84669       1.66038       1.45734       1.27264       1.02593      0.839903      0.647779      0.476727      0.357267      0.261555      0.181650
  25  15 3243.8016    3.7284  1.4421 11.4041 -0.0016  0.0282   0.0610   0.0699    0.1853   0.0000   439.7095      0.828610       12.6376       1.04041      -1.32707       4.64794     -0.366829      -2.84234       1.67683       2.20732      0.461570     0.0511333      0.464330      0.399679      0.736132      0.519879     -0.401862    -0.0872184       1.85678       2.41313       2.69892       2.91542       2.86685       2.80721       2.58286       2.29129       2.05399       1.70246       1.43438       1.15593      0.902193      0.693418      0.554737      0.412677      0.304751      0.212394
  25  16 3390.9501    3.1851  2.0382 11.0773  0.0001  0.0333   0.0436   0.0824    0.1143   0.0000   437.9407      -5.36011       14.2250       2.95202      -7.15632      -1.15600       3.23001      -3.60888       3.15466       2.04267     0.0967218      0.646942     -0.576144      -1.10662       1.25997     -0.184989     -0.708823     -0.109933       2.27770       2.94396       3.17230       3.41166       3.26580       2.97944       2.89184       2.71489       2.46912       2.12896       1.83971       1.53999       1.23393      0.963806      0.707429      0.524732      0.380802      0.270138
  25  17 3537.9183    2.7012  3.0776 10.6113 -0.0014  0.0406   0.0303   0.1048    0.0740   0.0000   438.8155      -2.44732       19.6567       7.10702      -2.61258       2.35511       14.1373     -0.421422       1.86297       2.76625     0.0904759      -3.66699       1.82300       1.06264      0.620326     -0.565539     -0.257603     -0.144881       2.66015       3.46390       3.84656       4.02221       4.03296       3.93988       3.56468       3.29359       2.93647       2.49474       2.11106       1.76835       1.40311       1.10962      0.822391      0.611637      0.447289      0.316393
  25  18 3684.6237    2.1771  4.5926  9.9632 -0.0004  0.0521   0.0203   0.1350    0.0675   0.0000   433.5831       4.46140       14.2026      -3.78955      -8.11373       4.94380      -2.75241     -0.585191      -5.46590       2.72723      -1.14480       1.85139       1.29581      -1.01122     -0.394528       1.45539      0.833312     -0.218564       3.31539       4.43741       4.75987       5.12489       5.21650       4.92938       4.66971       4.17977       3.70452       3.18924       2.65932       2.21258       1.75062       1.37884       1.04006      0.790874      0.555470      0.399770
  25  19 3831.1067    1.7871  6.5192  9.6921 -0.0005  0.0665   0.0150   0.1811    0.0600   0.0000   437.1158       6.43612       15.2964      -2.19207       4.33660      -3.23980       7.01601      -1.62984     -0.566844     0.0928047       1.77467      -2.59480       1.85873      -1.77573       1.10381      0.366321      -1.29266      -1.03551       4.26433       5.53764       6.03593       6.44637       6.68418       6.22274       5.90281       5.27394       4.72134       4.08730       3.38892       2.81576       2.26907       1.76263       1.35736      0.989258      0.725788      0.512305
  25  20 3977.3114    1.5157  8.7787  9.2018  0.0005  0.0814   0.0112   0.2285    0.0616   0.0000   435.2097      -5.34669       19.8893       1.65073      -9.63966       16.4045       6.28547      -4.20865      -7.79882       5.89852       5.54063     -0.555716      -3.20762       3.46805     -0.558721      -1.00655      0.169048      0.874552       5.21051       6.76049       7.45595       7.87633       8.01605       7.66850       7.13384       6.54728       5.78352       5.00199       4.18305       3.49237       2.78549       2.16135       1.68673       1.23900      0.890053      0.630209
  25  21 4123.5290    1.2298 11.7040  9.2425 -0.0006  0.1106   0.0087   0.3110    0.0489   0.0000   443.5949       4.48667       10.1954       4.11358      -2.95323       4.40386      0.621527       7.27968      0.152025       8.29062       10.6831       8.38739      0.842872     -0.435416      -1.98172      0.600918       2.03424       1.23579       7.13860       9.30554       10.2721       10.8882       10.6368       10.3244       9.82077       8.82439       7.91727       6.87195       5.84949       4.79216       3.83927       3.05947       2.27827       1.71861       1.23554      0.875079
  25  22 4269.4327    1.0439 14.4300  9.0729 -0.0012  0.1371   0.0067   0.3856    0.0448   0.0000   440.9719       7.17484       33.2195      -9.33345      -6.91158      -6.50756       13.5328       10.0766      -2.14431      -4.12634      -7.22446       2.06415       3.19694      -1.06686      -1.47002       3.40973      0.264174      -1.43136       8.63714       11.2122       12.3808       12.8679       13.2394       12.7552       12.0472       10.8293       9.71386       8.29655       7.04999       5.80009       4.61200       3.67369       2.81663       2.10143       1.50852       1.09509
  26   5 1694.0274    0.2871  0.2715  8.9155 -0.0038  0.0157   0.0115   0.0323    0.0379   0.0000   441.8962      0.594367       18.4005       1.39458      -1.69350     0.0476040      0.637089     0.0668062     -0.200432      0.347440      0.219290     -0.199923     -0.274657     -0.270777    -0.0787918     -0.336040     -0.130008    -0.0850619      0.996379       1.44028       1.50803       1.61703       1.57949       1.49106       1.43817       1.32337       1.20347      0.932062      0.922890      0.668564      0.545518      0.417450      0.336039      0.256638      0.203894      0.128580
  26   6 1868.9881    0.4630  0.4632  8.9184 -0.0050  0.0184   0.0131   0.0366    0.0602   0.0000   437.0744      -1.14242       16.5105       1.11471      -3.61395     -0.442109      -2.51578      0.847387      -1.59155     -0.713944     -0.411314      0.216410     -0.222449     0.0933131      0.174914      0.314768     0.0814354    -0.0315574       1.20176       1.50334       1.55791       1.71112       1.81028       1.69060       1.67939       1.43873       1.27552       1.10206      0.966630      0.776949      0.639883      0.523270      0.399775      0.272732      0.216740      0.159617
  26   7 2039.7062    0.7101  0.6835  8.7690 -0.0053  0.0197   0.0161   0.0456    0.1010   0.0000   442.7604      -1.86304       16.9886      0.481935      -2.93065      0.540227      -1.05233     -0.638403     -0.920098     -0.584143       1.03247      0.184282      0.640816     -0.770387      0.415614     -0.322764     0.0129719      0.296940       1.31150       1.81614       2.06314       2.26317       2.23426       2.14007       1.97640       1.82987       1.49587       1.25839       1.02401      0.822725      0.653209      0.509020      0.418692      0.300471      0.211267      0.152569
  26   9 2365.9801    1.3799  1.0520  9.3489  0.0001  0.0222   0.0255   0.0585    0.1850   0.0000   438.7064      -1.96561       18.0424       3.46412      -5.15981     -0.652355       1.65237      -1.23208       4.53152      0.594040      -1.40678      -1.26893     0.0511100    -0.0168900     0.0508049      0.148966    -0.0382694      0.109515       1.49415       1.96856       2.17253       2.21063       2.16170       2.18178       2.05480       1.93551       1.71473       1.45428       1.15788      0.940362      0.784773      0.599315      0.472123      0.376109      0.279365      0.213214
  26  10 2521.1755    1.7971  1.1120  9.8941  0.0004  0.0232   0.0328   0.0602    0.1937   0.0000   436.5997      -1.05792       14.6048       3.94873      -1.40077      0.514783       1.83245      -2.54703      -4.45687      0.966520     -0.274193    -0.0694813      0.770555       1.01572     -0.149828     -0.309236     -0.398033      0.125676       1.52336       1.85312       2.04888       2.21857       2.16203       2.15738       1.93680       1.86231       1.72028       1.42913       1.16094      0.982477      0.791863      0.631794      0.470670      0.391717      0.295592      0.217326
  26  11 2674.2950    2.4487  0.9181 10.9638 -0.0053  0.0216   0.0491   0.0535    0.1751   0.0000   438.9169      0.455664       12.1584      -1.73687       2.11749     -0.421983       1.90846      -2.79669      -2.52890      -1.71356       1.85323      0.298640     -0.779293     -0.686135     0.0700950      0.329797     -0.284587    -0.0195228       1.41216       1.87412       1.96537       2.13966       2.09682       2.06132       1.91099       1.71812       1.62400       1.35793       1.18391      0.958019      0.755555      0.596318      0.459172      0.352606      0.261737      0.200760
  26  12 2826.4873    3.1479  0.9517 10.8527  0.0015  0.0202   0.0614   0.0553    0.2323   0.0000   438.3004       1.57198       15.4864       1.77965       2.00935       1.06161     -0.865541       1.85909      0.576958      0.474776      -1.07897      0.331215      0.163520    -0.0627010      -1.20194     -0.371863      0.537188     -0.294958       1.34120       1.74315       1.87972       1.97139       1.92926       1.83162       1.77324       1.62752       1.48917       1.27892       1.13042      0.928450      0.728829      0.595171      0.457149      0.322832      0.250885      0.177460
  26  13 2977.3626    3.9291  0.9812 10.4804 -0.0012  0.0203   0.0714   0.0516    0.4437   0.0000   439.1368      0.849189       11.7093       1.95697       2.03245      -1.26807      0.410809      0.429204      0.555120      -1.36441     -0.245349     -0.995216      0.242904      0.195269      0.498494     -0.254755     -0.346629     -0.109514       1.29976       1.61995       1.75745       1.96584       1.96227       1.86616       1.81298       1.63929       1.43770       1.20538       1.04645      0.856619      0.700927      0.541605      0.429178      0.324668      0.230750      0.168423
  26  14 3126.7925    4.1184  1.0404 11.5849 -0.0008  0.0223   0.0769   0.0553    0.2279   0.0000   438.8783       1.09092       18.2402       2.57962      -4.00738      -1.38438     -0.169260       1.83817     -0.464463      0.487499     -0.455072      -1.36977     -0.779424      0.166025      0.587654     -0.108914    -0.0736501    -0.0588752       1.38044       1.73414       1.96650       2.02688       2.04708       2.07591       1.89641       1.79179       1.55357       1.31378       1.10295      0.999745      0.757724      0.613580      0.474600      0.343236      0.268136      0.188589
  26  15 3275.2993    3.7367  1.5458 11.3805 -0.0019  0.0274   0.0576   0.0703    0.1619   0.0000   437.7079      0.112995       12.9235       2.24082      -2.24634       1.30691      0.440543       3.35136      0.110564    0.00801647     -0.134418      0.938544     -0.995233     -0.327094    -0.0610458     -0.219783     -0.349070     0.0677208       1.77972       2.32504       2.53256       2.67001       2.69048       2.64113       2.46249       2.29007       1.96737       1.70716       1.44930       1.23423      0.988113      0.785676      0.601303      0.440980      0.329053      0.235183
  26  16 3423.1402    3.0562  2.2206 11.3130 -0.0008  0.0358   0.0408   0.0885    0.0883   0.0000   437.3217     -0.404914       14.6538      0.762831      -4.11707      0.593474       3.09157       4.67207      -1.76552       1.57907       1.43729       1.33189       1.91032     -0.996025      0.179360      -1.30245     -0.379635     -0.132537       2.18434       2.76683       2.94789       3.25499       3.26491       3.10477       2.84087       2.69671       2.52218       2.14342       1.76300       1.50949       1.22046      0.989380      0.746943      0.574172      0.422206      0.305288
  26  17 3570.8094    2.5026  3.4353 10.5408  0.0002  0.0438   0.0266   0.1105    0.0705   0.0000   438.4370       1.39056       13.3140     -0.581618       3.56561      -1.12302       1.42878       1.98072      0.332911      -4.16694       4.17299     -0.369105     -0.560420      0.583298     -0.218511     -0.305305    -0.0321622     -0.152990       2.63941       3.47127       3.73904       4.04265       3.98656       3.97666       3.59391       3.38834       2.99439       2.63323       2.26933       1.91926       1.51479       1.21390      0.934266      0.711152      0.514946      0.369583
  26  18 3718.1440    2.0887  4.9699 10.0317 -0.0008  0.0547   0.0187   0.1398    0.0594   0.0000   431.5933      -4.48394       16.9908     0.0780219      -1.83283       2.41555      -1.55453       5.63952       3.21917      0.303294      0.384958       1.14837       3.89868       3.65082     -0.879864     -0.338283      0.724231      0.500435       3.36669       4.39176       4.81937       5.14681       5.13891       5.05450       4.72628       4.37769       3.88241       3.37120       2.80508       2.36503       1.87086       1.51786       1.17824      0.884888      0.664781      0.473736
  26  19 3865.1866    1.7633  6.8932  9.4881 -0.0006  0.0678   0.0138   0.1782    0.0627   0.0000   436.0465      -7.05176       18.1799       11.0731      -1.96343       6.80941      -3.93450      -8.10299      -4.78364      -2.16494      -1.38703       1.61272      -1.40767       1.96232       1.52749      0.500189      0.687369      0.499320       4.23965       5.49940       5.93359       6.38770       6.44233       6.31072       5.87575       5.40080       4.86701       4.14066       3.53789       2.92500       2.35436       1.89230       1.45717       1.10950      0.815985      0.585853
  26  20 4011.8735    1.4443  9.5084  9.2226  0.0000  0.0887   0.0102   0.2359    0.0565   0.0000   435.0692       2.74940       1.11046       2.30060       7.18909      -3.27644       7.26517      0.922354      0.575947      -5.92108       1.94012      -3.52491      -5.69320      -4.20964       3.03015       2.33951       1.03778     -0.376797       5.41847       7.09509       7.77011       8.23647       8.10205       8.00320       7.48637       6.89328       6.27394       5.45199       4.67887       3.83918       3.18518       2.49965       1.91772       1.47688       1.06065      0.777343
  26  21 4158.5944    1.1849 11.2741  9.2324 -0.0005  0.1075   0.0083   0.3038    0.0474   0.0000   437.1222      -1.64863       15.3465      -6.00365      -1.25241      -7.79516      -6.31087      -9.76841       4.46458       1.88318       2.21840      -10.8330      -4.91360       1.04655      0.489656       3.73686       2.09968      -2.16766       6.66667       8.66023       9.30852       9.90556       9.92925       9.58199       9.15197       8.54191       7.49194       6.63359       5.70992       4.71204       3.81880       3.04475       2.33862       1.78583       1.32169      0.957260
  26  22 4305.0286    0.9847 14.7906  9.0454 -0.0020  0.1422   0.0062   0.3918    0.0432   0.0000   434.7420      -9.74821       31.7876      -10.7771     0.0893675      -12.7095      -30.7157       4.67009       17.7186      -7.68363      0.991062       2.53546      -3.52846       5.75149       2.53481       3.40066       1.68171    -0.0626569       8.68803       11.3039       12.4634       13.2117       13.4294       12.9900       12.1515       10.9924       10.0077       8.85117       7.36510       6.22479       4.98278       3.94035       3.07393       2.32369       1.72814       1.23750
  27   5 1713.5706    0.3290  0.3015  8.8542 -0.0024  0.0147   0.0116   0.0316    0.0417   0.0000   439.4192     -0.855935       20.3854     -0.732130      -3.00103      0.225209      0.607327    -0.0813907     -0.516511      0.380582       1.09948     -0.900722     -0.177626    -0.0638407     0.0366576     -0.225008     0.0193844      0.103226       1.01781       1.20204       1.32061       1.56425       1.56543       1.40021       1.27998       1.30469       1.15858      0.897438      0.803866      0.666118      0.531816      0.396384      0.323100      0.263809      0.195218      0.141706
  27   6 1889.7214    0.4848  0.5306  8.8731 -0.0011  0.0186   0.0126   0.0401    0.0638   0.0000   440.5204     -0.672805       20.6361       1.05936      -2.93111       1.63098      0.115309     0.0792848     -0.924539      0.418002      -1.01631     -0.342517     -0.378577     -0.276956     -0.100829     0.0571059      0.139273     -0.184177       1.20448       1.67002       1.80622       1.93399       1.94911       1.94201       1.81426       1.63859       1.46392       1.25158       1.03419      0.790812      0.661328      0.540157      0.399541      0.327350      0.239974      0.178995
  27   8 2229.6773    1.0250  0.8994  9.4281 -0.0038  0.0207   0.0205   0.0530    0.1224   0.0000   440.4847     -0.796163       20.0680      -3.69840      -2.71591      -3.89986       4.44550     -0.514714       2.84578     -0.104557       1.19575     0.0687347     0.0264324      0.344891     -0.315853     0.0628598    -0.0456482     0.0755218       1.26962       1.62704       1.81898       1.92543       1.86753       1.87586       1.77507       1.61282       1.43037       1.24553       1.12179      0.932308      0.762925      0.596548      0.471183      0.358211      0.263687      0.199072
  27   9 2390.9200    1.4379  1.0511  9.6932 -0.0011  0.0226   0.0265   0.0578    0.1673   0.0000   440.5869      -2.09639       18.5517      -2.42233      -2.27681      -3.28098      0.249721     -0.520703       2.13103      -1.96360       2.12852      0.294093      0.266921      0.441870      0.126227    -0.0541558     -0.447897      0.189445       1.43983       1.80801       1.90802       2.04945       2.03785       2.04372       1.99765       1.84638       1.64410       1.32836       1.20285      0.994903      0.797517      0.648386      0.480727      0.395179      0.309356      0.226228
  27  10 2547.5079    1.9568  1.0849  9.9073 -0.0028  0.0236   0.0342   0.0553    0.2267   0.0000   440.7023       2.55990       14.8864      -1.14748      -2.89213       3.30860      -3.46829       3.99837       2.64259     -0.974807     -0.472287     -0.232502     -0.379543      0.220938     -0.414401      0.117027    -0.0487530    -0.0261702       1.37164       1.87451       1.91209       2.16228       2.07852       2.03478       1.90793       1.83398       1.58335       1.45392       1.22354       1.02698      0.840578      0.682291      0.526305      0.383688      0.291118      0.218271
  27  11 2701.9971    2.5936  0.9527 10.7648 -0.0013  0.0208   0.0492   0.0527    0.2009   0.0000   440.1355     -0.914522       12.3312      -4.37783     -0.544891      -1.09504       1.82628      -1.64867     -0.612142     -0.633771      0.130359      0.108932      0.416811     -0.896189      0.132759      0.408324      0.500285    -0.0129861       1.32755       1.73368       1.90634       1.99327       2.06136       1.98999       1.88170       1.71550       1.51418       1.33775       1.12448      0.908164      0.742605      0.617142      0.486942      0.355196      0.258884      0.195616
  27  12 2855.2815    3.4540  0.9363 10.0685  0.0019  0.0199   0.0644   0.0518    0.5125   0.0000   438.5434      -1.95917       14.3072       2.99254     -0.960116      -4.43472     -0.740751      0.659272       2.46925     0.0651802     -0.272027      -2.01573     -0.197597      0.162319    -0.0642745     -0.186810      0.124228     0.0687304       1.29535       1.70957       1.95500       1.96076       1.94685       1.90481       1.78787       1.66287       1.46150       1.30573       1.13942      0.950524      0.766820      0.626777      0.470253      0.359962      0.257867      0.190932
  27  13 3006.9562    3.8556  0.9212 11.7587 -0.0014  0.0200   0.0751   0.0512    0.1665   0.0000   439.3621      -2.91702       16.9056       3.07481      -3.32684      0.604857      -2.09807       2.34224     -0.662920     -0.674329      -1.34524      -1.32112     -0.345404      -1.30016     -0.357453     -0.510783     -0.402726     -0.312921       1.27658       1.70262       1.86158       1.90821       1.84573       1.81267       1.71265       1.59955       1.45422       1.29663       1.15565       1.00477      0.836842      0.685310      0.507173      0.371767      0.274187      0.198742
  27  14 3157.1341    4.0903  1.1064 11.3508  0.0028  0.0229   0.0724   0.0552    0.2811   0.0000   440.5856      -1.14632       14.8500       3.79815       3.88122      -3.96909       2.53320      -2.57069      -1.76265       1.08465     -0.835465     0.0759508      0.835064      0.592084     -0.195139     -0.231340     -0.173050     0.0583206       1.35441       1.69647       1.88230       2.06828       2.00323       1.90331       1.98215       1.71659       1.54286       1.32808       1.18642      0.976771      0.793430      0.659027      0.511297      0.379506      0.279035      0.213133
  27  15 3306.4085    3.5786  1.5934 11.3727 -0.0075  0.0277   0.0530   0.0703    0.1381   0.0000   438.2493       2.61478       12.0036       1.94645      -1.49951       2.83212      -4.84225       5.85016      0.531886       1.55993     -0.893768       1.15551    0.00387788       1.86048     -0.345129      0.576222     0.0813075      0.175372       1.68947       2.17621       2.40590       2.54055       2.55213       2.45386       2.37516       2.12649       1.92927       1.70322       1.50565       1.20268      0.997727      0.807293      0.617950      0.495658      0.358208      0.259699
  27  16 3455.0321    2.9548  2.5198 11.0026 -0.0016  0.0368   0.0362   0.0894    0.0959   0.0000   440.1708     -0.795130       18.9656      0.381719     -0.537113       2.36133      -3.38025      -4.71154      0.692174      0.147179       2.03422      -2.52785    -0.0120848     -0.207226      0.505219      0.533062     -0.123848     0.0557544       2.18852       2.88043       3.20525       3.41825       3.37549       3.31358       3.09227       2.87403       2.56997       2.30263       1.96964       1.61717       1.30258       1.06035      0.834191      0.626394      0.479415      0.340356
  27  17 3603.3487    2.4368  3.6579 10.3838 -0.0008  0.0436   0.0247   0.1148    0.0721   0.0000   445.4767      -7.68531       18.0317      -6.30670      -5.95707     -0.650919       1.74410     -0.307635       3.14468     -0.451005     -0.111295     0.0841283    -0.0266949      -2.24629      0.760498      0.322994      0.353733     -0.322278       2.59776       3.36531       3.79100       4.01779       4.02151       3.88033       3.63179       3.33104       3.08343       2.68535       2.33811       1.93836       1.58733       1.24860      0.987761      0.737787      0.580084      0.410796
  27  18 3751.2283    2.0180  5.5840  9.8167 -0.0005  0.0578   0.0167   0.1464    0.0610   0.0000   441.7797      -3.24952       6.13243      -4.08223      -6.60425      -6.48888       6.31214      0.813701      -4.25331      0.394563      0.685623      -4.82599      0.707793      0.314272       2.16935      0.786679      -1.29898     0.0992163       3.47759       4.53498       5.09421       5.42861       5.41876       5.31579       4.90807       4.52987       4.11111       3.56233       3.07470       2.59569       2.10617       1.67527       1.30530       1.00032      0.732561      0.537563
  27  19 3898.8882    1.6662  7.5648  9.5843 -0.0004  0.0727   0.0125   0.1916    0.0539   0.0000   437.3965      -8.06743       3.27742      -1.84446       3.71254      -6.03404      0.735931       1.57028      -9.10142      0.609336       4.04892       1.55308       1.96635     -0.327595     -0.205765     -0.603265     -0.457937       1.00319       4.29758       5.67930       6.14222       6.62536       6.60897       6.63972       6.17925       5.84266       5.06772       4.42776       3.72149       3.14429       2.53720       2.11018       1.61565       1.22848      0.914955      0.681359
  27  20 4046.3192    1.3495 10.2961  9.3436 -0.0002  0.0959   0.0094   0.2602    0.0503   0.0000   451.7933      -3.97827      0.182138       13.3195       12.0520      -2.50449      -19.0470       5.46752       2.53367       6.51252       1.51254      -4.03426      -1.64856       9.69281      -1.89081      -2.93311       2.18798      -1.10061       5.59404       7.44082       8.02718       8.61697       8.76474       8.44366       8.10751       7.34431       6.73239       5.87381       4.98089       4.16449       3.47531       2.78050       2.16178       1.66440       1.21394      0.888298
  27  21 4193.4757    1.1420 13.9484  9.1801 -0.0003  0.1268   0.0068   0.3505    0.0436   0.0000   446.2607       1.25547       17.2196      -3.57746      -15.1905       8.61352       6.54021     -0.795088      -10.3473      -13.7142      -2.87736      -2.11110     -0.659440      -5.82373      -4.35511     -0.135670     -0.547270       1.61141       7.40372       9.86487       10.6202       11.5058       11.7401       11.2688       10.5953       9.87608       8.82598       7.79258       6.64566       5.65050       4.58426       3.69096       2.82694       2.19878       1.62747       1.19405
  27  22 4340.3602    0.9256 15.6044  9.0759  0.0004  0.1510   0.0057   0.4195    0.0403   0.0000   443.8274      -19.3113       1.59180       6.88095      -6.36353       8.53957       16.0932      -2.81648     0.0159429       4.64504      0.728567       5.49493       3.76409      -3.27249      -6.59265       1.38586       1.43011     -0.718220       8.86183       11.6210       12.8765       13.5436       13.9002       13.2571       12.7795       11.8646       10.5471       9.35578       7.82109       6.62819       5.43755       4.37152       3.43991       2.57785       1.97860       1.45057
  28   4 1545.9937    0.1966  0.1792  8.8302 -0.0162  0.0129   0.0110   0.0279    0.0319   0.0000   440.6247     -0.829711       20.7034     -0.276392      -1.15494      0.903417      0.595309     -0.725510      0.110123     0.0950124     0.0211564      -1.06246     -0.567744      0.195479      0.858490    -0.0368565     -0.370766      0.150907      0.826134       1.07114       1.45071       1.64761       1.59833       1.39868       1.13175       1.08286      0.973864      0.928811      0.942165      0.938897      0.877108      0.801672      0.690156      0.443272      0.261815      0.141400
  28   5 1732.6989    0.3211  0.4283  8.9431 -0.0107  0.0199   0.0108   0.0439    0.0466   0.0000   440.3694      -1.65734       22.9133       1.31016      -4.94199       1.57052       1.16427       1.63799     -0.586985     -0.105959      -2.04484      0.357101     -0.985953    -0.0991324      0.602449     -0.107321      0.378238    -0.0678109       1.19895       1.56980       1.58433       1.55596       1.49987       1.50892       1.67504       1.72332       1.59908       1.32097       1.10743      0.781234      0.583523      0.542701      0.528255      0.423703      0.350110      0.253750
  28   6 1910.0906    0.5276  0.4931  8.9046 -0.0025  0.0182   0.0139   0.0371    0.0620   0.0000   439.7499       1.15236       20.2399      -1.42287      -5.01993      0.876297     -0.521366      0.197240      -1.04290      0.859665      0.508607      0.178626    -0.0747014    -0.0681939    -0.0511142      0.171646      0.614273     -0.149758       1.06315       1.37587       1.45081       1.34057       1.40461       1.41794       1.52747       1.43845       1.30592       1.02659      0.824372      0.703784      0.563464      0.514223      0.389420      0.306980      0.259103      0.181992
  28   7 2083.8468    0.7686  0.8003  8.9359  0.0011  0.0205   0.0158   0.0483    0.1065   0.0000   439.1060      -1.22134       18.0704       2.25864      -4.19983       1.50401     -0.571170      0.625943      0.697246     -0.649412      -1.86874      0.421487      0.703052      0.328397     0.0650746     -0.200657     -0.423961     0.0561061       1.26355       1.68934       1.75688       1.79792       1.87047       1.92465       1.85605       1.73480       1.47451       1.28154       1.03063      0.901656      0.730827      0.612513      0.464490      0.358545      0.279488      0.208936
  28   8 2252.7435    1.0899  0.9946  9.3188 -0.0020  0.0227   0.0205   0.0568    0.1373   0.0000   438.5059      -2.27500       20.8394       4.28894      -2.10751      -1.96494     -0.345687       2.23106     -0.197651     0.0788103      0.182512       1.21669     -0.899112      0.324428      0.568596    -0.0162818    -0.0561454      0.437051       1.34241       1.72992       1.83866       1.96462       2.00980       2.07373       1.87145       1.68499       1.45820       1.33552       1.22480       1.03258      0.862164      0.630821      0.504954      0.405481      0.310848      0.226540
  28   9 2415.2701    1.4745  1.1559  9.9119 -0.0084  0.0231   0.0259   0.0622    0.1395   0.0000   439.3046      0.805442       19.5211     -0.580396      -2.45186       1.50388      0.330550       1.79097      -2.64682       1.99335      0.813612       2.28691    -0.0673894     -0.977309    0.00709844    -0.0579310      0.528224     -0.291505       1.35991       1.82558       1.94790       2.14246       2.12105       2.12589       1.98741       1.83240       1.61988       1.40870       1.22685       1.04110      0.838756      0.682481      0.545170      0.422202      0.300991      0.228953
  28  10 2573.3240    2.0718  1.1605 10.0060 -0.0037  0.0223   0.0344   0.0576    0.1943   0.0000   439.4423      -3.84606       15.7300       4.85839      -2.21755       3.23666       3.49309      0.652394     -0.285425     -0.800865      -3.07380      0.494401      0.181791     -0.873762      0.280575   -0.00212695     -0.123835      0.190338       1.32612       1.69148       1.91230       2.00777       2.02911       1.98117       1.89222       1.72499       1.55921       1.40327       1.19365       1.00835      0.830820      0.652061      0.526976      0.399265      0.310760      0.227492
  28  11 2729.2452    2.6641  1.0485 10.3879 -0.0012  0.0221   0.0469   0.0509    0.2681   0.0000   440.3188      0.462325       17.4408       1.95482      -2.47594      -2.21249       1.53102     -0.954609       2.72124     -0.156671      -2.42922     0.0750784       1.25327    -0.0288711    -0.0952630      0.210940      0.102835      0.426808       1.31241       1.70414       1.84912       2.00726       1.87700       1.87210       1.81626       1.75055       1.54428       1.39261       1.18545      0.999941      0.822759      0.702443      0.551786      0.417310      0.319173      0.225102
  28  12 2883.6139    3.4881  0.9184 11.1169 -0.0015  0.0204   0.0640   0.0479    0.2299   0.0000   437.4257      -2.34057       12.9711      0.257258      -4.55478      -1.02435     -0.990366      -2.03627     -0.479769     0.0738763     -0.607450      -1.22490      0.252455      0.316645      0.321163      0.355354    -0.0809969    -0.0248313       1.14101       1.56087       1.69145       1.86070       1.83598       1.75492       1.73669       1.56317       1.45284       1.22697       1.08553      0.856439      0.721357      0.573103      0.449725      0.365556      0.264647      0.202818
  28  13 3036.1560    3.8840  1.0098 11.5450  0.0001  0.0205   0.0709   0.0542    0.2130   0.0000   440.1890      -3.44786       17.0781     0.0890778      0.770866      0.836407      0.416038       2.56595       1.91203      -1.73818      0.416082    -0.0240606   -0.00322057      0.227122     -0.389512     -0.221977      0.233247      0.221121       1.22353       1.63056       1.77387       1.86808       1.92595       1.84046       1.77370       1.62165       1.54288       1.33444       1.09730      0.896507      0.744435      0.608361      0.483155      0.374599      0.291347      0.213756
  28  14 3187.0622    3.9110  1.2471 11.5200 -0.0012  0.0232   0.0648   0.0623    0.2147   0.0000   438.1268      -1.69113       13.4923       1.74195       2.05978    -0.0676223       3.88257      -1.24235       2.69426       1.42954      0.949651     -0.588638     -0.795368      0.577613      0.945093     -0.199863     -0.102575    0.00186622       1.37807       1.79002       1.97126       2.05200       2.10721       2.02279       2.00043       1.82451       1.60684       1.46944       1.21565       1.07414      0.848777      0.714587      0.548008      0.421893      0.324702      0.249822
  28  15 3337.1334    3.5031  1.5358 11.5597 -0.0016  0.0264   0.0532   0.0723    0.1337   0.0000   440.3888       4.50744       17.5956     0.0393194     -0.517317      -1.78516      0.552772       2.93526      0.794215       1.51636     -0.577758      -1.00609      0.464347     -0.250412     -0.312966   -0.00829428      0.327753      0.114064       1.51680       1.99686       2.26131       2.38197       2.34849       2.36153       2.22614       2.03938       1.90912       1.60080       1.44527       1.13825      0.931315      0.753506      0.599889      0.473540      0.374339      0.269511
  28  16 3486.6498    2.8561  2.6613 10.7887 -0.0005  0.0360   0.0326   0.0909    0.0913   0.0000   438.0816      -6.47859       17.6167       7.48187       4.47947       8.15300    -0.0189394      -1.92146      -2.96395       3.27679       1.34653      0.457952     -0.382715     0.0754264    0.00390815     -0.630643      0.362017     -0.410843       2.09523       2.67704       3.02497       3.09183       3.22260       3.18453       2.97989       2.77340       2.50044       2.22230       1.93654       1.57473       1.33193       1.04587      0.857409      0.653234      0.497009      0.371293
  28  17 3635.6091    2.3520  4.1407 10.3028 -0.0006  0.0468   0.0224   0.1213    0.0670   0.0000   438.8317      -4.36411       14.8945      -1.45465      -1.84837       8.07656      -3.13605      -4.73105       5.22410      -1.88520      0.766763      0.748750       1.14832      -1.28892      0.490005      0.149181      0.322928    -0.0153271       2.72950       3.58852       3.98644       4.22796       4.30312       4.20803       4.01319       3.66468       3.30757       2.90801       2.46399       2.07948       1.73400       1.38570       1.10098      0.851248      0.635572      0.461883
  28  18 3784.1699    1.9301  5.8226  9.7147 -0.0002  0.0573   0.0154   0.1531    0.0602   0.0000   438.5754      -5.03664       18.1679     -0.225823    -0.0650214       2.18608       3.35278       2.70212      -3.01468      -7.10025       5.17184       5.00284      -5.19039     -0.336421       1.18107    -0.0892339     -0.627774     -0.724835       3.36730       4.35683       4.82241       5.13682       5.26056       5.09379       4.80611       4.40875       4.07110       3.51836       3.09180       2.57711       2.15784       1.72239       1.37317       1.06311      0.786735      0.576595
  28  19 3932.3269    1.5891  8.2170  9.4527 -0.0008  0.0758   0.0113   0.2035    0.0535   0.0000   441.7076     -0.539049       6.29906      -1.67772       1.75139     -0.671953       2.45255      -3.31300       1.37651       11.1116       9.14318       1.93251      -2.70818     -0.776864      0.223895      -1.57272       1.20712      0.723673       4.42927       5.83858       6.33518       6.69087       6.87366       6.59536       6.36693       5.79688       5.28881       4.68811       4.11981       3.49790       2.87380       2.32795       1.83970       1.41225       1.05661      0.774337
  28  20 4080.0483    1.2910 11.0273  9.4229 -0.0010  0.0998   0.0087   0.2812    0.0446   0.0000   446.2275       6.32926       2.24558      -7.73061       2.27261       5.02071       4.07780      -1.21758       4.42086       4.24996      -3.83252      -5.87379       2.95475     -0.264992      -2.85331       2.25333      -1.85518     -0.408872       5.79283       7.51775       8.37737       8.86528       8.78430       8.51137       8.18774       7.66443       6.98418       6.26058       5.42937       4.50486       3.82391       2.98910       2.37878       1.85405       1.42773       1.06237
  28  21 4227.9421    1.0864 13.1842  9.1811  0.0004  0.1250   0.0067   0.3338    0.0429   0.0000   426.5514     -0.275234       1.80611      -7.81044      -6.57383       5.95499       2.38119       17.2996      -4.43637       12.9989       5.98759      -2.32627       1.70119      0.149209       1.66407      -2.05576       2.06448    -0.0821834       7.12535       9.34765       10.4763       11.1299       11.3542       11.0859       10.4437       9.82799       8.69022       7.64288       6.65329       5.55174       4.56827       3.74302       2.93759       2.29284       1.69761       1.25298
  29   5 1751.5278    0.3489  0.3674  8.8597 -0.0080  0.0169   0.0113   0.0356    0.0457   0.0000   440.3874      0.186506       21.2526      0.464126      -3.19765       1.11728       1.02661      0.845445      -2.04125       1.56470      0.855664     -0.862703     0.0315834      0.458531     -0.114721      0.230249     0.0785233    -0.0955775      0.962165       1.26703       1.24287       1.36988       1.46521       1.43911       1.27907       1.06920       1.08464       1.06455      0.924108      0.761400      0.662490      0.527285      0.481557      0.331511      0.249009      0.184502
  29   6 1930.1721    0.5316  0.5389  8.9055 -0.0034  0.0175   0.0133   0.0387    0.0678   0.0000   440.2722      0.679831       18.4461      -2.53903      -1.38776     0.0448103      0.770348      0.831552      -1.87218     -0.173005     -0.193651     -0.108113      0.383410      0.222129     -0.375627      0.170502   -0.00225003      0.274993      0.908042       1.23759       1.35153       1.50194       1.47783       1.43524       1.41142       1.32522       1.16347      0.980850      0.896502      0.759109      0.634176      0.496027      0.407360      0.302692      0.236285      0.180782
  29   7 2105.3119    0.7852  0.8065  9.1091 -0.0035  0.0207   0.0163   0.0489    0.0976   0.0000   440.5296      -1.66405       18.7733      -1.21592      -1.54738      -1.81753      -1.96632       1.81828      -1.74352      0.843762      0.407261      -2.26015      0.222013      0.670556      0.197647     -0.326010      0.416944      0.249164       1.22243       1.57626       1.72168       1.92964       1.86472       1.86517       1.77312       1.70159       1.48716       1.25527       1.09663      0.914900      0.802457      0.647226      0.509564      0.383720      0.286838      0.222139
  29   8 2275.2874    1.1737  1.0010  9.1991 -0.0019  0.0216   0.0214   0.0547    0.1628   0.0000   439.0920       2.24800       18.1645      -2.51678      -3.90543     -0.911187      0.569635    0.00171681      0.956802      -2.08376     -0.141997       1.58129     0.0375181      0.158189      0.589702      0.749953    -0.0804570    -0.0289570       1.21864       1.56627       1.75513       1.98100       1.83331       1.91924       1.80163       1.67797       1.45277       1.36564       1.08846      0.961023      0.817304      0.665592      0.529892      0.413591      0.295730      0.220033
  29   9 2439.0230    1.6242  1.1291  9.5201 -0.0003  0.0216   0.0279   0.0588    0.2314   0.0000   440.9900      -2.18903       15.2886     -0.947490      -4.60388      -2.76868      -3.68665       1.82551    0.00937007      0.116110      0.110723     -0.325893      -1.68068     0.0821780      0.240402     -0.163743     -0.390053      0.134796       1.27933       1.63558       1.76186       1.93414       1.88892       1.96738       1.84821       1.74085       1.48403       1.33191       1.12946      0.985091      0.833588      0.663477      0.532272      0.407554      0.316101      0.234769
  29  10 2598.5906    2.1814  0.9498 10.7654  0.0005  0.0203   0.0408   0.0517    0.1374   0.0000   440.7524       2.12002       16.9077       2.47073      -1.77733      -1.73285      -2.67235      0.220387     -0.964792      -1.23081      -2.21578    -0.0695302      0.384131     0.0613112      0.736744     -0.207519     -0.554151     -0.633305       1.15144       1.50538       1.66171       1.83248       1.86765       1.75151       1.68245       1.56946       1.47109       1.21104       1.08861      0.931434      0.783314      0.600734      0.473004      0.375324      0.299575      0.224976
  29  11 2756.0977    2.8875  1.0253 10.6049 -0.0001  0.0210   0.0518   0.0534    0.2626   0.0000   440.1219      -1.68334       15.6310      0.783896      -1.75190     0.0799999      -1.20891      0.180395     -0.184340      -4.16902     -0.505021       1.79268     0.0679097      0.352493      0.628833     -0.413178      0.231903    -0.0356697       1.32083       1.65268       1.76355       1.85804       1.86487       1.77987       1.68746       1.61486       1.52522       1.33447       1.17918       1.01478      0.866302      0.713844      0.565187      0.440870      0.336609      0.244856
  29  12 2911.5783    3.4775  1.0005 11.1082 -0.0027  0.0199   0.0625   0.0526    0.2389   0.0000   438.7859      0.508394       18.1134     -0.950735      0.283783      -2.15902       2.58590       1.43072      0.185307      0.265982      0.365857      -1.17294     -0.391155     -0.306006     -0.194641      0.387690     -0.332676      0.452067       1.16921       1.54728       1.72232       1.90176       1.90008       1.81147       1.74733       1.55910       1.46849       1.23857       1.15113      0.900281      0.814375      0.624240      0.501430      0.390497      0.289192      0.221387
  29  13 3064.8738    3.8796  1.0655 11.7851 -0.0010  0.0216   0.0681   0.0545    0.1898   0.0000   439.5926      -2.08016       13.4272     -0.523719     -0.977313      -1.55698       1.01752       1.58266      0.809749      -1.96097      0.634595       1.65283     -0.247704    0.00614128      0.738481      0.476062    0.00157401     0.0262008       1.25035       1.54169       1.72889       1.81470       1.85207       1.82630       1.75670       1.60069       1.47442       1.34321       1.17094      0.972796      0.800637      0.642101      0.526215      0.419928      0.315179      0.250095
  29  14 3216.6418    3.9934  1.3478 11.1815 -0.0007  0.0245   0.0600   0.0597    0.2107   0.0000   440.1785    -0.0261057       17.0668       2.29932     0.0756102     -0.569338       1.32605     -0.286391     -0.236751      0.945666      0.150983    -0.0649946      0.869370    -0.0324000      0.227098      0.381929     -0.107587     -0.276729       1.35512       1.83611       1.98397       2.26937       2.22734       2.19453       2.02209       1.96706       1.66113       1.53460       1.27380       1.11391      0.879799      0.730867      0.586427      0.436879      0.349040      0.253673
  29  15 3367.5609    3.3330  1.8698 11.2486 -0.0021  0.0287   0.0439   0.0742    0.1006   0.0000   441.3555       1.29719       15.2453      0.241181      -1.37763     -0.398712     -0.874585      -5.33203      -4.07552     -0.265356     -0.182246     -0.198091     -0.223735     -0.614801     -0.607482      0.639183     -0.295113      0.493488       1.58617       2.06136       2.26847       2.45025       2.46827       2.43731       2.32413       2.19217       1.93910       1.73718       1.50577       1.27969       1.07992      0.876752      0.703061      0.546793      0.410637      0.308200
  29  16 3517.7209    2.7876  2.9155 10.6776 -0.0006  0.0369   0.0302   0.0951    0.0839   0.0000   438.7674      -1.88264       16.5021      -6.04511      -2.97802      -3.06011       1.93463       2.87383      -2.78889      -4.30712       7.98852       1.14032      -1.32810     -0.711831       1.75694     -0.423296      0.114777     0.0919467       2.07350       2.65134       2.87063       3.11627       3.20563       3.10419       2.99436       2.80009       2.53563       2.24388       1.95156       1.66281       1.37943       1.11645      0.908807      0.686945      0.555159      0.407213
  29  17 3667.3431    2.2650  4.3661 10.0783 -0.0006  0.0473   0.0202   0.1221    0.0667   0.0000   438.6786      -5.73048       20.2643       2.36939      -4.89090      -5.48479       1.17621       2.34267       3.95065      -2.05958      -2.93743      -1.15471      0.311915      0.679097     -0.226024      0.853541     -0.446994      0.467881       2.55854       3.35857       3.74352       3.97620       4.07391       4.02045       3.75877       3.51624       3.21926       2.87811       2.42701       2.09607       1.76160       1.44217       1.15574      0.888118      0.673875      0.502360
  29  18 3816.6250    1.8628  6.4512  9.5844 -0.0007  0.0614   0.0140   0.1626    0.0582   0.0000   438.0252      -6.80451       14.0779      0.592414      -2.75500      -1.68577       8.58931      -4.04482      -1.30193      -4.29120      0.457378       2.05846       1.25284      -3.91034      -1.79305      0.610515      0.833906     -0.354574       3.32575       4.50300       4.89331       5.23371       5.25335       5.22151       4.86808       4.55333       4.13014       3.77646       3.25985       2.81285       2.34631       1.93001       1.51604       1.17142      0.891143      0.673233
  29  19 3965.3970    1.5317  8.6868  9.3999 -0.0002  0.0774   0.0104   0.2126    0.0498   0.0000   447.2752      -11.2040       26.0581      0.222785       6.40481      -7.28928       8.03154       4.02216      -3.74725       6.16272       3.30694      -3.29264      -1.41502     -0.993845       1.83935      -1.86697      -1.05216      0.401959       4.34068       5.61610       6.21091       6.68408       6.72870       6.63955       6.30583       5.87008       5.45383       4.69264       4.10425       3.48877       2.94199       2.43075       1.92098       1.49932       1.11760      0.859241
  29  20 4113.9561    1.2666 11.4913  9.3125  0.0007  0.1048   0.0080   0.2853    0.0448   0.0000   433.5037      -4.13678       12.4585       18.1862      -7.81364      -2.45001      -11.3207      -15.3420      -2.84965      -1.55038      -5.24577      0.924788       1.52017      0.777711      -6.50347     -0.129517       1.98524      0.876283       5.72391       7.58689       8.40213       9.06559       9.14975       8.99497       8.72467       8.11069       7.20694       6.45337       5.54478       4.69673       3.85973       3.10154       2.53167       1.99161       1.50590       1.14895
  29  21 4262.0661    1.0484 14.5100  9.1514 -0.0001  0.1336   0.0061   0.3611    0.0403   0.0000   439.2474      -7.13100       15.6952      -8.96557       7.68260       14.3199       7.42559     -0.969703      -16.8019      -10.4046       12.5020       14.9043     -0.911157      -3.67739      0.254690     0.0548420       1.75081      0.228811       7.16066       9.57645       10.7303       11.1662       11.4505       11.3500       10.7789       10.1000       9.10826       8.12524       7.02375       6.03066       4.95610       4.03129       3.23132       2.54420       1.90047       1.46910
  30   4 1581.8749    0.2150  0.1973  8.8704 -0.0044  0.0170   0.0095   0.0285    0.0306   0.0000   440.7322      0.191209       20.0027      -1.63840      -2.71797      0.328605      -1.72836     -0.177872      0.624934     -0.539536      0.123145    -0.0295578     -0.232466     -0.377865    -0.0531115      0.216751    0.00487505    -0.0527102      0.728562       1.07088       1.13784       1.02974       1.35391      0.862945       1.31047      0.831620      0.988089      0.784566      0.696975      0.700039      0.417294      0.508124      0.334336      0.245300      0.203060      0.160474
  30   6 1949.9339    0.5676  0.5918  8.9733 -0.0055  0.0178   0.0137   0.0415    0.0700   0.0000   440.7023      0.206598       16.3055      -2.43128      -3.51755       1.23767       2.33855      0.271105      0.539836      0.545741      0.329654       1.62729      0.426450     -0.451894      0.105370     -0.572591     -0.106763     -0.113413       1.02580       1.32529       1.57276       1.55972       1.60510       1.70315       1.59521       1.42993       1.28378       1.05818      0.937554      0.820700      0.685248      0.539139      0.417004      0.338241      0.264496      0.195138
  30   7 2126.3393    0.8462  0.8114  8.9378 -0.0010  0.0191   0.0165   0.0469    0.1157   0.0000   440.5455       2.64584       19.7988       1.70786      -1.52002      0.789782     -0.719202       1.19897     -0.764622    -0.0818106      0.905156      0.194853      -1.20852     -0.570714      0.151704     -0.267012     0.0314224      0.402067       1.07940       1.30873       1.48068       1.57762       1.68651       1.54813       1.45414       1.46428       1.32843       1.16891      0.998263      0.866797      0.726934      0.566427      0.463163      0.392972      0.298509      0.223308
  30   8 2297.3243    1.1989  1.1154  9.2491 -0.0010  0.0222   0.0205   0.0583    0.1754   0.0000   441.0546      -4.10397       17.9811     0.0957041     -0.693537    -0.0897751      -1.14839      -1.43284     -0.878725     -0.223771      0.182227      -1.07531       1.29559     -0.976922     -0.414138      0.484332     0.0587911   -0.00219272       1.18024       1.52315       1.69708       1.75417       1.79246       1.90334       1.72173       1.59692       1.47789       1.30003       1.14617      0.987988      0.799679      0.679830      0.538471      0.440587      0.332689      0.246308
  30   9 2462.1885    1.6850  1.2473  9.8826 -0.0036  0.0227   0.0270   0.0616    0.1514   0.0000   439.2750       1.62055       17.1817      0.500672     -0.739996      -3.47849      0.437175     -0.499329      0.547277     -0.523896       1.61247     -0.354013     -0.750182     -0.191548     0.0639347     -0.117065      0.203251     0.0819204       1.25863       1.55852       1.75505       1.87318       1.88162       1.85329       1.81831       1.69927       1.49415       1.36725       1.21563       1.03324      0.845180      0.708245      0.567966      0.440567      0.355272      0.265458
  30  10 2623.4399    2.3060  1.0972 10.1660 -0.0018  0.0223   0.0389   0.0522    0.2499   0.0000   440.8990       2.35206       14.0670      0.685833      -2.55263       1.64094      0.800388      0.463582      0.937176      -1.17831      0.540468     -0.884768      -1.33926      0.298356     -0.397229     -0.355213     0.0668301      0.215747       1.21435       1.57940       1.66265       1.91280       1.84257       1.83076       1.70639       1.69398       1.49563       1.31806       1.17551       1.09959      0.893914      0.724745      0.588755      0.457974      0.356151      0.256146
  30  11 2782.4243    2.9605  0.9564 11.0428 -0.0027  0.0209   0.0528   0.0483    0.1802   0.0000   440.8898      0.170009       15.3801       1.22752   -0.00471204       2.72846       1.70913     -0.996635      0.553484      0.707772      0.279443      0.851417      0.871216     -0.207494      0.176852     -0.880270      0.202012      0.203298       1.23589       1.76711       1.98405       2.24058       2.24211       2.17823       2.03987       1.88667       1.60308       1.41727       1.16318       1.00484      0.819438      0.671009      0.522154      0.406734      0.308775      0.221771
  30  12 2939.0434    3.6844  0.9497 11.4013  0.0005  0.0189   0.0650   0.0493    0.1846   0.0000   439.2099       1.13056       18.2324       1.15798      -1.57141       1.91444      -1.80386      0.208435     -0.749333     -0.688249     -0.868749      -1.35078      0.169458      0.609576      0.211102      0.389780     -0.215962     0.0788528       1.06369       1.29905       1.47870       1.63599       1.57273       1.61209       1.60680       1.40398       1.30894       1.16883      0.964145      0.827218      0.725926      0.573811      0.461068      0.368501      0.288199      0.209410
  30  13 3093.2519    3.9408  1.1061 11.4177  0.0006  0.0216   0.0665   0.0549    0.2627   0.0000   439.1357      -1.03010       18.1906       1.29577      -2.91481       2.95536       1.37087      0.600054     0.0561095      0.773787     -0.473389      0.944483      0.194862      0.312253    -0.0243818    -0.0142040      0.274075      0.336142       1.22043       1.55278       1.72327       1.90164       1.92437       1.82985       1.72756       1.61639       1.53210       1.36063       1.12770       1.00309      0.843167      0.705023      0.560597      0.443566      0.336672      0.252913
  30  14 3245.8871    3.7859  1.3515 11.7232 -0.0013  0.0235   0.0595   0.0652    0.1447   0.0000   439.1486       4.46456       13.2673       1.44941      -5.15848       5.11238       1.53037       1.53729      -1.38779  -0.000291085      -1.93399      0.763185      0.484538     -0.969047      0.993305     -0.161007     -0.452648     -0.472913       1.33516       1.78993       1.88020       2.06250       2.04439       2.03845       1.93936       1.77127       1.62119       1.46662       1.31516       1.14606      0.955638      0.779870      0.628218      0.481052      0.386046      0.280980
  30  15 3397.5665    3.3616  2.1019 10.8427 -0.0001  0.0292   0.0400   0.0765    0.1094   0.0000   440.7157       2.21367       15.0221       3.74962     -0.955621       2.00379     -0.748758      -1.71273      0.868504      0.706029       1.01258       1.18355      0.476701     -0.531555     -0.333560     -0.839627     -0.188245      0.485427       1.60620       2.04312       2.25572       2.38147       2.55018       2.41899       2.30289       2.17218       1.99196       1.76595       1.55364       1.33283       1.10737      0.948958      0.737788      0.591671      0.456002      0.338089
  30  16 3548.5160    2.6541  3.2085 10.6477 -0.0014  0.0386   0.0269   0.0993    0.0713   0.0000   440.6302       3.29407       15.1362       2.33155      -3.72947       5.55275      -8.39188      0.829567     -0.959136       1.66001      0.249758       1.75764       1.65337      -1.14540      0.111283      0.287657     -0.916968      0.503736       2.13236       2.73667       3.06468       3.21168       3.24105       3.21382       3.15967       2.92149       2.68341       2.36481       2.08197       1.77449       1.45959       1.20520      0.977444      0.787578      0.611244      0.455845
  30  17 3698.8610    2.1295  4.8633 10.1016 -0.0004  0.0495   0.0180   0.1311    0.0577   0.0000   443.0580      -5.05522       18.7417      0.928750      -1.95870     -0.241600       4.75732      -5.20724      -1.61725       2.41708      -1.02475       2.59808      0.871603     -0.250115     -0.274658      0.801720      0.205555      0.941210       2.64676       3.43045       3.81701       4.13442       4.18002       4.12822       3.94091       3.67027       3.36805       3.00889       2.65930       2.24745       1.88941       1.52905       1.24395      0.996584      0.750505      0.578191
  30  18 3848.7278    1.7978  6.7235  9.6533  0.0005  0.0627   0.0132   0.1653    0.0539   0.0000   437.3840      -2.64715       27.2535       2.53751       4.22007       7.85871      -2.28328       3.52743      -5.69826      0.610982       5.13433      -4.87991      -3.52873       2.59490       2.23673      0.167841      0.274971       1.17125       3.37509       4.37269       4.91257       5.19213       5.27131       5.27641       5.00564       4.66844       4.29522       3.83572       3.32119       2.87435       2.40275       1.98961       1.55011       1.26324      0.985830      0.736780
  30  19 3998.1383    1.4513  9.3806  9.4284 -0.0000  0.0825   0.0094   0.2275    0.0469   0.0000   440.1855      -3.30675       14.0975      -4.46347      -1.83273       11.6560      -8.50580      0.748134       2.38036       11.3015      0.679060       4.20681      -4.60541       6.80414       1.05612     -0.348959      -1.38855      -1.09388       4.47033       5.91001       6.51538       6.87993       6.98453       6.86859       6.47464       6.09292       5.61378       5.07900       4.44859       3.91361       3.23888       2.69489       2.14931       1.69283       1.29902      0.983207
  30  20 4147.1582    1.2080 11.9072  9.3854 -0.0017  0.1065   0.0074   0.2924    0.0414   0.0000   432.3614       3.44458       19.1012      -2.48829       11.6975      -3.27155      -4.25798       11.9405       7.44203       5.95083      -3.43584      0.713493       8.37243       2.31132      -4.03329      -1.34113       2.06162      -1.62550       5.65797       7.49492       8.28754       8.84912       9.06615       8.92739       8.55732       7.96357       7.32365       6.48593       5.69414       4.85753       4.09794       3.31362       2.69000       2.10800       1.64978       1.25070
  30  21 4295.8023    0.9980 15.1387  9.1318 -0.0010  0.1387   0.0056   0.3779    0.0393   0.0000   440.8474      -4.39193       23.6836       3.88714      -1.25089       3.18078       10.5294      -11.1779      -5.53460      -8.90977       1.57536       6.51060      -5.20248       2.61927      -6.13805      -5.52734       1.69976      -1.48511       7.30456       9.83368       10.8962       11.3441       11.7019       11.4950       10.9360       10.4777       9.40490       8.46579       7.33421       6.35898       5.34521       4.41703       3.53979       2.77865       2.12519       1.61402
  31   5 1788.2286    0.4000  0.3755  8.7732 -0.0007  0.0143   0.0114   0.0307    0.0469   0.0000   439.7501      -1.17436       19.6534      -1.27017      -1.53862       2.15413      0.420510      0.649220      0.102354       1.02369      0.419461     -0.370131      0.156755     -0.167355     0.0673577     -0.195076     -0.132276     -0.141936      0.725929       1.00495       1.08258       1.18973       1.21512       1.14310       1.17034       1.03326       1.00182      0.813862      0.757551      0.664554      0.565721      0.449874      0.360419      0.313841      0.218972      0.181462
  31   6 1969.3942    0.5952  0.6838  8.6897 -0.0011  0.0186   0.0127   0.0440    0.0798   0.0000   440.0161      -1.17335       20.3296       1.64433      -2.00549      -2.16870     0.0735703      0.175774     0.0481472     -0.264779     -0.388759     -0.188930     -0.222266       1.37910     -0.147758      0.793072     -0.105390      0.153143       1.00173       1.33101       1.44158       1.57272       1.63568       1.72155       1.54395       1.43054       1.20429       1.08682      0.975593      0.871827      0.694996      0.598473      0.441479      0.363217      0.287795      0.214903
  31   7 2146.9953    0.8682  0.9237  8.8616 -0.0005  0.0204   0.0156   0.0490    0.1185   0.0000   439.0055      -1.25189       21.9199       2.70428      -3.22665       1.26763       1.52696      -2.47409     -0.591561      0.754359     -0.464906      0.714482     -0.518243     -0.575508      0.232832      0.286431     0.0692310      0.360616       1.02034       1.36712       1.53495       1.61243       1.66138       1.66733       1.53845       1.50125       1.27271       1.20635       1.09474      0.908859      0.774525      0.628776      0.511077      0.420019      0.313552      0.251206
  31   8 2318.9030    1.3107  0.9843  9.0910  0.0007  0.0197   0.0225   0.0511    0.1934   0.0000   439.3905     -0.410383       19.4145     0.0803295      -1.19489      0.428593      -1.09625      -1.47227      0.291812     -0.786150      -1.36477      0.719768       1.18060     -0.900641     -0.233523    -0.0236520      0.153146     -0.204695       1.07085       1.35590       1.54994       1.58354       1.71454       1.67208       1.56552       1.48351       1.35980       1.17131       1.09987      0.889376      0.797385      0.643645      0.516455      0.431434      0.321136      0.243252
  31   9 2484.9339    1.7810  1.0941 10.1757 -0.0037  0.0220   0.0314   0.0573    0.1556   0.0000   438.4637      -2.96220       19.7664       1.76739      -2.07366      -1.18504       1.39474       5.03715       3.13564      -1.68587     -0.645058      0.900336      -2.75803     -0.362772     -0.731424     -0.360922    -0.0988144    0.00999741       1.26949       1.71363       1.98673       2.23973       2.28223       2.26347       2.10642       1.95681       1.75177       1.47129       1.26027       1.03216      0.855888      0.675976      0.570501      0.439216      0.321936      0.257253
  31  10 2647.7673    2.3591  1.0238 10.8113 -0.0007  0.0204   0.0412   0.0534    0.1517   0.0000   438.6345     -0.691894       18.0302     -0.284676      0.121209     -0.789143       1.83941       1.54236      0.931068       1.06846      -1.06259      0.414586     -0.824755     -0.392805      0.394697     -0.231887     -0.151657      0.258262       1.05873       1.39964       1.52641       1.68740       1.68705       1.72128       1.61949       1.50179       1.39716       1.26804       1.08395      0.911670      0.776386      0.638737      0.511972      0.428883      0.323581      0.263534
  31  11 2808.2742    3.1559  1.0379 10.6258 -0.0015  0.0201   0.0526   0.0520    0.2640   0.0000   439.6859     -0.932599       17.8553      0.645465      -2.07648      0.745853     -0.480979      0.274399      0.654863      0.470634       2.66052      0.330768     -0.257205     -0.237380      0.311696      0.234814     -0.270660     -0.114522       1.12629       1.50089       1.69575       1.82968       1.83486       1.82546       1.73204       1.61146       1.40906       1.28089       1.11727      0.961059      0.779601      0.677101      0.514241      0.419438      0.329801      0.244398
  31  12 2966.0354    3.8449  1.0026 11.1513 -0.0013  0.0199   0.0654   0.0496    0.2487   0.0000   438.1306     -0.108611       13.7362     -0.199892      -3.66726     -0.987726       1.85894      0.217166       1.85934     -0.410853     -0.216716       1.12587      0.576041     0.0118727      0.369180      0.688785     -0.360236      0.103034       1.11578       1.44885       1.49166       1.65456       1.67353       1.76928       1.70760       1.54620       1.31444       1.19075       1.07125      0.954128      0.808430      0.638019      0.514020      0.406116      0.316592      0.242871
  31  13 3121.2206    4.0973  1.1101 11.3469 -0.0046  0.0208   0.0687   0.0556    0.3075   0.0000   440.1660      -1.62893       16.0830      0.865165     -0.981039      -1.92068      0.863757      0.465673      -2.37891       1.75423     0.0745603     -0.669812     -0.917860       1.58157     -0.461744      0.525686     -0.279390      0.258121       1.16320       1.54275       1.78158       1.93065       1.98186       1.97582       1.83083       1.68728       1.56846       1.35694       1.15627      0.970907      0.847700      0.666814      0.542605      0.416244      0.336018      0.252188
  31  14 3274.6550    3.7454  1.5683 11.2738 -0.0025  0.0254   0.0529   0.0655    0.1534   0.0000   438.1661     -0.126219       17.7682      -1.00513      -3.82325      0.160378      0.251596      0.327676      0.236106       4.58156      0.142994      0.100593       1.31545      0.171472       1.02868     -0.355280      0.617176      0.409692       1.40625       1.80974       2.03534       2.15743       2.07619       2.06945       2.06046       1.88121       1.76362       1.59784       1.41027       1.18639       1.01311      0.856835      0.688344      0.566523      0.419300      0.320696
  31  15 3427.1932    3.1505  2.2463 10.9942 -0.0010  0.0312   0.0363   0.0791    0.0826   0.0000   435.9222      -2.02342       13.4387      0.328226      -1.76076      -5.54853       4.11026      0.730785     -0.465613      0.829145       1.14389     -0.404898      0.105670      0.389908     -0.820541     -0.109674      0.114983      0.275237       1.63878       2.18297       2.39964       2.52080       2.63893       2.45311       2.47498       2.18758       2.06657       1.90500       1.65700       1.49255       1.22269       1.03464      0.846137      0.662524      0.522403      0.386093
  31  16 3579.0572    2.5717  3.5943 10.3864 -0.0010  0.0403   0.0236   0.1033    0.0655   0.0000   439.9360       1.46520       14.0004       3.53981      -2.12792      -6.16822       6.93361      -4.85653      0.929253     -0.109058      0.663258     0.0220977      -1.38728       1.20211      0.770854    -0.0591090       1.22880      -1.07522       2.11785       2.78376       3.08980       3.36851       3.39366       3.44852       3.24674       3.04533       2.74752       2.44692       2.13512       1.87515       1.55677       1.31426       1.03701      0.825583      0.653144      0.484016
  31  17 3730.1742    2.0679  5.3228  9.9066 -0.0005  0.0523   0.0164   0.1373    0.0571   0.0000   434.9643     -0.124718       12.2726      -4.43639       6.77807      -1.95649      -4.93672       6.01889       3.41353       2.52716      -1.34999      -3.61969       3.11324    -0.0183030      -1.22489      -1.40316      0.294860      0.755408       2.74276       3.51234       3.96244       4.18838       4.33246       4.26929       4.03913       3.87922       3.56685       3.18014       2.76438       2.44713       2.00786       1.68923       1.34223       1.09384      0.837967      0.668199
  31  18 3880.6484    1.6979  7.7131  9.5144 -0.0006  0.0684   0.0114   0.1858    0.0500   0.0000   440.7491      -1.94782       14.1084      -3.96940      -3.47562       9.37274      -8.99547       7.45088      0.621044      -1.07256     -0.426259       1.43300      -2.15605      -4.06065       2.50212      0.916549     -0.494869     -0.703788       3.52592       4.65016       5.06284       5.42540       5.54945       5.54720       5.33700       4.98883       4.54471       4.12653       3.64642       3.14148       2.64547       2.18367       1.80092       1.42176       1.10187      0.844652
  31  19 4030.6349    1.4131 10.1325  9.2385 -0.0010  0.0874   0.0086   0.2376    0.0490   0.0000   441.6453      -4.29736       6.03797       9.31452       16.7337       6.89703      -8.63051       8.02231      -1.20540      -4.05424       7.26795      -1.90284       5.35411      -4.42633      0.766914       2.45989       1.10310     -0.404198       4.61851       6.15083       6.91337       7.31098       7.63974       7.41501       7.08596       6.72747       6.10503       5.46638       4.74553       4.06850       3.38855       2.84518       2.26668       1.84430       1.39965       1.07946
  31  20 4180.3997    1.1722 13.2729  9.2592 -0.0002  0.1150   0.0065   0.3204    0.0403   0.0000   430.0896       3.76183       2.57137       4.29881      0.455367       2.44680       7.28557      -5.89326      -4.56745      -1.58460      -2.41715      -6.19748      -7.95584       2.27400       6.12773    -0.0828176      -2.92569       1.64699       5.87533       7.70098       8.48288       9.15441       9.36329       9.34836       8.92574       8.40509       7.68160       6.87606       6.09535       5.27841       4.42385       3.72650       2.93995       2.40822       1.82574       1.43833
  32   4 1616.4140    0.2468  0.2226  8.8056 -0.0205  0.0130   0.0103   0.0253    0.0341   0.0000   441.0497      -1.19981       18.8444     -0.121073      -1.63686      -1.39362      0.691218       1.07513       1.02244    -0.0366128      0.907317      0.941047     -0.900260      0.313389     -0.160152     -0.373844      0.150840     -0.255558      0.664552      0.805611      0.971798      0.973222       1.01079      0.987589      0.934249      0.867216      0.836024      0.735557      0.734463      0.605420      0.509627      0.429559      0.339217      0.283555      0.216331      0.180698
  32   5 1806.1628    0.4040  0.4396  8.8721 -0.0033  0.0159   0.0112   0.0381    0.0497   0.0000   441.7515     -0.294414       20.7278      0.678737      -1.42064      -1.07736      0.826570      -1.50662      0.544816       1.13148      -1.62741       1.04726      0.287604      0.667249    0.00886979    -0.0649516      0.300323      0.101709      0.884395       1.10585       1.35088       1.40202       1.45714       1.30697       1.20101       1.16809       1.01610      0.986720      0.878449      0.893491      0.756495      0.638683      0.559441      0.431044      0.328336      0.258709
  32   6 1988.5813    0.6189  0.6904  8.8495 -0.0004  0.0181   0.0132   0.0450    0.0800   0.0000   440.5795       3.49982       19.7225     -0.350764      -2.67458      -2.72425       1.52157      -2.05433     -0.808481     -0.545513       1.24313      0.872587      0.269213     -0.325607      0.420704      0.958181    -0.0651697    -0.0503885      0.905265       1.18715       1.31814       1.35005       1.41580       1.39148       1.34309       1.30321       1.11237       1.09195      0.973914      0.822146      0.679882      0.568582      0.485446      0.384156      0.306859      0.222501
  32   7 2167.2887    0.9093  0.9370  8.8522  0.0007  0.0194   0.0162   0.0497    0.1260   0.0000   440.9626       2.60125       17.6376      -2.46198      -2.88369       2.57039      -2.57170       2.01314       2.73541     -0.754094      -2.02881      0.786510      0.677578      -1.34630      0.401308     0.0479928      0.159157     -0.224742      0.992281       1.28367       1.46031       1.55696       1.62761       1.59219       1.51554       1.40565       1.28710       1.16447       1.03321      0.901093      0.759728      0.610497      0.504844      0.410906      0.320498      0.246086
  32   8 2339.9823    1.3515  1.0549  9.5761 -0.0043  0.0207   0.0230   0.0541    0.1509   0.0000   441.0627      -1.73494       18.1595      -1.00928      -3.04786      -1.32256       2.39215      -1.74151      0.403699      -2.18307       1.47155       1.28115       1.96396   -0.00548434      0.668939     0.0839840      0.598802      0.448243       1.03950       1.40092       1.55809       1.71434       1.71306       1.72196       1.64031       1.53308       1.36984       1.25456       1.11669      0.945283      0.811048      0.704561      0.570784      0.437848      0.339062      0.260303
  32   9 2507.2247    1.9068  1.1032  9.5711 -0.0016  0.0211   0.0309   0.0531    0.2743   0.0000   439.9485     -0.695856       17.3872       2.59962      -1.00974      -1.35141     0.0213390       2.91486     -0.157010      0.945526      0.326941      0.962062      0.260586      0.778105      0.588078     -0.316019      0.215078      0.102450       1.13178       1.50216       1.57867       1.65505       1.66678       1.66873       1.61391       1.61992       1.44006       1.26319       1.12895      0.983935      0.842806      0.705386      0.574552      0.454636      0.361187      0.283019
  32  10 2671.5704    2.4619  1.1229 10.4687 -0.0031  0.0210   0.0403   0.0539    0.2240   0.0000   441.2815      -2.22973       15.3968       1.53122      -2.39033       2.24901    -0.0598007      -1.11030      -1.35696      0.930725     -0.132928      0.312096      -1.55293     -0.259043     -0.350828       1.09421     0.0827472    -0.0293105       1.10291       1.48579       1.66041       1.78542       1.87476       1.82607       1.77606       1.65633       1.52156       1.34813       1.14370      0.981757      0.816791      0.671794      0.528462      0.446465      0.353161      0.277148
  32  11 2833.6555    3.2762  0.9757 10.7923 -0.0007  0.0181   0.0555   0.0488    0.2342   0.0000   439.2241       1.14592       15.1361       2.79086      -1.75122      0.400807     -0.151236     -0.168995      0.293354      0.193581      -1.24764      0.393401    -0.0681049      0.343526      0.127997     -0.226191     -0.217299     -0.381552      0.950276       1.19825       1.29525       1.40356       1.46601       1.44707       1.40713       1.32373       1.21142       1.07748      0.988820      0.825908      0.707708      0.574654      0.473393      0.384947      0.311438      0.247982
  32  12 2992.6427    3.8024  1.0506 11.6161 -0.0026  0.0200   0.0630   0.0523    0.1664   0.0000   439.4901       1.08756       12.6017     -0.873120      -1.56570      0.210187      -4.01376      0.114008     -0.904826      0.285319      -1.72134    -0.0343488      0.854346      0.185335      0.157616     -0.447451      0.581547      0.172512       1.05511       1.41614       1.63921       1.80650       1.82287       1.84239       1.74534       1.62357       1.44733       1.26005       1.12087      0.954068      0.767863      0.664986      0.525755      0.411342      0.323000      0.246629
  32  13 3148.7755    4.1227  1.1560 11.3546 -0.0003  0.0210   0.0664   0.0562    0.2759   0.0000   438.9039     -0.205387       15.4461     -0.605371      -2.87774     -0.508141      0.259223      -2.71645     -0.765777       1.81089       2.12517     0.0347962       1.49414      0.430795     0.0198093      0.595708    -0.0448977     -0.314881       1.10262       1.45353       1.60006       1.67169       1.74272       1.66227       1.63101       1.50765       1.44183       1.32536       1.14138      0.988949      0.834898      0.680735      0.565324      0.462086      0.356360      0.280110
  32  14 3303.2380    3.7048  1.6063 11.0571 -0.0091  0.0252   0.0492   0.0639    0.1546   0.0000   440.8454      -1.66709       17.1628       2.44203      -3.00798      -1.20532      0.685861      0.194367       1.00078      -1.23362     -0.446704      -1.55267      -1.30373     0.0492650    -0.0802500      0.224490      0.575712      0.268007       1.21749       1.70533       1.78301       1.97591       2.02313       1.97291       1.95348       1.81015       1.70130       1.48178       1.28627       1.14769      0.963881      0.781239      0.656576      0.539441      0.405706      0.316656
  32  15 3456.4801    2.9955  2.5935 10.8617 -0.0006  0.0333   0.0317   0.0828    0.0758   0.0000   436.0614     -0.349254       17.9528     -0.524481      -5.76385       5.97480      0.518968       1.22128      -2.88916       1.84121       1.07985    -0.0814572      -2.23500      0.250510     -0.796408     -0.583038     -0.903647     0.0159192       1.63266       2.13635       2.33981       2.56570       2.60697       2.55033       2.52101       2.39066       2.16950       1.95578       1.72808       1.50341       1.24148       1.07527      0.891676      0.696332      0.539094      0.421783
  32  16 3609.1438    2.4717  3.8259 10.4355 -0.0007  0.0417   0.0221   0.1080    0.0576   0.0000   437.5786      -2.89947       15.1015      -1.99720       3.21061       2.57317     -0.580331      -3.11105     0.0405674       1.64979      0.159692       1.13548     -0.697055     0.0889402      -4.68672     -0.393167     -0.728544      0.325058       2.13045       2.78683       3.11161       3.30830       3.34888       3.28896       3.19130       3.01724       2.81865       2.51559       2.27690       1.97121       1.65382       1.35669       1.13003      0.896705      0.720478      0.563172
  32  17 3760.9791    1.9869  5.7140  9.7650 -0.0004  0.0538   0.0148   0.1423    0.0560   0.0000   440.1193     -0.758664       23.8696       6.39486      -2.03626      -5.59786       1.07215     -0.880745       5.30679      -1.28307       1.64543     -0.768742       1.29814      -2.23380       1.09290      -1.28806      -1.40479       1.30473       2.68599       3.52418       3.82267       4.19162       4.21734       4.20204       4.04564       3.82389       3.60110       3.22708       2.86319       2.44850       2.12686       1.73601       1.43807       1.15489      0.926253      0.707379
  32  18 3912.1103    1.6631  8.0492  9.4612  0.0004  0.0701   0.0107   0.1864    0.0484   0.0000   438.1754      -1.34299       7.69680       5.11124      -5.20458       4.30093      0.478545     -0.345299      -7.44455       1.98932      -4.84488       1.99194      -3.86793     -0.349788       2.73646      -1.80230     -0.757645     -0.718775       3.42679       4.57784       5.00692       5.48022       5.48645       5.58691       5.26069       5.01553       4.58983       4.21293       3.63440       3.25100       2.74187       2.27889       1.86405       1.49657       1.16916      0.907721
  32  19 4062.6662    1.3833 10.8332  9.2645  0.0015  0.0911   0.0080   0.2502    0.0455   0.0000   444.6780      -3.81773       17.7223      -4.31446     -0.929562       11.7018       8.67413      -11.2383      -2.22237      -11.0476     -0.187303       4.82421       1.87090      -3.81404      0.155644       1.41818       1.05697      -2.61709       4.63621       6.02787       6.77955       7.17258       7.35344       7.39451       6.97858       6.67930       6.09236       5.60717       4.91172       4.19571       3.65458       3.01631       2.47823       1.99061       1.55715       1.21243
  32  20 4213.0423    1.1384 13.5692  9.1749  0.0005  0.1189   0.0062   0.3200    0.0410   0.0000   439.5807      -3.49084       14.1072       20.8209      -5.52759      -3.82200      -3.66903      -5.67000       7.31067       6.03701      -3.29113       7.38937       2.96757      -6.80407      -2.77163       3.53636     -0.210746    -0.0139604       5.98419       7.91706       8.79300       9.64466       9.87751       9.69541       9.33502       8.85734       8.03133       7.24125       6.31466       5.58680       4.68377       3.92112       3.16921       2.57229       1.96946       1.56459
  33   5 1823.8307    0.4454  0.4136  8.8924 -0.0046  0.0149   0.0119   0.0325    0.0500   0.0000   441.0899      -2.08827       21.7045      0.528370      -2.26779      -3.20006       2.03028      0.668821      -1.91542      0.756631     0.0652480      0.370070     -0.531123      0.359717     -0.421280      0.734106     -0.396073    -0.0341818      0.793538       1.05584       1.11958       1.15810       1.11222       1.10914       1.07530      0.968430      0.932770      0.909663      0.834194      0.761951      0.666792      0.562505      0.462744      0.375750      0.298018      0.234174
  33   6 2007.6208    0.6576  0.6845  9.0033  0.0002  0.0183   0.0138   0.0433    0.0782   0.0000   441.4691      0.213867       20.8645      0.235257      -3.07279       1.18705       1.26163     -0.941992      -1.65282      0.503357      0.622137      0.314018      0.255843      0.151369      0.365196    -0.0338011     -0.124216      0.168936      0.839803       1.06223       1.29965       1.24862       1.29163       1.33794       1.26006       1.23436       1.13653       1.02139      0.891329      0.805611      0.706084      0.545735      0.462607      0.378347      0.302985      0.245860
  33   7 2187.2623    0.9678  0.9116  9.0701 -0.0026  0.0197   0.0171   0.0481    0.1346   0.0000   439.1848     -0.516038       19.8158      0.384627      -4.87055      0.743853      0.116405      -1.16488     -0.760470     -0.219197       1.35190      -1.61071     -0.513150      0.118270    -0.0475878      0.625069     -0.242926      0.170410      0.978584       1.32401       1.51345       1.64587       1.64801       1.62159       1.54394       1.43182       1.31723       1.20404       1.07517      0.935093      0.819203      0.690978      0.539750      0.450147      0.337880      0.270771
  33   8 2360.7641    1.3939  1.1374  9.4350 -0.0018  0.0218   0.0223   0.0553    0.1857   0.0000   440.8555      -1.31324       20.0949       2.01566      -3.67181     -0.353169     -0.454163       1.63822      -1.61056      0.765369     0.0206686     0.0882589      0.187984      0.178451      0.169982       1.46036      0.392681    -0.0563963       1.01997       1.35629       1.46890       1.66053       1.61167       1.67882       1.54216       1.48366       1.42117       1.24444       1.11329      0.975529      0.860382      0.672018      0.609546      0.490234      0.378067      0.279607
  33   9 2529.1031    1.9523  1.2170  9.8058 -0.0021  0.0213   0.0296   0.0554    0.2106   0.0000   440.3510      -2.15055       22.9257      -1.10419     -0.354053      -1.28029       1.44721       1.66014      0.832008      0.633021     0.0121901      0.678380      0.387105      0.275331     -0.843724    -0.0876192     0.0925924     -0.170307       1.06749       1.35009       1.52656       1.63171       1.61111       1.61831       1.55322       1.51154       1.40219       1.28607       1.13525      0.998755      0.872299      0.732997      0.605808      0.493840      0.392125      0.301556
  33  10 2694.9600    2.5543  1.1299 11.0633 -0.0022  0.0215   0.0427   0.0547    0.1640   0.0000   438.7738      0.314574       19.4312      0.960480      -4.55567     -0.636543     -0.306134      0.702156     -0.698393     -0.283781       1.15407      0.292335      0.729900      0.397204     -0.321080     -0.152548      0.227737      0.262117       1.09784       1.42163       1.64432       1.71272       1.78170       1.77573       1.65694       1.58049       1.44793       1.32479       1.22221      0.987373      0.882447      0.730945      0.592492      0.487424      0.394063      0.302437
  33  11 2858.4843    3.3958  0.9652 11.4721 -0.0021  0.0189   0.0581   0.0478    0.1635   0.0000   441.4858       1.60030       16.2591      0.227848      -4.09275      0.327611      0.795284      0.296290      -1.02312     -0.638473      0.941783      0.613189     -0.393675     -0.785529   -0.00891991    -0.0667134      0.275687     -0.432411      0.976432       1.30268       1.45025       1.62384       1.65231       1.63270       1.62403       1.44441       1.36245       1.19252       1.06942      0.873641      0.760349      0.604313      0.517517      0.422708      0.324057      0.247012
  33  12 3018.7093    4.0303  1.0181 11.2304 -0.0002  0.0192   0.0665   0.0506    0.2657   0.0000   440.0389       1.44760       16.0732      0.373897      -1.50795      0.106271    -0.0419994       2.01127      -1.14472      -1.58005      -3.04465      0.477851     -0.353334      0.460881     -0.524759     -0.466446      0.168432    -0.0425295      0.989711       1.33382       1.48626       1.60475       1.59266       1.58706       1.54530       1.53178       1.31991       1.21381       1.05902      0.905618      0.798902      0.682674      0.563205      0.447043      0.356335      0.274247
  33  13 3175.9449    4.0933  1.2410 11.6174  0.0002  0.0217   0.0623   0.0568    0.1945   0.0000   438.5069     -0.325642       13.7453      0.552010      -4.92980       2.77974      -1.09210     -0.524714      0.819214     -0.923080      0.880587    -0.0994652     -0.770770      0.216247      0.130095      0.462449    -0.0753205     -0.814917       1.08814       1.44601       1.55028       1.76553       1.74509       1.75219       1.72340       1.59422       1.46635       1.32946       1.16586       1.01547      0.864471      0.735771      0.561855      0.483824      0.379880      0.303849
  33  14 3331.2961    3.5306  1.7599 11.2104  0.0003  0.0256   0.0449   0.0690    0.1296   0.0000   440.0337      -1.77426       14.8129       3.52120      -3.11995     -0.240584     -0.261926      0.797839      0.482354      -1.05401    -0.0472970      -1.24394     -0.110574     -0.952093     -0.493200      0.399518     -0.384196      0.171652       1.28381       1.66114       1.81846       1.97974       2.02803       2.00649       1.96977       1.89758       1.72384       1.53795       1.33252       1.18839       1.01257      0.838390      0.694199      0.575735      0.440909      0.348905
  33  15 3485.5263    2.8875  2.8318 10.7137 -0.0003  0.0339   0.0291   0.0855    0.0789   0.0000   439.0869      0.437551       15.2854       1.46423     -0.647118       5.20924      -4.07945       1.49388      -1.23379      0.533729       3.47268     -0.505894     -0.880308      0.198136     -0.109541      0.695391     -0.244304     -0.323588       1.75119       2.26999       2.53060       2.67873       2.68743       2.66758       2.57751       2.46718       2.25607       2.09916       1.88056       1.62788       1.44794       1.18657      0.978313      0.778109      0.631333      0.489968
  33  16 3638.9718    2.3425  4.3135 10.1946  0.0003  0.0430   0.0193   0.1161    0.0588   0.0000   437.8628     -0.340350       17.8191      0.533578      -2.04804       3.13522      -3.48400      -1.39227      -2.09528       2.90628     -0.157740       1.52032     -0.889793      0.538598      0.856021      0.387869     -0.402762     -0.545674       2.16470       2.83716       3.09817       3.41066       3.51394       3.47473       3.33326       3.16305       2.93456       2.62858       2.33799       1.99324       1.69207       1.46116       1.18895      0.963907      0.753402      0.603528
  33  17 3791.4130    1.9227  6.2351  9.8321 -0.0007  0.0567   0.0136   0.1514    0.0492   0.0000   439.0189      -2.65732       18.2028       2.94322      -6.95071      -1.12456      -8.55107      0.767148      -6.26149      -1.88004      -3.84727       3.36553      -1.71207      -2.08954       2.16956       1.76417     -0.861661      0.929388       2.74243       3.60375       4.03605       4.21845       4.51600       4.31052       4.39052       4.01610       3.69483       3.40496       2.96572       2.64373       2.19301       1.87009       1.54211       1.22728      0.997041      0.768610
  33  18 3943.2977    1.5626  8.3354  9.5986 -0.0007  0.0725   0.0101   0.1980    0.0442   0.0000   439.2070      0.257412       22.7813       4.18481       1.70101     -0.645501       1.24970       3.55044     -0.110991      -3.57545       2.60670      -2.73459       3.80351     -0.422655      -1.34155       2.73651      -3.01920      -2.25128       3.57743       4.59424       5.18204       5.52034       5.62820       5.62496       5.45551       5.19642       4.83255       4.40150       3.83320       3.34138       2.87493       2.41710       2.00966       1.62826       1.28536       1.01616
  33  19 4094.7641    1.2926 10.9047  9.3514 -0.0020  0.0935   0.0075   0.2562    0.0425   0.0000   434.2252      -13.5459       10.9133       3.22530      -1.33484      -6.29656      -12.0540       1.61705       1.53905      -7.76261      -6.85585       3.72434      -1.27335    -0.0792356     0.0559733       3.01173      0.995528     -0.568407       4.55418       6.02882       6.57215       7.19876       7.29088       7.20547       6.95412       6.71173       6.27650       5.66933       4.96539       4.29952       3.71277       3.11435       2.59092       2.07241       1.65293       1.30475
  33  20 4245.4085    1.0593 13.9916  9.2296 -0.0016  0.1229   0.0057   0.3386    0.0387   0.0000   436.6864      -12.8934       24.8910       23.4502       12.1575      -16.0488      0.973757       12.4374       2.31453       2.62226      -8.02347      -5.58831      -5.22894      -1.06448       7.07865      -2.25336       3.16176      0.269649       5.94636       7.86889       8.81904       9.45340       9.73872       9.64680       9.37491       8.91388       8.17909       7.47274       6.52750       5.71805       4.85991       4.08246       3.34331       2.74203       2.16875       1.68665
  34   4 1649.7140    0.2656  0.2491  8.9119 -0.0106  0.0122   0.0097   0.0261    0.0329   0.0000   440.6245      -1.13919       19.6634      0.700597      -3.03666     -0.794583     -0.566853      -1.31190     -0.142404      -1.17785     -0.236064     0.0509552      0.744262      0.356431     0.0117407    -0.0148515     -0.362685     -0.184602      0.581803      0.689897      0.822407      0.906944      0.859193      0.896563      0.865014      0.862527      0.787170      0.713862      0.614791      0.554831      0.460304      0.418069      0.329813      0.255251      0.207652      0.181868
  34   5 1841.2350    0.4442  0.4889  8.9726 -0.0072  0.0155   0.0113   0.0362    0.0504   0.0000   441.3399      -2.53066       20.1048      0.241012      -3.84373       1.55385      -2.75851      -3.04907       2.30937       1.40792      0.110926     -0.519766      -1.18788     -0.215990     0.0955090     -0.339583     -0.208532     -0.526819      0.760246      0.938814       1.03358       1.19559       1.19198       1.16506       1.17241       1.12162       1.06805      0.927383      0.767683      0.687654      0.621322      0.531383      0.416090      0.342143      0.277328      0.218304
  34   7 2206.9743    1.0376  0.9357  8.8903 -0.0014  0.0192   0.0175   0.0459    0.1655   0.0000   440.2283      0.449642       18.5615     -0.509923      -1.25767      0.926877      0.742359     -0.427273       1.47296      0.727083     -0.566800      0.753514      0.204399     -0.281569      0.497089      0.472104      0.306856     -0.124937      0.915202       1.20421       1.35045       1.42600       1.49355       1.51068       1.49836       1.35610       1.26382       1.11394      0.997973      0.875847      0.749016      0.648537      0.524534      0.422815      0.330962      0.268214
  34   8 2381.1830    1.4754  1.1034  9.8686 -0.0024  0.0209   0.0242   0.0537    0.1542   0.0000   439.5586      -4.18850       18.6356       1.66278      -2.23758     -0.888538      -1.39892       1.65452       2.63260     -0.891735      0.172546       1.10851       1.52442      -1.30305      0.504344    -0.0608097      0.676896      0.111195       1.00949       1.34422       1.42862       1.56740       1.54754       1.58460       1.58964       1.50580       1.41401       1.24046       1.09198      0.950173      0.840319      0.750368      0.627927      0.502175      0.388961      0.304784
  34   9 2550.5672    2.0762  1.2829 10.0749 -0.0004  0.0218   0.0308   0.0565    0.1787   0.0000   439.9035      -1.65736       18.1215     -0.565994      -1.39668      -1.42562       1.10209       1.74438      -1.75815      -1.08703      0.851263      0.423328      0.407023      0.718654       1.23117      0.276986     -0.184140     -0.252993       1.04433       1.34961       1.48752       1.61814       1.67388       1.60241       1.64227       1.54411       1.42259       1.23986       1.15193       1.00954      0.869219      0.734416      0.605989      0.489953      0.386511      0.311572
  34  10 2717.9054    2.6806  1.0780 10.7631  0.0004  0.0199   0.0432   0.0511    0.2021   0.0000   440.3389      -1.69042       18.1464       1.61900      -2.07692      -1.10244       1.05496      0.140844       1.11301       1.80947     0.0246700     -0.733926     -0.525123      0.417404     -0.174228     -0.130742    -0.0871214     0.0824779      0.956485       1.27601       1.40345       1.55292       1.52312       1.54770       1.51199       1.38413       1.35663       1.22811       1.09515      0.921186      0.794495      0.653660      0.564902      0.449473      0.365254      0.288303
  34  11 2882.8529    3.5291  1.0506 11.1647 -0.0015  0.0190   0.0573   0.0515    0.2231   0.0000   439.5851       1.79197       18.7912      0.172254     -0.673688       1.67657       2.53901       2.15944     -0.730339     0.0375261      -1.25041      0.234621     -0.943096       1.24910      0.260802     -0.500748      0.261435      0.338264      0.986514       1.30871       1.46131       1.57060       1.53239       1.53046       1.46859       1.34170       1.27218       1.20935       1.10175      0.980508      0.838165      0.712563      0.585969      0.469012      0.376583      0.295138
  34  12 3044.3323    4.1481  1.0101 11.2875 -0.0012  0.0193   0.0670   0.0464    0.2678   0.0000   439.2505     -0.101738       16.5243       1.56826      -2.19248       1.04658     0.0904910      -1.23330    -0.0123429       2.54803     -0.334523     -0.397152      -1.79677     0.0780432      0.159535      0.395201     0.0768941     -0.207615       1.04979       1.41687       1.67242       1.81768       1.86935       1.82501       1.72871       1.57767       1.46518       1.28662       1.12495      0.979001      0.837693      0.704238      0.580336      0.470983      0.381233      0.277787
  34  13 3202.7199    4.0764  1.2794 11.5302  0.0020  0.0214   0.0609   0.0570    0.1977   0.0000   439.3005       2.07471       12.6669      0.415438      -3.84353     -0.418257      -2.81572      -1.22230       2.19373       1.09423     -0.875485     -0.117229      0.766769     -0.225802     -0.223149      0.775943     -0.747694     -0.360299       1.05519       1.34817       1.47547       1.61776       1.62176       1.63965       1.61310       1.54624       1.41851       1.26691       1.12972      0.995471      0.866572      0.738358      0.595530      0.490254      0.396017      0.308669
  34  14 3359.0690    3.4906  1.8957 11.0304  0.0005  0.0271   0.0430   0.0685    0.1361   0.0000   438.0470     -0.163920       15.2284      0.943071     -0.869392     -0.531225     -0.979972       1.06857     0.0319664      -2.16826       1.19988     0.0596346      0.985931     -0.359801       2.34381      0.251957      -1.26864      0.728859       1.29137       1.75119       1.88295       2.12668       2.03819       2.06171       2.05001       1.91524       1.74651       1.62124       1.45536       1.25435       1.08798      0.932380      0.755143      0.603509      0.496706      0.391151
  34  15 3514.2189    2.7779  3.0467 10.7134 -0.0000  0.0360   0.0266   0.0881    0.0718   0.0000   438.2743      -3.35357       14.5258      -3.61348      -3.58422      0.556153      0.289622     -0.257832      -1.19494     -0.552243       1.57824     -0.610896      0.376509      -1.10107       1.13936    -0.0221210     -0.512035    -0.0287904       1.65647       2.26232       2.50379       2.68072       2.82004       2.71721       2.70778       2.53698       2.36808       2.14167       1.89603       1.70423       1.40343       1.21148      0.986499      0.824593      0.644457      0.507106
  34  16 3668.4160    2.2438  4.7949 10.0453 -0.0007  0.0457   0.0173   0.1196    0.0570   0.0000   438.6153      -3.19957       21.1769       3.05823      -2.98020       3.10222      -5.26175       2.95981       1.30212       1.29754       1.74003      0.775528      -4.04713      -3.75255       1.35676     -0.154704       1.60203      0.307158       2.14806       2.76757       3.04291       3.33787       3.41999       3.43848       3.35147       3.15062       2.94155       2.63787       2.40781       2.08714       1.81337       1.53786       1.29287       1.04645      0.819375      0.647746
  34  17 3821.7086    1.8625  6.7917  9.6941 -0.0011  0.0580   0.0124   0.1576    0.0505   0.0000   438.9683      -1.71178       17.1094       4.29991       4.17637      -1.19719       3.03576       6.93842       1.14303      -6.14053      -5.32232      -2.95742      -5.24749       1.57137      -1.95525     -0.891425      -1.10787      0.706372       2.79854       3.67864       4.00497       4.38070       4.43488       4.42342       4.25226       4.13856       3.88022       3.48527       3.12528       2.68706       2.37239       1.98610       1.65907       1.35300       1.06852      0.854976
  34  18 3974.2487    1.5289  9.7328  9.4976 -0.0001  0.0798   0.0089   0.2200    0.0443   0.0000   444.8340      -1.04426       17.1898       9.94603       4.02862       4.35604      -4.71136     -0.924437       8.95753       1.98878      -7.90122       5.74406       3.29150      -4.69562      -4.38791      0.404348       2.86890      0.631712       3.81746       4.96148       5.53399       5.92158       6.13295       6.12220       5.97012       5.62837       5.22189       4.76628       4.28104       3.74196       3.18797       2.73811       2.26915       1.84764       1.45907       1.15850
  34  19 4126.0002    1.2722 11.8312  9.3205  0.0012  0.1001   0.0068   0.2700    0.0415   0.0000   433.8183       11.1832       12.5094       3.64204       12.1433      -5.79327       6.17336       11.0850       4.03950       10.1461      -4.13116      -2.25229       2.23375      -5.30225     -0.447369      -3.53929      -2.45476      -2.10681       4.78731       6.27720       6.90429       7.49166       7.61917       7.65281       7.34564       6.98942       6.60183       5.96756       5.41600       4.66340       4.06400       3.40437       2.86862       2.30878       1.85934       1.46264
  35   4 1665.9304    0.3013  0.2791  8.7558 -0.0070  0.0124   0.0097   0.0269    0.0347   0.0000   440.4842      0.410167       20.6652     -0.207454      -4.30439      0.147476       1.97636      0.195958      0.482811      0.497532     -0.348824      0.858746      0.405996      0.454656     -0.532445     -0.290355      0.311403     0.0846783      0.581745      0.747355      0.811775      0.971155      0.948272      0.928979      0.932347      0.993806      0.782739      0.730794      0.673274      0.604694      0.449859      0.443005      0.355571      0.274344      0.236613      0.171327
  35   5 1858.4447    0.4656  0.4860  8.8509 -0.0026  0.0157   0.0112   0.0341    0.0515   0.0000   441.7136     -0.663298       20.5077     -0.621739      -3.29622     -0.183637      0.181843     -0.342390     -0.763199     -0.230625      -1.69726     -0.339575     -0.659853      0.134398      0.369226     -0.168561    -0.0237366      0.207758      0.691003      0.994439       1.07398       1.26512       1.28190       1.35194       1.23627       1.18323       1.01557      0.998944      0.796339      0.745021      0.609751      0.508357      0.404811      0.369178      0.274515      0.204345
  35   6 2044.8080    0.7092  0.7262  8.9033 -0.0011  0.0170   0.0137   0.0427    0.0830   0.0000   439.9953      0.920223       20.8644      0.897275      -2.23990     -0.501114     -0.308897     0.0213337       1.33253      -1.46356     -0.123429       1.97972    -0.0745158     -0.281209     -0.354308      0.160018    -0.0629954     -0.108658      0.842103       1.14991       1.33246       1.34731       1.43384       1.40068       1.37632       1.28458       1.22402       1.08600      0.975367      0.870470      0.727083      0.646659      0.534909      0.432271      0.358184      0.276354
  35   7 2226.3745    1.0469  1.0006  9.2913 -0.0002  0.0200   0.0175   0.0505    0.1182   0.0000   440.6887      0.427778       21.9380       2.89557      -2.08335      -2.61918       1.49921     -0.351795      0.769474       1.06897    -0.0446070      -1.56347      0.259260     -0.277502      0.395121     0.0592787     0.0695706    -0.0642827      0.944182       1.19300       1.36758       1.44867       1.48642       1.43705       1.39118       1.34142       1.23727       1.18204       1.04402      0.952575      0.838754      0.711891      0.586059      0.474789      0.378286      0.305376
  35   8 2401.2907    1.5315  1.2001  9.3670 -0.0017  0.0214   0.0230   0.0520    0.1848   0.0000   441.8791      0.871012       19.4060       1.66447      -2.65809      -1.10320       1.21438       1.08297     -0.835373    -0.0340064       1.14194      0.416147       1.72637     -0.222398     -0.463748      0.112830     -0.383294     -0.238286      0.993047       1.29439       1.45049       1.52243       1.56569       1.60039       1.53198       1.37482       1.35698       1.24567       1.11719       1.00351      0.894206      0.749172      0.636066      0.515393      0.418727      0.328741
  35   9 2571.7529    2.0790  1.2765 10.0360  0.0005  0.0218   0.0302   0.0544    0.1634   0.0000   440.8283      -3.39232       19.9108       3.70526      -3.44628       1.12290      -2.11864     0.0290206      0.521036      0.785748    -0.0172403      -1.01424      0.539813     -0.216705     -0.634222      0.577589    -0.0182487      0.557919       1.02914       1.35284       1.50167       1.62044       1.69426       1.70233       1.65155       1.51283       1.40500       1.34108       1.17491       1.03637      0.884663      0.753241      0.606112      0.492116      0.405053      0.332288
  35  10 2740.4481    2.8106  1.1904 10.6411 -0.0018  0.0206   0.0423   0.0532    0.1917   0.0000   439.3275      -1.53777       21.2104      0.723167      -1.91433      0.453227      0.602100      0.326334      0.552456     -0.679574      -1.62466       1.32961      -1.01022       1.48568      0.405573     -0.447881     -0.376442    -0.0840584      0.949210       1.27225       1.36731       1.47479       1.53995       1.49737       1.51986       1.40137       1.33921       1.22709       1.07775      0.960995      0.820422      0.690442      0.570759      0.455483      0.393258      0.311142
  35  11 2906.7293    3.6000  1.0498 10.9806 -0.0013  0.0206   0.0569   0.0500    0.2308   0.0000   440.3165      -1.17259       21.3576       1.59195     -0.751816     -0.583720     -0.509579     -0.183539      0.176672     -0.386561     -0.472168     -0.413564       1.18566      0.570508      0.182476      -1.13789     -0.171027     0.0909020       1.13570       1.62699       1.96640       2.20823       2.27890       2.20470       2.17916       1.97753       1.79261       1.59843       1.35482       1.13520      0.916632      0.764350      0.600407      0.485901      0.372741      0.284678
  35  12 3069.5110    4.0493  1.1075 11.4092  0.0002  0.0194   0.0624   0.0512    0.2119   0.0000   439.2121     -0.789622       19.9904       1.94468      -3.02525     -0.518159     -0.112355       1.11610       2.49124      0.273183      -1.32036      0.161859      0.730657      0.588534     -0.164347      0.227549    -0.0309411      0.394094      0.880653       1.16057       1.26854       1.42144       1.39657       1.41083       1.38884       1.30530       1.23593       1.11014       1.03201      0.883529      0.776607      0.692176      0.561017      0.456258      0.370204      0.296983
  35  13 3229.0311    3.8898  1.4158 11.6465 -0.0003  0.0232   0.0546   0.0586    0.1324   0.0000   441.4222       1.00824       16.1326       2.48134     -0.734954      -1.12395       1.06647       1.76153       1.76132       1.45368     -0.661724      0.571154     -0.219894     -0.991165     -0.143691     -0.422120     -0.292949     -0.306632       1.13274       1.52446       1.65307       1.83250       1.90776       1.88845       1.82386       1.73066       1.57949       1.44282       1.25104       1.11301      0.970053      0.821702      0.683064      0.547609      0.438862      0.351936
  35  14 3386.4707    3.3731  2.1308 11.0160 -0.0005  0.0279   0.0376   0.0709    0.0895   0.0000   439.2735      -2.60424       17.9552      -1.13024      -2.53772       1.54771      -1.88722      -1.86389      -1.89105       1.63067     -0.777324     -0.571107      -1.80531     -0.478103      -1.00982     -0.725653     -0.838037     -0.582459       1.32600       1.74137       1.89178       2.04033       2.11923       2.14718       2.01563       1.90953       1.80505       1.66813       1.50701       1.31106       1.14710      0.979385      0.825140      0.674418      0.546437      0.423658
  35  15 3542.5796    2.6992  3.2813 10.4924 -0.0002  0.0361   0.0245   0.0934    0.0683   0.0000   439.9099       1.21521       12.0947      -1.15429     -0.447405      -4.30459      0.181064       3.39668     0.0949760      -2.66164     -0.996347       1.22100       1.70121      0.911561     -0.150155     -0.404974      0.184382       1.35176       1.64004       2.15592       2.39950       2.59321       2.65990       2.72085       2.62559       2.45516       2.34768       2.09179       1.87305       1.68849       1.42885       1.21362       1.02252      0.839032      0.651739      0.535382
  35  16 3697.5216    2.1850  5.1756  9.8662 -0.0000  0.0476   0.0159   0.1221    0.0537   0.0000   439.0955       3.79237       10.7541       4.79184      -2.90913     -0.166863       3.58519       1.00600      -1.83691       4.94583       3.19610      -3.39447      -1.85513     -0.298765      0.340783       1.75780     -0.455632      0.312917       2.18432       2.88482       3.21489       3.50309       3.57257       3.59731       3.45191       3.32641       3.08398       2.85632       2.53794       2.21797       1.90267       1.62058       1.36448       1.11357      0.902552      0.721274
  35  17 3851.6291    1.7506  7.0502  9.6410 -0.0003  0.0610   0.0115   0.1651    0.0466   0.0000   446.3680       2.22167       18.0540      -1.12667       1.25027      -2.83764      -5.05848       4.34341       1.58386      0.715718      -3.01718      -1.89745      -2.02167       2.79864       2.55312     -0.970694     -0.254736       1.71350       2.77711       3.71480       4.06709       4.43243       4.58470       4.56665       4.42954       4.21244       3.87426       3.59704       3.21052       2.85820       2.49552       2.13919       1.75268       1.44290       1.16872      0.924275
  35  18 4004.9348    1.4560  9.7080  9.3917 -0.0004  0.0808   0.0084   0.2221    0.0427   0.0000   439.4313      -4.38019       11.8041     -0.645739       4.08211       4.42284       3.33197      -4.72609       6.38328       2.75203      -3.17633      -3.60591      -1.23594       5.22117       2.38533      -2.46225      -1.34633       1.55644       3.75443       4.92121       5.45266       5.93589       6.03461       6.09812       5.90707       5.61212       5.31250       4.79964       4.32921       3.77923       3.30242       2.79090       2.35937       1.92342       1.54047       1.22135
  35  19 4157.5131    1.2204 12.6706  9.2058 -0.0005  0.1040   0.0063   0.2862    0.0395   0.0000   444.4337       2.18860       7.53641       18.7064       8.77204       7.93988      -18.9356      -1.23881      -4.68942      -1.05571      -6.41685       1.07069      -2.76434     -0.715989       2.24681      -1.05831      -2.71981       1.82300       4.79051       6.21463       7.00143       7.41028       7.65426       7.68488       7.48291       7.13330       6.71887       6.17610       5.55063       4.83358       4.27224       3.48971       3.01830       2.43283       1.97979       1.58883
  36   4 1681.8912    0.2961  0.3518  8.7528  0.0002  0.0140   0.0088   0.0325    0.0369   0.0000   441.1750      0.102575       20.0163       1.41844      -2.97868     -0.873825      0.994920     -0.482255      -1.00429      0.119037      0.106526     -0.171306      0.619493      0.375698      0.365086     -0.274245     -0.147525      0.212362      0.603000      0.840886      0.885435      0.967993       1.00354       1.08028      0.993668      0.926547      0.869519      0.765936      0.783247      0.596321      0.589635      0.510477      0.477503      0.341266      0.263564      0.248820
  36   5 1875.3702    0.4936  0.5568  8.7845 -0.0042  0.0153   0.0111   0.0378    0.0585   0.0000   439.4747      -1.07450       20.5429     -0.570226      -3.90653     -0.582230       1.56586      0.765499     -0.678167     -0.839589      0.423129       1.06997       1.17726      0.426605      0.355258      0.168957      0.354540      0.160244      0.700886      0.914998       1.01753       1.09428       1.14050       1.09269       1.08628      0.997287      0.980050      0.899095      0.797983      0.721795      0.663391      0.533454      0.479939      0.370164      0.314716      0.254826
  36   6 2063.0490    0.7593  0.8226  8.7190 -0.0028  0.0180   0.0136   0.0442    0.1049   0.0000   439.2270     -0.573832       19.6084      0.514536      -3.02332    -0.0479005     -0.749733    -0.0503226     -0.572497     -0.980196     -0.163670      -1.43684     -0.301578      0.384985      0.252864     -0.284378    0.00246508     -0.192613      0.827966       1.14404       1.29692       1.45521       1.52405       1.49393       1.50582       1.36435       1.32463       1.14590       1.03762      0.860854      0.746726      0.616131      0.508629      0.426036      0.331065      0.275898
  36   7 2245.4590    1.1231  1.0725  9.0723 -0.0008  0.0202   0.0178   0.0505    0.1476   0.0000   440.7739      0.200290       20.0959      0.183813      -1.72347     -0.298989      -1.70616      0.768444      0.146063     -0.647490      -1.89149     -0.239016     -0.184367      0.274194      0.983787     -0.223863     0.0354880      0.172549      0.934732       1.21405       1.40616       1.50623       1.54255       1.64550       1.53851       1.43770       1.36250       1.22825       1.07997      0.947224      0.809728      0.663714      0.575752      0.477691      0.375157      0.306639
  36   8 2421.0827    1.5921  1.2718  9.5012 -0.0014  0.0216   0.0229   0.0548    0.1612   0.0000   439.0382     -0.446847       21.3032      -1.01652      -3.25721    -0.0392703       2.89662      -2.43459      -1.98851     -0.112287     -0.907803     0.0309464      0.172035      0.719736     0.0940092      0.810884     -0.532574     -0.483649      0.937630       1.24747       1.39467       1.44922       1.58765       1.53193       1.57729       1.45092       1.34675       1.20574       1.07924      0.981845      0.856016      0.744010      0.598453      0.510201      0.397323      0.327058
  36   9 2592.7088    2.1717  1.1775 10.4750  0.0005  0.0204   0.0335   0.0544    0.1673   0.0000   439.8472       1.49681       20.1063      0.449429      -2.86676      0.589651     -0.555142       1.44176      -1.34521      0.902884      0.763730      0.642955       1.14322    -0.0247846       1.59065      0.240796     -0.669959     -0.189988      0.974573       1.29163       1.44278       1.54173       1.59832       1.60840       1.59187       1.47420       1.40512       1.21437       1.10304      0.985416      0.887024      0.755718      0.652395      0.502628      0.408666      0.336945
  36  10 2762.6541    3.0157  0.9822 11.0192 -0.0022  0.0184   0.0484   0.0457    0.1629   0.0000   441.6238      -1.22784       19.8339      -4.49479      -1.28799      0.268216     -0.692743      -1.77862      0.877183     -0.453610     0.0409368      -2.46869     -0.891078      0.844561      0.123306      0.104456     -0.140163     0.0304932      0.825416       1.12486       1.21450       1.37687       1.40308       1.40894       1.42126       1.30027       1.21539       1.09908      0.992799      0.875619      0.734388      0.629662      0.518030      0.418496      0.332959      0.281683
  36  11 2930.1875    3.7406  1.1229 11.3481  0.0003  0.0192   0.0576   0.0528    0.1955   0.0000   441.1871      0.814449       18.9263       2.42732      -2.74465     0.0548737      0.790304      -1.33391       1.08295      -1.52553     -0.241692     -0.961552       1.55955    -0.0560214     -0.122825     -0.150511    -0.0972963     0.0371692      0.859384       1.15513       1.26925       1.40248       1.44242       1.42604       1.41928       1.34485       1.23043       1.14604      0.993706      0.889330      0.773757      0.659541      0.558997      0.443126      0.370015      0.298456
  36  12 3094.1923    4.1956  1.1056 11.3980 -0.0020  0.0198   0.0636   0.0495    0.2398   0.0000   439.0964     -0.486067       18.2856       2.05159      -2.74357     -0.164218      -3.28924     -0.750058       1.77192       1.34936      0.985386     -0.103183      0.286565     -0.816113      0.299677      0.652447     -0.520985     -0.311733      0.860579       1.21382       1.33310       1.47000       1.46875       1.46003       1.47497       1.37773       1.28610       1.15786       1.09302      0.891849      0.831661      0.678141      0.557844      0.466389      0.383295      0.301417
  36  13 3254.9309    3.8050  1.5045 11.5317 -0.0022  0.0229   0.0506   0.0604    0.1236   0.0000   440.8198       1.24828       15.6617      -1.45675      -2.66985     -0.313805       1.43284       1.45097      -1.88565       1.65259      0.343401       1.28869    -0.0333213     -0.953328    -0.0366389      0.908642     -0.196795     -0.623045       1.02030       1.33536       1.47980       1.61388       1.69604       1.68414       1.66357       1.53833       1.45638       1.35426       1.15221       1.07126      0.921749      0.797070      0.656851      0.552103      0.439500      0.353411
  36  14 3413.5363    3.2474  2.3408 10.9443 -0.0004  0.0292   0.0337   0.0726    0.0773   0.0000   441.4074      -1.71723       14.7470       2.85044      -5.30397       2.05708       4.05915       1.01238      -3.05954      0.598106      0.420858      -1.48747     -0.301498       1.80847       2.52229     -0.769520      0.629604      0.375372       1.32084       1.74354       1.97930       2.07858       2.14206       2.19063       2.12574       2.00176       1.92049       1.75152       1.50739       1.39122       1.19524       1.04019      0.851490      0.698551      0.571418      0.460389
  36  15 3570.6121    2.5769  3.5004 10.5214 -0.0002  0.0369   0.0229   0.0970    0.0633   0.0000   438.8350     -0.960266       14.9308       2.50299      -3.53070      0.958238       3.87159      -2.70405      0.486096       2.58228       1.77250       1.44405     -0.680929       1.18931      0.672168      0.535974      -1.05965      0.395399       1.66857       2.19141       2.40824       2.62472       2.66292       2.67670       2.67133       2.49669       2.34266       2.16776       1.95103       1.73558       1.51513       1.29089       1.09900      0.872285      0.717545      0.582957
  36  16 3726.3271    2.1284  5.4115  9.8105 -0.0001  0.0474   0.0150   0.1279    0.0532   0.0000   442.8462      0.330928       15.5845      -2.86623       5.54752    -0.0869469      -4.11071       1.13466       1.34403      -1.27989       2.30520      -2.64372       2.19961      -2.92436       1.13058     0.0412306       1.28669       1.24040       2.14577       2.80012       3.15711       3.34147       3.48805       3.49337       3.42354       3.26527       3.02749       2.79740       2.53368       2.22727       1.93993       1.65608       1.37434       1.14989      0.933253      0.746441
  36  17 3881.3013    1.7284  7.8900  9.5615 -0.0003  0.0643   0.0105   0.1775    0.0464   0.0000   439.3826      -5.75449       16.4857    -0.0447850       4.28885      -4.92335       6.54535      -7.78174       2.85916      -5.85535      0.109170       2.15497      -4.72808     -0.233394      0.384250     -0.383321      -1.28896     -0.519594       2.86560       3.86068       4.27938       4.60374       4.73190       4.68839       4.67173       4.43925       4.15658       3.78788       3.41214       3.02568       2.66571       2.25625       1.88255       1.56138       1.26039       1.00123
  36  18 4035.1487    1.4045 10.3706  9.4142 -0.0005  0.0868   0.0077   0.2324    0.0409   0.0000   444.9553      0.469807       19.0124     -0.865745      -5.36130      -6.74041       2.55459      -12.6640      -2.71991       4.90881       15.4757      -4.93172       6.23345       2.08540      -2.23661    -0.0403241      -1.93098     0.0105367       3.80421       5.00273       5.55924       5.95882       6.28168       6.17691       6.06359       5.77374       5.53539       5.00168       4.51067       3.98756       3.51281       3.00244       2.49139       2.08698       1.67457       1.34374
  36  19 4188.2456    1.1611 12.9978  9.2211 -0.0006  0.1086   0.0058   0.2962    0.0382   0.0000   438.4089      0.990411       15.1391       6.96246       5.12072      -12.9824       4.43757       15.5841      -13.1021     -0.390719       1.62861      -1.73377       3.42428      -2.07736     -0.515383       2.08591      -1.64906      -3.17446       4.91238       6.43375       7.27333       7.80116       8.06651       8.01213       7.85268       7.56380       7.02826       6.47480       5.80659       5.12663       4.43336       3.81071       3.18658       2.64503       2.14997       1.70872
  37   3 1486.8005    0.1678  0.1563  8.8122 -0.0042  0.0161   0.0081   0.0218    0.0259   0.0000   442.3171     -0.246664       19.8874     -0.971364      -1.88488      -1.20099     -0.427214     -0.494270     -0.818873      0.664680      0.331125     -0.162295      -1.06297     0.0706845      0.137673      0.440675     -0.195851     -0.107076      0.615208      0.657962      0.803962      0.988962      0.841186      0.818709      0.943867       1.00749      0.639907      0.788145      0.759677      0.619270      0.461634      0.470123      0.401435      0.331206      0.354605      0.307058
  37   4 1697.5651    0.3002  0.3521  8.8355  0.0008  0.0151   0.0089   0.0334    0.0362   0.0000   441.1524      -1.58849       21.5091     -0.429671      -3.20172     -0.506435     -0.703128      -1.06492      0.302516     -0.674046       1.83185   -0.00192135     -0.699116     -0.455580     -0.282204      0.149839     -0.292143      0.204211      0.809347       1.07415       1.32740       1.35364       1.49057       1.53906       1.40848       1.33344       1.19239       1.00756      0.984522      0.912815      0.729394      0.646882      0.496994      0.387801      0.318014      0.248694
  37   5 1892.1783    0.5163  0.5580  8.7280 -0.0012  0.0152   0.0111   0.0352    0.0617   0.0000   441.4764     -0.715745       20.0971     -0.106620      -2.89681       1.63831      0.650104     -0.926672      0.745406      -1.23293     -0.104864      0.280921     -0.545946      0.352393      0.319273     -0.361450      0.283696     -0.373715      0.711863      0.931383       1.07329       1.19588       1.22335       1.21407       1.20169       1.13916       1.10294      0.941378      0.804607      0.744360      0.614703      0.554052      0.455386      0.373957      0.304008      0.231266
  37   6 2081.0926    0.7795  0.7370  8.9919 -0.0030  0.0163   0.0144   0.0412    0.0898   0.0000   441.1428     -0.206571       21.3300     -0.205813      -3.04889      -1.37070      0.370924      -2.23285      -1.13664      0.538366       1.43474      0.256948      0.590716      0.113983     -0.127704    -0.0880250      0.499548     0.0632454      0.749978      0.990499       1.11481       1.19514       1.18815       1.14403       1.21789       1.06929       1.07267       1.00087      0.920684      0.811774      0.706346      0.605364      0.519573      0.400560      0.341317      0.280088
  37   7 2264.2643    1.1675  1.0690  9.2142  0.0035  0.0197   0.0185   0.0505    0.1493   0.0000   439.7232       1.01891       21.7158     -0.459247      -2.35365      -1.17226      0.748939      -1.61784      0.186791       1.50305     -0.138783     -0.502226     -0.111451      0.630852      0.294904      0.110888     -0.435975     -0.207836      0.905460       1.19978       1.33876       1.42388       1.45490       1.45606       1.35155       1.28942       1.23940       1.13713       1.07351      0.996980      0.868724      0.778607      0.640778      0.535694      0.448408      0.350541
  37   8 2440.5770    1.6749  1.2625  9.2492 -0.0009  0.0205   0.0235   0.0537    0.2024   0.0000   440.5365       1.14140       19.8876     -0.861783      -2.66155     -0.502965      0.778215      -3.65916      -1.34660     -0.230609     -0.931894    -0.0630945     -0.200844     -0.261185      0.169107     -0.488060      0.519663     -0.559452      0.879822       1.16928       1.27831       1.40983       1.47595       1.45421       1.43459       1.36597       1.31131       1.20115       1.05083      0.966125      0.839680      0.702923      0.580490      0.502326      0.398919      0.328187
  37   9 2613.2788    2.2711  1.2143 10.3512 -0.0027  0.0206   0.0335   0.0529    0.1775   0.0000   441.5483      0.408481       21.9043      0.368927      -2.11435      -3.57400       1.84387      0.826858       1.98043   2.63211e-05      0.357577      0.389378      -2.16718     -0.763969      0.171970      0.525968      0.528914     -0.178968      0.905903       1.13754       1.27486       1.38808       1.42206       1.40717       1.45198       1.35649       1.25805       1.16948       1.06488      0.953751      0.827064      0.715734      0.606210      0.485524      0.409307      0.334637
  37  11 2953.2056    3.8789  1.0324 11.0323 -0.0019  0.0178   0.0595   0.0465    0.2564   0.0000   441.0537       2.00593       17.2921     -0.125752      0.456825       1.68989       1.77482      -1.01648       1.71644     -0.394051      0.171089     -0.808522       1.85920     0.0468220     -0.151181      0.271058      0.510815      0.150690      0.821956       1.04892       1.18851       1.28357       1.30082       1.36182       1.34253       1.28075       1.19056       1.05470      0.952373      0.856918      0.735762      0.626108      0.518348      0.414954      0.367049      0.296160
  37  12 3118.4331    4.1527  1.3253 10.9931  0.0005  0.0205   0.0558   0.0540    0.2120   0.0000   439.9117     -0.453298       16.1068       2.19528      -1.69699     -0.209798     -0.389306      -2.48648     -0.232852    0.00632940      -1.26721       1.87167     -0.571439     -0.549285    -0.0862658      0.797549     -0.643529     0.0974094      0.882474       1.17715       1.27637       1.35672       1.39784       1.48004       1.41110       1.35484       1.25601       1.15948       1.03764      0.952961      0.814682      0.714585      0.597478      0.484394      0.406162      0.328660
  37  13 3280.4785    3.7496  1.6643 11.3775 -0.0019  0.0236   0.0464   0.0632    0.1137   0.0000   439.9878       1.77399       17.7048       2.92418      -1.84717      0.475946     -0.644337       2.64205      -1.38377     -0.850097     -0.134983      0.345283       1.75778     -0.481109       1.12005      0.231745      0.124955     -0.623407       1.06097       1.42916       1.58324       1.70072       1.70434       1.68177       1.64917       1.59196       1.53556       1.42630       1.27056       1.13866      0.987252      0.857435      0.697193      0.580091      0.482096      0.390713
  37  14 3440.2485    3.0945  2.5494 10.9435  0.0003  0.0301   0.0305   0.0780    0.0656   0.0000   443.6560      -1.79814       17.5958       2.46969      -1.06323       1.27640     -0.685164     -0.450930       1.46975     -0.318953       4.09162     -0.227315      -1.90141     -0.189505      0.513317     -0.115201     -0.896038     -0.522500       1.31962       1.70551       1.95703       2.11923       2.18009       2.15014       2.15896       2.06634       1.95646       1.77141       1.59101       1.38324       1.21101       1.03084      0.864948      0.729881      0.587544      0.477910
  37  15 3598.3221    2.5043  3.8660 10.4255 -0.0004  0.0384   0.0206   0.0995    0.0557   0.0000   441.1024       1.78295       18.5927       2.25548      -2.25841       3.51160     -0.956550       3.63387       1.92852     -0.715615       2.16641       2.76651      -1.33041      0.270082      -1.21543     -0.267220     -0.901103     -0.697316       1.72311       2.18733       2.46172       2.70649       2.73573       2.78137       2.65875       2.53959       2.45585       2.25685       2.06417       1.80238       1.58277       1.36821       1.13360      0.968173      0.787545      0.632099
  37  16 3754.9290    2.0303  5.7725  9.8531 -0.0003  0.0506   0.0138   0.1330    0.0482   0.0000   439.3847      0.938438       14.1431    -0.0179711      -1.92312      -1.54411      0.181209      0.396688     -0.297801      -1.33171       1.56056     -0.847812      -2.03279       2.71721     -0.473999      0.150952      0.318932     -0.811056       2.19218       2.92615       3.28873       3.52732       3.70524       3.68894       3.66572       3.45325       3.26442       2.93336       2.66223       2.35435       2.08600       1.79249       1.51748       1.26616       1.02343      0.817677
  37  17 3910.4739    1.6642  8.4375  9.4822 -0.0006  0.0678   0.0095   0.1861    0.0458   0.0000   441.2091      -3.36198       12.4478      -2.00217      0.717765       3.92560       10.2489      -2.66160       5.59212      -4.00357       3.56169       2.63975       8.95431       1.46654       1.79154      -1.39319       2.15775      0.968200       2.99052       3.95397       4.38574       4.71613       4.84576       4.93971       4.82666       4.58378       4.35264       3.97233       3.60146       3.21107       2.82691       2.45059       2.02889       1.70596       1.37716       1.11423
  37  18 4065.1727    1.3731 11.2038  9.3617  0.0006  0.0916   0.0070   0.2473    0.0400   0.0000   437.1027      -7.19526       16.2272       1.52877      -2.15196       8.26450       1.54787      0.825656      0.665336      0.338315      -1.82804       5.30663       1.67432     -0.110721      -1.65991      -1.44903       1.18710      0.201552       3.87763       5.21566       5.83065       6.22567       6.59679       6.54209       6.42185       6.06711       5.79383       5.40588       4.82798       4.29634       3.68616       3.18312       2.65029       2.22724       1.82084       1.46235
  37  19 4218.9019    1.1213 14.1441  9.1777  0.0001  0.1192   0.0054   0.3146    0.0374   0.0000   448.4587      -8.58424      -1.87067       10.9490      -3.59099       1.73078       11.3603     -0.569981       4.20162     -0.246849       4.93205      0.102493      -1.68689       2.23151      -3.52967       1.73256       3.83620       1.27880       5.08000       6.87969       7.54102       8.27355       8.41136       8.46574       8.35228       8.05345       7.50992       6.96780       6.25631       5.53513       4.86141       4.18858       3.49514       2.90976       2.40641       1.94530
  38   4 1713.0214    0.3148  0.3756  8.8245 -0.0064  0.0145   0.0086   0.0310    0.0368   0.0000   440.2639      -1.50251       20.8885      0.140701      -3.01757     -0.856883       1.80472      0.744145      0.985241       1.13104      0.468686      0.634640    -0.0587699     0.0216088     -0.521170      0.157856     -0.230000     -0.126368      0.606932      0.712691      0.939133      0.951802      0.986827      0.978891       1.04264      0.978320      0.847032      0.877605      0.711919      0.625464      0.581951      0.477350      0.433066      0.361617      0.278479      0.223744
  38   5 1908.7844    0.5470  0.5645  8.8258 -0.0014  0.0149   0.0116   0.0347    0.0590   0.0000   439.8425      -1.14361       20.1991      0.596376      -2.64356      0.596542     0.0684438      0.522219      0.430504      0.206985      0.552413      0.231928       1.00966     -0.578723     -0.425991     0.0844114      0.131798      0.142100      0.627446      0.812623      0.899783      0.976437       1.01321       1.00097       1.04268      0.972665      0.922887      0.799150      0.767142      0.670039      0.589249      0.505439      0.448804      0.361860      0.298815      0.242111
  38   6 2098.9255    0.8330  0.8159  8.7889 -0.0017  0.0166   0.0146   0.0434    0.1055   0.0000   442.5198      -1.23439       20.9869      0.390002      -3.88808      0.193905      0.376561     -0.707217     -0.937279      0.430407      0.123229    -0.0795438     -0.703677     -0.429855       1.43702     0.0478420    -0.0934743     -0.321534      0.693512      0.879161       1.01714       1.09697       1.12976       1.16417       1.09491       1.07413       1.02238      0.910050      0.863290      0.753697      0.662319      0.550140      0.487851      0.395990      0.340802      0.269177
  38   7 2282.8743    1.1842  1.0152  9.6525 -0.0031  0.0194   0.0192   0.0482    0.1159   0.0000   440.3743     -0.889639       18.9009      -1.88387      -4.15920      0.888437      0.685672     -0.440999      -1.14617     -0.300866      -1.63015      0.398958   -0.00303340      0.580015      -1.29686     -0.272014    -0.0601646   -0.00151806      0.818149       1.08840       1.16409       1.32753       1.32352       1.37083       1.28275       1.27907       1.19974       1.10386       1.05134      0.886540      0.780132      0.668618      0.572098      0.471211      0.394925      0.325868
  38   8 2459.9163    1.7665  1.2250  9.6309 -0.0017  0.0200   0.0254   0.0539    0.1926   0.0000   441.0894       2.19738       20.1660       2.12694      -1.55217       2.41835      -1.12292      0.803319       1.65573     -0.602405      -1.74264      0.757117     -0.563975      0.797603     -0.285606      0.767480      0.175971      0.101889      0.920513       1.15576       1.26518       1.39024       1.48289       1.49849       1.43991       1.36852       1.29336       1.17961       1.08016      0.980893      0.849891      0.715696      0.590700      0.517111      0.430966      0.344444
  38   9 2633.6656    2.3629  1.2609 10.2305 -0.0041  0.0200   0.0333   0.0529    0.1695   0.0000   440.2419      -1.60217       19.6279      0.592295      -1.73140      -1.95652       2.40237      0.897528     -0.935406       2.02217      -1.10882     -0.464606     -0.648243       2.18413       1.63147     0.0681887    -0.0132785    -0.0958229      0.878292       1.16810       1.27616       1.39996       1.47677       1.45036       1.42147       1.31361       1.26255       1.17208       1.06808      0.967106      0.838773      0.732610      0.617432      0.517669      0.423079      0.348747
  38  10 2805.9338    3.2202  1.0374 10.8279 -0.0032  0.0186   0.0494   0.0457    0.2242   0.0000   441.9232       1.40175       18.8162     -0.529613      -1.94242       1.30711      0.191762       2.82818      0.443424     -0.350344     -0.149003      -1.51324      0.705105     -0.345606      0.177694       1.12465      0.237094     0.0303053      0.766278       1.03687       1.16800       1.33883       1.22872       1.37748       1.27243       1.25433       1.13957       1.08595      0.959863      0.861310      0.728396      0.643974      0.539298      0.467615      0.375544      0.299768
  38  11 2975.8008    3.9795  1.0272 11.4807 -0.0024  0.0181   0.0615   0.0479    0.1846   0.0000   441.2867     -0.231289       19.1284      -1.07893      -3.31468      -1.01718      0.227471     -0.344150       1.40503       1.99747      -1.42004     -0.990518      -1.37005     -0.481612    -0.0974530     0.0297573      0.703471     -0.111261      0.811327       1.03579       1.21314       1.26139       1.26439       1.35719       1.27678       1.22909       1.18477       1.09293      0.946695      0.872743      0.751946      0.643509      0.558558      0.457967      0.380224      0.290536
  38  12 3142.2044    4.3100  1.1707 11.4671 -0.0027  0.0197   0.0614   0.0491    0.2080   0.0000   440.3740      -1.32672       15.7568       1.20284      -2.08234       1.67297      -1.03054       1.02545      -1.68699      -1.18025      -1.43667     -0.632290     -0.992527      0.790934       1.34475    -0.0560796      0.281233     -0.101680      0.834048       1.15078       1.24381       1.39685       1.39516       1.39685       1.38448       1.33016       1.22487       1.17023       1.02709      0.930352      0.821728      0.712140      0.598937      0.485416      0.411439      0.328391
  38  13 3305.5684    3.7073  1.8852 11.0527 -0.0011  0.0248   0.0414   0.0630    0.1080   0.0000   441.1544    -0.0725195       16.0751      -2.06582      -1.54605       1.47469       3.65629     -0.340213     -0.702080      0.790908     -0.227929     -0.519342      -1.26405      -1.54562      0.831301     -0.231875     0.0823491      0.392196       1.06646       1.43177       1.59064       1.71211       1.77169       1.80469       1.81396       1.69678       1.60587       1.44112       1.28510       1.18917       1.03846      0.913063      0.751652      0.626271      0.505966      0.414275
  38  14 3466.5360    2.9897  2.8561 10.8947 -0.0010  0.0317   0.0276   0.0822    0.0572   0.0000   441.7509       2.30821       18.1435       1.39239      -3.57208       3.43640      0.142791       2.10737      -1.56152      -3.58585      0.924358      0.191034     -0.512226      0.137408     -0.321835     -0.191297     -0.303880     -0.126749       1.37691       1.78999       2.00545       2.23294       2.28923       2.32658       2.23533       2.14919       2.03308       1.82522       1.66770       1.49433       1.30765       1.16097      0.957970      0.828601      0.671091      0.537086
  38  15 3625.6094    2.4228  4.2160 10.3028 -0.0002  0.0399   0.0186   0.1051    0.0500   0.0000   441.7742       3.17131       15.6404       3.26378       2.20733      -5.14449      -3.04742      -1.90731      -3.26038      0.918219       1.06741       1.26499       1.21082      -1.71709     -0.132126     -0.646601      0.102241      0.221323       1.66648       2.23224       2.48850       2.73072       2.84857       2.87459       2.78380       2.65665       2.49906       2.30531       2.09599       1.84511       1.64271       1.41252       1.20155      0.986885      0.800558      0.664689
  38  16 3783.1788    1.9783  6.4496  9.5349 -0.0000  0.0526   0.0121   0.1413    0.0515   0.0000   438.2917      -1.85234       20.2469       8.40613      -2.81817      -1.20408       6.96481       3.52187     -0.374544     -0.798751      0.392899     -0.812373      -3.02480     -0.727423      -1.54135      -2.28884      0.798139     0.0880256       2.21875       2.92960       3.27745       3.59356       3.75453       3.74411       3.69738       3.54202       3.31701       3.03804       2.77188       2.47059       2.13563       1.87419       1.56747       1.31708       1.08846      0.861840
  38  17 3939.2925    1.6214  9.0522  9.4482  0.0008  0.0721   0.0088   0.1955    0.0443   0.0000   438.4005      -2.74948       13.2381       7.34024      -4.08586      -6.74612       1.37225      -3.24842      -3.12465      -3.67757      -3.07782       1.33623       4.53800       4.06240       2.74774     -0.116853      0.155447      0.645488       3.04061       3.95176       4.48364       4.75975       5.04293       5.09500       4.95461       4.76201       4.47060       4.15075       3.77194       3.36666       2.93223       2.53949       2.17001       1.80987       1.46127       1.19583
  38  18 4094.9521    1.2941 12.0929  9.3570 -0.0009  0.0980   0.0063   0.2670    0.0377   0.0000   441.2839      -3.99216       24.4943      -1.05700      -4.97985       8.83758       1.54935       4.21262     -0.530656      -6.68608      -4.86149      0.557292       2.14897       2.77159       4.22868       4.77003       6.78639     0.0779112       4.13955       5.48242       6.13008       6.59554       6.78469       6.95598       6.69636       6.54846       6.18480       5.62135       5.13964       4.58804       4.04636       3.44862       2.95940       2.45956       2.01723       1.63746
  39   4 1728.2523    0.3399  0.3110  8.8843 -0.0056  0.0122   0.0098   0.0251    0.0355   0.0000   441.0761     -0.586381       21.3315     -0.330754      -4.15691     -0.244520      0.180240      0.451923     -0.399866      0.491758      0.402153      0.102856      0.970523   -0.00894832    -0.0204926      0.111124      0.128041     -0.123841      0.516525      0.710410      0.789158      0.809941      0.890722      0.811408      0.809208      0.787483      0.783890      0.772745      0.646676      0.622099      0.527475      0.450673      0.365028      0.302091      0.257333      0.213489
  39   5 1925.1646    0.5750  0.5886  8.8666 -0.0026  0.0154   0.0121   0.0362    0.0637   0.0000   441.8204      0.125527       20.0009    -0.0218321      -2.44344      0.560396      0.372718    -0.0693589      -1.49316      0.233895      0.228156     -0.141041     -0.727256      0.689549     -0.700457     -0.912747      0.198380     -0.206722      0.627387      0.823175      0.970005       1.01300       1.04132       1.09566       1.07066       1.02050      0.969528      0.895500      0.793780      0.705014      0.640502      0.523336      0.485409      0.385842      0.311436      0.253178
  39   6 2116.5469    0.8440  0.8297  9.1017 -0.0033  0.0173   0.0147   0.0437    0.0943   0.0000   440.6268     -0.235416       20.0233      -1.45665      -2.46289    -0.0813974       1.15483      -2.32728     -0.511744       2.08493      -1.46370     -0.545906       1.43480      0.163246      0.551497      0.909820     -0.130629    -0.0870753      0.717028      0.959430       1.04995       1.15014       1.14213       1.16815       1.07632       1.09527       1.05303       1.00749      0.921605      0.828180      0.719016      0.590034      0.537674      0.454144      0.372287      0.301164
  39   7 2301.2088    1.2721  1.0304  9.4832 -0.0015  0.0188   0.0199   0.0478    0.1364   0.0000   441.8869     -0.720997       22.4343       2.37098      -4.27720      0.110033     0.0650219      0.823984       1.15164       1.63805      -1.85548      -1.09762   -0.00624275     -0.419917     -0.426894     -0.365639      0.345036     -0.100216      0.753399       1.05068       1.15902       1.24332       1.28102       1.24452       1.25956       1.17743       1.14395       1.06126      0.994803      0.877545      0.775458      0.683573      0.566535      0.478135      0.388999      0.309670
  39   8 2479.0250    1.8259  1.1873  9.8577 -0.0003  0.0194   0.0260   0.0514    0.1488   0.0000   440.9192      -1.17084       19.8669       2.06779     -0.874346      -1.54170      -1.96736      0.133280      0.953271       2.15720      -1.21140       1.95590      -1.31440     -0.154971      0.662231     -0.527106      0.418056    -0.0663126      0.776306       1.04575       1.17882       1.30105       1.30623       1.34491       1.32591       1.23567       1.20655       1.08228       1.02828      0.899457      0.784615      0.676868      0.574373      0.490259      0.395442      0.318356
  39   9 2653.7838    2.5064  1.2190 10.2848 -0.0005  0.0196   0.0353   0.0514    0.1995   0.0000   441.0034     0.0276076       18.5744      0.147310      -2.67054      0.131350     -0.859921      0.204250     -0.691846      0.695851      0.356961     -0.370651     -0.379913       1.17162      0.818933     -0.311786      0.291448      0.126703      0.844198       1.11944       1.19415       1.32502       1.33685       1.38174       1.40351       1.32904       1.25192       1.10235       1.01463      0.935821      0.836406      0.713853      0.595921      0.519896      0.423696      0.338602
  39  10 2827.2383    3.3078  1.0866 10.9777 -0.0007  0.0180   0.0489   0.0494    0.2092   0.0000   439.9986      -1.16831       17.9498      -2.60963      -2.33120      -1.20906      0.162694      0.924762      0.199890      -1.00953     -0.501462      0.708135     -0.599949      0.424987      0.351042     -0.138055     0.0243369      0.576860      0.781594       1.01367       1.15313       1.24370       1.28977       1.26084       1.21931       1.18401       1.13012       1.04564      0.943289      0.866062      0.802266      0.736952      0.608208      0.508112      0.414980      0.338507
  39  11 2998.0649    4.1308  1.0726 11.1761 -0.0016  0.0179   0.0607   0.0472    0.2395   0.0000   439.9398     -0.715157       21.1260       1.23922      -2.98139      0.919983       1.71332      0.780736       2.08324     0.0426873      0.516402      0.166499      0.393782     -0.579881      0.379929      0.190255    -0.0629321      0.250159      0.770557      0.994356       1.06783       1.19974       1.27370       1.27867       1.26029       1.14714       1.11023       1.02161      0.939829      0.856941      0.736277      0.639863      0.537678      0.450380      0.371247      0.311990
  39  12 3165.5724    4.0714  1.3772 11.5216 -0.0015  0.0207   0.0541   0.0566    0.1438   0.0000   439.9944      -2.68928       16.6997      0.886888      -1.33072      0.304998      0.355052      -1.23004      -2.88645      -1.41665       1.28198      -1.04522      0.606691     -0.315897     -0.243528     -0.257972     -0.301922     -0.366834      0.857452       1.17699       1.26902       1.43575       1.46000       1.47533       1.41595       1.34631       1.29321       1.19745       1.06546      0.986758      0.872172      0.759873      0.631548      0.529390      0.449555      0.375282
  39  13 3330.2722    3.6712  1.9221 10.9656 -0.0013  0.0242   0.0398   0.0635    0.0961   0.0000   440.8558      -1.40094       16.9902      0.736454      -3.91164       1.25702     -0.360862      0.704884      0.232664      0.949759       1.52427     -0.384351       1.82063      -1.52910       1.23932       1.12200     -0.899420     0.0485120       1.04461       1.34560       1.50865       1.61888       1.68878       1.67824       1.64785       1.60878       1.49526       1.37339       1.26394       1.16610       1.04384      0.891888      0.755277      0.649465      0.533919      0.436500
  39  14 3492.4404    2.9357  3.0000 10.8667 -0.0008  0.0320   0.0262   0.0858    0.0529   0.0000   439.6744      -2.76028       16.7166       2.93610      -1.46466       2.15112      -1.31630       1.67860       5.24400       2.44284     -0.996748      -3.51148     -0.879665       1.46311     -0.393630      0.107080      0.249446      -1.12153       1.29877       1.75331       1.89417       2.07689       2.12923       2.19691       2.14585       2.08775       1.93839       1.84477       1.61790       1.48354       1.30110       1.12264      0.961931      0.792344      0.675069      0.545810
  39  15 3652.5533    2.3566  4.5540 10.1701 -0.0006  0.0420   0.0171   0.1077    0.0489   0.0000   438.2908      -3.64942       14.1265       1.22611      -6.89007       1.83464      -2.66959       5.60619      -1.88654       1.78237      -1.89564      0.454741      -2.96396       4.34067       1.51159      -1.96811      -1.89116      0.679843       1.67974       2.27355       2.51104       2.73489       2.81145       2.85986       2.82710       2.66706       2.57520       2.36322       2.14279       1.94527       1.71795       1.51250       1.25135       1.08503      0.881599      0.713897
  39  16 3811.0614    1.9140  6.8261  9.6012 -0.0002  0.0557   0.0114   0.1473    0.0468   0.0000   442.7507      -10.6221       20.8055       9.72858      0.956234       2.01356       1.97053      -2.03907       4.81183       1.52546      -2.14878       4.32093      -3.71385      -5.81344       1.44906     -0.312959      0.288512     -0.716551       2.28639       3.10048       3.47695       3.74416       3.85915       3.86222       3.79578       3.69349       3.48394       3.22948       2.96118       2.64073       2.31117       2.01640       1.70007       1.42855       1.18087      0.967175
  39  17 3968.0583    1.5468  9.7756  9.4393 -0.0000  0.0779   0.0079   0.2092    0.0413   0.0000   438.1455     -0.711639       23.0226       7.77877       1.39542       7.22876      -13.7667      -12.0232       1.45973     -0.517595      -2.64475      -2.20820      0.425823       1.83597       2.09802      -1.29528     -0.745931      0.372434       3.18268       4.28752       4.72204       5.15997       5.38574       5.41950       5.26088       5.10041       4.83103       4.49960       4.09739       3.68650       3.21383       2.76795       2.36131       1.99458       1.66556       1.35015
  39  18 4124.2058    1.2654 12.8195  9.2919  0.0004  0.1015   0.0058   0.2819    0.0373   0.0000   442.6860      -13.1059       14.1035       13.3767      -7.31817      -13.8519      -4.10964      -11.7567       3.03285    -0.0863035    0.00803052      -1.79649       1.38850      -5.80767      0.441920      -1.41023      -3.56687      -1.28269       4.13230       5.42529       6.09038       6.66805       6.91449       6.85862       6.91674       6.64422       6.28555       5.78029       5.26816       4.69727       4.14135       3.57489       3.05008       2.58062       2.13120       1.73012
  40   4 1743.2499    0.3618  0.4005  8.8012 -0.0016  0.0133   0.0092   0.0306    0.0403   0.0000   440.9637     -0.302561       21.2464     -0.732420      -2.38759      -1.56947     -0.450285      0.570694     -0.848344      0.895533     -0.513778    -0.0501511     -0.611649      0.310047     -0.386620    -0.0541675     0.0295551     0.0981634      0.556245      0.738570      0.806574      0.868458      0.913762      0.889149      0.914721      0.886935      0.856823      0.760128      0.703264      0.602085      0.558112      0.470176      0.417143      0.352657      0.296750      0.240210
  40   5 1941.3721    0.5820  0.6765  8.7138 -0.0002  0.0165   0.0111   0.0395    0.0706   0.0000   440.4300      -1.40610       18.5807      0.448430     -0.859821      -1.13036     -0.337930      0.298946      0.697145    -0.0962135      0.938572      0.381946    -0.0729671      0.191469      0.244221     -0.414243      0.204480     0.0824089      0.640449      0.802739      0.980259       1.02689       1.10977       1.04575       1.04661       1.02070      0.968434      0.850574      0.807552      0.745509      0.643864      0.556235      0.503334      0.422296      0.368763      0.284494
  40   6 2133.9213    0.8743  0.8609  9.1959 -0.0052  0.0178   0.0150   0.0430    0.0921   0.0000   441.0036     -0.393366       21.7498      0.920143      -1.16996      0.877159      0.606323      -3.70914     -0.221521     -0.396760     0.0438449      0.815759    -0.0514059      0.428209      -1.03979     -0.640015      0.337509      0.121227      0.694333      0.895134      0.985229       1.10832       1.10623       1.14938       1.14516       1.07899       1.00193      0.964294      0.860140      0.810774      0.702996      0.619425      0.537744      0.412808      0.374293      0.292403
  40   7 2319.2754    1.3112  1.1390  9.4086 -0.0024  0.0194   0.0192   0.0511    0.1407   0.0000   440.3958     -0.935054       17.9850      0.117492      -4.07907     -0.594080      0.855994    -0.0704253      -1.30619      -1.77811     -0.145605    0.00738797     -0.147421      0.151527     -0.592338      0.113818     -0.921247     0.0433498      0.797594       1.05230       1.17834       1.29165       1.32277       1.33214       1.33050       1.29814       1.20864       1.11164       1.01592      0.910323      0.816222      0.702744      0.592268      0.504729      0.400010      0.337584
  40   8 2497.8631    1.9088  1.2746  9.7554 -0.0036  0.0206   0.0257   0.0504    0.1621   0.0000   441.2012     -0.861295       21.4305       1.32820      -3.42858      -1.10497      0.982933      -1.66048       1.24369     0.0217683      -1.50042       1.54521       1.69381      -1.20423      0.591782     -0.514731      0.730131     -0.440328      0.799001       1.08663       1.17557       1.30783       1.34508       1.34701       1.33594       1.29676       1.23023       1.16119       1.02834      0.926999      0.812099      0.724923      0.609905      0.516749      0.426329      0.348631
  40   9 2673.7259    2.5805  1.2248 10.3846 -0.0008  0.0198   0.0358   0.0499    0.1867   0.0000   440.6953      -1.69414       19.6751       1.60835      -2.81007       1.60338      0.189024       2.08312      0.627915     0.0176384       1.18529      0.388594      0.364328      0.113655      0.560983      0.587874      0.215297      0.128485      0.825481       1.13022       1.28105       1.37151       1.38253       1.39955       1.35271       1.31525       1.26386       1.15370       1.08170      0.956384      0.841987      0.755657      0.621749      0.535775      0.465121      0.364104
  40  10 2848.1836    3.4004  1.1182 10.7855 -0.0022  0.0187   0.0492   0.0475    0.2419   0.0000   439.5070      -1.18715       21.4930      0.195749      -3.19563      -1.72750     0.0931193    0.00261704      0.828111      0.365678    -0.0493196      -2.20204       1.06807      0.133232     -0.849720     -0.204515      0.229750     -0.210447      0.829303       1.10770       1.23752       1.28005       1.33479       1.27783       1.26931       1.26270       1.23550       1.15620       1.04082      0.937079      0.823458      0.702666      0.598252      0.489992      0.419327      0.344187
  40  11 3019.9587    4.1242  1.1327 11.3011 -0.0015  0.0179   0.0600   0.0491    0.2270   0.0000   440.6707     -0.616536       19.4697       2.42280      -1.51801      0.877672       1.59845      0.543935      0.590678     -0.793389      -2.41813      0.102831     -0.744571      0.390935     -0.306206     -0.767776     -0.189831     -0.412887      0.776147      0.962679       1.10386       1.22164       1.25647       1.26698       1.26081       1.20184       1.15293       1.05377      0.977103      0.864107      0.743418      0.641463      0.564641      0.473076      0.390092      0.320342
  40  12 3188.5974    4.1948  1.3551 11.4962 -0.0009  0.0207   0.0556   0.0521    0.1608   0.0000   442.0382      0.263500       19.0082     -0.132441     -0.468054     -0.599989      0.296418     0.0783236      0.488454     -0.776712      0.779172       1.79408      0.267217     -0.839492     -0.385255     -0.669690     -0.771725      0.284767      0.883860       1.14253       1.27556       1.37740       1.44252       1.47160       1.44520       1.37840       1.35249       1.23839       1.10448      0.964987      0.874318      0.772475      0.643273      0.557722      0.453811      0.375083
  40  13 3354.5092    3.5220  2.1057 11.2165 -0.0010  0.0262   0.0367   0.0670    0.0784   0.0000   441.1858      -1.42009       16.2373      0.752956      -4.52238       1.95470      -1.04081       1.78794      0.996442      0.193196       2.13400     -0.982784      0.994566      0.229852     0.0647783      0.672029       1.53585      0.598849       1.06960       1.40859       1.58107       1.70799       1.79249       1.81465       1.77114       1.68923       1.61329       1.50209       1.35469       1.21914       1.09071      0.949232      0.827626      0.708495      0.568635      0.477364
  40  14 3517.9568    2.7698  3.3821 10.7436  0.0003  0.0339   0.0229   0.0919    0.0485   0.0000   442.7498      -1.38440       12.9728       1.73665     -0.416089       3.27027       1.67948      0.611564      0.930916       3.06743     -0.188071    -0.0683166      -1.34697      0.122068     -0.339526     -0.261862      -1.02654     -0.518696       1.38670       1.85792       2.07917       2.26948       2.33268       2.32351       2.23685       2.18642       2.03865       1.90234       1.77559       1.59933       1.44136       1.27703       1.09651      0.955957      0.774470      0.632198
  40  15 3679.2245    2.2628  5.2146 10.0491 -0.0004  0.0452   0.0150   0.1164    0.0439   0.0000   440.9238      0.201176       16.9120       2.11254      -5.72239       2.46822      -1.02245      0.409538       1.44041       2.06247      0.863806     -0.271342       1.74162      -2.17550      -2.56105     -0.396246       1.67429     -0.816896       1.84999       2.42872       2.72723       2.84219       2.99189       2.94655       2.97338       2.90277       2.78760       2.56938       2.36986       2.11407       1.85839       1.61524       1.40734       1.18184      0.997868      0.819196
  40  16 3838.5219    1.8360  7.4107  9.4995 -0.0000  0.0589   0.0103   0.1557    0.0472   0.0000   443.6728      -3.78655       9.87619       3.53205      -1.31193      -1.68007       4.05890       5.70696      -4.57633      -3.71339       3.54744    0.00317064       1.02574      -3.16563      -1.74090      0.576628      -1.26817      0.241288       2.35350       3.11101       3.44658       3.75155       3.87616       3.97736       3.92494       3.78420       3.52902       3.34013       3.02488       2.72634       2.41897       2.12132       1.83440       1.54474       1.28086       1.06347
  40  17 3996.5162    1.5003  9.7811  9.4640 -0.0002  0.0772   0.0076   0.2118    0.0391   0.0000   441.9817      -3.85350       20.3670      -9.50765      -18.8580     -0.539306       2.54357      -5.57374      0.864903      0.917409       2.92887      -5.48000       1.03813      -1.75619     -0.358948      0.404405      -1.49289      -1.44972       3.09898       4.11484       4.65513       5.03018       5.22355       5.25640       5.13950       4.99449       4.65752       4.43672       3.99631       3.63855       3.24426       2.82501       2.40887       2.03044       1.70460       1.38753
  40  18 4153.2820    1.2368 13.2294  9.1777 -0.0005  0.1052   0.0054   0.2837    0.0372   0.0000   442.2383      -4.44111       17.8665      -2.89928      0.980052       3.87594      -8.45714      0.573965      -5.04028       3.93113      -2.94499      -3.21559       7.16015      -2.83483      0.323522      0.739465       2.10526      -2.93353       4.18359       5.56839       6.22918       6.80326       7.03003       7.11290       7.05487       6.74398       6.34011       6.04153       5.38774       4.91218       4.36204       3.84692       3.23453       2.76262       2.29323       1.85457
  41   4 1758.0114    0.3826  0.3895  8.8206 -0.0051  0.0126   0.0098   0.0289    0.0405   0.0000   441.1558     -0.395308       22.0830      0.632237      -2.88920     -0.385382     -0.428480      0.942966     -0.937751       1.81525      0.288368     -0.490183      0.603640      0.181683    -0.0267708      0.633303     -0.459990     0.0727068      0.526147      0.658241      0.776847      0.825703      0.825680      0.871087      0.810530      0.806803      0.773144      0.674562      0.637147      0.615149      0.567458      0.468999      0.415621      0.348598      0.295973      0.252915
  41   5 1957.4218    0.5865  0.6488  8.8998 -0.0031  0.0166   0.0113   0.0355    0.0630   0.0000   441.5207      -1.96919       20.9986       1.59266      -3.59464      0.897082     -0.166093       1.12535      -1.07324      0.581003       1.53301      0.925780    -0.0631728    -0.0344902      0.606995      0.243229     -0.162240     0.0954997      0.649194      0.819428      0.958539       1.04705       1.07071       1.09281       1.10521      0.969077      0.947150      0.913854      0.884745      0.722369      0.672093      0.594986      0.499310      0.419470      0.376209      0.289152
  41   6 2151.0814    0.9037  1.0326  8.9444  0.0007  0.0182   0.0138   0.0487    0.1125   0.0000   440.4948     -0.609229       21.3927      0.612702      -3.94291     -0.767532      -1.47728       1.68929     -0.851316      0.564744     -0.411892      0.495547     0.0917661     -0.373008      0.905941    -0.0872680     -0.297326      0.159217      0.720159      0.932578       1.06476       1.16359       1.18317       1.22827       1.18776       1.17120       1.10496       1.02593      0.935383      0.851201      0.744781      0.647226      0.565306      0.462097      0.396150      0.324619
  41   7 2337.1951    1.4114  1.0525  9.3058 -0.0001  0.0188   0.0209   0.0450    0.1626   0.0000   440.0337     0.0476595       21.7440      -1.84468      -3.44151     -0.200352      -1.02561      -1.86849     -0.132847      -1.02964      0.514465     -0.481901     -0.393567      -1.21650      -1.21942      0.202769      0.386881      -1.26792      0.770884      0.992197       1.08968       1.25184       1.28058       1.29354       1.23270       1.19409       1.18401       1.06548      0.986938      0.868306      0.781040      0.674480      0.577632      0.495027      0.414572      0.347949
  41   8 2516.4976    1.9917  1.2325 10.1325 -0.0011  0.0194   0.0278   0.0534    0.1467   0.0000   440.5683      -1.20304       21.6023      0.415064      -2.09113     -0.621192      0.186597       1.48297      0.339131      -1.56646      0.630048      -1.80571      0.389571      0.391603     -0.711747      0.740415     -0.523967      0.147923      0.774866       1.02584       1.10401       1.27902       1.27126       1.31471       1.25585       1.23607       1.16379       1.12503      0.994741      0.934023      0.789545      0.702024      0.597835      0.523442      0.439449      0.358442
  41   9 2693.4537    2.7050  1.2614 10.3168 -0.0010  0.0193   0.0368   0.0508    0.1951   0.0000   440.6543      -1.19601       19.4106     -0.508358      -2.07559      -1.19367      0.519753       2.36594      -1.29122      0.147281      -1.47604     -0.472280       1.04575     -0.360125      0.345009     0.0152592     -0.220004     -0.376360      0.807919       1.04876       1.11894       1.25360       1.27947       1.33009       1.29001       1.22783       1.19128       1.06493      0.997255      0.941145      0.841673      0.726590      0.612309      0.531147      0.446713      0.364523
  41  10 2868.8387    3.5656  1.1040 10.5252  0.0003  0.0179   0.0500   0.0451    0.3070   0.0000   441.4897      -1.00358       19.2483      0.381088      -3.27079     -0.150279      -2.05039     -0.510444      -1.26358      0.166402      -2.11304     -0.537310      0.830822     -0.318687      0.641383     -0.792953     -0.351837      0.365516      0.708277      0.937331       1.06029       1.13242       1.20644       1.19144       1.24384       1.14740       1.11856      0.990462      0.891423      0.838378      0.754928      0.658093      0.557888      0.484317      0.402014      0.329980
  41  11 3041.5310    4.1983  1.1170 11.4101 -0.0012  0.0180   0.0605   0.0474    0.2319   0.0000   441.0098     -0.502508       19.2740       1.83582      -1.28289     -0.854113      -1.75553       2.46853      0.256796      0.114806      0.515683     -0.533039     -0.542706      0.328835     -0.413806     -0.367867     -0.271790    -0.0254827      0.727934      0.946886       1.06111       1.18495       1.20967       1.24385       1.25443       1.20064       1.10800       1.03575      0.960701      0.857526      0.744024      0.642038      0.544952      0.466556      0.398526      0.317917
  41  12 3211.2405    4.0097  1.4547 11.5584 -0.0018  0.0212   0.0506   0.0555    0.1317   0.0000   439.4712    -0.0627084       16.5047       1.95619       1.25989      -3.62925       3.24873       1.17577      0.935078     -0.980081      0.918411     -0.532492     0.0707633      0.576283     -0.225730     -0.227785      0.153809     -0.183423      0.876538       1.11193       1.22237       1.33395       1.39508       1.39413       1.42860       1.37450       1.30901       1.19943       1.10549      0.972649      0.860676      0.769118      0.677604      0.576437      0.471548      0.397952
  41  13 3378.3641    3.4893  2.2119 10.8171 -0.0010  0.0260   0.0342   0.0656    0.0819   0.0000   441.8137      -1.81511       14.4423      0.776412      -1.33272     -0.149381      -1.69435      0.247104      -2.75306      0.537957       2.84574      0.262589     -0.383487     -0.585007      -2.11995     0.0842797      0.571997     -0.781416       1.02167       1.35108       1.50916       1.65723       1.71305       1.72444       1.75740       1.63392       1.56379       1.44077       1.33825       1.21560       1.06653      0.957562      0.816979      0.675129      0.570762      0.475226
  41  14 3543.1236    2.7537  3.7017 10.4898 -0.0002  0.0353   0.0213   0.0928    0.0500   0.0000   441.1794     -0.167532       18.8713       2.25394      -3.36290      0.623129      -1.97893     -0.536025       4.00981     -0.313589      -1.79038     -0.590197       2.65754      0.880602     -0.597887      0.122539     -0.141889      0.582712       1.37830       1.84369       2.04997       2.24424       2.32398       2.40453       2.30749       2.24194       2.15560       1.98658       1.84407       1.65298       1.45005       1.26427       1.07236      0.943253      0.759753      0.623250
  41  15 3705.4791    2.2008  5.3821  9.9830 -0.0004  0.0451   0.0142   0.1207    0.0432   0.0000   440.1733      -1.31346       14.1397       6.00616     -0.946782       6.02388      0.911897      -1.22021       1.84312     -0.952117      0.585077       2.77831    -0.0703475      -5.19049     -0.832131     -0.148030      -1.00037     -0.541498       1.78734       2.37630       2.66588       2.90827       3.07097       3.13270       3.05875       2.93157       2.75221       2.57400       2.38086       2.13319       1.87264       1.63508       1.41206       1.21485       1.00667      0.829555
  41  16 3865.7281    1.8108  8.0106  9.4567  0.0001  0.0612   0.0095   0.1659    0.0448   0.0000   442.8776      0.829578       11.3308       7.56625      -5.46732      -7.59128      -3.37981      -8.07569      -3.30812      -3.30516      -1.99170      -2.65969     -0.401233       2.69975     0.0626766      -3.79586      -2.25563     -0.542982       2.41640       3.14305       3.59788       3.87892       4.00758       4.09251       4.07786       3.93646       3.69398       3.41167       3.20017       2.84109       2.53014       2.22362       1.92600       1.64749       1.36615       1.12513
  41  17 4024.6031    1.4604 11.0748  9.3086  0.0003  0.0842   0.0066   0.2344    0.0401   0.0000   437.4171      -1.52587       16.5629       7.00345      -5.84281      -6.86202      -8.08459       7.45219      -2.50401      -4.00363      -2.97019      0.642780      -1.29860      0.208445      0.995549      0.163330       3.81328      -1.06374       3.30986       4.43534       4.95689       5.41049       5.56605       5.68796       5.59434       5.40952       5.13587       4.78108       4.34214       3.97911       3.51172       3.08884       2.68286       2.28006       1.92294       1.57477
  42   4 1772.6137    0.3790  0.4138  8.9386 -0.0022  0.0137   0.0094   0.0305    0.0390   0.0000   440.9082      -1.07961       19.8174      0.287648      -2.77042       2.26158      0.683918     -0.456622      0.571275      0.208327      -1.39906     -0.150087      0.444352      0.212918     -0.276336    -0.0321725     -0.380998      0.149518      0.499449      0.739027      0.810167      0.904379      0.942172      0.938455      0.978677      0.902505      0.869369      0.793572      0.719669      0.631203      0.575074      0.480436      0.401839      0.363694      0.285950      0.239040
  42   5 1973.2953    0.6212  0.6650  8.9816 -0.0010  0.0155   0.0118   0.0370    0.0644   0.0000   441.2247   -0.00312696       20.2423      0.145918      -3.78852     -0.590718      -1.25231      -2.01700      0.630353     -0.607229     -0.802228     0.0467534      0.205001      -1.45499     -0.126486      0.341092      0.365677     -0.392696      0.565805      0.721554      0.856566      0.936045      0.974457      0.948294      0.985508      0.920515      0.889879      0.840078      0.768771      0.707058      0.618044      0.581784      0.442828      0.384135      0.331560      0.283589
  42   6 2168.0756    0.9571  0.9821  9.0252 -0.0010  0.0191   0.0146   0.0455    0.1130   0.0000   441.5723      0.521791       21.2916     -0.554084      -3.77873     0.0327255      0.505179     -0.985442      0.311329      -1.32987      0.577896      0.440940    -0.0306500     -0.277898     -0.401662      0.345228    -0.0399867     -0.546776      0.833596       1.19755       1.39381       1.59794       1.74165       1.78627       1.70305       1.68198       1.50562       1.37037       1.19848       1.04082      0.896041      0.742853      0.611094      0.496109      0.410530      0.339868
  42   7 2354.7830    1.3998  1.2476  9.4755 -0.0008  0.0200   0.0187   0.0509    0.1244   0.0000   440.9951      0.625946       19.2945     -0.119527      -2.47028     -0.498016     -0.570188       2.35912     -0.499571      0.318544      0.626315      -1.74600      0.974231    -0.0468892      0.459958     -0.273083     -0.195319     -0.461454      0.765840      0.976431       1.13013       1.28999       1.24609       1.29510       1.31034       1.26480       1.18381       1.09957       1.01496      0.893174      0.803146      0.702885      0.623385      0.542033      0.450836      0.359743
  42   8 2534.9761    2.0529  1.3690  9.9152 -0.0007  0.0204   0.0263   0.0542    0.1492   0.0000   440.7353      0.910568       21.2839     -0.743223      -2.36377      0.156799       1.58778       1.35143       1.22023     -0.595745       2.46283      0.560047      0.571989     -0.276533      0.417298      0.408111     -0.495006     -0.175902      0.812850       1.11148       1.25077       1.34814       1.41581       1.40774       1.41073       1.33493       1.27640       1.20396       1.08516      0.982115      0.886895      0.763954      0.651262      0.557545      0.459077      0.390962
  42   9 2712.9729    2.6982  1.1740 10.6705 -0.0033  0.0184   0.0375   0.0492    0.1650   0.0000   442.7172     -0.654997       22.6282      0.389076      -2.28318       1.44441       3.04871      0.924382      0.721755       1.16241       1.22189      0.431111      -1.58784      0.157282     0.0427255      0.302505     0.0665460      0.838585      0.736006      0.943979       1.05336       1.18109       1.22015       1.24849       1.22825       1.15567       1.16117       1.06212      0.972402      0.854186      0.768770      0.697896      0.573452      0.496923      0.409516      0.336909
  42  10 2889.3474    3.6756  1.1467 10.8747 -0.0018  0.0180   0.0514   0.0474    0.2750   0.0000   440.9778      -1.34130       20.6573       1.10371      -1.14014     -0.218744       1.39143      0.639353      0.559469      0.448734     -0.619431     -0.869191      -1.05128      0.118889      0.112615      0.216937     -0.578542      0.178596      0.729052      0.939359       1.05355       1.15776       1.20573       1.22926       1.22170       1.17444       1.09610       1.03135      0.956678      0.852297      0.779654      0.675698      0.564641      0.478434      0.415153      0.339780
  42  11 3062.8116    4.2539  1.0606 12.0035 -0.0023  0.0179   0.0629   0.0463    0.1481   0.0000   439.5583      -1.32386       20.4085       2.01256      -3.00056    -0.0773323       1.23516     -0.979138       1.00602       1.97765      0.906868     -0.786197      0.208760      0.268232       1.05702      -1.06250     -0.499841     -0.102851      0.731548       1.00574       1.10756       1.19826       1.20532       1.17327       1.17394       1.11881       1.11710       1.01873      0.974029      0.893140      0.794881      0.710733      0.592789      0.510508      0.418214      0.352014
  42  12 3233.5404    4.0590  1.5154 11.5997 -0.0035  0.0217   0.0500   0.0560    0.1281   0.0000   440.9034     -0.783564       19.7882       1.42858      -3.44905     -0.756683     -0.607973      -1.41824      -1.58876       3.52224      0.445289      0.145604      0.180534      0.627573     -0.612444      -1.19088     -0.550027     -0.239164      0.841195       1.17818       1.31947       1.44689       1.51267       1.53296       1.51283       1.44932       1.36089       1.31894       1.17894       1.05373      0.945287      0.803069      0.694987      0.579292      0.488226      0.397540
  42  13 3401.8367    3.4143  2.4353 10.8737  0.0004  0.0267   0.0315   0.0698    0.0722   0.0000   440.1350       1.22023       16.7963      -1.63089     -0.417819      0.811430      -3.99849     -0.734158       2.29988      0.605152      -1.24664     0.0765481     -0.199571      -2.32949       1.54714      0.717638      0.822234     -0.589193       1.05667       1.38866       1.58619       1.68327       1.80568       1.78416       1.78404       1.69775       1.63114       1.53007       1.40804       1.26411       1.12901       1.00016      0.864509      0.749711      0.626506      0.513336
  42  14 3567.8406    2.6303  3.8149 10.5749 -0.0005  0.0367   0.0201   0.0945    0.0487   0.0000   439.5223      -2.31762       17.3670     -0.392387      -1.93842      -1.00761      -5.55565       1.23485      0.825686      -2.71156     -0.397449      -1.31405       1.80995      -3.60946      -1.09250      -1.24160     -0.898429      0.374610       1.40671       1.91163       2.08245       2.30905       2.38412       2.47837       2.38340       2.36913       2.20781       2.07688       1.87940       1.69398       1.51854       1.35779       1.15134      0.983783      0.817945      0.682432
  42  15 3731.3259    2.1305  5.9185  9.9327  0.0001  0.0482   0.0129   0.1278    0.0431   0.0000   439.5037      -2.53931       14.2146       2.36422      -3.58111      0.330766       2.51781       2.70141      0.269002      -4.07483      -1.75309       2.16963      0.378451      0.594332     -0.698260      0.902093      0.797328     -0.300280       1.87151       2.48748       2.78609       2.98385       3.10778       3.16943       3.15080       3.05178       2.92133       2.67038       2.49859       2.26763       2.01224       1.79830       1.53553       1.30575       1.09551      0.902051
  42  16 3892.5947    1.7346  8.6409  9.5541 -0.0013  0.0661   0.0086   0.1798    0.0421   0.0000   440.7506      -4.87210       17.9061       2.73127      0.665599       1.89571      0.465410     -0.117011      -4.40822     -0.668031       6.87142       1.44102      -5.05609      0.191565       2.21654      0.226674      -1.69725     -0.968159       2.51886       3.34927       3.79260       4.04530       4.23988       4.34777       4.31893       4.18356       3.94058       3.73023       3.35692       3.11272       2.72478       2.39440       2.07060       1.76543       1.48662       1.23324
  42  17 4052.2155    1.4069 11.1883  9.3437 -0.0000  0.0876   0.0063   0.2358    0.0396   0.0000   435.8680     -0.391548       18.3813       7.45968      -13.5397       5.20767      -4.12435     -0.742886       2.52970       2.13744      -5.93156       2.77927       2.18374     -0.321835     -0.655210      0.610583       1.31503       1.97045       3.35973       4.47705       5.01492       5.43370       5.64305       5.64461       5.73275       5.51887       5.21838       4.92327       4.52967       4.09860       3.67325       3.19456       2.77685       2.38700       1.98222       1.63441
  43   3 1571.8123    0.2056  0.1871  8.8506 -0.0018  0.0114   0.0082   0.0236    0.0256   0.0000   441.3342     -0.527676       20.8711      0.409335      -3.10354      0.598259      0.515591     -0.166164     -0.219729      0.202812      0.143139      0.133277     0.0842838     -0.184102      0.169251      0.119464    -0.0298466     0.0793802      0.356820      0.513049      0.601163      0.587691      0.646769      0.652933      0.566689      0.622998      0.559220      0.524096      0.527954      0.478620      0.377501      0.383639      0.328064      0.313378      0.247780      0.188902
  43   4 1787.0112    0.4091  0.4163  8.9557 -0.0045  0.0133   0.0101   0.0297    0.0411   0.0000   441.7414     -0.344710       21.6382       1.09484      -2.36395      -1.78429     -0.395556       2.04391     -0.477258     -0.383202       1.06659      0.957674     0.0996790      0.388887     -0.189675   -0.00189063     -0.135183      0.672589      0.511509      0.663884      0.740423      0.769906      0.795404      0.750988      0.788122      0.801473      0.779704      0.721301      0.708345      0.601937      0.523708      0.448812      0.415694      0.344186      0.295274      0.264299
  43   5 1989.0366    0.6380  0.7359  8.9160 -0.0030  0.0165   0.0114   0.0383    0.0745   0.0000   441.7720      -1.36825       21.4770      0.484765      -1.07189      0.785204       1.30416      -3.44327      0.435922      0.712846     -0.491875     -0.142279     -0.525652     -0.638974      0.491170      0.699571      0.234604      0.233858      0.603949      0.815078      0.969664       1.02476       1.07669       1.07358       1.04623       1.06090      0.949354      0.909647      0.861520      0.767702      0.684221      0.606683      0.518723      0.443841      0.366015      0.304157
  43   6 2184.8282    1.0100  1.0068  8.7888 -0.0004  0.0171   0.0148   0.0447    0.1447   0.0000   440.3258      -1.77721       23.2261     -0.223899      -4.89576       2.86178       1.24117     -0.850691     -0.601187      0.516928    -0.0818512      0.702598     -0.377044      0.121998    0.00148952      0.104552     -0.515262      0.583288      0.643852      0.886228      0.966405       1.10444       1.10107       1.17070       1.15407       1.11455       1.02594      0.991256      0.899091      0.815522      0.715912      0.622557      0.525832      0.449352      0.395597      0.334185
  43   7 2372.1404    1.5203  1.2241  9.3756 -0.0005  0.0190   0.0205   0.0496    0.1732   0.0000   440.1803      0.589944       21.0728       1.47403      -3.15367      -1.13772      -2.23833     -0.940598       1.60962     -0.661245     -0.839194      -1.55319     -0.499639     -0.523730     -0.923389     -0.245851     -0.195405      0.318879      0.759569       1.01100       1.13197       1.25008       1.28719       1.33204       1.32460       1.29719       1.21382       1.16105       1.03593      0.951731      0.850785      0.728413      0.606059      0.510267      0.426740      0.356618
  43   8 2553.2799    2.0958  1.3058 10.0824 -0.0025  0.0195   0.0274   0.0511    0.1622   0.0000   439.9569      -1.45129       21.8021     -0.501931      -4.40844     -0.360152      0.329454       2.41892     -0.297181       1.15295       1.13241     -0.344108      0.835371      0.199311     -0.240473      0.486576     -0.587934    -0.0996208      0.741929      0.972719       1.06666       1.18450       1.23171       1.26046       1.23241       1.20270       1.13036       1.07373      0.986583      0.891265      0.830112      0.719545      0.648477      0.558696      0.477626      0.393621
  43   9 2732.3088    2.9043  1.1472 10.5254 -0.0034  0.0184   0.0403   0.0466    0.2479   0.0000   441.7667       1.15015       20.6974      -1.43266      -2.37840     -0.456655       1.25020      -3.12752      -1.22666      -1.58432      -1.82462     -0.604285     -0.623145     -0.401991      0.743904    0.00279274      -1.02357      0.365129      0.663313      0.928338      0.993121       1.14354       1.13620       1.18349       1.13969       1.15981       1.07534       1.02847      0.912928      0.867825      0.757765      0.679053      0.570212      0.506109      0.405961      0.330980
  43  10 2909.5490    3.7663  1.0912 11.1645  0.0014  0.0174   0.0531   0.0473    0.2193   0.0000   441.1603     -0.896803       21.6005      0.315004      -2.09308      0.962618     0.0154424      0.463898      0.189943     -0.110797     -0.507960      -1.09673      0.294594      0.122224     -0.160980     0.0812214     -0.680326     -0.206181      0.686373      0.891729      0.976611       1.08114       1.08629       1.07012       1.09909       1.07770       1.08157      0.976356      0.908374      0.810185      0.703620      0.635987      0.550043      0.469069      0.415384      0.346712
  43  11 3083.8713    4.2485  1.1848 11.5077 -0.0012  0.0182   0.0572   0.0473    0.1833   0.0000   441.3265      0.696315       19.9062       2.52103      -3.36055       1.42802      0.523553      0.631011     -0.912122      0.512820     -0.942522      0.406788      0.482794     -0.486945      0.940349    -0.0315664      0.280972      0.464941      0.679785      0.907671       1.03526       1.15865       1.21502       1.19964       1.17328       1.12626       1.07940      0.990076      0.893134      0.874014      0.761301      0.682730      0.604382      0.521366      0.431482      0.358885
  43  12 3255.5391    3.9287  1.5859 11.6227 -0.0005  0.0221   0.0457   0.0555    0.1057   0.0000   442.4373      0.443858       20.4162     0.0352165      -3.48411      0.380521     -0.946757      -1.47426       1.56119      0.910688     -0.200606     -0.309204       1.67683     0.0980642      0.129302      0.422129     0.0667704     0.0823524      0.827721       1.12112       1.24974       1.35573       1.38058       1.41884       1.43430       1.38207       1.36512       1.23279       1.15382       1.03617      0.901358      0.795498      0.682267      0.587900      0.515092      0.422513
  43  13 3424.9929    3.2515  2.5378 11.1723 -0.0011  0.0277   0.0300   0.0759    0.0593   0.0000   440.1950      0.224683       19.5101       4.91430      -4.93701      0.326417    -0.0836788       4.00537     -0.531470       1.32842       1.86055     -0.810875      -2.28478       1.43166      -1.34907      0.229854      0.407286      0.814198       1.05497       1.46192       1.61289       1.76924       1.86462       1.85255       1.87327       1.76219       1.66833       1.57987       1.41762       1.31349       1.18829       1.06246      0.911658      0.795787      0.660739      0.541679
[truncated: 709,217 more chars]
