# Supplementary material for: Global-Mode Analysis of Full-Disk Data from the Michelson Doppler Imager and the Helioseismic and Magnetic Imager
Source: Sol Phys. 2018 Jan 31;293(2):29. doi: 10.1007/s11207-017-1201-5 (PMC6566312; doi:10.1007/s11207-017-1201-5)
Supplement: Supplementary file 3 — (TAR 230.0 MB) [file 11207_2017_1201_MOESM3_ESM.tar › MDI/mdifdvwap.6335.18]

   0  13 1957.2313    0.8660  0.8103  8.2617  0.0000  0.2016   0.1396   0.4773    2.5461   0.0000    -0.0000       0.00000       0.00000       0.00000       0.00000       0.00000       0.00000       0.00000       0.00000       0.00000       0.00000       0.00000       0.00000       0.00000       0.00000       0.00000       0.00000       0.00000       0.00000       0.00000       0.00000       0.00000       0.00000       0.00000       0.00000       0.00000       0.00000       0.00000       0.00000       0.00000       0.00000       0.00000       0.00000       0.00000       0.00000       0.00000
   0  14 2093.3542    0.6142  0.9194  9.6910  0.0000  0.1928   0.1362   0.6938    0.7333   0.0000    -0.0000       0.00000       0.00000       0.00000       0.00000       0.00000       0.00000       0.00000       0.00000       0.00000       0.00000       0.00000       0.00000       0.00000       0.00000       0.00000       0.00000       0.00000       0.00000       0.00000       0.00000       0.00000       0.00000       0.00000       0.00000       0.00000       0.00000       0.00000       0.00000       0.00000       0.00000       0.00000       0.00000       0.00000       0.00000       0.00000
   0  16 2362.8571    1.6355  0.2987 10.8825  0.0000  0.0826   0.3553   0.1875    0.5696   0.0000    -0.0000       0.00000       0.00000       0.00000       0.00000       0.00000       0.00000       0.00000       0.00000       0.00000       0.00000       0.00000       0.00000       0.00000       0.00000       0.00000       0.00000       0.00000       0.00000       0.00000       0.00000       0.00000       0.00000       0.00000       0.00000       0.00000       0.00000       0.00000       0.00000       0.00000       0.00000       0.00000       0.00000       0.00000       0.00000       0.00000
   0  23 3303.4549    2.9480  1.5000 12.9879 -0.1459  0.2870   0.4722   0.6448    0.8274   0.0000    -0.0000       0.00000       0.00000       0.00000       0.00000       0.00000       0.00000       0.00000       0.00000       0.00000       0.00000       0.00000       0.00000       0.00000       0.00000       0.00000       0.00000       0.00000       0.00000       0.00000       0.00000       0.00000       0.00000       0.00000       0.00000       0.00000       0.00000       0.00000       0.00000       0.00000       0.00000       0.00000       0.00000       0.00000       0.00000       0.00000
   0  24 3438.5662    3.1338  1.5031  7.6406  0.0000  0.2359   0.4622   0.6121  110.9553   0.0000    -0.0000       0.00000       0.00000       0.00000       0.00000       0.00000       0.00000       0.00000       0.00000       0.00000       0.00000       0.00000       0.00000       0.00000       0.00000       0.00000       0.00000       0.00000       0.00000       0.00000       0.00000       0.00000       0.00000       0.00000       0.00000       0.00000       0.00000       0.00000       0.00000       0.00000       0.00000       0.00000       0.00000       0.00000       0.00000       0.00000
   0  25 3574.1232    3.0265  2.8782 10.0966 -0.0244  0.3240   0.2429   1.1396    6.5965   0.0000    -0.0000       0.00000       0.00000       0.00000       0.00000       0.00000       0.00000       0.00000       0.00000       0.00000       0.00000       0.00000       0.00000       0.00000       0.00000       0.00000       0.00000       0.00000       0.00000       0.00000       0.00000       0.00000       0.00000       0.00000       0.00000       0.00000       0.00000       0.00000       0.00000       0.00000       0.00000       0.00000       0.00000       0.00000       0.00000       0.00000
   1  14 2156.7095    0.8101  1.0802  8.7062  0.0000  0.1129   0.0609   0.2577    0.9958   0.0000   333.8576       136.101       0.00000       0.00000       0.00000       0.00000       0.00000       0.00000       0.00000       0.00000       0.00000       0.00000       0.00000       0.00000       0.00000       0.00000       0.00000       0.00000       157.966       70.1160       0.00000       0.00000       0.00000       0.00000       0.00000       0.00000       0.00000       0.00000       0.00000       0.00000       0.00000       0.00000       0.00000       0.00000       0.00000       0.00000
   1  16 2425.5700    1.3231  1.2687  9.8786  0.0000  0.1148   0.0934   0.2963    0.7904   0.0000   434.0627       69.6646       0.00000       0.00000       0.00000       0.00000       0.00000       0.00000       0.00000       0.00000       0.00000       0.00000       0.00000       0.00000       0.00000       0.00000       0.00000       0.00000       146.764       74.8000       0.00000       0.00000       0.00000       0.00000       0.00000       0.00000       0.00000       0.00000       0.00000       0.00000       0.00000       0.00000       0.00000       0.00000       0.00000       0.00000
   1  21 3098.1276    4.1861  0.7164 12.7594  0.0000  0.0758   0.3605   0.2679    0.5926   0.0000   489.6865       24.8156       0.00000       0.00000       0.00000       0.00000       0.00000       0.00000       0.00000       0.00000       0.00000       0.00000       0.00000       0.00000       0.00000       0.00000       0.00000       0.00000       100.065       47.7087       0.00000       0.00000       0.00000       0.00000       0.00000       0.00000       0.00000       0.00000       0.00000       0.00000       0.00000       0.00000       0.00000       0.00000       0.00000       0.00000
   1  24 3504.0618    2.6146  1.7384 12.2792  0.0013  0.1686   0.1835   0.5543    0.4979   0.0000   820.6716      -85.5897       0.00000       0.00000       0.00000       0.00000       0.00000       0.00000       0.00000       0.00000       0.00000       0.00000       0.00000       0.00000       0.00000       0.00000       0.00000       0.00000       143.165       148.341       0.00000       0.00000       0.00000       0.00000       0.00000       0.00000       0.00000       0.00000       0.00000       0.00000       0.00000       0.00000       0.00000       0.00000       0.00000       0.00000
   2  10 1674.3968    0.2965  0.3679  9.6179  0.0000  0.1036   0.0452   0.1550    0.1530   0.0000   489.0293      -18.5276      -6.58080      -5.72376       0.00000       0.00000       0.00000       0.00000       0.00000       0.00000       0.00000       0.00000       0.00000       0.00000       0.00000       0.00000       0.00000       0.00000       86.1294       64.3671       39.4561       11.6079       0.00000       0.00000       0.00000       0.00000       0.00000       0.00000       0.00000       0.00000       0.00000       0.00000       0.00000       0.00000       0.00000       0.00000
   2  12 1945.7480    0.5365  0.5932  9.0346  0.0000  0.0782   0.0421   0.1555    0.3165   0.0000   381.1560      -25.0008      -16.7163      -11.2794       0.00000       0.00000       0.00000       0.00000       0.00000       0.00000       0.00000       0.00000       0.00000       0.00000       0.00000       0.00000       0.00000       0.00000       56.0539       46.1032       32.4511       10.5068       0.00000       0.00000       0.00000       0.00000       0.00000       0.00000       0.00000       0.00000       0.00000       0.00000       0.00000       0.00000       0.00000       0.00000
   2  13 2081.8727    0.7018  1.1853  8.4686  0.0000  0.1123   0.0437   0.2377    0.8648   0.0000   378.3119      -46.1610       36.8043       11.3010       0.00000       0.00000       0.00000       0.00000       0.00000       0.00000       0.00000       0.00000       0.00000       0.00000       0.00000       0.00000       0.00000       0.00000       90.1553       67.6226       33.0745       11.4612       0.00000       0.00000       0.00000       0.00000       0.00000       0.00000       0.00000       0.00000       0.00000       0.00000       0.00000       0.00000       0.00000       0.00000
   2  14 2217.4526    0.8497  1.2448  8.9157  0.0000  0.0786   0.0516   0.2735    0.8023   0.0000   343.1637       26.4642       16.7684      -6.58495       0.00000       0.00000       0.00000       0.00000       0.00000       0.00000       0.00000       0.00000       0.00000       0.00000       0.00000       0.00000       0.00000       0.00000       56.4772       46.9781       27.7037       10.2618       0.00000       0.00000       0.00000       0.00000       0.00000       0.00000       0.00000       0.00000       0.00000       0.00000       0.00000       0.00000       0.00000       0.00000
   2  15 2352.2360    1.3046  0.8501  9.4966  0.0000  0.0606   0.0808   0.1650    0.8083   0.0000   485.7140      -33.6912      -40.5745       12.6183       0.00000       0.00000       0.00000       0.00000       0.00000       0.00000       0.00000       0.00000       0.00000       0.00000       0.00000       0.00000       0.00000       0.00000       42.6162       35.4969       22.5576       8.10942       0.00000       0.00000       0.00000       0.00000       0.00000       0.00000       0.00000       0.00000       0.00000       0.00000       0.00000       0.00000       0.00000       0.00000
   2  16 2485.7736    1.7148  1.2502  1.7076  0.0000  0.0790   0.0971   0.2097 1000.0000   0.0000   441.2234      -42.6222      -2.49389       16.3986       0.00000       0.00000       0.00000       0.00000       0.00000       0.00000       0.00000       0.00000       0.00000       0.00000       0.00000       0.00000       0.00000       0.00000       47.8189       43.6470       30.3470       11.7794       0.00000       0.00000       0.00000       0.00000       0.00000       0.00000       0.00000       0.00000       0.00000       0.00000       0.00000       0.00000       0.00000       0.00000
   2  20 3024.5940    4.0491  0.6969  5.3873  0.0000  0.1044   0.2745   0.1611  434.8649   0.0000   521.6010      -34.3403       11.5324     -0.305026       0.00000       0.00000       0.00000       0.00000       0.00000       0.00000       0.00000       0.00000       0.00000       0.00000       0.00000       0.00000       0.00000       0.00000       84.7189       73.0222       28.5472       12.7285       0.00000       0.00000       0.00000       0.00000       0.00000       0.00000       0.00000       0.00000       0.00000       0.00000       0.00000       0.00000       0.00000       0.00000
   2  21 3159.7033    4.0425  1.3976  4.2251  0.0000  0.0751   0.2173   0.2893 1000.0000   0.0000   444.4995      -61.6737       13.4680      0.738715       0.00000       0.00000       0.00000       0.00000       0.00000       0.00000       0.00000       0.00000       0.00000       0.00000       0.00000       0.00000       0.00000       0.00000       46.9210       41.3801       30.0928       10.6703       0.00000       0.00000       0.00000       0.00000       0.00000       0.00000       0.00000       0.00000       0.00000       0.00000       0.00000       0.00000       0.00000       0.00000
   2  23 3430.6896    3.2386  2.9396  0.8225  0.0000  0.1308   0.1282   0.3641 1000.0000   0.0000   539.9812      -72.4681       53.0784       17.9407       0.00000       0.00000       0.00000       0.00000       0.00000       0.00000       0.00000       0.00000       0.00000       0.00000       0.00000       0.00000       0.00000       0.00000       95.6515       80.3297       44.8836       17.3889       0.00000       0.00000       0.00000       0.00000       0.00000       0.00000       0.00000       0.00000       0.00000       0.00000       0.00000       0.00000       0.00000       0.00000
   2  24 3566.6806    2.6510  2.9217 11.0894  0.0000  0.1385   0.1033   0.3633    0.5092   0.0000   536.5050      -32.1661       40.6890      -16.8764       0.00000       0.00000       0.00000       0.00000       0.00000       0.00000       0.00000       0.00000       0.00000       0.00000       0.00000       0.00000       0.00000       0.00000       108.703       87.5382       44.7735       16.4931       0.00000       0.00000       0.00000       0.00000       0.00000       0.00000       0.00000       0.00000       0.00000       0.00000       0.00000       0.00000       0.00000       0.00000
   3  13 2137.6659    0.7142  1.0134  9.5489  0.0000  0.1207   0.0516   0.2124    0.3641   0.0000   415.5688       52.6456      -13.6947      -1.60257      -2.05156      -2.19397       0.00000       0.00000       0.00000       0.00000       0.00000       0.00000       0.00000       0.00000       0.00000       0.00000       0.00000       0.00000       78.0289       73.5190       45.0767       18.9760       6.85453       1.72014       0.00000       0.00000       0.00000       0.00000       0.00000       0.00000       0.00000       0.00000       0.00000       0.00000       0.00000       0.00000
   3  14 2273.3403    0.8731  0.8203  9.8263  0.0000  0.0628   0.0537   0.1800    0.3121   0.0000   483.6493      -24.6175       2.00557       9.53302       2.61698     -0.459756       0.00000       0.00000       0.00000       0.00000       0.00000       0.00000       0.00000       0.00000       0.00000       0.00000       0.00000       0.00000       33.5948       29.2503       23.6689       13.3837       6.21472       1.58754       0.00000       0.00000       0.00000       0.00000       0.00000       0.00000       0.00000       0.00000       0.00000       0.00000       0.00000       0.00000
   3  15 2407.5871    1.5073  0.7194 10.5933  0.0000  0.0661   0.1067   0.1441    0.4358   0.0000   478.4427      -37.3167      -1.94826       17.2641      -9.44077     -0.645201       0.00000       0.00000       0.00000       0.00000       0.00000       0.00000       0.00000       0.00000       0.00000       0.00000       0.00000       0.00000       28.4383       30.3045       26.6096       11.4233       8.06686       2.15797       0.00000       0.00000       0.00000       0.00000       0.00000       0.00000       0.00000       0.00000       0.00000       0.00000       0.00000       0.00000
   3  16 2541.8202    1.7912  0.7777 10.3042  0.0000  0.0753   0.1132   0.1343    0.8066   0.0000   468.8225      -26.1499       27.1861      -4.06387      -1.28730       3.66289       0.00000       0.00000       0.00000       0.00000       0.00000       0.00000       0.00000       0.00000       0.00000       0.00000       0.00000       0.00000       41.7782       39.9411       31.9557       14.2078       8.17954       1.90469       0.00000       0.00000       0.00000       0.00000       0.00000       0.00000       0.00000       0.00000       0.00000       0.00000       0.00000       0.00000
   3  18 2811.3754    3.0147  0.9219  2.8675  0.0000  0.0603   0.1565   0.1540 1000.0000   0.0000   436.1189      -8.31053       25.7570      -11.0555      -4.69821     -0.215975       0.00000       0.00000       0.00000       0.00000       0.00000       0.00000       0.00000       0.00000       0.00000       0.00000       0.00000       0.00000       26.8029       29.4636       22.6574       11.0392       6.67742       2.01046       0.00000       0.00000       0.00000       0.00000       0.00000       0.00000       0.00000       0.00000       0.00000       0.00000       0.00000       0.00000
   3  19 2946.9406    3.3019  0.9129 11.5486  0.0000  0.0639   0.1857   0.1460    0.7384   0.0000   399.5360      -45.4259       4.39451      -1.90379      -1.34956      0.117099       0.00000       0.00000       0.00000       0.00000       0.00000       0.00000       0.00000       0.00000       0.00000       0.00000       0.00000       0.00000       30.7178       30.8303       23.8647       12.3428       6.70585       1.89291       0.00000       0.00000       0.00000       0.00000       0.00000       0.00000       0.00000       0.00000       0.00000       0.00000       0.00000       0.00000
   3  20 3082.1613    3.8648  1.1161  6.7388  0.0000  0.0782   0.1876   0.1713   86.2284   0.0000   473.2889       7.50802      -9.15219      -22.5006      -5.75753      -1.62153       0.00000       0.00000       0.00000       0.00000       0.00000       0.00000       0.00000       0.00000       0.00000       0.00000       0.00000       0.00000       51.8243       48.5217       30.1142       13.8215       5.28257       1.41230       0.00000       0.00000       0.00000       0.00000       0.00000       0.00000       0.00000       0.00000       0.00000       0.00000       0.00000       0.00000
   3  21 3217.7707    3.8124  1.2575 12.1962  0.0000  0.0691   0.1987   0.1989    0.4923   0.0000   432.3117       8.03088       6.39252      -28.9656       6.66725       1.41418       0.00000       0.00000       0.00000       0.00000       0.00000       0.00000       0.00000       0.00000       0.00000       0.00000       0.00000       0.00000       31.7629       32.1931       25.9708       13.3625       7.33870       2.14135       0.00000       0.00000       0.00000       0.00000       0.00000       0.00000       0.00000       0.00000       0.00000       0.00000       0.00000       0.00000
   3  22 3353.2906    3.3851  1.8096 11.7994  0.0128  0.0991   0.1491   0.2295    0.3938   0.0000   448.3413       15.4067      -8.89194      -16.9519       2.96015      -3.04618       0.00000       0.00000       0.00000       0.00000       0.00000       0.00000       0.00000       0.00000       0.00000       0.00000       0.00000       0.00000       51.1026       44.3269       37.2321       22.9988       10.1010       2.56570       0.00000       0.00000       0.00000       0.00000       0.00000       0.00000       0.00000       0.00000       0.00000       0.00000       0.00000       0.00000
   3  23 3489.4612    2.8510  3.2003 10.6249  0.0000  0.1143   0.0901   0.3128    0.3646   0.0000   497.4608      -32.6042       13.7509      -3.87173       4.79888      -1.03477       0.00000       0.00000       0.00000       0.00000       0.00000       0.00000       0.00000       0.00000       0.00000       0.00000       0.00000       0.00000       55.2598       56.1557       40.2009       25.0605       10.7704       3.55731       0.00000       0.00000       0.00000       0.00000       0.00000       0.00000       0.00000       0.00000       0.00000       0.00000       0.00000       0.00000
   3  24 3625.9443    2.2739  3.3815 11.2164  0.0073  0.1313   0.0806   0.4017    0.1968   0.0000   419.3928       9.85243       47.8298      -24.4218      -11.8481      0.531949       0.00000       0.00000       0.00000       0.00000       0.00000       0.00000       0.00000       0.00000       0.00000       0.00000       0.00000       0.00000       65.8554       62.5980       49.4700       27.7655       13.8556       3.75658       0.00000       0.00000       0.00000       0.00000       0.00000       0.00000       0.00000       0.00000       0.00000       0.00000       0.00000       0.00000
   4  10 1777.9599    0.3076  0.1762  8.9963 -0.0087  0.0309   0.0372   0.0622    0.0878   0.0000   438.8350      -12.0800       1.82452     -0.878045      -2.39968     -0.766090      0.128682     -0.163855       0.00000       0.00000       0.00000       0.00000       0.00000       0.00000       0.00000       0.00000       0.00000       0.00000       13.6949       14.9975       12.2011       6.67440       3.25645       1.89541      0.654832      0.183918       0.00000       0.00000       0.00000       0.00000       0.00000       0.00000       0.00000       0.00000       0.00000       0.00000
   4  13 2188.3841    0.7965  0.9400  8.0943 -0.0028  0.0624   0.0416   0.1487    1.0980   0.0000   416.6439       6.72231       7.53101       12.3237       3.17765     -0.302327      -1.78418     -0.196315       0.00000       0.00000       0.00000       0.00000       0.00000       0.00000       0.00000       0.00000       0.00000       0.00000       24.5860       24.6810       24.6485       14.5929       8.25657       5.14691       1.98984      0.383521       0.00000       0.00000       0.00000       0.00000       0.00000       0.00000       0.00000       0.00000       0.00000       0.00000
   4  14 2324.0855    1.1019  0.7235  9.5125 -0.0018  0.0560   0.0580   0.1440    0.5582   0.0000   449.9088       20.2028      -11.5088      -21.0124      -8.45938       2.48458      -1.24237      0.202513       0.00000       0.00000       0.00000       0.00000       0.00000       0.00000       0.00000       0.00000       0.00000       0.00000       21.9385       24.6233       20.4557       12.1174       7.10738       3.92405       1.60820      0.393983       0.00000       0.00000       0.00000       0.00000       0.00000       0.00000       0.00000       0.00000       0.00000       0.00000
   4  15 2458.4930    1.4662  0.8199 10.1454 -0.0079  0.0788   0.0808   0.1428    0.8290   0.0000   459.6405       24.1823       12.7834       14.6939       12.5326       8.72926       2.15227     -0.314832       0.00000       0.00000       0.00000       0.00000       0.00000       0.00000       0.00000       0.00000       0.00000       0.00000       24.9759       28.2621       23.4229       19.4181       11.5381       5.90061       2.23269      0.613191       0.00000       0.00000       0.00000       0.00000       0.00000       0.00000       0.00000       0.00000       0.00000       0.00000
   4  16 2593.0900    1.7385  0.9567 11.1360 -0.0203  0.0693   0.0948   0.1929    0.5582   0.0000   444.4139      -84.0690       39.8955       21.8637      -2.16233      -10.5793       1.82188      0.737636       0.00000       0.00000       0.00000       0.00000       0.00000       0.00000       0.00000       0.00000       0.00000       0.00000       24.3925       28.2867       23.0362       18.3112       10.4115       5.97001       2.07671      0.550695       0.00000       0.00000       0.00000       0.00000       0.00000       0.00000       0.00000       0.00000       0.00000       0.00000
   4  17 2728.4235    2.6734  0.9077  2.9499  0.0000  0.0634   0.1210   0.1352 1000.0000   0.0000   424.5856       40.1149       11.9884      -19.8816       10.0608       1.64446       0.00000       0.00000       0.00000       0.00000       0.00000       0.00000       0.00000       0.00000       0.00000       0.00000       0.00000       0.00000       21.9371       26.2276       19.7152       14.9985       6.85101       4.67900       1.53574      0.474905       0.00000       0.00000       0.00000       0.00000       0.00000       0.00000       0.00000       0.00000       0.00000       0.00000
   4  19 3000.1296    4.0155  0.8778  2.9134  0.0000  0.0517   0.1973   0.1294 1000.0000   0.0000   414.8640      -13.5991       28.1253     -0.516562       7.51886       1.22024       0.00000       0.00000       0.00000       0.00000       0.00000       0.00000       0.00000       0.00000       0.00000       0.00000       0.00000       0.00000       18.8544       23.8301       16.5593       12.9496       5.74377       3.85642       1.14852      0.441992       0.00000       0.00000       0.00000       0.00000       0.00000       0.00000       0.00000       0.00000       0.00000       0.00000
   4  20 3135.8155    4.0604  0.8813 11.8235  0.0014  0.0680   0.2140   0.1325    0.7091   0.0000   427.3162       2.13326       23.9886      -4.97628      0.838546      0.952081      0.248479      0.120980       0.00000       0.00000       0.00000       0.00000       0.00000       0.00000       0.00000       0.00000       0.00000       0.00000       30.6714       34.4570       26.2295       15.2784       9.91166       3.80130       1.72729      0.444611       0.00000       0.00000       0.00000       0.00000       0.00000       0.00000       0.00000       0.00000       0.00000       0.00000
   4  21 3271.6847    3.5896  1.4401 10.3555  0.0006  0.0931   0.1565   0.1866    2.2639   0.0000   395.4196      -5.08934      -22.1568       23.8601      -6.48515      -2.77091     0.0966699     -0.183919       0.00000       0.00000       0.00000       0.00000       0.00000       0.00000       0.00000       0.00000       0.00000       0.00000       26.8795       35.4229       29.0034       19.3564       15.0343       5.19739       3.00286      0.778479       0.00000       0.00000       0.00000       0.00000       0.00000       0.00000       0.00000       0.00000       0.00000       0.00000
   4  22 3408.0266    3.2572  1.7912 10.8693  0.0003  0.0775   0.1253   0.2216    0.6601   0.0000   458.0405       17.1080       45.3691      -13.2519     -0.766221      -11.1461       1.56910      -1.28246       0.00000       0.00000       0.00000       0.00000       0.00000       0.00000       0.00000       0.00000       0.00000       0.00000       29.6735       29.1843       26.5933       18.7540       12.0968       5.49975       2.24025      0.515288       0.00000       0.00000       0.00000       0.00000       0.00000       0.00000       0.00000       0.00000       0.00000       0.00000
   4  23 3544.5158    2.5341  2.4493 11.0743  0.0014  0.0971   0.0827   0.2594    0.2706   0.0000   421.8712       2.26446       8.80376       11.4856       1.66272     -0.641114       1.20055     -0.287653       0.00000       0.00000       0.00000       0.00000       0.00000       0.00000       0.00000       0.00000       0.00000       0.00000       37.3642       39.3813       35.5901       21.9737       14.0431       6.99796       2.96501      0.667840       0.00000       0.00000       0.00000       0.00000       0.00000       0.00000       0.00000       0.00000       0.00000       0.00000
   4  24 3681.5479    2.1405  4.3784 10.2239 -0.0019  0.1389   0.0535   0.3783    0.2695   0.0000   376.1904       53.2312      -5.42328       15.6789       23.6437       17.5177      -2.81896      -1.01012       0.00000       0.00000       0.00000       0.00000       0.00000       0.00000       0.00000       0.00000       0.00000       0.00000       49.6114       57.1700       48.0091       31.7228       21.1926       9.40050       4.32965       1.07423       0.00000       0.00000       0.00000       0.00000       0.00000       0.00000       0.00000       0.00000       0.00000       0.00000
   4  25 3818.7680    1.8205  5.5551 10.0412 -0.0010  0.1728   0.0404   0.4295    0.1938   0.0000   422.6000      -54.2695     -0.738545      -35.2602      -2.54944      -12.3511       2.46153     -0.605342       0.00000       0.00000       0.00000       0.00000       0.00000       0.00000       0.00000       0.00000       0.00000       0.00000       60.4982       65.2724       62.2040       39.2925       26.1026       13.3072       5.70691       1.23039       0.00000       0.00000       0.00000       0.00000       0.00000       0.00000       0.00000       0.00000       0.00000       0.00000
   5  10 1823.3029    0.3494  0.3851  9.1197 -0.0095  0.0513   0.0254   0.0831    0.0957   0.0000   431.1768      -4.05448       14.1271      -5.97767      -12.1337       2.98956     -0.503736     -0.116925     -0.334460   -0.00729669       0.00000       0.00000       0.00000       0.00000       0.00000       0.00000       0.00000       0.00000       19.7984       22.1367       18.7141       12.1901       7.81914       4.33598       1.92879      0.938179      0.333023     0.0657953       0.00000       0.00000       0.00000       0.00000       0.00000       0.00000       0.00000       0.00000
   5  11 1960.5241    0.4562  0.4837  9.1444  0.0005  0.0502   0.0286   0.0954    0.1205   0.0000   440.8820       3.71994      -6.01875      0.115393       2.60569    -0.0671481      -5.84066      0.343623      0.236629     0.0161083       0.00000       0.00000       0.00000       0.00000       0.00000       0.00000       0.00000       0.00000       11.8074       16.2993       14.2209       10.3604       8.31966       4.16001       2.81158      0.952827      0.432260     0.0994765       0.00000       0.00000       0.00000       0.00000       0.00000       0.00000       0.00000       0.00000
   5  12 2098.3733    0.6175  0.5423  9.4518 -0.0181  0.1123   0.0442   0.0993    0.1544   0.0000   444.3306       21.2320       5.40557      -1.93749       2.62545       3.08162       4.27052      -1.52034      0.119811    -0.0971066       0.00000       0.00000       0.00000       0.00000       0.00000       0.00000       0.00000       0.00000       49.3638       56.7335       48.6004       31.2565       14.5392       5.67268       3.68883      0.877508      0.474581      0.128436       0.00000       0.00000       0.00000       0.00000       0.00000       0.00000       0.00000       0.00000
   5  15 2506.0196    1.7766  0.7756  9.7095 -0.0021  0.0442   0.0799   0.1005    0.5005   0.0000   436.1427      0.146916       31.9414       3.36813       2.03562      0.517321      -1.08172      0.684663    -0.0313433     0.0718575       0.00000       0.00000       0.00000       0.00000       0.00000       0.00000       0.00000       0.00000       13.8241       15.1279       14.3853       9.72623       7.53294       4.22364       2.11656      0.921458      0.359896     0.0691064       0.00000       0.00000       0.00000       0.00000       0.00000       0.00000       0.00000       0.00000
   5  16 2641.2712    2.0911  0.8683 10.3743 -0.0123  0.0500   0.0974   0.1357    0.6315   0.0000   434.1570      -16.1439      -17.6121      -10.8726       7.71637      -5.78466      -3.06483      -1.03681    -0.0138170   -0.00712318       0.00000       0.00000       0.00000       0.00000       0.00000       0.00000       0.00000       0.00000       16.1948       14.8403       11.7958       12.3879       9.68120       5.75360       2.50648      0.934390      0.286179     0.0733800       0.00000       0.00000       0.00000       0.00000       0.00000       0.00000       0.00000       0.00000
   5  18 2913.6283    3.7505  0.6852 10.8927  0.0043  0.0478   0.1819   0.1252    1.3814   0.0000   440.5321       10.6006       1.91442       23.5302       12.2612       11.0124       1.73737     -0.555503     -0.154413    -0.0133025       0.00000       0.00000       0.00000       0.00000       0.00000       0.00000       0.00000       0.00000       15.0660       15.2590       13.2600       11.8104       8.69672       5.44477       2.16176       1.02408      0.276711     0.0758618       0.00000       0.00000       0.00000       0.00000       0.00000       0.00000       0.00000       0.00000
   5  19 3049.9787    4.2570  0.8260  2.7449  0.0000  0.0554   0.1869   0.1177 1000.0000   0.0000   432.2981      -32.3522       19.2067       12.8934      -1.89657      -7.17605       0.00000       0.00000       0.00000       0.00000       0.00000       0.00000       0.00000       0.00000       0.00000       0.00000       0.00000       0.00000       14.8127       21.1888       14.8159       14.9664       7.95259       6.22556       2.58699       1.48497      0.366672      0.129002       0.00000       0.00000       0.00000       0.00000       0.00000       0.00000       0.00000       0.00000
   5  20 3186.3189    3.9795  1.0052 11.3825 -0.0145  0.0723   0.1881   0.1562    2.7619   0.0000   441.7928      -28.8718       18.6772       2.50543       8.57815       6.32557      -4.12233      -2.43842     -0.265708    -0.0535851       0.00000       0.00000       0.00000       0.00000       0.00000       0.00000       0.00000       0.00000       18.5477       24.8110       18.6101       16.7607       10.9708       7.28776       3.62065       1.58538      0.492530      0.146661       0.00000       0.00000       0.00000       0.00000       0.00000       0.00000       0.00000       0.00000
   5  21 3322.4659    3.2972  1.1484 12.8379 -0.0168  0.0730   0.1573   0.1992    0.3771   0.0000   479.9252       8.59943      -16.6108      -11.5379       7.85111       5.68979      -2.70724       1.42370      0.678750     -0.173633       0.00000       0.00000       0.00000       0.00000       0.00000       0.00000       0.00000       0.00000       20.4527       23.0540       22.9565       16.0443       12.3851       6.54637       4.26344       1.58181      0.637692      0.121214       0.00000       0.00000       0.00000       0.00000       0.00000       0.00000       0.00000       0.00000
   5  22 3459.3023    3.1434  2.2010  8.6584 -0.0006  0.0866   0.0914   0.2314    4.5692   0.0000   426.3132       27.8519       13.0165       25.9189       6.85784      -10.1259       2.28316      -3.28478     -0.298106   0.000108185       0.00000       0.00000       0.00000       0.00000       0.00000       0.00000       0.00000       0.00000       23.7707       28.7047       24.8898       20.7257       14.9630       8.77022       4.67936       1.94834      0.681611      0.161571       0.00000       0.00000       0.00000       0.00000       0.00000       0.00000       0.00000       0.00000
   5  23 3596.6126    2.4256  3.7917  9.4370 -0.0037  0.1179   0.0556   0.2971    0.8956   0.0000   464.0155      -42.7825      -10.3005       25.7838       19.8586       5.21106     -0.913085      -6.31554     -0.101404     -0.179289       0.00000       0.00000       0.00000       0.00000       0.00000       0.00000       0.00000       0.00000       34.9241       40.9731       38.0298       30.8982       20.3927       13.5519       7.10875       3.26411       1.01587      0.219358       0.00000       0.00000       0.00000       0.00000       0.00000       0.00000       0.00000       0.00000
   5  24 3734.0148    2.1279  4.8978  9.5587 -0.0052  0.1395   0.0429   0.3640    0.4182   0.0000   417.5881      -69.2632       6.39605      -1.77009       16.7590       19.6476      -11.0736      -2.24063      -1.75608   -0.00420509       0.00000       0.00000       0.00000       0.00000       0.00000       0.00000       0.00000       0.00000       40.5719       44.6864       43.3154       34.2685       24.8889       14.7197       8.62653       3.45418       1.18529      0.241939       0.00000       0.00000       0.00000       0.00000       0.00000       0.00000       0.00000       0.00000
   6  14 2415.5581    1.3864  0.8984 10.0233 -0.0051  0.0500   0.0549   0.1017    0.2317   0.0000   443.8127      -1.68536      0.793652       23.5628       5.90017      -14.3989     0.0486067      0.824658      0.685380    -0.0877990    -0.0463569   0.000555460       0.00000       0.00000       0.00000       0.00000       0.00000       0.00000       11.7567       14.9120       13.7756       10.6289       8.75536       5.06358       3.43355       1.56846      0.860893      0.282810      0.112631     0.0215903       0.00000       0.00000       0.00000       0.00000       0.00000       0.00000
   6  15 2551.0233    1.7422  1.0132 10.6311  0.0019  0.0509   0.0674   0.1248    0.2171   0.0000   462.3248       11.6289       23.5453       4.41432      -10.4025       1.93558       3.60440       2.11748     -0.565520    -0.0687702    -0.0324996     0.0115099       0.00000       0.00000       0.00000       0.00000       0.00000       0.00000       12.9191       15.5455       13.4731       11.1142       8.67329       5.89806       3.32522       1.74131      0.733365      0.304215     0.0926782     0.0207761       0.00000       0.00000       0.00000       0.00000       0.00000       0.00000
   6  16 2686.9936    2.2355  0.9014 11.3803 -0.0015  0.0494   0.0936   0.1246    0.1871   0.0000   439.6719      -5.70019       1.76636      -3.82067      -8.23807      -1.90250      -2.92565       1.65668      0.634920     -0.390427     -0.115421     0.0238510       0.00000       0.00000       0.00000       0.00000       0.00000       0.00000       14.1897       17.8275       15.3822       12.4971       8.39733       5.02162       3.04869       1.49530      0.725963      0.265652     0.0917942     0.0182546       0.00000       0.00000       0.00000       0.00000       0.00000       0.00000
   6  17 2823.6977    3.0116  0.9138 10.7974 -0.0008  0.0458   0.1166   0.1045    0.4553   0.0000   463.5522       7.87449       2.79902      -8.48419      0.840469      -1.44218      -1.65540      -1.98767     -0.462151      0.310789    -0.0791401    -0.0220290       0.00000       0.00000       0.00000       0.00000       0.00000       0.00000       11.6519       13.9450       13.0188       10.0075       7.64333       5.23738       3.06467       1.43002      0.756250      0.287755     0.0901177     0.0184320       0.00000       0.00000       0.00000       0.00000       0.00000       0.00000
   6  18 2960.6326    3.4944  0.8978 10.6823 -0.0070  0.0422   0.1358   0.1094    0.6880   0.0000   442.1208       3.06338       4.09721       24.9753       19.7439      -4.25521      -1.16535      0.993519    -0.0344002      0.165450    -0.0563991    0.00376945       0.00000       0.00000       0.00000       0.00000       0.00000       0.00000       11.5654       12.1449       10.4025       8.95008       8.16761       5.34419       3.01725       1.44913      0.587262      0.226040     0.0763587     0.0148095       0.00000       0.00000       0.00000       0.00000       0.00000       0.00000
   6  19 3097.2021    3.9813  1.0149 10.9588 -0.0035  0.0542   0.1525   0.1099    0.8800   0.0000   428.5962      -3.36270       14.5800      -9.99455      -9.65665      -3.97318      0.272202     -0.635318     -0.263753     -0.359502   -0.00616405  -0.000496224       0.00000       0.00000       0.00000       0.00000       0.00000       0.00000       14.7411       17.9156       15.4095       12.0851       10.2440       5.96836       3.63278       1.82872      0.764500      0.296224      0.109441     0.0210853       0.00000       0.00000       0.00000       0.00000       0.00000       0.00000
   6  20 3233.9418    3.7885  1.4612  0.2447  0.0000  0.0565   0.1163   0.1357 1000.0000   0.0000   443.9404       18.8294       21.6693       9.34149       5.77061       3.98631       0.00000       0.00000       0.00000       0.00000       0.00000       0.00000       0.00000       0.00000       0.00000       0.00000       0.00000       0.00000       14.5739       17.2992       15.5227       13.1106       9.72769       6.38212       3.85621       2.08009      0.900113      0.350008      0.106289     0.0231868       0.00000       0.00000       0.00000       0.00000       0.00000       0.00000
   6  21 3370.8623    3.3827  1.6939 10.9992  0.0123  0.0708   0.1083   0.1765    0.5661   0.0000   447.0227       11.5158       26.4831       32.3206       2.92242      -5.42498       3.92697      -2.19430     -0.840865     -0.441316      0.290538  -0.000129151       0.00000       0.00000       0.00000       0.00000       0.00000       0.00000       16.7683       20.0752       18.4620       16.2762       12.0334       8.46911       5.03587       2.61927       1.24492      0.484486      0.143997     0.0304993       0.00000       0.00000       0.00000       0.00000       0.00000       0.00000
   6  22 3508.0721    2.7399  2.3099 11.1874 -0.0239  0.0942   0.0774   0.2214    0.3902   0.0000   453.0649       31.5337      -33.2796       32.0742       27.7221      -4.91937       6.73600       1.07908       1.73722     -0.809582    -0.0784973    -0.0932772       0.00000       0.00000       0.00000       0.00000       0.00000       0.00000       21.7098       27.3149       26.2795       20.6046       18.0116       11.9808       7.13252       4.66149       1.75439      0.766504      0.225120     0.0415872       0.00000       0.00000       0.00000       0.00000       0.00000       0.00000
   6  23 3645.8041    2.3917  3.1338 10.6380 -0.0104  0.1049   0.0598   0.2652    0.3067   0.0000   401.0564       26.9971       60.8728      -15.3141      -45.5436       9.53730       17.7758       2.17110      0.809345      -1.05588     -0.178072     0.0622142       0.00000       0.00000       0.00000       0.00000       0.00000       0.00000       24.8494       30.8997       28.3733       25.1066       19.5627       13.4115       8.91366       4.62443       2.29087      0.806412      0.240084     0.0480791       0.00000       0.00000       0.00000       0.00000       0.00000       0.00000
   6  25 3922.1868    1.6006  6.6802  9.7475 -0.0037  0.1662   0.0298   0.4587    0.1623   0.0000   470.4453       56.6717      -38.6929      -51.4463       2.08600       35.4633      -34.4630      -9.67428       2.72800       1.46632     -0.329082     0.0206312       0.00000       0.00000       0.00000       0.00000       0.00000       0.00000       39.4470       48.4906       46.7662       39.5469       31.3998       20.7389       14.0128       7.03333       3.57084       1.26347      0.403334     0.0738214       0.00000       0.00000       0.00000       0.00000       0.00000       0.00000
   7  12 2184.4506    0.8266  0.8106  8.9031  0.0010  0.0523   0.0318   0.1029    0.2002   0.0000   421.0353      -4.57802       12.9224      0.221486      -14.1586      -5.65765       4.22734      0.974035      -1.89804     -0.828993     -0.384946     0.0461301    -0.0168970    0.00595510       0.00000       0.00000       0.00000       0.00000       9.04524       13.8621       12.1445       10.8702       8.86850       5.56833       4.07876       2.27043       1.28578      0.635823      0.259555     0.0905944     0.0327222    0.00624968       0.00000       0.00000       0.00000       0.00000
   7  13 2322.0409    1.0835  0.9702  9.4396 -0.0137  0.0493   0.0405   0.1184    0.2046   0.0000   453.1749      -8.54429       25.2770       6.62018      0.875890       3.79879      -5.85182       2.60741      -1.34615      0.561034    -0.0474839    -0.0177266     0.0226054    0.00507953       0.00000       0.00000       0.00000       0.00000       10.7371       12.3485       9.98009       9.72154       8.65129       6.28990       4.25354       2.46736       1.20923      0.593974      0.216855     0.0747731     0.0224134    0.00477406       0.00000       0.00000       0.00000       0.00000
   7  14 2458.1233    1.4260  0.8382 10.1717 -0.0070  0.0490   0.0571   0.1144    0.1991   0.0000   437.8659      -2.99225      -6.78958      -7.39549       2.89395      -2.02547       5.48983      -7.37971      -1.06980     -0.287621     -0.100113     0.0755863   -0.00368299  -8.42478e-07       0.00000       0.00000       0.00000       0.00000       9.42275       10.8462       11.4847       9.89491       7.65124       5.74292       3.26642       2.53285       1.30704      0.574652      0.243442     0.0955114     0.0237058    0.00477037       0.00000       0.00000       0.00000       0.00000
   7  15 2594.2353    2.0502  1.0311 10.1230 -0.0016  0.0435   0.0711   0.1190    0.3233   0.0000   418.8663       28.8203       18.5639      -8.28800       1.18045       5.93664      -1.45783      -2.14423      0.608476      0.297543     -0.423547     -0.120273     0.0567660   0.000115045       0.00000       0.00000       0.00000       0.00000       10.7014       12.7277       12.3690       10.4302       7.59916       5.09000       3.23311       1.92791       1.07773      0.486088      0.216463     0.0715498     0.0203220    0.00385220       0.00000       0.00000       0.00000       0.00000
   7  16 2731.1146    2.5107  0.7500 11.2816  0.0062  0.0368   0.1052   0.1073    0.1905   0.0000   438.3591       5.13795       11.7744      0.928257      -1.34380      0.723724      -4.72956    -0.0234781     -0.885417     -0.616177   -0.00261304    -0.0424032    -0.0238017    0.00572032       0.00000       0.00000       0.00000       0.00000       9.23093       10.2211       9.72834       8.82950       6.52133       4.31450       2.87141       1.73687      0.954049      0.439893      0.168886     0.0544916     0.0153908    0.00306129       0.00000       0.00000       0.00000       0.00000
   7  17 2868.1759    3.2945  0.7153 11.6600 -0.0036  0.0463   0.1391   0.0905    0.2088   0.0000   432.8623       18.5296     -0.301781      -24.8970      -4.56693       8.06089      -6.06793      -3.10638       1.33995     -0.757172     -0.261720   -0.00592462     0.0413290    0.00587448       0.00000       0.00000       0.00000       0.00000       11.4065       14.6892       13.5308       10.7687       8.17434       5.04640       3.66791       1.85105       1.02616      0.490346      0.217840     0.0675955     0.0239528    0.00447951       0.00000       0.00000       0.00000       0.00000
   7  19 3142.6114    3.9323  0.9574 10.8705  0.0057  0.0526   0.1454   0.1126    0.5146   0.0000   442.0966      -10.9996      -10.6209      -7.60051     -0.535918      -13.5292       1.65209     -0.963875      -1.19130       1.02275     -0.160283    -0.0236757    -0.0295985  -0.000780444       0.00000       0.00000       0.00000       0.00000       15.2689       17.5040       17.4209       13.8817       9.02595       6.07741       4.14664       1.84548       1.09045      0.562573      0.263005     0.0718686     0.0200516    0.00371257       0.00000       0.00000       0.00000       0.00000
   7  20 3279.7847    3.5646  1.5233 10.9831 -0.0030  0.0602   0.1071   0.1322    0.3976   0.0000   436.2726       1.03690       3.46649       10.9023       10.9326      -7.64534      -2.22959      -1.59908     -0.116175      0.304657     -0.672839    -0.0972610    -0.0220557  -0.000812738       0.00000       0.00000       0.00000       0.00000       13.6517       16.4372       13.5279       13.2737       10.4506       7.94381       4.94785       2.95627       1.54791      0.678675      0.293741      0.102636     0.0269437    0.00631249       0.00000       0.00000       0.00000       0.00000
   7  21 3417.4893    3.1047  1.8406 10.3213  0.0045  0.0638   0.0789   0.1463    0.4264   0.0000   439.9781     -0.285661       30.3764      -5.45345      -2.26146       3.92320       1.84585      -1.33214     -0.464594      0.261393      0.423051    -0.0227525    -0.0463507    0.00588273       0.00000       0.00000       0.00000       0.00000       13.3249       15.6072       15.9481       13.0237       10.8195       8.25272       5.27129       3.02422       1.82783      0.709606      0.373154      0.125474     0.0345468    0.00609297       0.00000       0.00000       0.00000       0.00000
   7  22 3555.1791    2.6200  2.8738 10.5340 -0.0047  0.0795   0.0562   0.2053    0.2386   0.0000   451.9125       4.22502       28.8474      -2.64249      -16.7840      -7.41537      -3.66606      -1.51432       4.12119      -3.07631      0.197387    -0.0797364   -0.00387035     0.0156115       0.00000       0.00000       0.00000       0.00000       16.8017       21.3887       20.4956       17.5222       13.9185       9.91456       6.56920       3.91422       2.08003       1.05086      0.425791      0.153892     0.0443919    0.00826254       0.00000       0.00000       0.00000       0.00000
   7  25 3970.1702    1.5562  7.2585  9.5361  0.0018  0.1686   0.0250   0.4277    0.1333   0.0000   466.9273      -34.2199       41.5426      -20.7336      -2.66308      -15.8545      -20.9223      -13.0363       3.07682       3.04445      0.552620     -0.262656    -0.0305244     0.0121264       0.00000       0.00000       0.00000       0.00000       32.2087       43.3026       42.1621       36.2350       30.8372       21.7130       14.9374       9.42722       4.90653       2.61146       1.01960      0.374737      0.105920     0.0189245       0.00000       0.00000       0.00000       0.00000
   8  12 2225.0971    0.9013  0.7121  9.7110 -0.0040  0.0555   0.0398   0.0941    0.1324   0.0000   450.2766       5.30456       9.91728      -5.52087      -6.29970       4.18964      -1.64004     -0.578487      -1.04241     -0.200771      0.326432     -0.111403     0.0409235   -0.00548987    0.00255627    0.00115541       0.00000       0.00000       7.99692       13.6689       8.84233       12.2975       6.92428       7.38824       4.02855       3.23501       1.56614       1.03876      0.427097      0.221254     0.0723441     0.0310742    0.00568039    0.00203467       0.00000       0.00000
   8  15 2636.0916    2.1732  0.9120 10.3997  0.0035  0.0405   0.0746   0.0999    0.2514   0.0000   435.0283       2.66893       10.2552       6.41159      -1.30006      -8.16536      -2.29154     -0.373213      -1.08970      0.765050      0.353809     0.0732005    -0.0569316     0.0328356     0.0100786  -0.000258368       0.00000       0.00000       7.84792       8.45398       9.00513       8.52350       6.39462       5.10285       3.84388       2.39614       1.25977      0.721224      0.391724      0.170908     0.0619506     0.0198601    0.00483957   0.000868083       0.00000       0.00000
   8  16 2773.7077    2.8645  0.7968 10.8209  0.0000  0.0344   0.1015   0.0891    0.2568   0.0000   436.5953      0.924390       13.7782     -0.486019       2.27318       1.11382       1.21846      0.517654     -0.685173     -0.294445     0.0530228      0.164404    0.00266223     0.0102978   -0.00308936   0.000695986       0.00000       0.00000       6.61879       7.72137       7.84695       6.76367       5.72733       4.34759       3.08669       1.99843       1.13303      0.572649      0.341092      0.123969     0.0532263     0.0170238    0.00439200   0.000743778       0.00000       0.00000
   8  17 2911.4636    3.2298  0.7791 11.7951 -0.0073  0.0384   0.1145   0.0905    0.1695   0.0000   426.8109      -5.73868       2.44669      0.819051      -11.1651      -9.03152       6.16749      -1.38910      0.947328      0.639892      0.106833     -0.101987     0.0262296    -0.0402616  -0.000908245  -0.000802714       0.00000       0.00000       6.76563       9.23868       7.98222       7.65897       6.17042       4.71789       3.30445       2.21147       1.16553      0.726250      0.304285      0.157300     0.0490370     0.0190444    0.00495319    0.00104144       0.00000       0.00000
   8  18 3049.1248    3.8909  0.7742 12.1357 -0.0028  0.0388   0.1367   0.0848    0.1848   0.0000   437.1111      -3.00904       21.0869       3.43515       4.40820     -0.508935      -2.63146       3.57370      0.607327     0.0360440     -0.377687      0.174925     0.0121874     0.0158594   0.000278773  -0.000269848       0.00000       0.00000       7.74344       9.62426       9.57286       7.98826       6.87451       4.79449       3.25118       2.24929       1.21119      0.704742      0.322373      0.145826     0.0503861     0.0192998    0.00498355   0.000862007       0.00000       0.00000
   8  19 3186.6978    3.8268  1.0598 12.1602  0.0052  0.0466   0.1245   0.1132    0.2064   0.0000   439.2465       4.63256       8.38712      -17.4703       2.06556      -4.12251      0.481037     -0.972820       1.16691     -0.593655      0.627991    -0.0434128    -0.0747240    0.00453659  -0.000975303    0.00138123       0.00000       0.00000       8.77273       10.3745       10.6561       9.46964       7.61509       5.87238       4.00070       2.49494       1.76312      0.805687      0.476948      0.164750     0.0813237     0.0226806    0.00599604    0.00106359       0.00000       0.00000
   8  20 3324.3499    3.4228  1.3452 12.1703 -0.0005  0.0596   0.1057   0.1275    0.1709   0.0000   437.3691       14.4415       28.6726      -16.2162      0.191241      -8.25625       2.17393      -1.54776       1.09248      0.700621    -0.0210610     -0.259253     -0.111358   -0.00822201   -0.00131552   0.000722772       0.00000       0.00000       10.6677       13.6345       12.5864       11.7387       9.42492       7.75003       5.34210       3.38478       2.10504       1.05680      0.554275      0.227070     0.0984562     0.0295232    0.00765350    0.00153544       0.00000       0.00000
   8  21 3462.4084    2.8912  2.1612 11.3020 -0.0022  0.0658   0.0667   0.1713    0.1359   0.0000   423.1898      -15.0507       4.15105       6.68434      -7.09805       2.14271      -2.70587       1.10644      0.711127     -0.620469     -0.545052     0.0634278     -0.131728   -0.00854906    0.00868391   9.30857e-06       0.00000       0.00000       12.1625       14.9040       14.8154       12.3066       11.4165       8.61049       6.32613       3.92644       2.48964       1.25523      0.645087      0.271047      0.112604     0.0356543    0.00982132    0.00153575       0.00000       0.00000
   8  22 3600.6112    2.2854  3.2873 10.8473 -0.0118  0.0965   0.0469   0.2257    0.1291   0.0000   426.7142      -10.4589       10.5951       2.72875      -23.7578      -2.80383       2.83318      0.287514       1.40727       1.95109     0.0529063      0.652940    0.00468452   -0.00783732    -0.0218732  -0.000858189       0.00000       0.00000       16.1587       22.3074       20.8890       18.4191       17.0177       11.5071       9.34143       5.45594       3.44071       1.99937      0.801896      0.449449      0.152107     0.0506418     0.0157906    0.00255085       0.00000       0.00000
   8  23 3739.3775    2.0202  4.2625 10.3698 -0.0071  0.1101   0.0364   0.2693    0.1370   0.0000   410.3676      -25.9382       36.3485       9.24052      -34.5944      -17.3935       10.4221       10.8155      -1.34035      -6.54454    -0.0962272    0.00705672      0.133739    -0.0664112    -0.0182458    0.00203297       0.00000       0.00000       20.0014       25.4891       25.3646       22.4821       19.6124       14.1186       9.98288       6.71761       4.11269       2.26973       1.11447      0.482534      0.189274     0.0626406     0.0164222    0.00272657       0.00000       0.00000
   8  24 3878.5530    1.6264  5.3920 10.0757 -0.0087  0.1273   0.0273   0.3148    0.1099   0.0000   458.6102      -61.9381     -0.474410      -29.0817       40.4186       9.20060      -4.97857      -4.86600       9.03175      -3.64748      -3.67269     -0.285645     0.0457719     0.0751980    0.00483829   -0.00721951       0.00000       0.00000       23.4920       29.3178       29.5294       25.5330       23.1173       16.0445       12.2239       7.80256       4.93648       2.62970       1.37633      0.567480      0.227309     0.0716597     0.0201571    0.00307160       0.00000       0.00000
   8  25 4017.2407    1.3903  7.3467  9.5943 -0.0017  0.1590   0.0207   0.4163    0.0996   0.0000   437.8999       21.8735      -46.3245      -40.6016      -13.1626       14.7640       9.04902       6.97355      0.629420      -8.58804      -1.30742       2.40242      0.363091     -0.306019    -0.0218473   -0.00755532       0.00000       0.00000       28.3681       36.8207       37.1871       31.8756       28.7016       20.4406       15.9708       9.99903       6.11767       3.62341       1.59746      0.825313      0.288231     0.0946336     0.0259251    0.00396652       0.00000       0.00000
   8  27 4296.5342    0.9955 11.9866  9.2954 -0.0021  0.2488   0.0153   0.6665    0.0778   0.0000   458.8134      -52.4939       113.415      -60.3356      -13.5025      0.259901       21.3882      -6.09508       1.23976       2.35556      -4.45667       1.44415      0.874677   -0.00725213    -0.0508066   -0.00644657       0.00000       0.00000       45.2995       57.0613       56.9495       49.4572       45.1761       32.7710       25.2238       16.2363       9.96622       5.64647       2.72416       1.25013      0.463560      0.148079     0.0399334    0.00610454       0.00000       0.00000
   9  11 2125.0171    0.7134  0.8054  8.7839 -0.0063  0.0497   0.0306   0.0908    0.2168   0.0000   433.1405       2.98256       8.80201       4.98131      -12.1486       7.33679      -3.53095      0.885214    -0.0311103      0.277342      0.582076     -0.245223     -0.148509   -0.00596045    0.00646839     0.0106137  -0.000149043  -0.000239255       7.20097       10.6982       9.80411       9.02414       8.43546       6.16597       4.64701       3.08864       2.11143       1.14138      0.698315      0.297222      0.160647     0.0526030     0.0237839    0.00720202    0.00213439   0.000364602
   9  12 2264.4686    0.9427  0.8861  9.5675  0.0024  0.0559   0.0341   0.0997    0.1581   0.0000   434.1684      -1.54877       7.77187       5.01355      -1.20188       4.27413     -0.762145      -3.06161      0.337670      0.886473     -0.130981    -0.0499842    -0.0385161    -0.0821323    -0.0332083     0.0163823   -0.00114729   0.000113248       8.36366       10.2778       12.0283       10.3130       8.44877       7.00507       5.81556       2.85204       2.52186       1.34907      0.693888      0.376119      0.159394     0.0820133     0.0321542    0.00788559    0.00226218   0.000311411
   9  14 2539.5221    1.7666  0.9156 10.2486 -0.0034  0.0513   0.0584   0.0872    0.2009   0.0000   433.8130      -8.84152       4.66184      -20.1675      -1.92176      -8.19816      -3.81779      -3.73552       1.03878      0.109845     -0.607978      0.156819    -0.0150065    -0.0404191   -0.00980560    0.00457527   -0.00140481   0.000629038       6.47015       10.5195       9.43369       8.97048       7.45883       6.41510       3.81194       3.61633       1.67869       1.37716      0.687299      0.331448      0.177527     0.0663074     0.0220535    0.00889402    0.00174630   0.000386047
   9  15 2676.9767    2.3089  0.8613 11.0271 -0.0090  0.0407   0.0820   0.0993    0.1729   0.0000   441.4792      -5.80700       13.3446       5.97658      -2.82613     -0.568135      -4.69425      0.527256      -2.03100     -0.614946      0.541948     0.0565209     0.0638194     0.0211125    0.00620892    0.00612978  -0.000519709   1.79298e-05       6.79042       9.31406       8.38206       8.50395       6.54128       5.64402       4.03647       2.59636       1.82785      0.930116      0.604944      0.212363      0.138599     0.0413382     0.0213219    0.00568842    0.00144451   0.000278630
   9  17 2953.4158    3.5980  0.8540 11.1849 -0.0041  0.0387   0.1233   0.0894    0.2622   0.0000   437.7598       9.59829       5.59282      -1.20969      -7.60155       4.08895       4.61640      -3.60448      -1.31494      0.608490    -0.0908469     -0.315131     -0.114015     0.0205875     0.0239615   -0.00806659   0.000210352  -1.96959e-05       7.03057       8.18568       8.21179       7.22350       6.34795       5.18510       3.99412       2.71159       1.58594      0.962685      0.505000      0.247472      0.115454     0.0469441     0.0162628    0.00522268    0.00120323   0.000191204
   9  18 3091.4761    3.8177  0.9524 11.8001  0.0056  0.0400   0.1229   0.0918    0.2148   0.0000   442.4281       12.9629       5.71097      -11.7705      -1.66528       1.11204       2.05476       3.01097      -1.85179      -1.27009     -0.635468      0.188818    -0.0668872    -0.0464044   -0.00215697    0.00589185    0.00138417   0.000211239       6.95222       8.08201       8.38670       7.26383       6.80277       4.86460       3.96579       2.62637       1.65639       1.01093      0.532889      0.259380      0.125049     0.0493653     0.0165150    0.00535218    0.00142911   0.000197312
   9  19 3229.3939    3.8514  1.1539 11.9163 -0.0032  0.0522   0.1158   0.1061    0.2140   0.0000   435.4177       13.2597       8.45747      -12.2224      -2.07969     -0.622270      -1.75316       1.61033     -0.609186      0.243361     -0.662718    -0.0549367     -0.126467    -0.0505598    -0.0344592    0.00171309    0.00183915  -0.000215944       8.67279       11.3429       10.9776       11.1482       8.38342       6.82597       4.48660       3.69394       1.93960       1.40609      0.687764      0.392503      0.165966     0.0723088     0.0212205    0.00813739    0.00162657   0.000345837
   9  20 3367.6228    3.1121  1.9799 11.9107 -0.0001  0.0626   0.0754   0.1599    0.1077   0.0000   427.4841      -4.99699       17.5105       8.23589       4.36153       4.83484     -0.201663       1.47605      -1.45575      -2.02288     -0.202060    -0.0954793     0.0628761    -0.0384101     0.0174499    0.00711281    0.00113961   0.000409531       10.7895       12.9571       13.1015       11.3715       10.3871       8.27448       6.51020       4.28006       2.90137       1.47570      0.886174      0.438879      0.199155     0.0781393     0.0316085    0.00871208    0.00228376   0.000338379
   9  21 3506.1070    2.7284  2.3066 11.5392 -0.0048  0.0698   0.0618   0.1726    0.0965   0.0000   436.7985     -0.562163       26.3203      -10.2471      -5.45966      -15.3003      -1.39239       3.42874       1.24102      -1.63856     -0.633403       1.24059     -0.250301    -0.0967626     0.0439405   -0.00159360   -0.00102442   0.000477621       11.4960       14.1138       15.0954       13.8785       11.3213       8.75235       6.75851       4.46051       2.84949       1.82203      0.963697      0.488918      0.234078     0.0980833     0.0327086    0.00983322    0.00246312   0.000396211
   9  22 3644.8906    2.1700  3.5129 10.8837 -0.0019  0.0894   0.0422   0.2236    0.0918   0.0000   456.5290      -24.9532       21.1100       10.6152      -2.90000       21.0177      -15.8095       2.76684       3.58029      0.908577      -3.74522      0.150612     0.0436088     -0.229718     0.0227822    -0.0126484    0.00558382  -0.000200348       14.6032       19.2014       18.3346       17.3147       15.3089       11.5206       9.37685       5.72540       4.27426       2.31973       1.38602      0.655593      0.307526      0.122534     0.0477006     0.0123821    0.00361194   0.000563864
   9  23 3783.9983    1.8106  4.7895 10.4531 -0.0058  0.1123   0.0309   0.2705    0.0952   0.0000   433.4498      -7.45909      -50.9802       13.0264       20.7991       14.6392       5.06978      -16.7415      -5.92981       4.27892       3.36458      -2.21210     -0.217193      0.375631   -0.00759148    -0.0179177   -0.00170931   0.000172471       18.8116       23.6960       24.5613       21.6846       18.9456       14.7404       11.3497       7.42682       5.17127       3.14618       1.68597      0.928345      0.390301      0.176484     0.0601313     0.0172243    0.00427032   0.000630410
   9  24 3923.1207    1.5396  6.0720  9.9774 -0.0001  0.1299   0.0241   0.3270    0.0926   0.0000   463.4513      -33.5793       52.9913      -13.3763       48.2264      -6.66918      -26.7400      -7.26039      -13.8346      -2.76476       1.88053       2.00832     -0.383852     -0.324987     0.0385509     0.0293433    0.00225117   0.000147088       20.8770       27.6789       26.9183       24.5545       22.6821       16.6722       14.3802       8.81342       6.41350       3.57943       2.04661       1.07740      0.469434      0.199341     0.0723946     0.0194358    0.00559398   0.000818762
   9  25 4062.6797    1.3289  8.5390  9.6065 -0.0008  0.1620   0.0188   0.4327    0.0815   0.0000   394.6768       44.1812      -8.54163      0.891699      -18.2499     -0.297204       7.28528       7.00470       3.79705       8.24366      -2.25574      -1.83300      0.949011  -0.000610386   -0.00579125     0.0254491    0.00652098    0.00172070       26.8998       34.7793       34.4696       31.2411       28.1462       20.9544       17.1695       11.5208       7.66372       4.51288       2.58436       1.38651      0.608038      0.249965     0.0863384     0.0250726    0.00646995   0.000967770
   9  26 4202.7642    1.1162 10.0154  9.3582 -0.0001  0.1955   0.0155   0.4901    0.0778   0.0000   490.0333       44.2612       34.5309       4.45817       24.6285      -16.3664      -24.9713      -19.9370       13.4121       1.44213      -2.46758      -1.26840      0.354619      0.458686    -0.0217071    0.00776318  -0.000504151  -0.000936562       30.1784       40.5248       41.1029       36.5515       33.3543       25.6206       20.3453       13.8754       9.55547       5.53801       3.32567       1.64207      0.789629      0.307606      0.116453     0.0325892    0.00815490    0.00121453
  10  11 2162.8833    0.7331  0.8117  9.1125 -0.0108  0.0590   0.0292   0.0911    0.2347   0.0000   437.8332       3.06085       9.25708     -0.599441       3.46879      -13.5046       5.42513     -0.926963     0.0281242      0.658502       1.13203     -0.421963    -0.0650963    0.00544276    -0.0536470    0.00950805    0.00540822  -0.000108929       7.50511       9.47455       9.77058       11.6228       6.19790       7.21777       5.80019       3.83856       2.19051       1.81444       1.05815      0.496358      0.239087      0.150968     0.0680653     0.0260789    0.00735191    0.00171990
  10  12 2302.7749    1.0226  0.9057  9.7027 -0.0173  0.0443   0.0378   0.0932    0.2599   0.0000   442.1205       9.59309      -2.88435      -16.7436      -2.09694      -2.92991      -3.09975      -3.05856       2.04711      0.587656      -1.27552     -0.288803     0.0695047     -0.159841    -0.0235757     0.0275676     0.0100442   -0.00100615       6.65720       8.40917       8.80645       7.88819       7.54648       5.01972       4.30468       3.11279       2.04240       1.28274      0.736036      0.453011      0.232476      0.104682     0.0451814     0.0161643    0.00534890    0.00157946
  10  13 2440.7376    1.4293  1.0304  9.6104  0.0020  0.0431   0.0447   0.1002    0.2706   0.0000   431.4829       4.54067       6.59354      -7.49143       4.32460       9.44509      -4.15609       1.55289       3.71743    -0.0451658     -0.110638      0.193594      0.287727     -0.156597     0.0570781    0.00758966   -0.00487123   -0.00114843       7.42411       8.21894       7.52900       7.95296       7.61213       5.88512       3.92958       2.47246       2.14925       1.49345      0.902593      0.498613      0.216852      0.104191     0.0348387     0.0161480    0.00480651    0.00132258
  10  14 2578.5977    2.0076  0.7986 10.6148  0.0017  0.0421   0.0680   0.0798    0.1843   0.0000   445.2334       8.46488       1.16508       5.76220       4.08610      0.550398      -3.81480       3.51075      -1.94316      -2.04754      0.985167    -0.0851961    -0.0479918     0.0348738   -0.00879828     0.0159175   0.000236953    0.00215502       7.99133       7.73709       6.50949       7.78270       8.36565       6.29645       3.67724       2.40671       2.18217       1.67340       1.05275      0.533391      0.225189     0.0956468     0.0334150     0.0125278    0.00420483    0.00117963
  10  15 2717.0486    2.4624  0.8346 10.6741 -0.0021  0.0349   0.0827   0.0857    0.2095   0.0000   440.0366     -0.492463       17.5972      -2.54523      -4.21053      -2.95621       2.33918      -1.86785     -0.221961      0.969657     0.0931632     0.0102238    -0.0780634     -0.115112    -0.0550225     0.0313888    0.00272787   -0.00295339       4.99436       6.44071       6.72728       6.48771       5.40864       4.24847       3.43239       2.49119       1.68965       1.05546      0.572737      0.368844      0.193446     0.0867690     0.0383752     0.0157414    0.00469039    0.00142900
  10  16 2855.6718    2.9588  0.9396 10.8098 -0.0051  0.0345   0.0911   0.0877    0.2633   0.0000   433.6977       3.28547       6.73501     -0.312874      -4.99343       5.01912     0.0705115      -5.01196       1.07628     -0.382415     -0.936027      0.676095    0.00613816    -0.0171906   -0.00775801    0.00714114    0.00295789   -0.00174818       5.43464       6.29241       6.44519       6.15676       5.39348       4.50933       3.47852       2.54148       1.72573       1.06106      0.642967      0.354649      0.169123     0.0856826     0.0336917     0.0136176    0.00447956    0.00128563
  10  18 3132.8174    3.8663  1.1704 11.2376 -0.0071  0.0431   0.1050   0.0969    0.2916   0.0000   436.4761       3.50198       21.1332      0.518332       1.62480      -3.15518       4.50302       2.87952       1.10946     -0.794393     -0.356360     -0.352218      0.281663      0.155203     0.0528190     0.0244583    0.00443426   -0.00118612       6.51658       8.13857       7.77375       7.73662       6.80011       5.40377       4.23062       2.82103       2.11577       1.25501      0.763195      0.425464      0.219017     0.0968644     0.0400203     0.0166259    0.00508399    0.00144115
  10  19 3271.2812    3.6249  1.5137 10.8129 -0.0046  0.0466   0.0868   0.1157    0.2452   0.0000   434.3126       18.4156       5.85896       7.09574      -2.84025      -1.71482      -3.63009       1.46808      -2.82407     -0.356170     -0.896634      0.746706     -0.233291     0.0246505    -0.0263292    0.00531133   -0.00481357  -4.76896e-05       7.07583       9.19693       9.05169       8.85466       7.51721       5.83828       4.75199       3.04140       2.34295       1.29641      0.895729      0.451359      0.225820      0.117169     0.0451679     0.0176803    0.00594786    0.00158699
  10  20 3410.0745    3.0952  1.9917 11.4481 -0.0023  0.0562   0.0690   0.1400    0.1210   0.0000   436.5034       1.87176       14.9417      -2.86286      -4.49968      -3.44964     -0.702780       3.60635       2.15134     -0.149346      -1.18589      0.217764     0.0184733     -0.126171     0.0326254   -0.00899504    0.00880932  -0.000358651       8.53115       10.6348       11.1644       9.87889       8.93423       7.30289       5.63552       3.93104       2.82366       1.63065       1.06045      0.538998      0.288290      0.132816     0.0589088     0.0218998    0.00823667    0.00217835
  10  21 3548.9325    2.5125  2.7114 11.3496  0.0003  0.0729   0.0514   0.1801    0.0865   0.0000   458.2000      -12.0995       32.2125      -2.89556      -15.3704      -7.98787       3.26980      -2.40796     -0.723041     -0.600789   -0.00840632      0.430394      0.155884     -0.178723     0.0364943     0.0440232    0.00201262   -0.00395499       10.8967       13.3301       13.9590       12.3108       12.1990       9.11490       7.47826       5.19389       3.70743       2.35767       1.42027      0.792835      0.417635      0.182709     0.0814476     0.0300770     0.0101710    0.00295401
  10  22 3688.0718    2.1555  3.8532 10.7410 -0.0061  0.0951   0.0383   0.2215    0.0854   0.0000   427.5860      -4.88978       40.1463       12.8263      -26.8516      -7.81564       5.31748     -0.858860       1.07387      -4.54919       3.26251     -0.875951      0.311251     -0.193535      0.115270     0.0332194   -0.00876108    0.00636670       12.6668       18.0935       17.0916       16.5821       15.0991       11.5898       9.97369       6.41920       5.21232       2.84331       2.00974       1.05373      0.502976      0.286068     0.0951922     0.0437984     0.0132527    0.00383406
  10  24 3967.5662    1.4306  6.7292  9.9169  0.0005  0.1316   0.0208   0.3378    0.0790   0.0000   455.9610       32.6706       24.7541       2.00471      -13.9226      -20.7508       23.1210       15.2776      -8.22456      -6.46428       5.68149       1.98396      0.497328     -0.261593    -0.0260164     0.0553977    -0.0290719   -0.00352228       18.6934       24.6987       24.8479       23.4805       21.5064       16.9643       13.6786       9.78664       7.02921       4.33116       2.85997       1.45003      0.846451      0.357655      0.172296     0.0581482     0.0207110    0.00571209
  10  25 4107.7915    1.2323  9.0535  9.5631 -0.0091  0.1598   0.0166   0.4428    0.0754   0.0000   398.0659       84.2576       9.70436      -2.60356     -0.390910       27.3570       10.3695      -14.3962      -9.31002       4.12999      -7.38711       2.35064      0.831307      -2.49683    -0.0894167      0.157697   -0.00800230    -0.0118026       23.9104       31.2938       31.7979       30.0279       26.7152       21.1537       17.2187       11.5708       8.69931       5.41376       3.39119       1.88626       1.00480      0.464975      0.201745     0.0768223     0.0242911    0.00664665
  10  27 4387.9312    0.8423 13.4088  9.2439 -0.0020  0.2605   0.0125   0.7055    0.0679   0.0000   465.2083      -34.2039       82.2338      -25.9298      -72.1667       24.5777       34.5871      -48.7286      -32.1232       3.03517      -1.55377       7.02923       1.41915     -0.842704     0.0277512      0.176983   -0.00757820   -0.00643853       37.4287       47.8279       50.9968       45.6982       43.1689       33.8254       27.5995       19.8968       14.3022       9.10400       5.77588       3.22005       1.75783      0.811146      0.359531      0.132676     0.0439414     0.0121522
  11   9 1915.3544    0.4575  0.4432  8.9412 -0.0109  0.0372   0.0257   0.1011    0.0888   0.0000   434.5125       1.99080       8.52307       3.39780       10.5914      -2.02942       4.55749      0.585311      -1.34318      -1.41500     -0.737721     -0.280325   -0.00174283      0.181901     0.0542335   0.000131739   0.000255923    0.00386043       6.03359       6.01849       6.88702       7.38901       6.27521       5.38234       4.36481       2.95615       1.71532       1.30839       1.42715      0.577246      0.273751      0.178160     0.0822240     0.0470474     0.0129920    0.00302937
  11  10 2057.9622    0.6242  0.6537  8.8821 -0.0056  0.0396   0.0238   0.0746    0.1169   0.0000   439.8796      -4.57663       14.8677       4.89717      -6.05586    -0.0305358       2.51129      0.439440      -2.82814      0.278969     -0.423663      0.212799   -0.00677651     -0.119024    -0.0794781     0.0296814    0.00346183   0.000265308       5.26768       7.27807       6.54948       5.74713       5.52510       4.88960       4.50220       3.10789       2.49679       1.35448      0.858829      0.513786      0.228253      0.139208     0.0659827     0.0302959     0.0105382    0.00492473
  11  11 2199.7505    0.8152  0.7195  9.1091  0.0041  0.0415   0.0279   0.0781    0.1882   0.0000   431.4844      -5.64191       23.1115      -1.50458      -9.81702      -1.54622       2.71104     -0.422463      0.348690     -0.113072      0.515562      0.715176     -0.281500    -0.0572157     0.0914787     0.0292652    0.00793909   1.10590e-05       7.34191       9.60406       10.1352       8.75252       8.07579       6.26162       4.48148       3.15496       2.14258       1.31007      0.814910      0.484277      0.240397      0.138296     0.0506051     0.0275632    0.00900863    0.00349155
  11  12 2339.9754    1.1469  0.9099  9.4418 -0.0040  0.0506   0.0406   0.0899    0.3791   0.0000   436.6877       3.81043       19.8613      -6.04317       5.47834     -0.312825      -1.59653      -1.37457     -0.385383      0.391975      0.188839      0.358501      0.151863    -0.0605581    -0.0953883   -0.00640036    0.00886172   -0.00540848       5.56411       7.80074       9.00711       6.55401       7.17779       6.02810       3.81462       3.59275       2.35343       1.29837       1.06988      0.553728      0.294687      0.168817     0.0936110     0.0356851     0.0146681    0.00608840
  11  13 2478.4037    1.5839  0.9186  9.5874 -0.0199  0.0369   0.0507   0.0863    0.6386   0.0000   444.3745       6.85463       8.18590      -9.89554       7.35032       14.7533      -5.88353      -4.61918       1.00127       1.81457     -0.336216     -0.103226      0.643345     -0.287411    -0.0286775     0.0491605     0.0164023   -0.00138646       5.21986       6.17430       6.41931       6.30053       5.48508       4.95566       3.73117       2.66440       2.10103       1.34613      0.823177      0.535099      0.289402      0.149993     0.0728463     0.0304527     0.0117779    0.00511876
  11  14 2616.8633    2.0468  0.9957 10.5730 -0.0170  0.0373   0.0592   0.0924    0.2502   0.0000   432.6869       4.57079       2.17648      -8.97713       12.5743       4.35045       1.61466       3.29004       2.10741     -0.591738      -1.15892     0.0492143      0.326614      0.205576     -0.158936    -0.0222014     0.0230356    0.00177712       5.19986       6.80545       6.58431       5.85223       5.52853       4.67225       4.02412       2.84905       2.20384       1.24238      0.851144      0.454655      0.258781      0.129771     0.0647554     0.0273533     0.0106205    0.00418623
  11  15 2756.0797    2.6830  0.9155 11.0333 -0.0014  0.0362   0.0788   0.0764    0.1924   0.0000   436.0463       1.95156       13.9122       3.25717      -2.00528      -3.11632      -1.61253       1.28951       3.22319     -0.854060      0.878900      0.363174     -0.230604     -0.129399      0.131613    0.00834421    -0.0116365   0.000676735       5.11440       6.23121       6.27636       6.03160       5.83095       4.46671       4.02830       2.70185       2.03885       1.35428      0.899224      0.572712      0.257770      0.144708     0.0759228     0.0316471     0.0118662    0.00445088
  11  16 2895.2996    3.3386  0.8691 11.2934 -0.0070  0.0327   0.1036   0.0796    0.2154   0.0000   439.4576       8.26779       1.49059      -2.85766      -4.12029      -2.93284      -3.69218      -4.39875      -1.00645     -0.753790      0.382545     -0.412443     -0.326442      0.129361      0.117677    -0.0413357    -0.0233480   -0.00826213       4.85500       5.67476       6.14733       5.75233       5.03048       4.21950       3.47734       2.42863       1.65062       1.17401      0.755387      0.438434      0.220494      0.113387     0.0596250     0.0262457     0.0105443    0.00388377
  11  17 3034.4617    3.8525  0.9090 11.4262 -0.0034  0.0408   0.1083   0.0774    0.2324   0.0000   433.5769       2.89785       6.67541      -3.82638      -6.97579       4.77531      -2.20840      -1.63971       1.20660     -0.183485      0.648763     -0.151110      0.156664    -0.0486848    -0.0693299    0.00111861    0.00844066   -0.00238255       5.60716       6.87116       7.59782       5.25721       6.00562       5.34451       4.13735       3.54900       2.33316       1.38988      0.876194      0.489886      0.233523      0.138982     0.0629038     0.0267525     0.0106148    0.00451604
  11  18 3173.3697    4.0713  1.0815 11.5629 -0.0121  0.0358   0.1145   0.0973    0.2466   0.0000   445.5060       4.70824       14.4331      -13.4496      -2.34428       9.96942    0.00861465      -2.00426     -0.438696       2.16162       1.09815     -0.177247      0.133657    -0.0177060      0.175589     0.0218726    -0.0112192    0.00477782       5.26926       6.89499       6.77755       6.86893       5.49947       4.99960       3.86503       2.71499       1.99245       1.37086      0.794979      0.472608      0.262660      0.139337     0.0567640     0.0294288     0.0121122    0.00425177
  11  19 3312.2822    3.3007  1.6332 11.1916  0.0003  0.0460   0.0756   0.1161    0.1590   0.0000   437.4558       2.81874      -14.3817      -15.9691      -2.46690       1.58161       5.52051       1.25445      -4.02558    -0.0690801     -0.285404      0.102278    -0.0759036     -0.248036    -0.0985314     0.0309484    0.00104429     0.0101136       6.38947       7.89041       8.05879       7.55229       6.93001       5.92087       4.74430       3.58821       2.54506       1.65749       1.06470      0.599693      0.341519      0.175879     0.0814380     0.0379952     0.0146395    0.00534779
  11  20 3451.4846    2.8886  2.3360 10.9507  0.0019  0.0581   0.0565   0.1407    0.1187   0.0000   428.6308      -6.92707       19.1711       1.38665      -6.70572       3.14216       13.0807      -4.39394     -0.453481     -0.688559      0.965638      0.315178      0.358468     -0.140390     0.0158348     0.0375023     0.0277466   -0.00311754       8.18881       10.4072       10.6415       9.97461       9.11987       7.77819       5.98485       4.22717       3.22861       2.12679       1.32822      0.820568      0.446588      0.219514      0.114059     0.0452823     0.0189925    0.00721175
  11  21 3591.0136    2.4458  3.3194 10.7605 -0.0031  0.0751   0.0423   0.1736    0.0937   0.0000   441.7812      -18.5832       11.4715      -1.26937      -6.93088       1.89106       6.60524      -5.28585      -3.42945     -0.693469      -1.40445      -1.05645   -0.00514504      0.418539     -0.169445    -0.0261077   -0.00513384   0.000192087       9.74324       13.3511       13.1456       13.0469       11.6627       9.46832       7.88989       5.56448       4.19888       2.69423       1.79295       1.02436      0.589814      0.302159      0.142872     0.0642786     0.0244981    0.00891110
  11  22 3730.8507    2.0524  4.7757 10.2823 -0.0015  0.0908   0.0310   0.2391    0.0884   0.0000   446.0557       13.0934      -1.57384       26.2584      -3.38950      -11.3655      -3.69013      -15.0822     -0.635491       2.01377       4.58553       2.21911    -0.0408750      0.168488      0.262907    -0.0290694     0.0274100   -0.00968722       12.3393       16.2863       16.1363       15.3744       14.2005       12.0874       9.57426       6.86084       5.27009       3.29903       2.34990       1.30369      0.732869      0.381441      0.175400     0.0839582     0.0292421     0.0117365
  11  23 3870.4885    1.6357  6.3875 10.0382 -0.0055  0.1131   0.0230   0.3078    0.0819   0.0000   440.4941       31.7063       61.5408       21.5703      -4.15719       5.61765       9.59055      -6.37274       4.19929       7.09323      -1.21961      -3.08015      0.883740    -0.0359012      0.214271      0.185931     0.0717079    -0.0256088       15.3194       19.8019       20.6354       19.5060       17.9011       14.4930       11.8492       8.69821       6.41981       4.15008       2.82048       1.61662      0.936067      0.473183      0.237811      0.102652     0.0391306     0.0143480
  11  24 4010.5457    1.3440  7.0417  9.7904 -0.0006  0.1289   0.0196   0.3338    0.0813   0.0000   443.0416       9.40406       4.47931       13.6753      0.564454      -8.46075       5.48124       8.03673      -13.3813       4.02051       5.57873      -2.97927      0.472010     -0.441954    -0.0557980    -0.0430172    -0.0443670    -0.0335717       17.4308       21.9664       22.8175       21.6890       19.8928       16.7512       13.8505       10.0171       7.74713       4.78517       3.22534       1.96041       1.05467      0.564719      0.285249      0.120761     0.0462107     0.0178045
  11  25 4150.8835    1.1987  9.4169  9.4890 -0.0045  0.1613   0.0160   0.4199    0.0774   0.0000   375.7083     -0.480477      -53.7374       3.23713       37.8159       9.36185      -36.6204     -0.766326       5.11961      -10.9097       1.17200      -2.00479       2.13461      0.384893     -0.147756     -0.240865     0.0572925     0.0296398       21.2846       27.8355       28.8319       27.2093       25.5068       20.6536       17.3763       12.4135       9.35226       6.19891       4.11008       2.48662       1.39605      0.711946      0.372824      0.152235     0.0607349     0.0217622
  11  26 4291.5249    0.9871 11.3170  9.3236 -0.0037  0.2023   0.0136   0.5296    0.0708   0.0000   484.7127      -29.1237      -4.56878      -38.5368       65.7064       15.0306       15.7754      -39.5919       30.5840     -0.166879       3.14792       3.72559       1.49855       1.81469     -0.389600     -0.178689    -0.0589637    -0.0374175       26.1328       34.6309       35.7085       33.7870       31.3301       26.5240       21.8200       15.7948       11.9585       8.01636       5.35957       3.12512       1.84759      0.968892      0.450576      0.213796     0.0786795     0.0290021
  11  28 4573.5084    0.7220 19.7647  8.9940 -0.0007  0.3623   0.0081   0.9453    0.0542   0.0000   430.3818      -15.2668      -50.5397      -11.0313       67.9732      -19.4317       14.9072       20.7435       12.8957       11.1812       7.78882      -2.19163     -0.356164    -0.0451180      0.444276     -0.591068    -0.0271070     0.0218575       47.7796       62.6019       64.1256       62.0690       57.0774       46.2023       40.3139       28.4614       22.4299       14.3428       9.77025       5.95019       3.37034       1.82242      0.897893      0.394891      0.144752     0.0532498
  12  10 2093.5798    0.6423  0.7489  9.0346  0.0004  0.0350   0.0208   0.0753    0.1096   0.0000   441.1042      -8.70237       8.39895       2.95734       2.54443      -3.46337      -1.06394      -2.05505      0.289285     -0.568778     -0.379985      0.423326    -0.0319865     -0.300921    -0.0297644   -0.00855231    -0.0114159   0.000983370       4.41627       5.14833       5.79881       5.39001       5.07934       4.08735       3.43503       2.79703       2.01100       1.39554      0.924952      0.531252      0.320508      0.215662      0.104323     0.0443207     0.0252036    0.00995010
  12  11 2235.7911    0.9818  0.6985  9.2081 -0.0103  0.0301   0.0334   0.0676    0.1501   0.0000   435.4155      -1.85625       14.6298      -6.30108      -4.46714       1.17190       2.60153       4.67619     -0.772004       1.02379      -1.89321      0.508438      0.286218      0.195400     -0.119391    -0.0508602     0.0201430   -0.00900189       3.79075       5.06693       4.78770       4.97680       4.59658       3.61856       2.99161       2.28146       1.78778       1.16884      0.782527      0.467956      0.308930      0.157586     0.0946313     0.0420113     0.0175390    0.00718969
  12  12 2376.3167    1.2661  0.9824  9.5553 -0.0085  0.0423   0.0375   0.0901    0.2961   0.0000   433.4764      -1.49625       7.84759      -5.32989      -10.4611     -0.565206      -6.30175       1.46553       1.30674     -0.998733      0.474955       1.31345      0.847764    -0.0970051      0.127591    -0.0846413     0.0192273     0.0138412       5.92458       7.53999       8.58994       6.71500       6.76675       5.90354       4.35542       3.98078       2.56439       1.75528       1.19581      0.612102      0.430599      0.201517      0.109991     0.0605833     0.0207313     0.0110326
  12  13 2515.4417    1.6627  0.9132 10.3257 -0.0018  0.0428   0.0540   0.0842    0.3215   0.0000   430.1026      -4.56809       9.67839       1.52981      -1.90718       5.10284     -0.243507      0.407729      -1.33442      -4.00179     -0.141181    -0.0304544     -0.571118    -0.0469306    0.00171860    -0.0719549    -0.0418075     0.0110580       4.97875       6.64392       6.29129       6.86934       6.42131       4.70826       4.22251       3.42114       2.24609       1.69616       1.21957      0.845719      0.451733      0.257945      0.125248     0.0717469     0.0324082     0.0142077
  12  14 2654.5328    2.1304  1.0601  9.9113 -0.0018  0.0377   0.0616   0.0915    0.6336   0.0000   442.9529      -1.18924       10.5365      -2.48784       2.99429      -6.67988       2.04368     -0.870220      -2.30298      -2.92386       1.29247      0.338049     -0.749431      0.191515      0.144343     0.0118597    -0.0328962   -0.00701752       4.43486       5.85982       5.84992       5.82742       5.60664       4.26510       3.88059       2.73714       2.08339       1.43312      0.928586      0.666868      0.351682      0.199396      0.102913     0.0582516     0.0227099    0.00986043
  12  15 2794.4452    2.7611  0.9222 10.5375 -0.0006  0.0328   0.0757   0.0798    0.3760   0.0000   439.4166     -0.741503       18.7018       10.2664      -3.62016      -7.83084      -3.31983       1.47764      0.530910    -0.0380017      -1.15515     -0.246287    -0.0858120    -0.0267351     -0.102410     0.0269275    0.00693642   -0.00687270       3.88735       5.26661       4.78958       5.15462       4.48495       4.08904       3.39045       2.73611       1.77573       1.42170      0.947131      0.531286      0.315167      0.195393     0.0900610     0.0414521     0.0220010     0.0107586
  12  16 2934.3615    3.4537  0.8362 11.8178 -0.0090  0.0381   0.1092   0.0768    0.1758   0.0000   438.1314      -10.9053       14.5567      0.164534       1.67940      -9.65199      -1.98455       1.79713      -2.92747      0.258212     0.0164078     -0.812605    -0.0584042    -0.0643781    -0.0520126     0.0643953    0.00598920   -0.00402959       5.53795       6.89996       7.11566       7.71469       6.34097       4.80397       4.07592       3.20522       1.93779       1.25618       1.03477      0.698422      0.336121      0.163317     0.0940203     0.0567468     0.0287752    0.00953897
  12  17 3073.7885    3.9733  0.8816 11.6985  0.0002  0.0323   0.1178   0.0792    0.1942   0.0000   436.9128      -2.40319       9.66356       1.32096      -2.10488      -3.63638     -0.364456      -1.65614      0.651407      0.327245     -0.246701      0.143422     -0.512565     0.0743905      0.232029     0.0551959     0.0176773   -0.00175773       4.31843       5.18448       5.71358       4.98654       4.92820       4.36043       3.18236       2.48083       1.78510       1.27460      0.853472      0.545134      0.314499      0.164674     0.0872045     0.0419173     0.0170604    0.00750245
  12  18 3213.1684    3.7324  1.3639 11.1612 -0.0024  0.0392   0.0873   0.1011    0.2349   0.0000   445.6196      -9.58657       10.7541       12.7836       2.94852      -2.13090      -1.76651       3.03280      -2.24303     -0.425072     -0.104745      0.617708      0.300029    -0.0196487    -0.0461133    -0.0767922    -0.0233947     0.0182668       4.83804       6.36062       6.31049       6.63051       5.63768       4.84446       4.12168       3.07357       2.29642       1.46955       1.06749      0.652940      0.367229      0.207645      0.108032     0.0546977     0.0258105     0.0106070
  12  19 3352.6360    3.3244  1.7754 11.3457 -0.0048  0.0478   0.0693   0.1157    0.1289   0.0000   444.0758      0.106767       11.6828       3.40391       1.55093      0.335784       4.42973      -3.59022      -4.29081      0.410211       1.65215      0.318218    -0.0977556      0.106499     0.0211450     -0.115119    0.00394261     0.0171142       5.94025       7.54610       7.66737       7.42784       7.26868       5.95032       4.94772       3.48540       2.82022       1.87474       1.29298      0.845131      0.471270      0.284821      0.137685     0.0673495     0.0295514     0.0119739
  12  20 3492.2951    2.7698  2.4100 10.9060 -0.0039  0.0571   0.0516   0.1398    0.1055   0.0000   423.3470    -0.0881815       29.5261     0.0581599      -4.94259      -8.71641       3.41123       3.09941      -6.12787      -2.50622       2.09853     -0.822447     -0.539461      0.562465    -0.0616776    -0.0144300    0.00739016   -0.00255135       6.88281       9.31028       9.53964       9.16474       8.39667       7.19975       5.85645       4.46108       3.48481       2.24586       1.52622      0.968552      0.562201      0.321581      0.167401     0.0838242     0.0344277     0.0145912
  12  21 3632.2600    2.2629  3.5790 10.3652 -0.0063  0.0711   0.0354   0.1694    0.0973   0.0000   433.0692       2.29574      -1.39437      -12.5954      -4.26451      0.460434     -0.726558       22.9228      0.497344      -4.35957     -0.451420       5.22520     -0.416062     -0.885646     -0.242853      0.296167     0.0121737   -0.00110505       8.79111       11.7961       11.9949       11.5116       10.7447       9.10526       7.57589       5.67242       4.36250       2.90156       2.03185       1.24026      0.752023      0.409450      0.215131      0.105716     0.0438192     0.0189117
  12  22 3772.5651    1.8792  5.0874 10.3751 -0.0015  0.0923   0.0274   0.2399    0.0745   0.0000   437.6111       7.07509       20.9903      -9.90993      -5.41374       29.3763       6.94270     -0.663281      0.624110       3.81129      -1.16311     -0.790394      -1.51496      0.365033     0.0845302     -0.353543    -0.0206696     0.0559786       11.7385       15.3695       16.2444       15.7644       13.9301       12.1082       9.72899       7.17374       5.53876       3.70276       2.58418       1.61940      0.957710      0.544287      0.284747      0.139146     0.0614974     0.0252294
  12  23 3912.9138    1.5667  6.4734  9.9480 -0.0025  0.1126   0.0219   0.2857    0.0823   0.0000   448.6180       1.31274       34.7589      -5.15703      -2.53313       10.0933       12.2478      -11.5662      -5.68028     -0.904703      -1.34763     -0.639516     0.0945731     -0.433846     -0.577073     -0.178582      0.152276     0.0338871       14.0309       18.1716       18.1399       18.8617       16.6157       14.1959       12.1588       9.22521       6.92622       4.67130       3.36144       2.04313       1.23396      0.673743      0.357041      0.178819     0.0791449     0.0328629
  12  24 4053.2747    1.2656  8.7758  9.6449 -0.0048  0.1387   0.0167   0.3881    0.0781   0.0000   420.6805      -12.5458       46.0351      -13.1985       59.1821      -19.0754      -35.9443      -19.0433      -1.07530      -6.04209       2.00233    -0.0455079      -3.11522       1.48692     -0.171441     -0.336510     0.0113870    -0.0326464       18.0479       22.3938       23.6733       22.6404       20.7152       17.7806       15.2497       11.6752       8.72168       5.92914       4.18076       2.59676       1.55581      0.877738      0.460062      0.235520      0.102006     0.0424716
  12  25 4194.0757    1.0876 10.4124  9.3597 -0.0011  0.1672   0.0141   0.4491    0.0765   0.0000   398.1889       6.31994      -7.72634       9.93999       11.9838       5.91794      -14.0411      -3.27847       22.0462       7.29022       1.07001     -0.589996      -2.22683     -0.860687       1.01763    0.00513123     -0.188623     0.0145514       20.6178       27.0530       28.0922       26.4582       25.7944       21.0421       18.1180       13.3319       10.4950       7.03066       4.93386       3.09215       1.84486       1.06198      0.534852      0.275229      0.110749     0.0477507
  12  27 4476.1276    0.7795 16.6057  9.1328 -0.0029  0.2828   0.0093   0.7468    0.0575   0.0000   449.5560      -78.8394       48.9760      -78.0605     -0.640044       46.6270       38.4794      -39.4057       19.4333       7.99727     -0.401040       4.86059      -1.43843      -3.56082       1.04282      0.886052   -0.00601350      0.209530       35.1379       44.7220       47.8732       45.4419       41.9609       36.9402       30.5957       23.1845       18.2527       12.2274       8.75578       5.51903       3.39986       1.92520       1.02646      0.515525      0.211820     0.0903823
  13   9 1983.8291    0.5442  0.4940  8.9889  0.0002  0.0299   0.0208   0.0562    0.0811   0.0000   439.1886       6.03315       9.10976      -2.88286      -1.91467     -0.305351      -2.43972     -0.851470       1.83334      0.525102      0.838266      0.143770     -0.213272     -0.299112  -0.000798374     0.0248979    -0.0380875   -0.00674881       3.58208       4.73382       3.99036       4.51235       4.03614       4.00074       3.19274       2.27024       1.73406       1.17775      0.977788      0.604492      0.419685      0.203379      0.118578     0.0531034     0.0256600     0.0126190
  13  11 2271.1038    0.9816  0.8886  9.4001  0.0002  0.0342   0.0280   0.0799    0.1300   0.0000   435.3669      -3.87899       12.6361      0.135997      -2.29552       2.29167      -2.60113      -2.59011       1.79091     -0.385007      -1.85113     -0.286163      0.822899     0.0632218    -0.0485441    -0.0327762    -0.0358755    0.00184487       4.59575       5.77225       6.25731       6.00132       5.53915       4.73995       3.59125       2.66750       1.97776       1.43756      0.961822      0.657463      0.406948      0.233037      0.131667     0.0688245     0.0327454     0.0149173
  13  12 2411.8418    1.3746  0.8969 10.1539 -0.0120  0.0463   0.0418   0.0777    0.1494   0.0000   433.4216      -8.09092       13.0600     -0.485662       5.33829      -4.25757      -5.31218      -3.57315      -1.49683       2.41093       1.28718     -0.440184      0.462290     -0.101049     0.0388026      0.183263     0.0734375    -0.0128551       7.83383       10.8377       12.1362       11.5592       9.73408       7.79692       5.54111       3.83361       2.65646       1.66606       1.06640      0.650729      0.407612      0.234038      0.140732     0.0706419     0.0379688     0.0161353
  13  13 2551.6826    1.8319  1.0790  9.3167 -0.0033  0.0341   0.0476   0.0871    0.6551   0.0000   433.1751       1.29232       11.2460     -0.905680       3.87214      -1.56926     -0.762958       1.42531      0.183953       1.61209      0.436105      0.261927    -0.0376658      0.243843    0.00277890      0.127509     0.0294168   -0.00457265       3.93614       5.01116       5.30601       4.91808       4.92997       4.11230       3.38630       2.68258       2.02965       1.44901      0.980741      0.670604      0.391225      0.244939      0.140610     0.0678628     0.0343343     0.0164586
  13  14 2691.6299    2.3821  1.0423 10.4672 -0.0046  0.0364   0.0685   0.0917    0.4981   0.0000   434.6840      -3.33727       18.0889     -0.452632      -3.52175      -1.19868       4.04188     0.0374269      0.291895    -0.0804399     -0.580464     0.0537868      0.517308      0.485247      0.148804    -0.0791924    -0.0651997     0.0107931       4.34901       5.40453       5.17979       5.62715       5.23138       4.60259       3.44680       2.91933       2.27756       1.68367       1.12656      0.716117      0.451790      0.277693      0.169225     0.0821645     0.0383757     0.0186646
  13  15 2832.1528    3.1304  0.8410  9.9957  0.0013  0.0320   0.0875   0.0667    1.0430   0.0000   435.4431    -0.0576584       10.5492       5.35306      0.373771      -2.38416     -0.564496      0.534714     -0.271563    -0.0916731      0.106157       1.04867     -0.203355     -0.131283    -0.0878495     0.0585466    0.00921293    0.00953839       3.67130       4.79330       5.24411       5.06090       4.63096       3.81861       3.19698       2.57545       1.85646       1.18172      0.959091      0.572680      0.374129      0.203983      0.117709     0.0609963     0.0322702     0.0156219
  13  16 2972.5215    3.6237  0.8934 11.3877 -0.0036  0.0306   0.0997   0.0734    0.3121   0.0000   442.5931       6.62462       15.8318       1.49075      -6.14430      -5.27794     -0.420481      -1.25967      -2.67549     -0.184318     -0.925723     -0.303825     -0.519312      0.433784     0.0344705    -0.0609749    -0.0290257    -0.0194422       3.77852       4.72821       4.74511       4.52173       4.40750       3.85881       3.01187       2.56104       1.88560       1.29773      0.943193      0.598226      0.365191      0.218049      0.116871     0.0605843     0.0292027     0.0148052
  13  17 3112.4213    3.7758  1.0330 11.3552 -0.0043  0.0357   0.0969   0.0795    0.2883   0.0000   433.1927       5.38238       16.3219      -2.21903       5.74932      -1.44964      -6.56961      -2.24332      -1.33809     -0.574286      0.436988     -0.825399    -0.0396033     0.0232193     0.0370307     0.0834071    -0.0164669     0.0175696       4.29042       5.61467       5.71786       5.88474       5.18673       4.38188       4.09426       2.62677       2.26205       1.41297       1.12912      0.673276      0.442119      0.243939      0.138480     0.0724173     0.0333751     0.0160804
  13  18 3252.2206    3.6078  1.3910 11.5711 -0.0063  0.0417   0.0848   0.1026    0.1688   0.0000   439.9248      -2.18726       3.18761       5.93075       6.27963      -6.08625      -9.69323      -3.80555     0.0953925      0.915889      0.924044     -0.751528     -0.275118     -0.463399      0.295009      0.242186     0.0354052   -0.00275172       4.78740       6.44918       6.49518       6.21763       5.59545       5.02840       4.42440       3.52103       2.59695       1.91083       1.27886      0.745976      0.495264      0.287344      0.155628     0.0810369     0.0401821     0.0171268
  13  19 3392.3243    3.0922  1.9325 11.3995 -0.0029  0.0500   0.0624   0.1176    0.1130   0.0000   435.0803      -18.3464       14.2625       6.02714      -5.18786       7.02563       13.2737      -4.73776     0.0826346      -2.02405       2.50836     -0.603552     -0.565155     -0.377275     0.0995624     0.0607834     0.0842963    -0.0198304       5.84800       7.47517       7.82480       7.57561       7.20799       5.88839       5.15075       4.09618       3.19649       2.16819       1.59520      0.948493      0.651687      0.350101      0.218186      0.109152     0.0546799     0.0262619
  13  20 3532.5698    2.5729  3.1199 10.6470 -0.0002  0.0624   0.0416   0.1499    0.0997   0.0000   442.3627      -4.54186      -1.15640      -9.05074      -10.5654       1.79741      -1.74770      -4.07428       5.67570      -3.95828      -2.15234       1.17094      0.482444     0.0416675      0.326685    -0.0209593    -0.0533104    -0.0206899       7.45838       9.75311       9.85983       9.90480       8.94167       8.29771       6.46889       5.31165       3.88790       2.83502       1.98812       1.28659      0.843588      0.457499      0.251371      0.139384     0.0645056     0.0294194
  13  21 3673.0319    2.1115  3.9588 10.5618 -0.0022  0.0726   0.0323   0.1865    0.0788   0.0000   444.5747      -19.3885       22.9117       1.69027       16.5022      -4.94134       6.99719      -2.71646      -1.22125      -1.42342     -0.592923     -0.437760      0.153075       1.62925     -0.197994     -0.255078    -0.0529044     0.0342694       8.59884       11.3747       11.5905       11.6848       10.7796       9.00333       7.75528       6.00062       4.68286       3.25702       2.30611       1.48027      0.927232      0.555401      0.322829      0.162852     0.0792939     0.0377964
  13  22 3813.6144    1.7478  5.7774 10.1089 -0.0027  0.0977   0.0235   0.2420    0.0772   0.0000   419.7806       2.68787       35.9553     -0.840996       10.8819      -14.9585       11.2236       5.62682       4.30116      -1.70830      -4.59197      -4.51297       1.21315      0.104638      0.204774     -0.427097     -0.247635   -0.00648349       10.8115       14.3748       15.0725       14.9603       14.2806       11.7646       10.4419       7.95674       6.29780       4.26222       3.19304       2.08212       1.31869      0.777617      0.427955      0.233242      0.111844     0.0524613
  13  23 3953.9193    1.4895  7.4075  9.7937 -0.0002  0.1165   0.0191   0.3110    0.0787   0.0000   467.7842       39.2437      -36.9733       10.6893       49.0841       2.55689      -22.5239      -14.0026       12.1546       2.00253      -4.71420       7.77729     -0.713893     -0.780726     -0.665287     -0.649500     0.0998828     0.0863049       12.6043       18.0007       17.8053       18.2794       16.4782       14.8265       11.8685       9.87588       7.42638       5.32882       3.87068       2.37198       1.59828      0.921891      0.523528      0.276606      0.124504     0.0574598
  13  24 4094.8320    1.2333  9.8209  9.4795 -0.0037  0.1440   0.0156   0.3998    0.0813   0.0000   443.7476       27.8961       45.0498       44.6124      -3.52814      -29.4134      -15.2220      -6.69063       3.28940       24.0084      0.587454      0.804729    -0.0928272       1.18693      0.749838    -0.0307604    -0.0786541     0.0253266       16.3065       21.3489       22.2687       22.1350       20.4226       17.9983       15.2966       11.9641       9.57201       6.75664       4.79619       3.00694       1.99391       1.16957      0.669817      0.356215      0.161619     0.0772899
  13  25 4236.6265    1.0401 11.1534  9.3196 -0.0032  0.1711   0.0132   0.4513    0.0739   0.0000   431.2699       19.5034       50.7309      -6.01880       2.59489       10.6300      -21.6649      -22.9429      -5.91609      -4.44558      -9.36291      -2.22682       3.55643       2.14399      -1.09320     -0.605370     -0.215098    -0.0718914       19.0881       25.2080       26.7209       26.4381       24.6739       21.1487       18.3402       13.5996       11.1551       7.72257       5.70645       3.64456       2.42447       1.43907      0.800186      0.440749      0.193854     0.0933502
  14  10 2162.5560    0.7753  0.7321  9.2209 -0.0114  0.0370   0.0242   0.0751    0.1054   0.0000   438.0098      -3.76445       13.2069       8.90702       4.82146      -6.89233     -0.176269     -0.590024      0.922729       1.24445      -2.39189      0.118985      -1.14053      0.434826      0.316831     0.0932445   -0.00520337   -0.00325746       3.11886       5.49404       4.93571       4.98412       5.03918       3.80919       3.83238       2.60178       2.46424       1.77859       1.11394      0.937888      0.479034      0.397223      0.171304      0.118146     0.0463887     0.0257951
  14  11 2305.7099    1.1469  0.7881  9.4666 -0.0008  0.0316   0.0327   0.0687    0.1371   0.0000   434.5990      -5.68867       16.9945      -1.75811      -6.92309      -4.96261     -0.702785       3.11544      0.176797      -2.37641     -0.796677      0.682914      0.291530     -0.230234     0.0251909    -0.0261933    -0.0112222     0.0220687       3.91713       4.84507       4.43369       4.74774       4.16642       4.10495       3.25966       2.87128       2.15252       1.75988       1.08874      0.737543      0.465609      0.290411      0.161362     0.0938506     0.0479603     0.0233709
  14  12 2446.6954    1.4840  0.9838  9.9563 -0.0051  0.0385   0.0379   0.0783    0.1525   0.0000   438.8257       15.5101       4.97441      -10.1533      0.368952      -2.73836      -4.29294     -0.708941     -0.217621    -0.0944427      -1.19310     -0.524561     -0.129854     0.0662679     -0.353326      0.145219     0.0621400     0.0105773       3.80074       5.53681       5.09574       5.08397       5.16815       4.28433       3.86918       3.05398       2.36381       1.77186       1.24288      0.850472      0.556966      0.320110      0.200654      0.100435     0.0562559     0.0276523
  14  13 2587.2747    1.9028  1.2288  9.7943  0.0006  0.0353   0.0453   0.0890    0.2581   0.0000   436.0294       1.48374       10.7347       1.00016       3.60779       1.67607       4.39479      -1.08176       1.28192     -0.345552     -0.829521      -1.11888     -0.299888      0.348766      0.215255     0.0571617    -0.0702801     0.0510884       3.81893       4.80977       5.00829       5.09887       4.94010       4.25613       3.49622       2.78793       2.30105       1.71134       1.20403      0.771355      0.503144      0.320770      0.204260      0.111055     0.0586930     0.0287588
  14  15 2869.2186    3.2677  0.7422 11.4330 -0.0032  0.0312   0.0996   0.0627    0.3295   0.0000   438.1464      -3.00113       14.9841       5.45566      -8.10259      -8.24929      -5.39639      -1.83252      0.614467      -1.57523     -0.498685      0.280461      0.343709   -0.00818555     0.0872733    -0.0442300    -0.0391332    -0.0225228       3.28635       4.19199       4.38051       4.71714       4.48568       3.51621       3.06103       2.72848       1.99372       1.32707       1.00776      0.695773      0.453350      0.245620      0.167385     0.0842853     0.0510030     0.0268918
  14  16 3010.1133    3.7051  0.9774 10.9417 -0.0031  0.0395   0.1011   0.0763    0.6785   0.0000   440.7494     -0.901768       8.52379       2.43479      0.239289      -1.68349     -0.995417     -0.850851     -0.907859     -0.724756       1.55308      0.328758     -0.483376     -0.173166     0.0284275      0.109904    -0.0232457   -0.00885018       5.35203       6.80140       5.89017       4.94954       4.78738       4.74757       4.79563       4.11807       3.24061       2.42579       1.64885       1.00151      0.660262      0.362017      0.192987      0.100829     0.0523898     0.0238499
  14  17 3150.4750    3.9263  1.1456 10.8870 -0.0048  0.0328   0.0950   0.0893    0.6777   0.0000   432.8818       2.63691       16.9143       5.66776       6.33489     -0.427594      -4.60676       1.77518       3.30570      0.749077      0.118650     -0.279523      0.900601      0.153314     0.0429747     -0.114057    0.00824506    -0.0226635       3.71492       5.02664       5.43773       5.30351       4.86936       4.16513       3.43001       2.67850       2.02909       1.55847       1.02286      0.681022      0.496313      0.294949      0.154949     0.0987355     0.0520505     0.0251533
  14  18 3290.7507    3.5244  1.4412 11.7394 -0.0019  0.0417   0.0772   0.0962    0.1662   0.0000   440.5718      0.925059       4.46977      0.137675     -0.522323      -6.26565      -3.25290      -4.56034      -3.37332      0.304405       1.83064     -0.269666      -1.34475     -0.346956      0.210335     0.0928925     -0.170442     0.0168518       4.32784       5.92912       6.28812       5.94369       5.59752       5.26270       4.19442       3.43478       2.64547       1.89139       1.35624      0.984116      0.606525      0.375060      0.224016      0.114459     0.0618404     0.0291672
  14  19 3431.3038    2.9208  2.1746 11.2575 -0.0027  0.0494   0.0542   0.1258    0.1184   0.0000   443.6968      -2.71840       14.8755      -7.15992      -7.02957       1.70195       10.6172      -2.56580      -1.33764      -6.84917       2.34880      0.580211     -0.728104      -1.06276     0.0166496     0.0399381    0.00964533    -0.0188894       5.25672       6.91448       7.19973       7.02200       6.57546       5.96430       5.20945       4.01784       3.29612       2.26480       1.76033       1.13134      0.796996      0.460816      0.273800      0.154966     0.0746058     0.0398565
  14  20 3572.0720    2.4701  3.1075 10.8227 -0.0044  0.0617   0.0397   0.1543    0.0958   0.0000   435.6013      -13.8351       3.07553      -12.0833       12.4693      -4.85264      0.563461      -1.79621       3.94173     -0.485470      -1.64613      -1.40955       2.60686      0.159166     -0.148547      0.184911      0.219666     0.0145537       6.44110       8.51399       8.96999       8.87914       8.12075       7.48588       6.44623       4.90947       3.94823       2.99760       2.08373       1.42394      0.969989      0.595580      0.336328      0.202105     0.0951215     0.0487090
  14  21 3712.9850    2.0435  4.4290 10.2492 -0.0021  0.0770   0.0281   0.1894    0.0905   0.0000   449.8592     -0.256647      -9.62118       18.8241      -1.77390      -4.27556       5.58757      -10.4077      -1.96136      -3.11252      -3.56810    -0.0862977      0.418012     -0.139084     -0.123591     -0.168154   -0.00726256     0.0751750       7.76405       10.5982       11.0093       10.8745       10.3385       9.67298       7.55817       6.48023       4.95760       3.61515       2.69963       1.83202       1.21944      0.768384      0.434722      0.249578      0.124379     0.0623628
  14  22 3853.9862    1.6927  6.5286  9.8879 -0.0023  0.0966   0.0207   0.2610    0.0821   0.0000   443.9227       12.2854    -0.0591766      -21.6884       7.41747       9.87957     0.0872784      -4.39366      -11.1121       1.00642       1.01338     -0.565903     -0.729300      0.153917     -0.187287      0.537372      0.369884    0.00615639       10.1203       13.5654       14.2473       14.5035       13.6149       11.7299       10.3112       7.99640       6.47569       4.44481       3.54827       2.26991       1.58246      0.964668      0.567490      0.323288      0.161364     0.0821959
  14  23 3995.0793    1.3668  8.2939  9.6089 -0.0006  0.1185   0.0170   0.3264    0.0852   0.0000   461.8299       8.15151       18.1340       9.35456      0.299452      -2.87279       2.06069      -11.7216      -1.80156       1.60289       3.30120      -2.57468     -0.725278       2.32025     -0.751472     -0.529030     0.0207591     0.0310087       12.9297       16.3298       17.4768       17.4309       16.1172       14.6803       12.4244       10.1176       8.08730       5.64983       4.39761       2.86301       1.95406       1.20518      0.700672      0.393658      0.205957      0.103147
  14  24 4136.7495    1.1775 10.5858  9.5185 -0.0002  0.1490   0.0147   0.4186    0.0743   0.0000   406.4789       22.2508       33.9432      -17.3988      -29.5573       19.9261       2.38830      -12.2197      -4.83984      -12.7088      -10.5007      -2.81026       2.08774     -0.247255      -1.07957     -0.251555      0.290866     -0.108193       15.9873       20.5033       22.5457       22.1280       20.6399       18.6492       15.5268       12.7768       10.0212       7.37304       5.35878       3.58206       2.41338       1.49899      0.873562      0.497330      0.255329      0.127617
  14  27 4561.3304    0.6911 17.2488  9.1434 -0.0013  0.2970   0.0082   0.7501    0.0489   0.0000   531.8417       23.0964       42.6156      -22.1844       45.9023      -60.3019       71.3447       20.9697      -10.7784      -11.2176       9.42209      -1.89799       5.11422      0.990706       3.62242      0.608662     -0.765277    -0.0787900       31.3501       41.1406       43.7224       44.2404       41.1908       36.0591       32.0035       24.7184       20.6214       14.4969       11.1638       7.32913       5.09127       3.17996       1.88117       1.11644      0.525123      0.279074
  15   8 1902.2898    0.4282  0.3612  8.9408 -0.0046  0.0230   0.0198   0.0469    0.0626   0.0000   435.1175       1.22050       14.9888      -1.21023      0.869239      -1.56007       1.38434       1.38154      -2.80353       1.33446       1.18802     0.0709665      0.161027     -0.173053     -0.128012     0.0673833     0.0177484    0.00126447       2.61676       3.04994       3.22177       2.83115       2.78830       2.90700       2.43884       2.04931       1.54436       1.12013      0.929893      0.659160      0.416912      0.283352      0.174050     0.0862944     0.0498425     0.0263137
  15   9 2049.6150    0.6152  0.6671  8.9824 -0.0119  0.0343   0.0220   0.0691    0.1124   0.0000   437.1588     -0.105366       10.0593      -3.85713      0.832273       2.62244       2.61901     -0.265998       2.79960       1.08427       1.35470     -0.699445     -0.679180     0.0978365      0.126115    -0.0602747    -0.0188631     0.0411398       3.66766       4.79726       3.91650       4.28601       3.81164       4.54679       3.77732       2.95801       2.05696       1.70492       1.12373       1.02560      0.739633      0.464545      0.245041      0.136853     0.0725976     0.0406491
  15  11 2339.4523    1.1940  0.8914  9.2079 -0.0025  0.0313   0.0302   0.0692    0.1644   0.0000   439.1712     -0.219476       11.7938      -2.22023      -4.77330       2.08499     -0.248925     -0.349633     -0.123985       2.03624      -1.17560      0.212184      0.756905      0.332837     0.0214589     0.0837291     0.0539052    -0.0545540       3.06866       3.97847       4.25481       4.05344       4.24438       3.45464       3.16164       2.57252       1.89166       1.44638       1.04630      0.806503      0.526545      0.346424      0.194096      0.112347     0.0635588     0.0320894
  15  12 2480.9843    1.6128  1.0820  9.5533 -0.0023  0.0359   0.0388   0.0835    0.2253   0.0000   441.1673       1.46737       11.4126       1.72967     -0.620856       1.26193       3.40649      -1.95544       1.41014     -0.701070      -1.85147     -0.116751     -0.307458    -0.0818488      0.133987    -0.0532584     0.0467743   -0.00762619       4.22699       5.84637       5.46464       5.10871       4.27056       4.23584       3.90270       3.64784       2.93546       2.26977       1.55284       1.00610      0.641898      0.357977      0.226655      0.119194     0.0686312     0.0336055
  15  13 2622.3001    2.0195  0.9924 10.3913 -0.0021  0.0390   0.0504   0.0732    0.1604   0.0000   437.5359      -5.81793       6.54494      -16.5152      -5.92809       1.87117      -4.75769      -4.38874       2.38598       2.09905      -1.69289     0.0387721     0.0439274     0.0980230      0.224664     0.0534076     0.0248597     0.0371070       5.59107       7.82693       8.85161       8.81940       7.99867       6.65791       5.07014       3.67350       2.59223       1.78716       1.22406      0.843845      0.515998      0.356268      0.215314      0.125124     0.0709326     0.0386272
  15  14 2764.0549    2.6984  0.9157 10.7489 -0.0022  0.0305   0.0690   0.0701    0.2288   0.0000   441.5487     -0.695311       21.2721     -0.118647      -4.13489       3.29789      0.949578       3.23176    -0.0953430      -1.96468       1.76548      0.737564      0.149053     -0.262765      0.182213    -0.0489384     0.0450314   0.000614046       3.51751       4.36278       4.09561       3.82089       4.09186       3.94055       3.48216       2.73078       2.03861       1.44809       1.18035      0.883097      0.635933      0.396019      0.225339      0.118628     0.0635595     0.0324347
  15  15 2905.7286    3.4212  0.9853  9.9831  0.0022  0.0324   0.0838   0.0691    1.0900   0.0000   439.0775       1.91663       19.8622      -1.66102      -7.66536      -5.89166      -4.21628      -5.83854      0.380506       3.55900       1.56529     -0.623736     -0.126117    -0.0271488    -0.0869109    -0.0891740     0.0229062     0.0371393       3.31221       3.98683       4.52160       4.13301       4.12443       3.85397       3.24551       2.69004       2.04959       1.54447       1.22639      0.786847      0.584911      0.350642      0.222882      0.131328     0.0686081     0.0349151
  15  16 3047.0683    3.9641  0.9296 10.6534 -0.0052  0.0295   0.1120   0.0779    1.1316   0.0000   436.1351      -7.83563       13.5724      -5.71414      0.635416       3.95919      -5.92042     -0.291932      -1.79014     -0.917024      -1.32602      0.477184     -0.442886     -0.749309     -0.145323     0.0725731    -0.0448414    -0.0156656       3.22598       4.02383       4.37707       3.97197       4.06479       3.65304       2.95942       2.51649       1.92336       1.38704       1.07447      0.717189      0.498233      0.316620      0.185403      0.111177     0.0611699     0.0306801
  15  17 3187.9671    3.9396  1.1159 11.6801 -0.0066  0.0373   0.1028   0.0796    0.4576   0.0000   438.4838      -2.33779       16.9152      -2.26527      0.121246     -0.628279     -0.101110       2.55055       1.02814      -1.27556     -0.775951     -0.252090     -0.594813      0.252419      0.106149      0.119869     0.0121468    -0.0451595       3.61315       4.91375       5.00999       5.03535       4.92176       4.38345       3.82467       2.93886       2.45962       1.72519       1.35329      0.963901      0.653427      0.403917      0.255859      0.154914     0.0779236     0.0399580
  15  18 3328.6961    3.2649  1.5565 11.7353 -0.0011  0.0415   0.0719   0.1030    0.1929   0.0000   441.0377       7.65187      -4.43745       3.75149      -5.81220     -0.181773      -2.52382      0.180020      -1.01614      -1.13383      0.583866      -1.88030     -0.645776      0.345792      0.106159    0.00559046    -0.0250652     0.0429836       4.21403       5.43318       5.73508       5.94080       5.68053       4.85198       4.16744       3.28080       2.67861       2.10797       1.49336       1.00387      0.679165      0.433842      0.285264      0.168256     0.0946708     0.0501208
  15  19 3469.7589    2.7807  2.3467 11.3532 -0.0001  0.0543   0.0501   0.1324    0.1086   0.0000   450.5036      -15.1982       11.9134       1.86583       12.4554      -2.51834       4.23903      -3.50024      -6.46720     -0.302182       4.35056     -0.567329      0.298204       1.05773     0.0930370     -0.212775    -0.0477180    0.00929683       6.07163       7.43148       7.59585       7.26028       6.88947       6.44621       5.87335       4.95209       3.82014       2.78745       2.20005       1.49068       1.03931      0.661837      0.385841      0.220089      0.115876     0.0623693
  15  20 3611.1162    2.2821  3.8282 10.5966 -0.0019  0.0696   0.0323   0.1684    0.0925   0.0000   431.6546      -10.5154       6.47557       13.8013       8.05158      -13.8712      -10.5959      -4.31055       6.77565       5.01956      -3.50227      0.471005       1.62224      0.276983     -0.409390    -0.0996063     0.0329187     0.0468191       6.74442       9.25432       9.70390       9.03665       8.93902       7.72467       7.28942       5.99968       4.83644       3.71921       2.73407       1.83869       1.27015      0.807234      0.474945      0.288871      0.145040     0.0794228
  15  21 3752.3534    1.9451  5.1083 10.1530 -0.0011  0.0793   0.0251   0.1991    0.0879   0.0000   440.4649      -4.55566       41.1782      -1.06379      -9.37530      -10.3437       3.03894       7.14952      -4.36314      -3.37860      -4.14374     0.0312561      0.467987      0.819769     -0.210796      0.143194  -0.000718069      0.119873       8.31311       10.7530       11.5613       11.2572       10.8517       10.0543       8.44363       6.89752       5.47493       4.07578       3.13146       2.10232       1.51579      0.943809      0.574987      0.345480      0.180400     0.0966409
  15  24 4177.1165    1.1130 11.1627  9.3547 -0.0060  0.1527   0.0133   0.4175    0.0761   0.0000   417.4936      -38.6336       23.6081       21.4876       1.08137       6.04400       4.88062      -2.15563       11.2010       4.48955      -19.6332       1.82505       6.03876      -3.36938      0.150406     -0.763367     0.0181445      0.413677       15.6639       20.4232       21.4020       21.3452       20.3341       18.6830       16.3539       13.2425       10.7354       7.91120       6.27384       4.15903       2.93891       1.89245       1.15830      0.681641      0.361138      0.190218
  16   8 1933.1116    0.4719  0.5350  8.9318 -0.0065  0.0306   0.0170   0.0584    0.0737   0.0000   434.3306      -2.48732       9.23394    0.00412054      -2.41321      -2.60581     -0.312697       1.24660      -1.89890      -1.11099       1.27081      0.799105     0.0873846      0.233149     -0.301654      0.121091      0.111227    -0.0263480       2.86048       4.28534       4.74421       4.67546       4.50380       3.94808       3.08679       2.76631       1.88546       1.58831       1.00720      0.886415      0.510643      0.403639      0.210236      0.169043     0.0674693     0.0466765
  16   9 2081.5842    0.6382  0.5407  9.1617 -0.0022  0.0295   0.0208   0.0581    0.0916   0.0000   437.1852      -2.56261       14.2204      -3.49650      -7.03472       1.14065     -0.210010      0.391230      -1.01740     0.0787570      0.933528     -0.734914   -0.00774920     -0.224822      0.121192     -0.240946    0.00923325    -0.0208684       2.47378       4.36687       3.04432       4.31326       3.08987       3.74167       2.74587       2.86773       1.53337       1.60710      0.879903      0.837887      0.562975      0.420403      0.233383      0.135792     0.0773225     0.0395213
  16  10 2228.3449    0.9280  0.8181  9.3055  0.0024  0.0318   0.0245   0.0654    0.1394   0.0000   439.7447      0.309279       12.6226       2.39983    -0.0459487      0.892024     -0.948927      -3.14579       3.26243      0.766995      0.996983     -0.114559     -0.259489     -0.384829     -0.290844    -0.0436437    -0.0240450    0.00508862       2.90677       3.65037       3.75814       4.00039       3.88038       3.56117       3.14724       2.38960       2.06374       1.64049       1.38893      0.869655      0.571682      0.371406      0.259024      0.161292      0.110653     0.0584593
  16  11 2372.5166    1.2657  1.0798  9.4725 -0.0018  0.0345   0.0295   0.0864    0.1585   0.0000   432.6258      0.859754       15.4937       1.45474      -3.56628      0.717660      -5.59520       2.16988       4.42355       1.18361     -0.788292      0.364609      0.113146      0.478135     -0.306405    -0.0550755     0.0879410    -0.0308912       3.86314       4.68884       4.45119       4.02322       4.03514       3.99411       3.67262       3.10574       2.68191       2.00211       1.52774       1.06807      0.725731      0.478968      0.288322      0.168932     0.0974269     0.0528190
  16  12 2514.7925    1.6763  0.9897 10.1479 -0.0023  0.0313   0.0394   0.0753    0.1427   0.0000   436.3457     -0.198084       19.3362      -4.66670       3.24791      -2.87898      -1.17627     -0.519453      0.175073      0.430173      -1.34534     -0.426346     -0.146806     0.0868223     -0.346719     0.0585347      0.109230    -0.0527737       3.14642       4.23974       4.44880       4.58989       4.55070       3.70489       3.34271       2.39781       2.17629       1.59905       1.20795      0.793576      0.567201      0.381507      0.239976      0.149920     0.0846116     0.0507940
  16  13 2656.8233    2.1955  1.0219 10.3985 -0.0052  0.0294   0.0528   0.0756    0.1760   0.0000   439.5051      -3.59237       12.7047      -11.5095       6.74735       1.62998       2.07349       1.76418      -1.26674      0.888689      -1.89535     -0.538842     -0.636972     -0.748324     0.0980846      0.256527    -0.0245880    -0.0255074       2.84523       3.63516       3.78227       3.82628       4.04950       3.36208       3.03561       2.49452       1.95797       1.50242       1.11331      0.853967      0.591695      0.371623      0.242921      0.160555     0.0934600     0.0491474
  16  14 2799.4815    2.7415  0.9544 10.7141 -0.0022  0.0286   0.0670   0.0705    0.2247   0.0000   438.4477     -0.956675       13.5546       2.53840      0.742206      -1.34268      -1.33401       1.64298       1.74247     -0.173781      0.418806     -0.671540      0.315363      0.480530   -0.00976168     0.0224077    -0.0512132    0.00871222       2.92175       3.87287       3.79098       3.76990       3.71245       3.40723       2.98685       2.50097       1.98173       1.54020       1.17896      0.813911      0.562228      0.397411      0.224947      0.141840     0.0818602     0.0465207
  16  15 2941.6744    3.2755  0.9997 11.5869 -0.0025  0.0305   0.0780   0.0701    0.1928   0.0000   439.0879      0.487893       10.9468     -0.623330      -2.71188       2.27057      0.937515       1.37396      -1.98415       1.33991     -0.728907      0.189873     0.0873035      0.411123     0.0306418    -0.0884572      0.115756     0.0188522       3.00990       3.91848       4.13133       3.79246       3.83182       3.51913       3.09908       2.59109       2.08697       1.63992       1.18043      0.876275      0.579890      0.403641      0.241496      0.149429     0.0835244     0.0492983
  16  16 3083.4214    3.8743  0.9758 10.8941 -0.0033  0.0283   0.0929   0.0715    0.6916   0.0000   440.5614       4.22703       4.09018      -1.64074       1.10716      -1.79703       5.33471       1.56694      -2.36089      0.468513     -0.843893      0.940881      0.756010     -0.303319    -0.0408959     0.0400897      0.139331      0.117290       2.82418       3.54287       3.78334       3.66865       3.75417       3.16891       2.96161       2.35342       1.93292       1.47749       1.08387      0.785926      0.551164      0.363079      0.221325      0.140067     0.0800046     0.0459093
  16  17 3224.8952    3.8502  1.3796  3.6258  0.0000  0.0365   0.0886   0.0894  997.6096   0.0000   435.0748      -3.69229       12.4257      -3.47045      -9.77167       2.81893       0.00000       0.00000       0.00000       0.00000       0.00000       0.00000       0.00000       0.00000       0.00000       0.00000       0.00000       0.00000       3.29725       4.31717       4.64145       4.51794       4.62325       3.88215       3.68704       2.92659       2.22108       1.86649       1.32858       1.03828      0.672223      0.458788      0.294206      0.187982      0.111694     0.0571921
  16  18 3366.3000    3.1707  1.7490 11.3665 -0.0140  0.0428   0.0664   0.1081    0.2820   0.0000   443.2337      -6.60322       5.66047      -1.58649      -3.12427      -3.06450      -3.66382       1.84031      -4.10952     -0.393751      0.863681       2.81361      0.768025      0.527181    0.00162268     -0.192546     -0.405298     0.0787483       4.34766       5.64546       5.87593       5.67744       5.69236       5.09623       4.56267       3.75408       2.84390       2.28152       1.67912       1.21167      0.896690      0.575195      0.361203      0.220397      0.124636     0.0701853
  16  19 3507.8318    2.5903  2.7374 11.2214 -0.0004  0.0548   0.0440   0.1392    0.1149   0.0000   430.2085       3.46588       3.84861      -13.5988       7.73295      -4.07573      -2.29196       6.14994     -0.809750      0.560473      -3.23908       1.86258     -0.871495     -0.954107      0.388558      0.541388    -0.0754207      0.185125       5.22057       7.06711       7.20611       7.44921       6.95859       6.33796       5.72636       4.71012       3.88884       2.88851       2.26589       1.55457       1.14644      0.726501      0.478580      0.276382      0.159342     0.0885370
  16  20 3649.6728    2.1969  4.2185 10.3938 -0.0060  0.0672   0.0297   0.1733    0.1066   0.0000   442.2614       5.34677       15.4558      -1.52903       5.34055      -5.70185       10.3239       9.03995      -9.38502      0.945491      -1.43626     0.0341103      0.764022     -0.680985       1.09627       1.03029    -0.0268824    -0.0975279       6.51104       8.46778       8.76367       8.96663       8.84949       8.11737       6.95983       5.71846       4.69817       3.55541       2.78099       1.93184       1.39030      0.928262      0.592903      0.364586      0.208702      0.119342
  16  21 3791.4611    1.8419  5.3443 10.1388 -0.0002  0.0793   0.0231   0.2061    0.0841   0.0000   449.8200      -18.3157       13.1562       15.4087      -8.89760      -19.3343       4.95847      -2.42968       8.32667      0.344997      -6.26234     -0.747026       2.28060     -0.856182   -0.00500057      0.472926      0.295510    -0.0719113       7.53834       10.0508       10.3065       10.7711       10.0090       9.20254       8.04720       6.94324       5.76141       4.33246       3.33818       2.34470       1.66120       1.06098      0.693894      0.420959      0.237492      0.134527
  16  22 3933.3322    1.4871  7.6505  9.7282 -0.0008  0.1019   0.0171   0.2774    0.0778   0.0000   431.5915       7.90600       2.26791      -22.1010      -1.24155       7.50049     -0.684276       15.0899       2.41087      -3.74319       1.41420     -0.382029      0.262157      0.253384      -1.71709      0.994140      0.422949     -0.491389       9.49708       12.4176       13.3227       13.7735       12.6846       11.9750       10.1939       8.83431       6.99102       5.57208       4.19674       2.94568       2.13997       1.39562      0.898114      0.559339      0.309715      0.175092
  16  23 4075.3331    1.2403  9.5567  9.6541 -0.0006  0.1237   0.0147   0.3579    0.0678   0.0000   410.8392       24.2527       11.3679      -10.9608       10.7453       3.65068      -28.9185       21.1070      -3.40029      -3.26441      0.914177      -4.26606      0.546439       2.21341      -1.06879     -0.467536      0.697406     0.0213712       11.5929       15.1423       16.1623       16.9084       15.5642       14.4593       12.6017       10.7617       8.60496       6.62145       5.22042       3.57749       2.64709       1.69076       1.11046      0.688060      0.379365      0.213944
  16  24 4217.7498    1.0455 11.7373  9.4284 -0.0027  0.1591   0.0125   0.4405    0.0675   0.0000   440.6836       42.1080       2.01119      -29.3928      -8.06634      -5.68370       3.14016      -4.28804      -19.4436      -1.07716       15.2756      -1.12698      -7.19521      -2.25965       1.36536      0.370838     -0.376698     -0.371188       14.3309       19.5490       20.8768       20.8743       20.0707       18.4306       16.1932       13.5966       11.1270       8.24079       6.74065       4.54700       3.46305       2.21741       1.45372      0.882911      0.472668      0.271546
  17   8 1963.3249    0.5117  0.5395  8.8013 -0.0003  0.0279   0.0165   0.0502    0.0782   0.0000   437.2799     -0.282292       16.5877       1.46261      -4.03087      0.427305      -2.33228      -1.17020       2.93370    -0.0965297     -0.581692    -0.0844586     0.0404609      0.129562      0.310500     0.0553817     0.0743907    -0.0113933       2.80236       3.26481       3.56325       3.62145       3.10889       2.66412       2.66145       2.61784       2.27116       1.66530       1.29839      0.953606      0.627629      0.380227      0.240811      0.177114     0.0987038     0.0508435
  17  10 2260.2608    0.9763  0.7962  9.4947 -0.0065  0.0291   0.0264   0.0678    0.1420   0.0000   441.8536       1.60741       15.3601     -0.445001      -2.06696      -2.36906       1.33539       1.58707    -0.0974948     -0.224007      -1.18308     -0.311653       1.61204     -0.323482    -0.0766853    -0.0209392      0.102058     0.0343516       2.65793       3.60302       3.96015       4.00031       3.88370       3.40173       2.85950       2.37833       1.96020       1.53921       1.08611      0.811703      0.565335      0.406075      0.258597      0.154962     0.0956041     0.0549271
  17  11 2404.9508    1.4021  0.8722  9.9764 -0.0044  0.0283   0.0347   0.0636    0.1369   0.0000   435.6673      -5.22374       17.5118      -6.25912      -8.05803      0.699720       5.13752      -5.14388       1.05390      0.132863      -1.08985      0.663556     -0.368627     0.0298365    -0.0295673    -0.0221784     0.0623931     0.0309518       2.61965       3.42124       3.70421       3.65086       3.59422       3.20160       2.95321       2.45093       1.91511       1.52743       1.10454      0.834433      0.630825      0.415136      0.297495      0.174073     0.0988679     0.0610881
  17  12 2548.0135    1.7599  1.1854  9.7411 -0.0041  0.0346   0.0375   0.0798    0.1880   0.0000   436.8147      -3.36563       12.6409       2.28185       2.40847      -4.04378     -0.690163    -0.0912069      -2.56368      -1.82011     -0.644385      -1.13283      0.194325      0.873699      0.157901     -0.192074     -0.118499    -0.0299709       2.81296       4.03236       4.02149       4.13613       3.98966       3.55038       3.44324       2.60347       2.43156       1.79157       1.41671      0.977206      0.773381      0.451195      0.313964      0.195447      0.120908     0.0672546
  17  13 2691.0041    2.2816  0.9792 10.5524  0.0032  0.0291   0.0546   0.0750    0.1743   0.0000   435.6345     -0.409878       5.07506       3.26954      -1.13922       1.01042     -0.450710      -2.56140     -0.501935       2.15094      -1.11264    -0.0772494      -1.20108      0.101242     -0.176642     -0.133385     0.0710599     0.0348384       3.05583       4.03131       4.52692       4.74189       4.42899       3.81815       3.17191       2.70865       2.04383       1.52768       1.11787      0.839964      0.571989      0.392514      0.259127      0.172302     0.0912664     0.0581452
  17  14 2834.2521    2.9780  0.8387 11.0187 -0.0068  0.0265   0.0762   0.0663    0.1745   0.0000   435.5847       8.03447       14.8930      -2.76264     -0.832384     -0.440000      -1.08028       2.49152     -0.323722     -0.764744     -0.921932       1.61873     -0.196911      0.933800      0.500864    -0.0751122      0.135283    0.00921916       2.54356       3.37558       3.16508       3.25496       3.34954       3.20718       2.76021       2.40618       1.78495       1.49149       1.00211      0.879932      0.600930      0.454747      0.288503      0.171934     0.0991078     0.0569357
  17  15 2977.1652    3.4046  0.9582 11.5614 -0.0001  0.0339   0.0795   0.0660    0.1650   0.0000   437.1773      -1.12186       15.2513       4.97590      0.830387      -2.75419      -3.00829      -5.40172      -2.99752      -1.28966      -1.15255     -0.881551     -0.212577      0.126667    0.00402506     0.0970142     0.0718708     -0.152290       2.97673       4.14001       4.33403       3.74038       4.15518       3.22727       3.40502       2.76004       2.47316       1.90943       1.35696       1.11544      0.676947      0.495693      0.294210      0.188998      0.121196     0.0653160
  17  16 3119.2829    3.7042  0.9735 11.7244 -0.0044  0.0317   0.0880   0.0687    0.2442   0.0000   441.6648       6.14655       17.0131      -8.45385      0.194124     -0.239615       3.27629       1.44980     -0.534694      -1.19698       1.18867     -0.481743      0.262981     0.0117900     -0.121144      0.194957    -0.0758411     0.0102977       3.04932       3.25166       4.14566       4.23720       3.21559       3.75405       3.50848       2.45585       2.04866       1.83372       1.16279      0.921582      0.710907      0.445808      0.316367      0.204332      0.112190     0.0668118
  17  17 3261.2472    3.5047  1.5070 11.2980  0.0034  0.0364   0.0723   0.0915    0.2867   0.0000   440.7008       2.91564       17.6872      -1.85129      -1.19575     -0.980073       2.73319      -1.95245      -5.32458      -1.15417       2.10973     0.0682370      -1.19545    0.00996629    -0.0949819      0.204855     -0.196977     0.0847233       3.19752       4.31545       4.36481       4.60659       4.39252       3.97992       3.60999       3.04074       2.60366       1.98579       1.49777       1.15599      0.784110      0.578758      0.351536      0.229129      0.133549     0.0767333
  17  18 3403.3398    3.0397  2.2066 10.6961 -0.0045  0.0456   0.0521   0.1132    0.3165   0.0000   448.0543      -11.6864      -3.33975       14.9769      -8.37983       3.75838     -0.148779      -7.07763     0.0781108      0.932726      0.269355      -1.07665      0.375404      0.102209      0.968963      0.183917     -0.127409    -0.0601898       3.97175       5.50243       5.78700       5.76745       5.48178       5.01937       4.70380       3.72180       3.21685       2.50161       1.95721       1.34309       1.01041      0.683261      0.427096      0.282568      0.164259     0.0960466
  17  19 3545.3378    2.6377  3.0251 10.6327  0.0002  0.0533   0.0395   0.1360    0.1619   0.0000   440.9266       9.34038       26.9788      -8.34941       2.80337       2.77525      -13.0426       5.34360      -3.81339       1.55140      -2.50142       2.57374      0.105215     -0.998008     0.0351402      0.334074      0.338791    0.00399579       4.83433       6.55701       6.62883       6.83162       6.49842       5.99709       5.37417       4.62783       3.79597       3.00201       2.33833       1.68957       1.19775      0.807933      0.521399      0.332568      0.200519      0.115362
  17  20 3687.6640    2.0693  4.5676 10.3150 -0.0009  0.0693   0.0264   0.1790    0.0980   0.0000   446.9731       12.8006       3.69737       2.94020       18.7993      -3.47041      -3.41728     -0.785349      -1.90564      -7.19453      -1.99957      -2.44160      -1.03873     -0.858841      0.460194     0.0792954    -0.0659097     -0.286498       6.07128       8.40818       8.87327       9.08720       8.51243       7.96289       6.87836       5.97620       4.98756       3.85603       2.98627       2.16939       1.56221       1.03613      0.699238      0.443166      0.244431      0.149414
  17  21 3829.9067    1.7060  6.3296  9.9610 -0.0040  0.0844   0.0197   0.2275    0.0779   0.0000   427.2335      -6.23628       9.06860      -5.84064       3.98793     -0.156402      0.920827       5.14685       9.23545      -8.54631      -4.32598       3.10141       3.01776       1.68239      -1.55359     -0.480214     -0.119362     -0.189455       7.66971       9.86737       10.7151       10.9663       10.5026       9.74955       8.65004       7.13539       5.97972       4.59351       3.61652       2.61361       1.92555       1.30089      0.874432      0.550256      0.332610      0.191005
  17  22 3972.2621    1.4433  7.9844  9.5882 -0.0016  0.1014   0.0160   0.2739    0.0789   0.0000   424.6523     -0.307939      -18.1944       7.78199       9.59924      -3.80419       22.8445      -3.02372      -10.2809     0.0745032      -6.77258      0.971281       3.26595     -0.820470     -0.683543     -0.204182    -0.0762176      0.387793       9.05092       11.9002       12.6537       12.6684       12.7624       11.3224       10.2427       8.67091       7.26864       5.69231       4.43562       3.27413       2.31676       1.55660       1.03164      0.661613      0.406375      0.233389
  17  23 4114.9238    1.1821 10.9269  9.4649 -0.0028  0.1357   0.0133   0.3796    0.0697   0.0000   438.8231       12.9442       18.5006      0.596495      -6.41343       6.27997       26.4245      -7.93148      -11.5258      -1.22319       3.49942      -6.91247      -2.88619       2.66665      0.124398      0.541197       1.12323      0.121506       11.7107       15.7745       17.1279       17.2941       16.6781       15.4953       13.6288       11.4888       9.60114       7.40118       5.90331       4.19139       3.13415       2.10171       1.42371      0.889339      0.518302      0.303814
  17  24 4257.3003    1.0016 12.4125  9.3372 -0.0017  0.1624   0.0115   0.4521    0.0659   0.0000   445.6174      -15.4925       21.9200      -13.1175       19.0444      0.790112       5.28501      -20.1124      -9.39563      -10.7644      -1.89471       3.80893       4.27012       1.85065      -3.57092      0.661851      0.941956     -0.644131       14.1266       18.8061       20.1687       20.3733       19.6708       18.3059       16.1975       13.7363       11.6712       9.07392       7.15632       5.14603       3.80463       2.50671       1.74708       1.05688      0.632382      0.371165
  17  26 4542.5343    0.7115 17.7243  9.1722 -0.0013  0.2639   0.0074   0.6773    0.0435   0.0000   447.5865       27.4732       30.0041      -79.0458       17.9126       21.3888       15.9707       25.1291       8.97934       3.16706      -25.1031       1.70162       1.13521      -4.66445      -5.38676      0.427017       1.24890     0.0920027       22.6742       30.1261       32.5546       33.4626       32.3352       30.2218       25.9675       22.5089       18.8329       14.2006       11.7663       8.13614       6.26833       4.13150       2.87106       1.77140       1.06334      0.618226
  18   9 2143.7022    0.7535  0.7390  9.1146 -0.0026  0.0305   0.0196   0.0590    0.0893   0.0000   441.7594      -2.50184       13.2695       2.73057     -0.248573     -0.762790     -0.103544       2.51294      0.832667     -0.541470     -0.874327       1.48786      -1.21860     0.0457753    -0.0618849    -0.0584555     0.0908480    -0.0298960       2.26884       3.33953       3.53334       3.50730       3.72410       2.83594       3.04654       2.20333       1.92125       1.44453       1.10570      0.905887      0.606464      0.445572      0.309517      0.193386      0.116322     0.0701236
  18  10 2291.6235    1.0907  0.9103  9.3150 -0.0024  0.0294   0.0267   0.0685    0.1588   0.0000   436.7803     -0.577223       6.64272      0.450733       3.36046      0.268023      -2.13694      -3.97304       2.04227      0.436784      0.313580       1.17334     0.0495561    -0.0594208    -0.0431103     0.0255342    -0.0508034      0.104418       2.44358       3.17854       3.33467       3.65143       3.24822       3.13215       2.57325       2.43307       2.08702       1.57634       1.25797      0.918602      0.705852      0.454244      0.296009      0.222757      0.120239     0.0769350
  18  11 2436.7524    1.4581  1.0951  9.6306  0.0015  0.0352   0.0327   0.0757    0.2271   0.0000   437.7555       5.20114       14.5085      0.361515      -1.77070       2.21554      -1.53166      0.833462     -0.652763       1.31987     -0.216963      -1.24517     -0.231919      0.317312     0.0650165     0.0587648     0.0225509     0.0868830       2.85415       4.10201       3.67181       4.03758       3.89788       3.52408       3.45613       2.83691       2.59831       1.90669       1.47770       1.21393      0.804374      0.666777      0.388590      0.270861      0.155655     0.0973994
  18  12 2580.8492    1.9771  0.8751 10.5412 -0.0050  0.0258   0.0474   0.0655    0.1306   0.0000   435.6744       3.41798       16.5988      -1.18716      -2.54474      -4.82949     -0.319524       1.34508      -1.83706      -1.70938      0.668972      0.999755      0.587485     -0.510950      0.156014      0.377075      0.112168    -0.0868752       2.27302       2.76758       3.06291       3.16073       3.11430       2.85579       2.45966       2.09557       1.74952       1.46583       1.06213      0.840238      0.581480      0.434307      0.272986      0.186872      0.121213     0.0748461
  18  13 2724.6805    2.5037  1.0388 10.2506  0.0003  0.0292   0.0538   0.0680    0.2311   0.0000   439.4548       2.86649       10.9932      -11.1898      -4.75620       1.35693      -2.29175      -2.58954      -1.61047      -2.20810     -0.142872       1.75970      0.527179     -0.362064      0.508696      0.150051     -0.121068     0.0174911       2.55482       3.39008       3.67074       3.47866       3.69504       3.31523       3.01718       2.54313       1.97195       1.70479       1.21441      0.985533      0.699894      0.468806      0.331049      0.209933      0.138331     0.0824117
  18  14 2868.6457    3.0161  0.8671 11.1739 -0.0013  0.0254   0.0704   0.0638    0.1556   0.0000   441.8311       3.41265       7.72097       2.48146       2.57546       1.88632       3.93609      0.117359      -2.30832      -1.07738      0.341275      0.595417     -0.590441     -0.441714      0.292982      0.227697     0.0959220     0.0246295       2.32458       3.10519       3.11552       3.26375       3.20243       2.88451       2.62357       2.09912       1.79417       1.46764       1.15336      0.824012      0.580498      0.401929      0.261403      0.179545      0.112338     0.0680786
  18  15 3012.0856    3.5669  1.0099 11.5511 -0.0004  0.0315   0.0795   0.0703    0.1665   0.0000   438.4886     -0.376793       16.8728       3.63184       1.99728      -5.34979       1.57567      -3.00519      -1.85723      0.381749      0.545727       1.27809     -0.669108      0.212903      0.268610     0.0283159    -0.0847343    0.00358024       2.30732       3.41768       3.52845       3.56982       3.66001       3.32809       2.96146       2.47432       1.99377       1.67904       1.29009      0.989834      0.690634      0.481531      0.318067      0.214840      0.138869     0.0844501
  18  16 3154.7915    3.7517  1.1208 11.6324 -0.0035  0.0304   0.0796   0.0744    0.1953   0.0000   439.6313      -2.08308       18.7702      -2.13029     0.0818959       2.41829       4.99517      -3.59814      0.166139      0.918756     -0.138783      0.165356     -0.440505     -0.294463      0.103573     -0.120997     -0.160660     0.0392776       2.70911       3.54437       3.92455       3.91231       3.88992       3.61014       3.09339       2.60262       2.18381       1.75144       1.26786      0.974872      0.712958      0.475863      0.338182      0.237507      0.129237     0.0842338
  18  17 3297.3211    3.4477  1.5242 11.1509 -0.0084  0.0370   0.0651   0.0841    0.2558   0.0000   439.1176      0.921004       11.1548      -1.50214      -1.65299       12.2564       2.49078      -3.12966      -6.26059       5.05073       1.95485      -1.71453       1.12773       1.68752      0.325490     -0.417471     -0.127582      0.130383       3.02817       4.41738       4.52998       4.77497       4.51638       4.20411       3.69812       3.03516       2.54883       2.00590       1.56909       1.15175      0.840880      0.569651      0.398782      0.252931      0.155199     0.0924945
  18  18 3439.8803    2.9361  2.6378  9.7946 -0.0001  0.0466   0.0420   0.1146    0.3932   0.0000   438.0585      -3.10649      -2.36476      -6.74184       6.78077     -0.889142      -6.58657      -1.93868       2.52188       3.02828     -0.838705      0.832949      -1.85490       1.43795      0.861811      0.357883      0.347740      0.213259       3.76693       5.29390       5.39553       5.73982       5.47364       5.07659       4.68086       3.79369       3.27527       2.63517       2.03489       1.52210       1.09895      0.774554      0.515107      0.336070      0.209661      0.125625
  18  19 3582.3989    2.3504  3.7622 10.4019 -0.0035  0.0586   0.0313   0.1512    0.1339   0.0000   444.0338       10.8987       3.00763      -6.93654       16.9745      -1.99048       6.52923      -7.42927       4.28673      -1.24882      -1.50947      0.576474       1.96340      0.688711      0.288595      0.125530     -0.598892      0.244606       4.89440       6.73989       6.98321       7.28937       7.04252       6.52612       5.88761       4.99152       4.18457       3.34694       2.51568       1.95829       1.40962       1.02119      0.668798      0.443518      0.266746      0.158853
  18  20 3725.2484    1.9815  5.3493  9.8473 -0.0011  0.0696   0.0219   0.1884    0.1056   0.0000   439.5892       11.9532       28.0829      -5.61200      -7.63558       6.56531       11.9038      -1.81304      -8.43222      -1.96747       3.81175       1.34641       1.78813      -1.07086      0.507676      0.289022     -0.400556    -0.0387989       5.98588       7.63939       8.38165       8.58973       8.34382       7.81055       6.79629       5.94024       4.96344       4.00044       3.10975       2.29851       1.73274       1.16575      0.838566      0.525289      0.328505      0.199038
  18  21 3867.9896    1.6322  6.8001  9.7357 -0.0016  0.0858   0.0176   0.2354    0.0789   0.0000   441.2097       6.10513       14.6888      -16.3155      -5.24647      -12.2568      -21.4254      -2.91355      -3.98075       3.79476       6.36624     -0.538370      -1.06645      -1.06477       1.27802       1.99856     0.0965283      0.171557       7.11029       9.59017       10.2374       10.4584       10.2423       9.45341       8.49894       7.30317       6.15776       4.82040       3.90829       2.83942       2.15963       1.43808       1.02191      0.645381      0.407733      0.244163
  18  22 4010.7101    1.3908  9.0778  9.4611 -0.0015  0.1087   0.0142   0.2964    0.0723   0.0000   421.7530       7.45869       11.0092       12.4014       15.9781      -23.7009      -6.91438      -4.02966      -8.84952      -6.67472       4.77119       6.21713       1.37031      -3.87776      -2.04095      0.329836      0.643403      0.426497       9.00346       11.7308       12.9141       13.3677       12.6905       11.9484       10.6562       9.03295       7.85502       6.06655       4.92213       3.59171       2.74385       1.80866       1.33208      0.824843      0.505735      0.307148
  18  23 4153.8627    1.1359 10.7172  9.3835 -0.0010  0.1269   0.0122   0.3682    0.0659   0.0000   409.2829      -11.4225       44.1880      -1.03373      0.606214     -0.110043       18.4236       7.62282      -4.53728      -2.33187      -2.00929      -6.88855      -1.10863       1.58633       1.62614       1.25593      0.433384      0.468860       10.8227       14.0867       15.2597       15.4627       15.1398       14.1124       12.5343       10.8390       9.22940       7.27315       5.89118       4.32243       3.22295       2.17945       1.51801      0.975778      0.623651      0.378025
  18  25 4439.5190    0.7996 16.1695  9.2256 -0.0003  0.2252   0.0081   0.5894    0.0472   0.0000   389.5429       22.0660       79.5600      -13.2982       19.8630       7.28947       5.31854      -39.6727       30.1664      -3.17454      -3.36419     -0.903503      -8.67171      -4.48409       2.33677     -0.959385     0.0256994      0.181003       17.9813       24.3803       26.1699       27.1239       25.5101       24.9813       21.5961       18.8615       16.1448       12.6316       10.3620       7.41489       5.87516       3.83246       2.78684       1.76782       1.07179      0.652710
  19   9 2173.7401    0.8037  0.7845  9.2067 -0.0020  0.0260   0.0206   0.0650    0.0975   0.0000   439.4925      -6.32658       15.0563      -5.76921      -10.2260      0.309725      -1.38515      -2.87764      -2.76519       1.01660     -0.718370    0.00412431      0.384598      0.347105     -0.521675      0.518594     0.0305821    0.00374811       2.08909       2.54846       2.94648       3.15113       3.03827       2.59222       2.44473       2.16151       1.88144       1.31681       1.23027      0.877351      0.612852      0.454205      0.329935      0.203481      0.127724     0.0809857
  19  10 2322.2985    1.1430  0.9060  9.6315 -0.0052  0.0296   0.0275   0.0663    0.1191   0.0000   438.6064      -6.46573       7.35882     -0.716974      -3.94195       5.22859     -0.931232       4.58324     -0.839920       1.43051      0.836484     -0.617661     -0.196629     -0.940997     -0.830608     -0.521076    -0.0705317    -0.0249301       2.51032       3.50041       3.26960       3.65173       3.38237       3.39672       2.83854       2.49544       2.07328       1.67581       1.28371      0.990678      0.725171      0.527928      0.368339      0.229347      0.162937     0.0999681
  19  11 2468.1275    1.5275  1.0553 10.1300 -0.0050  0.0290   0.0341   0.0761    0.1810   0.0000   441.3571      -3.85366       9.28120     -0.126253      -3.20708     -0.527199     -0.623087      0.220047      -1.56055      -1.45034      -1.35988    -0.0781106      0.793134     -0.336454      0.121799   -0.00675089     -0.306077    0.00269118       2.40691       3.00581       3.31820       3.43049       3.23364       3.05756       2.88019       2.43116       2.04897       1.68810       1.45256       1.01874      0.805670      0.509456      0.353839      0.245319      0.168782      0.106009
  19  13 2757.8696    2.7497  0.9068 10.9015 -0.0025  0.0252   0.0615   0.0610    0.1600   0.0000   440.1781       1.92307       13.4409      0.285527      -1.09920      0.447019      0.993517      -2.33422      -1.35863     -0.327520       2.16174     -0.403038     -0.152603     -0.185146     -0.340846     0.0307724      0.117704     0.0653948       2.13926       2.82624       2.87790       2.96587       2.96635       2.61982       2.43436       2.18421       1.81837       1.50667       1.15909      0.875658      0.677181      0.451514      0.319032      0.208270      0.138908     0.0827376
  19  14 2902.4691    3.3339  0.8859 11.2579  0.0004  0.0280   0.0735   0.0605    0.1622   0.0000   437.6206       4.24965       17.6665      0.736604      0.920480      0.668037      -4.04030      -1.90103       3.14358      -1.75894     -0.244861      0.338418     -0.606793     -0.502140     -0.198268    -0.0625172    -0.0263239     0.0870300       2.30840       3.00972       3.20409       3.20509       3.58889       3.03987       2.65973       2.44845       1.84073       1.66020       1.11520      0.935656      0.649515      0.502983      0.340254      0.227553      0.149560     0.0911947
  19  15 3046.5226    3.7294  0.9419 11.4628 -0.0028  0.0270   0.0814   0.0620    0.1897   0.0000   436.5869      0.549557       13.6225       4.63362      -4.31878      -2.60442      -2.33499       4.81912     -0.338472      -3.28497      0.258455     -0.545651      -1.17840     -0.726483      0.109657    -0.0398857     -0.230360     0.0443509       2.27961       3.13830       3.28345       3.39221       3.25901       2.94545       2.74699       2.38915       1.94144       1.52177       1.23323      0.930243      0.697811      0.472502      0.352415      0.209779      0.149330     0.0863968
  19  16 3189.7802    3.7421  1.1630 11.7970 -0.0040  0.0300   0.0772   0.0773    0.1593   0.0000   436.6945      0.605192       14.6840      -1.58180      -3.54215      -4.39938       2.11518      -1.79891      -2.54367     -0.411209      -1.95200      0.121722      -1.13044     -0.315832      0.467432      0.432687    -0.0167661    -0.0416211       2.61984       3.65933       3.78262       3.90591       3.61609       3.40201       3.05176       2.71720       2.25007       1.90792       1.49874       1.12328      0.800803      0.551234      0.378020      0.251045      0.152436     0.0973392
  19  17 3332.7860    3.3184  1.7328 11.3761  0.0007  0.0381   0.0574   0.0922    0.1481   0.0000   445.8325       1.46128       14.0706       1.00140       6.80211     -0.555835      -4.30077      -2.94639       2.11920       1.52049      0.310782     0.0497278     -0.915999      0.738803    -0.0450517     0.0928822     -0.205814     0.0822799       3.05342       4.07372       4.24572       4.39283       4.46914       4.01080       3.78338       2.97869       2.61965       2.15951       1.73362       1.30457      0.947272      0.689704      0.455075      0.324592      0.202530      0.134688
  19  18 3475.9492    2.6897  2.4829 11.1821 -0.0063  0.0465   0.0426   0.1198    0.1288   0.0000   435.4535     -0.388895       17.9126       4.23136      -12.7785      -5.33571       1.84368       2.07600      -4.89955      -2.16167     -0.237554      0.254283      0.285992       1.19341      0.331148       1.21221     -0.650492     -0.225388       3.67084       5.05029       5.53321       5.66371       5.56752       5.02148       4.61976       3.88911       3.30338       2.65838       2.12624       1.56177       1.17613      0.847105      0.596451      0.390161      0.241775      0.150665
  19  19 3619.1425    2.2851  4.2595 10.1690 -0.0009  0.0608   0.0272   0.1579    0.1281   0.0000   435.7287       1.68585       11.7100      -1.79877      -3.54741      -3.68325      -7.29120     -0.762264      0.223347      -4.92199      0.725101      -2.79681      -1.12104      0.256353      0.441252      0.525664    -0.0790243     -0.160288       4.76527       6.06695       6.76971       7.14542       6.62576       6.40624       5.85623       4.94183       4.33630       3.40118       2.76217       2.11344       1.60025       1.10440      0.805841      0.512462      0.343079      0.211958
  19  20 3762.3225    1.8933  5.8700 10.0755 -0.0030  0.0790   0.0212   0.2001    0.0854   0.0000   444.7790       1.73582       10.5354       4.62629       2.50054       2.86969      -15.1923     -0.658144       5.27223       12.9776      -7.28693       2.00302      0.586273      0.474725     -0.271504     0.0856369      0.343975     -0.132366       6.22140       8.53432       9.04754       9.18016       9.04624       8.57201       7.57013       6.65129       5.67252       4.62062       3.69946       2.82344       2.07413       1.49969       1.01310      0.693937      0.427587      0.271572
  19  21 3905.5777    1.5591  7.9533  9.5932 -0.0015  0.0948   0.0152   0.2524    0.0750   0.0000   437.1350      -8.04649      -8.28510      -11.6574       6.27936      -10.2347       1.87551       10.9241      -2.26178      -1.68859       2.43110       4.91077       1.62498      -1.90116      0.852501     0.0726615     -0.234963     -0.228765       7.35805       9.67172       10.7502       10.7183       10.5007       10.2723       8.82641       7.96476       6.65425       5.43203       4.27948       3.32137       2.46580       1.77590       1.27843      0.826099      0.522446      0.330598
  19  22 4048.9729    1.2865  9.4190  9.5528 -0.0010  0.1142   0.0132   0.3111    0.0651   0.0000   434.5046      -5.07878       47.3466       5.82193       6.08865      -26.4100       11.2384      -2.31730       10.5890      -10.4743       7.51871      0.110336      -2.24325       1.44447      0.348994     -0.259247     -0.406311      0.120726       8.93936       12.3882       13.1141       13.5503       12.9803       12.4805       11.1582       9.78556       8.25812       6.60910       5.42462       3.98253       3.09465       2.16264       1.50648       1.00259      0.630461      0.391714
  19  23 4192.1323    1.0821 11.4817  9.4355 -0.0014  0.1377   0.0115   0.3855    0.0621   0.0000   453.3803     -0.255596      -13.3846      -10.5077       11.6238       8.17602      -11.6003      -31.6791       11.1897       1.50282      -2.14579      -7.99381       2.02446      -2.53382       1.21233      0.859587      0.349720     -0.810376       10.8935       14.4565       15.6572       16.0814       15.4990       14.7701       13.2651       11.8880       9.78366       8.11921       6.40182       4.99964       3.65250       2.63364       1.86970       1.21385      0.784331      0.481374
  19  24 4335.9218    0.8866 14.2381  9.3839 -0.0042  0.1838   0.0091   0.4946    0.0513   0.0000   448.8488      0.198999       8.10060       14.1263       2.82488      -18.9048      -8.24545       15.6023       17.2963      -20.4008      -8.82762       12.3154       5.32709       2.53926      -3.75706       1.08728      0.819180       1.25798       14.5562       19.1751       21.2798       21.4030       21.4947       19.9184       18.0228       15.5409       13.1349       10.6229       8.65896       6.37490       5.02861       3.42108       2.54081       1.65755       1.03737      0.654347
  20   6 1734.1812    0.3201  0.2490  8.8386 -0.0059  0.0261   0.0184   0.0431    0.0444   0.0000   439.7490      -1.49404       17.8727      0.222772      -4.30745      -1.28376      0.679751     -0.668311      -1.78567      0.920715      -1.16331     -0.172435      0.619392    0.00381805     -0.498005     0.0268139      0.186400    -0.0151247       1.96058       3.06082       3.22338       3.66884       3.10132       3.59180       2.48321       2.47728       1.83983       1.60592       1.17755      0.862975      0.429121      0.482339      0.318042      0.191330      0.147989     0.0845605
  20   8 2049.9939    0.6370  0.6865  8.9815 -0.0055  0.0277   0.0171   0.0581    0.0863   0.0000   437.6368       2.04140       14.4737      -3.82413      -5.45897      -4.76100      0.640722      0.944676     -0.130578     -0.705610      -1.47627      -1.74966      0.561909      0.474757     -0.254148      0.127428    -0.0147717    -0.0268020       2.08145       2.67553       3.00923       3.09548       2.91526       2.95213       2.51680       2.14869       1.74129       1.52141       1.23036      0.954988      0.714698      0.467694      0.353032      0.230088      0.157255      0.113900
  20   9 2203.0976    0.9077  0.9578  8.8854  0.0017  0.0277   0.0203   0.0681    0.1442   0.0000   435.3422      -1.40962       16.8986       6.50905      -1.62283      -1.82101      -2.02674     -0.390483      0.801063      0.735724     -0.127435      0.642635     -0.930994     -0.276386      0.215980     -0.535844   -0.00437318     0.0896934       2.25107       2.97992       3.39064       3.40765       3.41895       3.08619       2.74818       2.44257       1.99477       1.58524       1.20238      0.965019      0.726271      0.516929      0.383270      0.251767      0.170986      0.108306
  20  10 2352.4164    1.2568  1.0084  9.5286 -0.0045  0.0283   0.0270   0.0671    0.1334   0.0000   434.5320       2.47421       13.2432      -2.81280     -0.566115      -1.31259       2.44291       3.19673     -0.514037      -1.21620      -3.30223      0.683811      0.775469     0.0701059    0.00188309    -0.0655276   -0.00352135     -0.147745       2.41213       3.02709       3.01375       3.05360       3.07913       2.92111       2.84147       2.47735       2.05187       1.68978       1.39665       1.04758      0.851496      0.579473      0.417761      0.296566      0.187105      0.123562
  20  11 2498.9081    1.5684  1.0095 10.0957 -0.0063  0.0298   0.0354   0.0695    0.1806   0.0000   433.9744       2.38507       14.0426      -3.81598      -3.35353     -0.589817       1.46513      0.633357     -0.328307       1.04966      -1.04399       1.13328      0.617112     -0.812931      -1.15795      0.110974     -0.135173    0.00341035       2.35565       3.04211       3.07227       3.30128       3.08120       2.94021       2.77513       2.52988       2.04556       1.63829       1.39089       1.02889      0.815621      0.563863      0.442804      0.286237      0.189417      0.121214
  20  12 2644.8073    2.1297  1.0267 10.3709 -0.0021  0.0305   0.0479   0.0693    0.2418   0.0000   441.5953      -3.56925       12.6071      -3.49810       2.27001      0.240342      0.763534      -5.03911       3.80123      -3.02101      0.932443     -0.620190      0.408008    0.00512877      0.434937      0.291687      0.166493    -0.0686731       2.39406       3.32270       3.43999       3.52442       3.66376       3.29116       2.95214       2.49532       2.11375       1.73351       1.41576       1.05425      0.777608      0.553611      0.376059      0.262207      0.175732      0.115610
  20  13 2790.6428    2.7926  0.8966 11.1434 -0.0037  0.0264   0.0638   0.0614    0.1485   0.0000   441.6858       2.38433       11.9693       3.06426       3.05838       2.07177     -0.120561      0.955350       1.44849      -3.07740      -1.00760       1.32262     -0.413440       1.07347      0.534475      0.150767      0.169499     -0.108281       2.20917       2.67630       2.82209       2.95228       3.15694       2.87145       2.49760       2.03575       1.73140       1.63448       1.22221      0.944236      0.651428      0.497313      0.344891      0.258252      0.157257      0.100476
  20  14 2935.9044    3.5588  0.9322 10.9776  0.0010  0.0248   0.0756   0.0593    0.2064   0.0000   438.2841      -2.33471       14.4369      0.903765     -0.183600      -6.50293      -1.53518     -0.436735       2.02842       1.75599      0.982646      0.444050     -0.812065     -0.535727      0.452227      0.188066    -0.0548591    -0.0331911       1.94732       2.70930       2.69765       2.90675       2.70890       2.69320       2.39977       2.22079       1.78951       1.44133       1.11329      0.876986      0.657638      0.508877      0.379055      0.240337      0.168645      0.104891
  20  15 3080.4052    3.8868  0.9340 11.5178  0.0005  0.0255   0.0824   0.0623    0.1762   0.0000   438.9561      -6.08207       12.8998      0.449263     -0.173037      -4.01146      -1.04965      -1.51878      -2.34625      0.869409       1.65044     0.0862865     -0.793869     -0.245136      0.593015      0.239158     0.0309201    -0.0681963       2.26730       3.02099       3.22647       3.26031       3.34995       3.12584       2.79169       2.32792       1.88021       1.44372       1.15065      0.910197      0.672292      0.511404      0.353868      0.233700      0.159226      0.107510
  20  16 3224.3387    3.7038  1.2811 11.6611  0.0003  0.0324   0.0702   0.0749    0.1525   0.0000   437.5105      -1.07832       14.9734       7.07716       1.13731      -1.91767      -1.04910     0.0586487       1.58165      -2.59686       2.00788      0.835989     -0.283055     -0.386524      0.211145      0.242192     -0.134542     -0.107783       2.59897       3.40169       3.64120       3.64021       3.71568       3.34361       3.16103       2.77302       2.35691       1.89360       1.43125       1.16285      0.878578      0.653460      0.460603      0.305547      0.224639      0.133343
  20  17 3368.0075    3.2160  1.8206 11.1504  0.0006  0.0365   0.0523   0.0945    0.1306   0.0000   439.5851       4.63321       8.58732      -3.58093      -4.98508      -6.99661      -2.95252     -0.361302      -1.49317      -1.32940    -0.0281616      -1.45396      -1.18872     0.0289988      0.203691    -0.0805211    0.00628881     0.0955390       2.81918       3.65946       3.82002       4.17445       3.91129       3.64466       3.45864       2.95993       2.65230       2.14257       1.80599       1.32939       1.03830      0.719301      0.517575      0.359278      0.228842      0.146386
  20  18 3511.8214    2.6488  2.8536 10.8246  0.0001  0.0484   0.0371   0.1214    0.1164   0.0000   437.2759      -4.46579       17.9059      -3.03211       2.27354       1.97174      -5.15804      -3.14122       4.16485      -2.35783      -5.22103       3.92916      -1.37747      0.329617     -0.325628     -0.778989      0.581104      0.120515       3.73269       5.07887       5.50249       5.59694       5.48891       5.24534       4.57209       4.04037       3.54689       2.83280       2.34812       1.75709       1.36506      0.944982      0.667023      0.476618      0.293726      0.189722
  20  19 3655.4282    2.1594  4.1000 10.3986 -0.0026  0.0591   0.0265   0.1575    0.1002   0.0000   434.5042       7.45592       10.3183      0.355627       12.0166      -6.60145     -0.621311      0.338216     -0.838961      -9.84788      -1.88614       2.98520      -1.83945     -0.602677       1.55388      0.588754     -0.333217      0.345050       4.44149       5.97359       6.56629       6.63190       6.70502       6.20914       5.64076       4.95523       4.14048       3.54730       2.77903       2.16723       1.64853       1.15986      0.860591      0.578869      0.370861      0.236038
  20  20 3799.1825    1.7413  5.9586 10.0528 -0.0016  0.0773   0.0191   0.2023    0.0751   0.0000   433.7966       4.14308       10.0697      -4.50949       1.84421       3.60211       2.34717      -5.05241       9.45235      -1.21935      -3.54161      -2.99448       2.26478       3.57946      -1.06486      0.200449     -0.414458     -0.113877       5.78007       7.56783       8.49320       8.61628       8.52783       7.98802       7.33126       6.43711       5.48836       4.52848       3.66256       2.83267       2.12481       1.58060       1.12056      0.781872      0.489301      0.315605
  20  21 3942.8134    1.5176  8.1944  9.5342 -0.0006  0.0957   0.0147   0.2546    0.0732   0.0000   432.8688      -15.1648       35.2489      -8.78736       12.4835      -20.1812       2.35274       5.33382      -4.82237    -0.0924225       7.26512       6.68753      -1.26481      0.820775    -0.0820953      0.506486     -0.950557     -0.764617       7.06521       9.53190       10.1969       10.9190       10.3031       9.96902       9.07199       7.91435       6.84314       5.63205       4.50636       3.46319       2.63948       1.98285       1.38651      0.956878      0.613597      0.386674
  20  22 4086.5714    1.2428 10.4464  9.4157  0.0001  0.1197   0.0121   0.3271    0.0630   0.0000   422.5632      -7.30604       28.3609      -13.2170       2.43520      -5.01434      -1.53885       6.89879      -10.7606      -4.17198       1.06769      -10.9524       2.30410       4.74147       1.53320      0.867224      -1.10849      0.633689       9.03515       12.0534       12.9720       13.0903       13.0693       12.3177       11.3646       10.0610       8.76498       7.03116       5.92018       4.40657       3.45380       2.47944       1.79565       1.21304      0.790969      0.502866
  20  23 4230.0832    1.0483 13.2711  9.3848 -0.0031  0.1581   0.0101   0.4270    0.0560   0.0000   434.5066       16.7638       28.4818      -25.5631      -15.5761       25.2619       21.5117      -16.3717      -7.58807       21.6940       9.25618       4.82253       5.62423      0.460357     -0.617485       1.02548      0.353990     -0.182123       11.6583       15.8175       17.2120       17.7227       17.6628       16.1137       15.2972       13.0176       11.4396       9.24726       7.67614       5.80399       4.61569       3.16492       2.34803       1.55093       1.03654      0.650005
  21   7 1919.8339    0.4861  0.5333  8.7568 -0.0022  0.0216   0.0143   0.0466    0.0665   0.0000   439.2936      -6.08618       13.6863    -0.0464398      -2.14341       1.56753     -0.810552       1.52435     -0.936964      -1.85353      0.162359       1.29279     -0.563188     -0.652631     -0.445986      0.213989     0.0261773     0.0686899       1.46178       2.02568       2.23062       2.23882       2.16583       2.19188       1.76169       1.70230       1.48210       1.20542      0.962930      0.766222      0.568826      0.440355      0.303761      0.216901      0.135700     0.0960634
  21   8 2077.7219    0.6498  0.7776  8.9161 -0.0016  0.0268   0.0157   0.0586    0.0853   0.0000   439.7547      -4.10775       15.9383       7.65969      0.922838      -1.17098       2.75169      -3.86390   -0.00889449      0.601383      0.859737     -0.308724     -0.426538      0.307808    -0.0738894     -0.191750     -0.101738      0.100588       1.87343       2.62816       2.56221       2.79338       2.75123       2.52978       2.39165       2.34623       1.77552       1.58214       1.12723      0.986315      0.673132      0.605432      0.395407      0.308566      0.194985      0.130003
  21   9 2231.8659    0.9474  0.8329  9.1441 -0.0009  0.0246   0.0217   0.0615    0.1320   0.0000   439.4400       3.89763       15.6046      -3.72676       2.37675      -3.39236     0.0558436       2.61687      -1.97873      0.265727     -0.448944       1.63891     -0.717089     -0.786070     -0.416834      0.153342     -0.139215     0.0852902       2.02871       2.49580       2.55342       2.64386       2.66676       2.50940       2.42439       2.11934       1.77207       1.53212       1.19876      0.939610      0.739042      0.541836      0.415744      0.289072      0.199370      0.123361
  21  10 2381.8246    1.2923  1.0708  9.5527 -0.0018  0.0289   0.0260   0.0681    0.1346   0.0000   438.2801      0.877818       18.2456      -4.92313      -5.12032       3.78552       4.60278      -1.29893      -2.77911       2.58292     -0.995909     -0.188277     -0.188327      0.848062     -0.628197     -0.151801      0.515334     0.0512346       2.04127       2.87716       2.83563       2.96904       2.91341       2.87962       2.66200       2.46363       2.05994       1.64766       1.38907       1.03669      0.803512      0.645101      0.444965      0.330431      0.223896      0.141096
  21  11 2529.2032    1.7783  1.0184 10.1480 -0.0015  0.0270   0.0363   0.0634    0.1487   0.0000   438.9538       2.60515       11.9289       1.59103      0.837025      -2.65573      -3.28736       2.83024      0.886163     -0.282287     0.0318432     -0.398587     -0.341567      0.241925      0.445714     0.0784562      0.302404      0.222248       2.03937       2.66959       2.71893       2.99014       2.92907       2.75480       2.61188       2.09811       1.93420       1.55027       1.32989      0.982119      0.781142      0.552798      0.401163      0.286969      0.196503      0.127126
  21  12 2676.1086    2.3780  1.0450 10.4295 -0.0045  0.0278   0.0491   0.0666    0.2677   0.0000   439.0972       2.96985       10.6984       4.71765      -2.86354      -2.22182      -1.81021     -0.529555      -3.45194       3.24821       1.68958      0.104585      -1.65487      0.808425      0.149488     0.0500597      0.225473      0.225938       2.13067       2.71761       3.16064       3.01256       2.97575       2.86030       2.61600       2.28906       2.02151       1.72632       1.39233       1.02409      0.826915      0.589554      0.436115      0.331358      0.208322      0.126929
  21  13 2822.8987    2.9866  0.8945 11.0187 -0.0018  0.0266   0.0636   0.0566    0.2208   0.0000   436.1926       1.00933       10.4030       1.73623      -2.16441       2.68853      -1.98751      0.645452       1.33023       1.43912       1.30533      0.698874      0.565489       1.16750     -0.334486     0.0397325     0.0203002      0.207637       1.83313       2.66997       2.81271       3.00227       2.98937       2.76767       2.55045       2.11457       1.97046       1.47072       1.36506      0.888158      0.783454      0.539821      0.388000      0.275037      0.172817      0.115581
  21  15 3113.8794    3.9636  0.9329 11.8125 -0.0014  0.0243   0.0848   0.0622    0.1553   0.0000   438.1784      -3.93721       17.3248     -0.103129       2.47662      -2.00887     -0.957105      0.660102      0.904690       1.91620       1.45378      -1.14401     -0.272453      0.500723     -0.556108      0.356613      0.506174      0.131308       1.97017       2.70402       2.97541       3.02962       3.11829       2.78433       2.61362       2.08544       1.82057       1.46844       1.20774      0.961116      0.716568      0.494938      0.343243      0.245744      0.173471      0.115479
  21  16 3258.4008    3.6099  1.4404 11.2093 -0.0006  0.0323   0.0621   0.0802    0.1710   0.0000   440.0060     -0.157587       12.7675       1.39111       5.83594      -5.01197      0.270780      -2.99159     -0.363352    -0.0296275      -1.07207     0.0777116      0.196592      0.353092      0.379075    -0.0519168      0.125675      0.225284       2.45466       3.34264       3.64962       3.81391       3.77640       3.67402       3.08124       2.70863       2.32512       1.84163       1.49307       1.13634      0.872159      0.632502      0.481709      0.318863      0.224173      0.148423
  21  17 3402.7791    3.1679  1.9566 11.3771 -0.0005  0.0387   0.0489   0.0954    0.0960   0.0000   442.7047      -1.65635       18.8223       1.44123      -1.86281       2.48484       2.12611      -1.21524       2.39952       1.07836      0.710754      0.746420     0.0137042     -0.616830       1.05946    -0.0430562      0.412217    -0.0595070       2.84356       3.82868       4.13627       4.36430       4.00134       4.01223       3.65146       3.24745       2.74571       2.19355       1.83767       1.44408       1.10711      0.818800      0.589207      0.404236      0.279013      0.182896
  21  18 3546.9612    2.4819  3.2243 10.9730 -0.0019  0.0529   0.0328   0.1266    0.0855   0.0000   440.3623       7.20398       4.90948      0.476769       5.30837      -2.27463      -7.25461       4.12945      -2.11140       5.01617      0.319238      -1.34421      -1.24472      -1.30564      -1.35426     -0.203451      0.188274      0.189587       3.69689       4.97709       5.57317       5.62447       5.83207       5.20804       5.02491       4.26396       3.74815       2.99155       2.49126       1.94130       1.51265       1.09401      0.806902      0.569050      0.367939      0.247904
  21  19 3691.3265    2.0618  4.8175 10.2750 -0.0011  0.0624   0.0226   0.1649    0.0833   0.0000   429.6056      -10.4106       14.2151      0.350784      -5.80643       2.55679      -2.92120      -1.19228       4.13208       2.82148       3.93624      -1.14544     -0.144391       2.21760     -0.226589       1.19859      0.454237     -0.228556       4.54886       5.96698       6.52595       6.72732       6.49112       6.31145       5.70648       5.16219       4.48848       3.74629       3.04375       2.45997       1.85709       1.36691      0.987797      0.696588      0.459820      0.301842
  21  20 3835.3787    1.6927  6.9390  9.8906 -0.0004  0.0800   0.0167   0.2197    0.0687   0.0000   436.7983       2.44428       2.51783      -5.75659       6.35085      -8.83804      -4.14476      -3.24871      -2.62548      -2.26938      -5.96501     -0.820391       3.69536     -0.122595       1.25158       1.08743     -0.153887     -0.172598       5.83357       7.72846       8.43640       8.57809       8.55846       8.14174       7.54306       6.59025       5.75987       4.82292       3.92876       3.04507       2.38653       1.74416       1.30541      0.900629      0.599728      0.392252
  21  21 3979.5369    1.4482  8.8121  9.6843 -0.0010  0.1004   0.0137   0.2680    0.0607   0.0000   433.6427      -2.04431       14.3511       14.4180     -0.327595      -21.1386      -17.0726       7.10550     -0.700630      -6.15501     -0.803003      -6.77046       3.30809      -3.86967      -1.68223     0.0105510      0.783761      0.126444       7.03539       9.42695       10.4328       10.6857       10.5313       10.0530       9.28680       8.25658       7.02511       6.03916       4.86410       3.87048       2.94872       2.18002       1.64726       1.09055      0.740705      0.481351
  21  22 4123.9906    1.1894 11.4936  9.4671  0.0001  0.1289   0.0110   0.3526    0.0568   0.0000   448.0844       3.26818       37.9959      -17.3114      -4.87216      -15.2660      -6.93582       10.5951       11.9586      -3.92065       6.32872       4.92401      -3.39939      -3.37227     0.0646358       1.61425      0.252085      -1.43462       9.20194       12.2698       13.5627       14.0063       13.8141       12.9616       12.0774       10.5386       9.27836       7.71860       6.25040       4.98835       3.81414       2.82058       2.07332       1.44001      0.945522      0.617317
  21  23 4268.0597    0.9973 14.0489  9.4241 -0.0000  0.1654   0.0090   0.4428    0.0492   0.0000   451.1051      -25.6655       14.5332       33.3889       17.1499       3.97498       11.2556       16.4602      -19.6912      -16.4205      -4.52580       13.6257      -11.0507       6.35771      0.188609      -2.05475      0.698225       1.18272       11.8500       16.1763       17.1983       18.2106       17.7433       17.1547       15.5545       13.6593       11.8965       9.80326       8.13461       6.45706       4.82009       3.65120       2.62492       1.86601       1.22715      0.805559
  22   7 1945.0406    0.4750  0.5195  8.9505 -0.0080  0.0220   0.0140   0.0456    0.0624   0.0000   435.1881      0.457092       17.0803      -2.15660      -3.50350     0.0682503      0.985560   -0.00342015       2.12561     -0.359942      -1.21748    -0.0201144      0.147306      -1.03124      0.103698      0.265692     -0.276899     -0.217422       1.51764       2.09854       2.31666       2.36716       2.33173       2.18739       1.95071       1.82231       1.48125       1.28336       1.04610      0.870822      0.620698      0.491802      0.337119      0.256718      0.153355      0.117307
  22   8 2104.7215    0.6943  0.8330  9.0921 -0.0009  0.0288   0.0160   0.0583    0.0838   0.0000   438.6819     -0.493549       15.3824      -1.40871      -1.81391      -3.39246      -1.54201       1.69480       1.22442      -1.00413      0.622024     -0.142841     -0.603101     -0.158393     0.0309468    -0.0945809      0.120420     -0.153584       2.32197       3.28421       3.72651       3.89416       3.78832       3.46666       3.12563       2.63529       2.29655       1.81221       1.42169       1.12212      0.889582      0.598814      0.452097      0.308926      0.206220      0.144387
  22  10 2410.7692    1.3731  1.0137  9.7213 -0.0022  0.0263   0.0282   0.0648    0.1650   0.0000   439.1283     -0.881782       13.5411       3.45188     -0.255551      -4.30143       1.30254      -2.15547      -2.51189      0.249398      0.345733       1.67282     -0.546177     -0.124504     -0.149017     -0.424724     -0.208692     0.0704157       1.94705       2.47505       2.69365       2.80793       2.75182       2.57753       2.41839       2.23237       1.90161       1.62663       1.31120      0.994848      0.779536      0.599264      0.471442      0.334290      0.226135      0.151770
  22  11 2559.1280    1.8408  1.0637 10.1449 -0.0032  0.0271   0.0361   0.0659    0.1480   0.0000   438.2725      0.778842       12.5932     -0.853637      -3.53465      -1.25038       1.18309      -2.71138      -1.33948      0.108115      0.610138      0.982251    -0.0595498     -0.270688     -0.226038     -0.127809     -0.426378    -0.0507740       1.92652       2.40218       2.76909       2.80914       2.75122       2.68286       2.37520       2.31635       1.98232       1.58585       1.39605       1.01140      0.818798      0.626053      0.470447      0.346952      0.227743      0.159943
  22  12 2707.0214    2.4050  1.0625 10.6892 -0.0036  0.0278   0.0486   0.0661    0.1936   0.0000   437.5408      0.214918       14.2596      -1.09250      -3.12596       1.55659       3.05011      -1.16018       3.33459     -0.588594     -0.531789      0.122740     -0.314238      0.872905     0.0951384     0.0987543     -0.105880     -0.100348       2.00424       2.61586       2.69014       2.82271       2.67576       2.73636       2.58232       2.15680       2.01032       1.61993       1.40012       1.13305      0.905145      0.614294      0.471959      0.334798      0.228289      0.157993
  22  13 2854.6624    3.1695  1.0626 10.3870 -0.0017  0.0264   0.0631   0.0664    0.4588   0.0000   437.4489      -2.11595       18.8841       2.44419       1.09743      -1.79119     -0.122629      -1.45189      0.115169     -0.909450     -0.782350      0.877818      0.795823     -0.878071    -0.0802170      0.254038    -0.0690484     -0.218981       1.78828       2.43271       2.58066       2.73732       2.74633       2.56533       2.49288       2.14557       1.82291       1.51608       1.18864       1.06112      0.763984      0.626752      0.412901      0.314583      0.216714      0.148353
  22  14 3001.3552    3.7700  0.8788 11.5395 -0.0005  0.0234   0.0821   0.0579    0.1876   0.0000   436.3106      -3.23587       12.9855       2.48923      -2.32456     -0.463741     -0.805446      -2.97929     -0.410205     -0.454057     0.0286674      0.996024      -1.06886      0.648093      0.600239     -0.158113     0.0206305      0.103833       1.65325       2.28709       2.37022       2.47926       2.50247       2.28554       2.18330       1.90684       1.73240       1.34637       1.17561      0.888773      0.713888      0.538423      0.372497      0.277041      0.193969      0.123776
  22  15 3146.9141    3.7474  1.1655 12.0168  0.0046  0.0288   0.0750   0.0748    0.1314   0.0000   438.8139      -5.55981       15.7802      -1.95037       1.20435      -2.65353     -0.676513     -0.368356      -1.25682      0.745951       2.71037     -0.692901      -2.19323     -0.113872    0.00427811     -0.247924      0.328107    -0.0391213       2.16046       3.09249       3.23946       3.51934       3.44764       3.30124       2.90350       2.58767       2.17330       1.71366       1.43920       1.06549      0.911525      0.598516      0.468573      0.319658      0.228689      0.155179
  22  16 3292.1111    3.5143  1.6549 11.2057 -0.0009  0.0329   0.0550   0.0825    0.1271   0.0000   440.2057       3.29659       8.07640      0.208392      -2.42453      0.140409      -4.70799      0.233865     -0.537368      -1.18361       2.04054       1.89942      -2.42045      0.381208      0.629681      0.324647      0.184780     -0.189103       2.43333       3.24358       3.63116       3.78812       3.77563       3.49024       3.18250       2.86552       2.36423       1.99869       1.61703       1.26601       1.01742      0.726961      0.538893      0.386015      0.256095      0.180481
  22  17 3437.1130    2.9225  2.4132 11.0213 -0.0008  0.0406   0.0396   0.1041    0.0923   0.0000   442.1885       2.38343       12.3375       1.17744     -0.114575       1.25391      -8.82999      -3.74080       2.71556       2.65229       1.67515      -2.70212      0.437696     -0.522885     0.0382665     -0.741887      0.483962      0.198033       2.84746       3.83537       4.00960       4.16137       4.18646       4.05181       3.82479       3.35292       2.85563       2.41017       1.94542       1.59741       1.20607      0.925798      0.681597      0.497444      0.336698      0.228128
  22  18 3581.9855    2.3175  3.5394 10.8431 -0.0009  0.0536   0.0288   0.1315    0.0736   0.0000   439.0150       1.66375       5.50870      -9.13196       2.16471      -6.48321       6.17501      -8.44375     0.0421631      -3.17161       2.38586      0.690312      0.889894     -0.836952      -1.23793      0.428557     -0.152310     -0.159019       3.78356       5.00571       5.48985       5.58884       5.61707       5.46043       4.99537       4.44177       3.85335       3.16673       2.63329       2.11102       1.60045       1.22680      0.912381      0.646581      0.457509      0.306075
  22  19 3726.7329    1.9508  5.3995 10.1197 -0.0009  0.0652   0.0198   0.1716    0.0768   0.0000   434.3669       5.18668       24.9142       4.90739      -11.9735       14.6104       3.75740      0.743499      -6.31798       8.02152      -2.30997      -1.61561      -2.03135    -0.0995018       2.20263     0.0797249      -1.36576     -0.154968       4.58944       6.07484       6.61660       6.85190       6.73192       6.42392       6.03153       5.33546       4.73730       3.96884       3.29325       2.55979       2.05355       1.51533       1.14840      0.803024      0.559450      0.369546
  22  20 3871.4707    1.6169  7.0705  9.9059 -0.0011  0.0820   0.0159   0.2211    0.0653   0.0000   441.2522       8.53709       38.9952      -5.72919      -8.86332      -8.54980      -6.01973      -1.53894       3.05319      -9.39746       1.22813     -0.491112      0.814510      -1.13625      -1.27118      -1.44065     -0.360007      0.120455       5.62167       7.39152       8.33192       8.59905       8.41029       8.17876       7.52532       6.72295       5.81385       4.85472       3.98732       3.21410       2.48344       1.87444       1.40485      0.984452      0.675983      0.448322
  22  21 4016.0047    1.3373  9.5880  9.7387 -0.0017  0.1120   0.0130   0.2902    0.0557   0.0000   424.7602       3.54703       22.6535      -5.39888      -3.67533       12.7353       10.5206       5.46923      -4.87504       6.47873       7.47186      -3.47580      -2.85688       3.51849      -3.62944     -0.810533       1.95560      -1.36411       7.40719       10.1526       11.0731       11.3883       11.2823       10.6762       10.1239       8.93572       8.09567       6.58203       5.52683       4.46070       3.44456       2.63025       1.91066       1.38447      0.923965      0.622572
  22  22 4160.9554    1.1174 11.3930  9.5061 -0.0007  0.1282   0.0104   0.3553    0.0531   0.0000   438.4477      -27.7081       12.0777      -1.72979       22.9553      -16.1526      -3.59888      -6.55502      -1.59427      -12.4324      -3.36138       3.49565      0.638808    -0.0597822     -0.991073     -0.254386      -2.06408     -0.828771       8.75708       11.6835       13.0339       13.4345       13.2244       12.9257       11.7571       10.5592       9.11437       7.72560       6.20899       4.93413       3.99504       2.97157       2.19284       1.56625       1.08179      0.713707
  22  23 4305.5497    0.9260 14.0063  9.4322 -0.0017  0.1648   0.0085   0.4540    0.0461   0.0000   428.6275      -4.61757       47.2389      -11.6043       19.5497      -46.8783      -33.8986       21.7437      -31.8902       2.01364      -8.05807      -1.17585      -10.2898      0.344381       7.05210     -0.233460      -2.41355     -0.544503       10.9965       15.1002       16.3389       17.2994       16.8061       16.4314       14.8133       13.4587       11.6324       9.96664       8.15573       6.53051       5.21079       3.82453       2.85250       2.00711       1.36671      0.911583
  22  24 4450.2673    0.7598 16.3911  9.3357 -0.0017  0.2123   0.0072   0.5547    0.0410   0.0000   453.8283      -21.5693       8.14873       8.91347      -12.0365      -3.61385      -15.2847       1.92258      -15.6720       3.60528      -8.33302      -2.75093       2.85839       7.33391       2.71297      -4.57652      -3.45012     0.0635406       13.9639       19.3937       20.9200       22.0904       21.7582       20.9436       19.1887       17.1608       15.0854       12.6877       10.4629       8.31190       6.56641       4.92543       3.66883       2.62726       1.74435       1.16328
  23   7 1969.6440    0.5519  0.5213  9.0077 -0.0033  0.0215   0.0157   0.0452    0.0666   0.0000   437.6030      -1.69851       17.6522       1.57615      -2.48560     -0.219287       4.07899       2.14780     -0.728889      0.351244      0.959081     -0.869212      -1.35469     -0.138923    0.00645736     -0.260933    -0.0680731      0.137186       1.52702       1.95264       1.91919       2.11151       2.13953       2.13775       1.98298       1.83650       1.64612       1.23530      0.953982      0.756668      0.655027      0.540599      0.396427      0.277861      0.191195      0.139082
  23   8 2131.0865    0.7707  0.7525  9.1824 -0.0049  0.0242   0.0186   0.0561    0.0907   0.0000   436.0602      -2.79353       16.1329       1.85569     -0.997759     -0.659654       1.94694       5.76788       2.03784     -0.557534      -1.82371      0.107708     -0.215116      0.155000      0.131473     0.0244766     0.0354147    -0.0806345       1.48013       2.17590       2.14211       2.39364       2.35507       2.28048       2.09290       1.91482       1.67930       1.34940       1.11103      0.858889      0.691156      0.536854      0.403121      0.294958      0.201243      0.141337
  23   9 2287.4467    1.0389  0.9353  9.6166 -0.0044  0.0258   0.0221   0.0618    0.1057   0.0000   435.5614      -3.44851       17.0199       2.48439      -2.85227    -0.0853418       4.55286      -1.02137      -2.16658      0.572085       2.23362      0.921259      -1.05348     0.0807998    0.00714663     -0.846615     -0.147426    -0.0995635       1.65056       2.20698       2.42129       2.42915       2.57641       2.29165       2.27004       1.95049       1.75166       1.51825       1.24373      0.989835      0.770135      0.586650      0.453126      0.324833      0.242850      0.148434
  23  10 2439.1746    1.5243  0.9299  9.5079 -0.0031  0.0269   0.0308   0.0586    0.1945   0.0000   441.3080     -0.585612       15.3882      0.937289      0.394184      -3.67091      0.907799       2.03776       1.22519     -0.906861      -1.64695       1.44672      0.188736      0.744237   0.000995021      0.255213    -0.0303838      0.247703       1.67445       2.29940       2.67000       2.51507       2.64192       2.54594       2.20444       2.21400       1.71962       1.53848       1.26288       1.02370      0.784792      0.618437      0.426397      0.334868      0.222015      0.158297
  23  11 2588.5700    1.9305  1.0784 10.1320 -0.0008  0.0268   0.0359   0.0616    0.1614   0.0000   440.3441      -2.25925       12.1484      -3.57456      -4.63369      -2.07371      -2.54680      0.441419      -2.30062      -1.05178     0.0562862       1.69668      0.961125     -0.112786     -0.322139      0.186738    -0.0400905     -0.177849       1.98185       2.66546       2.90642       3.06826       2.97247       2.93611       2.68678       2.30871       2.07330       1.70431       1.31618       1.07889      0.888176      0.650110      0.493006      0.338301      0.257856      0.171265
  23  12 2737.5333    2.4878  1.0697 10.7824 -0.0045  0.0281   0.0504   0.0625    0.1655   0.0000   437.4922       1.59558       18.5474      -2.73205      -4.98307      -1.14277       1.92597      -1.67564      -5.02454       1.32335       4.33630      0.172155    -0.0180553      0.367900      0.876649     -0.371014     0.0273151      0.249009       1.94515       2.63239       2.75431       2.72342       2.69876       2.70952       2.45128       2.39620       1.99564       1.71356       1.52071       1.14097      0.947557      0.704367      0.551105      0.375504      0.251166      0.171579
  23  13 2886.0205    3.0606  0.9390 11.5328 -0.0064  0.0270   0.0673   0.0622    0.1883   0.0000   438.3779       4.38346       16.9615      -1.19391      -1.69965      -3.34638       1.01469      0.298566       2.21990       2.77189       1.81908       3.16722     -0.525845    -0.0442906      0.500054      0.201891      0.161526     0.0409421       2.13025       3.00691       3.47874       3.67969       3.53982       3.36362       3.04539       2.55590       2.16282       1.76717       1.48277       1.12587      0.846637      0.629846      0.455195      0.321208      0.224891      0.155557
  23  14 3033.3417    3.6676  1.1115 11.4342 -0.0004  0.0280   0.0715   0.0674    0.2538   0.0000   440.2517       2.32009       12.6805       2.89330       1.22160      -3.00678      -2.48587       2.26052     -0.111131      0.985855     -0.625648      -1.76044      -1.18545      0.710380      0.697135     -0.325151     0.0674211      0.156699       1.77416       2.63102       2.66576       2.89835       2.85181       2.59305       2.58122       2.10778       2.08070       1.57956       1.48845       1.07809      0.941468      0.636598      0.497550      0.349425      0.235003      0.162116
  23  15 3179.6094    3.8613  1.1560 11.9863 -0.0017  0.0296   0.0772   0.0698    0.1516   0.0000   440.1551      0.499285       13.6796      0.762070       1.50752       1.67578      -1.34269       2.76102       3.00248       1.86129     -0.516448      -2.18246       2.99545      0.652769      0.640645     -0.391873      0.106056      0.349976       1.96814       2.97395       3.00603       3.35638       3.13297       3.03421       2.76291       2.42986       2.16521       1.78728       1.57269       1.18285      0.993610      0.690208      0.518323      0.363824      0.249288      0.173415
  23  16 3325.4133    3.4523  1.6486 11.2962 -0.0016  0.0323   0.0541   0.0804    0.1211   0.0000   443.3216      0.465178       18.3965      -4.08049      0.471425      -2.98603      -2.79942      -1.69534       2.69853      -3.59148      0.794176      -1.34024     -0.156255      0.119438     0.0454425     -0.142752     0.0622380      0.131045       2.15322       2.85146       3.01293       3.14547       3.24515       3.08809       2.86534       2.60798       2.21126       1.88226       1.60184       1.27230       1.00719      0.740731      0.588323      0.407555      0.294177      0.202807
  23  17 3471.0994    2.7558  2.7069 10.9163  0.0003  0.0448   0.0343   0.1065    0.0833   0.0000   440.3598       1.56700       9.88175       2.38769      0.644615       1.87250      -4.90669     -0.274902     -0.268345     0.0873884       1.44867     -0.749558      -1.81656      0.235571     -0.534445     -0.381331    -0.0724313      0.461756       2.74596       3.96922       4.22790       4.57419       4.38901       4.21185       3.98786       3.52375       3.08183       2.66821       2.16705       1.73110       1.39541       1.05400      0.785846      0.567480      0.372873      0.267241
  23  18 3616.5080    2.2714  4.2170 10.4890 -0.0013  0.0554   0.0250   0.1417    0.0768   0.0000   443.9423       5.43343       15.8208      -4.76506       1.18682      -5.84170      -4.28568      -6.01531      -4.23325       4.42909       2.71740     -0.419407     -0.264401     -0.423563       3.55873    -0.0580012     -0.682960     -0.698749       3.62806       4.81868       5.35019       5.54643       5.57452       5.37099       4.92968       4.42120       3.90929       3.17750       2.86959       2.20264       1.77897       1.32296      0.996891      0.716304      0.503749      0.339060
  23  19 3761.9437    1.8602  5.6006 10.1368 -0.0011  0.0671   0.0191   0.1758    0.0736   0.0000   436.4196      -4.06841       20.1173       5.70675      -13.3926      -19.5979       1.60387      -2.32290      -7.09053      -1.25243       5.69570     -0.505431      -2.16408       1.18984       2.21141      0.481051     -0.331585     -0.430806       4.53842       5.98626       6.72008       6.74781       6.92442       6.38262       5.99919       5.39664       4.83430       4.16558       3.41042       2.83731       2.21939       1.69878       1.23428      0.897193      0.609736      0.420298
  23  20 3907.0796    1.5510  7.9396  9.7646 -0.0013  0.0872   0.0144   0.2270    0.0643   0.0000   433.7089       2.27085       25.2376      -3.19724      -8.52047      -1.74645       13.6105       11.5305       21.0853      -10.8645      0.144078       1.07407     -0.392908       2.52187       1.72941       2.07742      0.485031      0.359002       5.78974       7.64961       8.53572       8.71512       8.96516       8.42584       7.80105       6.99597       6.29314       5.24003       4.43163       3.55294       2.81153       2.13643       1.62357       1.15253      0.804571      0.543339
  23  21 4051.9416    1.2730 10.2896  9.7120 -0.0013  0.1136   0.0121   0.3081    0.0533   0.0000   445.3401       28.6925       4.37015       8.52590      -3.84811      -11.0992      -10.3319      -3.68650      -3.48491       10.7607     -0.933902     -0.951135       1.03879    0.00918757      0.163452      -2.86030       1.19863      0.572598       7.38314       10.0882       10.9800       11.3940       11.6692       11.0205       10.1118       9.24973       8.08170       6.79852       5.69244       4.60545       3.56118       2.77714       2.10102       1.51933       1.02522      0.714422
  24   5 1653.6803    0.2396  0.2225  8.8590 -0.0097  0.0153   0.0117   0.0345    0.0355   0.0000   439.1408     -0.979866       18.6152     -0.345098      -3.69625       3.02589      -1.23072     -0.688821       2.30822     -0.625297     -0.831544     0.0605704      0.759696     -0.311665     0.0591833      0.164766      0.189157      0.137206       1.15439       1.50286       1.77003       1.86428       1.73760       1.52538       1.48028       1.26962       1.25449       1.07458      0.950550      0.765584      0.651982      0.484551      0.328210      0.217326      0.151444      0.104660
  24   6 1826.3140    0.3941  0.4103  8.8340 -0.0078  0.0180   0.0127   0.0395    0.0525   0.0000   439.3726      -1.61468       19.1805     -0.968238      -4.79839      0.379260      0.875931       1.38955      0.739899      0.760081     0.0929676     -0.990661     -0.231881       1.00046     -0.328203     0.0248699    -0.0856682     -0.255938       1.21001       1.42649       1.73573       1.63437       1.72506       1.76821       1.40008       1.44166       1.27259       1.02555      0.967207      0.760709      0.593706      0.487091      0.345008      0.257997      0.177051      0.118564
  24   7 1993.5521    0.5548  0.5793  9.0978 -0.0006  0.0254   0.0147   0.0457    0.0651   0.0000   437.8718     -0.287383       20.5750      -1.49255      -1.82377      -3.37727      -1.87081       1.76726      -2.74546     -0.805798      -1.45280      0.876677      0.225033      0.569890     -0.820197      0.122456      0.225767     0.0394694       1.48244       2.08382       2.29471       2.17600       2.55335       2.35402       2.11915       2.04240       1.69015       1.33705       1.27693      0.936084      0.805750      0.595146      0.416445      0.349773      0.209708      0.171931
  24   8 2156.7194    0.8116  0.8624  9.1458 -0.0055  0.0249   0.0172   0.0578    0.0906   0.0000   442.1739       1.46501       13.4994     -0.843876     -0.411676       1.92199      -4.50753     -0.942072      -1.44111     -0.885893      0.408801      0.970971     -0.409223    -0.0390230     -0.269678     -0.361154     0.0827876     0.0262877       1.60386       2.18802       2.26449       2.37948       2.30398       2.20842       2.19362       1.75888       1.73833       1.48896       1.33668       1.11789      0.876676      0.660215      0.488495      0.338987      0.242913      0.162354
  24   9 2314.2709    1.1492  0.9301  9.8037 -0.0063  0.0260   0.0238   0.0605    0.0959   0.0000   442.4240      -2.70191       12.4929       1.12500      -3.22232      0.422196      -1.58457      -3.81966      -2.11953      0.798379       1.06229     -0.234145     -0.517912    -0.0156000      0.671186     -0.418921      0.694253    -0.0336684       1.49688       2.13133       2.21488       2.35627       2.42516       2.25550       2.14581       1.96496       1.60766       1.49411       1.27879       1.03147      0.827258      0.624519      0.453026      0.372223      0.230994      0.169193
  24  10 2467.0238    1.6180  1.0260  9.8219  0.0011  0.0249   0.0310   0.0657    0.1757   0.0000   437.4749      -4.45518       15.4565      0.827122      0.483857       2.28432      -3.20758      0.651762      -1.50243      -1.84134      0.434191      0.886856    -0.0304507    -0.0284991     -0.422400    -0.0585344     0.0878338     0.0589090       1.54516       2.10287       2.29620       2.37354       2.38415       2.28420       2.15674       1.81195       1.71429       1.48079       1.23499       1.01354      0.782469      0.607303      0.461848      0.329026      0.249089      0.155742
  24  11 2617.5425    2.0746  1.0626 10.7034 -0.0081  0.0278   0.0420   0.0662    0.1562   0.0000   438.0830      0.157192       16.7729      -2.60266      -2.40194       5.49886      -6.01436      0.817294       4.06570      0.721383      -2.61104      -2.39703       1.78279      0.302402     0.0342637      0.587208    -0.0828549     0.0714252       1.65428       2.44037       2.42908       2.59351       2.50684       2.64987       2.38362       2.14807       1.91957       1.51999       1.36225       1.04149      0.894887      0.631260      0.529485      0.363873      0.264020      0.183537
  24  12 2767.6042    2.7122  1.0270 10.6856  0.0019  0.0252   0.0511   0.0602    0.1765   0.0000   438.8504     -0.917821       18.2421      -1.95788      0.583877      0.755028     -0.363528     -0.218272      -1.03994      0.637594       1.69069      -1.05403      -1.21907      0.218756     -0.198369    0.00406576      0.158653      0.228847       1.71416       2.30992       2.29759       2.46044       2.61462       2.38581       2.28059       1.95227       1.79591       1.56107       1.27719       1.08669      0.824125      0.680965      0.457487      0.353641      0.253121      0.174416
  24  13 2916.9024    3.5923  0.8850 11.2963  0.0003  0.0238   0.0731   0.0554    0.1957   0.0000   440.0428     -0.282640       15.1601       3.90269      -2.62533       2.61925     -0.353178      0.934983       2.03645       1.54248     -0.914978     -0.608842     -0.331277     -0.190196      0.452725     -0.183783    -0.0531775      0.140002       1.61383       2.22804       2.31357       2.30514       2.44414       2.20279       2.30710       1.94434       1.73245       1.41512       1.07830      0.920178      0.744220      0.599952      0.450505      0.341833      0.230686      0.155369
  24  14 3064.9450    3.8330  0.9662 11.6713 -0.0033  0.0242   0.0791   0.0588    0.2297   0.0000   436.7292       2.39395       14.2101       2.28946       1.11906       3.56367      -1.14980      -2.96577       1.17403       3.29831     -0.281073      -1.32069     -0.688667     -0.972084     -0.497495     -0.228263      0.129546     -0.475470       1.55948       2.14871       2.19732       2.44968       2.35355       2.36731       2.14531       1.94739       1.69346       1.43348       1.21601      0.941516      0.804193      0.594548      0.454075      0.347782      0.223876      0.169468
  24  15 3211.8971    3.7151  1.3089 11.6370  0.0040  0.0283   0.0659   0.0731    0.1855   0.0000   441.2550      -1.20706       13.6760      -5.15270      -4.38771       2.16948       2.86744      -3.41112      -3.51524      -1.16297      -2.49449      0.658833     -0.488950      0.216948    -0.0488766     -0.110832     -0.136540     -0.158822       1.79643       2.39893       2.59000       2.86671       2.83299       2.69306       2.52342       2.22061       1.98762       1.73827       1.34342       1.12654      0.895618      0.700536      0.537076      0.377554      0.268046      0.187461
  24  16 3358.4250    3.2169  1.7762 11.3669 -0.0015  0.0333   0.0490   0.0840    0.1119   0.0000   438.7915     -0.408425       14.2465       4.49845      -3.55885       2.38943       4.41061     -0.268606      -2.99865      -1.93215      -3.53882       2.23204       1.53458      0.340059      -1.10601      0.726259    -0.0997177      0.185247       2.27688       2.94557       3.28261       3.44610       3.40685       3.18469       3.05026       2.79589       2.39344       2.15409       1.69340       1.42139       1.12154      0.834750      0.653774      0.482163      0.354811      0.244221
  24  17 3504.7028    2.6544  2.9175 10.9577 -0.0005  0.0435   0.0320   0.1128    0.0756   0.0000   438.2191       4.38452       12.8592      0.268085       9.21751      -6.10540      -6.79630      -6.01774       2.35374       1.02921      -3.62561      0.500123     -0.191222     -0.829828      0.849999     0.0672192     -0.221975     -0.163706       2.79742       3.76391       4.04682       4.24421       4.13678       4.19341       3.69749       3.47085       3.07088       2.60704       2.25220       1.75274       1.44470       1.09425      0.845253      0.601402      0.439566      0.302261
  24  18 3650.7651    2.1539  4.5514 10.5868  0.0017  0.0564   0.0228   0.1526    0.0628   0.0000   441.6608       2.07364       14.8012       1.24412      0.551638      -7.21715      -4.30631       1.40192      -4.76164      0.243999    -0.0619635       3.81559      0.555884      -2.01613     -0.293100     -0.825426       1.23828     -0.511380       3.69824       4.92975       5.32836       5.51072       5.48623       5.34998       4.92982       4.59778       3.93023       3.51590       2.89344       2.40549       1.92102       1.45495       1.11617      0.807206      0.574901      0.403178
  24  19 3796.6777    1.8271  6.2378 10.1098 -0.0021  0.0705   0.0178   0.1877    0.0677   0.0000   441.3035      -5.36019       11.9033       3.77441      -6.21730      -4.78875      -11.7109      -2.07922       6.77845      -3.62690       1.73918      0.734237       1.78135     -0.987037      -2.36057       1.25980      0.333415      0.133930       4.47277       5.82807       6.47408       6.78606       6.73736       6.55238       6.08113       5.58455       4.98095       4.18716       3.53915       2.83646       2.32359       1.79412       1.36945       1.01211      0.705967      0.490022
  24  20 3942.4799    1.4568  8.6524  9.8214 -0.0003  0.0914   0.0133   0.2529    0.0569   0.0000   449.3180      -9.69156       8.98541       5.33213      -14.6193      0.771257      -13.9357      -4.37581       1.60633       2.01060       1.19779       1.10500      -3.19649       1.05034     -0.114784     -0.915187     -0.591768     -0.536542       5.62702       7.59204       8.44627       8.75201       8.63532       8.55026       7.91123       7.17543       6.39471       5.42026       4.68056       3.72718       3.10338       2.37172       1.74477       1.31545      0.904575      0.633522
  24  21 4087.8463    1.2148 11.1862  9.6765 -0.0013  0.1204   0.0110   0.3307    0.0508   0.0000   438.0196       2.91163       40.1945       2.01387      -1.33354      -23.6435       9.75790      -2.70325       18.1357       1.31572       5.52707      -2.05169      -8.50220      -7.51583      0.497734       2.76438       1.66788      0.619553       7.65478       10.3152       11.3963       12.1528       11.9470       11.5017       10.8668       9.82050       8.53082       7.27812       6.14510       5.02287       3.99285       3.06129       2.34680       1.73018       1.23717      0.862450
  24  22 4233.4436    1.0432 13.2223  9.4868  0.0006  0.1471   0.0090   0.3884    0.0481   0.0000   450.7948       27.4798       2.93734      -27.8645       3.72539      -3.80355      -15.7291       4.33870     -0.229638      -1.22550      -12.4046      -10.6057       11.5348      -1.26646      -1.31213     -0.392321      -1.33875     -0.294612       9.08442       12.1901       13.5430       14.0819       13.7611       13.9191       12.3285       11.7309       10.3289       8.76209       7.40480       6.07379       4.88107       3.78486       2.92206       2.07734       1.49427       1.03622
  24  23 4378.9527    0.8306 14.8083  9.4601 -0.0018  0.1797   0.0077   0.4733    0.0415   0.0000   463.6287      -15.1168       5.27052      -13.4005      -4.14190       20.1945       13.5046      -4.92073      -17.3853       6.92978       12.0710      -5.13111     -0.616530      -2.37803      -7.05128      -1.14044    -0.0602792      -1.34389       11.1690       15.1490       16.6683       17.4982       17.4288       16.6996       15.7165       14.3363       12.7762       10.9198       9.11759       7.38154       5.97352       4.63757       3.56945       2.58747       1.83238       1.28604
  25   5 1674.0740    0.2548  0.2680  8.7664 -0.0070  0.0177   0.0107   0.0356    0.0373   0.0000   439.3394      0.303410       19.0788      -3.68882      -2.42771       1.84765      -2.47982      -3.16464     -0.216044       2.36519     -0.289226      -1.10279     -0.162848      0.545671     0.0335640     -0.334688      0.179076     0.0385608       1.16584       1.61595       1.88398       1.99159       1.85458       1.54547       1.42458       1.50801       1.35688       1.18216       1.08565      0.867424      0.710169      0.576982      0.421248      0.302411      0.180788      0.141569
  25   6 1847.9054    0.4178  0.4298  8.8507 -0.0049  0.0193   0.0130   0.0397    0.0533   0.0000   440.3533     -0.399327       20.6950      0.811231      -3.07779      0.258314     -0.290177      -2.30570     -0.941410     -0.732583      0.379907     -0.389517      0.241820     0.0643614      0.372105      0.376777      0.108819     0.0583833       1.49486       1.85690       2.06417       2.24194       1.99373       1.91769       1.57369       1.47971       1.49102       1.47450       1.22989       1.14348      0.891754      0.644927      0.523504      0.336579      0.220094      0.147763
  25   7 2016.8822    0.5947  0.7784  8.8474 -0.0048  0.0262   0.0135   0.0535    0.0851   0.0000   439.7236     -0.552401       19.2823       1.19620      -2.53210      0.180176       1.80581     -0.454662      -1.55797      -1.25287     -0.538743     -0.125047     0.0779254     -0.619424      0.389921     0.0899964      0.245836      0.205531       1.53740       2.34332       2.48305       2.80348       2.60294       2.72441       2.34458       2.25489       1.81791       1.63838       1.28945       1.05094      0.819783      0.627815      0.475892      0.357660      0.292071      0.202298
  25   8 2181.7367    0.9170  0.7541  9.3120 -0.0020  0.0227   0.0198   0.0500    0.0920   0.0000   437.3787      -1.40556       18.6294      -4.07206      0.287311      -1.99649     -0.151608      -1.30380      -1.83518      -1.67037     -0.187636     -0.118350    -0.0530866     -0.822301     -0.301135     0.0107058    0.00394663    -0.0326603       1.52085       1.75962       1.99564       2.17016       2.23721       2.00430       1.90385       1.82999       1.55911       1.31209       1.16032      0.915684      0.707811      0.547583      0.440419      0.345301      0.263433      0.178440
  25   9 2340.4548    1.2202  1.1350  9.5575 -0.0006  0.0284   0.0223   0.0658    0.1206   0.0000   435.8535      -3.30907       14.3568       4.40572      -1.11825      0.990227     -0.504251       2.04118      0.224352      -1.39239      -1.25787       1.70160     0.0942441      0.500404    -0.0273301      0.119383      0.394348      0.109470       1.59945       2.24952       2.42289       2.45748       2.61728       2.41759       2.31407       2.12066       1.97001       1.61951       1.37947       1.16584      0.861019      0.727434      0.555262      0.419261      0.301925      0.210394
  25  10 2494.3457    1.7001  1.1190  9.6246 -0.0008  0.0269   0.0303   0.0601    0.1925   0.0000   439.1468      -4.75282       19.2508       1.85102      -5.55165      -4.87727       2.47739     -0.208580     -0.921792      -1.72128      0.840483      0.140069     -0.427451     -0.376434     -0.366436      0.535441     -0.147952     0.0920567       1.59501       2.30162       2.31176       2.52078       2.52077       2.46172       2.37930       2.10870       1.78872       1.65261       1.30669       1.11790      0.863630      0.721085      0.510503      0.409554      0.273722      0.196099
  25  11 2646.1703    2.2009  1.1028 10.1968  0.0004  0.0248   0.0404   0.0649    0.2188   0.0000   436.3697    -0.0799712       15.0567     -0.613346      -1.11773      -6.07574      -1.42265     -0.386955       1.44742     -0.677909     -0.294676    -0.0990009     -0.853885     0.0150630    -0.0673099    -0.0438185      0.348731    -0.0483954       1.58823       2.07468       2.24827       2.32731       2.38253       2.18344       2.17978       1.96585       1.73547       1.53371       1.25124       1.08978      0.831709      0.684670      0.523490      0.363325      0.284009      0.203858
  25  12 2797.2854    2.8723  0.9179 10.9921 -0.0001  0.0227   0.0543   0.0534    0.1401   0.0000   438.1017      -3.36707       12.6544       3.13933      -1.72033       2.75497     -0.450749     -0.172187      0.925322      -1.26575      0.515308     -0.164559     -0.413810    0.00674996      0.828804     -0.435739     0.0472663      0.257842       1.34807       1.86554       2.00178       2.11615       2.12101       2.07606       1.90211       1.73069       1.60184       1.29139       1.16419      0.881278      0.743435      0.574642      0.442742      0.332340      0.233092      0.179599
  25  13 2947.3102    3.6061  0.9218 11.1920 -0.0016  0.0218   0.0683   0.0529    0.1803   0.0000   436.9539      -1.48387       15.3609     -0.579049      -2.85772      0.489453    -0.0391238      -1.40071       1.47395      -1.04808       1.70074     -0.344122       1.19824      0.173238     -0.258955     -0.118986    0.00289358    -0.0491157       1.44602       1.87227       1.94770       2.17634       2.21999       2.12292       1.90148       1.68196       1.61135       1.44946       1.13281      0.894008      0.778483      0.604217      0.452682      0.325260      0.240445      0.172880
  25  14 3096.0974    3.8801  0.9879 11.4268 -0.0004  0.0241   0.0740   0.0565    0.2518   0.0000   439.2323       1.96436       16.1100      0.937287      -1.30575      -1.59207      -6.06541       2.69557       1.44245     -0.931620      -1.46540      -1.08065      0.749647      0.466784      0.301115     -0.213823     -0.276354     0.0524926       1.63335       1.99250       2.06665       2.25149       2.33700       2.22323       2.13215       1.96101       1.72286       1.43463       1.21923       1.01745      0.838818      0.678027      0.505905      0.375985      0.257949      0.192256
  25  15 3243.8189    3.7399  1.3032 11.6535 -0.0058  0.0290   0.0663   0.0688    0.1970   0.0000   440.2161      -3.83400       14.4810       1.19426      -4.41084      -1.25053       3.07536      -2.31363      -1.60174       1.27299       1.72760    -0.0473607      0.289231    -0.0406266       1.03456     -0.225227      0.389399      0.111967       1.83322       2.43374       2.53485       2.74863       2.89359       2.65780       2.52368       2.27160       2.01297       1.73631       1.53442       1.19591      0.996803      0.721813      0.584606      0.447526      0.324140      0.224918
  25  16 3390.9671    3.0960  1.9876 11.6085 -0.0016  0.0347   0.0453   0.0939    0.0900   0.0000   439.8141      0.952486       8.65072      -2.83255       4.27785      0.624914       2.78421      0.349341      0.139770      0.230223      0.544756      -1.30595     -0.926879     -0.847730    -0.0395222    -0.0673514     0.0662092      0.449461       2.16588       2.86721       3.15967       3.22634       3.26551       3.18326       3.05361       2.72722       2.42297       2.16479       1.79385       1.44628       1.15596      0.934981      0.698571      0.539210      0.395600      0.281610
  25  17 3537.9382    2.5101  3.2504 10.9467 -0.0009  0.0470   0.0291   0.1166    0.0691   0.0000   441.2906      -1.10746       9.52663      -1.27617       3.88004       3.57686      -10.2650     -0.839800       4.38193      -4.60343      -2.34903     -0.421071      0.786993      0.467974      -1.23502     0.0277879      0.897943     -0.274453       2.83322       3.86420       4.28815       4.38611       4.36207       4.34392       3.92175       3.68404       3.21899       2.88389       2.43871       2.00639       1.63430       1.26109      0.937239      0.712091      0.513191      0.353342
  25  18 3684.7625    2.0673  4.8099 10.4154 -0.0014  0.0588   0.0210   0.1520    0.0660   0.0000   445.3039      -5.07856       17.4191       19.2628   -0.00561534       2.13204      -2.45067      0.567066       5.58372      -7.22152      -1.51507     -0.217391      0.910325      0.694801      0.606396      -1.07406      -1.31179      0.132695       3.60201       4.77798       5.36115       5.46785       5.57804       5.44374       5.10382       4.56431       4.11493       3.51063       2.96091       2.48204       1.99072       1.59197       1.19872      0.893155      0.616504      0.438867
  25  19 3830.9793    1.6698  6.7844 10.0302 -0.0002  0.0738   0.0161   0.2032    0.0635   0.0000   434.0756       3.64939       15.4019       9.40626       2.39981      -3.51142      -10.0114       1.12139       5.23154       1.11505      0.502694      -1.84122       3.12358      0.466292       2.67206      -1.05552    -0.0522880      0.936476       4.53052       6.03674       6.55072       6.94192       6.97518       6.68165       6.33909       5.86635       5.13648       4.48226       3.86278       3.07483       2.50578       1.99424       1.51810       1.14984      0.823642      0.573079
  25  20 3977.3883    1.3809  9.1375  9.8326  0.0000  0.0947   0.0129   0.2658    0.0546   0.0000   441.9436      0.352657       18.5457       8.77462      -6.31198      -13.2700      -3.00981      -5.66014       6.77145      -4.29144       2.26822      -6.85724      0.234323       2.75080       1.98714     -0.847584     -0.152677      -1.29384       5.77748       7.81352       8.54209       9.14147       9.02876       8.74787       8.22452       7.57001       6.67734       5.69002       4.94180       3.93166       3.23959       2.53466       1.91791       1.45427       1.05034      0.750446
  25  21 4123.4774    1.1587 11.0200  9.6855 -0.0004  0.1186   0.0109   0.3284    0.0491   0.0000   441.4737      -11.7300      -10.6745      -16.8424       9.49055      -10.7298      -6.04970       7.60167      -10.9035      -8.11826     -0.102476      -1.80590       2.81236       1.75130    0.00462940      -2.46036     -0.914086       1.13728       7.09963       9.60042       10.4650       11.1858       11.1343       10.8987       10.1172       9.37823       8.24037       7.19828       6.03492       4.95411       4.06577       3.13623       2.47814       1.78704       1.32319      0.918873
  25  22 4269.4580    0.9475 13.3145  9.5105 -0.0030  0.1515   0.0086   0.4115    0.0456   0.0000   423.5012       18.9551       49.8810      -7.45534      -6.12686      -24.2901       11.5794       18.1253      0.646221      -8.98942       3.80261       8.62779      -1.02991      -9.52040      -1.10992       4.19344     -0.100264     -0.872857       8.94435       12.2495       13.1462       13.9855       14.0434       13.6639       12.8007       11.8690       10.4744       9.18021       7.70918       6.39229       5.21449       4.06207       3.12482       2.35875       1.66757       1.20167
  26   6 1868.9991    0.4441  0.3992  8.9007 -0.0070  0.0158   0.0137   0.0358    0.0513   0.0000   441.7017      -2.65316       20.5011       1.26493      -1.75717       2.90098      -3.03523      -1.94130       2.10892      0.992028      0.403881     -0.161414     -0.165795     -0.498948      0.114044      0.230439      0.219385      0.155496       1.02923       1.27084       1.36924       1.50674       1.53437       1.42965       1.42267       1.27388       1.13610      0.995839      0.826450      0.672666      0.552211      0.394134      0.331358      0.250550      0.203342      0.156514
  26   7 2039.7059    0.6414  0.6735  9.0016 -0.0026  0.0212   0.0148   0.0460    0.0740   0.0000   441.4967     -0.839113       20.9761      0.458131      -3.94677      -1.91351       1.89802      -1.22873      0.986002     -0.669387       2.16683      -1.16103      0.782040      0.411939      0.110443     -0.299106      0.502680      0.253116       1.31549       1.64031       1.79175       1.95687       1.98358       1.75006       1.74867       1.62018       1.42964       1.26144       1.08767      0.934364      0.728486      0.587585      0.440191      0.345719      0.254522      0.171610
  26   8 2206.0338    0.9090  0.9381  9.3032 -0.0020  0.0260   0.0184   0.0583    0.1018   0.0000   438.7821     -0.726928       20.4871     -0.578593      -1.11610       1.01192      0.707550      -2.55319      0.434989     -0.803627       1.65083      0.825898      0.998308     -0.589448     -0.224283     -0.457226      0.398065      0.207989       1.59063       2.29850       2.27213       2.54515       2.24734       2.38729       2.09523       2.05265       1.75588       1.59459       1.42253       1.20124       1.00457      0.783707      0.595263      0.421710      0.305904      0.218614
  26   9 2366.0014    1.2826  1.1196  9.5586 -0.0038  0.0266   0.0229   0.0630    0.1290   0.0000   439.1216      -1.06697       20.8001     -0.995730      -3.38898      0.266501       2.15082      0.738088      -2.69423     -0.614956     -0.645558      0.422921       1.26534      -1.12239     -0.199821      0.703982     0.0596213     -0.556093       1.59378       2.29967       2.38639       2.56592       2.52784       2.53868       2.38326       2.21793       1.92732       1.65727       1.31079       1.08756      0.871363      0.715236      0.550657      0.421566      0.318870      0.224484
  26  10 2521.1381    1.7115  1.0783 10.2548 -0.0036  0.0255   0.0311   0.0641    0.1232   0.0000   439.0074      -2.44627       12.0532       1.22858     -0.565185       2.20317       2.09021       1.56170      -1.14664      0.809803      -1.06890      -1.37140       1.03872       1.17167     -0.390759      0.282712     -0.377401     -0.245943       1.46329       2.03047       2.24085       2.34976       2.33338       2.40251       2.12255       1.98205       1.80796       1.58177       1.20783       1.08435      0.817876      0.682561      0.527696      0.408340      0.295530      0.212659
  26  11 2674.3187    2.3666  1.1900 10.0870 -0.0005  0.0268   0.0408   0.0636    0.2700   0.0000   439.7402     -0.540244       14.9688      -4.23116       1.46635       2.64000      -1.70283      -3.08539       1.38304      0.214745       1.20728      -1.54160      -1.76973       1.06519       1.27781     0.0670635     -0.315508     0.0361007       1.59432       2.08194       2.43302       2.50767       2.45818       2.42399       2.22831       2.08573       1.83795       1.66140       1.34488       1.14157      0.907392      0.740899      0.566423      0.427357      0.302640      0.224185
  26  12 2826.5021    2.9945  0.9821 10.7210 -0.0003  0.0229   0.0543   0.0550    0.2209   0.0000   436.4181      -1.07367       17.9498      0.331857      -1.57318      -4.37460      -2.39213      -2.21429      0.107742       1.40156       2.36567      0.464203      0.573776      0.639208    -0.0810456      0.223657     -0.328154     0.0677917       1.45136       1.88964       2.05073       2.15263       2.25442       2.06386       2.01864       1.90890       1.60956       1.38134       1.19513       1.06478      0.850555      0.645391      0.492214      0.377320      0.279663      0.208283
  26  13 2977.4047    3.6874  0.9146 11.3666 -0.0059  0.0221   0.0697   0.0521    0.1687   0.0000   438.2917      -2.59805       13.8078       1.50574      -2.05530     -0.105636       1.97160       2.82241     -0.154658      -1.71709      0.346564     -0.920547      -1.67590     -0.576844     -0.278862     -0.391460     -0.189523    -0.0957980       1.24777       1.77053       1.86282       1.94796       2.03748       1.93915       1.88856       1.66058       1.51788       1.26432       1.08725      0.926735      0.764567      0.581553      0.468934      0.325217      0.250086      0.182045
  26  14 3126.7995    3.9227  0.9946 11.9247 -0.0011  0.0250   0.0741   0.0599    0.1572   0.0000   442.6009       2.61384       13.7260      -1.01493      -5.59986      -2.56615      0.571431     -0.340290       3.46509      0.259069    -0.0682455      0.421474     -0.955476     -0.874164      0.745376     -0.552535    -0.0531705     -0.180577       1.57299       2.00560       2.26776       2.18161       2.21345       2.18703       1.87620       2.00973       1.83640       1.56017       1.31188       1.03347      0.813008      0.631084      0.497398      0.394266      0.326866      0.248084
  26  15 3275.3048    3.6243  1.4835 11.2224 -0.0067  0.0293   0.0588   0.0742    0.2521   0.0000   436.4069       3.10705       18.6782      -1.36792      0.449130     -0.976814      0.902122      -3.11119     -0.343819      0.187260       2.98611     -0.136022      0.108165      0.859792      0.524736     -0.459457     -0.360931      0.414694       1.81712       2.38248       2.64021       2.73488       2.64272       2.71430       2.55245       2.31869       2.10958       1.80396       1.46957       1.28964       1.00987      0.801686      0.639438      0.469557      0.364118      0.258616
  26  16 3423.1220    2.9269  2.3515 11.2382 -0.0000  0.0378   0.0383   0.0984    0.0999   0.0000   438.8597       3.53311       16.5993      -1.15473       3.29584       2.14194      0.288169      0.723287      0.150866     -0.925765      -2.18857      -2.64516      -1.12932       1.97014     -0.406391      0.206501      0.438936      0.459043       2.28991       2.97741       3.31277       3.35777       3.42663       3.30835       3.01791       2.96263       2.68844       2.28321       2.02010       1.59199       1.34031       1.03091      0.809055      0.634408      0.462817      0.346643
  26  17 3570.8798    2.3903  3.4405 10.9901 -0.0020  0.0472   0.0273   0.1241    0.0667   0.0000   440.5645      -1.15732       20.2670      -7.69048      -9.08890       4.16766       5.02574      -3.41139       2.31049     -0.511685      -1.77885      0.827780       2.23991      -1.54777       1.01779     -0.811413     -0.278536     -0.578971       2.82036       3.68012       4.13857       4.25776       4.38230       4.24026       4.02639       3.60252       3.31857       2.83710       2.45592       2.03541       1.62588       1.25812       1.02220      0.772832      0.570236      0.414814
  26  18 3718.1903    1.9466  5.5833 10.2343 -0.0011  0.0627   0.0183   0.1663    0.0650   0.0000   436.3504       6.26859       17.8979      -8.42050      -7.23416      -4.40667       2.37108     -0.261764     -0.367496      -9.30518       1.64931      0.487711      -2.59054      -1.26236       2.37836      -1.72671     -0.961025    -0.0188462       3.70708       4.84182       5.68676       5.82862       5.84055       5.80081       5.30047       4.96607       4.33853       3.75850       3.19156       2.66377       2.15577       1.72626       1.33147       1.00525      0.707772      0.512172
  26  19 3865.1631    1.6194  7.1967  9.9701  0.0004  0.0758   0.0148   0.2080    0.0614   0.0000   446.6606       3.65819       26.6607      -4.24703      -1.92195       8.20678       5.90427      -3.33118      -4.52828      -6.06094      -5.18074       6.73070       3.84299      -4.14478      -1.45860       1.55380      0.362536       1.51010       4.43326       5.98482       6.68948       7.02645       6.86454       6.74723       6.32849       5.81626       5.29882       4.61956       4.00289       3.26489       2.69583       2.13285       1.63154       1.25153      0.892493      0.636144
  26  21 4158.6914    1.0828 11.5999  9.7664 -0.0021  0.1257   0.0103   0.3469    0.0457   0.0000   440.8164      -8.57177       1.51770      -7.18773      -3.65063      -12.3932      -10.5493      -7.53523      -4.64536       9.82937      0.664806      -5.52891       6.15797      -2.62120      -1.56404     -0.971534       1.72069       2.28204       7.28032       9.78955       10.8484       11.2464       11.4573       11.0021       10.5097       9.72317       8.67535       7.62047       6.60556       5.40614       4.45903       3.53071       2.74311       2.08599       1.51613       1.07771
  26  22 4305.1376    0.9501 14.2549  9.5086  0.0021  0.1550   0.0079   0.4153    0.0419   0.0000   435.8074      -4.46099       16.0695      -22.2304      -5.47581       9.97123       6.32352       9.16059       10.9426       24.8781     0.0710539       1.93388      -3.07420      -3.03369      -5.53353       1.89855       3.28909      -1.73469       8.79471       11.9410       13.3124       13.8582       13.9710       13.8892       12.7685       11.9940       10.5292       9.41571       7.93714       6.66775       5.43179       4.31394       3.39020       2.50580       1.82937       1.30377
  27   5 1713.5735    0.2795  0.3658  8.7643 -0.0009  0.0270   0.0102   0.0407    0.0409   0.0000   438.6375      -2.34140       20.4699       1.74294      -3.38222     -0.468671      0.758377     -0.161011       1.52884       2.08097      0.712710     -0.157145      0.674650      0.322177      0.670021    -0.0926410     -0.311866     -0.375089       1.64689       1.90053       1.68073       2.23781       1.99975       1.99521       1.59845       1.96573       1.55388       1.54385       1.30760       1.08242      0.739786      0.586168      0.514681      0.436744      0.334798      0.198700
  27   7 2062.0232    0.6665  0.7134  9.0200 -0.0023  0.0212   0.0148   0.0499    0.0786   0.0000   439.4926       2.99196       15.4397    -0.0173505      -3.63597      -1.02132      0.532775      0.205609     0.0790493       2.59245      0.843401       1.89210      0.556538      0.309632     -0.307329      0.193853      0.230919   -0.00789625       1.24207       1.62078       1.79649       1.88113       1.93435       1.90724       1.80108       1.59596       1.45156       1.22174       1.12571      0.926603      0.733028      0.623356      0.469394      0.343778      0.259813      0.198501
  27   8 2229.6945    0.9902  0.9670  9.3270  0.0002  0.0251   0.0185   0.0577    0.1025   0.0000   442.3602     -0.804201       22.2535     -0.403541      -1.39408      -1.72059      -1.11134      0.384346      0.836303     -0.196950     -0.646198      0.759717     -0.349606       1.21817      0.367323      0.148197    -0.0717167    -0.0977659       1.37849       1.86109       2.16959       2.28944       2.27918       2.26446       2.07356       1.91678       1.69813       1.46323       1.22528       1.06126      0.827890      0.661750      0.520952      0.395759      0.288745      0.212808
  27   9 2390.9077    1.3199  1.2161  9.6458 -0.0007  0.0273   0.0227   0.0693    0.1145   0.0000   438.9792     -0.553820       20.6059     -0.753850      -4.76707      -2.31851     0.0903626       3.68046    -0.0328120      -3.14396       2.71723      0.962999      0.255182     -0.739756      0.110631     -0.623157      0.538735      0.155732       1.47757       2.13832       2.25324       2.46651       2.46234       2.35140       2.31639       2.11572       1.84194       1.60075       1.35906       1.13325      0.929265      0.737888      0.577877      0.438393      0.329064      0.229277
  27  10 2547.5178    1.8706  0.9842 10.4390 -0.0017  0.0227   0.0348   0.0589    0.1165   0.0000   438.3294     -0.686049       14.8401    -0.0196918      -1.22221      0.493398      -1.15676       1.43213       1.12230       1.74416     -0.802746     -0.335926      -1.15186     -0.286092     -0.215707     -0.209990     -0.305318     0.0750347       1.27110       1.69142       1.87771       2.00186       2.04612       1.91009       1.94018       1.73620       1.50701       1.31522       1.18712      0.917029      0.759427      0.625214      0.482598      0.376631      0.279759      0.197194
  27  11 2702.0018    2.5066  0.9429 10.6532 -0.0025  0.0220   0.0462   0.0546    0.1616   0.0000   439.6436      0.494432       12.0126       2.06109      -2.20509      -1.43503      -2.25646      0.709491    -0.0862460      -2.70250      0.602280      0.909212      0.942769      0.267041      0.847542     -0.285314     -0.114247      0.174064       1.44705       1.95843       2.21360       2.32889       2.32547       2.28837       2.15707       1.98222       1.75436       1.46539       1.19746      0.965002      0.820012      0.605283      0.493499      0.373912      0.291665      0.207021
  27  12 2855.2964    3.1493  0.9090 10.8520 -0.0013  0.0233   0.0580   0.0506    0.2303   0.0000   439.9542      0.649358       12.5918      -1.06732     -0.446098      -4.08880       3.13924      -1.11670     -0.578169      0.289354       1.69813     -0.669897      -1.26948       1.24068     -0.474348     -0.260055     -0.435532    -0.0598182       1.29270       1.79583       1.93093       1.84842       2.07893       1.94476       1.84957       1.77125       1.50110       1.40845       1.19042      0.936129      0.857508      0.601208      0.505850      0.389670      0.299568      0.218363
  27  13 3006.9981    3.7826  1.0238 11.1835 -0.0033  0.0228   0.0669   0.0550    0.2152   0.0000   439.9663     -0.677860       13.9198      -2.16658    -0.0539906      0.685245     -0.823261      -4.56125     -0.742059       1.92899       1.01522     -0.149486     -0.579167     -0.418101      0.340342      0.108077    -0.0381954     -0.340327       1.31636       1.76125       1.92219       2.01091       2.05813       2.00987       1.88605       1.75980       1.47733       1.37848       1.24527      0.991460      0.827460      0.635641      0.493033      0.399975      0.291937      0.223487
  27  14 3157.1535    3.8171  1.0918 11.8506 -0.0013  0.0250   0.0683   0.0593    0.1436   0.0000   439.9378       2.38967       12.4115      0.231389      -3.83450      -2.63998      -1.32505      -4.63320      0.548989      -2.71699       1.84054     -0.386158     -0.935722      0.216833     -0.470257     0.0402463      0.247496     -0.328371       1.49061       1.96067       2.06291       2.31766       2.21364       2.16371       2.14101       2.00137       1.68229       1.56575       1.28465       1.06908      0.880752      0.713202      0.563578      0.423885      0.317604      0.232468
  27  15 3306.4581    3.4501  1.6982 11.4655 -0.0013  0.0313   0.0520   0.0782    0.1509   0.0000   438.8794     -0.701293       18.4977       1.83741       1.01225     -0.328483      -1.75086      -3.11026      -3.14190      0.543254      -3.41996      -1.02902      0.400186      0.846500     0.0707924      0.475930     -0.290547    -0.0330250       1.83339       2.45190       2.64741       2.74176       2.81678       2.73583       2.61494       2.46859       2.18028       1.88398       1.64978       1.31219       1.12590      0.894876      0.693103      0.541353      0.403736      0.300762
  27  16 3455.0405    2.8741  2.6374 10.9731 -0.0018  0.0391   0.0355   0.1012    0.1146   0.0000   440.5896      -2.50965       4.94246      -1.84115       6.27898     -0.187445      -1.96775      -1.71489       1.27945       1.33504      -3.60465      -3.12970     -0.672762     -0.270719     -0.946101      0.273575      0.502120      0.266252       2.16248       2.98484       3.26874       3.42760       3.48953       3.38209       3.22134       2.96688       2.65111       2.35898       2.02165       1.70960       1.35637       1.11560      0.845113      0.665533      0.503094      0.360309
  27  17 3603.4533    2.3384  3.9574 10.6885 -0.0008  0.0496   0.0244   0.1296    0.0706   0.0000   437.3651      0.773645       11.5741      -5.88662       1.13649      -2.11720      -1.81603     -0.346448       5.50689       1.64532     -0.708684      0.564388      -1.82942     -0.172998       1.84232    -0.0605976      0.160353      0.128238       2.80732       3.72792       4.15829       4.40951       4.45943       4.27270       4.14368       3.82089       3.39813       2.97782       2.53009       2.14452       1.73285       1.42244       1.09381      0.832678      0.629093      0.460652
  27  18 3751.5500    1.8663  5.7041 10.3254 -0.0004  0.0633   0.0177   0.1731    0.0563   0.0000   434.4776      -1.37453       6.81793       10.1569      0.827143      -3.72997      -15.2295     -0.892009     -0.795752       3.79221     -0.908640       2.23524      -3.49610      0.334872       1.89130      0.157743       1.56522      0.921257       3.58018       4.80315       5.29695       5.60661       5.65399       5.60011       5.27149       4.90867       4.39991       3.72982       3.29775       2.67856       2.24244       1.76452       1.41820       1.09165      0.781760      0.590488
  27  19 3898.9619    1.5620  7.9477  9.9387 -0.0011  0.0805   0.0139   0.2221    0.0569   0.0000   442.9671       3.29158       17.5777       9.85357     -0.332216     -0.181322      -15.0000      -2.27323       9.42533       6.98919      -6.63881      -1.17567      -3.00445      -2.14631       2.88195       2.02682      -2.87594     0.0557631       4.54321       6.12787       6.75739       7.03507       7.09852       7.06485       6.46409       6.12501       5.51149       4.88488       4.26829       3.50114       2.91514       2.34217       1.83380       1.40626       1.03925      0.736174
  27  20 4046.2994    1.2842 10.3695  9.7576 -0.0003  0.1046   0.0116   0.2889    0.0523   0.0000   435.0710       4.98608       15.3268      -5.98089     -0.592607       6.77399      -4.95213      -15.3922       2.54619      -11.2713       3.73346      -3.62367       4.63226       3.40216      0.123366      -1.45086      -2.20420     -0.154491       5.80448       7.77734       8.74066       9.11121       9.18888       9.06756       8.66131       7.88365       7.19285       6.35917       5.37187       4.52207       3.69039       2.98869       2.35453       1.79287       1.33369      0.972324
  27  21 4193.3438    1.0532 12.5096  9.7039 -0.0008  0.1389   0.0093   0.3634    0.0434   0.0000   438.7611       5.53508      -9.98977       12.4188       1.20396      -21.9172       15.0748      -14.6765      -7.33576       3.88928       6.01583       1.51165       4.76127       2.10555       7.53075      0.375213      -3.82653      -1.78785       7.44429       10.2431       11.3516       11.8308       12.0197       11.7346       11.3605       10.4001       9.43765       8.31819       7.00747       6.01496       4.84478       3.95016       3.10064       2.39003       1.75033       1.27768
  27  22 4340.2944    0.8810 15.2422  9.5076 -0.0020  0.1742   0.0070   0.4448    0.0377   0.0000   446.3851       13.0420       1.67665       6.88932      -1.89534      -15.5478      -15.4305       30.2278       2.83298      -4.92677       13.5627      -2.47576       3.15775       4.05916       4.64154     0.0351623      -5.07323      -1.28207       9.59505       13.0774       14.2940       15.3854       15.2933       15.0594       14.1587       13.4248       11.9531       10.4193       9.03523       7.65366       6.14675       5.01283       3.91180       3.03432       2.24605       1.63256
  28   4 1546.0015    0.1908  0.1586  8.6963 -0.0086  0.0140   0.0164   0.0454    0.0309   0.0000   441.0515      0.443770       20.7802     -0.339208      -2.55327     -0.629873       1.26319     -0.281501      -1.04344       1.09600     0.0651942      0.699052     -0.407805      0.479739    -0.0256504    -0.0216773     -0.126724     -0.207211      0.965600       1.33080       1.55290       1.74492       1.71139       1.76599       1.96949       1.67775       1.26257       1.48880       1.20502      0.774331      0.537346      0.445828      0.356344      0.247498      0.221763      0.163192
  28   5 1732.7284    0.3152  0.2951  8.7251 -0.0033  0.0148   0.0110   0.0294    0.0405   0.0000   438.5684     -0.683191       20.0851      -1.80295      -3.02596      0.925331       1.68051      0.859506     -0.509282    -0.0224189     0.0501757       1.00260      0.116349      0.608863     -0.102359      0.143169     0.0716171     0.0462987      0.834351       1.12186       1.21383       1.24968       1.25173       1.27202       1.14857       1.09329      0.961781      0.868129      0.817267      0.705883      0.574959      0.522240      0.368501      0.283609      0.216362      0.143398
  28   6 1910.1054    0.4688  0.5595  8.8509 -0.0038  0.0197   0.0121   0.0491    0.0583   0.0000   442.0160       3.51670       18.2808      -1.72634      -1.67950      0.695794      0.627742      -1.56074       1.93214    -0.0477140     -0.585830      0.847281      0.214945      -1.25778     -0.477809      0.300159      0.295245     -0.372133       1.19205       1.56841       1.69259       1.82171       1.90596       1.91345       1.75366       1.48063       1.32574       1.22245       1.10703      0.927653      0.766489      0.584508      0.484176      0.406922      0.271001      0.198199
  28   7 2083.8619    0.7059  0.7764  9.0368 -0.0020  0.0227   0.0147   0.0513    0.0780   0.0000   439.9793      -1.43891       20.4244      -3.60871      -4.01905       1.39445      0.354604      -2.15649      -1.68287      -2.52259      -1.29235      0.508381      0.495161     -0.135318     -0.224482    -0.0373653     -0.585188      0.266476       1.14975       1.69173       1.74066       1.89611       1.99545       1.74086       1.82234       1.53097       1.51506       1.25965       1.16864      0.930600      0.816789      0.642028      0.486642      0.390363      0.284821      0.212155
  28   8 2252.7607    1.0463  1.0026  9.1768 -0.0005  0.0242   0.0187   0.0560    0.1123   0.0000   438.8782      -2.47067       17.4630     -0.431621      -3.89474       2.14863       1.99604      0.963077   -0.00318360      0.266796     0.0758401     0.0644547      0.236258     -0.568317     -0.473876      0.534389     0.0823444   -0.00379009       1.48225       2.06858       2.34601       2.56156       2.59712       2.47930       2.39549       2.10636       1.78401       1.58806       1.30411       1.06716      0.872401      0.701998      0.533285      0.414163      0.304813      0.226486
  28  11 2729.2590    2.5948  0.9991 10.7650 -0.0011  0.0221   0.0455   0.0549    0.1400   0.0000   438.1316       1.48979       16.2526      -1.15816      -4.32381     0.0405911      0.292292      0.377370     -0.811021      -2.04300      0.230758     -0.130099      -1.90396     -0.243752      0.217986     0.0350067     -0.777072    0.00910610       1.28646       1.75577       1.92468       1.97229       2.00124       1.86173       1.85677       1.66177       1.52883       1.34664       1.23328       1.02951      0.860353      0.676409      0.539754      0.413579      0.326620      0.224469
  28  12 2883.6535    3.3820  1.0419 10.7866  0.0001  0.0247   0.0584   0.0551    0.2710   0.0000   439.2563       2.73511       17.5257     -0.556706      -1.55739      -2.49110      -1.19223      -1.64689      -1.20524       3.05854    -0.0777227      0.821993      0.442605      0.397360      0.379280    -0.0999463      0.586824      0.308273       1.47641       1.99998       2.01852       2.21685       2.28134       2.35108       2.09198       1.90405       1.55761       1.56329       1.35486       1.19242      0.914797      0.729167      0.552940      0.455665      0.347256      0.252637
  28  13 3036.1493    3.7807  1.0368 11.6074 -0.0031  0.0231   0.0672   0.0578    0.1692   0.0000   438.0438       1.94550       13.5721      -2.61480      -3.63546     -0.835660     -0.819811       1.17223      -3.66841      -1.49635      -1.48121       1.30116      0.684885     -0.592323      0.147893    -0.0243040     -0.184273      0.126608       1.32483       1.79167       1.96046       1.94564       2.06414       1.92940       1.99618       1.80166       1.59474       1.38908       1.19094      0.997307      0.876032      0.683857      0.580562      0.423130      0.309452      0.225104
  28  14 3187.0854    3.8353  1.2547 11.4904 -0.0002  0.0258   0.0612   0.0624    0.1492   0.0000   440.4778     -0.220030       20.6570       1.24142      0.786275      -4.49642       4.06362      -2.02118      0.669385     0.0586365    -0.0130926      -1.64708     -0.658150      0.315654      0.391913     -0.593203      0.103188   -0.00555983       1.42405       1.94438       2.10959       2.18606       2.27923       2.21671       2.06403       1.94959       1.66038       1.57046       1.32487       1.16617      0.927204      0.781440      0.590687      0.474187      0.336932      0.243701
  28  15 3337.1421    3.3816  1.6380 11.4588 -0.0008  0.0299   0.0501   0.0774    0.1254   0.0000   440.2061       1.28936       12.2744       1.75154      -4.57773       1.25417      0.419344      0.881447      0.975364      -4.76248     -0.642042   -0.00319613     -0.943753      0.255779      0.946453     -0.878776     -0.501884     -0.317888       1.56998       2.22423       2.49827       2.59850       2.67304       2.56545       2.48735       2.28303       1.96337       1.86542       1.51575       1.30223       1.04758      0.883816      0.670364      0.516125      0.394701      0.288096
  28  16 3486.6469    2.7584  2.7079 11.1260 -0.0029  0.0409   0.0345   0.1036    0.1008   0.0000   441.0469      -5.00588       6.83328      -4.97006       7.91100      -6.66418      -1.65978       2.63943      -1.61308      -3.92016      -4.44752      -1.72239      -1.66923      0.348248      0.774566     -0.806152     -0.423632      0.856884       2.22411       3.07150       3.22971       3.62199       3.65338       3.51442       3.28973       3.10373       2.84989       2.38943       2.15625       1.80548       1.50883       1.18142      0.934166      0.746493      0.541562      0.407949
  28  17 3635.5367    2.1225  4.3678 10.6315 -0.0070  0.0527   0.0211   0.1406    0.0609   0.0000   444.4576      -4.85419       11.0249       4.33503       6.96613       5.44333      -3.80445       2.52601      -6.06171       7.45128       2.89202       2.72937       1.46938      -1.37867       1.56703       1.04652     -0.537114      0.682937       2.88098       3.80374       4.30500       4.51039       4.54949       4.57011       4.19503       3.96103       3.57448       3.15183       2.78063       2.30028       1.94006       1.54781       1.22806      0.966932      0.707458      0.522613
  28  18 3784.2971    1.7781  6.3559 10.1856 -0.0001  0.0675   0.0159   0.1823    0.0549   0.0000   433.2108       2.57989       23.2150       2.50168     -0.854074       2.57130      -4.42568       1.65566       6.02119      -6.52215     -0.703113      -1.00957       1.25798       1.92302       1.01331      -2.17053      0.993979      0.548745       3.76051       5.02140       5.54802       6.02922       6.00217       5.97386       5.64927       5.28794       4.60965       4.13270       3.52444       2.91080       2.48751       1.92781       1.56687       1.21201      0.901738      0.680222
  28  19 3932.4325    1.4667  8.2622  9.9506 -0.0018  0.0849   0.0131   0.2284    0.0528   0.0000   440.1570     -0.844538       21.3359      -2.94970      -2.58384       17.0350       11.6434      -19.1547      -5.76846      -5.18778      -1.88359      -2.12010     -0.743312      -1.09765      0.805604       1.15087     -0.449864     -0.930391       4.55704       6.20334       6.85283       7.19424       7.32110       7.30599       6.80809       6.35856       5.63696       5.10361       4.46406       3.76362       3.08829       2.53076       1.99939       1.56083       1.12264      0.837826
  28  20 4080.3323    1.1985 10.5269  9.8144 -0.0019  0.1080   0.0109   0.2965    0.0478   0.0000   437.4411       11.9632       20.2760       1.25249       9.36394      -16.2182      -1.25722      0.534061      -4.60300      -14.6005      -5.13127      -3.99174       2.16099    -0.0600699       2.96338      -3.12756     -0.716904     0.0856713       5.76912       7.96846       8.84826       9.33448       9.34185       9.25319       8.71476       8.10195       7.38523       6.50437       5.67721       4.80067       4.01593       3.21019       2.52053       1.97446       1.46688       1.06411
  28  21 4227.8300    1.0182 13.3348  9.6240 -0.0010  0.1438   0.0083   0.3737    0.0418   0.0000   427.6591      -15.0117       26.2378      -6.94935      -10.5126      -7.38336       21.8170      -13.0129      -5.61926       5.28116       8.13427       3.92471      -10.1074      -2.14981       1.35153       3.82633      -1.30427      -1.74495       7.48998       10.3528       11.4835       12.0881       12.2851       12.2628       11.4469       10.6790       9.63513       8.64390       7.33989       6.27921       5.25651       4.21676       3.34212       2.59361       1.90178       1.38329
  28  22 4375.0653    0.8332 15.9693  9.5237 -0.0002  0.1797   0.0067   0.4700    0.0348   0.0000   444.6258       7.12867      -8.86601       27.9080       2.63098      -26.1420       16.0070      -16.1699      -21.2496       13.5447      -7.56767       7.17234       11.9007      -7.00252       6.96373       1.79307      -1.74741       2.15859       9.61095       13.0322       14.2404       15.3458       15.5825       15.2633       14.6851       13.3052       12.3053       10.7543       9.34331       7.91288       6.61719       5.31004       4.29774       3.24717       2.42623       1.76974
  29   5 1751.5536    0.3128  0.3325  8.8688 -0.0031  0.0185   0.0112   0.0322    0.0396   0.0000   441.6902      -1.80322       20.9081      0.207409      -2.80749      0.773183      0.159202       1.06179      0.961738     0.0256089      0.230547      -1.03342     -0.515678      0.314106     -0.629944     -0.292968     -0.221782     -0.224950       1.00729       1.34947       1.37864       1.70407       1.43300       1.50342       1.33471       1.47784       1.12589       1.19688      0.938132      0.879541      0.649189      0.581169      0.444083      0.317494      0.278714      0.181811
  29   6 1930.1791    0.5302  0.5265  8.8237 -0.0050  0.0183   0.0132   0.0387    0.0603   0.0000   439.3957     -0.976921       18.9253      -1.41859      -3.79116      -3.50715      0.504787      -1.50493       3.25469     -0.620101      0.364641       1.60414      0.490797     -0.414759    -0.0937420     -0.206291      0.116774    -0.0600339       1.03297       1.30362       1.39784       1.59735       1.60877       1.54876       1.41525       1.36312       1.22458       1.09278      0.973517      0.806809      0.707867      0.550513      0.438203      0.338139      0.259889      0.191289
  29   7 2105.3229    0.7702  0.7531  8.9520 -0.0024  0.0195   0.0157   0.0494    0.0850   0.0000   441.1161      -5.24768       20.9207      0.745006      -1.22261     -0.346968       2.92649     -0.969793      0.684969     0.0812634     0.0918057     0.0357584      -1.00537     -0.490637       1.30704    -0.0158603     -0.137201      0.314267       1.00939       1.37689       1.49254       1.51205       1.61752       1.56255       1.54308       1.45973       1.29708       1.12514      0.994572      0.800142      0.741113      0.565263      0.474078      0.357190      0.266925      0.202357
  29   8 2275.3032    1.1016  0.9661  9.4527 -0.0034  0.0229   0.0203   0.0562    0.1074   0.0000   436.7891       1.79856       21.3547      -3.99403      -2.50201     -0.523661       1.01193    0.00394905      -1.23186      0.330016       2.85483      -1.50299     -0.122540     -0.615654     -0.314621      0.422222     -0.435357     -0.176258       1.28691       1.80374       1.94952       2.05122       2.12089       1.95893       1.96919       1.73888       1.60178       1.42360       1.23271       1.08973      0.915328      0.748026      0.584331      0.459984      0.328550      0.244290
  29   9 2439.0285    1.5495  1.1248  9.8891 -0.0015  0.0250   0.0264   0.0638    0.1332   0.0000   440.6894     -0.403017       15.7832     -0.263078      0.543524      -1.55922      -2.28284       1.39315      -1.67059      0.454906       2.44474    -0.0701934      0.238490     -0.668640     -0.191417     -0.305700      0.114927    -0.0962970       1.21886       1.73257       1.90813       1.93282       2.08390       1.94808       1.94582       1.74416       1.63689       1.45593       1.21996       1.05450      0.855363      0.686599      0.569292      0.438600      0.338848      0.250491
  29  10 2598.6330    2.1206  1.1844 10.2237 -0.0011  0.0244   0.0343   0.0610    0.1361   0.0000   439.1008     -0.893846       16.2778     0.0327585       1.64524      -4.70237       1.88063       1.82554       3.22832       1.87820      0.642702     -0.465165      -1.14287      0.252499     -0.486937     -0.377631      0.580030      0.191054       1.28151       1.79006       1.80025       2.03890       2.05523       2.04714       1.82849       1.80642       1.59379       1.51147       1.26713       1.06786      0.862548      0.723822      0.589895      0.431590      0.354581      0.261068
  29  11 2756.1282    2.7895  0.9333 11.1019 -0.0021  0.0218   0.0497   0.0511    0.1204   0.0000   439.9178    -0.0955068       19.8862       3.32883      -2.04385      -1.28204      0.655090     -0.251388      0.440371      -1.70292      0.766538    -0.0134570       1.55864      0.272390     -0.678655    -0.0403811      0.734534      0.226002       1.23239       1.68438       1.75359       1.88848       1.89456       1.92779       1.86544       1.79036       1.60612       1.36771       1.15329      0.906000      0.757087      0.619372      0.509306      0.418510      0.338156      0.256213
  29  12 2911.5584    3.4210  1.0112 11.1297 -0.0029  0.0214   0.0595   0.0544    0.2251   0.0000   439.5630      0.548684       14.4200      0.160077     -0.382041      -1.99838       1.14530      -2.64138      -1.45640       1.22431       1.46406      -1.09347     0.0848175     -0.152471     -0.253706      0.143310     -0.432066    -0.0254281       1.21222       1.67625       1.89014       2.03151       2.06931       2.00004       1.87268       1.73041       1.54831       1.40013       1.17881      0.990395      0.803008      0.638502      0.504074      0.407550      0.309102      0.226888
  29  13 3064.8981    3.8403  1.0506 11.5823 -0.0020  0.0231   0.0657   0.0570    0.1931   0.0000   439.7452      -1.99201       16.6913      0.624045      -1.51599     -0.453753      -2.27316     0.0918218      -1.08445      0.445749     -0.853917      0.349639       1.53917       1.15073    -0.0989687      0.357371     -0.456488      0.421495       1.25724       1.75712       1.87233       2.07463       2.05255       2.00235       1.83508       1.74561       1.56167       1.46378       1.23602       1.02743      0.846421      0.707311      0.542110      0.422733      0.320250      0.252114
  29  14 3216.6308    3.8526  1.3086 11.4518 -0.0012  0.0251   0.0604   0.0666    0.1542   0.0000   440.7395      -1.05115       12.7979       2.89910      0.281518      -1.20758      -1.69804      -5.65579       5.03442    -0.0743731     -0.383296       1.52164      0.136782      0.582857      -1.40490     -0.181841      0.591832      0.182129       1.40106       1.94815       2.16167       2.31142       2.42580       2.29373       2.22465       2.10102       1.82259       1.60141       1.33982       1.11643      0.925707      0.704007      0.594499      0.468415      0.354231      0.269482
  29  15 3367.5159    3.2561  1.8411 11.4948 -0.0010  0.0307   0.0449   0.0816    0.0967   0.0000   440.1085       1.59877       10.9223      -5.70436       1.28672     -0.491662      -1.78097      -5.77919      -2.82781     0.0549556      -1.15061       2.21682     -0.519313      0.803777    -0.0196258      0.584130      0.142547      0.179904       1.64624       2.26544       2.44560       2.62561       2.61178       2.59397       2.46331       2.35571       2.10055       1.89251       1.66609       1.36750       1.17489      0.904872      0.760558      0.601053      0.440225      0.341129
  29  16 3517.8352    2.5824  3.1597 10.9519 -0.0010  0.0434   0.0287   0.1107    0.0821   0.0000   444.3548      -6.40762       6.77395      -1.11145       5.41896      -3.66744     -0.982361       4.41792     -0.528223      -4.12890      -4.39373       1.29867       1.98712       1.23812      -1.63342     -0.423761    0.00469870     -0.168557       2.26599       2.92965       3.39005       3.54954       3.59000       3.63008       3.34625       3.21656       2.81770       2.51363       2.23434       1.89793       1.56592       1.28805      0.983482      0.818627      0.610707      0.455197
  29  17 3667.3369    2.1234  4.6932 10.4873 -0.0018  0.0541   0.0202   0.1417    0.0637   0.0000   436.9384       5.03611       8.00927      -1.37820       4.54226      -2.16996       4.86467      -3.14032       1.33418      -5.19676       1.78656      -3.12337      -1.42348      -1.60647      -1.25559     0.0685312      0.775692      0.789262       2.79304       3.80583       4.18707       4.40526       4.60591       4.46611       4.30683       4.00597       3.56980       3.18011       2.80174       2.41027       1.99592       1.64123       1.27228       1.01816      0.755011      0.577574
  29  18 3816.6115    1.7244  6.5753 10.1290 -0.0025  0.0674   0.0151   0.1883    0.0546   0.0000   439.1547      -7.54367       13.7551      0.323267      -2.55558      -2.10924       7.62883       11.4677     -0.290528       3.45121       2.20011       5.83820      0.151316     -0.523096       1.25575       1.39131       1.05415     -0.902561       3.52863       4.77957       5.31706       5.53240       5.74828       5.57400       5.36147       5.08531       4.53831       4.04605       3.53287       2.96225       2.47690       2.06476       1.62957       1.27965      0.959250      0.710032
  29  19 3965.4986    1.4211  9.2643  9.9933 -0.0002  0.0927   0.0124   0.2500    0.0471   0.0000   440.2793      -3.06203       21.0360      -5.73025      -2.46494      -6.34216      -4.61302      -5.30299       16.2890       4.56480      -1.09039      -3.91546       6.94453       2.67467      0.337931      0.510714      -2.38830     -0.984355       4.78259       6.50914       7.16773       7.74363       7.67174       7.63603       7.25255       6.75512       6.18450       5.56830       4.87079       4.08744       3.47307       2.82296       2.26882       1.73584       1.34120      0.985812
  29  20 4113.6450    1.1292 11.1919  9.8890 -0.0012  0.1208   0.0105   0.3208    0.0435   0.0000   436.7962       10.1287       20.5558       5.18279       5.43831      -22.6894       7.05465     -0.488478       5.13907      -3.88384       1.66792       5.10171       5.65188      -9.42534      -4.71778      -2.10671     -0.851862    -0.0416711       6.07322       8.32538       9.14813       9.78373       10.1290       9.82340       9.34251       8.82297       8.11821       7.07002       6.34375       5.23325       4.36024       3.69282       2.88214       2.27950       1.69846       1.27909
  29  21 4262.0734    0.9788 14.2354  9.6150 -0.0006  0.1500   0.0077   0.3998    0.0393   0.0000   443.8561       12.2289       4.18508      -1.08259       39.5382      -17.0227      -23.1818       3.28718       4.62374       8.90001      0.774230       6.96064      -1.47278       1.37464      -4.35053       1.61660       2.20047      0.995304       7.76545       10.5371       11.6585       12.4197       12.5759       12.5854       11.9424       11.1226       10.1174       9.04353       7.86376       6.67360       5.57110       4.47725       3.68470       2.84183       2.15668       1.61758
  29  22 4410.0383    0.7901 16.5766  9.5245  0.0009  0.1917   0.0066   0.4890    0.0335   0.0000   432.6150       12.4046       11.6398      -16.8638      -4.81152       13.5293      0.125772       12.3727      -2.21331       8.09582      -8.98087       11.0254      0.322270      -3.47628      -7.71519      -4.54951       3.14872       2.65415       9.66850       13.5706       14.5591       15.9456       15.9400       15.9976       15.2846       14.0354       13.0954       11.4068       9.91472       8.44691       6.99774       5.84866       4.58684       3.61625       2.70912       2.03663
  30   6 1949.9663    0.5577  0.5638  8.9429 -0.0025  0.0196   0.0134   0.0413    0.0613   0.0000   439.6200      -1.82967       19.6875       1.36047      -2.51225    -0.0175262      0.315591     -0.890237      0.467129       1.01241     -0.687961      -1.45985      0.294745      0.707643      0.871644      0.361604      0.303304      0.248943       1.02642       1.29725       1.39965       1.60834       1.67164       1.69994       1.43124       1.35501       1.30725       1.16114       1.02214      0.808269      0.689235      0.568622      0.459952      0.356843      0.266770      0.209737
  30   7 2126.3202    0.8035  0.7230  9.2729 -0.0001  0.0213   0.0167   0.0452    0.0773   0.0000   440.7983      -2.95258       22.9928      0.345157      -3.80782      -1.53888      -1.66789       1.42540      -1.05047      -1.24528      0.690349      -1.24548      0.648595     -0.622477      0.189971      0.400514      0.467192    -0.0928291       1.19676       1.59205       1.64665       1.64003       1.65255       1.68654       1.76816       1.76724       1.47030       1.28227       1.02389      0.891687      0.739100      0.630042      0.521479      0.417585      0.343269      0.230669
  30   8 2297.2945    1.1561  0.9964  9.5475  0.0008  0.0223   0.0206   0.0570    0.1104   0.0000   440.9092     0.0537486       16.0731     -0.266127      -1.29379      -2.46302      -2.43716     -0.686935      0.703040      0.391671     -0.686805     0.0753804      0.124506     -0.283224      0.203736      0.270152      0.452395     -0.104650       1.22608       1.58219       1.73258       1.81264       1.82351       1.74918       1.76445       1.59707       1.55273       1.38634       1.17084       1.03272      0.884189      0.697255      0.571491      0.439931      0.360372      0.283046
  30   9 2462.2454    1.6134  1.1934  9.8553 -0.0019  0.0254   0.0259   0.0603    0.1346   0.0000   440.3374      -2.19166       18.8125     -0.790771     -0.276444      0.243931      -2.58024    -0.0457872      -1.52530     -0.595742     -0.277146      0.790065       1.34672     -0.249094     -0.490130      0.797453      0.379918     -0.404023       1.37635       1.85815       2.04685       2.30234       2.25752       2.33081       2.14131       2.04538       1.76982       1.62531       1.33459       1.15985      0.921431      0.756542      0.614355      0.484179      0.382801      0.279831
  30  10 2623.4328    2.1356  1.1118 10.3252 -0.0022  0.0231   0.0357   0.0596    0.1610   0.0000   443.3031      -1.94042       16.8596      -2.07203      -1.73809      -1.73526      -1.14484      0.190741     -0.887066     -0.715792      0.741240     -0.167582      0.359052     -0.410562      0.830668      0.566373      0.338749     -0.123668       1.22008       1.64345       1.68278       1.79757       1.90163       1.86456       1.81928       1.67767       1.54855       1.36645       1.20063       1.01234      0.870558      0.679612      0.561445      0.456271      0.350784      0.263930
  30  11 2782.4201    2.9019  1.0324 10.8054  0.0018  0.0219   0.0494   0.0546    0.1687   0.0000   439.2897       3.47364       12.7168      -2.05907      -3.17936     -0.687969      -4.57647       2.41101      0.859580      -1.72556     -0.225727      0.246091      -1.31743    -0.0761823     -0.225679      0.433319      0.273166     0.0140207       1.23082       1.64191       1.74446       1.85608       1.99988       1.85853       1.86087       1.66963       1.52774       1.30932       1.19051       1.05680      0.894613      0.734044      0.559767      0.448977      0.346555      0.255427
  30  12 2939.0418    3.5215  0.9742 11.6040 -0.0046  0.0206   0.0620   0.0548    0.1296   0.0000   437.8296      -1.48006       18.0218      -1.90833      -2.46809       1.20693       1.41472      -2.02841      0.491855      -2.72162     -0.266766      -2.73564     -0.443880      -1.30007     -0.664895     -0.994748     -0.744967     0.0773470       1.10905       1.47961       1.56264       1.73284       1.77747       1.69396       1.64793       1.48588       1.37445       1.22238       1.15062      0.993449      0.798573      0.630996      0.507765      0.415565      0.331022      0.244882
  30  13 3093.2989    3.7827  1.2865 11.0493 -0.0008  0.0241   0.0589   0.0654    0.2642   0.0000   441.6366       1.12690       12.7796     -0.222547     -0.373059     -0.558026      -1.83276      -2.04711      -1.68447      -1.02794      -1.17163       1.16989     -0.532447      0.215513      0.503473      0.380807     -0.168607    -0.0931458       1.30309       1.73913       1.91954       2.03282       2.10868       2.02936       1.92675       1.84670       1.64818       1.48133       1.27674       1.09548      0.938129      0.747268      0.612391      0.478574      0.375616      0.277143
  30  14 3245.9451    3.6793  1.3143 11.6189 -0.0004  0.0260   0.0568   0.0642    0.1344   0.0000   439.9316       5.54197       16.9815     -0.248991      -3.15773       1.71263       2.29016       2.32069       1.25878      -2.26075      0.224123       1.07913     -0.398785     -0.138074      0.800472     0.0257323      0.369020     0.0434619       1.36282       1.87951       2.07145       2.25571       2.32013       2.22464       2.20394       2.04935       1.81029       1.57287       1.42229       1.14325      0.946926      0.777354      0.626772      0.511335      0.374237      0.292966
  30  15 3397.5609    3.1989  2.1533 11.0142 -0.0019  0.0313   0.0378   0.0818    0.0988   0.0000   442.4775       2.89892       6.53767       4.98266       3.51381      -3.75681     -0.267503       1.07025     -0.695633      -1.28388     -0.267065    -0.0577052       1.08998      -1.07686     -0.409811      0.662071      0.103880    -0.0777469       1.62512       2.10077       2.33749       2.47722       2.60370       2.52820       2.42000       2.24224       2.03998       1.83479       1.62317       1.39487       1.18907      0.966937      0.795519      0.608483      0.470170      0.349810
  30  16 3548.5652    2.5130  3.4480 10.8642 -0.0014  0.0443   0.0258   0.1123    0.0720   0.0000   438.2083       3.80211       15.5667     -0.977341      -3.94825      -1.44091      0.304306      -7.98766       2.08346       4.77610      -3.13253      -1.53315       1.55591      0.612555     -0.613735      -1.09702     -0.422949      0.533109       2.20920       3.08669       3.24923       3.54677       3.58812       3.66271       3.40913       3.25190       2.91864       2.59051       2.30294       1.97434       1.63965       1.33220       1.09378      0.858657      0.654537      0.500543
  30  17 3698.9890    2.0590  5.1552 10.3079 -0.0017  0.0549   0.0184   0.1503    0.0638   0.0000   439.6149       3.74013       12.2867      -3.25014       1.35843      -2.67709       4.92157      -3.40640      -2.16575       1.98530      -4.82326      -3.37514      -4.65050      0.170142      -1.21201      -1.85580     -0.609254      0.252275       2.82709       3.80423       4.11818       4.49226       4.50272       4.49069       4.30343       4.03602       3.65302       3.33554       2.87591       2.46673       2.03771       1.73773       1.36358       1.08035      0.839950      0.631952
  30  18 3848.8308    1.6606  7.0454 10.1002 -0.0002  0.0714   0.0143   0.1919    0.0519   0.0000   444.1601      -8.66637       20.4961       1.95787      -4.70048       2.84737      -2.11984       1.89334      -2.66998      -5.32910      -7.54979      -4.89097       3.00637      0.776370     -0.797606      0.284404     -0.383690     -0.653526       3.61677       4.77216       5.27528       5.62286       5.80083       5.77026       5.45807       5.21646       4.65955       4.21120       3.74101       3.18302       2.64913       2.19901       1.76905       1.42104       1.06458      0.819078
  30  19 3998.3158    1.3412  9.0458  9.9532 -0.0017  0.0949   0.0118   0.2471    0.0475   0.0000   433.5299      -4.79847       29.0173       10.4002      -2.92913       15.9682      -13.3401      -10.8821      -8.49035       2.08148      -2.24861       2.29463      0.612455      0.594010       1.44870       2.24912      0.972907       1.91340       4.59183       6.47573       7.07959       7.60720       7.82413       7.70296       7.25044       7.00605       6.17184       5.67081       4.91643       4.22307       3.49887       2.89157       2.30457       1.86447       1.38672       1.04648
  30  20 4147.0496    1.0958 11.5132  9.8549 -0.0013  0.1223   0.0099   0.3268    0.0425   0.0000   440.7421       13.0657       23.9892       8.91389      -11.7418       12.2535      -7.80228       9.64000      -11.6950       16.1924      -4.27447       6.29670      0.396756       5.24346       1.68118       1.35192     -0.233633     -0.238123       6.10265       8.39573       9.26578       9.92981       10.0929       10.1363       9.69031       8.85456       8.24279       7.30183       6.45632       5.39161       4.61545       3.77105       3.03187       2.38507       1.81920       1.38234
  30  21 4295.9185    0.9261 14.1754  9.6122 -0.0009  0.1523   0.0073   0.3994    0.0376   0.0000   446.0344      -7.14403       6.40585       4.65055       3.99729     0.0943688       4.47198       3.34830       3.86701       6.14072      -7.71413      -16.5603      0.958509       14.5646      -2.05077     -0.602431       2.55779       3.24749       7.49978       10.4483       11.4261       12.2112       12.5242       12.4207       11.7635       11.1816       10.1622       8.98160       7.95569       6.84088       5.67498       4.71269       3.82121       3.00700       2.24204       1.73244
  31   5 1788.2349    0.3596  0.4247  8.9101 -0.0075  0.0177   0.0104   0.0366    0.0430   0.0000   441.0945     -0.413286       20.6870      0.160851      -1.63747      -2.33716       1.42991      -1.16175      0.693049      0.655252      0.150784      -1.41332      -1.15992     0.0885135     -0.360316     -0.194889     -0.280661     -0.156741      0.895294       1.17797       1.27332       1.35315       1.52628       1.43860       1.38249       1.20447       1.15108       1.02064      0.903218      0.788775      0.646986      0.509654      0.450110      0.368112      0.255683      0.196757
  31   6 1969.3904    0.5534  0.7213  8.9040 -0.0031  0.0219   0.0119   0.0475    0.0687   0.0000   441.2915     -0.144707       20.8165      0.736011    -0.0379558      -1.77815       2.82039       2.07868      -1.36001     -0.312901       1.52254      0.394753      -1.02178       1.63662     -0.275536     -0.659963     -0.378703     0.0746313       1.10442       1.57595       1.68701       1.97400       1.94641       1.95114       1.82430       1.72523       1.54573       1.34679       1.18372      0.944315      0.854824      0.657493      0.564357      0.412039      0.336316      0.258077
  31   7 2147.0106    0.8404  0.8551  9.0593 -0.0017  0.0204   0.0157   0.0500    0.0928   0.0000   439.2907      -2.04444       21.6924     -0.748459      -3.25355      0.599711     -0.628324     -0.897185      0.737123      -3.01575   -0.00810379     -0.411784      0.838072      0.455595   -0.00502876      0.301891      0.429013     -0.250625       1.01944       1.36956       1.49681       1.65072       1.66855       1.60139       1.60358       1.49389       1.35204       1.24410       1.10056      0.858941      0.763505      0.637875      0.520373      0.412815      0.318870      0.246289
  31   8 2318.8763    1.1941  1.1219  9.4629 -0.0009  0.0258   0.0198   0.0584    0.1204   0.0000   439.9278      -1.53272       19.8083     -0.631635      -5.56815      -2.91113      0.691013      -1.98137    -0.0845626      -1.38252      0.317711      0.768057      0.908069     -0.307257     -0.382672     -0.490258      0.448895      0.695591       1.20981       1.73023       1.83626       2.07244       2.09098       1.97544       2.00210       1.72939       1.70677       1.46983       1.32903       1.12136      0.920444      0.764299      0.627392      0.495516      0.393837      0.298402
  31   9 2484.9250    1.6911  1.2423 10.1417 -0.0019  0.0253   0.0267   0.0636    0.1075   0.0000   442.1659     -0.831412       17.4951      -2.93012      0.492303       2.44171     -0.813504      -2.95002      -1.85687     -0.434665       1.26189     -0.481062     0.0603553     -0.378081      -1.40901     0.0765326     -0.235024      0.363679       1.19512       1.71384       1.79630       2.02417       2.01077       1.95998       1.89077       1.83903       1.62701       1.44434       1.28357       1.13673      0.940228      0.785407      0.636137      0.528902      0.371110      0.295847
  31  10 2647.7453    2.3223  1.1741 10.5816 -0.0002  0.0237   0.0366   0.0588    0.1326   0.0000   440.8252      0.805468       16.0496      -2.81924      -1.60113     -0.561140      -1.16791      -2.00282      -2.91136       1.35038     -0.970826     -0.676627     -0.728972    -0.0136971      0.252428      0.703730     0.0985927     -0.107510       1.18450       1.60287       1.75184       1.92113       1.95270       1.96556       1.87724       1.70711       1.61613       1.37790       1.26885       1.06861      0.906507      0.705987      0.591946      0.469989      0.360916      0.278602
  31  11 2808.2453    2.9956  1.0958 10.4163 -0.0017  0.0214   0.0481   0.0563    0.2337   0.0000   439.4716     -0.843929       15.9568       1.39387      -2.59803      -2.70699      -3.39536      0.668921      -1.67721       1.91984      0.414427      -1.72080      -1.26412      0.362447    -0.0944417      0.137262      0.430554   -0.00744272       1.12846       1.45741       1.54898       1.70944       1.73359       1.71782       1.66936       1.58713       1.47489       1.27238       1.06939      0.966642      0.806582      0.670520      0.528294      0.419721      0.350134      0.262410
  31  12 2966.0445    3.6625  1.0059 11.5427  0.0004  0.0207   0.0614   0.0530    0.1436   0.0000   438.6016      -1.11131       15.9076      -1.33066      -5.25438       1.16225       3.95722      0.997300      -1.30934      -2.71169      0.809802       1.43449      -1.24443     -0.237571    -0.0591506     -0.104903      0.171259      0.299028       1.06291       1.44500       1.58120       1.64965       1.68733       1.64996       1.59965       1.51309       1.37926       1.26043       1.12892      0.958837      0.813700      0.662413      0.532372      0.437881      0.333621      0.270496
  31  13 3121.2986    3.9301  1.2355 11.1790 -0.0004  0.0230   0.0608   0.0598    0.2523   0.0000   441.1545      -1.11392       16.0624     -0.419594      -2.00279       1.59994      -2.95291      -1.63412      -1.94691       2.41200     -0.279521      0.325513      -1.08597      0.973358      0.289499      0.232371      0.374229      0.381223       1.21357       1.62086       1.72099       1.83918       1.87148       1.85945       1.80634       1.68151       1.57282       1.38177       1.23535       1.08932      0.885001      0.740541      0.604980      0.465868      0.376377      0.280580
  31  14 3274.6717    3.5745  1.7695 11.3269 -0.0013  0.0292   0.0461   0.0728    0.1265   0.0000   439.0927      -1.43187       12.4563       1.04381      -1.40894      -3.40947      -1.24542      -1.24915      0.657071       3.39904     -0.391137     -0.499730      -1.75762      0.188063     -0.153273     0.0676682      -1.10471      0.673295       1.45481       1.93591       2.08057       2.34116       2.36637       2.31940       2.18845       2.10213       1.95239       1.71327       1.52085       1.30584       1.09539      0.912342      0.723253      0.594494      0.469096      0.346135
  31  15 3427.2911    2.9293  2.3624 11.2876  0.0001  0.0344   0.0336   0.0877    0.0727   0.0000   441.3194      -1.06709       14.9614       1.43639       3.58432      -4.42699      -2.61801      -3.44041      -3.45375      0.532039     -0.920746     -0.947263       1.48977       1.62861     -0.527972      0.445650     -0.135685     -0.772644       1.69222       2.34725       2.57955       2.67714       2.81154       2.71323       2.60795       2.48897       2.28406       2.07751       1.82554       1.53498       1.33913       1.06943      0.898343      0.682590      0.550378      0.414878
  31  16 3578.9989    2.4052  3.9355 10.6770 -0.0000  0.0462   0.0225   0.1194    0.0667   0.0000   438.9906      -1.27924       7.03145       1.53340      -5.34882      -6.55356      -6.61896     -0.382176    -0.0187769       1.05661      -1.82485      -2.94974      0.253589       1.67816     -0.449892      -2.65383     -0.788266    -0.0297420       2.35688       3.19753       3.54519       3.79161       3.81460       3.86579       3.63386       3.42848       3.17781       2.82988       2.44376       2.10541       1.77413       1.48465       1.19736      0.961048      0.736199      0.562600
  31  17 3730.1254    1.9349  5.5362 10.3437 -0.0012  0.0592   0.0169   0.1557    0.0568   0.0000   445.3165       8.96088       20.2079      -6.73610      -2.52581      0.127171       9.22447       2.93793       5.56764      -5.12920      -1.08211       1.13813     -0.609370       2.47806       1.87646      0.546462     -0.777411      0.332525       2.84117       3.94723       4.29243       4.56110       4.68452       4.62758       4.52609       4.16960       3.90093       3.42711       3.12625       2.63402       2.28031       1.84455       1.53911       1.19481      0.928149      0.708182
  31  18 3880.8215    1.5670  7.7702 10.0925 -0.0008  0.0759   0.0129   0.2094    0.0475   0.0000   438.3886      -16.3759       11.3092      0.628228      -5.11158      -9.16613       1.11304     -0.700799       6.86732      -1.77570       3.40547     -0.777629       1.88771     -0.243355      0.807086     -0.615512    -0.0491570      -2.39037       3.76648       5.12300       5.72494       5.99098       6.26617       6.12187       5.90170       5.50736       5.11439       4.64185       3.99147       3.51826       2.88545       2.41903       1.95820       1.54514       1.21469      0.942936
  31  19 4030.6272    1.2931 10.2844  9.8691 -0.0030  0.1003   0.0105   0.2736    0.0468   0.0000   451.0724      -5.85287       17.8348       16.0593      -10.7885       1.69585       10.1874       11.3798       15.1633      0.821007      -9.91877      -4.42138       3.45751       3.43098       6.04360      -1.75205      -2.32282      0.340415       4.95901       6.59843       7.44017       7.80564       8.08253       7.98036       7.66055       7.30861       6.67951       5.99529       5.20711       4.53188       3.83064       3.21476       2.59506       2.08997       1.57522       1.21439
  31  21 4329.4415    0.8592 15.5237  9.6016 -0.0052  0.1708   0.0066   0.4380    0.0352   0.0000   458.3378      0.365677       14.8387      -18.6647       17.1095       2.36544      -1.06106       8.39332      -3.62753      -3.84554      -8.43612       3.11124       9.05335       1.00220      -1.07877      -2.66614       1.22282      -2.21253       8.22824       11.2198       12.4764       13.4932       13.7973       13.8382       13.1879       12.2901       11.2833       10.2085       8.86869       7.70762       6.47476       5.32205       4.41271       3.42258       2.67344       2.02503
  32   3 1409.3922    0.1198  0.1110  8.7196 -0.0297  0.0131   0.0091   0.0300    0.0261   0.0000   440.1094      0.206511       21.7045       1.02467      -4.34975     -0.712748      0.161301       1.71958      -1.52879       1.08795     0.0152184     -0.414613      0.310904      0.761427     0.0869007     -0.184135     0.0485767     -0.261593      0.650722      0.918379      0.969385       1.06096       1.15178       1.08748       1.16394       1.08232      0.972459      0.851145      0.708971      0.726291      0.585948      0.550176      0.444862      0.348200      0.229139      0.187310
  32   5 1806.1900    0.3968  0.3491  8.8938 -0.0030  0.0137   0.0119   0.0323    0.0426   0.0000   439.8005      -1.33160       21.1656       1.52083      -4.35958      -1.48013      0.252711      -1.33658      0.660315      -1.04737      0.293060     -0.172634     -0.313396      0.478365      0.205722      0.401882      0.120254      0.151322      0.712738      0.865988      0.893702       1.02344       1.07709       1.09865       1.06122      0.998597      0.811793      0.758027      0.761374      0.653869      0.574024      0.480139      0.388979      0.299768      0.230672      0.182937
  32   6 1988.6431    0.5896  0.7355  8.8846 -0.0037  0.0209   0.0121   0.0472    0.0705   0.0000   441.1291     -0.271321       20.7223      -1.16254      -2.44201      0.236883     -0.723199     0.0944385      -1.32665      0.890724      0.315944      -1.90757      0.500365       1.51413     -0.123926     -0.280676      0.411494     0.0121994       1.14687       1.56391       1.71943       1.88959       1.77553       1.76349       1.57718       1.54736       1.37508       1.32979       1.25712       1.20244       1.10207      0.930605      0.749809      0.569351      0.423630      0.304905
  32   7 2167.2818    0.8888  0.9173  9.1253 -0.0048  0.0216   0.0160   0.0517    0.0965   0.0000   440.1893       3.89067       19.1694      -1.90617      -1.15326      0.459620      -1.39922      0.356305      -1.17316      -1.59023       1.60250     -0.520904      -1.35000      0.558507     -0.778353      0.291925     0.0596896     -0.433423       1.01135       1.38870       1.57380       1.65977       1.73048       1.73797       1.61724       1.58569       1.36035       1.30430       1.13180      0.914925      0.837592      0.670791      0.559489      0.435392      0.335367      0.268275
  32   8 2340.0221    1.2514  1.1402  9.5406  0.0001  0.0246   0.0203   0.0590    0.1195   0.0000   439.4408      -1.20908       20.2350      -2.68815      -1.68263      -2.11689     -0.882580     -0.793377      0.353455      -3.01101      0.303166     0.0484833    -0.0884143      0.571538      0.517040     -0.483273      0.333572      0.398435       1.20808       1.70405       1.95856       2.06033       2.14614       2.04879       2.02328       1.83336       1.67628       1.51195       1.34177       1.11570      0.992561      0.825414      0.651396      0.526853      0.419538      0.303370
  32   9 2507.1963    1.8441  1.2811 10.0318 -0.0000  0.0240   0.0278   0.0637    0.1264   0.0000   439.6431      -4.46411       20.7333     -0.784244      -5.82902      -2.89342      -2.31175      -1.04703      -1.17960       1.72571      -1.77663      -2.26549     -0.600485      0.403668      0.570784     -0.390758      0.114693      0.231156       1.20214       1.62282       1.79927       1.94519       2.02136       2.00857       1.86847       1.80140       1.62730       1.45495       1.29753       1.08598      0.922004      0.770287      0.626142      0.496475      0.392010      0.299367
  32  10 2671.6007    2.4316  1.1411 10.3709  0.0004  0.0219   0.0385   0.0589    0.1792   0.0000   440.4885      -1.35361       15.9049      0.124267      -3.11639     -0.267839      -2.76704      -2.27110      0.722276     -0.533239      0.992701      0.917661      0.661995      0.363922      0.855482      0.932937     0.0903944     -0.212279       1.09171       1.52648       1.61887       1.74697       1.78327       1.78227       1.73084       1.60311       1.46455       1.29858       1.15665       1.02619      0.893944      0.725104      0.616797      0.469087      0.371058      0.279329
  32  11 2833.6304    3.1478  0.9513 11.2666 -0.0007  0.0207   0.0526   0.0486    0.1296   0.0000   438.3974      -2.22874       15.1507     -0.414943      -2.14587      -2.10607       1.18894       1.71984     -0.599124      0.440846     -0.308658      0.215928     -0.449146    -0.0783537      0.452754     -0.341075      0.509088      0.388594      0.980912       1.36090       1.49106       1.59751       1.69357       1.60520       1.53730       1.45591       1.31020       1.21410       1.10281      0.946365      0.784742      0.650023      0.523332      0.452448      0.333124      0.269115
  32  12 2992.6275    3.7190  1.1447 11.1841 -0.0007  0.0231   0.0570   0.0558    0.1860   0.0000   440.7886      0.831550       17.4133      -1.40597     -0.585447       2.09117     -0.409572     -0.581252     -0.625466      -2.11379       1.54950      0.236973      -1.55214      0.148417      0.129818     0.0727508     -0.210645      0.239382       1.12328       1.47608       1.61726       1.78253       1.84945       1.79096       1.79753       1.64845       1.45545       1.31783       1.19192       1.06923      0.874521      0.702236      0.605818      0.484898      0.368839      0.288215
  32  13 3148.8106    3.9800  1.1702 11.5940 -0.0007  0.0227   0.0630   0.0561    0.1724   0.0000   438.8713       1.06243       14.0474      0.787715       1.37361      -1.52057      -1.77035      -1.86972     -0.223172       1.85155     -0.597533      -1.58833      0.253205      0.144310      -1.11612      0.485224     -0.349602     0.0608903       1.13462       1.54081       1.72948       1.90050       1.92030       1.97173       1.85791       1.70196       1.56268       1.44712       1.17479       1.05148      0.867683      0.737998      0.604181      0.474222      0.371129      0.283380
  32  14 3303.2103    3.5080  1.7521 11.4694 -0.0012  0.0291   0.0456   0.0739    0.1188   0.0000   436.7430      -1.29031       14.5653     -0.143371       2.88568       2.86101       1.03120     -0.833462       2.39708      0.339872      -3.01905      0.706826     -0.895327     -0.410461     -0.340888      0.219749      0.356909  -0.000648115       1.38222       1.91263       2.14874       2.23975       2.39264       2.29882       2.18898       2.08920       1.88487       1.72740       1.54826       1.28433       1.14660      0.896791      0.758806      0.604665      0.472491      0.356136
  32  15 3456.6068    2.8672  2.6799 11.0846 -0.0010  0.0359   0.0301   0.0908    0.0705   0.0000   442.7704      -2.20869       13.1509      -1.56459      -4.64812      -8.07456      -3.04007      0.659980      -1.10738      0.744530      -1.47387       3.10679       3.08639      0.831270      -1.07826       1.94959     -0.317665     -0.554579       1.71711       2.36746       2.58607       2.69728       2.83015       2.82368       2.69986       2.61979       2.32412       2.18196       1.88297       1.60195       1.37522       1.13533      0.945846      0.746232      0.598406      0.466673
  32  16 3609.1704    2.2485  4.1147 10.7826  0.0008  0.0474   0.0212   0.1258    0.0562   0.0000   441.1954       8.03524       14.0399      -3.86947       2.98553      -5.67481      -8.77525      -3.00905       5.69913     -0.922018      -3.14770      -1.55273      -1.70966     -0.438844     -0.416127      0.272506     -0.184393     0.0737432       2.28635       3.09531       3.46406       3.67656       3.86580       3.63580       3.62600       3.37306       3.13048       2.79622       2.50939       2.16186       1.86860       1.53545       1.23133       1.00970      0.772165      0.604204
  32  17 3761.0295    1.8821  5.9965 10.3025 -0.0006  0.0621   0.0158   0.1614    0.0520   0.0000   437.4701       1.66931       14.7827       6.65866      -1.96415      -6.72556       4.96406       5.72912    -0.0609588      -2.38867      0.947963       2.10891     -0.817346      0.987126       1.87933      -3.04922      -2.05676     -0.287293       2.93386       4.06578       4.46523       4.78122       4.85110       4.90333       4.67857       4.38876       4.10029       3.62541       3.28896       2.79292       2.45102       1.99161       1.65664       1.32086       1.02241      0.787814
  32  18 3912.1124    1.5342  8.3959  9.9780 -0.0010  0.0803   0.0120   0.2191    0.0471   0.0000   443.4676       6.09603       20.7851      -8.36436      -7.47142       6.32963       14.2872       2.34826      -3.04173      -3.95300      -6.67630       4.99814      -3.31698       1.68176       3.98909      -1.59989      -1.97142       1.20598       3.75536       5.18461       5.66258       6.19603       6.25728       6.38891       6.06267       5.75303       5.22525       4.73830       4.17057       3.60918       3.06436       2.57482       2.08196       1.67606       1.28933       1.00054
  32  19 4062.6970    1.2931 11.1295  9.7923  0.0007  0.1044   0.0097   0.2876    0.0449   0.0000   443.4422      -5.27768       1.19597     -0.267477      -10.7608      -5.34358       12.1957     -0.401058     -0.434809       5.14046      -8.37627      -4.20095      -1.13676      -4.64644      -7.37513       5.20575      0.666087      -1.47209       4.88753       6.68974       7.48307       7.93610       8.07243       8.01667       7.73031       7.39026       6.70750       6.18371       5.45629       4.81604       4.02820       3.38878       2.78543       2.19562       1.73774       1.34071
  32  20 4213.0630    0.9969 12.8904  9.7487  0.0022  0.1340   0.0079   0.3591    0.0385   0.0000   441.6578      -4.75608      -3.47750       8.07747       19.7088      0.481583      -9.69563    -0.0434653      -5.60707       5.32901      -2.90766      -2.19511       1.96876       3.54552       2.49300      -2.59873       1.05955       2.78265       6.41996       8.60994       9.59944       10.3400       10.3830       10.5363       10.0491       9.44411       8.70904       7.98564       7.05169       6.17862       5.20279       4.43716       3.60268       2.90511       2.22420       1.73841
  32  21 4362.6200    0.8430 16.0796  9.5408  0.0025  0.1725   0.0064   0.4384    0.0343   0.0000   441.7717       1.89778       37.4716      -17.1053      -18.0448      -13.9394       1.29758      -7.55158      -6.83643       5.76197       12.3000      -9.69216      -10.9694       1.55695       11.6933     -0.172657      0.679276       4.10931       7.97202       10.8588       12.1854       13.0221       13.4192       13.3078       12.8083       12.2246       11.2145       10.1273       8.93697       7.78119       6.62280       5.49260       4.55134       3.66991       2.79250       2.15111
  33   5 1823.8009    0.4141  0.4780  8.8273 -0.0015  0.0158   0.0104   0.0388    0.0467   0.0000   440.7183      -1.15788       21.6847     -0.841042      -4.95362       1.15931       2.62066     -0.960117      0.404090     -0.346333      0.247491      0.251392      0.108651    -0.0596039     0.0986288      0.274611     -0.172417     -0.209125      0.786081       1.00742       1.15201       1.20813       1.17417       1.22086       1.24314       1.16440       1.01249       1.00478      0.853693      0.683900      0.607544      0.520989      0.445530      0.347051      0.290914      0.213989
  33   6 2007.5866    0.6337  0.7038  8.9720 -0.0002  0.0226   0.0132   0.0447    0.0681   0.0000   441.1686      -1.18368       21.4977       1.40582      -5.02053      0.545966      0.775237      0.581282      -1.26301      0.101897      -1.44781      0.401798      0.249122      -1.26536     -0.290981     -0.668068      0.182317      0.443597       1.20940       1.88771       2.10939       2.45295       2.51788       2.47893       2.39560       2.10551       1.95905       1.58030       1.38989       1.07500      0.955065      0.754300      0.578662      0.459485      0.348517      0.270616
  33   7 2187.3199    0.9335  0.9548  9.1837 -0.0044  0.0215   0.0165   0.0529    0.0991   0.0000   442.8291      -2.03075       17.9966      0.393434      -4.25770     -0.739903       1.99643     -0.709145      -2.77798      0.894341     -0.625927      0.266979      0.287776       1.64174     0.0294521       1.19086    -0.0259225     -0.270894      0.982286       1.42558       1.46269       1.59308       1.64831       1.59560       1.56484       1.51134       1.43150       1.28743       1.11954      0.948923      0.813117      0.667476      0.543960      0.450363      0.376035      0.288652
  33   8 2360.7915    1.3525  1.1096  9.7939 -0.0028  0.0229   0.0221   0.0573    0.1102   0.0000   441.4782      0.755836       18.1711      -3.14809     -0.456298       1.87253       1.15791      -5.05107      -2.15596      -1.89329      -1.93879      0.250534      0.265598      -1.43756     -0.328038      0.507817     0.0533827    -0.0175336       1.08106       1.50466       1.60889       1.72654       1.71756       1.74454       1.70625       1.65342       1.55450       1.37481       1.16320       1.01195      0.905809      0.744044      0.625476      0.495312      0.390761      0.303426
  33   9 2529.1390    1.8701  1.1846 10.1694  0.0004  0.0231   0.0288   0.0607    0.1205   0.0000   440.2771      0.432351       22.5504       1.50491      -3.74956       1.49365     -0.954279    -0.0934625     -0.324065      -1.65480      0.657407      -1.18206      -1.36015      0.587064      0.331079     -0.621094      0.174894      0.390897       1.09139       1.47416       1.54027       1.65097       1.69964       1.67815       1.73276       1.62794       1.52128       1.32277       1.18101       1.03624      0.839116      0.733758      0.600211      0.503329      0.387704      0.323298
  33  10 2694.9668    2.5384  1.0976 10.7921  0.0042  0.0224   0.0410   0.0562    0.1444   0.0000   441.6556       1.47921       19.7097      -1.89877      -3.88268       2.32808      -4.30675       1.41496     0.0900855     -0.374660       2.26985     -0.507999     -0.348806       1.40738      0.270905      -1.19160      0.618234      0.347601       1.04910       1.40527       1.55609       1.67558       1.72621       1.64960       1.71345       1.55167       1.43208       1.30047       1.17331      0.985998      0.862313      0.738742      0.580682      0.486072      0.382377      0.302893
  33  11 2858.4890    3.2563  1.1242 10.8409  0.0003  0.0221   0.0501   0.0560    0.2044   0.0000   438.5425     -0.949808       15.6171     -0.113197      -1.11510       3.24676       1.30463     -0.233300      0.798626    -0.0510273       1.04282      -1.26345     -0.763984      0.733344      0.695586     -0.353101     -0.407997    -0.0610550       1.03450       1.49903       1.59080       1.72125       1.73949       1.74690       1.62157       1.57900       1.43355       1.31887       1.14609       1.02564      0.896889      0.774693      0.613043      0.494029      0.392458      0.305446
  33  12 3018.7297    3.8660  1.0409 11.4770 -0.0005  0.0208   0.0615   0.0514    0.1620   0.0000   440.6122      -4.45634       15.3148      -1.07660      -2.20856    0.00784325      0.471056      -2.33596       1.89975      0.571435       1.72136      0.646704     0.0441736      0.979732      0.538283      0.302847      0.138968    -0.0761840       1.04374       1.45172       1.55238       1.64781       1.65435       1.67946       1.57944       1.56136       1.44021       1.31735       1.19660      0.972728      0.826327      0.685267      0.578546      0.465187      0.371573      0.284686
  33  13 3175.9401    3.9730  1.2342 11.3658 -0.0025  0.0227   0.0582   0.0573    0.1588   0.0000   439.9580     -0.327598       15.5638      -2.62354      -1.26088      0.370816     -0.136572      -3.50420      0.115819     -0.834263     0.0282272      0.630742     -0.124834     -0.638222     -0.200565     0.0733597      0.202270      0.585542       1.04339       1.47855       1.57577       1.75230       1.78020       1.74939       1.72692       1.58072       1.45049       1.38479       1.14623       1.03705      0.893956      0.765816      0.611742      0.486714      0.390406      0.300786
  33  14 3331.3280    3.3225  2.0080 11.0786  0.0004  0.0291   0.0396   0.0772    0.1292   0.0000   441.1624      -1.25436       14.6898       1.68402       2.89882      -3.43592      -2.98014      -1.93020      0.542953      0.366115     -0.566337      -2.09535       1.05059     -0.103423     -0.346125     -0.634602    -0.0969657     0.0214993       1.34399       1.83251       2.05512       2.13702       2.23475       2.20650       2.17083       2.04554       1.94847       1.76356       1.48649       1.30940       1.10480      0.928323      0.786208      0.640120      0.488234      0.390710
  33  15 3485.5391    2.7253  2.8594 11.1046  0.0000  0.0379   0.0285   0.0970    0.0706   0.0000   441.2788       4.05174       6.05715      -6.28832       6.12239       2.66918      -6.42323      -6.83626       1.10492       2.86439       2.75500      -2.78860       1.61357     0.0949720   -0.00715900      -2.12538       1.56609    -0.0468587       1.69574       2.42828       2.57277       2.82591       2.85387       2.84445       2.79861       2.65662       2.40978       2.22007       1.99667       1.69932       1.44921       1.25665      0.989743      0.827619      0.632691      0.512482
  33  16 3639.1026    2.1763  4.5004 10.6978 -0.0009  0.0488   0.0191   0.1266    0.0516   0.0000   431.3716      -3.13907       22.1486     0.0464253       1.05195     -0.581632      -5.08862       1.25271       4.44166      -2.80512      -3.44662     -0.234410       1.28670     -0.145420     -0.437804       2.78047      0.288325     -0.805041       2.28499       3.05529       3.40848       3.60836       3.72639       3.67624       3.59459       3.39431       3.14577       2.83487       2.59636       2.22249       1.94753       1.62554       1.36613       1.09346      0.848777      0.659928
  33  17 3791.4754    1.8147  6.5590 10.2575 -0.0013  0.0643   0.0144   0.1720    0.0487   0.0000   438.5697       4.13031       20.5139      -3.29271       7.33052       1.93519      -5.85958       7.86173       3.90504      -3.23932      -1.07390      -1.32369       2.84659      -1.88086      0.106172     -0.850855      0.443511     -0.406498       2.98562       4.08259       4.59388       4.87750       5.04060       4.96001       4.86861       4.54277       4.30265       3.82057       3.41540       2.93129       2.51268       2.10375       1.70194       1.40414       1.09450      0.859591
  33  18 3943.3528    1.4905  8.5541  9.9736 -0.0017  0.0809   0.0114   0.2164    0.0455   0.0000   439.1411     -0.320274       17.5582       5.29150      -10.1641      -8.49966      -17.4006       1.90639      -1.89308       2.93027     0.0980397      -3.99862      -1.31544       2.15376      0.245276     -0.625382       1.22314       2.49450       3.75724       5.12319       5.76676       5.98601       6.20387       6.10692       6.00188       5.63114       5.34238       4.70684       4.27207       3.75445       3.21729       2.71053       2.20360       1.77403       1.43310       1.10974
  33  19 4094.7292    1.2080 11.2107  9.8598  0.0011  0.1097   0.0091   0.2964    0.0406   0.0000   444.5792       6.12515       18.2637      -17.2034      -1.47325       10.9954       9.75174      -15.0227      -13.3149      -10.7116      -1.98273       2.12656       9.54775      -2.18890      0.218217      0.907538      -1.34545      0.818491       5.03872       6.90884       7.75790       8.23858       8.50746       8.37411       8.16184       7.74765       7.19141       6.52880       5.78986       4.99290       4.28206       3.58833       2.99548       2.38329       1.89090       1.45033
  33  20 4245.3624    0.9935 14.2702  9.7615  0.0061  0.1458   0.0073   0.3776    0.0346   0.0000   429.1052      -2.65508       20.4535       2.86084      -8.18268     -0.676075     -0.117284      -4.31477       11.4428      0.253626    -0.0589277       9.92114       4.20719     -0.462042      -5.29785       4.75993      -1.24594      -6.90679       6.46336       9.01013       9.80052       10.8296       10.9130       10.9936       10.7295       10.0736       9.38455       8.34722       7.63793       6.50276       5.69301       4.70266       3.91249       3.18603       2.42679       1.89756
  34   3 1441.1646    0.1274  0.1468  8.6744 -0.0169  0.0146   0.0086   0.0292    0.0260   0.0000   441.1655      -1.48619       20.9329      0.777365      -2.02703      -1.74607      0.530559   -0.00568021      0.572461      -1.30916      0.448699      0.327766   -0.00763360     -0.208478      0.309701      0.124092      0.166406      0.168974      0.695222      0.968808      0.926730       1.33061       1.12783       1.10655       1.00644       1.20012      0.989132       1.19764      0.963767      0.761406      0.556613      0.477716      0.423157      0.368294      0.384905      0.384665
  34   4 1649.7217    0.2585  0.2222  8.7381 -0.0077  0.0119   0.0101   0.0266    0.0320   0.0000   440.6621     -0.736189       20.0854     -0.765093      -2.17823     -0.173645       1.04984      0.139539      0.377764     0.0747066      0.630388     0.0965828      0.316543      0.325331     -0.746407     -0.386024     0.0890793     -0.129951      0.651767      0.756454      0.724556      0.923600      0.980863      0.965212      0.848065      0.884292      0.845209      0.785323      0.606781      0.515141      0.482408      0.449062      0.369896      0.261644      0.211721      0.171794
  34   5 1841.2144    0.4414  0.5112  8.8033 -0.0019  0.0168   0.0104   0.0391    0.0491   0.0000   440.9121     -0.379924       21.4086      -1.00205      -2.69131     0.0301944       1.05979      0.496611    -0.0711484      0.892865     -0.318635     -0.425977      0.581055      0.204104     -0.966871  -0.000721807     -0.104320     -0.178099      0.723308       1.07046       1.19325       1.29804       1.25112       1.29376       1.21637       1.19183       1.04035      0.983535      0.857180      0.760760      0.674437      0.545210      0.487886      0.371704      0.289254      0.241119
  34   6 2026.3102    0.6438  0.7286  9.0735 -0.0007  0.0194   0.0128   0.0474    0.0663   0.0000   439.2392    -0.0437708       21.6660      0.314035      -3.55833     -0.955051       1.65557      0.507111     -0.903944     0.0231191       1.34208      0.305326      -1.23146     0.0761748     0.0591580    -0.0141375     0.0452900     -0.561492      0.863549       1.11076       1.33387       1.36681       1.46923       1.40511       1.36443       1.30055       1.20491       1.05019      0.971280      0.915360      0.784460      0.698493      0.576264      0.435647      0.362407      0.274474
  34   7 2206.9522    0.9582  0.9937  9.3192 -0.0019  0.0239   0.0163   0.0518    0.0971   0.0000   441.2766      0.986812       22.3596       1.11778      -4.88682    -0.0478161       2.99328      0.360929    -0.0517273      -2.84599     -0.428779      0.921293     -0.322483      0.206481      0.249505      0.455657      0.131982      0.316251       1.14864       1.54706       1.60343       1.70657       1.83821       1.71096       1.65698       1.68481       1.53704       1.46884       1.23337       1.15319      0.936884      0.775768      0.644693      0.547367      0.436751      0.358929
  34   8 2381.1800    1.4105  1.1133 10.0051  0.0002  0.0239   0.0228   0.0573    0.1040   0.0000   441.2977       1.99456       21.1099      -2.19190      -1.50336       1.38800       1.87338      -1.26109     -0.791278      -1.20829       1.50419      0.396410      -2.28976     -0.424014     -0.524037      0.182101     -0.591218    -0.0380101       1.10284       1.57193       1.68684       1.82313       1.78372       1.64686       1.72472       1.55840       1.52888       1.42949       1.32900       1.14243      0.985224      0.808369      0.648554      0.532424      0.420944      0.363664
  34   9 2550.6045    2.0354  1.2326  9.9079 -0.0025  0.0231   0.0302   0.0576    0.1677   0.0000   441.6838     -0.925815       20.4446     0.0244008      -1.78030     -0.907743       3.00028      -1.86346      -1.26747      -1.91579    -0.0440470     -0.580690     -0.900011      0.931454      0.665680     -0.379613     -0.351639      0.419929       1.07839       1.50388       1.62493       1.81317       1.93344       1.81969       1.81830       1.65073       1.55551       1.40090       1.19623       1.09034      0.915799      0.791342      0.628359      0.532079      0.393020      0.321731
  34  10 2717.9242    2.5941  1.1150 10.8323 -0.0017  0.0227   0.0406   0.0531    0.1410   0.0000   441.4475      0.434507       19.2308       1.97214      -1.47871       1.21585      -3.50031      -2.07252     -0.168244     -0.522088     -0.688685      0.410190      0.373085     -0.737507     -0.619681      0.238256     -0.400023      0.404921       1.07798       1.49902       1.59321       1.65533       1.70738       1.62573       1.59067       1.53970       1.48019       1.37195       1.22274       1.08781      0.917346      0.793347      0.628937      0.539601      0.411256      0.344877
  34  11 2882.8743    3.4362  1.0378 11.0561 -0.0002  0.0211   0.0528   0.0498    0.1743   0.0000   440.0945      -1.12031       17.5019      -1.70137      -2.30421      -3.95788       2.89058      0.262748      -2.20832       1.79306      0.749187     -0.305778      -1.38238   -0.00548946      0.561784     0.0528547     0.0571005     -0.315668      0.943211       1.33728       1.41116       1.56521       1.53426       1.54028       1.51869       1.41419       1.38786       1.22119       1.15341      0.949649      0.837839      0.666571      0.580028      0.473207      0.378793      0.303781
  34  12 3044.3123    3.8706  1.1711 11.3623  0.0122  0.0216   0.0596   0.0593    0.1651   0.0000   439.2700      -1.11484       19.4813      -2.33838      -1.64281      -2.54919     -0.843147      0.147048     -0.768127      -1.83358     -0.257325      0.862674     -0.883288      0.523959     -0.339857      -1.02902      0.109299    0.00757255      0.968596       1.34400       1.42615       1.58778       1.62367       1.56188       1.56660       1.41169       1.44539       1.23597       1.11033      0.980639      0.812902      0.703422      0.580055      0.476986      0.378666      0.300786
  34  13 3202.6815    3.9351  1.2574 11.7822 -0.0053  0.0233   0.0590   0.0612    0.1260   0.0000   439.5405       1.92734       16.1676     -0.752775      -2.88295      0.934040       1.59312      -1.06859      -2.32889       1.43921       1.63214     -0.327643       2.46234      0.760521     -0.844104      0.593718     -0.265504    0.00334895       1.09518       1.58643       1.77048       1.95068       2.02073       1.95591       1.88579       1.78562       1.65920       1.45835       1.30127       1.08824      0.956771      0.799465      0.641377      0.524570      0.424547      0.318750
  34  14 3359.1213    3.2489  1.8654 11.6004  0.0008  0.0301   0.0410   0.0755    0.0931   0.0000   440.9365     -0.811507       14.6818      -1.99608    -0.0218239      0.153734      -3.43862     -0.232824     0.0972786       1.16145      -1.12108     -0.676409     -0.303880     -0.254996      0.107188    -0.0811119      0.183947     -0.198406       1.27566       1.85292       1.98233       2.18768       2.22068       2.24806       2.16908       2.07988       1.85893       1.72658       1.53450       1.37198       1.13097      0.997012      0.793725      0.665566      0.503400      0.390977
  34  15 3514.2191    2.6362  3.3112 10.9962 -0.0020  0.0391   0.0250   0.1044    0.0628   0.0000   444.8623       4.65812       7.18694      -4.34146       1.95129      0.109462      0.431325       4.32045       2.05275      -2.26248       2.53205      0.301285      -1.61622       2.13582      -1.18515     0.0862281     -0.853073      0.832022       1.72728       2.32910       2.64325       2.76937       2.89761       2.81094       2.80934       2.64416       2.45043       2.27145       2.03125       1.79932       1.50837       1.26927       1.05826      0.878812      0.690561      0.565207
  34  16 3668.3737    2.1143  4.6688 10.6052 -0.0044  0.0487   0.0180   0.1303    0.0503   0.0000   440.7112      0.178786       11.2115      -2.11079     -0.648915      -6.70220      -1.02677      -2.59536      -1.62647       2.13111       3.17119      0.974717      -1.32348      -2.72681       2.74576      0.503059       1.56507      0.932781       2.25462       3.01558       3.38885       3.51075       3.68624       3.68399       3.57543       3.43003       3.19156       2.87620       2.58595       2.22423       1.93644       1.63964       1.33633       1.10170      0.889387      0.701408
  34  17 3821.8772    1.7272  7.0337 10.2392 -0.0015  0.0671   0.0137   0.1805    0.0469   0.0000   437.4266      -4.87877       17.4411      -1.33460     -0.728802      -1.91526       2.51830     -0.373332       5.68795      -2.37507      0.804840     -0.262147      -2.34987       1.67297       2.13703      0.729099      -1.88101       1.97167       3.03555       4.06018       4.59553       4.83108       5.06982       4.93789       4.85276       4.57477       4.28443       3.94187       3.50667       3.08876       2.69227       2.21997       1.87072       1.53183       1.20743      0.949490
  34  18 3974.3525    1.3964  9.4837 10.0161 -0.0016  0.0907   0.0107   0.2423    0.0417   0.0000   435.1372       1.08214       27.5758       3.86174      -7.58190      -14.2071      0.900720       7.06119      -6.41522       2.66160     -0.954844       1.27239      0.524911      -2.09221       7.17086     -0.480456       3.61735      -2.49580       4.01507       5.65665       6.06139       6.53542       6.60915       6.78156       6.40066       6.29278       5.71730       5.34502       4.73843       4.17869       3.57890       3.02476       2.52225       2.05601       1.64179       1.28869
  34  19 4126.3777    1.1175 11.7957  9.9070 -0.0038  0.1179   0.0084   0.3190    0.0376   0.0000   429.4301      -13.6457      0.494163       3.96209      0.925601      -12.1172      -6.39521       16.2883      -6.61262     -0.269450      -7.24575      -3.39267       7.60159       5.01502      -2.49880       1.54774       4.78145      -3.98658       5.16145       7.05776       7.78483       8.52178       8.62638       8.76471       8.37157       8.07265       7.46527       6.81283       6.01897       5.35318       4.60363       3.91424       3.22452       2.66362       2.06581       1.63477
  34  20 4277.5217    0.9110 14.2606  9.7839 -0.0022  0.1515   0.0068   0.3993    0.0329   0.0000   432.0384       4.70645       5.96315      -11.3973      -12.8965       4.02880      -8.96703      -15.8296       18.4414       3.18102      -2.14916       2.42650     0.0912690      -3.99517       3.43833      -4.56620      -3.64133       2.42893       6.70154       9.13237       10.1733       10.7837       11.2257       11.0447       10.9629       10.2221       9.74151       8.78083       7.91581       6.97981       5.91163       5.08678       4.22863       3.50444       2.70106       2.16274
  35   5 1858.4396    0.4524  0.5082  8.8951 -0.0026  0.0161   0.0110   0.0382    0.0497   0.0000   439.8392     -0.129031       22.5308      -1.79486      -2.98311       3.03749     -0.794374     -0.215031     -0.686964       1.62931       1.26999     -0.277235     0.0256128      0.447284      0.620233     -0.229484     0.0892782    -0.0937767      0.727268      0.940521       1.09095       1.13110       1.13657       1.12992       1.15610       1.10276       1.01578      0.986885      0.837569      0.698045      0.644839      0.536710      0.444115      0.374223      0.312381      0.238172
  35   6 2044.7971    0.6766  0.8276  9.0419 -0.0008  0.0212   0.0128   0.0485    0.0725   0.0000   441.1374      -1.74493       20.3287      -2.19339      -2.50540     -0.172274      0.407626       1.90686     -0.895320      -2.03447     -0.301778       1.16596       1.27727      0.108876     -0.830743      0.197217     0.0623917     -0.178954      0.885361       1.25426       1.29102       1.41641       1.47373       1.46859       1.50342       1.32684       1.28699       1.17077       1.04362      0.940920      0.791503      0.681216      0.545117      0.481404      0.363537      0.293980
  35   7 2226.3811    1.0553  1.1085  8.9873 -0.0013  0.0219   0.0164   0.0551    0.1274   0.0000   439.3677     -0.748928       19.3697      -1.22352      -1.36917      0.195726       1.59258     -0.659777     -0.139034      -1.01194     -0.970080       1.03903      -1.45740      0.237495     -0.721783    -0.0643366     -0.302952      0.497655       1.04154       1.37969       1.55798       1.68960       1.72372       1.60941       1.59817       1.48817       1.39175       1.35023       1.15433       1.13546      0.967366      0.860711      0.689523      0.581955      0.480399      0.364764
  35   8 2401.2521    1.4694  1.2120  9.8362 -0.0001  0.0241   0.0220   0.0573    0.1104   0.0000   440.2183       1.53617       16.9359      0.685022      0.987065      0.703350      -1.49581     -0.682876    -0.0929000      0.135065     -0.295654       1.19553     -0.824356     0.0317752      0.297347     -0.948451      0.225139      0.425537       1.05188       1.51817       1.60690       1.72317       1.79002       1.83772       1.76563       1.76027       1.51265       1.46264       1.20233       1.15640      0.943099      0.796668      0.653853      0.546693      0.430561      0.347335
  35   9 2571.8237    2.0945  1.2532 10.0003 -0.0017  0.0230   0.0300   0.0571    0.1479   0.0000   439.8314     -0.312004       20.2143     -0.159819      -2.32650      -1.17134     -0.576226      -1.31821    0.00275887     -0.877688      -2.88645      -1.16763      0.225069     -0.275389      0.700492      0.437714      0.280581      0.221461       1.04228       1.46630       1.64359       1.76572       1.78563       1.79273       1.75500       1.66789       1.52976       1.44803       1.24966       1.09367      0.931444      0.774673      0.624938      0.522976      0.423186      0.348776
  35  10 2740.4790    2.7619  1.1082 10.9224  0.0006  0.0213   0.0421   0.0542    0.1355   0.0000   440.2555      -1.00017       17.9517      -1.73778      -1.44645      -1.85211     -0.600211      0.121831       1.61014      0.948842     -0.698574      -1.02693      0.252827      0.213031     -0.534798     -0.969180      0.249734    -0.0493515      0.936699       1.33996       1.44148       1.58971       1.62734       1.62219       1.51482       1.44670       1.31176       1.21089       1.15477      0.994425      0.863815      0.756284      0.607941      0.508700      0.408760      0.327719
  35  11 2906.7346    3.3813  1.0985 11.0819 -0.0045  0.0209   0.0515   0.0537    0.1824   0.0000   439.9518       3.18678       17.9812      0.134561      -5.34191      -4.50677       3.40853     -0.728238     -0.436464      -2.12279     -0.412722     -0.552818      0.584878     -0.842916     -0.568819     -0.555727     -0.558377      0.953903      0.918915       1.19550       1.29536       1.45466       1.51062       1.43112       1.49525       1.44406       1.29892       1.16120       1.05547      0.929586      0.822318      0.674890      0.572848      0.473967      0.364526      0.296532
  35  12 3069.5254    3.9447  1.0938 11.8299 -0.0021  0.0215   0.0616   0.0535    0.1387   0.0000   437.9137       2.45065       17.9519       1.77532      -2.67702      -4.02194      -1.31026      -1.04658     -0.556367       2.02436     -0.336354      -1.02988    -0.0263339       1.72307      0.131007     -0.118833     -0.458989      0.137299       1.04191       1.41105       1.59354       1.75641       1.82180       1.75096       1.78235       1.62754       1.51772       1.34901       1.19082       1.02115      0.858128      0.765267      0.607575      0.508408      0.401683      0.323118
  35  13 3229.0781    3.8697  1.3815 11.8322 -0.0021  0.0242   0.0544   0.0606    0.1029   0.0000   439.0193       3.01723       18.1159      -1.10925     -0.752647      0.837524      -1.68599      -4.76706      -2.18253       2.17236      0.924240      0.851540      0.335057      -1.48323      -1.23906      0.432499      0.492037     -0.334702       1.09287       1.52747       1.57780       1.77856       1.72581       1.76329       1.73764       1.68522       1.57960       1.43757       1.27665       1.10357      0.968020      0.804192      0.706460      0.566465      0.473803      0.363515
  35  14 3386.5479    3.1678  2.1980 11.2497  0.0004  0.0307   0.0353   0.0766    0.0856   0.0000   440.1764      0.810297       13.0417      -2.77421       4.65835      -2.67813      -3.94587     -0.466954     -0.447297     -0.204784     -0.307182      -1.64084      0.738133     -0.340710       1.35659     -0.369535     -0.351278    -0.0116186       1.40200       1.90339       2.09736       2.18571       2.24443       2.25535       2.12950       2.14059       1.96223       1.81869       1.65791       1.45281       1.22952       1.04894      0.868181      0.711655      0.598012      0.466225
  35  15 3542.5815    2.4588  3.4557 11.0750 -0.0012  0.0418   0.0233   0.1066    0.0548   0.0000   441.2350       5.85323       18.1729      -3.62687      -1.79060      -2.49007      -2.32697      -5.25704      -2.70001      0.518670      -1.10695     -0.223615     -0.807521      -4.13618      0.209765      0.239878      0.474509     0.0907570       1.74482       2.47353       2.73902       2.93236       3.09127       3.01691       2.95745       2.85960       2.57043       2.44539       2.12308       1.88743       1.66659       1.38088       1.17400      0.933395      0.743528      0.604327
  35  16 3697.5898    2.0658  5.3510 10.4181 -0.0015  0.0524   0.0165   0.1388    0.0507   0.0000   436.4164      -1.28131       20.8651      -5.07110       2.85734       5.74087      0.852350      -3.77314      -6.57297       1.10785       1.06201       1.75196      -1.15828    -0.0257363      -1.31698      -1.30482       1.31904     -0.898165       2.30130       3.10548       3.41559       3.71332       3.83217       3.88296       3.72857       3.57974       3.25311       3.05307       2.66234       2.42790       2.04762       1.82138       1.49847       1.24716      0.964820      0.756445
  35  17 3851.6651    1.6448  7.2585 10.2772 -0.0001  0.0692   0.0130   0.1866    0.0427   0.0000   439.7395      -4.03021       15.1988      -2.25279      -5.21786       3.96712      0.805115      -3.83183      0.905465       2.14733      0.691690     -0.803444      -2.01639     -0.609688     -0.949110     -0.773775      -1.60131      0.373387       2.99483       4.13495       4.50060       4.98331       4.98822       5.05179       4.82823       4.74320       4.36364       3.98128       3.60961       3.14231       2.80147       2.33631       1.97457       1.62025       1.26563       1.02336
  35  18 4004.9609    1.3514 10.1480 10.0201 -0.0008  0.0958   0.0101   0.2571    0.0397   0.0000   436.9698       6.35794       10.3239      -17.1149      -1.66310       5.73164      -3.01050      -4.92904      0.502678      0.433995       1.80050      -3.96169      -7.15738      -4.99615       7.12743    -0.0220663      -4.19651      0.830348       4.15676       5.67572       6.42372       6.85837       7.12447       7.20918       6.71370       6.66075       6.02374       5.57632       5.05291       4.40693       3.82754       3.25867       2.71133       2.25332       1.77513       1.40218
  35  19 4157.0978    1.1282 12.8151  9.8116 -0.0016  0.1226   0.0076   0.3235    0.0367   0.0000   437.2832       10.1279       19.4964      -3.35383       1.69940       3.35702       1.14412       21.9785       16.6669       5.39750      -7.49876      -2.49293      -1.15567       7.88309       11.1958       1.64693      -4.85978       2.67460       5.33162       7.15140       7.98967       8.65732       8.91611       8.93341       8.83829       8.29349       7.74336       7.02626       6.29819       5.66887       4.86380       4.17140       3.42492       2.86592       2.25682       1.78826
  36   3 1471.8357    0.1613  0.1327  8.7591 -0.0055  0.0114   0.0084   0.0210    0.0250   0.0000   440.5979    -0.0800299       21.1808      0.390314      -3.17043      0.808782      0.312418     -0.474011     -0.398644    0.00837234     -0.159517      0.254030      0.189530      0.112945     -0.427336     0.0363862    -0.0857503    -0.0933101      0.575807      0.680330      0.621267      0.693067      0.857914      0.942624      0.841627      0.692986      0.619435      0.667007      0.648631      0.574253      0.417520      0.390858      0.332948      0.226041      0.213403      0.188251
  36   5 1875.4188    0.4768  0.5206  8.8802 -0.0004  0.0169   0.0108   0.0356    0.0501   0.0000   441.3517       1.09517       21.8636     0.0174109      -3.91133     -0.491302     -0.232344      0.997969      -1.13683     -0.643573      0.109477       1.21873     -0.253570      0.544105      0.355228     -0.404585     -0.127034     -0.105767      0.702118      0.903098       1.02774       1.07286       1.22377       1.13432       1.11517       1.09366       1.04258      0.945828      0.793841      0.756681      0.623570      0.551876      0.463544      0.389950      0.328750      0.243042
  36   6 2063.0951    0.7109  0.7705  9.0482  0.0008  0.0193   0.0130   0.0429    0.0694   0.0000   439.7072      -1.59628       20.8845      0.381113      -2.37193     -0.685048       1.00890       2.25708      -1.93062      -1.96242      0.704336     -0.509467     -0.417023     -0.103328      0.496175    -0.0404085      0.172970     -0.357722      0.839759       1.15586       1.24431       1.34284       1.41303       1.40261       1.31567       1.28024       1.27945       1.10368      0.999287      0.895747      0.747435      0.667305      0.563891      0.468501      0.381568      0.297166
  36   7 2245.5277    1.0386  1.0971  9.1567 -0.0008  0.0224   0.0163   0.0553    0.1150   0.0000   440.5167    -0.0444709       21.3799      -1.88926      -2.04924      0.103324       1.27304     -0.777338       1.52795      0.546778     -0.908890     -0.640033      0.574698      0.852529     -0.623715     -0.400916     -0.105082     -0.210146      0.984279       1.34197       1.45055       1.65976       1.71378       1.64428       1.62150       1.55162       1.47371       1.27863       1.18157       1.00709      0.912731      0.726279      0.639665      0.527012      0.426926      0.336516
  36   8 2421.1092    1.5576  1.1882 10.0153 -0.0032  0.0235   0.0236   0.0559    0.1076   0.0000   441.5461      -2.56974       20.2426       1.10939      -2.43000       1.43088       1.87040     -0.215927     -0.285808       2.21970      -1.23567      0.739688     0.0522815      0.767602     -0.124618    -0.0376611      0.136812     -0.228607      0.965995       1.39685       1.44881       1.61293       1.62617       1.68704       1.62785       1.57836       1.40213       1.32535       1.20569       1.07267      0.931421      0.798467      0.636918      0.530426      0.428536      0.355821
  36   9 2592.6625    2.1612  1.2310 10.0148 -0.0016  0.0228   0.0306   0.0546    0.1496   0.0000   441.1759       1.37694       19.6743      0.247555      -1.71229     -0.805225      -3.28545     -0.267493      -1.14929      0.564819     -0.433694     -0.167814     -0.378023      0.741067      -1.26094      0.171458     -0.563568     -0.604324      0.946704       1.32393       1.39893       1.51223       1.61888       1.57292       1.51741       1.50877       1.39987       1.29152       1.17893      0.990264      0.875041      0.759516      0.630508      0.525700      0.426530      0.350102
  36  10 2762.6822    2.8729  1.0889 11.1100 -0.0048  0.0214   0.0445   0.0524    0.1316   0.0000   440.1035      -3.09069       19.3577       1.03797      -4.75448     -0.273767     -0.186644      0.319425       1.47271     -0.909022      -3.95385     -0.704932      0.850747      -1.86037       1.31322     -0.725468     -0.290576     0.0719009      0.937355       1.31658       1.44839       1.61157       1.66926       1.62009       1.62675       1.54103       1.43930       1.26630       1.16263      0.998556      0.851808      0.733589      0.602909      0.506076      0.393578      0.318781
  36  11 2930.2123    3.6658  1.0168 11.3326 -0.0022  0.0200   0.0558   0.0483    0.1507   0.0000   440.0304     -0.451906       18.6755      0.290344     -0.923421      -1.19631      -1.35700     0.0681899     -0.829624     -0.697069       1.19694     0.0482818      0.204781      0.288416      0.525869     -0.154241     -0.367125     0.0203707      0.897986       1.18514       1.30919       1.35666       1.42052       1.46871       1.41411       1.36190       1.23011       1.15189       1.04127      0.906041      0.796582      0.692017      0.573167      0.494666      0.380271      0.310108
  36  12 3094.1992    4.1587  1.0854 11.3958 -0.0017  0.0198   0.0620   0.0530    0.1866   0.0000   439.5436       2.28055       19.4842       1.49588      -3.89560     -0.540714      -1.25603     -0.718137      0.973821     -0.194526    -0.0525192       1.36416      -1.28695      0.578453     -0.767921     -0.512814      0.259087      0.519318      0.885971       1.21786       1.31013       1.40340       1.47994       1.45264       1.41178       1.39937       1.28194       1.20522       1.02989      0.908818      0.845109      0.703954      0.599625      0.501823      0.386024      0.312107
  36  13 3255.0075    3.8678  1.5372 11.6310  0.0050  0.0260   0.0507   0.0639    0.1060   0.0000   440.7682     -0.540756       16.6487      -1.19343      -2.66965    -0.0584135      0.690494   0.000592570       1.31719       1.23746      0.535341     -0.376894     -0.498522     0.0269224     -0.969804     -0.218146      0.268867     -0.368476       1.13615       1.65054       1.87182       1.98388       2.13757       2.12385       1.99113       1.92977       1.68868       1.58838       1.38279       1.24010       1.06771      0.934406      0.733297      0.623099      0.478315      0.396219
  36  14 3413.5413    3.0623  2.4260 11.2312  0.0003  0.0317   0.0316   0.0806    0.0664   0.0000   441.1738      0.965099       13.3871      -1.87611       1.44373       1.05413      -6.00419      -4.60186       2.33429     -0.631346      -1.90192       1.62462     -0.455963     -0.151026      -1.43849     -0.166225      0.687604      0.228343       1.32686       1.81828       2.05718       2.18241       2.26910       2.28048       2.21798       2.12150       1.98014       1.81055       1.63988       1.41885       1.28164       1.04177      0.896510      0.725659      0.587565      0.462090
  36  15 3570.6809    2.4458  3.8591 10.8836 -0.0005  0.0430   0.0221   0.1114    0.0576   0.0000   442.0870      -1.35519       15.1872       3.50774     -0.781256     -0.299045     -0.867671      -4.74019       1.03975      -2.34748      -1.41915     -0.785426      -1.37421      0.853300     -0.555146      0.114837       1.71249     -0.213220       1.78520       2.45753       2.75129       2.91724       3.01534       3.05444       2.90774       2.91145       2.59379       2.46465       2.20092       1.94968       1.70507       1.45895       1.23618       1.01217      0.815222      0.649575
  36  16 3726.3856    1.9468  5.6433 10.4060  0.0001  0.0546   0.0153   0.1486    0.0463   0.0000   434.6343       4.35094       16.0719      -3.77275      0.499841      -1.68191      -4.26600       1.59617      0.228517       6.73567      -2.64323      0.630586     -0.705471      0.177037     -0.416539      -3.35947      0.354153      0.496162       2.31578       3.14820       3.55537       3.75372       3.91520       3.88607       3.80725       3.65912       3.42059       3.18147       2.81014       2.52496       2.17576       1.85470       1.56565       1.28447       1.02250      0.849332
  36  17 3881.2349    1.5964  7.7475 10.2279 -0.0011  0.0721   0.0123   0.1933    0.0412   0.0000   441.2058     -0.755637       12.0047      -9.07661      0.570822       6.73237      -4.17684      -9.77626       7.21938       1.02655      -3.30603       4.23824       1.21873      -3.13453      -2.64626     -0.689391      0.859309      -1.36727       3.01589       4.15789       4.59814       4.95992       5.13920       5.08469       5.00412       4.78701       4.45557       4.12747       3.73449       3.32990       2.88655       2.44926       2.08900       1.71080       1.37897       1.08708
  36  18 4035.2319    1.2876  9.9316 10.0275 -0.0007  0.0963   0.0097   0.2563    0.0382   0.0000   441.1398       5.32436       16.4837      -2.17227      -6.44470       2.82383       6.62569       11.2144      -2.00619      -4.60554      0.211477      -3.32303       3.36057      -3.37378      -2.07903       2.57331     -0.610043     -0.121482       3.97841       5.53405       6.10374       6.65960       6.88440       6.93185       6.75972       6.41844       6.05911       5.44807       5.01380       4.35497       3.87287       3.23962       2.75699       2.28325       1.79878       1.42242
  36  19 4188.4634    1.0895 13.5977  9.7378 -0.0000  0.1313   0.0070   0.3382    0.0352   0.0000   448.4596      -1.61367      -1.09525       21.4797       20.8592      -2.59038      -4.76812      -5.17965       5.74912       6.73216      -14.1162      -11.4744       8.68125       7.60651      -7.09740      -4.62457       5.20659       1.61606       5.45618       7.52668       8.34573       9.05038       9.13955       9.38264       9.06981       8.81609       8.13104       7.49178       6.83998       5.95331       5.24058       4.45352       3.81115       3.11838       2.44993       1.97525
  37   5 1892.1944    0.4961  0.5716  8.8228 -0.0021  0.0226   0.0110   0.0388    0.0538   0.0000   439.9579      -1.91645       20.8386     -0.519044      -4.13646      -1.16424     -0.870003      0.172930      0.404326       1.08533     -0.811088       1.53483      0.441858     0.0552002      0.857061    0.00611976      0.608943      0.344684       1.22010       1.71814       1.95528       1.90127       1.65565       1.41856       1.23393       1.18554       1.19981       1.37510       1.34533       1.35988       1.32340       1.18648      0.946565      0.766081      0.665938      0.457168
  37   6 2081.1053    0.7544  0.8207  9.0880 -0.0014  0.0197   0.0133   0.0461    0.0751   0.0000   442.2504     -0.511915       20.4811      0.700333      -3.72157      0.416247       1.65046     -0.125345     -0.189239      0.688421      0.899368    -0.0891553      0.269152     -0.595315   -0.00246156    -0.0284151     0.0974842      0.126638      0.822150       1.03869       1.16995       1.29421       1.29127       1.33404       1.33720       1.24219       1.15936       1.06950      0.963346      0.874230      0.753269      0.649289      0.545551      0.474429      0.361040      0.302065
  37   7 2264.2923    1.1681  1.1387  9.0095 -0.0005  0.0221   0.0174   0.0538    0.1441   0.0000   440.3633      -1.27488       18.6394       1.31664      -2.93818       1.27955      0.499478      0.339829      -1.93948      0.580114       1.20439     -0.280437      -2.29928     -0.574019      0.654059     -0.742250      0.337451    -0.0768630      0.983067       1.37515       1.57286       1.72889       1.83007       1.83683       1.76309       1.65239       1.52221       1.41712       1.21314       1.07070      0.916535      0.778907      0.632167      0.544973      0.434693      0.342441
  37   8 2440.6102    1.5848  1.2209 10.0032 -0.0008  0.0243   0.0238   0.0595    0.1163   0.0000   440.8782      0.294922       20.3052     -0.551005      -2.54427       2.17945      -2.57787      0.509072     -0.328486     -0.513251     -0.770738       2.71938      -1.29222     -0.795963      0.271724      0.998446      0.101475      0.209783       1.12684       1.64647       1.91438       2.12652       2.21224       2.15713       2.19664       1.93302       1.83429       1.61268       1.44322       1.22152       1.01227      0.896656      0.707158      0.578534      0.452357      0.369977
  37   9 2613.3038    2.2394  1.1509 10.5099 -0.0012  0.0230   0.0334   0.0534    0.1389   0.0000   440.0997      0.490411       19.5586      0.990020      -2.23947      -4.23877       2.56329       1.22081      0.950341      -2.34215     -0.304531      0.568937      0.993935     -0.973091     -0.359080    -0.0268635    -0.0853476     0.0108161       1.05294       1.50994       1.65973       1.88994       1.92212       1.91586       1.84378       1.74845       1.60555       1.45684       1.23544       1.13690       1.00819      0.890468      0.743440      0.586335      0.475800      0.363467
  37  10 2784.4602    2.9939  1.1054 10.9096 -0.0021  0.0204   0.0446   0.0505    0.1581   0.0000   440.9403      0.466551       19.5755       1.30201      -3.15402      -2.37577     -0.496232       2.02929      -1.78640      -1.96747    -0.0289553     -0.966584     0.0382892      0.311993     -0.417554     0.0223732     -0.589529      0.462414      0.889422       1.20308       1.29330       1.38925       1.48021       1.45454       1.44792       1.32026       1.27993       1.16641       1.07328      0.970876      0.821492      0.745871      0.612137      0.532333      0.417672      0.340308
  37  11 2953.2091    3.8221  1.0468 11.2514 -0.0025  0.0200   0.0571   0.0495    0.1719   0.0000   440.5300     -0.825203       17.0366     -0.415856      -2.05044       1.00532      0.405860       1.10584     -0.597929     -0.341709      -1.24539       1.17349     -0.364483      -1.87268     -0.777829      0.289614     0.0905312     0.0484725      0.936307       1.31003       1.47857       1.65563       1.73845       1.73132       1.72265       1.61578       1.52828       1.31110       1.23824       1.01402      0.876523      0.699814      0.600890      0.488125      0.404503      0.316083
  37  12 3118.4653    4.1426  1.1408 11.5724 -0.0012  0.0210   0.0601   0.0525    0.1774   0.0000   441.4587     -0.562384       15.6138     -0.255989      -3.37441      -3.11949      0.372565     -0.634883     -0.422292      0.141966       1.31361      0.881407     -0.142564     -0.189126     -0.412836     0.0672703     -0.308726    -0.0327044      0.913167       1.22459       1.37320       1.46015       1.48092       1.53462       1.47264       1.40688       1.36313       1.19730       1.09798      0.981115      0.853946      0.749670      0.644004      0.533198      0.441754      0.329419
  37  13 3280.4630    3.6575  1.6578 11.5403 -0.0011  0.0258   0.0450   0.0655    0.0955   0.0000   440.8869     -0.499976       16.3894      -1.24369     -0.814739     -0.204828      -1.99137       1.06906     -0.501093       1.19559       1.21867      -1.73241       1.77833      0.273420     -0.621192      -1.03363      0.292376      0.784418       1.05318       1.50195       1.59919       1.75432       1.78620       1.85995       1.76408       1.75197       1.59144       1.50321       1.27194       1.18362       1.04129      0.877853      0.774300      0.614635      0.502821      0.392323
  37  14 3440.1954    2.9318  2.5712 11.3500  0.0010  0.0328   0.0297   0.0847    0.0582   0.0000   441.3333      0.698541       12.7777     -0.362366       3.25895      -4.29121      -5.79725      0.304851      0.232391       2.13924       3.58278      0.971427     -0.707771       1.57880      0.806326     -0.455239     -0.284883      0.543130       1.35582       1.88131       2.08238       2.22890       2.36873       2.30461       2.27747       2.19068       2.06377       1.85705       1.72000       1.51530       1.29279       1.13307      0.947399      0.789233      0.632678      0.518679
  37  15 3598.2526    2.2981  3.9985 11.0051 -0.0042  0.0436   0.0205   0.1166    0.0475   0.0000   440.3659     0.0588508       10.6191       3.21795      -1.54169      -2.00209      -4.09911       2.00004      -2.07593      0.107133      -2.19130      -1.88948       1.37664      0.449284      -1.32523     -0.630760      0.225193      0.959704       1.80961       2.47531       2.77615       3.01927       3.16260       3.09195       3.05544       2.92009       2.76675       2.46764       2.28696       1.98322       1.78334       1.52479       1.25832       1.06772      0.853193      0.673808
  37  16 3754.9052    1.8570  6.0432 10.4848 -0.0002  0.0587   0.0145   0.1570    0.0409   0.0000   439.2612      -4.81204       17.2482       5.19942     -0.191667      -3.13264      -4.02381      -2.40101      -5.89535      0.179166       3.76920      -2.87852       2.57935       2.33633      -1.02774     -0.933798       1.49011     -0.784904       2.34348       3.24783       3.64799       3.86323       4.06351       4.10652       4.01499       3.85712       3.59249       3.31067       2.99966       2.63480       2.31949       1.99435       1.68256       1.42358       1.10172      0.908934
  37  17 3910.4466    1.5446  8.6133 10.0873 -0.0000  0.0780   0.0111   0.2095    0.0419   0.0000   444.5915       7.16724       11.1930      -1.43599       9.57901       1.54208      -3.92335      -4.59967      -1.73539      0.618653      -1.98925       2.50210      -4.70971      -3.93250     -0.784822       1.78890      -3.56171       1.29792       3.21043       4.32337       4.91579       5.23520       5.47599       5.46281       5.37084       5.14003       4.83124       4.49968       4.00927       3.58427       3.11150       2.70890       2.28246       1.90461       1.48672       1.21808
  37  18 4065.2826    1.2798 10.9914  9.9509  0.0030  0.1017   0.0087   0.2705    0.0373   0.0000   441.7608     -0.664876       8.93193       3.09134      -5.40674       5.50004       10.6114      0.182499      -1.99672      -1.18389       7.40372       8.58664      -5.58116      -7.53218     -0.221028      -1.51125      0.445216     0.0511861       4.13872       5.64423       6.30987       6.76704       7.05921       7.15993       6.91041       6.75397       6.16582       5.80960       5.26212       4.65648       4.09029       3.44296       2.96327       2.45551       1.97512       1.57818
  37  19 4218.9350    1.0139 13.9909  9.8054 -0.0018  0.1397   0.0067   0.3611    0.0325   0.0000   443.8552       15.2524       9.44810      -11.7303      -16.8054       17.6037       13.0872      -1.67285      -5.96053       10.6785       9.45944      -10.1720       1.12304       11.3456     -0.497225      -7.57666      -1.48392       7.62353       5.68171       7.85354       8.53299       9.33561       9.53907       9.93421       9.48548       9.28205       8.55517       7.96870       7.13804       6.38150       5.57905       4.81328       4.02754       3.39189       2.70500       2.20713
  38   3 1501.5511    0.1662  0.1608  8.7111  0.0094  0.0101   0.0074   0.0239    0.0250   0.0000   441.5559      -1.11206       21.7512     -0.126601      -2.85883      -1.34099     -0.458652     -0.260431     -0.597330    -0.0708022      0.358819     -0.171465     -0.562973     -0.121600      0.113986     0.0810818     -0.252267     -0.161984      0.455780      0.606910      0.651565      0.705010      0.718429      0.730658      0.746611      0.754908      0.715863      0.612477      0.591421      0.497587      0.489167      0.416043      0.335618      0.278495      0.229499      0.179524
  38   4 1713.0575    0.3108  0.3207  8.8432 -0.0075  0.0143   0.0094   0.0279    0.0345   0.0000   441.3419      -1.39974       20.7183      0.800019      -2.74006     -0.517693       1.82954     -0.800464      0.401220      0.995722     -0.504438     -0.385263      0.244002     -0.368322      0.111004     -0.397908      0.125307     -0.291364      0.591936      0.791535      0.918871       1.03367       1.04286       1.03665       1.01267       1.03192      0.939645      0.833263      0.815787      0.687024      0.544330      0.514946      0.424100      0.324338      0.308411      0.239389
  38   6 2098.9066    0.7949  0.8691  8.9994 -0.0013  0.0204   0.0134   0.0455    0.0815   0.0000   442.4081     -0.133255       20.8456     -0.703189      -2.73545      0.851643      0.105066    -0.0525265       1.16477      -2.33057       1.36012      0.694522      -1.00820     -0.634377      0.354174      0.246653     -0.328056    -0.0157602      0.773023       1.17228       1.27682       1.41695       1.44870       1.42233       1.34744       1.36405       1.20983       1.16446       1.02440      0.934743      0.852193      0.696494      0.586809      0.479264      0.399034      0.310795
  38   7 2282.8689    1.1706  1.2118  9.2754 -0.0018  0.0228   0.0171   0.0554    0.1129   0.0000   440.2196      -1.37929       22.1316      -1.80902      -3.21360      -1.82470    -0.0588744      -3.70935      -2.27878      -4.06419      0.157470     -0.596888      0.833617     -0.180725      0.954742     -0.613794     0.0786962     -0.119581      0.969024       1.31042       1.45194       1.60644       1.69140       1.72991       1.70134       1.58553       1.42039       1.37381       1.20312       1.11024      0.953842      0.789118      0.669813      0.539777      0.453089      0.377078
  38   8 2459.8858    1.6957  1.2837  9.5274 -0.0008  0.0215   0.0231   0.0572    0.1481   0.0000   440.8553       1.22757       22.4344      0.123691      -4.46410      -1.33951       1.31519       1.20462      -3.15257      -1.02330      -1.10427       1.05053     -0.907609     -0.648283     -0.376022      0.308992     -0.459826      0.562482      0.889468       1.18128       1.29885       1.38427       1.49781       1.51984       1.46595       1.40838       1.31429       1.23652       1.10869      0.994494      0.857319      0.734625      0.630646      0.538225      0.429596      0.353297
  38   9 2633.6619    2.2858  1.2425 10.7010 -0.0016  0.0220   0.0326   0.0582    0.1070   0.0000   440.3121       1.77540       22.4658     -0.770026     -0.222211      -1.64844      0.294659      -1.71892     -0.574737      -1.64528      -1.42008      0.925352      0.127321      0.703516     -0.631836      0.244877     0.0360665      0.529983      0.906269       1.24378       1.44029       1.56523       1.63962       1.63224       1.61249       1.47554       1.40441       1.28339       1.16377       1.03709      0.884328      0.772040      0.666722      0.556376      0.429582      0.356376
  38  10 2805.9734    3.1162  1.1051 10.7813 -0.0007  0.0196   0.0454   0.0511    0.1767   0.0000   441.7558      0.907734       18.6068     -0.248949      -1.92519      0.454310      -1.90152     -0.406004      -2.03757       1.03472      0.829570    -0.0123283       1.12050      0.291337     -0.861709      0.317382      0.737509     -0.825074      0.818590       1.12598       1.22456       1.35691       1.39157       1.37703       1.36567       1.32000       1.22984       1.16926       1.02195      0.900813      0.822952      0.698791      0.608946      0.497429      0.417041      0.342636
  38  11 2975.8090    3.7973  1.1823 11.2147 -0.0003  0.0208   0.0529   0.0531    0.1611   0.0000   440.4571      -1.11483       20.9865       1.78621      -6.10253      -2.03213     -0.178071     -0.335802      -1.94410     -0.484713       1.77813      -1.74528     -0.994600      0.832249      0.267740      0.681605      0.524821    -0.0175412      0.937552       1.24025       1.35281       1.45486       1.49439       1.40977       1.39221       1.33628       1.23910       1.20758       1.16696       1.03010      0.906820      0.767326      0.665333      0.565028      0.467646      0.380098
  38  12 3142.2573    4.1436  1.2431 11.5442 -0.0007  0.0208   0.0572   0.0557    0.1444   0.0000   441.3186     -0.532042       17.9032     -0.189185      -3.13128      -5.36318     -0.476966    -0.0986776    -0.0686342      -2.44189     -0.473065      0.214162      0.615617     0.0923648      0.489295      0.263844     -0.374021    -0.0373633      0.856639       1.15059       1.23003       1.39763       1.40534       1.38470       1.42416       1.34645       1.25343       1.16802       1.04407      0.949060      0.832702      0.719774      0.628307      0.524212      0.426955      0.336227
  38  13 3305.5566    3.5848  1.8110 11.5550  0.0004  0.0270   0.0415   0.0675    0.0826   0.0000   441.4518      0.436415       16.2164    -0.0387030     -0.832278      -4.67784      -3.04683       1.61992     -0.289124      -1.95285      0.126721      0.848704      0.826218      0.411393     -0.784860     -0.502303     -0.500061     -0.326421       1.13547       1.58823       1.70828       1.85165       1.95612       1.95643       1.89775       1.85112       1.70733       1.54092       1.42491       1.25022       1.13285      0.961420      0.813051      0.689952      0.570357      0.455820
  38  14 3466.5797    2.7254  2.9832 11.3670 -0.0002  0.0354   0.0260   0.0955    0.0481   0.0000   443.2473      0.530676       14.5841      0.123312       3.34101      -2.10927     -0.284863      0.759021      0.515839      0.290381      -2.27585       1.16309     -0.530434     -0.442022    -0.0960987     -0.326253      0.453574      -1.14776       1.43884       1.97696       2.18790       2.36105       2.38716       2.46745       2.42212       2.31362       2.17616       1.99842       1.85769       1.64109       1.44480       1.21473       1.04627      0.867373      0.718273      0.577520
  38  15 3625.6223    2.2390  4.7187 10.7031 -0.0007  0.0462   0.0178   0.1236    0.0455   0.0000   437.8147      -2.07768       18.9268       4.66984       4.24970      -3.69831     -0.398866      -4.84854       1.56615      -1.30532       1.60507      -1.43413       3.36797      0.734093       2.15163      0.967602      0.420327      -1.67466       1.85667       2.53569       2.84933       3.05292       3.16436       3.28290       3.04440       3.03698       2.81058       2.60681       2.40151       2.13603       1.86404       1.59870       1.36452       1.12665      0.928162      0.752952
  38  16 3783.0252    1.7877  6.4352 10.4588 -0.0000  0.0613   0.0138   0.1622    0.0398   0.0000   440.1772      -5.22560       15.8640      -5.79972       1.57570      0.664171      -1.14449       3.72148       1.83314     -0.127078      -1.67015     -0.800594      -2.98994      -2.68370       1.34533      0.652698       1.06330      0.690536       2.46168       3.29369       3.77345       4.02163       4.20912       4.26698       4.09072       4.05793       3.78837       3.45214       3.12642       2.82954       2.43168       2.13590       1.78423       1.51069       1.21491      0.992009
  38  17 3939.3421    1.4825  8.7884 10.1343  0.0001  0.0802   0.0106   0.2143    0.0386   0.0000   441.1310       8.67140       28.9574      -2.47975      -5.60530      -9.14477      -6.18022      -3.77681       3.92696      0.571293      -4.02340       6.31506       1.12273      -6.68320     -0.425775       1.78900       2.69699      -1.48390       3.24405       4.44371       5.05349       5.35871       5.63126       5.59199       5.50114       5.27174       5.01359       4.61150       4.19514       3.71278       3.26396       2.81472       2.37457       1.97356       1.60798       1.32295
  38  18 4094.8929    1.1990 11.0609  9.9450 -0.0043  0.1051   0.0081   0.2753    0.0360   0.0000   429.3245       10.9718       24.7855       6.87864      -3.94049       1.82201       3.97440      -3.14979       6.38197      -2.86834      -2.58201      0.899319       1.41542      -4.33072      -1.19634       1.86591       2.51653     -0.412365       4.17883       5.69412       6.50048       6.95051       7.24501       7.22873       7.13327       6.91420       6.38886       5.94375       5.39012       4.83641       4.24427       3.70412       3.15346       2.60196       2.11130       1.70401
  38  19 4249.0274    0.9612 14.2644  9.8362 -0.0004  0.1443   0.0065   0.3738    0.0304   0.0000   442.2727       11.6649       46.7590      -14.6465      -11.5279       1.28947       8.59684       7.69684       10.6323      -17.0892      0.588752       8.95360       4.82788      -4.86835     -0.844313      -1.03919       1.69022       4.42328       5.62522       7.74953       8.72450       9.42081       9.62735       9.84219       9.52150       9.32516       8.68827       8.13859       7.32109       6.64102       5.72975       5.03520       4.24823       3.55883       2.87080       2.32027
  39   3 1516.0482    0.1699  0.1504  8.7538 -0.0163  0.0122   0.0080   0.0204    0.0250   0.0000   441.9368     -0.823569       19.9623      0.418058      -3.12539      -1.00944      0.665533     -0.225243     -0.294173     -0.450771       1.52257     -0.133846     -0.417828     0.0997686      0.295180     -0.664572      0.443821    -0.0584068      0.531650      0.751725      0.870629      0.876661      0.906748      0.843574      0.942643      0.918701      0.937920      0.897750      0.812178      0.735054      0.582177      0.484544      0.376995      0.330052      0.236507      0.174312
  39   5 1925.1697    0.5483  0.6090  8.8430 -0.0024  0.0170   0.0110   0.0366    0.0555   0.0000   440.9285     0.0894106       20.3067       1.86651      -2.39142     -0.274941       2.61979      0.766357     -0.831484       1.45391     -0.379995      -1.15245     -0.666395    -0.0492973      0.208740     -0.266952     -0.178646      0.216805      0.692901      0.971456       1.07641       1.15879       1.17189       1.17834       1.16432       1.17682       1.09865       1.05019      0.970769      0.791776      0.676204      0.592174      0.476337      0.423906      0.365249      0.287492
  39   6 2116.5400    0.8316  0.8466  9.1079 -0.0017  0.0191   0.0139   0.0432    0.0816   0.0000   441.3042     -0.156954       19.8786     -0.612124      -2.22848      0.929450      0.158045      0.828935     -0.390347      0.777472     -0.604620     -0.821662      0.214130      0.676378     -0.581614      0.100186     -0.238702      0.233987      0.788474       1.08666       1.20381       1.29558       1.35476       1.38041       1.30598       1.26334       1.16241       1.05195      0.994171      0.888765      0.861904      0.718416      0.622908      0.524380      0.438632      0.371375
  39   7 2301.2181    1.2265  1.2190  9.1249 -0.0017  0.0217   0.0172   0.0554    0.1321   0.0000   442.6964   -0.00531256       20.0361      0.877835      -3.31198     -0.455989      0.715650      -2.04054      0.296990     -0.659328       1.06214     -0.632861      0.393877      0.528989    0.00309855     -0.960059      0.375331      0.556019      0.836670       1.17331       1.22950       1.39607       1.42303       1.44088       1.43596       1.40640       1.31423       1.17471       1.10740      0.977517      0.875916      0.730289      0.616811      0.519562      0.427773      0.372160
  39   8 2479.0050    1.7564  1.1921  9.8282 -0.0018  0.0212   0.0247   0.0534    0.1349   0.0000   440.4286     -0.614789       21.5586      -1.31104      -4.34793      -3.43621       1.41281      -1.43795      -1.56555       2.29083       1.62673      0.113881   -0.00830964      0.239127       1.74590     -0.198138      0.308755      0.338470      0.888514       1.21036       1.29250       1.41979       1.45625       1.38483       1.41803       1.33767       1.30498       1.23204       1.10029       1.01888      0.886088      0.787701      0.638890      0.545694      0.450301      0.375365
  39   9 2653.8091    2.4145  1.2467 10.3798 -0.0034  0.0215   0.0327   0.0540    0.1398   0.0000   441.9125     -0.136578       21.8017       2.53630      -1.91228      0.558559      0.541133      -2.20145      -1.87388       1.40718      -1.31189      -1.37500      0.971803      0.355399     -0.999878      0.322561     -0.447805     -0.269135      0.885104       1.21368       1.32871       1.43625       1.42965       1.47335       1.43828       1.44533       1.36731       1.25598       1.16044      0.979626      0.883617      0.748168      0.666425      0.553764      0.453409      0.367949
  39  10 2827.1953    3.2299  1.2479 10.9878  0.0048  0.0217   0.0445   0.0543    0.1457   0.0000   441.3175       2.72281       19.4405       1.24393      -1.73637      0.362160      -1.13671     -0.357074    -0.0944873      0.225257      0.647611     -0.505621     0.0719289     0.0386608     -0.355350     -0.109786     -0.248655      0.220591      0.879188       1.20668       1.37229       1.52729       1.60933       1.59323       1.58931       1.48695       1.38213       1.32206       1.14437      0.990738      0.905444      0.780500      0.646241      0.532038      0.430691      0.354871
  39  11 2998.0569    3.8957  1.1512 11.4717 -0.0007  0.0210   0.0551   0.0523    0.1544   0.0000   440.9518      0.551534       19.9998       1.00412     -0.839824     -0.946142    -0.0753698       1.16615     -0.213278     -0.430601      -1.61921      0.763369      0.292287     -0.236042    -0.0701426     -0.265368      0.470556     -0.291327      0.779791       1.14278       1.19907       1.32474       1.39489       1.40885       1.39035       1.31520       1.30073       1.09319       1.10491      0.893685      0.847902      0.708389      0.619989      0.519727      0.415446      0.334009
  39  12 3165.6225    4.1517  1.2790 11.4581 -0.0009  0.0216   0.0557   0.0534    0.1571   0.0000   442.5150     -0.582211       15.3345       1.43339      -2.04691     -0.650592       1.08444      0.114563     -0.249309     -0.844968      0.332688     -0.267829      -1.03627      0.235543      0.105716      -1.08630      0.513690      0.436388      0.866270       1.18934       1.28533       1.41603       1.44644       1.42717       1.46822       1.38905       1.34373       1.20800       1.13065      0.975118      0.880991      0.734748      0.642550      0.551322      0.443589      0.363212
  39  13 3330.3067    3.5329  1.8635 11.4676 -0.0009  0.0265   0.0400   0.0679    0.0845   0.0000   441.9795     -0.824763       15.4514       1.07245      -5.45072      -1.38734      0.904145       2.06062      0.110260      -2.04389      0.767965      0.485186       1.96160       1.30624     0.0372811     -0.674757   -0.00162583      0.987129       1.09122       1.47021       1.62379       1.74888       1.88017       1.86762       1.83929       1.78062       1.63159       1.48854       1.42911       1.26737       1.09046      0.947632      0.809620      0.675219      0.552444      0.461753
  39  14 3492.5774    2.7089  3.1429 11.2431  0.0008  0.0361   0.0247   0.0956    0.0486   0.0000   441.0797      0.782695       13.9184    -0.0151704       1.20510      -1.82766      -4.88481       6.11538     -0.653667      -5.22974     -0.665825       2.39687      0.215450     -0.585385       1.72164       1.70734      -1.03519      0.151462       1.40268       1.87809       2.11092       2.25077       2.36620       2.39583       2.28478       2.32391       2.15270       2.00967       1.78751       1.62053       1.41361       1.23027       1.09562      0.879421      0.722203      0.572399
  39  15 3652.5580    2.1597  4.5861 10.7543 -0.0003  0.0462   0.0171   0.1214    0.0420   0.0000   438.6170       2.08936       15.9762      -4.62425      0.158281      -1.79132      -1.36278       2.46425      -3.75973      -2.32084      -3.33276     -0.400900       3.24942      -2.47707     -0.459628      0.781334       1.32971       1.02385       1.75528       2.47426       2.79134       3.00129       3.14263       3.15077       3.04938       2.96281       2.76179       2.58231       2.33107       2.10184       1.86583       1.64368       1.38794       1.16297      0.953662      0.762325
  39  16 3810.9614    1.7751  6.9379 10.4005 -0.0003  0.0636   0.0130   0.1682    0.0386   0.0000   440.7653       4.18307       11.8390     -0.830897       1.60866      -14.9044     -0.351041      0.968152       3.49127      -6.24961      -2.63743       6.17309     -0.867066      -1.57452       1.93769      0.868890     -0.653270      0.673073       2.45910       3.40677       3.76748       4.07366       4.15376       4.35733       4.15757       4.02514       3.80488       3.54233       3.27621       2.90589       2.59081       2.21536       1.90919       1.58223       1.28488       1.06802
  39  17 3968.2313    1.4161  9.1798 10.1350 -0.0007  0.0834   0.0100   0.2276    0.0369   0.0000   434.9851      -12.0313       18.6535      0.561849     -0.123250      -6.37156       5.62741       6.98924       2.35986      -5.15951       3.48887      -2.38080       7.06429       1.31140      -2.75509      -2.00293       1.08742    -0.0704149       3.27056       4.40603       4.87554       5.31323       5.43816       5.59121       5.46088       5.34659       4.98964       4.70936       4.18009       3.81050       3.33941       2.93114       2.50194       2.12337       1.69964       1.39939
  39  18 4124.0991    1.1768 12.2977  9.8972  0.0010  0.1164   0.0073   0.2956    0.0337   0.0000   438.0569       6.80834       7.91107      -6.96157       4.44055      -22.2074       15.4242     -0.550087       1.93688       4.07725       5.72283     0.0884597      0.385386      -1.06665       4.46849       3.10578      -4.45502       1.39463       4.39158       6.12406       6.90756       7.36658       7.77302       7.82940       7.66502       7.46727       6.93909       6.55752       5.82976       5.36287       4.65818       4.03931       3.44684       2.89637       2.32533       1.90125
  40   2 1288.7385    0.0800  0.0702  8.7330 -0.0706  0.0223   0.0068   0.0227    0.0219   0.0000   441.0835      -2.09248       21.3849      0.961624      -3.41631      0.941582      0.825687      0.696458     -0.450325     -0.883341      0.124825      0.352033      0.375795     -0.626532     -0.368572     0.0953023     0.0290824     -0.139145      0.824060       1.01580       1.17746      0.947095       1.46891       1.48671       1.22541       1.24857       1.05177       1.15093       1.25678       1.04217      0.792594      0.716807      0.815582      0.427670      0.475751      0.350647
  40   3 1530.3013    0.1849  0.1576  8.7612 -0.0015  0.0101   0.0083   0.0233    0.0247   0.0000   442.2604     -0.572298       20.4154     -0.947162      -2.27866    -0.0527346     -0.255289      0.326335      0.443748       1.13333   -0.00745946      0.292635      0.296136     0.0683944     -0.554547    -0.0590843     -0.111197      0.137502      0.412753      0.627627      0.597713      0.625060      0.604912      0.624214      0.642285      0.667005      0.652681      0.583430      0.536473      0.478627      0.415119      0.325404      0.290712      0.253891      0.223290      0.190190
  40   6 2133.9290    0.8560  0.9270  8.9967 -0.0008  0.0199   0.0136   0.0460    0.0896   0.0000   440.2824      0.393815       22.6668      0.198299      -2.76953       2.31187     -0.203395      0.387590     0.0696980       1.16425     -0.777759      -1.00139      0.882246      0.434108     0.0519205      0.262106     -0.764450     -0.176401      0.745876       1.08725       1.15384       1.33226       1.32404       1.43716       1.30287       1.33986       1.22590       1.18707       1.01126      0.923018      0.788100      0.677892      0.568167      0.473162      0.399550      0.328820
  40   7 2319.2662    1.3077  1.2278  9.2842  0.0009  0.0211   0.0182   0.0555    0.1293   0.0000   441.0911     -0.830750       18.5841      -1.53293      -2.92597      -1.34677      -2.33920      0.509701     -0.944937     -0.739684       1.22161       1.05864     -0.926557     -0.903258       1.22675      0.388499     -0.729765      0.177775      0.823707       1.12915       1.22816       1.31684       1.41117       1.41437       1.40008       1.35104       1.22548       1.19605       1.06686      0.982160      0.847320      0.751214      0.643645      0.547842      0.448288      0.369760
  40   8 2497.8181    1.8738  1.2962  9.7470  0.0005  0.0222   0.0248   0.0547    0.1482   0.0000   441.6383     0.0203088       21.5142    -0.0494306      -2.10144      -1.92240      -1.55549      0.404844      0.106730      -2.29800     -0.292144       1.21782     -0.230511      0.168240      0.204717      0.692969      0.201476     -0.445791      0.887799       1.22941       1.29415       1.38556       1.45008       1.42812       1.48880       1.45331       1.36403       1.23749       1.10741       1.02788      0.904636      0.776031      0.680628      0.568874      0.476735      0.392258
  40   9 2673.7176    2.5023  1.2149 10.6512 -0.0013  0.0219   0.0345   0.0521    0.1311   0.0000   440.1876     -0.719847       19.0121     -0.321369      -2.68213     -0.871401       1.51900       1.37685     -0.753380       1.86382      0.607373      0.581491    -0.0460828      0.743409     -0.812733       1.00013     0.0860645     -0.173697      0.845577       1.19977       1.27421       1.43237       1.42422       1.49833       1.45705       1.40795       1.30552       1.25444       1.15450      0.992504      0.897168      0.767599      0.653081      0.559865      0.449747      0.370442
  40  10 2848.1602    3.2333  1.1728 10.9476 -0.0002  0.0204   0.0451   0.0516    0.1754   0.0000   440.1207      0.125535       21.1058      -2.42473      -2.46789      -1.19580     -0.363753      -1.34360    -0.0415408       1.36311    -0.0397751     -0.751808      -1.19951     -0.727350    -0.0415171      0.605397     -0.238764      0.133535      0.775761       1.04570       1.15642       1.29652       1.34225       1.32723       1.29049       1.30537       1.21794       1.13880      0.998869      0.938203      0.808048      0.735639      0.631441      0.508489      0.440185      0.345145
  40  11 3019.9455    3.9424  1.1272 11.4567 -0.0001  0.0199   0.0556   0.0506    0.1603   0.0000   440.8584      0.730272       18.2442     -0.528267      -2.93054      -1.67927       1.82702     -0.516118      0.317532       1.10480      0.543300     -0.274579     -0.145456     -0.354381      0.778124      0.107150      0.158547     -0.218230      0.787287       1.04724       1.12691       1.27824       1.28577       1.33944       1.32389       1.25413       1.14914       1.10576      0.989340      0.912237      0.809141      0.708894      0.609457      0.538273      0.442620      0.354623
  40  12 3188.6094    4.1242  1.3790 11.3583 -0.0024  0.0218   0.0520   0.0541    0.1382   0.0000   439.5101       1.05946       17.8492     -0.380859      -3.56729      -1.34477       2.85002     -0.930523      -1.87197      0.221583     0.0199315     -0.492322      0.250856     -0.300371  -0.000569379      0.767154     -0.273116      0.160253      0.852976       1.16764       1.30255       1.41026       1.46241       1.47828       1.49352       1.41594       1.32323       1.26383       1.11556       1.00913      0.899800      0.766713      0.668937      0.561762      0.467618      0.379076
  40  13 3354.5287    3.4985  2.0197 11.2466 -0.0008  0.0273   0.0370   0.0674    0.0891   0.0000   441.8024       1.02087       17.2228      -1.42845       1.49487      0.650627    -0.0388937      -4.54429       2.90509     -0.305178     -0.222981     -0.686638     -0.120496      -1.51392       1.59674      0.627211    -0.0149636     -0.239740       1.03089       1.46415       1.56048       1.75715       1.80046       1.78940       1.78305       1.73978       1.64409       1.51282       1.36927       1.24607       1.10871      0.978443      0.820301      0.694756      0.570177      0.486452
  40  14 3518.0760    2.6533  3.3892 11.1971 -0.0009  0.0370   0.0228   0.0982    0.0446   0.0000   441.4134      0.687819       11.6639     -0.279404      -2.52413      -2.70602      -3.04775      -1.09587      -1.52225      -3.00362       3.47208    -0.0298643       1.33086      0.180232      -2.51728     -0.270939     -0.924478      0.716305       1.40529       1.91798       2.16940       2.29712       2.43659       2.43997       2.35756       2.30374       2.12523       2.05544       1.88918       1.69550       1.48968       1.32234       1.10324      0.963965      0.763877      0.641856
  40  15 3679.2230    2.0517  5.4508 10.6844 -0.0007  0.0523   0.0151   0.1338    0.0368   0.0000   440.5205       1.48183       10.7976      0.521017       3.13896      -4.20065      -3.27875     0.0410801      -4.18259      -3.04857       1.45483      0.559176      -1.17279      -2.01921      0.776814      -1.86592     -0.576642      0.441567       1.96968       2.70890       3.05734       3.22539       3.47045       3.36914       3.39971       3.29667       3.05644       2.91126       2.61398       2.40189       2.07362       1.86729       1.55841       1.33222       1.11952      0.903597
  40  16 3838.5174    1.6959  7.7612 10.3410 -0.0003  0.0690   0.0117   0.1828    0.0373   0.0000   440.6630       1.41089       11.1385      -5.64552       7.15028      0.686813       3.94300      -1.34405      -6.29501      0.187924       8.30007       4.94760      -4.04675      0.730446       2.18107      0.191678      0.945387      0.132654       2.62474       3.60464       4.01291       4.28318       4.51921       4.58865       4.54749       4.37863       4.06198       3.80108       3.52491       3.13460       2.82528       2.43351       2.12008       1.75611       1.44333       1.17668
  40  17 3996.4976    1.3665 10.3815 10.1163  0.0011  0.0966   0.0089   0.2519    0.0353   0.0000   434.4031      -5.89506       12.1377      -1.58330      -3.28606      -17.7821       5.38754       4.68192       9.45737      -5.86600     -0.769052       6.31988      -3.19163       4.41751       6.21444       1.81958      0.111869     -0.637321       3.57838       5.03730       5.61938       6.18096       6.25523       6.54292       6.27011       6.17464       5.73175       5.38469       4.98240       4.39746       3.90925       3.38813       2.90783       2.45070       1.96754       1.63834
  40  18 4153.4060    1.1224 12.8232  9.8865 -0.0011  0.1193   0.0068   0.3141    0.0324   0.0000   437.6981       3.70551       24.9076      -8.55223      -15.4868      -3.19104      -2.44704      -2.80346       1.72409      -3.51835       4.09510      0.193447       1.90444       4.13092      -5.05885       1.34093       6.08792      -4.02802       4.54112       6.13245       6.84529       7.54504       7.62920       7.79837       7.70371       7.51320       7.07838       6.67868       6.07617       5.48163       4.73497       4.23422       3.60587       3.07297       2.49138       2.08265
  41   3 1544.3661    0.1901  0.1916  8.7611 -0.0124  0.0127   0.0081   0.0249    0.0257   0.0000   441.9370     -0.462107       22.1175      0.910833      -4.66574      0.196683      0.392941      0.237715      0.445880      0.109489    -0.0360797     -0.220862     -0.383335      -1.19698    -0.0107710      0.490918    -0.0832879      0.200649      0.614606      0.946824       1.10974       1.29768       1.30109       1.34821       1.27399       1.18167       1.03279      0.889262      0.708155      0.632433      0.562679      0.578074      0.423226      0.380319      0.323386      0.254861
  41   4 1758.0349    0.3827  0.4436  8.7141 -0.0038  0.0153   0.0092   0.0309    0.0429   0.0000   441.3474      -1.57560       20.2398     -0.595640      -3.76035     -0.872151       1.86406      0.402074       1.10994       1.19678     -0.441914       1.01137      0.647396     -0.300144     -0.371257      0.360493     -0.264909     -0.286502      0.586288      0.806370      0.885429      0.914843      0.967673       1.00555      0.964267      0.929820      0.937876      0.844861      0.789847      0.711618      0.626277      0.557917      0.473117      0.380363      0.322576      0.301033
  41   5 1957.4300    0.5795  0.6771  8.9074 -0.0007  0.0172   0.0107   0.0388    0.0580   0.0000   441.9210     -0.345075       19.0463     -0.549138      -1.44821      -1.59421     -0.246123     -0.517144      -1.47841      0.126445      0.551904      0.692143      0.321342     -0.132508     -0.357239     -0.163466     -0.128374      0.184161      0.684138      0.916782      0.998918       1.13287       1.14216       1.10482       1.13460       1.13089       1.04586      0.954991      0.887520      0.801782      0.702989      0.596058      0.519652      0.457942      0.403357      0.302889
  41   6 2151.0832    0.8622  1.0682  8.9405  0.0003  0.0204   0.0128   0.0526    0.0977   0.0000   441.0043     -0.505914       20.4489      0.972453      -2.15307     -0.992578       1.24368      0.225365      -1.38361     -0.456804      0.764251     -0.660193     -0.321762      0.127910    0.00966036      0.231303     -0.174748     0.0434508      0.751058       1.03438       1.13979       1.24781       1.27976       1.29544       1.28506       1.21267       1.16492       1.13613       1.05153      0.911971      0.811644      0.701937      0.606916      0.532076      0.440448      0.353742
  41   7 2337.0988    1.3225  1.2371  9.4023 -0.0014  0.0221   0.0183   0.0532    0.1152   0.0000   442.2970     -0.163985       19.2914      -2.47606     -0.674156      -1.14401      -3.11272      -1.52381      -1.28911       1.50068      0.227286       1.15526     -0.491357      0.163455       1.04951     -0.710875     -0.104806      0.539804      0.818028       1.13306       1.19256       1.42623       1.39374       1.43713       1.42684       1.38704       1.25260       1.22559       1.09098      0.978351      0.893492      0.789850      0.690673      0.565384      0.469385      0.392488
  41   8 2516.5048    1.8888  1.2838 10.2755  0.0001  0.0225   0.0257   0.0558    0.1058   0.0000   441.2840      0.753444       21.6763     -0.916942      -2.71452      -2.82869     -0.458926      -1.95392      -1.10465     -0.704084      0.109976     -0.302993      -1.88698       1.14784      0.113296      0.190833     -0.510362     0.0770407      0.836003       1.20637       1.24424       1.38642       1.42988       1.41695       1.44951       1.42291       1.33560       1.26377       1.11922       1.01440      0.905019      0.790332      0.671557      0.581692      0.466204      0.387527
  41   9 2693.4784    2.6078  1.2441 10.3158  0.0015  0.0201   0.0344   0.0529    0.1524   0.0000   441.7166      0.796188       20.4916      0.760025      -1.92409     -0.591143     -0.794242      -2.64403      0.236689       2.97942      0.210834      0.564594      -1.97829      -1.02031      0.236505      0.491712     -0.323865    -0.0313860      0.788625       1.07372       1.14585       1.25229       1.32287       1.31928       1.29608       1.25161       1.16843       1.09914       1.05836      0.946891      0.843231      0.733936      0.633773      0.551256      0.465473      0.382486
  41  10 2868.8907    3.4827  1.1968 10.9568 -0.0029  0.0205   0.0465   0.0499    0.1697   0.0000   440.4125      0.456237       19.4563      0.918191      -1.46565      -2.02907       1.96463      0.547697     -0.308071      -1.22622       1.90476     -0.544215      0.224629      0.354897     -0.108943     -0.228113     0.0392215      0.135796      0.766274       1.10430       1.24193       1.31683       1.42390       1.38433       1.40444       1.34098       1.25851       1.17205       1.06576      0.926546      0.855804      0.754498      0.617347      0.551431      0.440057      0.375947
  41  11 3041.5535    4.2121  1.1100 11.2172 -0.0000  0.0184   0.0582   0.0507    0.2001   0.0000   441.3680     -0.699814       21.0524       1.90896      -1.83009      -1.82512      -1.59356      0.540188      0.995147      0.805486       1.09085     0.0956490      0.394937      0.668728      0.274217    -0.0896842     -0.287695      0.101254      0.702505      0.922060       1.05374       1.14282       1.14423       1.19580       1.16440       1.11207       1.08873       1.00388      0.900832      0.829227      0.769874      0.661271      0.557969      0.497635      0.408844      0.330327
  41  12 3211.2231    3.9284  1.4983 11.5157 -0.0060  0.0229   0.0470   0.0568    0.1101   0.0000   440.4353    -0.0155565       17.6970      -1.32809      -3.87236      -1.94061       2.55543      0.528014     -0.535107      0.367824    -0.0411021      0.354516      0.424783       1.36077      0.574700      0.178886       1.06173      0.725930      0.903227       1.20804       1.34463       1.45294       1.53939       1.55939       1.50567       1.47593       1.37144       1.28834       1.18003       1.06342      0.949693      0.842611      0.710574      0.622442      0.528319      0.424352
  41  13 3378.3883    3.3116  2.1302 11.4562  0.0024  0.0281   0.0351   0.0718    0.0728   0.0000   441.5554      -1.43471       18.0697      -3.25352       4.90580      -3.77068      -5.08369      -3.09645       2.69954      -2.75365      -1.55620      -1.49145     -0.506455      0.847784      0.508442     -0.233332    -0.0650824      0.390211       1.08406       1.46543       1.59803       1.73299       1.92187       1.82302       1.86365       1.78215       1.71395       1.54331       1.43876       1.27388       1.14513       1.02237      0.852576      0.727137      0.604248      0.496414
  41  14 3543.0765    2.5366  3.7804 11.1193 -0.0033  0.0400   0.0208   0.1040    0.0413   0.0000   441.4153      -1.11528       13.3724      -1.59562      -1.27146      -3.32170      -1.29133      -2.62455     -0.450167      -2.43797      0.995865       1.23461      0.666656      0.718910      0.251974      0.738846      -1.10226     -0.877728       1.46491       2.01136       2.26444       2.39438       2.58708       2.56890       2.51627       2.44762       2.34584       2.14144       2.00564       1.78186       1.63305       1.40263       1.21504       1.02985      0.862769      0.695659
  41  15 3705.4398    2.0052  5.4145 10.7102 -0.0011  0.0522   0.0148   0.1364    0.0356   0.0000   441.7948       2.79903       18.5684     -0.933398      -4.19405      -4.57778      -5.82694       1.09642       5.00025       3.47134      -2.53455      -5.44035       2.93755       2.84187      -3.37046      0.889729     -0.501597      0.786171       1.90501       2.71856       2.96987       3.24104       3.33783       3.45189       3.33620       3.27592       3.08906       2.85816       2.62883       2.36637       2.10402       1.86028       1.60485       1.36065       1.11556      0.930860
  41  16 3865.8264    1.6496  8.0202 10.3505  0.0001  0.0707   0.0111   0.1896    0.0355   0.0000   440.4944       9.04283       19.2877      -3.25414      -4.97459      -6.02306      -3.48211      -4.06835      -4.21320      -3.44299       1.19949      -3.83277     -0.517638      -4.10622      -2.32564       3.15294       2.04416      0.180346       2.59011       3.53968       4.00764       4.30831       4.52668       4.56579       4.47999       4.36598       4.12525       3.88860       3.51385       3.19683       2.85584       2.54549       2.14855       1.83871       1.49449       1.24335
  41  17 4024.3940    1.3218 10.6618 10.0775 -0.0004  0.0976   0.0082   0.2580    0.0343   0.0000   436.8800       3.59575       11.2936      -3.66807       3.00260       11.7276      -5.43739     -0.777360       3.47770       5.42058      -6.01284      -3.38924      -2.73397       5.41104       1.11278       1.15884      -3.20951     -0.446660       3.51898       4.99960       5.45166       6.01385       6.26157       6.33783       6.31754       6.05715       5.71257       5.29916       4.92929       4.45502       3.98529       3.47421       2.94448       2.52620       2.05798       1.72749
  42   4 1772.5826    0.3737  0.5023  8.7647 -0.0042  0.0162   0.0085   0.0359    0.0402   0.0000   441.5910    -0.0147503       21.8263      0.777349      -4.63484      -1.41697       1.26425     -0.853362      -1.33526     -0.520481       1.42951      0.321055    -0.0269547     -0.256467    0.00752552      0.545452      0.334218     -0.284572      0.619782      0.836283      0.971685       1.06531       1.03798       1.09258       1.08115       1.06223       1.00729      0.909047      0.830701      0.757468      0.636803      0.548118      0.482266      0.415580      0.362393      0.290879
  42   5 1973.3360    0.6104  0.6719  8.9224 -0.0000  0.0174   0.0113   0.0385    0.0600   0.0000   442.0092     -0.412519       21.9544      -1.22040      -3.52565    -0.0108795     -0.615934    0.00892119      -1.21535    -0.0912208       1.05179     -0.398529     -0.367741     -0.583284     0.0675497      0.562564     -0.194652      0.112583      0.666624      0.897713      0.933930       1.02051       1.09377       1.17921       1.16146       1.09689      0.991375      0.953453      0.881215      0.819771      0.708036      0.600729      0.512910      0.450210      0.408534      0.312700
  42   6 2168.0442    0.9336  1.0995  8.9770 -0.0009  0.0208   0.0136   0.0509    0.1023   0.0000   440.9335      0.238864       23.2621      -2.00101      -2.38248     -0.100728    -0.0729072     -0.667353     -0.928725      0.627994      0.230033     -0.650415     -0.197342      0.359911       1.02253      0.286996     -0.153729     0.0548102      0.754822       1.03680       1.17520       1.23923       1.31992       1.29468       1.26082       1.28326       1.14589       1.12124       1.03442      0.934388      0.862157      0.737984      0.626516      0.547800      0.458242      0.376781
  42   7 2354.7404    1.3528  1.2058  9.5139 -0.0011  0.0208   0.0188   0.0524    0.1131   0.0000   439.7246      0.182886       20.6794     -0.757426      -1.53455     0.0688437       1.77670      0.290248     -0.359302      -1.62190       2.70983      0.350441     -0.203308      -1.16475      0.283279     -0.191981      0.379728      0.354859      0.783838       1.09116       1.19360       1.24841       1.31646       1.35905       1.28401       1.27087       1.19326       1.15433       1.08889       1.00342      0.878937      0.756544      0.646831      0.555879      0.467687      0.396595
  42   8 2534.9716    1.9777  1.2843  9.8509 -0.0011  0.0212   0.0258   0.0529    0.1448   0.0000   439.7573     -0.459631       20.7023      -1.81572      -2.50180      -1.92273       2.17729      0.462326    -0.0260306     -0.880430      -1.05452       2.07450      -1.34181     -0.871934      0.363114     -0.343431      0.282850    -0.0198046      0.822638       1.12967       1.25308       1.35060       1.45697       1.48788       1.49830       1.39200       1.32300       1.17925       1.13693      0.991364      0.909967      0.768224      0.667835      0.551439      0.479103      0.391229
  42   9 2712.9851    2.7381  1.2008 10.4779 -0.0002  0.0199   0.0362   0.0511    0.1565   0.0000   442.2435      -1.33455       19.5540     -0.491557      -2.37931      0.279033      -1.40343     -0.638626      -2.74161   -0.00785769       1.12014     -0.679770     -0.341142     -0.264441      0.514721     -0.694013    -0.0325741     -0.126463      0.751366       1.02744       1.14917       1.17371       1.28371       1.27046       1.27793       1.28295       1.20696       1.13236       1.03752      0.902088      0.807099      0.707359      0.596018      0.526249      0.441901      0.359673
  42  10 2889.3574    3.4671  1.1499 11.4867  0.0003  0.0203   0.0483   0.0515    0.1277   0.0000   441.2018      -1.36456       19.9397      0.862927      -2.74879     -0.635773     -0.151992      -1.15222       1.77299       1.01326     0.0186882     -0.900837      -1.15469      0.751544      0.293130      0.234657     -0.421532    -0.0333904      0.758172       1.06332       1.12484       1.24407       1.32726       1.28028       1.34461       1.25917       1.21119       1.12743       1.00828      0.954554      0.827521      0.767402      0.640836      0.535008      0.443398      0.367680
  42  11 3062.8777    4.1195  1.2487 11.2753 -0.0004  0.0207   0.0532   0.0512    0.1593   0.0000   440.5837     -0.155411       19.7957    0.00635204      -1.56631     -0.184840      -1.79577      -1.61593       1.05980      -1.18158      0.523377    -0.0903348       1.20129    -0.0434327     -0.559253     -0.737887     0.0873620     -0.431869      0.749911       1.08271       1.10576       1.23137       1.27062       1.30709       1.27673       1.29280       1.15870       1.14067       1.04795      0.949018      0.851005      0.706339      0.654379      0.540290      0.466285      0.380012
  42  12 3233.5611    3.9595  1.5310 11.6939  0.0001  0.0230   0.0475   0.0594    0.0930   0.0000   441.3245     -0.894690       18.3166     0.0864844      -3.87995      -2.02379      -3.02816      -1.44548       1.03977    0.00196006      0.442605     -0.379384       1.07318     -0.347234     -0.920908     -0.510399      0.254721    -0.0217098      0.855241       1.20306       1.27777       1.39008       1.46881       1.46590       1.46010       1.44884       1.37826       1.32231       1.15856       1.05363      0.920274      0.816507      0.702056      0.619004      0.514502      0.426663
  42  13 3401.9447    3.1949  2.4633 11.3294  0.0007  0.0299   0.0304   0.0766    0.0619   0.0000   441.8524    0.00103103       13.4932       1.02071       4.41724       1.31147      -2.46222      -3.97016       1.83368      0.673134      0.578054     -0.655631      0.775630      0.398365     -0.379111      0.475769     0.0111608      0.681575       1.07419       1.46936       1.66417       1.74333       1.88638       1.88608       1.86078       1.85592       1.68398       1.60624       1.46512       1.34268       1.19331       1.05746      0.936286      0.781395      0.641633      0.529467
  42  14 3567.9071    2.4554  4.2208 10.9246 -0.0006  0.0429   0.0187   0.1076    0.0399   0.0000   441.0430     -0.545385       17.6361       2.09936     -0.454922      -2.32690      -2.90351       5.24706       4.41662      -1.30121      -2.00750       3.15380      -2.09420       1.06825      0.182789      0.582425      -1.12531     -0.165439       1.50939       2.09967       2.34965       2.56422       2.61904       2.74845       2.63014       2.60832       2.43252       2.34127       2.11374       1.93867       1.70501       1.49566       1.31640       1.09876      0.900098      0.749059
  42  15 3731.3873    1.9659  6.1491 10.5133 -0.0004  0.0550   0.0132   0.1452    0.0338   0.0000   442.9491      0.111366       18.4949     -0.292950      -2.02531       2.44458      0.220531      -2.00606       1.05977       5.17544       2.16432      0.111053      -2.39120       3.12442       1.91614       2.01347      0.215422      0.464828       1.96696       2.77823       2.98405       3.36657       3.38932       3.50598       3.41685       3.39552       3.18976       2.95854       2.75937       2.54178       2.19270       1.97737       1.66031       1.45604       1.18347      0.986928
  42  16 3892.6564    1.5492  8.3268 10.3523 -0.0004  0.0756   0.0105   0.2002    0.0333   0.0000   439.6426       11.1665       12.7182      -4.59036       3.77066       2.48519      -6.63346       1.29486      -1.63175      -2.02546     -0.776054       1.95802       1.92860      0.741873      -1.91434      -1.33575     -0.966556     0.0279985       2.67697       3.77196       4.17674       4.58948       4.70809       4.95365       4.71295       4.76603       4.39462       4.18811       3.76364       3.44383       3.04258       2.66838       2.28303       1.98413       1.60130       1.34350
  42  17 4052.1388    1.2983 11.3687 10.0088 -0.0005  0.1019   0.0075   0.2667    0.0325   0.0000   431.1512      -1.93577       37.2499      -17.2122      -10.1440       2.10157       5.16378       18.8071       7.38350     -0.480652      -3.34707      -2.97472       2.93268     -0.651612       1.47729      -4.19760      -3.51410      0.442155       3.65286       5.01854       5.63869       6.11054       6.38791       6.52412       6.39579       6.28333       5.87141       5.61376       5.04502       4.68995       4.12915       3.60872       3.12935       2.69625       2.23720       1.82069
  43   2 1326.7323    0.1104  0.1109  8.7164 -0.0062  0.0117   0.0065   0.0244    0.0215   0.0000   441.3685     -0.589544       22.5104      0.166271      -3.50660    -0.0280413     -0.640551     -0.179270     -0.657351      0.136432     -0.265215      0.478465     0.0755375      0.287503     -0.224114     -0.346691     -0.159193     -0.125785      0.518724      0.657921      0.656274      0.727922      0.664800      0.710212      0.789679      0.760544      0.719089      0.672630      0.662111      0.553021      0.496945      0.403019      0.440714      0.398696      0.338393      0.250145
  43   4 1787.0144    0.3937  0.4558  8.7782 -0.0046  0.0148   0.0091   0.0319    0.0410   0.0000   441.4462      -1.16787       21.6016     -0.220129      -2.83835     -0.525529     -0.895613      0.253695     -0.223247     -0.775673      -1.47840    -0.0730215     -0.806084     -0.725796      0.286858       1.04076    0.00103294     -0.254137      0.537224      0.764937      0.850381      0.887439      0.907908      0.923713      0.876673      0.872270      0.843368      0.800279      0.783446      0.669526      0.672661      0.538449      0.456619      0.408789      0.338164      0.278392
  43   5 1989.0157    0.6085  0.7687  8.8688  0.0016  0.0170   0.0105   0.0425    0.0625   0.0000   442.1146     0.0744608       20.0415     -0.910923     -0.941921       1.79807       1.00405     -0.526906     -0.399314     -0.123278      0.859167     -0.913438      -1.23037     0.0414079      0.697974     -0.296185     -0.190610     -0.147730      0.611192      0.833078      0.897950       1.00426       1.05754       1.07033       1.03332      0.993712      0.955525      0.918788      0.878923      0.796238      0.688694      0.605057      0.512339      0.439078      0.381177      0.309049
  43   6 2184.8274    0.9559  1.1073  8.9210 -0.0013  0.0206   0.0136   0.0507    0.1131   0.0000   440.8608      0.974283       20.4116     -0.964661      -2.63244      -2.24354       1.58977      0.437475      -1.84854      0.806593      0.564680     -0.365790      0.999504     -0.237674     -0.188407      0.968810      0.702297      0.402773      0.739824      0.999417       1.11327       1.25655       1.27970       1.26121       1.26119       1.20017       1.17686       1.11083       1.03397      0.924674      0.838636      0.733425      0.637935      0.527229      0.454584      0.380322
  43   7 2372.1728    1.4245  1.3332  9.3846 -0.0015  0.0213   0.0184   0.0561    0.1186   0.0000   441.2655       1.60301       22.9930      -1.00692      -2.83112     0.0841897      0.705961     -0.275131       2.85785       2.84628       1.08766      -1.41183      -1.26203    -0.0595612    -0.0696686      0.417590     0.0674031     -0.742149      0.803270       1.08315       1.19965       1.34900       1.41982       1.42077       1.35236       1.35919       1.27128       1.18907       1.09211       1.00313      0.892610      0.774433      0.672799      0.584070      0.480986      0.414337
  43   8 2553.2601    2.0220  1.4028 10.0728 -0.0007  0.0215   0.0253   0.0569    0.1120   0.0000   441.5820       1.31030       22.0312     -0.208203      -4.27837     -0.146516     -0.181518       1.39854      0.659384       2.40418      0.371365     -0.614915      0.685021      0.269684     -0.538895      0.200633      0.300928      0.229710      0.798176       1.07507       1.15015       1.22929       1.35637       1.34969       1.39277       1.33484       1.23838       1.17411       1.04559      0.981462      0.897040      0.781516      0.681053      0.580829      0.487705      0.417226
  43   9 2732.3318    2.8197  1.2658 10.1824  0.0012  0.0206   0.0357   0.0495    0.1919   0.0000   440.3040     -0.230963       21.3846       1.17882      -2.02701      -2.34935      -4.29819     -0.160739      0.520126     -0.786035      -1.04133     -0.999656      0.631879     -0.259933      0.837815      0.930705      0.823629     -0.346519      0.729116       1.00790       1.10816       1.20943       1.26008       1.22948       1.27719       1.21298       1.18147       1.11789       1.01705      0.930789      0.834868      0.720986      0.633005      0.539053      0.457754      0.380941
  43  10 2909.5372    3.6830  1.1176 11.2251  0.0006  0.0189   0.0507   0.0484    0.1660   0.0000   440.3776      0.695993       19.9064       1.40061      -1.01125     -0.116306      0.112381       2.65085      0.491326      -2.31248     0.0634375       2.50604      -1.35421      0.754190     -0.876506     -0.597680      0.445297      0.239549      0.686967      0.927544       1.01542       1.12325       1.16426       1.20094       1.16141       1.15235       1.08387       1.00840      0.972051      0.854781      0.777379      0.684915      0.581397      0.513850      0.435955      0.349929
  43  11 3083.9251    4.0827  1.2356 11.5740  0.0007  0.0207   0.0538   0.0513    0.1408   0.0000   440.2398     -0.396456       19.8676       1.41847      -3.77692      0.609794      0.190550      -2.98462   -0.00708363       1.44661      -1.10924      -1.14973     -0.423860      0.316577      0.133167      0.892555     -0.603887      0.289073      0.740872       1.06319       1.13793       1.28199       1.30998       1.27014       1.26575       1.25072       1.15960       1.10310       1.03681      0.966107      0.848399      0.765647      0.657041      0.566175      0.474877      0.391113
  43  12 3255.4907    3.8310  1.6613 11.5904  0.0004  0.0236   0.0438   0.0629    0.0898   0.0000   441.1802      0.397627       20.8228      -6.18552      -1.17778     -0.966668      -3.44040      0.293692     -0.999355      -1.19979     -0.804324       1.78138      0.196703     -0.363973      0.581066      0.147612      0.464747     -0.858298      0.847547       1.20058       1.25441       1.41648       1.50537       1.52334       1.47559       1.47854       1.37225       1.28205       1.18882       1.07921      0.970933      0.843709      0.729601      0.630245      0.534222      0.446354
  43  13 3425.0141    3.1188  2.6043 11.3922  0.0015  0.0304   0.0288   0.0790    0.0564   0.0000   442.3233       2.32532       15.5546      -2.20478       3.85705      -1.13165      -4.85421     -0.848988       1.14458      0.239960      -1.36531     -0.704033      0.808752      0.274998     -0.257508      0.827982      0.240269      0.205168       1.08974       1.49588       1.67771       1.80286       1.96158       1.89838       1.92163       1.83883       1.75741       1.66130       1.52368       1.39679       1.22920       1.10409      0.948026      0.806595      0.658146      0.557913
  43  14 3592.2584    2.4099  4.3100 10.9223 -0.0003  0.0435   0.0180   0.1087    0.0395   0.0000   439.6193      -2.30281       24.3858      0.715488      -3.02986      -1.89840      -3.06858      -1.17991       2.91410      -1.23037      -1.13208      -1.32289       2.46013       3.06947     -0.283113      0.632657     -0.238319     -0.717686       1.47111       2.12811       2.30795       2.55887       2.66132       2.69785       2.65963       2.59433       2.42999       2.28156       2.12349       1.95435       1.74777       1.55313       1.34840       1.13347      0.958798      0.778540
  43  15 3756.9631    1.9040  6.2064 10.5728 -0.0002  0.0561   0.0129   0.1506    0.0333   0.0000   439.9819       1.35626       11.8687       4.71465      -4.54376     -0.437577       1.22297      -1.40263      -1.70340      -3.86065      -4.77307      0.175401       1.92329       1.70218       2.66127      0.995379     -0.813171      0.422785       1.93862       2.74494       3.05759       3.30602       3.50069       3.47452       3.48012       3.40072       3.19183       3.06435       2.77444       2.52609       2.28729       1.99551       1.76106       1.46757       1.24778       1.01728
  43  16 3919.1478    1.5298  8.8078 10.3242 -0.0010  0.0778   0.0096   0.2067    0.0322   0.0000   440.7566       12.7680       19.1622     -0.147120      -5.22795       7.76742      -4.41722      -6.87732      -4.75887       3.31849      -9.89281      -5.18035     -0.243731      -3.69362      0.988061       1.86704      -1.93125       2.93560       2.73930       3.78807       4.25344       4.65309       4.86074       5.01658       4.82881       4.78047       4.55606       4.18842       3.97551       3.51325       3.17963       2.79656       2.41818       2.08366       1.72221       1.44182
  43  17 4079.7100    1.2627 12.4694  9.9776 -0.0015  0.1115   0.0068   0.2917    0.0312   0.0000   438.2444       8.35316       21.8946      -18.5944      -17.4494       1.24274      0.614413      0.440062      -18.1224      -3.96643      -2.81312       1.18071       2.28415      -2.75385      -7.01937     -0.884752      -1.63026      -1.74200       3.83541       5.28433       5.97279       6.53014       6.75782       6.95609       6.79676       6.59353       6.31379       5.96755       5.48657       4.98754       4.51243       3.94416       3.45880       2.97310       2.42295       2.04191
  44   3 1585.2346    0.2193  0.2552  8.7388 -0.0088  0.0119   0.0073   0.0259    0.0276   0.0000   442.1281      -1.40648       22.8171     -0.564622      -3.28475      0.461298      0.409201      0.554304      -1.06330       1.16298     -0.933555      0.115948     -0.489609   -0.00428222      0.575855      0.238765     0.0105051     -0.304634      0.456498      0.594199      0.642170      0.718928      0.708570      0.701352      0.706559      0.736647      0.713561      0.696272      0.677623      0.563866      0.473356      0.421318      0.413425      0.330505      0.278352      0.255917
  44   4 1801.2416    0.4065  0.4716  8.7733 -0.0018  0.0150   0.0090   0.0314    0.0406   0.0000   441.4519      -1.48370       21.3380     -0.877461      -4.38147     -0.734591      0.166902       1.24625      -1.03524     -0.579648      0.732568      -1.00399      -1.00185     0.0508691      0.480351     -0.297034    -0.0893725    0.00604775      0.497322      0.703779      0.735584      0.864516      0.818505      0.926000      0.867825      0.848653      0.796561      0.766645      0.710032      0.649185      0.560663      0.517972      0.434673      0.395426      0.316165      0.266508
  44   5 2004.6052    0.6332  0.7324  9.0301 -0.0028  0.0175   0.0111   0.0402    0.0603   0.0000   440.5656      -1.00282       22.8932       1.76927      -3.87310      -1.41098     -0.865720     -0.537279      -1.04700     -0.246673      0.786058       1.04423     -0.871882      0.416517      0.150657      -1.16718      0.661342      0.328889      0.591751      0.837430      0.901936       1.01688       1.06682       1.09484       1.06198       1.05035       1.01081      0.930973      0.916560      0.778792      0.707634      0.576309      0.549136      0.461115      0.372557      0.316596
  44   6 2201.3496    1.0066  1.1503  9.0028  0.0004  0.0212   0.0140   0.0515    0.1099   0.0000   441.3156     0.0248802       21.1357     -0.783219      -2.93118      0.906619    -0.0483676       1.35547     -0.908560      0.596495      0.405496    -0.0619904     -0.101971     -0.136070     -0.460237     -0.658349      0.796896      0.351607      0.709553       1.06919       1.11490       1.24905       1.30325       1.31479       1.31114       1.29101       1.19462       1.13459       1.06080      0.935113      0.848107      0.755442      0.656429      0.576483      0.487011      0.407818
  44   7 2389.4082    1.4734  1.2347  9.4074 -0.0013  0.0205   0.0190   0.0516    0.1252   0.0000   441.4844     -0.339634       22.4752       1.81538      -3.36841     -0.321871       2.43322      0.493251      -1.09147      0.276210       2.77416     -0.341918     -0.261536       1.39833      0.441708     -0.390917     -0.348388      0.204138      0.701360      0.995038       1.08058       1.16922       1.23214       1.25583       1.24038       1.18665       1.17455       1.06453       1.00974      0.924809      0.835328      0.727837      0.652282      0.551866      0.479941      0.386567
  44   8 2571.4004    2.1291  1.4113  9.8608 -0.0012  0.0217   0.0254   0.0537    0.1327   0.0000   441.1676      0.159008       20.6291    0.00568056      -2.48046      -1.09969      -1.48636       1.94938     -0.272118      0.220196     -0.321807       1.03155      0.669868       1.15371     -0.554259      0.353742      0.330780     -0.138524      0.769592       1.05584       1.16970       1.32364       1.35161       1.38100       1.39965       1.36694       1.27634       1.18336       1.11400      0.974881      0.880806      0.791677      0.675077      0.580647      0.484761      0.404389
  44   9 2751.4959    2.8613  1.1808 10.6807 -0.0026  0.0203   0.0376   0.0496    0.1531   0.0000   441.7537      -2.64569       21.6524      -2.61693      -3.02625       1.20555       1.93924      -3.07469     -0.178996     -0.483747      -1.36552      0.371813     -0.715531     -0.419743     -0.469697      0.276441      0.583964     -0.219268      0.748079       1.05514       1.18982       1.33480       1.43174       1.40327       1.39811       1.37496       1.34021       1.20949       1.08044       1.00083      0.905141      0.754389      0.641524      0.553041      0.459891      0.392147
  44  10 2929.5853    3.7267  1.1441 11.3580 -0.0037  0.0193   0.0506   0.0487    0.1564   0.0000   441.4070     -0.401369       20.7616      0.903523      -3.64513       1.08294       2.01067      -1.23187      -3.11756      0.189916       1.22826      0.368099     -0.278513      0.961324      0.409957       1.37958     -0.441287     -0.373240      0.677731      0.949559       1.05426       1.16523       1.23133       1.21769       1.22571       1.18842       1.12857       1.06759      0.985806      0.892075      0.780238      0.703792      0.618495      0.518210      0.431458      0.367789
  44  11 3104.7142    4.2260  1.3072 11.1453 -0.0005  0.0207   0.0524   0.0510    0.1926   0.0000   441.0781     -0.278599       19.0279      0.873917      -2.56665      0.888953      -2.62140      -2.51061    -0.0894265      -1.32470      -1.33355      0.224497     -0.865228      0.389242     -0.799595     -0.186334     -0.220294      0.128295      0.711051       1.02210       1.08464       1.20218       1.25309       1.26640       1.26297       1.22463       1.17933       1.11254       1.04746      0.949819      0.836090      0.730367      0.646942      0.560718      0.453165      0.386119
  44  12 3277.2229    3.8074  1.7763 11.4538 -0.0008  0.0247   0.0416   0.0606    0.0944   0.0000   441.9780      0.131343       19.5875      0.186630      0.656975       1.00300      -2.09271     -0.295373      0.684810     -0.285069      -2.44438     -0.749425      0.602929      -1.74006      0.378227     -0.234188     0.0599846     -0.140234      0.868453       1.20633       1.32844       1.44029       1.53482       1.51781       1.49868       1.47961       1.38121       1.31147       1.23247       1.09767       1.05965      0.892479      0.799901      0.678946      0.577681      0.493071
  44  13 3447.7889    2.9869  2.9618 11.4042  0.0011  0.0322   0.0262   0.0879    0.0476   0.0000   442.4834      0.987540       14.1042     -0.305168       3.81863      -2.52040      -1.94455      0.896203       2.67177      -1.08985    -0.0499036      0.510238     -0.371429     -0.216131     -0.149898     -0.391181      0.565391    -0.0644399       1.11643       1.55940       1.67215       1.89616       1.97344       1.99741       1.95778       1.93021       1.84320       1.74258       1.59511       1.44819       1.28843       1.15857      0.992314      0.873165      0.730566      0.604581
  44  14 3616.1577    2.3193  4.6847 10.8604 -0.0032  0.0452   0.0167   0.1171    0.0375   0.0000   441.9061      -3.32808       17.9143       4.39366      -1.01959      -4.51297      -1.86741       1.13320       3.45665     -0.754653      -1.77637    -0.0395979     -0.518436      0.750525      -1.29609     -0.114010       1.78183      0.851086       1.51690       2.15487       2.33526       2.57098       2.68426       2.79847       2.66826       2.71841       2.48690       2.40022       2.21035       2.01543       1.78078       1.61150       1.37480       1.20162       1.00169      0.854247
[truncated: 705,623 more chars]
