# Supplementary material for: Global-Mode Analysis of Full-Disk Data from the Michelson Doppler Imager and the Helioseismic and Magnetic Imager
Source: Sol Phys. 2018 Jan 31;293(2):29. doi: 10.1007/s11207-017-1201-5 (PMC6566312; doi:10.1007/s11207-017-1201-5)
Supplement: Supplementary file 3 — (TAR 230.0 MB) [file 11207_2017_1201_MOESM3_ESM.tar › MDI/mdivwcomm.1834]

   0  15 2228.8794    1.2095  0.4958 10.7124  0.0000  0.0891   0.1965   0.2519    0.4821   0.0000     0.0000       0.00000       0.00000       0.00000       0.00000       0.00000       0.00000       0.00000       0.00000       0.00000       0.00000       0.00000
   0  16 2362.8412    1.3856  1.0700  3.0168  0.0000  0.1412   0.1652   0.5247 1000.0000   0.0000     0.0000       0.00000       0.00000       0.00000       0.00000       0.00000       0.00000       0.00000       0.00000       0.00000       0.00000       0.00000
   1  15 2291.6393    1.2336  2.6896  9.0247  0.0283  0.2071   0.0623   0.3833    0.5692   0.0000   389.5731      -101.291       0.00000       0.00000       0.00000       0.00000       269.464       114.836       0.00000       0.00000       0.00000       0.00000
   1  16 2425.4492    1.6653  1.1990  9.7581  0.0000  0.0999   0.1062   0.2467    1.7218   0.0000   594.2164       6.04779       0.00000       0.00000       0.00000       0.00000       152.700       60.0177       0.00000       0.00000       0.00000       0.00000
   1  17 2559.1415    2.2903  1.0375  1.4511  0.0000  0.0797   0.1392   0.1959 1000.0000   0.0000   518.5358      -8.67424       0.00000       0.00000       0.00000       0.00000       110.476       48.1394       0.00000       0.00000       0.00000       0.00000
   1  18 2693.2272    2.9189  0.9734 -3.1091  0.0000  0.0705   0.1956   0.2185 1000.0000   0.0000   363.4038       71.7728       0.00000       0.00000       0.00000       0.00000       82.8744       50.4730       0.00000       0.00000       0.00000       0.00000
   1  19 2828.1984    2.9461  1.0227  2.0374  0.0000  0.0755   0.1951   0.2779 1000.0000   0.0000   410.8490       41.3619       0.00000       0.00000       0.00000       0.00000       87.2256       60.3989       0.00000       0.00000       0.00000       0.00000
   1  20 2963.3257    4.0781  0.6583 12.8921  0.0000  0.0665   0.3241   0.2023    0.5243   0.0000   523.0723      -57.9968       0.00000       0.00000       0.00000       0.00000       83.8941       49.4566       0.00000       0.00000       0.00000       0.00000
   1  21 3098.0613    4.1940  1.0938  5.6001  0.0000  0.0910   0.2869   0.2564 1000.0000   0.0000   491.6221       107.652       0.00000       0.00000       0.00000       0.00000       110.796       65.5575       0.00000       0.00000       0.00000       0.00000
   1  22 3233.2023    4.1200  1.3587 10.5932  0.0000  0.0990   0.2456   0.3048    6.3689   0.0000    79.1241      -169.898       0.00000       0.00000       0.00000       0.00000       99.3983       79.7230       0.00000       0.00000       0.00000       0.00000
   1  25 3640.7362    2.8580  4.3906  7.1827  0.0115  0.1807   0.0841   0.6295    7.5441   0.0000   -67.5034       81.4482       0.00000       0.00000       0.00000       0.00000       216.254       127.500       0.00000       0.00000       0.00000       0.00000
   2  13 2081.9384    0.8873  1.2712  8.7805 -0.0095  0.0805   0.0421   0.1922    1.2910   0.0000   423.2396      -28.9327       57.6390       6.48434       0.00000       0.00000       56.6809       50.8496       22.7932       10.4080       0.00000       0.00000
   2  14 2217.5618    1.1260  0.9419  8.6308  0.0000  0.0606   0.0565   0.1406    1.4278   0.0000   434.2785       7.33554       24.0779       3.88824       0.00000       0.00000       48.8468       37.5614       20.8261       6.71068       0.00000       0.00000
   2  15 2352.2156    1.4573  1.2901 -0.5804  0.0000  0.0632   0.0682   0.1933 1000.0000   0.0000   445.4805      -20.1496       3.02085      -19.3595       0.00000       0.00000       43.0381       37.6666       21.2616       8.74215       0.00000       0.00000
   2  16 2485.8037    1.9956  1.1230  2.2309  0.0000  0.0604   0.0942   0.1714 1000.0000   0.0000   444.0728      -3.37376      -21.6097      -1.12910       0.00000       0.00000       45.0897       36.9245       20.3944       7.38050       0.00000       0.00000
   2  17 2619.5250    2.5747  1.0286  2.3462  0.0000  0.0586   0.1216   0.1468 1000.0000   0.0000   392.1805       83.7033       35.3086      -1.03917       0.00000       0.00000       46.4368       37.1865       19.2542       6.81587       0.00000       0.00000
   2  18 2754.4746    2.9034  1.2046  0.6400  0.0000  0.0627   0.1366   0.1767 1000.0000   0.0000   404.7681      -9.21375       15.3964      -5.05249       0.00000       0.00000       49.6315       39.0713       20.9703       7.38622       0.00000       0.00000
   2  19 2889.6525    3.6665  1.2283  3.0462  0.0000  0.0697   0.1710   0.1661 1000.0000   0.0000   488.5030      -8.14669      -25.2227      -16.3611       0.00000       0.00000       56.5170       42.3273       24.8554       7.95841       0.00000       0.00000
   2  20 3024.6891    4.3232  1.2365  3.0142  0.0000  0.0676   0.1929   0.1756 1000.0000   0.0000   403.1598       26.1269       27.9596      -9.27107       0.00000       0.00000       55.2058       42.3732       23.6586       7.36942       0.00000       0.00000
   2  21 3159.9849    4.6391  1.0035  3.9829  0.0000  0.0556   0.2254   0.1509 1000.0000   0.0000   460.6184       52.7026       4.99592      -5.84570       0.00000       0.00000       44.7347       34.2450       19.2882       6.21580       0.00000       0.00000
   2  22 3295.0692    4.2158  1.7966  4.9883  0.0000  0.0739   0.1622   0.2271  792.7967   0.0000   409.7811      -19.4237       29.1398       3.26649       0.00000       0.00000       52.7029       46.7706       23.3615       10.1326       0.00000       0.00000
   3  11 1865.2510    0.4828  0.2763  9.9784  0.0000  0.0299   0.0364   0.0842    0.1311   0.0000   428.1407       12.3760     -0.800781      -13.2603       1.05586     -0.535705       13.8545       14.0584       10.2562       7.65380       2.73113      0.999789
   3  13 2137.6898    0.8959  0.7431 10.1654  0.0000  0.0538   0.0498   0.1397    0.2671   0.0000   404.8167       42.6527       15.5282       15.3425      -2.09830      0.123458       26.3686       27.7237       16.4975       10.8993       3.65902       1.71447
   3  14 2273.3227    1.0739  0.9983 10.2883  0.0000  0.0609   0.0518   0.1435    0.3621   0.0000   435.1734      -41.2022       2.60199       8.08093      -4.96753      0.112118       35.2815       31.4377       23.1648       12.4785       5.71253       1.50662
   3  15 2407.6013    1.7180  1.0066 10.5209  0.0000  0.0559   0.0858   0.1646    0.6924   0.0000   481.3046      -30.0741       16.1003      -2.82328      -5.91009      0.635689       30.8269       28.1933       20.3007       9.87094       5.30600       1.38291
   3  16 2541.6374    1.9475  0.8499 11.5487  0.0000  0.0525   0.1175   0.1537    0.4883   0.0000   452.6365      -19.2684      -16.5836     -0.122865       5.80851       2.31825       29.7519       28.2766       18.8883       10.1945       4.72581       1.46181
   3  17 2676.1535    2.6646  0.9335 11.5298  0.0000  0.0704   0.1298   0.1458    0.7153   0.0000   408.4065      -28.6646       26.6237      0.343365       5.04809       1.29167       37.3215       23.1083       28.1651       20.2166       7.72597       1.55651
   3  18 2811.3361    3.2677  0.8289 12.3385  0.0000  0.0474   0.1701   0.1386    0.4372   0.0000   415.9004       10.0787       34.8975       8.75647      -6.03593      -3.29245       22.0326       21.9269       15.8155       10.4553       4.28216       1.45587
   3  19 2947.0317    3.7495  0.9644 12.0936  0.0000  0.0721   0.1747   0.1197    0.7215   0.0000   400.5018      -24.3227       16.6778      -8.24232       3.10637      0.210661       37.7781       24.6138       27.4867       19.8176       7.33004       1.41028
   3  20 3082.2457    4.3718  0.8914 12.8201  0.0000  0.0465   0.2026   0.1283    0.3886   0.0000   405.8752       29.7814       40.2723     -0.694534     -0.300897      -3.16253       25.5331       22.6329       17.5600       10.2661       4.39759       1.11480
   3  21 3217.7494    4.1688  1.0942 12.9308  0.0000  0.0543   0.1876   0.1578    0.4223   0.0000   438.0844       17.1942       13.5340       26.8067       5.00287      -1.01932       33.0167       30.6350       20.1149       10.8609       4.27112       1.31850
   3  22 3353.4706    3.5374  1.6896 13.0806  0.0000  0.0745   0.1531   0.2396    0.2505   0.0000   450.9186      -16.3127      -43.7553      0.551597     -0.929859    -0.0607828       40.6808       39.7003       26.7723       14.8148       6.21004       1.97459
   3  23 3489.4038    3.1855  2.2699 12.2458  0.0000  0.0881   0.1049   0.2204    0.2413   0.0000   464.7043       50.6156       38.0642       12.1346       17.3807      -1.19871       48.9108       46.2671       32.8547       17.2490       8.13607       2.28079
   3  25 3762.8363    2.1153  4.4795 11.8145  0.0000  0.1496   0.0639   0.3875    0.1432   0.0000   600.6064      -48.5945      -17.5016       5.22541      0.572393      -7.45160       86.1896       82.2809       53.9536       30.6154       12.1656       4.17627
   4  12 2051.6764    0.6207  0.4876  9.9354  0.0000  0.0366   0.0377   0.0927    0.1157   0.0000   426.6986      -14.6604       29.3653      -15.3989       3.48377       3.04774       12.0988       14.2973       12.5979       8.05741       4.74072       2.81050
   4  13 2188.3249    0.9544  0.5663  9.6810  0.0000  0.0380   0.0437   0.0808    0.2697   0.0000   406.0696      -2.12309      -5.87850       14.5832     -0.803425       1.12038       12.8548       13.8080       13.8041       7.79572       5.93494       2.59856
   4  14 2324.0709    1.4153  0.9031  8.1606 -0.0055  0.0504   0.0575   0.1320    6.0759   0.0000   435.8194       3.79268       15.9850      -6.72908       5.37711      -1.58045       17.0143       20.3627       15.9019       12.2153       6.57399       3.63126
   4  15 2458.4583    1.6211  0.9036 10.7108  0.0000  0.0567   0.0641   0.1375    0.5749   0.0000   444.7330      -22.6745      -8.63835      -12.9375       4.51461      -3.01861       18.2478       19.9871       19.9893       11.2948       8.28645       3.97141
   4  16 2592.9369    2.2249  1.0290 10.8000  0.0000  0.0585   0.0891   0.1509    0.9193   0.0000   423.4153      -7.32431      -2.93466       10.3261      -3.38985      -1.49520       19.7988       23.5657       18.4719       12.7311       7.81760       3.64241
   4  17 2728.3956    3.0980  0.7354 11.1777  0.0000  0.0412   0.1258   0.0936    0.6704   0.0000   440.3994       4.65896       18.1492      -7.49101      -1.88911      -5.29174       14.7586       14.5380       13.8590       9.62195       6.29461       3.05136
   4  18 2864.1787    3.6639  0.7210 12.2934  0.0000  0.0404   0.1663   0.0913    0.3956   0.0000   468.7419     -0.869043       4.36846       2.69940       3.57795      -1.00774       17.8351       18.3177       14.2705       9.56802       5.41090       2.47711
   4  20 3135.9743    4.2355  1.0467 12.6773  0.0000  0.0493   0.1895   0.1370    0.4982   0.0000   423.0518      -5.05983       7.22792      -8.47068       2.52355     -0.266684       18.1408       19.8680       16.6421       11.2726       7.21699       3.12487
   4  21 3271.7377    4.1443  1.1114 12.5858  0.0000  0.0506   0.1785   0.1428    0.5389   0.0000   422.3181     -0.733331       10.2086      -12.1690       13.5229      -7.48869       19.6580       20.9617       15.8641       12.2479       7.17148       3.42222
   4  22 3407.9437    3.5537  1.7283 12.6169  0.0000  0.0721   0.1416   0.1923    0.3149   0.0000   434.6877       6.97089       42.3501      -13.2148      -8.00635      0.884981       25.3628       30.2427       22.3844       16.4468       9.42386       4.43967
   4  23 3544.7460    2.8736  2.3435 12.3642  0.0000  0.0855   0.0983   0.2415    0.1846   0.0000   451.9925       48.3034       18.7485      -17.1410      -9.04384       8.98570       32.7732       35.9395       29.5154       19.2939       11.5271       5.71210
   4  24 3681.4755    2.3526  3.4544 11.8510  0.0000  0.1178   0.0717   0.2964    0.1541   0.0000   419.8432       7.98308      -25.0454      -30.7568      -36.9750      -10.7301       41.0706       44.5172       37.8397       27.1624       15.7135       8.44997
   4  25 3818.8494    1.9638  5.0491 11.3602  0.0000  0.1491   0.0495   0.3913    0.1278   0.0000   417.2622      -41.3566       11.7063       20.0169      -22.7792       13.0629       53.7788       63.5434       47.6035       33.7475       19.0216       9.33421
   4  26 3956.4067    1.6869  6.8532 10.7111  0.0000  0.1606   0.0350   0.4641    0.1323   0.0000   416.4607      -50.6851      -6.71570       36.2197      -41.7562      -1.91505       58.7498       66.4104       54.0696       37.4003       21.8466       11.1805
   5  10 1823.3934    0.3919  0.2994  9.7562  0.0000  0.0250   0.0249   0.0587    0.0703   0.0000   438.4970     -0.811853       17.6903      -3.02630      -3.35789       2.67848       7.46501       7.91599       7.36132       5.86786       3.96900       2.26690
   5  11 1960.5849    0.5534  0.3685  9.8909  0.0000  0.0314   0.0317   0.0638    0.0891   0.0000   439.8594      0.478883       20.5613      -5.44901      -3.00929     -0.905281       9.05454       10.4375       7.78522       6.99424       5.58230       3.32142
   5  12 2098.4646    0.7280  0.4324 10.3531  0.0000  0.0302   0.0380   0.0648    0.0886   0.0000   427.4958      -4.04330       19.4711       12.6947      -4.18902      -5.50560       9.32905       11.0065       8.59929       7.03651       4.64569       2.72560
   5  13 2235.4306    0.9581  0.6034 10.8097  0.0000  0.0356   0.0448   0.0782    0.1014   0.0000   434.8157      -20.6897       19.9309      -8.10225      0.440432      0.304718       10.8325       12.2565       10.9140       8.31707       5.02635       3.13453
   5  14 2371.0910    1.3435  0.7425 11.0509  0.0000  0.0403   0.0561   0.0827    0.1457   0.0000   429.2196       3.31393       16.4006       9.11383     -0.342130       4.86580       13.3225       12.8720       11.6671       9.77433       7.21147       4.24657
   5  15 2506.0701    1.8809  0.7951 11.4097  0.0000  0.0347   0.0782   0.1011    0.1965   0.0000   453.6827       3.89905       8.07536       13.6733       4.42279     -0.690130       11.8694       12.2246       10.3017       8.58026       6.29346       3.62890
   5  16 2641.1915    2.3028  0.8612 11.8178  0.0000  0.0426   0.0917   0.1095    0.2570   0.0000   414.4544       10.7206       15.2304      0.397862      -8.49168      -3.53535       13.3698       14.7898       11.2680       10.4572       7.56738       4.30797
   5  18 2913.6375    3.9422  0.6740 12.4135  0.0000  0.0524   0.1659   0.0897    0.4782   0.0000   425.6196       11.1795      0.929248      -20.5055      -9.36729       1.74765       18.6276       18.2579       14.2635       13.8086       9.93512       4.85797
   5  19 3049.9325    4.7358  0.7817 11.5384  0.0047  0.0398   0.1730   0.1049    1.8706   0.0000   436.6684       12.7420       14.0145      0.361396       4.54811      -1.46083       11.5014       13.2787       11.9282       9.09137       6.48137       3.66316
   5  20 3186.2554    4.4120  1.1973  3.9859  0.0000  0.0597   0.1607   0.1542 1000.0000   0.0000   449.5330      -12.4183       7.78751       4.11652      -4.85733      -5.20948       20.4523       24.5450       19.6535       14.5756       9.54971       5.14497
   5  22 3459.3339    3.4333  2.0272 11.5017  0.0000  0.0670   0.0997   0.1881    0.7155   0.0000   422.9984       3.51972      -5.31858     -0.513890       5.39746       1.79241       20.8564       23.7309       20.6702       16.3314       10.6769       6.49893
   5  23 3596.5192    2.7661  3.1019 11.7707  0.0000  0.0970   0.0689   0.2608    0.2572   0.0000   440.0318       21.2665      -8.27656       34.3232       4.72139      -3.52062       27.8813       35.3168       28.3334       23.7458       14.4733       9.06738
   6   8 1587.4222    0.1621  0.2117  9.3886  0.0000  0.0257   0.0143   0.0647    0.0504   0.0000   442.9377       1.67229       10.8680      -4.71165      -4.12534       4.66374       7.79221       8.41269       7.66000       5.90486       4.61888       2.93368
   6   9 1727.7833    0.2562  0.2081  9.5988  0.0000  0.0303   0.0178   0.0462    0.0567   0.0000   431.8034      -9.59645       12.9488       7.93826      -7.34186      -2.26865       6.87685       10.4533       5.62826       7.28009       6.33500       3.02263
   6  10 1866.1214    0.4317  0.3512  9.7777  0.0000  0.0288   0.0227   0.0575    0.0676   0.0000   428.6755      -12.0612       1.46109     -0.401029       2.18408       3.31440       6.33673       9.18933       6.15568       7.23378       4.02139       2.96630
   6  11 2004.0307    0.6187  0.3627  9.7506  0.0000  0.0250   0.0314   0.0567    0.0844   0.0000   435.1873      -9.94815       21.9775      -2.46163       12.1550      -4.05153       6.01011       7.36541       5.93203       4.82770       4.72297       3.27055
   6  12 2142.4905    0.8089  0.5824 10.0257  0.0000  0.0287   0.0345   0.0769    0.1065   0.0000   451.8741      -11.4221      -11.7772      -2.67091       4.77315       1.30540       7.87149       9.60405       8.24582       6.92890       4.62250       3.08704
   6  13 2279.8027    1.0546  0.6787 10.8364  0.0000  0.0368   0.0430   0.0775    0.1050   0.0000   442.8101      -8.11028       1.92546      -6.23140      -6.79606      -2.25987       11.3170       12.6434       11.4394       9.13424       6.20865       4.29744
   6  14 2415.5231    1.5665  0.7799 11.2289  0.0000  0.0342   0.0573   0.0850    0.1243   0.0000   431.1700      -13.9740       2.56735      -13.5237       4.73372       1.71887       8.58762       10.2640       9.53152       7.71561       5.41268       3.77360
   6  15 2551.1008    1.9900  0.7316 11.9675  0.0000  0.0346   0.0773   0.0888    0.1142   0.0000   428.7513     -0.791152       14.1681       9.80245     -0.743747       2.56693       7.73391       9.63900       8.56796       7.86506       5.23736       3.92453
   6  16 2687.1212    2.5484  0.8439 12.3785  0.0000  0.0357   0.0980   0.1091    0.1270   0.0000   451.4157      -16.6308       16.1572       4.55131      -7.00129       7.13036       9.28039       10.8266       9.68812       8.12411       5.67725       3.72017
   6  17 2823.7423    3.1462  0.8106 12.4608  0.0022  0.0334   0.1150   0.0919    0.1542   0.0000   429.4697      -16.5927      -4.84736       10.3779      -1.52972      -7.44408       8.22054       9.71231       8.54744       7.33170       5.44301       3.65819
   6  18 2960.7752    3.7451  0.8153 12.8670  0.0000  0.0328   0.1369   0.0917    0.1581   0.0000   426.9203       7.78515       9.61168      -18.1166      0.624607       3.49182       7.95116       9.19595       8.52197       7.20836       5.44447       3.68852
   6  19 3097.2925    4.3546  0.7870 13.4529 -0.0004  0.0332   0.1656   0.0883    0.1589   0.0000   435.9150       14.2189      -26.0371      -13.1287       5.80215      -1.12166       8.83505       10.1295       9.35788       7.94507       5.60263       3.63412
   6  20 3233.9844    4.0153  1.0374 13.2594  0.0000  0.0419   0.1467   0.1119    0.2356   0.0000   439.9684      -21.1101       22.7889      -18.4122      -7.11070      -3.14357       10.5634       11.7798       11.4664       9.43618       6.85771       4.64312
   6  21 3371.0187    3.5140  1.5447 13.1746  0.0000  0.0608   0.1269   0.1645    0.2348   0.0000   419.5018       26.2178       9.40859      -28.5948      -10.2835      -7.29669       15.5237       17.7502       16.3191       13.8176       9.94793       6.89534
   6  22 3508.2686    3.1446  2.2586 12.1613 -0.0091  0.0716   0.0810   0.2127    0.2594   0.0000   402.7649      -17.7997       12.3557       23.1147       6.17649      -2.63926       16.9077       20.9354       19.3753       15.8682       11.8395       7.85585
   6  23 3646.1479    2.3984  2.9378 12.1159  0.0000  0.0920   0.0627   0.2575    0.1528   0.0000   421.9470      -22.6690       45.2136       21.2245       3.47476      -12.4807       21.4323       27.5193       24.7605       21.7734       15.3962       11.0301
   6  24 3783.8792    2.0873  4.9808 11.1173  0.0000  0.1145   0.0414   0.3265    0.1445   0.0000   455.7431       41.5366      -44.3240      -15.1310      -10.8955       10.4078       30.2211       35.5098       33.1599       28.5599       19.8636       13.4077
   6  25 3921.9789    1.8143  6.3916 10.6622  0.0000  0.1351   0.0320   0.3941    0.1262   0.0000   479.3264       48.3024       30.2727      -19.5252       16.7893      -7.97567       33.9617       41.5194       37.8143       32.9627       22.8316       15.4705
   6  28 4337.6499    1.0125 11.7563 10.3673  0.0022  0.2385   0.0187   0.7546    0.0615   0.0000   482.3658       8.78183       130.193      -70.0081       13.5823      -6.50895       62.0376       73.4024       70.0914       58.1680       41.7485       28.3990
   7   9 1767.6955    0.3050  0.2473  9.4800  0.0000  0.0197   0.0189   0.0502    0.0558   0.0000   431.9254      -4.72486       4.74869      -3.92920      -5.99662       4.92635       4.78813       5.73587       5.79350       4.53129       3.76542       2.40320
   7  10 1906.8758    0.4795  0.3130  9.8063  0.0000  0.0226   0.0258   0.0537    0.0635   0.0000   434.1257      -5.78284       16.5000      0.538720     -0.787218       2.00141       5.44621       6.60239       4.97010       4.91473       5.11820       3.83789
   7  11 2045.8362    0.6929  0.5204  9.8490  0.0000  0.0249   0.0291   0.0674    0.0905   0.0000   433.6980      -3.25490       10.4039       4.73058    -0.0797800       3.91914       6.28341       7.28809       6.56066       5.76648       4.44800       3.21396
   7  12 2184.6060    0.9030  0.6750 10.2607  0.0000  0.0365   0.0328   0.0787    0.1078   0.0000   439.1144       7.13964       11.4484      -3.61676       2.48661      -5.78709       7.14977       7.70232       8.79519       6.32786       5.86623       3.73059
   7  14 2458.1637    1.7216  0.8591 10.8659  0.0000  0.0319   0.0543   0.0876    0.1525   0.0000   436.6529       3.10294      -5.19081      -8.83052       9.62440      -7.15111       7.01012       7.76513       7.54692       6.93774       5.28973       3.60079
   7  15 2594.2834    1.9276  0.8473 11.9657  0.0000  0.0363   0.0645   0.0911    0.1126   0.0000   440.1135       7.59618      0.245395      -12.7542       4.90808       10.1462       8.33521       9.82932       9.22090       7.96646       6.25120       4.16019
   7  16 2731.1132    2.8249  0.7662 12.5122  0.0000  0.0305   0.0951   0.0774    0.1163   0.0000   434.0805      0.771255      -6.90907      -2.66093      -3.81299      -4.34853       6.27625       7.65696       7.27245       6.25726       4.94090       3.50003
   7  17 2868.3642    3.0792  0.8288 13.0591  0.0000  0.0367   0.1087   0.0842    0.1066   0.0000   435.4540       3.35207       6.00384       5.32062       2.92794       1.31733       8.42054       8.61753       8.24184       7.65735       6.57647       4.23433
   7  18 3005.6923    3.9623  0.7611 13.2487  0.0000  0.0295   0.1396   0.0809    0.1128   0.0000   424.0290       11.8944       7.25274       14.1673       3.31803      -8.95908       7.00749       7.72605       7.58748       6.88166       4.92917       3.59730
   7  19 3142.7712    3.8460  1.0163 13.2399  0.0000  0.0385   0.1221   0.0981    0.1339   0.0000   426.7106      -13.1424       11.7128       1.37861      -5.16317       3.94224       8.90036       9.67422       9.47885       8.19566       6.97028       4.73435
   7  20 3279.9048    3.9129  1.2278 12.9568  0.0000  0.0422   0.1196   0.1130    0.1661   0.0000   426.9257      -3.68269       33.4437      -29.2920       7.88970      -9.61637       9.12058       11.2640       10.0864       9.16916       7.00307       5.00030
   7  21 3417.4363    3.3787  1.6130 12.7414 -0.0099  0.0496   0.0963   0.1386    0.1470   0.0000   449.9031       19.0242       8.70956       14.1018      0.921470      -10.0401       10.3447       12.6949       11.0059       10.7029       8.16721       5.61403
   7  22 3555.2893    2.7508  2.6033 12.3697  0.0000  0.0730   0.0693   0.1960    0.1213   0.0000   431.2759      -6.42793       18.2776      -4.97201       2.70873      -14.3112       15.3887       19.4724       18.5203       16.1680       12.0569       8.55516
   7  23 3693.6069    2.4054  3.8050 11.4738  0.0000  0.0877   0.0471   0.2561    0.1295   0.0000   452.2562      0.812678      -5.07188     -0.543246       15.4687      -1.57948       19.3813       23.0827       21.5566       19.8666       15.0564       10.6591
   7  24 3831.9661    1.9041  4.8291 11.3425 -0.0031  0.1101   0.0351   0.3026    0.0890   0.0000   457.5899       24.7631      -6.64630      -22.2093       25.6563      -15.7521       23.6903       28.1196       27.9374       24.0314       18.7716       13.7294
   7  25 3970.7045    1.5689  6.4484 10.6854  0.0000  0.1327   0.0256   0.3798    0.0884   0.0000   385.3212      -22.7402      -11.9708       43.4911       7.44655       4.67245       26.6753       34.1184       32.2744       28.5740       22.5284       15.5517
   7  26 4109.5809    1.3481  8.6332 10.5354  0.0000  0.1641   0.0210   0.5122    0.0656   0.0000   407.3446      -93.2511       34.7707       24.2032       31.3939      -9.23063       33.3769       40.8330       42.1509       35.1734       27.1668       19.6233
   7  27 4248.1347    1.1175 10.2996 10.3519  0.0033  0.1964   0.0182   0.5929    0.0584   0.0000   496.8400      -59.9082       50.2151       25.8207       33.6529      -6.64296       42.3359       50.0075       49.8504       43.8481       34.4972       24.5830
   8   8 1665.7641    0.2544  0.1515  9.5320  0.0000  0.0169   0.0186   0.0339    0.0447   0.0000   434.2025      -6.27766       5.76677     -0.865398      0.578375     -0.336131       4.42926       5.50276       5.18363       4.61321       3.46456       2.07918
   8   9 1806.2398    0.3154  0.2578  9.6052  0.0000  0.0194   0.0174   0.0457    0.0581   0.0000   426.6353      -8.22502       12.7802      -6.14278      -2.21059      -2.22915       3.64898       4.57651       4.51855       3.75697       3.14770       2.34615
   8  10 1946.0557    0.5293  0.4490  9.7121  0.0000  0.0226   0.0219   0.0589    0.0790   0.0000   435.8111       6.19530       21.5771      -3.82625      -1.33638      -2.38649       4.53365       5.25944       5.14323       4.73038       3.79418       2.73088
   8  11 2086.1166    0.6874  0.5142 10.1062  0.0000  0.0255   0.0271   0.0589    0.0740   0.0000   433.5292      0.212712       19.0317     -0.695620      -2.67207     -0.355496       4.53314       5.71081       5.57947       4.54880       4.33435       3.26195
   8  12 2225.2013    1.0271  0.5816 10.4887  0.0000  0.0244   0.0372   0.0622    0.0871   0.0000   438.9811       6.32331       4.50461       5.46173      -6.45128       2.77539       4.81422       5.58573       5.48870       4.99002       4.13544       3.08503
   8  13 2362.8225    1.3485  0.7847 10.8991  0.0000  0.0304   0.0447   0.0786    0.1105   0.0000   435.0094      -6.40520      -4.29005      -2.52067      0.116599      -2.01008       6.17579       7.90212       7.65527       6.64783       5.08101       3.83016
   8  14 2499.4622    1.7821  0.8194 11.5316  0.0000  0.0323   0.0577   0.0773    0.1127   0.0000   447.5840       5.63325       1.95471     -0.374249       4.98387       2.49862       5.78964       7.69151       7.11703       6.61759       5.10134       3.85255
   8  15 2636.2094    2.3929  0.7733 12.0348  0.0000  0.0306   0.0776   0.0754    0.1114   0.0000   434.5933      -13.1090       8.84357      -3.15635       6.83625      -2.45844       5.56177       7.15433       5.82495       6.39217       4.72822       3.85760
   8  16 2773.8535    2.8168  0.7974 12.3885  0.0000  0.0281   0.0864   0.0765    0.1172   0.0000   423.7560       5.39080       12.3174      -2.62518       3.73296      -3.98397       5.45617       6.42644       6.29890       5.53475       4.60676       3.61089
   8  17 2911.5308    3.6659  0.7202 13.1156  0.0000  0.0279   0.1233   0.0789    0.1037   0.0000   438.3969      -5.50471       18.9193       1.24230      -5.45257      -7.32738       5.20104       6.33001       5.67533       5.22356       4.72445       3.53120
   8  18 3049.2093    3.9945  0.7749 13.4225  0.0000  0.0324   0.1273   0.0772    0.1026   0.0000   436.4186      -7.46072       18.9910       1.15385      -6.44222      -1.01401       5.98102       7.16385       6.33458       6.35539       5.23135       3.85626
   8  19 3186.7721    4.0887  1.0317 13.2444  0.0000  0.0365   0.1194   0.1010    0.1289   0.0000   434.0032      -9.11320       7.01929      0.711889       1.96343      -10.5005       7.20590       8.98836       8.71447       7.31555       6.37151       4.22934
   8  20 3324.5641    3.5390  1.3874 13.1758  0.0000  0.0469   0.0956   0.1211    0.1084   0.0000   438.9769      -6.82504       11.3793      0.134701       11.2009      -4.99525       8.43433       11.1253       10.2610       9.62538       7.42062       5.47402
   8  21 3462.4480    2.9955  1.9693 12.8266  0.0000  0.0581   0.0728   0.1555    0.0859   0.0000   460.2719       11.9806      -5.86623       2.53315       8.41132      -1.23537       10.8816       14.3387       12.9973       12.4968       9.51561       7.32937
   8  22 3600.8819    2.6550  2.7962 12.1115  0.0000  0.0662   0.0540   0.1827    0.0882   0.0000   420.5860       11.5165      -10.8213     -0.999448       12.0962      -36.1031       13.1061       15.4729       15.1610       13.8068       11.3324       8.65349
   8  23 3739.3158    2.1027  3.5690 11.6682  0.0045  0.0847   0.0415   0.2306    0.0915   0.0000   454.1794       25.6794      -38.8527       1.53857       5.84641      -25.2798       15.3675       18.9396       18.9724       17.1475       13.6474       10.2790
   8  24 3878.1719    1.7820  5.2579 11.0856 -0.0005  0.1067   0.0283   0.2942    0.0765   0.0000   444.6806      -28.0959      -15.6742       21.3392      -12.8964      -36.5671       19.2187       24.5214       23.5555       21.8709       17.2169       13.0848
   8  26 4156.6777    1.2577  8.8583 10.5221 -0.0001  0.1684   0.0187   0.4506    0.0551   0.0000   448.3172       21.5316       91.2372      -4.35771      -28.7416       22.0382       29.8826       38.1671       36.8297       34.6247       27.2271       20.7889
   8  28 4436.1225    0.8647 11.6015 10.3439 -0.0030  0.2346   0.0157   0.6756    0.0434   0.0000   447.3985       4.15716      -54.1007       14.1012       22.6367       22.8232       44.6013       54.1338       54.5507       48.9518       40.4382       30.8811
   9   7 1557.6590    0.1726  0.1665  9.3354  0.0000  0.0180   0.0131   0.0475    0.0405   0.0000   433.7216      -2.20917       5.68655     -0.179259      -5.37546    -0.0896504       3.34467       3.63157       3.34966       3.69043       2.53248       2.30544
   9   8 1702.4145    0.2737  0.2114  9.4971  0.0000  0.0169   0.0166   0.0415    0.0453   0.0000   435.7624      -3.16834       12.4299      -4.86106      -1.04424      -1.01797       3.85206       4.21688       3.19748       2.89388       3.34950       3.01069
   9   9 1843.5871    0.3940  0.3521  9.5393  0.0000  0.0192   0.0183   0.0544    0.0580   0.0000   436.0361       1.48293       15.6502      -5.53613      -5.31186       8.32680       3.61720       4.72807       4.61925       4.77232       3.52834       2.56106
   9  10 1984.1638    0.5855  0.5399  9.6350  0.0000  0.0256   0.0225   0.0626    0.0981   0.0000   429.4789     -0.594737       14.4800      -10.7995       3.93223      -3.78580       3.79139       5.29969       4.47967       4.47716       4.00094       3.22256
   9  11 2125.1125    0.7663  0.5963  9.9622  0.0000  0.0257   0.0266   0.0630    0.1078   0.0000   432.6779      -1.46482       15.5855      -2.70944      -1.06865       4.35656       4.38395       5.03353       5.05848       4.88105       4.30747       3.14108
   9  12 2264.5358    1.0126  0.7653 10.7131  0.0000  0.0320   0.0332   0.0757    0.0908   0.0000   447.4479      -2.31474       9.78682       12.7336       3.01143      -9.60169       4.61185       6.32914       6.19006       5.43153       4.68062       3.76470
   9  13 2402.3337    1.5519  0.7474 11.1868  0.0000  0.0277   0.0493   0.0723    0.0989   0.0000   439.4408      -2.20772       13.8911      -1.58316       4.18532    -0.0635969       4.34179       5.73897       5.26634       5.26915       4.23383       3.26968
   9  14 2539.5193    1.8790  0.8333 11.6083  0.0000  0.0299   0.0558   0.0763    0.1092   0.0000   449.8425       3.76000       5.73729      -11.1368       4.37388       2.48188       5.12613       6.62940       6.43008       5.51102       4.78594       3.92074
   9  15 2676.9988    2.4177  0.9334 11.9215  0.0000  0.0319   0.0674   0.0761    0.1166   0.0000   427.1655      -6.00419       16.1471       3.63943       4.31301      -8.93112       5.37215       6.85308       6.63805       6.25375       5.01320       3.99530
   9  16 2815.2223    2.9837  0.7562 12.6413  0.0000  0.0274   0.0932   0.0708    0.1034   0.0000   446.6302      -10.0310       6.80223      0.678642       2.67053       1.12709       4.53319       6.02448       5.48883       5.01322       4.31127       3.56637
   9  17 2953.6122    3.6304  0.8569 12.9649 -0.0029  0.0290   0.1100   0.0788    0.1116   0.0000   435.4271      -15.8954       13.5349      -10.2531       11.7022      -4.66602       5.27973       6.63946       6.27544       6.11084       4.72554       3.66447
   9  18 3091.5142    4.0805  0.8035 13.4192  0.0000  0.0276   0.1268   0.0806    0.0969   0.0000   435.0077      -3.65217       11.6793     -0.134211      -8.03995      -1.51856       4.91130       6.25724       5.87487       5.68796       4.58207       3.55569
   9  19 3229.5176    3.8389  1.0879 13.3260  0.0000  0.0351   0.1063   0.0923    0.1091   0.0000   425.0726       20.7369       11.4835      -5.32553      -4.06909      -3.29811       6.04077       7.45336       7.49644       6.80981       5.80285       4.44542
   9  20 3367.8622    3.4120  1.5725 13.0888  0.0000  0.0456   0.0838   0.1251    0.0934   0.0000   443.7665       5.24433       3.72686      -1.23982       13.7854      -6.71937       8.02745       9.96403       9.60687       8.96027       7.30646       5.87887
   9  21 3506.2874    2.9105  2.1826 12.6239  0.0000  0.0577   0.0613   0.1472    0.0728   0.0000   441.0456      0.682530       2.73040       8.29590      -6.00535      -19.3724       9.30436       11.4832       11.4820       11.1592       9.03461       7.02255
   9  22 3645.1803    2.3239  3.1577 12.0927  0.0000  0.0706   0.0445   0.1945    0.0624   0.0000   432.2837      -23.2735       16.3771       12.2137      -16.7640      -8.38660       11.7308       14.5526       14.7315       13.7891       11.1852       9.10118
   9  23 3784.3980    1.9616  4.5935 11.6163 -0.0020  0.0900   0.0333   0.2481    0.0597   0.0000   437.8095      0.409044       14.7629     -0.541221       10.9472       4.36479       15.5653       18.4912       18.6604       16.9896       15.5825       11.6715
   9  24 3923.2986    1.6497  6.3611 11.1557  0.0000  0.1142   0.0246   0.3300    0.0540   0.0000   413.3211      -31.6599       22.7918       19.4397      -7.78402       24.2004       19.1894       23.2401       23.9582       21.7332       18.9176       14.7978
   9  25 4063.2704    1.3639  7.2728 10.9098  0.0000  0.1339   0.0213   0.3894    0.0514   0.0000   490.2817      -2.91775       56.8454       30.2601      -11.8333      -36.1222       22.6907       27.8016       27.5155       26.1155       22.3779       17.2461
   9  26 4202.6057    1.1488  9.4634 10.5637  0.0000  0.1619   0.0170   0.4756    0.0457   0.0000   408.7628      -29.2996       38.2088      -9.35272       8.01497      -24.4776       26.8976       33.5730       34.1242       31.6544       26.5871       21.0339
   9  27 4343.0480    0.9225 10.6916 10.4874  0.0027  0.2069   0.0162   0.5984    0.0429   0.0000   441.9351      -48.4368       105.106       13.8669       30.5481      -10.7658       33.4974       42.3066       43.3830       39.3307       33.4470       26.3594
  10   6 1443.4296    0.1217  0.0632  9.2980  0.0000  0.0144   0.0154   0.0236    0.0346   0.0000   436.2495      0.444233       13.8360       1.58054      -4.40947      0.304665       2.17026       2.27562       2.72679       2.85533       1.81541       2.47116
  10   7 1592.9352    0.1641  0.1473  9.3972  0.0000  0.0353   0.0129   0.0387    0.0380   0.0000   434.5729      -1.79746       10.6747      -1.80970      -3.51124       3.29302       6.12011       5.32225       5.68198       7.81748       8.16251       5.04463
  10   9 1879.9565    0.4556  0.3800  9.4388  0.0000  0.0203   0.0186   0.0453    0.0600   0.0000   436.2266      -6.10886       13.4941      -3.00766    0.00427549      -2.03811       3.51322       3.80337       3.54151       3.86471       3.35732       2.51834
  10  10 2021.5139    0.6018  0.4630  9.9448  0.0000  0.0223   0.0230   0.0547    0.0709   0.0000   439.9819      -3.11666       12.1432     -0.642617      -4.08518      -2.53635       4.32657       4.81364       4.92681       4.53075       4.13263       3.40667
  10  11 2162.9436    0.8964  0.6280  9.9251  0.0013  0.0243   0.0314   0.0620    0.1338   0.0000   433.2997      -8.55703       1.63248      0.201392      0.369525      -2.00782       3.69502       4.37909       4.34984       4.25818       3.65835       3.01135
  10  12 2302.7909    1.2378  0.7450 10.4932  0.0000  0.0270   0.0382   0.0655    0.1453   0.0000   434.3680     -0.572794       5.23585       10.9696      -4.43119      0.970676       4.12632       5.03973       5.03373       4.41127       4.01340       3.42447
  10  13 2440.7775    1.6251  0.8200 11.1337  0.0000  0.0282   0.0459   0.0665    0.1102   0.0000   434.8347      0.744242       15.4831       1.40142      -5.58159      0.999222       4.36538       5.33853       5.12069       4.75693       4.53928       3.67572
  10  14 2578.6735    2.0745  0.9024 11.7758  0.0000  0.0297   0.0589   0.0773    0.0994   0.0000   438.5015     -0.174865       3.76384       10.6194       1.15716      -1.12738       4.96251       6.30451       5.99353       5.85589       5.06172       3.67405
  10  15 2717.0102    2.7544  0.7252 12.1349  0.0000  0.0253   0.0812   0.0627    0.1023   0.0000   439.6345      0.753638       13.2866      -10.6609       6.11181       1.75875       4.21360       5.09208       4.77549       4.64646       4.10914       3.23969
  10  16 2855.6974    3.3027  0.7678 12.4606  0.0000  0.0254   0.0942   0.0634    0.1026   0.0000   446.9404      -5.79391       10.5195      -2.50213       1.86402      -4.75705       4.07290       5.33350       5.21617       4.70743       4.00531       3.26948
  10  17 2994.4868    3.8704  0.8288 12.9266  0.0000  0.0287   0.1052   0.0653    0.1008   0.0000   436.2473      -1.15630       12.4022      -6.13125       4.12691      -3.58622       4.08165       5.56553       4.97867       5.04060       4.27325       3.39994
  10  18 3132.9059    4.2447  0.7540 13.2511  0.0000  0.0241   0.1275   0.0706    0.0975   0.0000   432.6818       6.65178       16.3037      -9.59267       2.05165       2.97498       4.04955       4.96860       4.69946       4.75915       4.20419       3.08588
  10  19 3271.3682    3.9259  1.1608 13.1777  0.0000  0.0342   0.1020   0.0943    0.1137   0.0000   440.5840       18.9175       23.6681      -1.78768      -4.63101      -8.66522       5.77457       7.07350       7.26601       6.50701       5.73128       4.67365
  10  20 3410.0466    3.3118  1.9028 12.6207  0.0010  0.0468   0.0690   0.1236    0.0801   0.0000   441.8181       1.78132       14.2736      -6.68214    -0.0598020      -9.26717       6.96518       8.89357       8.68277       8.32232       7.43810       6.04993
  10  21 3549.1293    2.6796  2.5610 12.3818  0.0000  0.0579   0.0513   0.1585    0.0627   0.0000   430.1193       3.35642       14.7088      -13.7300       6.31793      -12.6227       8.88202       11.5786       11.2368       10.6093       9.01448       7.45128
  10  22 3688.3010    2.2248  3.5854 11.8403  0.0000  0.0707   0.0376   0.1979    0.0551   0.0000   437.8177       18.2005       22.8920      -19.6956      -7.61164       5.38356       10.8068       13.8580       13.7218       13.3284       11.4106       9.11565
  10  23 3827.7204    1.8229  4.8069 11.4690  0.0000  0.0899   0.0296   0.2459    0.0531   0.0000   427.6368       28.2993       21.6367      -28.0600       37.8866      -1.14989       13.4922       16.8619       16.9957       16.4072       13.8901       11.6472
  10  24 3967.5771    1.5527  6.5228 11.0645  0.0000  0.1116   0.0226   0.3170    0.0483   0.0000   416.0468      -6.53220      -10.5165       32.8845       23.7013      -25.6061       17.0003       20.4658       21.1717       20.5581       17.4596       14.4297
  10  25 4107.6079    1.3075  7.7454 10.7619  0.0021  0.1313   0.0188   0.3675    0.0448   0.0000   424.5446       47.4966      -14.0323      -13.2230      -10.0398      -12.6359       19.0277       23.5838       24.7040       23.4098       19.7381       16.5284
  10  27 4388.0799    0.8948 11.2710 10.3515  0.0000  0.2028   0.0153   0.5791    0.0403   0.0000   418.7826      -8.03783       82.6571       65.9982      0.759684      -15.9337       29.9526       37.5331       38.8102       37.2389       31.2913       25.9029
  10  28 4528.4406    0.7143 11.8135 10.2456  0.0000  0.2382   0.0144   0.6804    0.0390   0.0000   441.5707       18.3736      -29.4267      -38.6244       16.2021       4.17206       35.5884       43.8184       45.9493       43.4287       37.0344       30.6779
  11   8 1772.2236    0.3451  0.2747  9.4990  0.0000  0.0158   0.0168   0.0440    0.0451   0.0000   436.8625      -4.23083       11.1753      -1.84242       1.12457     -0.100657       2.32270       2.59907       2.48559       2.42527       2.53749       1.97030
  11   9 1915.4092    0.4848  0.3978  9.6922  0.0000  0.0206   0.0189   0.0462    0.0567   0.0000   438.0981      0.666448       7.18972      -4.26650      0.505622       3.20738       3.17619       3.62216       3.26619       3.49834       3.30218       2.73405
  11  10 2057.9418    0.6668  0.5756  9.7853  0.0000  0.0244   0.0219   0.0580    0.0730   0.0000   430.1262      -8.63434       3.93728       1.78835      -1.53499      -5.80466       3.38161       4.44680       4.22919       3.85533       3.66204       2.96902
  11  11 2199.8105    0.9415  0.6695 10.3160  0.0000  0.0262   0.0277   0.0557    0.0968   0.0000   433.6644       1.04784       9.24462      -3.97145     -0.421842     -0.962044       3.19384       4.51344       4.43006       4.47736       3.46340       3.08389
  11  12 2340.0230    1.2553  0.8436 10.6863  0.0000  0.0283   0.0400   0.0757    0.1674   0.0000   423.5215     -0.966383       11.6814       17.8440       4.64536      -1.38528       4.28309       4.97067       4.76100       4.78944       4.23110       3.64095
  11  13 2478.4807    1.6577  1.0146 11.1838  0.0000  0.0312   0.0441   0.0833    0.1671   0.0000   444.0615     -0.436327       14.0573      -1.63269      -5.48610      -1.28406       4.43636       5.80347       6.01166       5.42679       4.92802       3.80074
  11  14 2616.9846    2.0957  0.7849 12.1411  0.0000  0.0274   0.0606   0.0715    0.0935   0.0000   434.6793       2.50870       18.5848      -11.5321       1.48246      -4.41424       3.36588       4.69452       4.17102       4.68877       3.70083       3.21782
  11  15 2756.1632    2.7637  0.7833 12.3972  0.0000  0.0267   0.0762   0.0639    0.0914   0.0000   440.5694      -5.60612       10.7432     -0.567476      -6.81943       1.15337       3.27756       4.50159       4.41184       4.31657       3.57930       3.06874
  11  16 2895.4187    3.6104  0.6938 12.8425  0.0000  0.0225   0.1054   0.0614    0.0919   0.0000   440.1965      -3.01794       5.84430      -3.62933       2.18777      -4.12666       3.24410       3.97465       3.92928       3.72426       3.42950       2.85763
  11  17 3034.5213    3.9140  1.0299 12.9397  0.0000  0.0280   0.0991   0.0836    0.1084   0.0000   443.0140      0.115899       8.90471      -4.51229      -1.85507      0.385527       4.14131       5.10705       5.21978       5.33872       4.60248       3.62952
  11  18 3173.4812    4.1514  0.9704 13.0766  0.0010  0.0290   0.1050   0.0721    0.1084   0.0000   444.0254      -4.13287       11.2281     -0.239573       1.79564      -1.22691       4.07443       5.00840       4.84852       5.00353       4.37521       3.58166
  11  19 3312.4369    3.7742  1.2571 13.0020  0.0000  0.0340   0.0881   0.0922    0.1051   0.0000   434.0288       2.36111       6.91696      -4.47276      -10.9009      -8.97285       4.85073       5.88452       5.65878       5.82970       5.22819       4.36882
  11  20 3451.6575    3.2117  2.0314 12.2970  0.0000  0.0449   0.0602   0.1173    0.0782   0.0000   440.0638      -5.71052       6.56153      -5.69687       25.3105      -2.89223       6.18296       7.77869       7.56246       7.53773       6.75484       5.69814
  11  21 3591.2057    2.5216  2.8995 12.1074  0.0000  0.0562   0.0429   0.1652    0.0554   0.0000   444.6184       21.1456       1.93649      -8.87386      -7.13059       7.46821       7.61156       9.74371       9.65103       9.35089       8.38737       7.06094
  11  22 3731.0086    2.0656  4.0326 11.7481  0.0000  0.0715   0.0325   0.2042    0.0481   0.0000   449.0678       1.87476       16.1280      -14.8089       14.9025      -2.77748       10.0720       12.3791       12.9752       12.3689       10.6094       9.30150
  11  23 3870.8180    1.7625  5.0435 11.3846  0.0000  0.0866   0.0264   0.2428    0.0470   0.0000   438.6039      -7.90719      -25.2185       17.7010       6.05295      -3.30949       11.9164       15.0017       15.3694       15.1865       13.2194       10.9561
  11  24 4010.5683    1.5060  7.3011 10.9142  0.0000  0.1138   0.0198   0.3227    0.0451   0.0000   409.0875      -2.09197      -13.8646      -45.4799       1.16811       7.73482       14.9179       19.7455       19.7030       19.2213       16.8655       14.0119
  11  25 4151.2620    1.1695  8.0439 10.8343 -0.0004  0.1398   0.0178   0.3956    0.0409   0.0000   425.7858       21.7959       23.5483       41.9589      -11.8995      -51.6361       18.1700       24.2796       24.1270       23.9921       20.8080       16.9640
  11  26 4291.7405    1.0039 10.5520 10.5254 -0.0025  0.1740   0.0154   0.5024    0.0388   0.0000   452.2237       52.0031      -45.0622      -62.9350       41.5288       13.3988       23.1289       29.6374       30.6271       29.4178       25.8770       21.6848
  11  28 4573.7036    0.6962 15.7169 10.2636 -0.0013  0.2992   0.0129   0.8755    0.0339   0.0000   450.6178      -47.5188      -30.3304       37.3227       19.3914      0.407594       41.6921       51.9105       54.0652       52.1484       46.0461       39.1091
  11  29 4714.4848    0.5828 19.6156 10.0739  0.0000  0.4133   0.0091   1.0806    0.0279   0.0000   488.8817      -26.9392      -23.1531       64.6443      -3.91730      -35.7577       56.3612       69.5757       74.3008       71.1046       62.9832       52.8134
  12   6 1509.7025    0.1652  0.0896  9.3704  0.0000  0.0145   0.0155   0.0247    0.0331   0.0000   437.6229       1.71617       12.6351       2.35881      0.454992     -0.950138       2.27858       3.00376       2.37496       1.89821       2.50851       2.08556
  12   7 1660.2165    0.2358  0.2084  9.3687  0.0000  0.0171   0.0128   0.0339    0.0390   0.0000   438.9007      0.393587       12.6890       1.07815      -3.58366      0.121664       2.15213       2.40364       2.55424       2.92143       2.37108       1.92974
  12   8 1805.7955    0.3759  0.2729  9.5502  0.0000  0.0147   0.0167   0.0381    0.0446   0.0000   437.5830      -4.10703       17.0973       1.70170      -3.99832      0.839110       1.89408       2.69222       2.52212       2.57742       2.33788       1.82883
  12   9 1949.9793    0.5408  0.4280  9.5701  0.0000  0.0187   0.0189   0.0442    0.0574   0.0000   436.8185      -9.99644       7.33774      -5.28219      0.572425      -6.62996       2.39805       3.05484       3.23016       3.05639       2.73069       2.31681
  12  10 2093.6349    0.7165  0.6526  9.8155  0.0000  0.0245   0.0211   0.0573    0.0750   0.0000   437.6419      0.891718       12.0551      -7.03013       1.77676      -4.05774       3.04310       4.18353       4.01093       3.81501       3.47855       2.88301
  12  11 2235.8704    0.9528  0.6747 10.5210  0.0000  0.0237   0.0281   0.0591    0.0727   0.0000   435.0386      -1.71920       14.0033       3.12455      0.791847     -0.624956       3.39365       4.55719       4.47761       4.50375       3.86299       3.12764
  12  12 2376.3041    1.4148  0.8434 10.8333  0.0000  0.0268   0.0380   0.0680    0.1296   0.0000   434.7043       1.59097       18.1561       7.85296      -4.41651      0.344812       3.37667       4.50563       4.02848       4.38998       4.16258       3.20347
  12  13 2515.4365    1.8563  0.9016 11.3091  0.0000  0.0277   0.0525   0.0754    0.1698   0.0000   439.4390      -3.07292       6.97719      -1.98412     -0.182846       3.49822       3.33600       4.58758       4.49760       4.22639       3.93813       3.32318
  12  14 2654.5900    2.4575  0.8884 11.9525  0.0000  0.0273   0.0670   0.0724    0.1519   0.0000   433.4429      -4.76790       9.71241       3.30198       6.29996      -8.91929       3.29926       4.24706       4.36616       4.14809       3.93828       3.33951
  12  15 2794.4868    2.9261  0.7321 12.5463  0.0000  0.0233   0.0786   0.0568    0.1036   0.0000   444.0302       4.49757       14.9775      -6.85241      -4.02096       2.08063       3.03757       3.80736       3.74392       3.77309       3.51292       2.91327
  12  16 2934.3595    3.5225  0.7770 13.1166  0.0000  0.0243   0.0974   0.0655    0.0815   0.0000   440.8517       3.18693       5.59408      -7.81155      -1.11496       1.88358       2.93837       4.01628       3.90010       3.81668       3.46021       2.86999
  12  17 3073.8482    4.2212  0.8210 13.3576  0.0000  0.0244   0.1114   0.0663    0.0846   0.0000   434.2764      -2.80468       19.7432      -5.46206      -1.91367      0.211305       3.22425       3.71336       3.94491       3.88206       3.66707       2.87197
  12  18 3213.2192    3.9377  1.0594 13.3367  0.0000  0.0300   0.0978   0.0817    0.0943   0.0000   443.9481       9.35452       4.84283      -2.13032      -2.21979      -3.34015       3.77745       4.95702       4.85339       5.13459       4.25795       3.61247
  12  19 3352.6651    3.5560  1.5200 12.8575  0.0000  0.0365   0.0741   0.0995    0.0804   0.0000   427.1343       6.19095       12.5996      -13.1718       9.38157      -4.59536       4.69072       5.76659       5.94512       6.00868       5.34821       4.50592
  12  20 3492.3457    2.9361  2.3400 12.1738  0.0000  0.0460   0.0507   0.1248    0.0658   0.0000   435.6708       6.22453       5.36295       4.58661      -15.5383      -16.5206       5.95025       7.42379       7.96407       7.75512       6.93265       5.82037
  12  21 3632.4032    2.4676  3.1678 11.8660  0.0000  0.0598   0.0386   0.1472    0.0548   0.0000   440.0677       10.3525       20.9821      -2.54172       5.88334      -21.6588       7.44564       9.85299       9.31533       9.68918       8.42128       7.66394
  12  22 3772.5268    1.9855  4.6108 11.5503  0.0000  0.0742   0.0282   0.2055    0.0444   0.0000   438.9285       8.73690      0.725580      -13.1579      -8.65249     -0.194728       9.26972       11.6096       12.4808       12.2064       10.4485       9.42786
  12  25 4194.0333    1.1187  9.3096 10.6206  0.0000  0.1415   0.0160   0.4072    0.0413   0.0000   447.2685      -10.9851      -13.8188       15.1910      -14.9256      -11.2510       17.8274       22.6061       23.7244       22.7099       20.5816       17.6656
  12  26 4335.1237    0.9264 11.2061 10.5079  0.0000  0.1763   0.0146   0.5423    0.0362   0.0000   459.7572       37.5198       20.8599      -6.46464       33.2059       18.5043       21.9073       27.6230       30.2404       28.0303       25.6090       21.7925
  13   5 1382.3436    0.1011  0.0376  9.2520  0.0000  0.0137   0.0135   0.0187    0.0301   0.0000   436.7780       1.47380       16.8376      0.665736      -4.61638     -0.114974       1.28747       2.59377       3.95182       1.77014       3.34461       2.78579
  13   6 1541.1495    0.1761  0.1452  9.2391  0.0000  0.0124   0.0111   0.0308    0.0338   0.0000   438.3347      -2.18630       13.5824      -1.47971      0.558182       1.63915       1.46402       1.76642       1.74487       1.95064       1.84322       1.52015
  13   7 1692.3703    0.2444  0.2701  9.3771  0.0000  0.0175   0.0115   0.0385    0.0376   0.0000   436.0693     -0.585324       13.2291      -2.05543      -2.15990      -2.18465       1.97207       2.83716       2.96043       3.09871       2.86498       2.22539
  13   8 1838.6441    0.4027  0.2552  9.5606  0.0000  0.0143   0.0174   0.0343    0.0459   0.0000   432.7521      -1.45069       13.8769      -1.50456      0.495334    -0.0386446       1.72172       2.30771       2.46930       2.60409       2.21791       1.95842
  13   9 1983.8160    0.5723  0.4472  9.7546  0.0000  0.0183   0.0192   0.0458    0.0562   0.0000   435.1242      -5.58554       9.84113     -0.731048      -5.63750       1.42592       2.28013       2.81986       3.08163       2.92404       2.62251       2.37232
  13  10 2128.4807    0.8189  0.5562 10.0216  0.0000  0.0230   0.0237   0.0440    0.0709   0.0000   442.1208       3.18181       9.68057      -5.13380      -1.67400       1.64117       3.02188       4.27453       4.06092       4.23669       3.57841       3.21172
  13  11 2271.1084    1.1087  0.7475 10.4855  0.0000  0.0232   0.0291   0.0589    0.0795   0.0000   446.9024      -5.95610       10.5976     -0.833763      -2.76764       1.59788       2.66294       3.51909       3.43497       3.51409       3.15586       2.78005
  13  12 2411.8630    1.4829  0.8566 10.9533  0.0000  0.0241   0.0373   0.0656    0.0951   0.0000   436.9103       5.00476       13.2656     0.0993635       3.54292      -2.73927       3.08259       3.71056       3.95951       3.68958       3.36917       3.10525
  13  13 2551.7300    2.0244  0.8940 10.9258  0.0000  0.0250   0.0478   0.0625    0.1866   0.0000   442.9774       1.03692       17.8826      -4.55673     -0.457343      -7.53310       2.85774       3.62741       3.93622       3.77248       3.34667       2.78623
  13  14 2691.6772    2.6231  0.8529 12.0036  0.0000  0.0240   0.0708   0.0671    0.1615   0.0000   438.3725       2.70495       9.16650       9.61855       5.66318      -4.12788       2.92957       3.73032       3.94609       3.99330       3.47687       3.00265
  13  15 2832.1630    3.3998  0.7630 12.3399  0.0000  0.0222   0.0878   0.0558    0.1630   0.0000   441.7535      0.103183       12.2590      -4.53944       3.70586       1.94789       2.70793       3.36125       3.50268       3.67416       3.52167       2.83423
  13  16 2972.6210    3.8277  0.8097 13.2168  0.0000  0.0242   0.0961   0.0601    0.0957   0.0000   442.6578       1.66833       8.14757      0.135087     -0.618592      -5.60802       2.75784       3.63944       3.81510       3.54377       3.24223       2.80571
  13  17 3112.4623    4.0582  0.8727 13.2286  0.0000  0.0246   0.1008   0.0640    0.0901   0.0000   440.0253       3.42260       3.60535      0.127716      -5.81741      -5.02512       3.01172       3.60166       3.73512       3.63004       3.51466       2.88129
  13  18 3252.2716    3.8741  1.1239 13.2173  0.0000  0.0301   0.0896   0.0805    0.0978   0.0000   431.6837       9.17774       12.6125      -10.7943       6.72411      -1.68067       3.51673       4.51145       4.67646       4.62363       4.03756       3.69315
  13  19 3392.4033    3.3224  1.7986 12.6730  0.0000  0.0396   0.0636   0.1050    0.0739   0.0000   428.4908      -1.38363       13.9549       3.42440      -1.67062      -4.53390       4.58769       5.82027       6.24628       6.00302       5.54650       4.64081
  13  20 3532.5522    2.7459  2.2589 12.3287  0.0000  0.0454   0.0473   0.1245    0.0593   0.0000   437.4971       3.54105       7.74725      -5.38589      -14.6683      -4.56164       5.37095       7.04251       6.98720       6.96140       6.30320       5.62266
  13  21 3673.1665    2.2615  3.7716 11.6676  0.0000  0.0607   0.0323   0.1705    0.0485   0.0000   448.5279       8.43367      -15.4197      -5.80813     -0.108351       2.51378       7.06000       9.27140       9.63559       9.31630       8.57824       7.40028
  13  22 3813.8263    1.9084  5.1389 11.3148  0.0000  0.0742   0.0247   0.2069    0.0435   0.0000   452.8349    -0.0902476      -18.4381      -3.53589       11.7566      -1.27759       8.77705       11.2582       11.8067       11.5795       10.3105       9.11359
  13  23 3954.4408    1.5496  6.7081 11.0066  0.0000  0.0957   0.0202   0.2615    0.0438   0.0000   454.0529      -12.1160       26.6867       4.06339      -16.3020      -10.1291       10.9779       14.4430       15.0683       14.8482       13.1038       11.8777
  13  24 4095.3082    1.2549  7.8703 10.8549  0.0000  0.1158   0.0172   0.3318    0.0396   0.0000   459.3932       18.0413       1.65416       15.5337      -13.8395      -11.6491       13.0455       16.8329       18.1322       17.9678       16.0417       13.8780
  13  25 4236.4611    1.0582  9.6211 10.6322  0.0000  0.1418   0.0150   0.4112    0.0372   0.0000   377.6599       29.8839       23.2797      -6.21987       4.47575      -10.1159       16.1493       21.1408       22.2027       21.6521       19.5478       17.4607
  14   4 1242.4897    0.0842  0.0724  9.3121  0.0000  0.0228   0.0107   0.0325    0.0288   0.0000   437.6906      -2.10171       14.7933       2.06691      -2.63917     -0.867440       2.05029       3.60488       2.37995       4.35557       2.05395       2.93014
  14   5 1411.7103    0.1163  0.0493  9.2760  0.0041  0.0208   0.0136   0.0156    0.0294   0.0000   438.2420     0.0344962       16.6901       1.20358      -3.24911      -1.77467       2.86442       2.73315       2.50161       3.34872       3.46852       2.64300
  14   6 1571.5522    0.1872  0.1002  9.2928  0.0000  0.0125   0.0129   0.0197    0.0319   0.0000   435.8462     -0.245578       13.0254      -2.73517      -3.56428       1.90108       1.22716       1.78432       1.60562       1.70956       1.69409       1.30050
  14   7 1723.5273    0.2965  0.2470  9.4519  0.0000  0.0162   0.0136   0.0356    0.0381   0.0000   436.8564      -2.58799       12.4665       3.79250      0.519514    -0.0800342       1.62884       2.02385       2.44469       2.13575       2.09565       1.65718
  14   8 1870.8181    0.4718  0.3792  9.5320  0.0000  0.0187   0.0163   0.0393    0.0505   0.0000   436.6581      -3.13877       11.4468       5.84525    0.00861594      -2.52362       1.80303       2.25620       2.72859       2.31428       2.16973       2.08851
  14   9 2017.0413    0.6464  0.5043  9.8283  0.0000  0.0181   0.0193   0.0463    0.0600   0.0000   439.6884     -0.779447       15.0252      -1.73611      -1.65260       4.56808       1.97304       2.58161       2.53209       2.79411       2.33924       2.14240
  14  10 2162.5397    0.8175  0.6400 10.1659  0.0000  0.0226   0.0223   0.0526    0.0678   0.0000   435.6249      0.546294       14.3819      -5.50026      0.560420     -0.388192       2.34572       3.16069       2.99211       3.27350       3.01332       2.62874
  14  11 2305.7583    1.2091  0.7211 10.6684  0.0000  0.0221   0.0315   0.0546    0.0730   0.0000   440.2708       1.83397       11.4649      -3.65121       1.38923      -1.95448       2.44033       3.57029       3.33327       3.78129       3.41258       2.95754
  14  12 2446.7437    1.6366  0.8517 11.2032  0.0000  0.0246   0.0397   0.0614    0.0859   0.0000   436.8633      0.555968       12.5862       5.10265     -0.896618       6.40882       2.66875       3.46516       3.58917       3.43719       3.31083       2.91507
  14  13 2587.3545    2.0418  0.8784 11.7435  0.0000  0.0237   0.0494   0.0637    0.0873   0.0000   439.2362      -1.90669       12.2671      -2.35773      -5.65961      -1.82529       2.75643       3.34763       3.56885       3.47411       3.22729       2.82604
  14  14 2728.2123    2.6661  0.8176 12.2551  0.0000  0.0242   0.0673   0.0601    0.1139   0.0000   439.2492      -3.89831       8.43079      -1.48249      0.995738      -4.07541       2.68388       3.58071       3.70526       3.47902       3.16479       2.91419
  14  15 2869.2236    3.3747  0.8727 12.5462  0.0003  0.0253   0.0880   0.0615    0.1632   0.0000   436.9000      -1.27762       6.90512      -3.33368       1.94149     -0.697654       2.86334       3.74139       3.65504       3.55758       3.57777       3.20466
  14  16 3010.1377    3.9959  0.8728 12.9995  0.0000  0.0246   0.1016   0.0642    0.1418   0.0000   433.3250       5.93279       7.39932      -6.04147       1.22512      -2.84778       2.76929       3.67564       3.73355       3.66588       3.43923       3.10691
  14  17 3150.5385    4.0304  0.9767 13.4022  0.0000  0.0271   0.0972   0.0703    0.1055   0.0000   435.2020      -1.53722       11.6645       2.36620      -3.75328      -5.02712       2.99757       4.02973       3.81504       4.09316       3.65412       3.21685
  14  18 3290.7805    3.5886  1.4007 13.1561  0.0000  0.0350   0.0762   0.0909    0.0861   0.0000   431.8644       2.89457       13.9979      -6.06061       2.46684      -9.01530       3.76433       4.73498       4.97938       5.21246       4.74653       4.08448
  14  19 3431.4680    3.1420  1.8079 12.8380  0.0000  0.0390   0.0608   0.1097    0.0701   0.0000   438.5290      -4.40699       7.18921      -6.11371      -2.73461      -2.81275       4.45788       5.63620       5.86375       5.80914       5.53128       4.84181
  14  20 3572.2327    2.5806  2.8165 12.1020  0.0000  0.0516   0.0405   0.1336    0.0567   0.0000   433.7629       1.21705       1.94449      -5.91567       4.83557      -11.1884       5.34808       7.19115       7.41737       7.57307       6.67036       5.93973
  14  21 3713.0475    2.1686  4.2208 11.5467  0.0000  0.0642   0.0288   0.1752    0.0477   0.0000   444.4399      -2.51222       6.20838      -21.5094       11.5522      -14.4078       6.76798       8.98902       9.40223       9.18637       8.38889       7.51497
  14  22 3854.2210    1.7776  5.7381 11.1770  0.0000  0.0787   0.0220   0.2175    0.0427   0.0000   440.9240       11.9765       22.9728      -14.6633       4.45737      -6.39432       8.52302       10.8380       11.4715       11.4705       10.5883       9.42844
  14  23 3995.2830    1.4693  7.1873 10.8950  0.0000  0.0949   0.0184   0.2765    0.0424   0.0000   423.1466      -12.0696      -4.30831       14.0882      -21.9500      -15.4185       10.2020       13.1947       14.0480       14.2376       12.6205       11.4181
  14  24 4136.9222    1.1570  8.2467 10.8396  0.0000  0.1188   0.0163   0.3493    0.0365   0.0000   432.1944      -11.9229       12.8688      -13.9478       29.6194      -9.79348       12.6765       16.3562       17.3913       17.0015       15.8291       14.0550
  14  25 4278.5399    0.9976 11.3849 10.5407  0.0000  0.1609   0.0146   0.4792    0.0369   0.0000   463.9498      -29.5113      -34.1054       23.4567       33.9941      -33.1667       17.1354       22.1451       24.1502       23.0887       21.7978       19.2537
  14  27 4561.4125    0.6686 15.4770 10.2714 -0.0003  0.2801   0.0113   0.7551    0.0304   0.0000   411.9629       13.0742       73.2442       25.9631       19.2133      -54.6420       30.0800       38.3317       40.8436       41.6900       36.7535       32.8897
  15   5 1440.0293    0.1537  0.0733  9.2664  0.0000  0.0098   0.0148   0.0233    0.0291   0.0000   437.5191      -1.22802       15.1711      0.506690      -2.03959      0.684227       1.06533       1.14929       1.42995       1.31013       1.16058       1.30964
  15   6 1601.0340    0.1973  0.1565  9.3523  0.0000  0.0155   0.0111   0.0266    0.0318   0.0000   436.9142      -2.96151       13.7713      -2.57693      -1.30886       2.35339       1.91035       1.68728       1.64858       2.05376       1.95882       1.75717
  15   7 1753.7886    0.3434  0.2583  9.4245  0.0000  0.0140   0.0136   0.0306    0.0398   0.0000   438.4822     -0.944419       13.6081       1.74655      -3.79702     -0.176329       1.36747       1.89181       1.92396       2.05318       1.85867       1.59315
  15   8 1902.3441    0.4709  0.3563  9.5457  0.0000  0.0160   0.0161   0.0361    0.0490   0.0000   439.6324      -1.70309       12.4834     -0.987021      -1.73892     -0.856168       1.94337       2.50873       2.83095       2.77117       2.50994       2.17326
  15   9 2049.5869    0.6559  0.5517  9.7726  0.0000  0.0195   0.0186   0.0454    0.0683   0.0000   436.9970       2.06187       19.3890      0.502619      -1.56162       1.15697       2.03441       2.59882       2.69637       2.67398       2.36583       2.25601
  15  10 2195.7813    0.9143  0.6330 10.3965  0.0000  0.0207   0.0239   0.0485    0.0642   0.0000   436.2848      -2.11490       13.3142      -5.10324     -0.921274       6.45356       2.29932       2.78144       2.78200       3.15895       3.01176       2.65921
  15  11 2339.5297    1.2890  0.8012 10.8144  0.0000  0.0229   0.0310   0.0593    0.0766   0.0000   438.0183      -1.77503       10.7537       1.48738      -2.96110       1.60420       2.29191       3.12617       3.12608       3.13518       3.11229       2.65209
  15  12 2481.0492    1.7228  0.9112 11.1756  0.0000  0.0246   0.0387   0.0621    0.0864   0.0000   438.0779      -2.92256       11.1946       1.82748       1.26119      -1.32314       2.45123       3.05986       3.17293       3.29632       2.98311       2.71543
  15  13 2622.3915    2.2003  0.8800 11.9556  0.0000  0.0240   0.0517   0.0632    0.0808   0.0000   437.9121       5.50360       9.32303       2.92855      -5.61933     -0.807372       2.61439       3.22982       3.57372       3.47872       3.28655       2.86266
  15  14 2764.1705    2.9165  0.8291 12.3447  0.0000  0.0225   0.0678   0.0577    0.0902   0.0000   433.5950       2.59032       20.3221       2.43392     -0.385208      0.596287       2.38252       3.06641       3.07684       3.14235       2.95760       2.77570
  15  15 2905.7767    3.5170  0.7877 12.7829  0.0000  0.0219   0.0831   0.0547    0.1148   0.0000   433.3011       4.19594       19.6331     -0.751754      -4.00563      -2.37387       2.19689       2.84841       2.88798       3.13369       2.74219       2.45754
  15  16 3047.1028    4.2416  0.7106 13.1837  0.0000  0.0209   0.1184   0.0541    0.1275   0.0000   437.7867      -4.06063       11.0566      -2.97255      -5.91027      -3.61812       2.45090       2.98040       3.05094       2.96851       2.69011       2.60583
  15  17 3188.0835    4.0126  1.0462 13.2611  0.0000  0.0281   0.0967   0.0729    0.1388   0.0000   436.7042       4.43102       7.14811      -8.45862      0.684926      -3.08901       2.87219       3.65247       3.93869       3.98768       3.77288       3.29658
  15  18 3328.8452    3.4901  1.3867 13.3417  0.0000  0.0338   0.0770   0.0923    0.0913   0.0000   439.1204      0.715534       14.8929       2.64808     -0.332312      -1.78644       3.55342       4.64433       4.80079       4.89674       4.55525       3.97812
  15  19 3470.0068    2.9752  2.4832 12.3462  0.0009  0.0429   0.0474   0.1221    0.0690   0.0000   445.2643     -0.988731       7.51971      -3.90853       6.16392       6.70029       4.52292       5.81567       6.14377       6.22178       5.72171       5.16692
  15  20 3611.2237    2.5007  3.4787 11.7597  0.0000  0.0525   0.0340   0.1450    0.0570   0.0000   439.5913      -17.5892       5.24567       6.08920      -4.15918      -3.59232       5.58924       6.88692       7.52505       7.73475       7.14436       6.40315
  15  21 3752.6599    2.0862  4.4647 11.4532  0.0000  0.0635   0.0269   0.1731    0.0499   0.0000   441.1609      -7.77211       10.0775       14.5027      -1.53931      -20.3241       6.51050       8.37098       9.04735       8.75987       8.63642       7.66363
  15  22 3894.1524    1.6643  6.1829 10.9995  0.0000  0.0813   0.0199   0.2266    0.0447   0.0000   452.1126      -20.0008       24.3953       11.1795       9.72594      -12.0814       8.14799       10.9301       11.3413       11.4379       10.4708       9.48229
  15  23 4035.5861    1.4150  7.9384 10.7731  0.0000  0.0998   0.0169   0.2765    0.0414   0.0000   442.5508       12.7116       8.89376      -3.11003       2.26112       2.85958       10.0707       12.8696       13.7906       13.5403       12.7457       11.4082
  15  24 4177.4645    1.1825 10.0719 10.5790  0.0012  0.1258   0.0149   0.3668    0.0393   0.0000   450.4353       25.1528       31.4851      -39.7732       10.1478      0.674433       12.6425       16.1987       17.6660       17.7215       16.0755       14.4963
  15  25 4319.2261    0.9324 11.3929 10.5700  0.0000  0.1623   0.0141   0.4845    0.0342   0.0000   432.2517       8.14661       70.3603       35.0258       35.3123      -19.1331       16.1822       20.8325       23.1881       22.1053       21.0051       19.0418
  15  26 4461.1853    0.7978 13.6066 10.3725 -0.0010  0.2039   0.0125   0.5992    0.0324   0.0000   447.1353       4.76494       14.0245      -21.9825       1.29978       2.85553       20.5900       25.8540       29.1368       28.3453       26.4276       23.8089
  16   5 1467.2906    0.1419  0.0885  9.3085  0.0000  0.0122   0.0130   0.0312    0.0284   0.0000   436.1934      -2.01381       15.9754     0.0698885      -1.84108      0.788840       1.05253       1.80638       1.66054       1.23846       1.38030       1.37027
  16   6 1629.5053    0.2333  0.1802  9.3126  0.0000  0.0116   0.0111   0.0262    0.0323   0.0000   436.6479      -1.08591       14.2853     -0.268811     0.0208151       1.76886       1.19096       1.41731       1.57602       1.56162       1.37867       1.26170
  16   7 1783.2646    0.3755  0.2906  9.4349  0.0000  0.0164   0.0139   0.0323    0.0407   0.0000   436.8035     -0.541987       14.1713      0.535711      -2.33792       1.50313       2.04279       2.67534       2.76469       2.66226       2.44455       2.24700
  16   8 1933.1241    0.5210  0.4569  9.6255  0.0000  0.0167   0.0158   0.0411    0.0506   0.0000   438.4375       1.27847       11.7836      -1.93910     -0.378668     -0.946883       1.67578       2.16793       2.28812       2.09849       2.11970       2.08931
  16   9 2081.6338    0.7170  0.5148 10.0361  0.0000  0.0179   0.0200   0.0421    0.0591   0.0000   435.9307      -4.69990       16.6693       1.26070      -4.46474    -0.0474188       1.69462       2.25344       2.33694       2.39752       2.30551       2.09223
  16  10 2228.3975    0.9876  0.7519 10.4896 -0.0003  0.0229   0.0239   0.0547    0.0749   0.0000   433.1227     -0.125466       12.5463       3.07561       2.84883      -2.69840       2.09496       2.89904       2.79775       3.05784       3.05129       2.57927
  16  11 2372.6088    1.4072  0.8371 10.8819  0.0000  0.0213   0.0325   0.0609    0.0765   0.0000   437.9009      -2.12036       7.51780      -3.88759      -3.28497       1.74273       2.11295       2.75314       2.69251       2.73292       2.73957       2.30661
  16  12 2514.8362    1.8248  0.8164 11.5388  0.0000  0.0212   0.0419   0.0578    0.0711   0.0000   430.9040      -6.55913       12.3421       1.58963       1.53389      -3.96602       2.26323       2.82082       2.92686       3.07339       2.83429       2.49413
  16  13 2656.9221    2.3528  0.8703 11.8327  0.0000  0.0228   0.0508   0.0577    0.0821   0.0000   438.0592       2.62320       11.6220      -3.92489     -0.285815      0.779838       2.13410       2.95175       3.04095       3.05428       2.92209       2.61011
  16  14 2799.5247    3.1176  0.8019 12.4746  0.0000  0.0207   0.0706   0.0538    0.0760   0.0000   435.9203      -1.34881       11.7717      -3.39160      -3.42366      -5.19884       1.94097       2.55120       2.64174       2.85777       2.50234       2.21987
  16  15 2941.7973    3.6375  0.7792 12.8614  0.0000  0.0203   0.0846   0.0544    0.0870   0.0000   437.3227      0.541962       6.69923     -0.928716      -3.69933      -2.60269       1.94563       2.64428       2.71769       2.81851       2.51235       2.20548
  16  16 3083.4843    4.1159  0.9874 12.6971  0.0000  0.0235   0.0885   0.0627    0.1690   0.0000   439.5221       1.81432       9.91382       1.92698     -0.733841      -6.42688       2.21887       2.97243       3.06424       3.17662       2.96096       2.59870
  16  17 3224.9466    3.8945  1.1581 13.4867  0.0000  0.0300   0.0944   0.0832    0.1161   0.0000   437.9543      -11.0240       18.7854      -3.91287      -3.07440      -2.69299       2.78001       3.76473       3.78256       3.97575       3.60051       3.30111
  16  18 3366.3400    3.4577  1.7440 12.6994  0.0000  0.0355   0.0670   0.1005    0.1184   0.0000   443.6233     -0.168320       7.93265      -10.7983      -1.90636      -5.36170       3.39608       4.37372       4.66037       4.66002       4.34910       4.06197
  16  19 3508.0431    2.8370  2.3582 12.4236  0.0039  0.0439   0.0480   0.1191    0.0727   0.0000   436.9140      -8.75418       5.95384      -8.88551       7.68789      -1.74606       4.19369       5.56121       6.02015       6.00847       5.62647       5.06979
  16  20 3649.8142    2.3935  3.4418 11.8064  0.0000  0.0514   0.0333   0.1536    0.0586   0.0000   453.2002      -1.46148       14.2241      -9.98214       12.0219      -3.50424       4.94417       6.42407       6.80483       6.77419       6.56493       5.98553
  16  21 3791.5386    2.0033  4.8822 11.1917  0.0000  0.0637   0.0237   0.1810    0.0511   0.0000   427.2910      -2.78701       6.95850       2.62381       8.37714      -27.9452       6.11775       7.95331       8.35086       8.57778       7.84585       7.29409
  16  22 3933.5132    1.6206  7.0118 10.8898  0.0000  0.0837   0.0183   0.2437    0.0425   0.0000   431.1457      -11.9172       17.0469      -5.07526      -16.0664     -0.471257       8.12640       10.3032       11.1765       10.8703       11.0377       9.76084
  16  24 4217.5991    1.0761  9.9996 10.6180  0.0000  0.1306   0.0143   0.3790    0.0358   0.0000   407.5638       55.7330       44.8629      -24.1523       7.21958      -13.6336       12.1241       15.7093       16.9858       17.1430       15.8471       14.8306
  16  25 4360.0432    0.8491 11.9001 10.5101 -0.0007  0.1744   0.0134   0.5091    0.0332   0.0000   440.6418       5.16346       49.3964       23.1678      -34.1656      -7.67861       16.3641       20.8494       22.6669       22.8688       21.3549       19.6408
  17   6 1657.0431    0.2454  0.1946  9.3645  0.0000  0.0141   0.0112   0.0258    0.0331   0.0000   441.0158      -3.07088       16.5945      -1.46913      -2.23376     -0.233486       1.45405       1.59147       1.54960       1.62230       1.66863       1.60821
  17   7 1811.9805    0.3856  0.3351  9.4568  0.0000  0.0151   0.0134   0.0347    0.0410   0.0000   439.1741      -1.70892       13.1942       1.08661      -2.51606      0.218989       1.53485       1.73919       1.86131       1.94255       1.94169       1.64232
  17   8 1963.3006    0.5346  0.4366  9.7020  0.0000  0.0153   0.0162   0.0411    0.0476   0.0000   437.2925      -1.00405       11.4051       2.15262       1.95516     -0.929374       1.47781       1.83395       1.89915       1.99481       1.89744       1.99610
  17   9 2112.9806    0.8107  0.5396 10.1345 -0.0004  0.0170   0.0216   0.0427    0.0537   0.0000   439.3971      -2.85749       10.5267       1.25100       1.05051      0.282055       1.51087       2.01179       1.97055       2.14418       1.99074       1.81079
  17  10 2260.2810    1.0220  0.7481 10.5122  0.0000  0.0217   0.0240   0.0532    0.0755   0.0000   439.7279       2.60930       14.1871       2.59628      -5.46876      0.709844       1.92582       2.47831       2.51978       2.63830       2.51611       2.34117
  17  11 2405.0429    1.5057  0.8357 11.2488  0.0000  0.0231   0.0341   0.0582    0.0724   0.0000   436.5576      -3.10566       16.6640       3.60780      0.597478      -1.21136       2.13262       2.66025       2.57985       2.88019       2.73427       2.50691
  17  12 2548.1392    1.9075  0.8747 11.5565  0.0000  0.0220   0.0412   0.0581    0.0760   0.0000   438.7251      -5.14115       12.7003      -1.05880     -0.847996     0.0880841       2.05867       2.67086       2.74628       2.89503       2.62497       2.46600
  17  13 2691.0126    2.5337  0.8794 12.2241  0.0000  0.0226   0.0552   0.0576    0.0756   0.0000   435.6885      -2.35816       9.05050      -1.72353      -5.84144       3.10643       2.09994       2.76713       2.74320       2.79246       2.75590       2.60036
  17  14 2834.3823    3.1308  0.8222 12.5696  0.0000  0.0215   0.0686   0.0539    0.0772   0.0000   438.5320      -2.13633       16.3468      -1.01757      -6.30611      -3.24385       1.94950       2.43904       2.59245       2.57725       2.61127       2.24821
  17  15 2977.2451    3.6199  0.8217 12.9757  0.0000  0.0218   0.0795   0.0550    0.0788   0.0000   441.4913      0.788388       11.6606      -2.29637      -3.69553      -3.95910       1.95939       2.58423       2.71334       2.82225       2.50919       2.26108
  17  16 3119.3963    3.9424  0.9866 13.1591  0.0000  0.0239   0.0827   0.0630    0.0953   0.0000   438.8464       3.44934       10.4526      -2.99629     -0.127869      -8.35865       2.15965       2.92328       2.90401       3.08884       2.88292       2.59349
  17  17 3261.4230    3.8921  1.2646 13.0396 -0.0026  0.0299   0.0807   0.0762    0.1359   0.0000   439.0572       3.92609       12.1338      -7.79683       2.34732       3.67779       2.54180       3.51137       3.68873       3.66162       3.48926       3.16166
  17  18 3403.4184    3.3376  1.9040 12.7352  0.0000  0.0381   0.0636   0.1038    0.1016   0.0000   442.5971       1.37017       7.28879       2.94447       2.98664      -5.88613       3.34238       4.49254       4.69200       4.88665       4.54453       4.22058
  17  19 3545.4485    2.7280  2.7896 12.1451  0.0000  0.0474   0.0434   0.1297    0.0779   0.0000   430.2985       8.34927       6.97246      -6.37220       5.58957      0.829869       4.22745       5.42204       6.05202       6.01383       5.81517       5.22471
  17  20 3687.8361    2.2926  4.0417 11.5291  0.0000  0.0559   0.0290   0.1553    0.0602   0.0000   435.9266       3.81958       22.6205      -4.85101    -0.0150042      -11.8836       5.09708       6.52261       7.15169       7.19402       6.89185       6.26993
  17  21 3830.0917    1.8891  5.5517 11.0642  0.0000  0.0677   0.0214   0.1986    0.0498   0.0000   438.3507       21.7538       17.3236      -9.41892      -8.97461      -4.43940       6.02181       8.02467       8.49196       8.85563       8.41720       7.50850
  17  22 3972.5114    1.5685  7.0902 10.8111 -0.0002  0.0833   0.0171   0.2375    0.0414   0.0000   433.1257      -17.6859       11.4462      -5.54442       4.06068      -8.19072       7.45347       9.56876       10.2178       10.4574       10.1475       9.31061
  17  23 4114.6365    1.2357  8.8546 10.7112  0.0000  0.1096   0.0147   0.3141    0.0356   0.0000   445.0555       45.9251       11.2516      -9.59246       22.4663       2.57295       9.42653       12.6826       13.6621       13.8175       13.1462       12.0415
  18   6 1683.6721    0.2935  0.1953  9.3798  0.0000  0.0123   0.0128   0.0268    0.0332   0.0000   437.1905      -4.02769       16.1115       1.78608      -2.35948      -2.18263       1.17779       1.38352       1.19851       1.24245       1.45415       1.34906
  18   7 1839.9919    0.4412  0.3516  9.5488  0.0000  0.0149   0.0137   0.0311    0.0418   0.0000   436.2455      -3.65268       16.1368      -1.11007      -2.53314     -0.712043       1.33538       1.66443       1.90267       1.99364       2.07018       1.66322
  18   8 1992.8403    0.5877  0.4904  9.7418  0.0000  0.0170   0.0163   0.0419    0.0517   0.0000   438.1698       2.57598       11.5697      -1.12660       1.09429      -2.71394       1.43288       1.82647       1.81069       2.10196       2.01868       1.86051
  18   9 2143.7508    0.8056  0.5982 10.1436  0.0000  0.0179   0.0202   0.0447    0.0559   0.0000   440.4895      -1.68306       12.2161     -0.284422      -3.89341       2.11205       1.51434       1.96287       2.01271       2.20822       1.96483       1.79139
  18  10 2291.6205    1.1234  0.8075 10.7196  0.0000  0.0213   0.0250   0.0534    0.0712   0.0000   438.8877      0.381743       10.2774      0.791944       3.34452      0.816698       1.86849       2.48013       2.60352       2.60571       2.80253       2.32406
  18  11 2436.8198    1.5481  0.9390 11.2116  0.0000  0.0241   0.0329   0.0613    0.0867   0.0000   434.7348      0.436197       11.8952      -3.35151       2.63186       1.03412       2.15696       2.79258       3.25714       3.24443       3.10707       2.78241
  18  12 2580.8517    2.0201  0.9443 11.6477  0.0000  0.0226   0.0407   0.0583    0.0740   0.0000   434.6225     -0.853699       17.0232       2.43854      -3.01200     -0.793301       2.08605       2.61186       2.85279       2.91950       2.84594       2.57405
  18  13 2724.7153    2.6703  0.8391 12.4254  0.0000  0.0215   0.0577   0.0552    0.0681   0.0000   435.7864      -1.09426       17.2912      0.995481     -0.753701      -1.65045       1.74734       2.48585       2.47384       2.55266       2.50690       2.27235
  18  14 2868.6337    3.3517  0.7755 12.8442  0.0000  0.0203   0.0730   0.0496    0.0693   0.0000   441.8857      -2.90468       16.7233      -5.24758      -3.11215      -2.86151       1.74765       2.42500       2.38750       2.68086       2.39419       2.26279
  18  15 3012.2007    4.0478  0.7875 13.1398  0.0000  0.0201   0.0875   0.0502    0.0717   0.0000   438.0855      -1.98355       16.4498       1.80205       2.59790      -2.43835       1.90056       2.62676       2.72663       2.84251       2.87592       2.57689
  18  16 3154.9051    3.9327  1.0134 13.3668  0.0000  0.0247   0.0811   0.0654    0.0751   0.0000   440.3330       3.60267       5.95021     -0.126534      -1.14438      -10.9312       1.97913       2.78628       2.72410       2.99795       2.77636       2.72666
  18  17 3297.3784    3.5560  1.3469 13.2363  0.0000  0.0295   0.0701   0.0813    0.0861   0.0000   435.6539      -3.29109       8.65954       1.11856     0.0235422      -6.62897       2.43436       3.28087       3.29601       3.46314       3.40744       3.06767
  18  18 3439.9921    3.2089  2.0467 12.3895  0.0000  0.0360   0.0548   0.1007    0.1035   0.0000   436.4430       5.53516       15.0859      -1.15190     -0.562889      -4.59838       3.00554       4.00127       4.23136       4.29459       4.20211       3.79337
  18  19 3582.6218    2.6941  3.0687 11.8426 -0.0003  0.0467   0.0381   0.1289    0.0830   0.0000   439.8620       8.90434       11.5031      -6.60027      -7.74508       2.65542       3.84995       5.18006       5.35202       5.64984       5.37677       4.96073
  18  20 3725.4083    2.1862  4.6170 11.3024 -0.0005  0.0583   0.0252   0.1632    0.0586   0.0000   444.1244     -0.474483       1.91539      -3.49527       10.2555      -9.40636       5.03819       6.28798       7.00872       7.04360       6.78028       6.26844
  18  21 3868.1559    1.7931  5.7883 11.0295  0.0000  0.0699   0.0198   0.1956    0.0472   0.0000   448.1562       9.94112       3.95967      -11.7250       10.3170      -13.9084       5.95854       7.54963       8.42111       8.58808       8.15840       7.63127
  18  22 4010.8897    1.4805  7.9796 10.6644  0.0000  0.0888   0.0152   0.2493    0.0405   0.0000   441.2861       8.30985       22.4680      -14.5499      -3.35413       2.11220       7.51690       9.55349       10.5934       10.8489       10.4497       9.83916
  18  24 4296.8278    1.0108 12.0699 10.5008  0.0034  0.1444   0.0122   0.4306    0.0313   0.0000   453.4730       24.8119       32.4054      -26.9066      -21.1801       1.93622       11.9130       15.7641       16.9802       17.1341       16.6529       15.5036
  18  26 4582.4896    0.6538 16.4008 10.2487  0.0000  0.2560   0.0085   0.6686    0.0250   0.0000   468.2560       36.1756       8.72201       18.4728       28.5969      -24.9858       20.7457       28.0743       29.7904       31.5196       29.1423       26.9561
  19   4 1364.3069    0.0970  0.0738  9.2206  0.0000  0.0156   0.0095   0.0230    0.0252   0.0000   440.7822      -1.78128       19.9787      -2.43862      -1.65043      0.160743       1.49815       1.90486       2.01219       1.88935       1.62797       1.51218
  19   6 1709.3575    0.2803  0.2129  9.4471  0.0000  0.0125   0.0113   0.0253    0.0316   0.0000   437.1221     -0.369951       14.8275      -2.50032      -4.38856      0.919757       1.02376       1.24859       1.52024       1.55664       1.40188       1.38620
  19   7 1867.2862    0.4528  0.3823  9.6317  0.0000  0.0152   0.0134   0.0337    0.0415   0.0000   439.9489      0.792457       13.8991      -1.00058      -1.81745      0.472819       1.28927       1.63379       1.87003       1.89565       1.78226       1.65056
  19   8 2021.7509    0.6392  0.5148  9.8384  0.0000  0.0171   0.0167   0.0393    0.0551   0.0000   440.4521      -3.62333       15.2318      0.835081      -2.74641      0.942397       1.45133       1.95503       1.97264       2.24974       2.24578       2.07443
  19   9 2173.7443    0.9138  0.6264 10.2706  0.0000  0.0173   0.0214   0.0437    0.0555   0.0000   437.1672       4.43716       8.77798      -2.54324      -6.14248      -1.85011       1.48548       1.93638       2.12844       2.16867       2.09106       1.95826
  19  10 2322.3344    1.2519  0.7787 10.6524  0.0000  0.0194   0.0270   0.0499    0.0689   0.0000   440.3077       1.12450       17.1352       1.42294       1.67721      -2.49421       1.62965       2.09703       2.17417       2.43285       2.35178       2.13293
  19  11 2468.1399    1.6768  0.9335 11.4061  0.0000  0.0246   0.0350   0.0590    0.0815   0.0000   436.8937      -1.67791       10.5829      -2.79398      -1.08619       1.21381       1.75541       2.64169       2.46457       2.76426       2.56791       2.38837
  19  12 2613.0767    2.1743  0.8594 12.1153  0.0000  0.0207   0.0467   0.0558    0.0705   0.0000   438.1437      -1.06097       10.3948      -3.10111      -1.61298      0.174986       1.74465       2.23079       2.36422       2.45563       2.37956       2.21681
  19  13 2757.9264    2.8327  0.8813 12.2233 -0.0000  0.0208   0.0572   0.0535    0.0748   0.0000   437.3202       1.49854       12.2246     -0.681773     -0.459790      -1.09194       1.67633       2.22419       2.43164       2.36451       2.48777       2.22419
  19  14 2902.5065    3.4787  0.7583 12.8086  0.0000  0.0192   0.0731   0.0477    0.0702   0.0000   442.0255     0.0609172       10.6131      -2.20887      -2.20134      -3.63383       1.63389       2.19851       2.35549       2.44756       2.21395       2.05920
  19  15 3046.5647    4.0195  0.8782 13.0398  0.0000  0.0205   0.0804   0.0548    0.0762   0.0000   438.4798      -3.42141       8.50268    -0.0986858       4.75268      -5.64825       1.72476       2.24592       2.31646       2.28776       2.36261       2.22449
  19  16 3189.8639    3.9546  1.1964 13.2218  0.0000  0.0272   0.0745   0.0696    0.0844   0.0000   437.9623       7.86581       10.1334      -3.04393     -0.270854      -8.62744       2.23268       2.83939       2.95455       3.14757       3.09800       2.77032
  19  17 3332.9230    3.4487  1.6612 12.8897  0.0000  0.0318   0.0571   0.0868    0.0647   0.0000   440.0843       1.39831       13.2596      -4.96588       2.83300      -1.00462       2.51529       3.39519       3.50112       3.66607       3.51147       3.27113
  19  18 3476.2225    2.9214  2.2342 12.5116  0.0000  0.0390   0.0453   0.1032    0.0680   0.0000   444.9224      -2.00178       10.2641      -4.17128      0.460562      0.774029       3.07509       4.09111       4.44340       4.41481       4.38254       3.97087
  19  19 3619.4091    2.4809  3.3842 11.7719  0.0000  0.0496   0.0326   0.1316    0.0650   0.0000   440.1915      -2.45315       1.72529      -3.30286      -3.07609      -6.96327       3.78921       5.07594       5.51237       5.59159       5.32269       5.08210
  19  20 3762.4688    2.0806  5.1217 11.0779  0.0000  0.0597   0.0223   0.1690    0.0578   0.0000   448.1763      -1.25357       13.0854      0.162471       8.81348      -10.7981       4.89186       6.31916       6.79856       6.89110       6.95517       6.35213
  19  21 3905.8326    1.7337  6.7629 10.8127  0.0000  0.0742   0.0172   0.2085    0.0442   0.0000   434.9112       5.20434       12.1687       14.7331      -4.31926      -12.2087       5.91995       7.97711       8.51416       8.66104       8.41802       8.02379
  19  23 4192.1482    1.1217 10.3445 10.6563  0.0000  0.1189   0.0130   0.3605    0.0316   0.0000   421.3895       12.5113       33.0806      0.680417       3.50253       6.81890       9.43020       12.4238       13.5115       14.0352       13.3372       12.4413
  19  24 4336.0523    0.8724 11.9266 10.5463 -0.0019  0.1573   0.0117   0.4652    0.0296   0.0000   435.3410      -28.6077       29.9405      -3.24133       6.76655       26.0009       12.4616       16.3417       18.0952       18.5379       17.8516       16.4987
  19  25 4479.5410    0.7311 14.6726 10.4147 -0.0020  0.2131   0.0098   0.5862    0.0262   0.0000   444.3808      -5.08747       13.6361       22.1896       9.85814      -31.0777       16.6408       21.4619       24.0998       24.4264       22.8259       22.0572
  19  26 4622.6392    0.6205 17.0501 10.2231  0.0002  0.2678   0.0080   0.6851    0.0228   0.0000   448.9065      -5.10036      -17.6078    -0.0172542       13.4433      -22.1888       20.9959       27.8293       30.4241       31.4864       29.6736       27.6365
  20   5 1566.5372    0.1955  0.1388  9.2971  0.0000  0.0091   0.0101   0.0227    0.0276   0.0000   439.3779     -0.119006       17.0539     -0.292471      -1.52561      -1.10559      0.754893       1.17256       1.24917       1.41135       1.35989       1.18782
  20   6 1734.1780    0.3305  0.2966  9.3483  0.0000  0.0128   0.0111   0.0311    0.0350   0.0000   438.0383      -1.00171       16.5885      0.149185      -2.38274     0.0137414       1.03774       1.26333       1.44734       1.47039       1.44173       1.25998
  20   7 1893.9068    0.4824  0.4078  9.6651  0.0000  0.0149   0.0137   0.0352    0.0404   0.0000   437.1937      -4.12978       12.4727       3.03700      -1.59406       2.03003       1.10120       1.45081       1.55770       1.53002       1.46800       1.48267
  20   8 2050.0353    0.6836  0.5438  9.8682  0.0000  0.0163   0.0167   0.0419    0.0508   0.0000   437.8738      -2.37845       18.3585       3.09924      -3.22729      -3.66710       1.16845       1.59275       1.71018       1.79565       1.74889       1.63630
  20   9 2203.0972    0.9191  0.7666 10.3176  0.0000  0.0209   0.0199   0.0482    0.0658   0.0000   437.6491      -3.11258       17.5554       1.69158      0.515203      0.859771       1.54191       2.02943       2.22765       2.19832       2.24529       2.12597
  20  10 2352.4448    1.3235  0.7760 10.9275  0.0000  0.0203   0.0276   0.0479    0.0642   0.0000   435.0445      -3.03936       15.8383    -0.0924060      0.306647     -0.814182       1.49061       2.01799       2.03879       2.21581       2.23628       1.93781
  20  11 2498.9951    1.7649  0.8683 11.4510  0.0000  0.0195   0.0359   0.0566    0.0731   0.0000   436.0920       1.56268       13.1473       1.40465      0.245564     -0.418363       1.55919       2.02525       2.17218       2.12004       2.20735       2.04182
  20  12 2644.8168    2.3024  0.8644 12.0743  0.0000  0.0217   0.0468   0.0532    0.0794   0.0000   440.1649       1.93646       16.0119      -1.92383     0.0481391     -0.336650       1.56088       2.21808       2.18618       2.30859       2.28044       2.15609
  20  13 2790.6908    2.9793  0.9214 12.4226  0.0000  0.0202   0.0578   0.0570    0.0745   0.0000   440.1128     0.0721798       9.70702       3.12107      -2.30155      -3.51200       1.58356       2.05524       2.25414       2.31519       2.26042       2.07520
  20  14 2935.9572    3.6432  0.7496 13.0914  0.0000  0.0187   0.0775   0.0480    0.0634   0.0000   440.8049       2.42052       9.50357      -1.61112     -0.422573      -5.67371       1.35601       1.96051       1.90667       2.08937       2.04835       1.77406
  20  15 3080.4498    4.0651  0.8652 13.1444  0.0000  0.0198   0.0799   0.0527    0.0708   0.0000   436.7259       2.23648       11.1231      -2.60062     -0.911024      -1.41347       1.48442       2.02224       2.11109       2.22099       2.11606       2.03301
  20  16 3224.4198    3.9907  1.1208 13.2249  0.0000  0.0247   0.0742   0.0632    0.0767   0.0000   434.9946       3.26303       16.6722      -5.21855      0.100313      -3.35689       1.90105       2.51602       2.66437       2.86638       2.70406       2.48878
  20  17 3368.0502    3.3871  1.7191 12.7687  0.0000  0.0320   0.0519   0.0811    0.0591   0.0000   442.6369       4.86047       10.0276      -5.39417   -0.00714703      -9.88771       2.42149       3.31628       3.47493       3.65369       3.65126       3.26895
  20  18 3511.8329    2.6915  2.5402 12.4869  0.0000  0.0415   0.0385   0.1112    0.0514   0.0000   441.6862       3.92022       10.1646      -5.76743       4.83766      -1.24386       3.15069       4.17685       4.52980       4.71312       4.58296       4.28010
  20  19 3655.5494    2.2941  3.8698 11.7201  0.0000  0.0525   0.0284   0.1418    0.0538   0.0000   438.6632       7.36460       15.0566      -9.75485       6.00815      -6.24045       4.00788       5.32093       5.81994       5.82858       5.93053       5.27604
  20  20 3799.3606    1.9527  5.2340 11.1728  0.0000  0.0602   0.0208   0.1744    0.0479   0.0000   425.8826      -8.09643       29.3108       5.52233       2.98906      -13.8454       4.71137       6.02795       6.59688       6.77397       6.52154       6.24966
  20  21 3942.9096    1.6261  7.4085 10.7695  0.0001  0.0789   0.0156   0.2202    0.0395   0.0000   432.4454       8.09920       18.6283       2.50101      -13.9430       1.66640       6.01491       8.01346       8.55816       8.91292       8.70149       8.18237
  20  22 4086.8689    1.3224  8.8801 10.6587  0.0000  0.0964   0.0133   0.2802    0.0336   0.0000   428.7937       21.5916       6.37853      -6.82966       1.87824      -21.7118       7.17444       9.49800       10.4638       10.7675       10.1644       9.68602
  20  23 4230.3410    1.0606 11.4336 10.5572  0.0000  0.1304   0.0119   0.3821    0.0305   0.0000   424.1524       8.29493       20.3284       1.09766       9.61483      -22.2441       9.93492       12.8569       14.3893       14.8013       14.1902       13.5077
  20  24 4374.5270    0.8907 12.8276 10.4884  0.0020  0.1592   0.0108   0.4612    0.0272   0.0000   436.8524      -25.6540       27.3766      -20.8154       13.1076       23.4491       11.8641       15.8894       17.2974       17.8233       17.0918       16.1859
  20  26 4662.2058    0.5542 17.1006 10.2056 -0.0039  0.2868   0.0073   0.7351    0.0212   0.0000   497.5677       26.5806      0.677865       13.3448       12.2928      -21.2008       21.4780       27.9781       31.5495       32.2544       30.7834       29.0744
  21   4 1408.0679    0.1447  0.0664  9.3260  0.0000  0.0125   0.0122   0.0171    0.0244   0.0000   439.1384     -0.201959       18.3877       1.20819      -2.41546       1.23553       1.10916       1.76414       1.29724       1.61768       1.82725       1.48451
  21   5 1589.2546    0.2101  0.2260  9.2683  0.0000  0.0125   0.0087   0.0289    0.0287   0.0000   438.9792     -0.653814       20.1250       1.61362      -3.85918     -0.662706      0.988049       1.14296       1.36945       1.47879       1.41319       1.23996
  21   6 1758.2193    0.3512  0.2838  9.4285  0.0000  0.0125   0.0119   0.0295    0.0346   0.0000   438.9473      -1.43801       19.1253      0.512197      -2.02095       1.37074      0.925594       1.24761       1.32335       1.47889       1.37176       1.30378
  21   7 1919.8125    0.5272  0.4227  9.6800  0.0000  0.0141   0.0144   0.0355    0.0422   0.0000   439.0576     -0.476046       15.4208      -3.28271      -1.22911       2.49689       1.09035       1.51202       1.59976       1.77577       1.82150       1.57320
  21   8 2077.7028    0.7168  0.6253  9.9976  0.0000  0.0174   0.0161   0.0430    0.0527   0.0000   437.0170      0.718751       14.7813       4.95046      -1.12848      -4.05848       1.33900       1.66500       2.00488       2.07577       1.93987       1.87214
  21   9 2231.8584    1.0097  0.7927 10.5351  0.0000  0.0201   0.0213   0.0528    0.0621   0.0000   439.4419      -1.32751       13.8953       7.57506      -2.85126     -0.718759       1.47270       1.97039       2.02511       2.13534       2.18297       2.07505
  21  10 2381.8855    1.4638  0.8946 10.8420  0.0001  0.0200   0.0280   0.0530    0.0702   0.0000   438.8987      0.892012       13.5038       1.60997       1.60572      -2.01702       1.43654       1.90525       1.99512       2.14133       2.18284       2.05963
  21  11 2529.3259    1.9050  0.8825 11.5013  0.0000  0.0203   0.0364   0.0505    0.0686   0.0000   438.3605     -0.367862       9.89803     -0.527532       2.30785      -2.11669       1.47000       1.98465       2.05648       2.19196       2.20581       2.01878
  21  12 2676.1685    2.4176  0.8444 12.2394  0.0000  0.0194   0.0487   0.0535    0.0721   0.0000   441.5898      -3.21506       12.2454      -3.04266      -2.73002     -0.604904       1.47488       1.91733       2.08729       2.15559       2.05560       1.93877
  21  13 2822.9279    3.1804  0.7739 12.6555  0.0000  0.0179   0.0651   0.0490    0.0744   0.0000   441.0768      -1.39465       13.4028     -0.184016      -1.32072       1.33209       1.39779       1.86166       1.97922       2.00139       1.92028       1.75365
  21  14 2968.8869    3.8408  0.7789 13.1233  0.0000  0.0182   0.0780   0.0476    0.0633   0.0000   437.3598       6.95345       14.9123       1.76088      -2.84193      -4.44537       1.37770       1.71420       1.95162       2.01343       2.00338       1.81409
  21  15 3113.9769    4.0987  0.9352 13.1489  0.0000  0.0205   0.0771   0.0536    0.0737   0.0000   439.5320      0.121738       15.5350     -0.404169     -0.422557      -5.98574       1.51636       2.04817       2.12747       2.24142       2.16013       2.04479
  21  16 3258.5668    3.7107  1.2708 13.0108  0.0000  0.0267   0.0642   0.0665    0.0761   0.0000   439.4481       2.60488       9.98903      -2.46518       1.22972      -10.5626       1.88950       2.60142       2.68354       2.88260       2.77497       2.63319
  21  17 3402.8700    3.2044  1.8333 12.8284  0.0000  0.0325   0.0482   0.0901    0.0507   0.0000   439.6266       5.17966       10.9974      -5.74000     -0.815975      -3.00735       2.34858       3.13962       3.39515       3.45728       3.41666       3.16891
  21  18 3547.1702    2.5953  2.8293 12.3239  0.0000  0.0418   0.0339   0.1159    0.0439   0.0000   445.6844    -0.0103334       12.0275     -0.649057       2.17251      -3.72167       3.09674       4.03908       4.44806       4.62865       4.57589       4.23570
  21  19 3691.5063    2.2456  4.3652 11.4661  0.0000  0.0531   0.0244   0.1436    0.0483   0.0000   434.2262      -1.62297       19.9245       2.01695    -0.0661845      -2.08638       3.90139       5.07216       5.66270       5.98722       5.82315       5.32199
  21  20 3835.6463    1.8649  5.8826 11.0075  0.0000  0.0639   0.0185   0.1775    0.0444   0.0000   431.9649      -12.3796       25.4249      -15.3956      -7.28379      -8.19667       4.66663       6.08982       6.75921       6.98676       6.85942       6.42815
  21  21 3979.7689    1.5281  7.8146 10.7858  0.0000  0.0817   0.0144   0.2313    0.0347   0.0000   424.9831      0.844964       21.7113      -1.28773      -5.07936       8.32502       5.92893       7.87898       8.60952       8.76128       8.63805       8.01507
  21  23 4268.1664    1.0061 11.3379 10.5327  0.0000  0.1290   0.0112   0.3774    0.0286   0.0000   439.7225       5.41821       25.8369      -2.13836       8.77894      -31.8664       9.42710       11.8309       13.4705       13.9403       13.4473       12.9764
  21  24 4412.5249    0.8266 13.8483 10.4483 -0.0003  0.1763   0.0095   0.4903    0.0255   0.0000   434.3242      -2.64536       3.11185      -31.4324       11.3694      -16.1637       12.6668       16.5049       18.4461       19.0928       18.0731       17.4518
  21  25 4556.8953    0.6699 16.1605 10.2950 -0.0006  0.2325   0.0079   0.6112    0.0226   0.0000   431.5173      -14.6224       26.9703       27.0146      -3.32620      -9.59485       16.2525       21.5562       23.4729       24.7782       23.7090       22.7511
  22   5 1611.3393    0.2195  0.1958  9.3435  0.0000  0.0104   0.0092   0.0272    0.0276   0.0000   439.6937      -1.23681       20.2494      -1.20083      -2.47591      0.332776      0.830423      0.989305       1.12584       1.24718       1.13468       1.04894
  22   6 1781.5152    0.3896  0.3165  9.5611  0.0000  0.0131   0.0120   0.0295    0.0343   0.0000   438.6977      -1.00125       14.1885      -2.09456     -0.316900      0.344004      0.869166       1.25932       1.25240       1.28161       1.19866       1.40031
  22   7 1945.0325    0.5652  0.4755  9.6540  0.0000  0.0160   0.0142   0.0353    0.0445   0.0000   440.1487    -0.0563417       16.6592       1.35717     -0.986529      -1.52842       1.12652       1.39696       1.55867       1.58456       1.58680       1.48238
  22   8 2104.7333    0.7379  0.6638 10.1331  0.0000  0.0183   0.0162   0.0446    0.0497   0.0000   439.1326       3.34145       17.6036       4.22908      -4.60455     -0.451493       1.30352       1.71227       1.80427       1.80787       1.98909       1.70598
  22   9 2259.9783    1.0868  0.8274 10.3949  0.0000  0.0197   0.0208   0.0488    0.0653   0.0000   442.1100       2.69046       13.0039      -1.32617      0.566307      -1.83010       1.31859       1.87758       1.91210       2.01724       2.07448       1.95635
  22  10 2410.8025    1.4575  0.8738 11.1959  0.0000  0.0201   0.0284   0.0532    0.0676   0.0000   439.3324     -0.193396       13.5936     -0.978204       2.60738     -0.941853       1.40050       1.87038       2.06238       2.14008       2.14219       1.93792
  22  11 2559.1683    2.0429  0.8666 11.7988  0.0001  0.0196   0.0394   0.0501    0.0625   0.0000   440.0416      0.974293       10.5615      -2.30759      0.622585     -0.997945       1.39175       1.91399       1.99415       2.03796       2.10413       1.90958
  22  12 2707.0896    2.5300  0.8626 12.3139  0.0000  0.0197   0.0491   0.0509    0.0669   0.0000   437.3175      -2.48831       11.7033      0.874278       1.91648      -6.51218       1.36448       1.82563       1.91618       2.03846       1.94720       1.96543
  22  13 2854.7018    3.2666  0.7413 12.8146  0.0000  0.0180   0.0661   0.0441    0.0720   0.0000   440.7743       3.17191       12.0723       4.46195      -2.89991     -0.423496       1.26512       1.66778       1.82888       1.85688       1.88193       1.81772
  22  14 3001.4264    3.8660  0.7491 13.2832  0.0000  0.0182   0.0776   0.0439    0.0620   0.0000   435.8172     -0.619357       14.7554      -1.33285      -1.85394      -8.89574       1.26630       1.67161       1.70887       1.97486       1.73169       1.69982
  22  15 3147.0118    4.0032  0.9762 13.3350  0.0000  0.0215   0.0748   0.0581    0.0678   0.0000   439.1497       1.34235       10.9260     -0.579033      -1.91634      -3.97069       1.41779       2.02946       2.01971       2.18281       2.03364       1.99988
  22  16 3292.2084    3.7703  1.3753 13.0433  0.0000  0.0269   0.0618   0.0670    0.0676   0.0000   437.8940       1.38094       13.6714      -5.52564       1.61710      -1.95142       1.85756       2.48715       2.58530       2.82486       2.76066       2.56177
  22  17 3437.2202    3.1211  1.9728 12.5673  0.0000  0.0328   0.0430   0.0844    0.0510   0.0000   440.5983       1.83164       12.6157      -2.47307      0.355071      -4.07630       2.23191       3.00835       3.25894       3.32769       3.24762       2.98525
  22  18 3582.1543    2.4792  3.0004 12.2497  0.0000  0.0435   0.0305   0.1131    0.0394   0.0000   440.4978       5.05461       2.41609      -6.99239       6.03526       3.82626       3.00379       4.05401       4.37268       4.61759       4.46088       4.31420
  22  19 3726.8212    2.0543  4.5213 11.5626  0.0000  0.0538   0.0220   0.1498    0.0397   0.0000   440.4784      -1.26661       3.31659      -8.44217       11.1376      -4.59179       3.76467       4.93469       5.55204       5.62248       5.57909       5.35060
  22  20 3871.7499    1.7266  6.0795 11.0617  0.0000  0.0665   0.0168   0.1820    0.0379   0.0000   441.1094      0.762049       5.52520      -1.80013      -5.49023      0.297219       4.55538       5.97307       6.75915       6.96510       6.67414       6.40394
  22  21 4016.3011    1.4684  8.5599 10.7060  0.0000  0.0847   0.0132   0.2396    0.0326   0.0000   434.2359       12.2986       17.2498       4.14043      -22.0200      -6.85534       5.99118       7.65522       8.56141       8.97682       8.73119       8.37690
  22  22 4161.0831    1.1773 10.0752 10.6497  0.0000  0.1059   0.0117   0.3088    0.0284   0.0000   429.6816      -1.26711       14.2518      -3.95004      -2.47633      -21.7129       7.32405       9.57678       10.8209       11.0295       10.7587       10.3382
  22  23 4305.5654    0.9609 12.3934 10.5395  0.0000  0.1449   0.0103   0.4077    0.0262   0.0000   435.2807       2.66292       10.9713      -25.9246       12.0412      -16.4302       9.68121       12.8328       14.2770       14.8157       13.9631       13.5510
  22  25 4595.1677    0.6244 17.2596 10.2796  0.0012  0.2550   0.0072   0.6549    0.0209   0.0000   397.7290       13.8748       66.5975       64.5011      -33.4674      -46.9955       16.9909       22.3950       24.9000       26.2744       24.6228       23.8948
  23   4 1449.6855    0.1505  0.1007  9.2458  0.0000  0.0105   0.0092   0.0193    0.0241   0.0000   439.9503      0.191474       19.6446      0.419096      -1.82438      0.138478      0.767931      0.851284       1.05312       1.22369       1.41805       1.28917
  23   5 1632.7841    0.2392  0.2303  9.3296  0.0000  0.0119   0.0091   0.0269    0.0278   0.0000   439.7846     -0.991268       18.9585     -0.295818      -1.19105      0.125480      0.964010       1.17572       1.28600       1.34661       1.37025       1.11142
  23   6 1804.1973    0.3933  0.3869  9.4549  0.0000  0.0133   0.0110   0.0336    0.0355   0.0000   440.3987      -1.71616       17.1892     -0.506890      -3.89613      -1.86716      0.914744       1.16386       1.27700       1.29303       1.29669       1.15309
  23   7 1969.6446    0.5704  0.4982  9.7984  0.0000  0.0148   0.0140   0.0371    0.0429   0.0000   438.3843    -0.0989357       15.4222       1.18371      0.750709       1.72680       1.06759       1.36758       1.47708       1.52649       1.54658       1.47666
  23   8 2131.1066    0.8263  0.6722 10.0686  0.0000  0.0173   0.0172   0.0425    0.0501   0.0000   438.6663      -4.29692       15.6149       2.18887      -2.19929      0.571754       1.06701       1.54409       1.59031       1.72214       1.67155       1.53542
  23   9 2287.4611    1.1890  0.7758 10.6775  0.0000  0.0187   0.0229   0.0441    0.0604   0.0000   440.7158      0.197277       8.59726      -1.73512      -1.19415      -1.86699       1.26492       1.74167       1.76141       1.97424       1.88864       1.80285
  23  10 2439.1622    1.5724  0.9302 11.1196  0.0000  0.0206   0.0287   0.0520    0.0740   0.0000   439.7944      -3.30052       13.3235       1.07063       2.38006     -0.531289       1.44234       1.85391       2.03744       2.06404       2.10619       2.02546
  23  11 2588.6145    2.0515  0.8859 11.9018  0.0000  0.0200   0.0389   0.0514    0.0614   0.0000   438.3689       2.97732       14.6271      -4.19912      -1.23471       1.49223       1.34797       1.79349       1.81382       1.97527       1.95397       1.86382
  23  12 2737.5867    2.7264  0.9010 12.1766  0.0000  0.0192   0.0492   0.0487    0.0666   0.0000   438.9228      0.684996       17.4711      -5.79212      -1.68686      -2.11031       1.30004       1.75662       1.88597       1.98304       1.95871       1.88817
  23  13 2886.0941    3.5815  0.7547 12.8623  0.0000  0.0169   0.0711   0.0447    0.0706   0.0000   439.4252       1.53876       12.7109      -1.77356      -1.73797      0.197334       1.17392       1.52041       1.61477       1.70727       1.70944       1.64348
  23  14 3033.4104    3.9102  0.8809 13.0974  0.0000  0.0193   0.0725   0.0487    0.0765   0.0000   439.1250       3.13770       11.7225      -1.31111     -0.249901      -2.95091       1.28687       1.65519       1.92696       1.88326       2.01275       1.88856
  23  15 3179.7172    4.0452  1.0320 13.2004  0.0000  0.0218   0.0718   0.0566    0.0708   0.0000   438.0294       2.24615       13.4091      0.293716      0.910031      -4.89139       1.44436       2.00690       2.07671       2.18424       2.20055       1.97628
  23  16 3325.5283    3.5244  1.3692 13.1903  0.0000  0.0269   0.0586   0.0713    0.0580   0.0000   439.1990      0.943566       16.2429      0.186902       1.30504      -3.60928       1.70099       2.39565       2.42983       2.64479       2.57144       2.37786
  23  17 3471.2878    2.9000  2.3906 12.3631  0.0000  0.0346   0.0358   0.0938    0.0435   0.0000   440.9399      -6.18288       11.7414       3.41648       1.04652      -2.07496       2.37358       3.07086       3.39948       3.58078       3.52390       3.39102
  23  18 3616.8159    2.3245  3.5004 11.9808  0.0000  0.0459   0.0261   0.1216    0.0363   0.0000   431.9822      -4.01054       18.5129      -5.64421      0.940594      -2.79447       3.05654       4.00283       4.42011       4.56634       4.53197       4.23606
  23  19 3762.0825    2.0158  4.9161 11.4066  0.0000  0.0547   0.0199   0.1531    0.0362   0.0000   430.6409       8.22920       4.61828      -13.8291       3.68624      -9.89980       3.54034       4.73749       5.21819       5.31271       5.30206       5.05953
  23  20 3907.2956    1.6827  7.1223 10.8479  0.0000  0.0692   0.0148   0.1948    0.0352   0.0000   443.3731      -1.25682       5.15086     -0.749076       8.75760      -4.04493       4.66240       6.10075       6.80788       6.99400       6.99977       6.66763
  23  21 4052.5678    1.3420  8.6691 10.7187  0.0000  0.0880   0.0127   0.2495    0.0306   0.0000   440.2860      0.705468       5.76932      -1.35660       5.32744      -13.3402       5.91839       7.75309       8.64278       8.88721       8.77776       8.42462
  23  22 4197.6902    1.1222 10.9692 10.6332  0.0009  0.1149   0.0112   0.3368    0.0268   0.0000   434.8081       14.0371       16.1108      -11.0691       24.3295      -10.2334       7.54052       9.96751       10.8782       11.4634       11.2216       10.7641
  23  23 4342.7608    0.9064 12.3994 10.5332  0.0002  0.1448   0.0100   0.4123    0.0247   0.0000   436.8573       18.8392       25.9053       16.9338     -0.552391      -5.27297       9.56045       12.4737       13.5278       14.6315       13.9966       13.4881
  23  25 4632.6426    0.5642 16.4105 10.2470 -0.0011  0.2540   0.0071   0.6673    0.0203   0.0000   431.5035       43.9502       17.9162       18.4931       30.7042      -18.7458       16.6195       21.7316       24.4586       25.2219       24.8790       23.6775
  24   4 1469.7840    0.1491  0.1092  9.2567  0.0000  0.0095   0.0085   0.0194    0.0238   0.0000   440.9974     -0.297080       19.9155      0.313770      -5.56274     -0.512867      0.700402      0.739155      0.921966       1.02326       1.10407       1.08093
  24   5 1653.6977    0.2583  0.1901  9.3605  0.0000  0.0102   0.0099   0.0218    0.0277   0.0000   441.3885      -2.74933       20.0731       3.30793      -2.93168     -0.698704      0.590045      0.856288      0.867213      0.950720      0.921890      0.856045
  24   6 1826.2989    0.4292  0.3540  9.5135  0.0000  0.0124   0.0119   0.0292    0.0355   0.0000   440.5800      -2.10797       18.3158    -0.0737376      -1.17931      -1.94313      0.829659       1.09728       1.17149       1.26958       1.34088       1.22809
  24   7 1993.5871    0.6135  0.4907  9.8253  0.0000  0.0147   0.0142   0.0335    0.0422   0.0000   440.4664      0.521810       14.9060      0.634008      -5.53651     -0.864189      0.896474       1.21424       1.26498       1.39032       1.30331       1.27859
  24   8 2156.7682    0.8614  0.6471 10.3384  0.0000  0.0162   0.0181   0.0411    0.0488   0.0000   439.5974      -2.33731       16.5047      0.269365      -2.08061     -0.778206       1.10865       1.44513       1.56793       1.57964       1.64875       1.57301
  24   9 2314.2792    1.2635  0.8876 10.7355  0.0000  0.0192   0.0229   0.0499    0.0598   0.0000   437.3039      -3.01878       12.5449      -4.51509      -1.37428      -1.45447       1.21983       1.63279       1.79706       1.76380       1.84743       1.66923
  24  10 2467.0575    1.6451  1.0065 11.4822  0.0000  0.0218   0.0295   0.0597    0.0663   0.0000   438.3513      -6.23776       12.2591      -4.54302       1.21757     -0.621924       1.32841       1.91873       1.97041       2.07646       2.01784       1.94851
  24  11 2617.6866    2.2302  0.9214 11.9569  0.0000  0.0188   0.0404   0.0534    0.0661   0.0000   438.9200      0.403781       17.9575      -1.60320      -3.83161       4.52681       1.21834       1.60672       1.70259       1.85478       1.86525       1.77611
  24  12 2767.6785    2.8428  0.8076 12.5397  0.0000  0.0180   0.0537   0.0451    0.0569   0.0000   440.2558      -2.35352       15.4018      -3.38534      -5.35775      -2.39035       1.13535       1.56621       1.58205       1.78576       1.85691       1.62481
  24  13 2916.9692    3.4668  0.8584 13.1284  0.0000  0.0185   0.0660   0.0496    0.0599   0.0000   440.2531    -0.0372797       10.5008      -3.07823      -1.28179      -1.94021       1.21175       1.66064       1.72019       1.92688       1.87000       1.78425
  24  14 3064.9878    4.0297  0.9492 13.2965  0.0001  0.0202   0.0738   0.0549    0.0727   0.0000   440.1417       2.30513       10.1528     -0.346215      -3.06238      -3.14878       1.25437       1.73556       1.78932       1.93363       1.85122       1.77696
  24  15 3211.9599    3.9628  1.1105 13.3537  0.0000  0.0234   0.0681   0.0573    0.0728   0.0000   436.0430       2.32862       15.7815      -5.83522      -1.37266      -5.77673       1.44210       2.02930       2.10591       2.12738       2.27705       2.13864
  24  16 3358.4499    3.4426  1.6570 12.8905  0.0000  0.0289   0.0501   0.0733    0.0536   0.0000   440.7756      0.702561       10.0877      -5.22923       2.43038      -4.27530       1.83298       2.46060       2.69220       2.80421       2.93569       2.77839
  24  17 3504.8542    2.7745  2.4962 12.4372  0.0000  0.0365   0.0340   0.0954    0.0410   0.0000   441.7687       2.35163       10.5724      -5.58165       10.6180      -2.78495       2.33604       3.05506       3.39150       3.55631       3.41615       3.39877
  24  18 3650.9528    2.2672  3.8471 11.8644  0.0000  0.0462   0.0233   0.1279    0.0329   0.0000   443.3522       6.22396       7.81598      -5.37459      0.244237      0.704735       2.91641       3.89159       4.19974       4.31413       4.46251       4.30289
  24  19 3796.8462    1.8333  5.3044 11.4111  0.0000  0.0584   0.0182   0.1636    0.0328   0.0000   440.8894       3.01766       5.27768   -0.00425694      -7.46742      -14.0658       3.84201       5.11750       5.81652       5.84326       5.81254       5.61430
  24  20 3942.5632    1.5559  7.4788 10.9446 -0.0000  0.0743   0.0140   0.2135    0.0309   0.0000   435.7494     -0.448569       9.58142      -8.58819      -1.23343      -9.46918       4.63909       6.25396       6.81843       7.13072       7.07829       6.85013
  24  21 4088.2085    1.2801  9.1995 10.7618  0.0000  0.0930   0.0123   0.2709    0.0285   0.0000   437.7180     -0.528285       18.3609      -3.30064      -21.9114      -6.16880       5.78024       7.79080       8.42049       8.92120       8.85451       8.47034
  24  22 4233.7893    1.0423 11.0467 10.6256 -0.0008  0.1206   0.0106   0.3414    0.0261   0.0000   423.8621       3.56033       20.2807       17.5381       5.53559      -18.1312       7.48075       9.84365       11.3115       11.4929       11.4497       10.9538
  24  23 4379.1956    0.8393 13.8392 10.5253 -0.0006  0.1661   0.0088   0.4673    0.0228   0.0000   437.7937       4.75519       13.5330      -13.8604      -15.5113      -11.0275       10.3720       13.8125       15.3310       16.1529       15.8145       15.2834
  25   4 1489.4440    0.1573  0.1205  9.2614  0.0000  0.0086   0.0086   0.0252    0.0235   0.0000   439.5068     -0.277196       19.8765      -1.38876      -1.65091     -0.596223      0.480456      0.667625      0.772589      0.802888      0.810849      0.775842
  25   5 1674.0736    0.2779  0.2438  9.3052  0.0000  0.0103   0.0094   0.0262    0.0287   0.0000   440.3019      -1.01393       18.9971       1.03100      -1.62664      0.140771      0.705412      0.852235       1.03614       1.04554       1.04714       1.05374
  25   6 1847.8712    0.4315  0.4667  9.4460  0.0000  0.0160   0.0106   0.0335    0.0384   0.0000   440.2229     -0.111809       15.8172    -0.0503222      -3.00464       2.00798      0.952438       1.30841       1.34292       1.43138       1.46034       1.37973
  25   7 2016.9053    0.6661  0.4875  9.8328  0.0000  0.0139   0.0152   0.0331    0.0438   0.0000   439.0268      -1.78828       16.2170      -1.25832      -1.91339       2.51314      0.877806       1.18647       1.25339       1.37699       1.39954       1.33573
  25   8 2181.7599    0.9475  0.7154 10.4308  0.0000  0.0168   0.0188   0.0445    0.0488   0.0000   441.0067      -1.01793       16.4953       2.82656      0.154874     -0.147087       1.03662       1.44679       1.51217       1.66534       1.60026       1.61575
  25   9 2340.4754    1.2766  0.8430 11.0270  0.0000  0.0183   0.0240   0.0500    0.0530   0.0000   439.7697     -0.745737       16.3115      -4.12524      -1.02112      -5.48728       1.17341       1.55783       1.69744       1.71866       1.79168       1.71878
  25  10 2494.3705    1.7538  0.8961 11.3786  0.0000  0.0194   0.0307   0.0468    0.0626   0.0000   441.6462      0.752207       13.4301      0.335135       1.71776       1.59014       1.14126       1.59324       1.72981       1.81107       1.82954       1.74949
  25  11 2646.2515    2.3789  0.8803 12.1253 -0.0001  0.0194   0.0427   0.0491    0.0629   0.0000   438.7378     -0.685826       12.2054       1.52632      0.181360     -0.524132       1.15158       1.61305       1.67969       1.75129       1.80616       1.71005
  25  12 2797.3547    3.0837  0.8635 12.5410  0.0004  0.0176   0.0555   0.0474    0.0619   0.0000   439.6291      0.137252       16.8082     -0.438450      -3.83726      -2.78599       1.12081       1.44558       1.53011       1.68573       1.71380       1.58905
  25  13 2947.4020    3.6203  0.7963 13.0510  0.0000  0.0174   0.0669   0.0440    0.0574   0.0000   438.3769      0.659744       14.6617      -2.05137       4.15087      -2.90581       1.10671       1.51009       1.62807       1.75830       1.72498       1.63035
  25  14 3096.1660    4.0519  0.9137 13.3742  0.0008  0.0198   0.0731   0.0494    0.0684   0.0000   438.8391      -2.12126       15.2771      -1.87680     -0.332347      -2.21238       1.18840       1.69716       1.69063       1.87146       1.85597       1.70668
  25  15 3243.8628    3.8704  1.1892 13.4126  0.0000  0.0237   0.0659   0.0649    0.0709   0.0000   439.0724     -0.217287       14.2293      -2.10480      -2.10284     -0.129077       1.46050       1.96600       2.14920       2.26124       2.21630       2.12487
  25  16 3391.1118    3.3599  1.6754 12.9952  0.0000  0.0292   0.0486   0.0760    0.0514   0.0000   439.3375       3.15671       12.1030      -5.17974      0.469716      -5.18615       1.70203       2.34794       2.50296       2.64096       2.62224       2.53353
  25  17 3538.0830    2.6946  2.6282 12.3811  0.0000  0.0367   0.0316   0.0997    0.0377   0.0000   445.9720     -0.789786       11.6597      -7.52569       6.99915      -1.59317       2.18402       2.95174       3.13366       3.37462       3.37300       3.18456
  25  18 3684.9286    2.1682  4.1139 11.7304  0.0000  0.0474   0.0216   0.1290    0.0327   0.0000   439.3601       4.06428       7.19201       2.19769      -2.95954      -1.21320       2.92398       3.86497       4.37576       4.37573       4.44626       4.35698
  25  19 3831.1628    1.7971  5.8928 11.2381  0.0000  0.0601   0.0164   0.1682    0.0312   0.0000   437.1618       9.19984       5.07957      -4.54334       4.31201       2.45542       3.59096       4.82022       5.37433       5.60493       5.50633       5.40051
  25  20 3977.3828    1.4605  7.8029 10.9347  0.0000  0.0766   0.0134   0.2195    0.0288   0.0000   434.0270      -3.83973       12.8917       9.06753      -3.66212      -11.6224       4.60088       6.17083       6.81970       7.07996       7.07236       6.82923
  25  21 4123.6486    1.2237  9.6915 10.7217  0.0000  0.0957   0.0116   0.2749    0.0272   0.0000   452.9919       11.0490      -8.52603      -3.84548      -2.78455      -9.06162       5.78468       7.68802       8.57636       8.95920       8.93613       8.69602
  25  22 4269.6685    1.0226 12.4404 10.5955  0.0005  0.1320   0.0100   0.3714    0.0247   0.0000   433.5997      -12.2621       13.4418       11.0305       5.34926      -3.74600       8.01030       10.5200       11.8655       12.3580       12.0811       11.7620
  26   3 1307.4782    0.0839  0.0704  9.2339  0.0000  0.0141   0.0075   0.0164    0.0216   0.0000   439.5190    0.00441270       19.3916      -1.23753      -2.99249      0.496460      0.879017       1.27580       1.48730       1.72913       1.88983       1.55641
  26   4 1508.7071    0.1606  0.1297  9.2650  0.0000  0.0079   0.0079   0.0210    0.0232   0.0000   439.8016      0.251975       20.2909     -0.123619      -3.00500     -0.270768      0.502021      0.598672      0.756446      0.824258      0.727079      0.790287
  26   5 1694.0583    0.3140  0.2561  9.3744  0.0000  0.0112   0.0099   0.0236    0.0288   0.0000   439.9799     -0.735592       18.9648     -0.454257      -3.40425      0.992631      0.677879      0.920877      0.900829       1.08301       1.02746       1.14240
  26   6 1869.0302    0.4721  0.4191  9.4781  0.0000  0.0136   0.0115   0.0303    0.0384   0.0000   440.3487     -0.376858       18.4907      0.237105      -1.88593      0.284392      0.805598       1.07071       1.23588       1.27320       1.24584       1.24175
  26   7 2039.7569    0.7005  0.5797  9.8800  0.0001  0.0148   0.0148   0.0365    0.0453   0.0000   440.2006      -1.22308       19.9060      0.484149      -4.12872      -2.37297      0.913301       1.21713       1.32604       1.42756       1.48604       1.43466
  26   8 2206.0673    1.0033  0.6975 10.4809  0.0000  0.0168   0.0194   0.0410    0.0508   0.0000   441.3431       1.00949       16.0101      -2.10491      -3.86973      -5.98641      0.982927       1.38969       1.39898       1.55124       1.51654       1.45788
  26   9 2366.0588    1.3991  0.8778 11.0229  0.0000  0.0185   0.0247   0.0472    0.0562   0.0000   439.0029     -0.306775       17.9300       1.34855      -3.64530     -0.424699       1.08624       1.42529       1.59091       1.62566       1.73146       1.64544
  26  10 2521.2041    1.8678  0.9464 11.5518  0.0000  0.0186   0.0324   0.0509    0.0599   0.0000   439.1449      0.576801       12.4615      -2.32247       2.29029      -4.40035       1.14517       1.45958       1.62921       1.69705       1.75641       1.74934
  26  11 2674.3227    2.5530  0.9527 12.0444  0.0000  0.0183   0.0427   0.0513    0.0686   0.0000   439.3959      -1.66327       13.2779      -2.89724     -0.273795      -2.19564       1.09298       1.49182       1.57386       1.70090       1.78735       1.68445
  26  12 2826.5401    3.2127  0.8561 12.6801  0.0002  0.0175   0.0559   0.0458    0.0615   0.0000   439.2108      0.702526       16.9274      -1.11118      -1.90703      -3.04007       1.07350       1.37094       1.46071       1.58531       1.56503       1.51305
  26  13 2977.4623    3.9770  0.7922 12.9373  0.0000  0.0164   0.0702   0.0413    0.0629   0.0000   439.4043       1.95818       15.5369       1.46276     -0.219052     -0.850667      0.996406       1.28611       1.43584       1.53362       1.50649       1.43846
  26  14 3126.9100    4.1250  0.9681 13.2713  0.0000  0.0191   0.0701   0.0509    0.0662   0.0000   437.8276      0.978835       13.2884      -3.87478      0.697246      -4.59609       1.13774       1.55261       1.69639       1.72238       1.67862       1.68351
  26  15 3275.3868    3.8821  1.3459 13.0208  0.0000  0.0240   0.0596   0.0659    0.0784   0.0000   436.7316       5.43404       14.5441      -2.77658      -1.48355      -8.34480       1.40001       1.88856       2.04691       2.09024       2.14699       2.03141
  26  16 3423.3391    3.0799  1.9805 12.7050  0.0000  0.0307   0.0413   0.0851    0.0520   0.0000   442.0368       1.90292       5.84189      -5.39234       1.85605      -9.34944       1.75725       2.36819       2.56972       2.72933       2.72344       2.57942
  26  17 3570.9412    2.5054  3.0957 12.1593  0.0000  0.0397   0.0272   0.1055    0.0367   0.0000   446.5458       1.68286     -0.342429      -7.21702       4.74716      -4.00817       2.31782       3.13088       3.46549       3.52569       3.67254       3.50395
  26  18 3718.3791    2.0649  4.5572 11.6074  0.0001  0.0499   0.0194   0.1350    0.0313   0.0000   439.8118       1.30190       8.34257      0.498098       4.10386      -4.64606       2.88553       3.80562       4.35687       4.42032       4.45019       4.26849
  26  19 3865.4413    1.7001  6.1444 11.1996  0.0000  0.0611   0.0151   0.1716    0.0294   0.0000   436.5421       3.55024       3.97256      -3.70567       9.93193      -13.0196       3.55057       4.80031       5.30737       5.42353       5.54385       5.35268
  26  20 4012.2338    1.3542  7.8593 10.9650  0.0000  0.0796   0.0129   0.2260    0.0275   0.0000   437.7541       20.9023       13.9671      0.852104      -2.91194      -3.90533       4.56641       6.17680       6.88735       7.24228       7.16284       6.90672
  26  21 4158.8122    1.1382 10.3251 10.7335 -0.0000  0.1052   0.0114   0.3023    0.0264   0.0000   439.7065      -10.9977       6.03073     -0.313656       10.1259      -10.9969       6.09570       7.93514       9.07799       9.30002       9.27540       9.08256
  26  22 4305.5547    0.9174 12.2338 10.6072 -0.0003  0.1398   0.0098   0.3839    0.0241   0.0000   437.1164       13.5151       22.1850      -12.9238      -16.4744      -6.39804       8.00530       10.5990       11.9511       12.6176       12.1791       12.0575
  26  23 4451.4724    0.7511 14.6253 10.4865  0.0000  0.1861   0.0079   0.4968    0.0206   0.0000   438.4960      -9.11754       1.01952      -21.7757       32.9987      -37.4985       10.4146       14.0514       15.7391       16.4920       16.3468       15.8311
  26  24 4597.8303    0.6239 17.5559 10.2897 -0.0001  0.2404   0.0066   0.6115    0.0184   0.0000   428.3830       11.0696       26.6422       7.78435      -6.67462      -11.5566       13.8682       17.9131       20.6125       21.4492       21.1670       20.3710
  27   3 1325.2131    0.0883  0.0834  9.2384  0.0000  0.0152   0.0081   0.0300    0.0212   0.0000   438.4346      -2.13351       17.8472     -0.684706      -5.80941      -2.98039       1.50801       2.25062       2.37097       2.43618       3.10744       2.69691
  27   4 1527.5521    0.1886  0.1649  9.2470  0.0000  0.0098   0.0078   0.0213    0.0242   0.0000   440.2389      0.380658       19.4878     -0.555293      -2.97107      0.321427      0.583308      0.751328      0.887745      0.867272       1.04797      0.963139
  27   5 1713.5898    0.3286  0.3060  9.3621  0.0000  0.0120   0.0095   0.0272    0.0300   0.0000   440.3467      0.317796       18.5719       1.33814      -2.67626     -0.327578      0.637591      0.961123      0.958895       1.11053       1.03262      0.981727
  27   6 1889.7569    0.5118  0.4441  9.5318  0.0000  0.0134   0.0119   0.0304    0.0389   0.0000   439.4631     0.0590784       19.0898     -0.151276      -4.35390     -0.792463      0.740867       1.02385       1.12969       1.17573       1.11537       1.06710
  27   7 2062.0357    0.7405  0.6192  9.9375  0.0000  0.0152   0.0150   0.0390    0.0470   0.0000   438.9334      -1.56008       19.1006       1.73325     -0.845938     -0.312896      0.896501       1.19880       1.29692       1.39508       1.44722       1.41785
  27   8 2229.6913    1.0438  0.7928 10.5190  0.0002  0.0172   0.0188   0.0453    0.0516   0.0000   440.3886       1.60598       18.0630      -2.46786      -4.68688       1.05089      0.994553       1.34172       1.45099       1.54728       1.52247       1.42250
  27   9 2390.9776    1.4854  0.8634 11.1254  0.0000  0.0179   0.0257   0.0462    0.0557   0.0000   437.9365      -1.69067       13.4995       1.16565      -2.42169      -2.70457       1.04224       1.36904       1.48793       1.58071       1.59460       1.53842
  27  10 2547.5436    2.0059  0.9347 11.8282  0.0000  0.0190   0.0339   0.0489    0.0557   0.0000   439.8580     -0.158667       15.3533      -2.10221     -0.562340     -0.785232       1.08446       1.45575       1.63108       1.68192       1.77236       1.69693
  27  11 2702.0733    2.5489  1.0067 12.2883  0.0000  0.0196   0.0421   0.0513    0.0606   0.0000   437.9284      0.275906       14.4787       1.61458      -3.39238      -5.11407       1.12141       1.45548       1.59997       1.69947       1.72657       1.65042
  27  12 2855.3821    3.2129  0.8781 12.8203  0.0000  0.0183   0.0549   0.0454    0.0624   0.0000   439.4074      -3.18291       17.1212      -1.40936       1.36009      -5.58460       1.06158       1.44506       1.53030       1.64088       1.67521       1.60517
  27  13 3007.0319    4.0007  0.8038 13.2308  0.0000  0.0164   0.0710   0.0434    0.0550   0.0000   439.1129      0.796026       14.0349      0.831227      -3.04298      -2.87206      0.946194       1.27942       1.32994       1.44984       1.40326       1.37468
  27  14 3157.2241    4.0354  0.9885 13.3153  0.0000  0.0197   0.0673   0.0505    0.0613   0.0000   439.6096       3.86178       15.1863     -0.787133      -2.77883      -7.08188       1.07480       1.51276       1.55887       1.68138       1.73706       1.68210
  27  15 3306.5094    3.6714  1.5565 13.0863  0.0000  0.0264   0.0537   0.0697    0.0624   0.0000   437.9994       4.65964       14.1444      -4.64426      -2.23229      -2.42740       1.51779       2.05313       2.17438       2.34158       2.34309       2.23508
  27  16 3455.2644    2.8985  2.1838 12.6582  0.0000  0.0323   0.0384   0.0908    0.0494   0.0000   437.4581      -1.82721       8.58888      -3.38867       5.11657       2.18643       1.85439       2.46060       2.70976       2.85735       2.92086       2.85115
  27  17 3603.5566    2.4039  3.2819 12.1285  0.0000  0.0402   0.0254   0.1120    0.0350   0.0000   440.7548      -2.04134       12.7474      -6.84723    -0.0727314      -3.71645       2.25886       2.93622       3.33852       3.42805       3.49495       3.32071
  27  18 3751.5672    1.9584  5.0950 11.4937  0.0000  0.0522   0.0177   0.1438    0.0301   0.0000   440.1048       2.05342       12.6140      -8.30188      -4.27138       9.43619       3.01887       3.91127       4.51101       4.60089       4.68272       4.56512
  27  19 3899.1379    1.6409  6.8398 11.1184  0.0001  0.0645   0.0143   0.1845    0.0290   0.0000   435.7100       6.11848       13.0105      -7.05786      -8.68998      -10.7593       3.69776       4.85940       5.46621       5.70466       5.63290       5.59905
  27  20 4046.5364    1.3080  8.7636 10.9406  0.0000  0.0852   0.0125   0.2491    0.0265   0.0000   449.8702      -22.4130       23.1103       6.29580       1.07539      -16.2411       4.76525       6.31679       7.16875       7.40094       7.57020       7.27837
  27  21 4193.6422    1.0865 10.6601 10.7683  0.0005  0.1092   0.0111   0.3206    0.0251   0.0000   434.6699      0.887234       18.1678      -4.45662      -15.2859       7.03754       6.01216       8.08830       9.01913       9.44713       9.46299       9.25342
  27  22 4340.3771    0.8557 13.0187 10.6221  0.0000  0.1505   0.0091   0.4236    0.0224   0.0000   414.7523       14.3592       21.2474      -10.3753       7.57704      -31.8259       8.46841       11.1277       12.5535       13.2293       13.2290       12.8993
  27  23 4487.3436    0.6998 14.5240 10.4863  0.0000  0.1906   0.0079   0.5039    0.0201   0.0000   431.6322      -30.1816       47.0065      -9.25102       3.00824      -17.7489       10.5097       13.8763       15.9336       16.4107       16.2832       15.8000
  28   3 1342.6075    0.1070  0.1005  9.2440  0.0000  0.0111   0.0069   0.0214    0.0212   0.0000   438.7328      0.858980       23.7079       1.11103      -3.20084      -2.84914      0.597129      0.684754      0.995980      0.907706      0.994735       1.12307
  28   4 1546.0327    0.1951  0.1723  9.2612  0.0000  0.0099   0.0078   0.0205    0.0240   0.0000   440.0674     -0.119042       20.4117      0.506270      -2.98551     -0.631401      0.629010      0.770567      0.835052      0.809265      0.867476      0.825843
  28   5 1732.7547    0.3346  0.2899  9.4521  0.0000  0.0129   0.0097   0.0252    0.0293   0.0000   440.3653      -1.46614       20.6973     -0.697174      -2.38548      -1.67397      0.971321       1.26835       1.33904       1.19415       1.03702       1.12634
  28   6 1910.1476    0.5188  0.4446  9.6385  0.0000  0.0124   0.0120   0.0306    0.0370   0.0000   440.8372      0.823803       19.9731      0.968951      -1.51697      -1.05829      0.735436      0.913568       1.01945       1.14391       1.07965       1.07721
  28   7 2083.8909    0.7886  0.6347 10.0130  0.0000  0.0146   0.0152   0.0372    0.0451   0.0000   439.9746      0.911583       19.5457      -1.87108      -3.02802     -0.605980      0.803911       1.11469       1.20606       1.34402       1.31998       1.29778
  28   8 2252.8173    1.1081  0.8159 10.6974  0.0014  0.0177   0.0197   0.0446    0.0514   0.0000   438.6271       2.01869       19.1633      0.807857      -5.17831     -0.129385      0.998933       1.33291       1.38965       1.50485       1.45597       1.48953
  28   9 2415.2639    1.5645  0.9683 11.1796  0.0000  0.0193   0.0257   0.0494    0.0599   0.0000   441.4874       2.22382       16.2740      0.502090      -5.11599     -0.728957       1.02849       1.44216       1.51444       1.61204       1.65850       1.54586
  28  10 2573.3661    2.0552  0.8973 11.9529  0.0000  0.0187   0.0349   0.0454    0.0546   0.0000   439.3404      0.972381       11.7582      0.353563     -0.130374      0.200652       1.07516       1.42421       1.52756       1.69276       1.78653       1.62953
  28  11 2729.3642    2.7605  0.8471 12.2937  0.0000  0.0168   0.0466   0.0424    0.0576   0.0000   438.8259     -0.189215       15.8642     -0.711497     -0.374850       1.14503      0.983144       1.28642       1.40758       1.40497       1.53340       1.40616
  28  12 2883.7333    3.5543  0.8544 12.8319  0.0000  0.0168   0.0595   0.0442    0.0643   0.0000   438.8008      0.842780       15.3637      0.105157      -4.58027      -4.20653      0.964664       1.27510       1.35658       1.44266       1.49068       1.41841
  28  13 3036.2256    3.9761  0.7832 13.4323  0.0000  0.0166   0.0702   0.0428    0.0510   0.0000   437.5891       1.91775       17.5489     -0.538105      -1.39492     -0.309712      0.904660       1.24777       1.26329       1.42940       1.38879       1.38222
  28  14 3187.2623    3.9090  1.1269 13.3917  0.0000  0.0214   0.0632   0.0584    0.0598   0.0000   436.9390       1.32584       16.2894     -0.654697      -1.58189      -6.11891       1.14960       1.61128       1.67900       1.83788       1.88904       1.73239
  28  15 3337.2554    3.5470  1.5183 12.9925  0.0000  0.0247   0.0492   0.0675    0.0546   0.0000   436.2295      0.693338       16.5255      -3.93441      -4.11622      -4.39022       1.35238       1.81291       1.92443       2.07647       2.07292       1.99817
  28  16 3486.7390    2.9153  2.3862 12.5039  0.0000  0.0330   0.0354   0.0910    0.0476   0.0000   440.2571      -1.67493       13.7076      -4.99181       4.27067      -3.44991       1.77662       2.39959       2.55341       2.77040       2.77545       2.70541
  28  17 3635.8014    2.3256  3.7076 11.9064  0.0000  0.0432   0.0234   0.1143    0.0359   0.0000   439.0719      -4.18207       23.5651      -3.74270       2.25299      -7.97402       2.34319       3.08294       3.55650       3.64174       3.72285       3.57928
  28  18 3784.3665    1.8768  5.3452 11.4453  0.0000  0.0537   0.0167   0.1514    0.0289   0.0000   436.8819      0.257394       9.30762      -6.03531      -9.98867      -12.8435       2.93811       3.88869       4.41375       4.53298       4.65233       4.55946
  28  19 3932.5861    1.5187  7.0720 11.1524  0.0000  0.0680   0.0136   0.1968    0.0263   0.0000   434.8303     -0.466129       15.9880      -12.9396       1.26201      -3.90483       3.70154       4.97541       5.42948       5.83645       5.84906       5.69672
  28  20 4080.4094    1.2368  9.3498 10.9317 -0.0002  0.0916   0.0121   0.2634    0.0257   0.0000   429.9911      0.747448       14.7520       1.34075       3.08377      -2.22976       4.96483       6.55798       7.40143       7.69569       7.58385       7.44110
  28  21 4227.9173    1.0062 11.0938 10.7711 -0.0009  0.1179   0.0106   0.3398    0.0245   0.0000   431.2594       6.01037       23.0752       1.99175       4.92439      -26.5439       6.37587       8.43564       9.57346       9.94996       9.86623       9.58905
  28  24 4669.3418    0.5040 16.2308 10.2878  0.0000  0.2603   0.0065   0.6656    0.0180   0.0000   443.0519      -31.0270       9.63540      -22.6777       19.3390      -12.3526       13.8063       18.5416       20.7028       22.1129       22.0036       21.3852
  29   2 1135.2259    0.0434  0.0200  9.3436  0.0000  0.0216   0.0099   0.0150    0.0195   0.0000   440.5244      -3.30936       22.6160      0.586826      -1.60524      -3.71280      0.846581       1.39246       1.68956       1.54018       1.21623       1.83844
  29   3 1359.7718    0.1169  0.0786  9.2571  0.0000  0.0094   0.0085   0.0201    0.0207   0.0000   440.9534     -0.625564       21.1114     -0.348003      -2.77633    -0.0652685      0.466683      0.667728      0.727108      0.753409      0.830207      0.783600
  29   4 1564.1349    0.1924  0.1766  9.3008  0.0000  0.0103   0.0075   0.0207    0.0232   0.0000   439.6728      -1.24714       20.6430     0.0980715      -2.32819       1.68148      0.557385      0.628074      0.751859      0.843835      0.822983      0.930454
  29   5 1751.5606    0.3581  0.3218  9.4044  0.0000  0.0116   0.0097   0.0270    0.0298   0.0000   439.7246      -1.74420       21.7248      0.962782      -2.54955      -2.25671      0.705969      0.865754      0.924107       1.05051       1.03978      0.991450
  29   6 1930.1963    0.5472  0.4962  9.6999  0.0000  0.0132   0.0119   0.0336    0.0367   0.0000   440.6615     -0.165103       19.7175       1.06975      -1.59060     -0.872427      0.697142      0.929238       1.07490       1.01753       1.17879       1.07770
  29   7 2105.3043    0.8257  0.6780 10.0856  0.0000  0.0149   0.0158   0.0410    0.0474   0.0000   441.7190     0.0969384       22.7403       3.77609      -6.29007   -0.00709043      0.848763       1.05523       1.20272       1.33183       1.33121       1.36730
  29   8 2275.3329    1.1489  0.8369 10.7013  0.0000  0.0171   0.0197   0.0441    0.0523   0.0000   440.7896     -0.107406       18.4946       1.25887      -2.55191      -2.61666      0.936773       1.17510       1.36411       1.40473       1.44204       1.39582
  29   9 2439.0256    1.6467  0.9928 11.3012  0.0000  0.0190   0.0262   0.0485    0.0572   0.0000   440.2448     -0.645939       16.9033     -0.739754      0.922262      -2.23728       1.00421       1.31853       1.47574       1.51616       1.53305       1.52176
  29  10 2598.6851    2.2381  0.9398 11.9519  0.0000  0.0181   0.0363   0.0472    0.0577   0.0000   439.3345    -0.0681612       16.9893      -2.75289      -3.86784     -0.951092      0.987604       1.31823       1.37319       1.49354       1.56428       1.48545
  29  11 2756.1371    2.9008  0.8204 12.5488  0.0002  0.0161   0.0489   0.0426    0.0521   0.0000   438.8660   0.000773105       14.3913      -1.93458     0.0562222      -2.77030      0.873563       1.11892       1.24215       1.28419       1.31428       1.25611
  29  12 2911.6166    3.5369  0.9213 13.0370  0.0000  0.0171   0.0574   0.0482    0.0572   0.0000   440.1068      -1.05252       13.8753     -0.299661      -4.47132      -3.64679      0.917399       1.22867       1.30491       1.42218       1.42098       1.38696
  29  13 3064.9809    4.1113  0.9567 13.1774  0.0000  0.0181   0.0650   0.0488    0.0672   0.0000   438.7061       2.75427       15.5312       1.43840      -3.58911      0.750999      0.957192       1.31660       1.41009       1.52166       1.52100       1.47976
  29  14 3216.6992    4.0405  1.1305 13.3183  0.0000  0.0208   0.0619   0.0542    0.0634   0.0000   438.6709       1.45243       16.8145      -1.96678      -1.43874      -2.89660       1.07238       1.43436       1.56941       1.72532       1.63677       1.63865
  29  15 3367.6563    3.4074  1.6573 12.9535  0.0000  0.0266   0.0456   0.0697    0.0492   0.0000   438.5288       2.78143       11.7175      -7.57633     -0.245153      -2.83897       1.38342       1.91388       2.04495       2.16556       2.31819       2.10512
  29  16 3517.9257    2.7377  2.6975 12.3759  0.0000  0.0345   0.0305   0.0959    0.0414   0.0000   440.7211       1.78067       14.3443      -6.97982       1.25177      -2.64924       1.82061       2.41532       2.70429       2.80569       2.82566       2.87427
  29  17 3667.6200    2.2525  3.9077 11.7579  0.0000  0.0429   0.0220   0.1155    0.0368   0.0000   440.7885       7.09348       16.5349      -9.38402      -2.13938      -2.17188       2.28548       3.00811       3.41377       3.55306       3.61750       3.50151
  29  18 3816.8842    1.7920  5.4255 11.4380  0.0000  0.0552   0.0161   0.1540    0.0284   0.0000   436.4490      -4.69788       15.4258     -0.226819       8.52807      -12.6082       2.88920       3.68655       4.39673       4.45663       4.47182       4.39245
  29  19 3965.8328    1.4284  7.4819 11.1244  0.0000  0.0719   0.0128   0.2076    0.0249   0.0000   440.2033      -3.46067       17.6612       9.02061       5.54839    -0.0323068       3.81120       5.00260       5.66372       5.93954       6.04746       5.84377
  29  20 4114.1541    1.2066  9.8630 10.8788  0.0000  0.0962   0.0115   0.2736    0.0251   0.0000   439.4174      0.548442       41.5480      -4.89915      -9.84366      -7.13203       4.94564       6.75335       7.37704       7.96453       7.86448       7.71905
  29  21 4262.0438    1.0193 12.3821 10.6728  0.0000  0.1250   0.0093   0.3491    0.0232   0.0000   442.7071       5.72849       12.1787      -1.81871      -12.2310      -5.89626       6.50619       8.60417       9.71027       10.2995       10.2997       10.1189
  29  22 4410.3921    0.7782 13.6828 10.5908  0.0000  0.1650   0.0081   0.4393    0.0204   0.0000   451.3417       14.2343       28.6617      -11.5351       19.0443     -0.654664       8.40868       11.3038       12.6657       13.5345       13.1277       13.0585
  29  23 4557.4870    0.5889 15.3961 10.4540 -0.0075  0.2255   0.0070   0.5764    0.0181   0.0000   420.7870      -7.30446       47.0354       17.8391       18.2575      -45.3355       11.6615       15.1964       17.3857       18.2848       18.3464       17.9214
  30   3 1376.6158    0.1116  0.0984  9.2697  0.0000  0.0093   0.0069   0.0235    0.0206   0.0000   440.7709     -0.513774       20.4674       1.40518      -3.61691     -0.658427      0.549547      0.663508      0.699501      0.796207      0.796649      0.854805
  30   4 1581.8986    0.2198  0.1744  9.3227  0.0000  0.0082   0.0082   0.0206    0.0235   0.0000   440.4379      -1.82980       19.1390       1.00621      -2.37490      0.365872      0.424989      0.571338      0.648756      0.652617      0.723321      0.612716
  30   5 1770.0385    0.3717  0.3689  9.4097  0.0012  0.0124   0.0093   0.0280    0.0317   0.0000   440.1425      -1.11688       21.2020      0.706817      -3.08142      0.724738      0.616864      0.817990      0.897603      0.995161      0.915840      0.972177
  30   6 1949.9647    0.5823  0.5203  9.7131  0.0000  0.0133   0.0122   0.0332    0.0393   0.0000   440.4519      -1.03189       18.6040      -1.25190      -2.41631      0.887176      0.706075      0.939777       1.06031       1.09989       1.16230       1.12597
  30   7 2126.3361    0.8602  0.7699 10.1012  0.0000  0.0165   0.0148   0.0405    0.0482   0.0000   440.6203      -1.04404       18.7503      0.684865     -0.228619     -0.640035      0.848705       1.11662       1.26272       1.26538       1.39171       1.33872
  30   8 2297.3690    1.1967  0.8477 10.8490  0.0000  0.0176   0.0201   0.0437    0.0509   0.0000   441.4953      -3.29405       16.9521       1.85085      -3.39479      -2.21351      0.903776       1.27022       1.37148       1.46832       1.49211       1.40251
  30   9 2462.2718    1.7328  0.9996 11.3613  0.0000  0.0188   0.0271   0.0477    0.0598   0.0000   438.8660      0.475608       19.2213     -0.731549      0.546372       1.24730      0.963526       1.31388       1.41231       1.50187       1.59586       1.54274
  30  10 2623.4562    2.2564  1.0614 11.9991  0.0000  0.0194   0.0349   0.0512    0.0586   0.0000   440.8420       1.97567       15.7593     -0.237093     -0.900332      0.140821       1.03768       1.42292       1.50677       1.61332       1.68335       1.67530
  30  11 2782.4618    3.0688  0.9571 12.4983  0.0000  0.0179   0.0478   0.0462    0.0584   0.0000   438.7534       1.19152       13.3450      -3.41961     -0.327868     -0.653438      0.889320       1.28191       1.33689       1.40837       1.48736       1.38518
  30  12 2939.0950    3.6833  0.8804 13.0804  0.0001  0.0170   0.0604   0.0436    0.0550   0.0000   437.7154      0.300937       13.3823      -3.31256       1.24942      -2.66728      0.867009       1.20771       1.26228       1.35095       1.41720       1.32684
  30  13 3093.3613    4.1725  0.9687 13.4109  0.0000  0.0185   0.0656   0.0475    0.0608   0.0000   438.3881     -0.275558       17.4334      -2.64270      -3.45052     -0.242964      0.958725       1.32647       1.39763       1.54947       1.61603       1.53640
  30  14 3245.9875    3.8056  1.3063 13.3976  0.0000  0.0227   0.0558   0.0654    0.0535   0.0000   442.4947      -1.25161       15.3893      0.243333      -1.84981      -3.81746       1.12767       1.54214       1.63561       1.74606       1.81588       1.75033
  30  15 3397.6511    3.3717  1.9006 12.6604  0.0001  0.0263   0.0398   0.0724    0.0467   0.0000   438.5329       1.07888       14.8607      -1.56514      0.706592       2.20046       1.37897       1.84515       2.04485       2.15280       2.21086       2.17255
  30  16 3548.7348    2.6065  2.9043 12.3200  0.0000  0.0356   0.0270   0.0987    0.0351   0.0000   445.0187       1.34520       8.76637      -2.54940       6.02988      -2.19530       1.74074       2.36292       2.68775       2.75122       2.80211       2.71919
  30  17 3699.0375    2.1511  4.3232 11.6913 -0.0001  0.0454   0.0198   0.1236    0.0328   0.0000   436.5620      -3.41075       8.87814      -10.3898      -2.13422      0.832294       2.29785       3.11049       3.41519       3.56227       3.71806       3.60154
  30  18 3848.8976    1.7951  6.4416 11.1522  0.0000  0.0583   0.0143   0.1595    0.0287   0.0000   435.0069      -3.04664       20.4455     -0.853343      -14.7054      -10.6702       2.98734       4.03408       4.52032       4.75778       4.88051       4.81866
  30  19 3998.4768    1.4167  8.2691 10.9907  0.0000  0.0761   0.0119   0.2138    0.0249   0.0000   443.1954      -13.1991       16.3198       2.83132      -1.13435      -10.3612       3.83094       5.06303       5.76983       6.09542       6.22558       6.02272
  30  20 4147.5542    1.1350  9.7680 10.8956  0.0000  0.0974   0.0110   0.2776    0.0239   0.0000   447.0086       12.8811       15.3954      -15.7559       9.99236      -6.20628       4.93111       6.44880       7.49632       7.78357       7.95759       7.76090
  30  22 4444.2950    0.7440 13.9276 10.5557 -0.0001  0.1660   0.0077   0.4492    0.0199   0.0000   429.8159       9.13327       7.07840      -5.84563      -2.41257       5.49540       8.35632       10.9030       12.6304       13.1827       12.9714       12.9201
  31   3 1393.1566    0.1276  0.0893  9.1938  0.0000  0.0081   0.0069   0.0145    0.0204   0.0000   441.2593    -0.0795077       20.5477      0.766300      -3.35948    -0.0896167      0.401404      0.491688      0.631548      0.690031      0.647453      0.605132
  31   4 1599.3172    0.2310  0.2086  9.2507  0.0000  0.0094   0.0078   0.0222    0.0237   0.0000   440.4539     -0.961539       19.8960     -0.912410      -2.34632     -0.918229      0.449126      0.614456      0.692288      0.745477      0.765019      0.746822
  31   5 1788.2286    0.4059  0.4012  9.4262  0.0000  0.0129   0.0096   0.0281    0.0317   0.0000   440.8730      -1.07698       20.8996      0.819177      -3.25649      0.318679      0.611822      0.854452      0.839942       1.00220      0.960465      0.963522
  31   6 1969.4302    0.6104  0.5490  9.7149  0.0000  0.0139   0.0120   0.0321    0.0397   0.0000   439.8014      0.137523       18.2248       1.25671      -3.95096      -1.71477      0.726321      0.991538       1.10284       1.20461       1.25836       1.17687
  31   7 2146.9905    0.8984  0.6804 10.2107  0.0000  0.0145   0.0160   0.0379    0.0454   0.0000   441.2209     -0.585333       20.0786      -1.71408      -2.94331      -1.60149      0.727216      0.981109       1.05385       1.15553       1.15939       1.13575
  31   8 2318.9347    1.3364  0.9383 10.6942  0.0000  0.0178   0.0206   0.0444    0.0574   0.0000   441.1978      -2.42975       17.9985      0.846818     -0.973954       2.25078      0.890768       1.20508       1.31175       1.37478       1.38869       1.40076
  31   9 2484.9818    1.8065  0.9433 11.7369  0.0000  0.0191   0.0295   0.0472    0.0508   0.0000   440.9398     -0.372296       20.0579      -1.17465     0.0104244    -0.0843327      0.893057       1.31135       1.30333       1.47198       1.45401       1.40871
  31  10 2647.7909    2.4628  0.9775 12.0796  0.0000  0.0178   0.0381   0.0468    0.0568   0.0000   440.0273     -0.965630       17.9041      -2.22515      -1.86175      0.822045      0.909213       1.17865       1.26536       1.40815       1.41332       1.37509
  31  11 2808.3381    3.1665  0.8260 12.7827  0.0001  0.0162   0.0523   0.0408    0.0504   0.0000   440.1530     -0.981704       16.1880      -2.56305      -2.68212     -0.639601      0.811732       1.11168       1.12008       1.27143       1.32615       1.28015
  31  12 2966.1148    3.8482  0.9096 12.9549  0.0000  0.0164   0.0607   0.0449    0.0573   0.0000   441.0002      0.324325       11.8201      0.928241     -0.425985      -4.01214      0.805659       1.10587       1.17851       1.34138       1.30435       1.27019
  31  13 3121.3635    4.1866  0.9839 13.2575  0.0000  0.0189   0.0646   0.0453    0.0676   0.0000   440.4805      0.477783       16.2250      -2.31410      -4.11231      -3.19464      0.906233       1.31560       1.32688       1.45749       1.52088       1.46198
  31  14 3274.8268    3.7679  1.3788 13.1732  0.0000  0.0233   0.0518   0.0604    0.0548   0.0000   439.9232      0.218247       15.3903      -3.65937     -0.632714      -3.70229       1.11694       1.59484       1.67652       1.76992       1.84888       1.81123
  31  15 3427.4440    3.1919  2.0409 12.6125  0.0000  0.0276   0.0364   0.0755    0.0431   0.0000   440.9789       1.13014       12.3016      -3.35848      0.831833      -4.36124       1.40071       1.85173       2.05357       2.14720       2.26623       2.27095
  31  16 3579.2473    2.5899  3.2103 12.0882  0.0000  0.0359   0.0245   0.0977    0.0347   0.0000   436.9409       3.03923       9.61086      -2.99568      0.721035      0.580748       1.78750       2.37907       2.70454       2.83666       2.97910       2.90792
  31  17 3730.3251    2.0701  4.6792 11.6415  0.0000  0.0466   0.0184   0.1342    0.0300   0.0000   439.7158      -1.68433       17.9825      -4.02222      -3.80612      -2.51288       2.29164       3.02511       3.45029       3.58380       3.68168       3.66378
  31  18 3880.6612    1.6848  7.0634 11.0640  0.0000  0.0613   0.0131   0.1761    0.0268   0.0000   435.8834       10.5726       22.7406      -8.88747      -12.7358      -5.86871       3.05440       4.06176       4.54599       4.75190       4.88581       4.81100
  31  19 4030.7949    1.3725  8.6184 10.9426  0.0000  0.0781   0.0114   0.2203    0.0242   0.0000   443.2834      -1.35217       33.1311      -6.01425      -5.31974      -6.45486       3.89466       5.13525       5.87079       6.13602       6.29918       6.23063
  31  20 4180.3350    1.0735 10.8737 10.8232 -0.0006  0.1100   0.0103   0.3105    0.0232   0.0000   444.0884       15.9369       10.5219       3.39230       1.79471      -13.1930       5.24738       7.18051       8.06161       8.49715       8.60628       8.51308
  31  21 4329.7469    0.8837 13.1377 10.6137  0.0033  0.1393   0.0078   0.3829    0.0206   0.0000   439.5251      -4.90021       21.6337      -13.0887       1.26762      -17.8190       6.67491       9.15222       10.1758       11.0218       10.8358       10.8197
  31  22 4478.5578    0.7362 15.6023 10.4553  0.0015  0.1828   0.0068   0.4707    0.0183   0.0000   444.2571      -1.15256      -14.3859      0.290438   -0.00579652       4.02909       8.81186       11.6711       13.2886       14.0413       14.0621       14.0322
  32   2 1179.5265    0.0634  0.0320  9.2758  0.0000  0.0101   0.0068   0.0133    0.0187   0.0000   439.6160      0.906436       22.4401     -0.903048      -3.12504      0.911082      0.440549      0.563422      0.752299      0.720521      0.729966      0.756456
  32   3 1409.4228    0.1433  0.0959  9.2425  0.0000  0.0077   0.0073   0.0153    0.0204   0.0000   440.2803    -0.0296863       20.6620     0.0809687      -2.32505     -0.747186      0.370452      0.432507      0.636462      0.703129      0.798550      0.761328
  32   4 1616.4233    0.2381  0.2172  9.2919  0.0000  0.0101   0.0077   0.0209    0.0239   0.0000   440.1780      0.386252       19.4035     -0.518957      -3.18634    -0.0683757      0.529935      0.780173      0.851016      0.926593      0.915739      0.871924
  32   5 1806.1728    0.3943  0.4110  9.5039  0.0000  0.0125   0.0093   0.0300    0.0315   0.0000   439.8994     -0.996838       19.9757     -0.345430      -2.36657      0.752821      0.684770      0.937354       1.06594       1.14962       1.15200       1.12947
  32   6 1988.6579    0.6376  0.5151  9.9056  0.0000  0.0130   0.0129   0.0321    0.0378   0.0000   440.5510     -0.101183       19.0766     -0.444747      -1.22263     -0.351534      0.624233      0.854321      0.884051      0.968965       1.01468       1.06513
  32   7 2167.3464    0.9472  0.7729 10.2385  0.0000  0.0157   0.0158   0.0395    0.0484   0.0000   439.9278     -0.805764       19.9299      -1.88752      -2.94971       1.54651      0.770360       1.01017       1.15359       1.22974       1.18355       1.19872
  32   8 2340.0420    1.3309  0.9959 10.9325  0.0000  0.0184   0.0205   0.0477    0.0541   0.0000   440.5810     -0.863464       21.2595    -0.0383384      -1.96339       1.40823      0.898915       1.21239       1.30811       1.42399       1.45707       1.39711
  32   9 2507.2736    1.9097  0.9454 11.7129  0.0000  0.0174   0.0298   0.0472    0.0512   0.0000   440.8649      -1.74439       17.9881       1.62408      -1.16447      -1.16726      0.818716       1.13715       1.19962       1.31500       1.29004       1.29711
  32  10 2671.6435    2.5900  0.9191 12.2508  0.0000  0.0171   0.0398   0.0429    0.0551   0.0000   440.4657       1.13414       18.7270       1.94232      -3.02852      -2.04418      0.867629       1.13922       1.28027       1.40587       1.46519       1.38538
  32  11 2833.6871    3.2515  0.9279 12.7693  0.0001  0.0175   0.0503   0.0442    0.0541   0.0000   438.3787       1.29835       20.0926     -0.624451      -2.58945      -2.32131      0.795744       1.13487       1.20139       1.32606       1.31273       1.24985
  32  12 2992.7179    3.9787  0.9135 13.2181  0.0000  0.0163   0.0624   0.0449    0.0535   0.0000   439.9338      0.348067       15.6197     -0.145334      -1.84398      -1.24313      0.795109       1.07074       1.15235       1.25217       1.30756       1.26237
  32  13 3148.8534    4.1442  1.0061 13.4366  0.0000  0.0179   0.0632   0.0471    0.0548   0.0000   439.1415       2.18111       16.5685      0.139660      0.354924     -0.765406      0.895631       1.19627       1.33993       1.39283       1.44931       1.45937
  32  14 3303.3019    3.6637  1.5161 13.1162 -0.0023  0.0241   0.0472   0.0629    0.0548   0.0000   439.2415       2.80640       14.2291      -1.47750      -1.59936      -4.40914       1.10182       1.50386       1.68318       1.76182       1.78223       1.75569
  32  15 3456.6603    3.0423  2.1857 12.5662  0.0000  0.0289   0.0331   0.0783    0.0393   0.0000   441.1850       2.22805       10.9603      -5.14925       5.07918      -4.03606       1.35508       1.89871       2.00972       2.18113       2.23871       2.10789
  32  16 3609.3034    2.4326  3.6150 11.8724  0.0000  0.0373   0.0210   0.1021    0.0320   0.0000   441.4298     -0.516170       10.7526      -6.73965       5.49864      -4.72012       1.79518       2.39080       2.71141       2.80358       2.85858       2.78898
  32  17 3761.0670    1.9663  5.0779 11.4994 -0.0000  0.0489   0.0163   0.1344    0.0290   0.0000   430.6920       8.61799       16.1138      -5.36024      0.415936      -7.13499       2.34195       3.08598       3.53914       3.64392       3.72765       3.65149
  32  18 3912.2871    1.6109  7.1498 11.1227  0.0000  0.0633   0.0126   0.1782    0.0251   0.0000   438.7434       10.1748       11.5567      -2.97600      -9.96850     -0.842153       3.03845       4.03810       4.56720       4.80977       4.89412       4.84776
  32  19 4062.9202    1.2957  9.2670 10.9391  0.0000  0.0838   0.0107   0.2395    0.0230   0.0000   437.1910      -3.33082       9.26678      -2.03778      -5.11681      -7.09081       3.95679       5.26449       5.96978       6.24824       6.36614       6.32234
  32  20 4213.2765    1.0573 11.3184 10.8079  0.0008  0.1106   0.0095   0.3165    0.0222   0.0000   432.6750      -5.73419       8.02631       10.7014     -0.864743      -1.85773       5.25323       7.00094       7.94416       8.35283       8.65603       8.52527
  32  21 4362.7897    0.8578 13.9725 10.6142  0.0001  0.1513   0.0073   0.3943    0.0195   0.0000   445.9613      -7.39586       7.67233       6.21647      -4.08449       2.71333       7.05321       9.46682       10.7439       11.3128       11.1045       11.1658
  33   2 1193.8752    0.0636  0.0609  9.2341  0.0000  0.0131   0.0065   0.0196    0.0188   0.0000   440.6568      -1.43738       20.3324     -0.312111      -3.54821      0.205678      0.599766      0.743635      0.972889      0.800031      0.944150      0.831345
  33   3 1425.4115    0.1290  0.1012  9.1729  0.0000  0.0078   0.0070   0.0191    0.0200   0.0000   441.4548     -0.910480       21.0027     -0.112560      -2.85223     -0.268610      0.441345      0.592837      0.707156      0.700272      0.620998      0.568458
  33   4 1633.2136    0.2623  0.2240  9.2717  0.0000  0.0096   0.0081   0.0198    0.0244   0.0000   441.0227     -0.841530       21.6151    -0.0898036      -4.19904      0.849176      0.502546      0.599454      0.660372      0.733736      0.767976      0.746708
  33   5 1823.8218    0.4464  0.4095  9.4940  0.0000  0.0119   0.0100   0.0278    0.0325   0.0000   441.0174      0.736782       20.6768     -0.448093      -1.91277     -0.611715      0.554716      0.721426      0.842027      0.864938      0.920569      0.990869
  33   6 2007.6059    0.6814  0.5933  9.8505  0.0000  0.0136   0.0127   0.0327    0.0400   0.0000   440.4355     -0.526788       19.2176      -4.12540      -1.98423     -0.264710      0.649436      0.861919      0.933599       1.01999       1.05358       1.02686
  33   7 2187.3121    0.9981  0.8369 10.2221  0.0000  0.0164   0.0159   0.0410    0.0516   0.0000   441.8815      -2.30720       20.6989      0.168759     -0.906754     -0.416363      0.740931       1.02791       1.10390       1.15738       1.23965       1.25152
  33   8 2360.7895    1.4289  0.9630 11.0624  0.0000  0.0181   0.0220   0.0459    0.0517   0.0000   441.4337       1.20304       20.8505      -1.64276      -1.49445      -3.54074      0.820092       1.19599       1.22374       1.34667       1.43767       1.37942
  33   9 2529.1586    2.0010  1.0149 11.6805  0.0000  0.0186   0.0295   0.0459    0.0549   0.0000   440.9849      0.948860       17.8707     -0.489808      -3.05225      0.215510      0.851729       1.19831       1.27033       1.48697       1.37274       1.42938
  33  10 2695.0003    2.6117  0.9476 12.4621 -0.0004  0.0176   0.0402   0.0447    0.0493   0.0000   439.0538      -1.00359       18.4833       1.32739     -0.734223      -1.63945      0.856246       1.14609       1.21599       1.35749       1.42291       1.37094
  33  11 2858.5833    3.3991  0.9664 12.6675  0.0000  0.0171   0.0507   0.0439    0.0593   0.0000   440.7723    -0.0639252       16.3257      0.178111      -2.67183      -1.08806      0.820854       1.06935       1.14509       1.27545       1.28446       1.26843
  33  12 3018.8023    4.0334  0.8952 13.3036 -0.0002  0.0166   0.0625   0.0420    0.0507   0.0000   441.8702     -0.325339       12.9157     -0.425357     -0.331002      -2.59879      0.775118       1.06191       1.10796       1.23428       1.22078       1.21083
  33  13 3176.0376    4.1662  1.0586 13.3520  0.0001  0.0183   0.0620   0.0492    0.0575   0.0000   440.5869     -0.172651       15.5989      -1.69193       2.73455      -4.50497      0.882368       1.20985       1.27168       1.43690       1.43781       1.39266
  33  14 3331.3519    3.5371  1.7412 13.0321 -0.0000  0.0255   0.0434   0.0696    0.0460   0.0000   440.1047       2.74420       14.3706    -0.0828004       1.55603     -0.526308       1.18672       1.70928       1.81283       1.93690       2.01113       1.97452
  33  15 3485.7125    2.9031  2.4499 12.4856  0.0000  0.0308   0.0304   0.0818    0.0380   0.0000   439.6809     -0.346570       13.1387      -3.66637       3.29970      -3.11406       1.42932       1.90876       2.14702       2.25957       2.35448       2.28635
  33  16 3639.2699    2.2992  3.9505 11.8674 -0.0000  0.0397   0.0196   0.1116    0.0285   0.0000   438.0919      -3.64460       10.7336      -3.84996      -4.28489      -4.04517       1.85984       2.50632       2.79941       2.97473       3.11391       3.08669
  33  17 3791.7389    1.9292  5.8124 11.2751  0.0000  0.0503   0.0144   0.1433    0.0273   0.0000   440.7635      -2.03517       14.3169      -10.3731       1.22039      -4.37416       2.34928       3.12745       3.54130       3.61440       3.77991       3.76231
  33  18 3943.6628    1.5349  7.5287 11.0839  0.0000  0.0653   0.0120   0.1919    0.0239   0.0000   429.3913     -0.163015       8.46456      -4.39328       1.41661      -7.13151       3.03774       3.98529       4.54886       4.79845       4.89957       4.87580
  33  20 4245.4397    1.0189 12.3462 10.7395 -0.0005  0.1229   0.0084   0.3320    0.0209   0.0000   439.0625      -8.59571       12.3260      -4.05004      0.549998       10.0048       5.53318       7.47176       8.46321       9.03412       8.95792       8.98016
  33  21 4395.8812    0.8002 14.0307 10.5459 -0.0008  0.1582   0.0070   0.4053    0.0194   0.0000   439.8314      -19.9622       11.4931       9.23197       14.6545      -12.2002       7.07422       9.43848       10.9806       11.2797       11.4579       11.3265
  33  22 4545.7068    0.6009 15.3605 10.4653 -0.0068  0.2135   0.0066   0.5355    0.0174   0.0000   442.8462       8.61701       37.7219       27.5160      -5.23412      -17.3828       9.59825       12.8552       14.4129       15.5563       15.6850       15.3945
  34   2 1208.0102    0.0700  0.0705  9.2203  0.0000  0.0124   0.0062   0.0233    0.0187   0.0000   441.1829     -0.885877       20.7223     -0.445659      -4.95944       1.04444      0.543523      0.665986      0.917374      0.919989      0.797956      0.986972
  34   3 1441.1538    0.1491  0.0981  9.2428  0.0000  0.0075   0.0076   0.0170    0.0200   0.0000   441.0526     -0.304836       20.4507      0.249077      -2.59328     -0.645990      0.357036      0.427923      0.603870      0.535153      0.580044      0.578358
  34   4 1649.7244    0.2730  0.2310  9.3196  0.0000  0.0088   0.0082   0.0220    0.0243   0.0000   440.7456     -0.450012       20.0847      0.675173      -3.68806     -0.511840      0.473714      0.665892      0.772150      0.910094      0.866265      0.936249
  34   5 1841.2425    0.4586  0.4468  9.4812  0.0000  0.0129   0.0097   0.0275    0.0335   0.0000   440.2111     -0.887395       18.9880     -0.663578      -2.08713    -0.0949524      0.563263      0.780066      0.851683      0.888115      0.957799      0.922874
  34   6 2026.3265    0.7173  0.6582  9.8172  0.0000  0.0145   0.0127   0.0352    0.0427   0.0000   441.8230      -2.00186       19.3073      0.858795      -1.49562      -1.29459      0.613684      0.861351      0.926700      0.988726      0.995882      0.982855
  34   7 2207.0369    1.0095  0.7479 10.5725  0.0000  0.0151   0.0170   0.0400    0.0422   0.0000   442.3985       1.22861       19.1308     -0.193367      -2.53672      -2.48292      0.666469      0.927004      0.992092       1.10898       1.13743       1.06973
  34   8 2381.2115    1.5197  0.9813 11.0792  0.0000  0.0176   0.0225   0.0439    0.0536   0.0000   439.9163      0.398687       20.1471      -2.45944      -3.67359     -0.773779      0.786168       1.06078       1.17268       1.27434       1.26092       1.25443
  34   9 2550.6671    2.1024  0.9523 11.7524  0.0000  0.0168   0.0311   0.0440    0.0527   0.0000   441.1775      0.941085       19.4544      -1.76808      -2.72190      -1.26519      0.757927       1.02952       1.12740       1.18725       1.27233       1.21408
  34  10 2717.9747    2.8075  0.9878 12.3461  0.0000  0.0177   0.0410   0.0444    0.0549   0.0000   439.7124     -0.329656       17.1442     -0.473746      -2.82480      -2.89570      0.778667       1.12827       1.17893       1.25466       1.30221       1.28125
  34  11 2882.9000    3.4903  0.9669 12.7847 -0.0002  0.0170   0.0505   0.0428    0.0559   0.0000   439.8172       1.84483       17.8190      -2.56713      -1.06543      -5.54918      0.766032       1.02013       1.12230       1.20496       1.20265       1.22378
  34  12 3044.4415    4.1986  0.8842 13.3218  0.0000  0.0159   0.0640   0.0409    0.0502   0.0000   440.9145      0.287609       18.8886      -2.84270      -3.15999      -4.10748      0.756190       1.05597       1.13041       1.24556       1.27131       1.20379
  34  13 3202.8172    4.0191  1.1708 13.4152  0.0000  0.0200   0.0575   0.0533    0.0542   0.0000   440.0195      0.719122       13.1148      0.992872      0.713509      -4.58727      0.890136       1.22933       1.35966       1.45234       1.49619       1.47255
  34  14 3359.2709    3.5285  1.7329 12.8860  0.0000  0.0243   0.0421   0.0658    0.0481   0.0000   440.6707       1.01434       9.91216      0.155845     -0.561416      -3.24816       1.09672       1.53001       1.66422       1.75380       1.80817       1.78582
  34  15 3514.3985    2.7298  2.8192 12.3732  0.0001  0.0325   0.0265   0.0899    0.0343   0.0000   437.6741      -1.11422       13.6276      -2.37006       2.74855      0.471802       1.47116       2.01191       2.25956       2.31734       2.38521       2.35257
  34  16 3668.6523    2.2549  4.2629 11.7402  0.0000  0.0409   0.0181   0.1114    0.0276   0.0000   441.6435       4.98006       8.39362       1.02413       1.48431      -2.54801       1.83874       2.40615       2.82081       2.91074       2.95216       2.89354
  34  17 3821.8924    1.8471  6.1397 11.3183 -0.0002  0.0540   0.0138   0.1469    0.0254   0.0000   438.4762       7.81952       7.17551      -3.38309       4.23447      -4.67504       2.40711       3.24885       3.67633       3.83441       3.90280       3.88406
  34  18 3974.3853    1.4662  8.0390 11.0362  0.0000  0.0701   0.0111   0.1955    0.0228   0.0000   441.1740       11.1161       16.5176      -12.0151      -1.66189      -6.24380       3.15016       4.18032       4.84160       5.00232       5.13832       5.05593
  34  19 4126.2921    1.1949 10.0103 10.8540  0.0000  0.0919   0.0096   0.2564    0.0221   0.0000   431.0292      -2.68022       11.8721       2.20746      -6.14948      -15.6416       4.09932       5.41904       6.12372       6.57142       6.63288       6.57753
  34  20 4277.7633    0.9864 12.6710 10.7033  0.0004  0.1263   0.0078   0.3386    0.0203   0.0000   431.4290       4.55625       11.2446       2.64547      -16.4430      -11.1563       5.50309       7.46321       8.40384       8.94009       9.08345       9.03599
  34  21 4428.3985    0.7961 15.2130 10.5267  0.0022  0.1668   0.0066   0.4262    0.0181   0.0000   446.5040       11.7473       5.60509      -25.6840       23.6092       31.2166       7.19961       9.80729       10.8583       11.8396       11.8303       11.8401
  35   3 1456.6238    0.1506  0.1139  9.1694  0.0000  0.0072   0.0070   0.0180    0.0199   0.0000   441.0810     -0.194743       20.5554    -0.0106123      -3.05810     0.0597112      0.372978      0.502882      0.531782      0.570664      0.582492      0.643245
  35   4 1665.9278    0.2923  0.2551  9.2752  0.0000  0.0092   0.0081   0.0215    0.0248   0.0000   439.7074     -0.330466       21.1851      -1.10614      -3.39363      0.781234      0.436283      0.573396      0.668857      0.741157      0.749580      0.691928
  35   5 1858.4532    0.4790  0.4348  9.5255  0.0000  0.0117   0.0102   0.0288    0.0322   0.0000   440.6805      -1.31396       20.6119     -0.354584      -4.15334      0.485081      0.503932      0.715272      0.730707      0.797916      0.814948      0.825620
  35   6 2044.8156    0.7209  0.6763  9.7635 -0.0001  0.0143   0.0123   0.0344    0.0444   0.0000   440.0128      0.851240       21.2382      -1.82254      -3.59660       1.57635      0.650860      0.872294      0.941504       1.04142       1.13717       1.08474
  35   7 2226.4121    1.0927  0.9017 10.3249  0.0000  0.0162   0.0163   0.0424    0.0519   0.0000   442.1057      -1.11180       19.7500       1.63607      -5.20048      -1.56570      0.717103      0.979846       1.05813       1.13132       1.15518       1.19685
  35   8 2401.3317    1.5670  1.0416 11.0834  0.0000  0.0178   0.0223   0.0465    0.0545   0.0000   442.0842      0.163537       18.9466       1.06063      -2.73268    -0.0829915      0.784341       1.05674       1.18292       1.29793       1.30481       1.29003
  35   9 2571.8534    2.1590  1.0441 11.8464  0.0000  0.0183   0.0310   0.0455    0.0536   0.0000   440.4611     0.0109096       15.4043      0.495553      -3.72953      0.117399      0.788301       1.08702       1.16759       1.26124       1.33330       1.27720
  35  10 2740.5112    2.8688  0.9509 12.4338  0.0000  0.0170   0.0422   0.0428    0.0518   0.0000   439.8264      0.833443       18.9806      -1.84491      -1.35105      -3.62108      0.738866       1.02999       1.08004       1.18886       1.24474       1.24686
  35  11 2906.8159    3.6766  0.8684 12.9803 -0.0000  0.0153   0.0547   0.0394    0.0505   0.0000   439.8382      0.763366       19.0429      -2.02238    -0.0541988      -3.67094      0.705585      0.921389      0.998457       1.10598       1.09918       1.08407
  35  12 3069.5785    4.3002  0.9358 13.3282  0.0002  0.0165   0.0634   0.0421    0.0543   0.0000   440.3414      0.734499       16.9438      -4.39109      -2.02107      -2.96065      0.738625      0.980103       1.06613       1.14127       1.20004       1.19025
  35  13 3229.1397    4.0034  1.2914 13.2672  0.0000  0.0203   0.0537   0.0568    0.0514   0.0000   441.0199       4.76661       12.3092      -1.97476      -1.46896      -3.96611      0.884083       1.20953       1.33739       1.42762       1.43884       1.38756
  35  14 3386.6454    3.3786  1.8509 12.8723  0.0000  0.0258   0.0391   0.0677    0.0412   0.0000   440.9019      -1.21269       12.7206     -0.183211      -2.37856     -0.611546       1.09782       1.53420       1.68280       1.78326       1.84499       1.87715
  35  15 3542.7066    2.6129  3.0546 12.2411  0.0000  0.0342   0.0244   0.0929    0.0326   0.0000   441.9119      0.506464       14.4120      -1.23193       4.18464      -1.78695       1.44174       1.99652       2.18302       2.34470       2.37797       2.36793
  35  16 3697.7970    2.1583  4.4860 11.6301  0.0000  0.0416   0.0170   0.1168    0.0270   0.0000   437.8721      -5.62405       16.3891       3.44660      -4.87492      -8.76939       1.82217       2.44925       2.79768       2.88526       3.04278       3.03925
  35  17 3851.7622    1.7140  6.3003 11.2666 -0.0000  0.0559   0.0129   0.1526    0.0239   0.0000   436.4870      -4.24507       16.8366      -8.83202      -3.53480      -6.73212       2.39145       3.27719       3.69902       3.85675       3.97370       3.99504
  35  18 4005.0530    1.4179  8.6019 10.9858  0.0000  0.0752   0.0107   0.2075    0.0222   0.0000   434.9835     -0.739402       20.1815      -9.05382      -5.09588      -8.84757       3.22399       4.31010       4.93133       5.16307       5.28305       5.27012
  35  19 4157.4597    1.1736 11.0955 10.7678  0.0002  0.0987   0.0086   0.2770    0.0209   0.0000   434.1103      -1.32209       17.1911       9.02935      -11.2869      -4.81439       4.29257       5.65065       6.51413       6.89586       6.97869       6.97115
  35  20 4309.3064    0.9324 13.3582 10.6421 -0.0004  0.1346   0.0072   0.3582    0.0190   0.0000   445.4978      -5.22770       13.5973      -15.6633       4.26034       19.8648       5.70827       7.53121       8.79100       9.14408       9.24620       9.26369
  35  21 4460.6335    0.7261 15.3328 10.4919 -0.0017  0.1774   0.0065   0.4525    0.0174   0.0000   442.6218       12.2735       10.1487      0.988825      -11.6125      0.605619       7.56825       10.1457       11.6441       12.1898       12.5441       12.3341
  36   2 1235.6666    0.0822  0.0594  9.2106  0.0000  0.0092   0.0062   0.0142    0.0182   0.0000   441.4464     -0.386989       20.3343     -0.197512      -2.91902      0.426099      0.384566      0.543426      0.608785      0.610766      0.630284      0.651435
  36   3 1471.8315    0.1611  0.1394  9.2227  0.0000  0.0077   0.0066   0.0186    0.0201   0.0000   440.7318     -0.836617       20.1532      0.525480      -3.03583     0.0778072      0.345854      0.417475      0.537301      0.484315      0.558889      0.593485
  36   4 1681.8996    0.3048  0.2840  9.3468  0.0000  0.0093   0.0081   0.0243    0.0247   0.0000   441.1291     0.0600237       21.6770     -0.694553      -2.29312     -0.574698      0.412490      0.564906      0.626692      0.712841      0.725751      0.739997
  36   5 1875.4112    0.4999  0.5192  9.5272  0.0000  0.0124   0.0099   0.0327    0.0333   0.0000   440.5030     -0.544886       20.4079     0.0412246      -2.99815     -0.637617      0.524257      0.709255      0.767098      0.818646      0.859155      0.879156
  36   6 2063.1205    0.7549  0.6469  9.9653  0.0000  0.0136   0.0129   0.0340    0.0404   0.0000   440.8990     -0.916717       20.5831      -1.50723      -2.96120      0.101614      0.580269      0.788388      0.861759      0.923237      0.961972      0.937292
  36   7 2245.4948    1.1394  0.8835 10.4529  0.0002  0.0165   0.0169   0.0404    0.0507   0.0000   439.9435     -0.874996       20.8675     0.0384313      -3.66860      -1.17128      0.667635      0.933808       1.03094       1.12492       1.12088       1.11967
  36   8 2421.1211    1.6101  1.0042 11.2590 -0.0002  0.0173   0.0230   0.0453    0.0500   0.0000   440.2768     -0.608744       18.1923      -2.07396     -0.602060       1.42216      0.726389       1.01989       1.07381       1.22394       1.17778       1.17348
  36   9 2592.7283    2.3178  1.0260 11.9138  0.0000  0.0171   0.0328   0.0457    0.0533   0.0000   440.5379       1.61608       22.9080      -2.08495      -3.69153     -0.605999      0.740888       1.01260       1.08316       1.19528       1.22901       1.19041
  36  10 2762.6830    3.0292  0.9594 12.5017 -0.0000  0.0167   0.0433   0.0411    0.0534   0.0000   441.5936      -1.80187       19.3732      0.831315      -3.77619      -2.17139      0.742612      0.946068       1.06979       1.15914       1.21158       1.18618
  36  11 2930.2709    3.8873  0.9681 12.8517  0.0000  0.0164   0.0546   0.0414    0.0570   0.0000   442.0122     0.0215861       18.0098       1.64078      -3.75960      -3.62382      0.695061      0.976885       1.05455       1.17220       1.13536       1.17296
  36  12 3094.2945    4.1905  0.9588 13.5132  0.0000  0.0170   0.0618   0.0444    0.0491   0.0000   440.5161      -1.45664       17.0615      -1.46757      -3.41202      -2.84337      0.723639      0.990728       1.06038       1.15832       1.25020       1.24723
  36  13 3255.0866    3.9449  1.3656 13.3143 -0.0008  0.0214   0.0512   0.0562    0.0479   0.0000   440.5384      0.897443       14.9882      -3.33655      -1.39314     -0.970103      0.887686       1.22510       1.35134       1.43343       1.51251       1.48450
  36  14 3413.6791    3.3775  2.0494 12.6183  0.0000  0.0255   0.0352   0.0679    0.0394   0.0000   439.5470      0.427137       12.7789      -5.77854     -0.768709      -1.44264       1.08946       1.48911       1.61747       1.71691       1.79704       1.75521
  36  15 3570.7403    2.5896  3.3981 12.0731  0.0000  0.0343   0.0225   0.0945    0.0317   0.0000   440.5503    -0.0521630       13.8611      -7.11215      -1.28292      -4.77483       1.47160       1.98587       2.23392       2.35157       2.47584       2.42677
  36  16 3726.5730    2.0845  4.9500 11.5592  0.0000  0.0445   0.0157   0.1204    0.0255   0.0000   437.0187     -0.209173       15.6465      -4.07586      0.739562      -8.94709       1.87629       2.51215       2.85334       2.97789       3.10143       3.06947
  36  17 3881.3547    1.6810  6.8427 11.2169 -0.0010  0.0574   0.0123   0.1626    0.0231   0.0000   439.3637       3.40374       24.8556      -8.10001      -3.51975      -5.20092       2.42627       3.30143       3.70184       3.96015       4.13801       4.11177
  36  18 4035.3013    1.3544  8.9188 11.0469 -0.0001  0.0781   0.0106   0.2204    0.0214   0.0000   440.5081     -0.836883       10.9089      -11.9386     -0.763464      -13.6241       3.32372       4.40891       5.01011       5.34998       5.49784       5.44799
  36  19 4188.5386    1.1297 11.6593 10.7553  0.0001  0.1067   0.0080   0.2877    0.0204   0.0000   445.1799       7.21237       12.7141       5.82352       5.59193     -0.436768       4.44218       6.06661       6.82317       7.17424       7.39084       7.33413
  36  20 4340.9890    0.8550 13.1692 10.6530  0.0001  0.1399   0.0070   0.3682    0.0187   0.0000   441.9580      -2.18667       4.17778       12.6878      -3.72985      -15.5908       5.82773       7.83180       8.89566       9.45248       9.73180       9.65074
  37   2 1249.1924    0.0842  0.0547  9.1955  0.0000  0.0084   0.0069   0.0137    0.0179   0.0000   441.5030     -0.412824       20.6348     -0.288307      -2.43003     -0.114173      0.365333      0.493451      0.514917      0.578869      0.597178      0.558632
  37   3 1486.8065    0.1768  0.1363  9.1473  0.0000  0.0067   0.0068   0.0162    0.0200   0.0000   441.0612     -0.399106       20.3202     -0.164349      -2.44591      0.199455      0.296995      0.397356      0.456092      0.472253      0.442880      0.456297
  37   4 1697.5929    0.3236  0.2872  9.3037  0.0000  0.0093   0.0082   0.0219    0.0252   0.0000   441.4246     0.0706523       20.7030      0.294861      -2.54710     -0.801356      0.389639      0.520593      0.586638      0.639662      0.666139      0.671455
  37   5 1892.2234    0.5357  0.4778  9.6143  0.0002  0.0115   0.0106   0.0293    0.0334   0.0000   440.7703      -1.93865       19.7172     -0.268498      -4.30295     0.0510166      0.490189      0.660037      0.743639      0.809575      0.838532      0.876592
  37   6 2081.1256    0.8202  0.6863  9.8711  0.0000  0.0137   0.0133   0.0337    0.0448   0.0000   440.6427      0.253678       20.7513      -2.18048      -3.62639       1.79600      0.556070      0.786770      0.859091      0.897690      0.953216      0.907359
  37   7 2264.3399    1.2001  0.8628 10.7269  0.0000  0.0159   0.0181   0.0402    0.0466   0.0000   439.6175     -0.498851       20.8140      0.906402      -4.88126     -0.112110      0.656900      0.902433      0.968326       1.07176       1.13773       1.11135
  37   8 2440.6797    1.6847  1.1244 11.3502  0.0000  0.0189   0.0233   0.0486    0.0540   0.0000   439.9490      -1.29015       17.2851     0.0205209      -2.92379     -0.269233      0.759306       1.06843       1.14647       1.24771       1.28125       1.24730
  37   9 2613.3225    2.3299  1.0215 12.0215  0.0000  0.0172   0.0328   0.0457    0.0520   0.0000   440.4433     -0.782436       18.8976       2.02128      -1.91333      -3.85647      0.713955      0.990366       1.07489       1.15766       1.23018       1.16913
  37  10 2784.5251    3.1331  0.9258 12.6778  0.0000  0.0157   0.0452   0.0411    0.0489   0.0000   442.5769      0.129070       18.5824      -1.23639      -1.10862     -0.654025      0.691558      0.921080       1.02496       1.12246       1.13007       1.13452
  37  11 2953.2905    4.0018  0.8965 13.1267  0.0000  0.0154   0.0579   0.0395    0.0490   0.0000   440.8229      0.126143       15.9662      0.650845      0.621492      -1.07552      0.629898      0.884289      0.930490       1.01509       1.03587       1.03505
  37  12 3118.4879    4.3435  1.0736 13.3074  0.0000  0.0174   0.0598   0.0455    0.0561   0.0000   439.2083       1.81156       16.4856      0.637657      -1.97662      -1.75778      0.737417       1.00759       1.08565       1.18644       1.25447       1.23869
  37  13 3280.6117    3.9509  1.4522 13.1222  0.0000  0.0217   0.0481   0.0544    0.0480   0.0000   441.6646       1.12590       15.9064      -1.51512      0.660511      -3.41375      0.901096       1.23406       1.33740       1.43180       1.54298       1.49998
  37  14 3440.3663    3.2396  2.1369 12.6454 -0.0000  0.0261   0.0333   0.0713    0.0361   0.0000   440.1867      0.259021       11.4851      -2.28916       2.26076      -5.10925       1.05882       1.43972       1.62287       1.72171       1.76131       1.72018
  37  15 3598.3839    2.4658  3.5666 12.0137  0.0000  0.0356   0.0207   0.0952    0.0295   0.0000   441.4780       3.19579       11.9321      -1.11357      -1.47820      -2.66437       1.47174       2.03100       2.23600       2.40075       2.50228       2.50095
  37  16 3755.0266    1.9761  5.2652 11.5196 -0.0000  0.0464   0.0147   0.1278    0.0243   0.0000   439.7952       2.60725       16.8308      -5.12034     0.0702303      -1.93368       1.92692       2.56461       2.92424       3.09470       3.19904       3.16935
  37  17 3910.6699    1.5966  7.3409 11.1887  0.0000  0.0611   0.0116   0.1719    0.0219   0.0000   441.2641       1.56437       17.9517      -8.76921       3.35905     -0.461591       2.57967       3.39567       3.97727       4.11664       4.26195       4.22496
  37  18 4065.2925    1.3017  9.3466 10.9945 -0.0000  0.0824   0.0101   0.2310    0.0216   0.0000   431.8193    -0.0576123       18.3078      -11.0487      -1.63266      -1.09565       3.37311       4.62663       5.09811       5.49776       5.71343       5.58128
  37  20 4372.2228    0.8428 14.2111 10.6118 -0.0005  0.1488   0.0066   0.3804    0.0178   0.0000   425.5086      -4.40538       21.3919       12.3475      -26.2720      -6.84951       5.97218       7.99865       9.19148       9.73836       9.82544       9.87720
  38   3 1501.5489    0.1693  0.1692  9.2487  0.0000  0.0083   0.0063   0.0199    0.0199   0.0000   441.1814     -0.643463       20.6450     -0.282067      -3.09874       1.32288      0.342019      0.417848      0.472241      0.537527      0.523235      0.513713
  38   4 1713.0265    0.3380  0.2957  9.3464  0.0000  0.0096   0.0083   0.0213    0.0256   0.0000   440.7659      0.688034       20.5263      0.219925      -2.72288    -0.0229932      0.428463      0.581161      0.623279      0.679651      0.712828      0.734271
  38   5 1908.7882    0.5561  0.5047  9.5689  0.0000  0.0114   0.0105   0.0288    0.0349   0.0000   440.7480      -1.22586       20.4069    -0.0397047      -3.72545      -1.45964      0.493976      0.625234      0.706861      0.757289      0.788169      0.804042
  38   6 2098.9472    0.8362  0.6854 10.1710 -0.0000  0.0136   0.0137   0.0339    0.0401   0.0000   441.3217     0.0889179       21.1779      -1.06952      -1.34030     -0.553392      0.586993      0.766578      0.841015      0.944616      0.940050      0.904825
  38   7 2282.9355    1.2134  0.9727 10.6965  0.0000  0.0164   0.0172   0.0440    0.0479   0.0000   439.3325     -0.735619       20.5264      -1.51134      -2.54539       2.83152      0.664017      0.865336      0.973452       1.06238       1.09229       1.04705
  38   8 2459.9792    1.8110  1.1105 11.1588  0.0000  0.0181   0.0236   0.0452    0.0592   0.0000   441.0217      -1.29480       19.0362     -0.414283      -2.62657     -0.672419      0.689636       1.01282       1.06983       1.14649       1.21688       1.20934
  38   9 2633.6958    2.4114  0.9849 12.1546  0.0000  0.0163   0.0343   0.0442    0.0508   0.0000   439.6581       1.01207       22.7076     -0.172818      -2.71708      -1.59566      0.689798      0.918962       1.00577       1.07555       1.14184       1.14122
  38  10 2806.0626    3.3352  0.9510 12.6866  0.0000  0.0157   0.0465   0.0410    0.0510   0.0000   440.7122      0.148033       21.7552    0.00456480      -3.02531      -2.87025      0.636271      0.855567      0.930234       1.03198       1.02421       1.01777
  38  11 2975.9000    3.9931  0.9914 13.1655  0.0000  0.0163   0.0555   0.0429    0.0513   0.0000   441.7081      0.432121       18.3365     0.0132778     -0.404674      -2.71503      0.670460      0.923732      0.997421       1.07445       1.11342       1.10119
  38  12 3142.3327    4.3367  1.0814 13.2542 -0.0008  0.0179   0.0575   0.0439    0.0569   0.0000   440.5903       1.41622       15.1488      -3.11928      -2.11020      -5.75901      0.702061       1.01307       1.07840       1.13656       1.18783       1.21198
  38  13 3305.6696    3.8111  1.5112 13.1430 -0.0000  0.0215   0.0452   0.0573    0.0432   0.0000   439.6310      0.621715       17.7649       1.58702      0.464377      -2.63149      0.886601       1.20442       1.30601       1.43879       1.51625       1.50807
  38  14 3466.6763    3.0551  2.3944 12.5353  0.0000  0.0273   0.0296   0.0748    0.0341   0.0000   442.8495       1.85200       12.2045      0.207042       6.25912      -5.20344       1.14090       1.47993       1.73629       1.76265       1.87234       1.88599
  38  15 3625.7385    2.3748  4.1739 11.8348  0.0000  0.0379   0.0182   0.1035    0.0270   0.0000   438.3706       2.21851       16.3720      -1.72330      -4.44342      -1.26405       1.53151       2.04640       2.31380       2.48131       2.55766       2.53572
  38  16 3783.2743    1.9652  6.0725 11.3269  0.0000  0.0489   0.0133   0.1348    0.0238   0.0000   441.1609      0.892710       13.4421      -8.01028       3.36919      -8.01966       1.98712       2.63328       3.01439       3.14037       3.34506       3.35672
  38  17 3939.7012    1.5575  7.7479 11.1296  0.0000  0.0642   0.0110   0.1769    0.0218   0.0000   440.7307      -1.71402       18.9405       3.24655       5.13321      -5.54375       2.56500       3.43877       3.95722       4.14151       4.25650       4.31414
  38  18 4094.9339    1.2625 10.1085 10.9770  0.0000  0.0903   0.0094   0.2434    0.0208   0.0000   441.5544      -8.72758       10.7082      -8.61233     -0.383316       6.86676       3.58643       4.86429       5.57443       5.85386       6.16838       6.13518
  38  20 4403.5414    0.8193 15.0916 10.5883  0.0012  0.1561   0.0063   0.4028    0.0168   0.0000   437.5654       4.90889       41.6305      -29.6099       17.9723       11.5720       6.18616       8.19543       9.44591       9.99167       10.3058       10.3431
  39   3 1516.0423    0.1894  0.1457  9.2026  0.0000  0.0071   0.0068   0.0158    0.0200   0.0000   441.1372      0.582842       20.4087     -0.509279      -1.83365      0.319664      0.298238      0.379779      0.429975      0.468320      0.498448      0.517778
  39   4 1728.2441    0.3494  0.3548  9.3265  0.0000  0.0110   0.0079   0.0241    0.0267   0.0000   441.6865     -0.208213       21.2556     -0.970567      -2.12893      0.511691      0.412144      0.586683      0.635591      0.695329      0.666930      0.683698
  39   5 1925.1984    0.5854  0.5225  9.6568  0.0000  0.0120   0.0108   0.0289    0.0350   0.0000   440.7201    -0.0934636       20.7867     -0.449845      -2.44447     -0.528215      0.506267      0.691601      0.762912      0.811575      0.800606      0.797396
  39   6 2116.5660    0.8559  0.7604 10.0971  0.0002  0.0147   0.0132   0.0364    0.0426   0.0000   443.1479      -1.05243       20.1640     -0.818653      -1.38979     -0.492742      0.566740      0.806474      0.866459      0.941734      0.963223      0.954737
  39   7 2301.2301    1.2634  1.0092 10.7370 -0.0000  0.0172   0.0176   0.0448    0.0485   0.0000   440.7845     -0.876219       18.7044      -1.50319      -3.82617      0.456575      0.631964      0.916335      0.947335       1.10625       1.07385       1.07734
  39   8 2479.0918    1.8372  1.0481 11.5629  0.0000  0.0168   0.0254   0.0464    0.0497   0.0000   441.6099     -0.150111       21.6396      -1.46472      -2.56576      -1.33829      0.685969      0.924773       1.03246       1.09684       1.16626       1.17628
  39   9 2653.8538    2.5732  0.9695 12.2422 -0.0005  0.0166   0.0355   0.0405    0.0507   0.0000   442.9813     -0.993866       19.7744      -3.70095      -2.36383      -2.19763      0.654765      0.904527      0.986612       1.08475       1.12411       1.10172
  39  10 2827.2775    3.3623  0.9780 12.7348  0.0000  0.0157   0.0464   0.0422    0.0499   0.0000   440.1376      0.964625       17.6680     -0.584378      -2.90783      -2.28301      0.638164      0.876352      0.951311       1.03254       1.07050       1.04419
  39  11 2998.1269    4.0795  0.9332 13.2583 -0.0000  0.0157   0.0571   0.0401    0.0485   0.0000   440.5300      0.754696       19.0713      -2.62978      -2.33833      -2.21266      0.610855      0.861924      0.931754       1.04249       1.01754       1.02235
  39  12 3165.7150    4.2386  1.1082 13.4533 -0.0004  0.0179   0.0570   0.0464    0.0503   0.0000   440.3670      0.911577       17.9488      -1.03416      -1.71590      -2.06773      0.706994      0.947958       1.06662       1.09816       1.17749       1.12003
  39  13 3330.3828    3.6472  1.7638 12.8773  0.0004  0.0231   0.0393   0.0600    0.0415   0.0000   441.0092       1.75235       14.8056      0.955443      -1.11698      -6.71193      0.914357       1.24781       1.38309       1.50375       1.59497       1.59729
  39  14 3492.6086    2.9100  2.6708 12.4224  0.0000  0.0291   0.0265   0.0794    0.0313   0.0000   439.8856       1.43563       14.2776      -1.30468       4.32910      -4.45518       1.12559       1.50703       1.70644       1.84270       1.90912       1.87014
  39  15 3652.6899    2.3084  4.3797 11.7062  0.0006  0.0383   0.0167   0.1040    0.0255   0.0000   438.9642       1.59305       12.6391      -1.34899    -0.0902493       4.98652       1.49658       2.01645       2.28059       2.46390       2.51143       2.54004
  39  16 3811.1050    1.8304  6.0053 11.3615  0.0000  0.0507   0.0129   0.1374    0.0230   0.0000   437.7931      -1.62612       16.4497       1.50945      -9.64440      -2.63802       1.95653       2.71780       3.02118       3.24354       3.29573       3.30684
  39  17 3968.3025    1.5002  8.4400 11.0854  0.0000  0.0694   0.0104   0.1924    0.0211   0.0000   438.2859       3.40109       22.1655      -9.47865      -5.34180      -12.2131       2.71724       3.64966       4.18604       4.36197       4.57131       4.58189
  39  18 4124.5291    1.2105 10.6365 10.9185  0.0003  0.0944   0.0085   0.2556    0.0198   0.0000   430.3081       1.46486       15.9773      -1.65641      0.400936      -7.45023       3.61144       4.89120       5.61511       5.94327       6.04598       6.14044
  39  19 4279.6825    0.9425 12.7172 10.7672  0.0000  0.1281   0.0068   0.3316    0.0175   0.0000   439.7237      -2.98064       19.5900      -2.91917      -17.9518     0.0207126       4.83059       6.54661       7.59746       7.94838       8.13991       8.19908
  40   2 1288.7308    0.0931  0.1038  9.1620  0.0000  0.0083   0.0056   0.0238    0.0178   0.0000   440.6359      0.197225       20.6767      0.337309      -3.79317      0.693407      0.355146      0.450613      0.504027      0.519327      0.598726      0.641930
  40   3 1530.3164    0.2158  0.1508  9.2055  0.0000  0.0063   0.0075   0.0169    0.0203   0.0000   442.2322     -0.774902       20.5741      0.118944      -3.33748     -0.764736      0.280729      0.352094      0.393234      0.456567      0.492965      0.537151
  40   4 1743.2464    0.3641  0.3441  9.3152  0.0000  0.0094   0.0082   0.0248    0.0263   0.0000   441.4008      -1.36530       20.6562       1.29662      -3.43699     -0.798383      0.370964      0.507396      0.567709      0.577870      0.656382      0.652582
  40   5 1941.3863    0.6072  0.5826  9.6110  0.0000  0.0124   0.0104   0.0310    0.0367   0.0000   441.5508     -0.424109       19.9325      -1.02820      -2.65767      -2.01864      0.471797      0.627644      0.745101      0.763672      0.797140      0.825487
  40   6 2133.9579    0.8849  0.7601 10.1864  0.0000  0.0140   0.0135   0.0369    0.0416   0.0000   441.7432     -0.150539       19.1060       1.35200      -2.60663     -0.196482      0.537785      0.754428      0.806950      0.913426      0.931175      0.953222
  40   7 2319.2873    1.3401  1.0121 10.8668  0.0000  0.0166   0.0185   0.0450    0.0488   0.0000   441.2068      0.198754       21.1506     -0.127723      -2.77260      -1.42316      0.633885      0.881858      0.958525       1.05809       1.10737       1.11744
  40   8 2497.8722    1.9146  1.1497 11.5980  0.0000  0.0183   0.0254   0.0478    0.0517   0.0000   440.9340      0.295168       20.8588      0.390470      -3.11565      -3.48853      0.696568      0.953168       1.02588       1.12635       1.22212       1.20558
  40   9 2673.7893    2.6554  1.1111 11.9882  0.0000  0.0174   0.0339   0.0435    0.0580   0.0000   439.7786      0.375688       18.8760      -1.75477      -1.91558      -1.83335      0.657566      0.898671       1.02930       1.06215       1.13349       1.12083
  40  10 2848.2447    3.4797  0.9425 12.9443  0.0000  0.0157   0.0486   0.0408    0.0463   0.0000   440.4871       1.10533       20.2918     -0.688436      -2.09445      -2.84242      0.606563      0.833905      0.897153       1.02019       1.03856       1.00638
  40  11 3020.0508    4.1994  0.9190 13.3592  0.0000  0.0155   0.0589   0.0401    0.0474   0.0000   440.5188    -0.0536310       16.2847    -0.0592867      -1.49679      -2.91136      0.582449      0.809318      0.853793      0.952421      0.946554      0.932555
  40  12 3188.7036    4.2784  1.2508 13.3752  0.0000  0.0186   0.0545   0.0506    0.0511   0.0000   440.9184       2.69621       17.9308      -1.34436     -0.393279      -2.66882      0.737707      0.986977       1.09935       1.18822       1.27571       1.27264
  40  13 3354.6404    3.5930  1.6768 13.0619  0.0000  0.0225   0.0403   0.0605    0.0394   0.0000   438.2058     -0.758204       19.6874       1.58608      -3.82924      -4.78119      0.859559       1.18416       1.28388       1.38821       1.48185       1.46816
  40  14 3518.1127    2.7441  2.7742 12.4253  0.0000  0.0300   0.0246   0.0823    0.0288   0.0000   443.0532      0.282879       14.1999     0.0553176       1.24661      -2.12168       1.13792       1.55635       1.72794       1.84076       1.88298       1.88918
  40  15 3679.3718    2.2153  4.6948 11.6679  0.0000  0.0403   0.0158   0.1099    0.0240   0.0000   439.5760       1.02173       17.5494      -6.99263      -4.15856       1.33582       1.54922       2.10181       2.40698       2.53533       2.66603       2.67283
  40  16 3838.6561    1.7887  6.6972 11.3100  0.0000  0.0533   0.0122   0.1487    0.0217   0.0000   440.1050      0.320783       16.0342      -2.33697       1.28738       1.05706       2.04100       2.75512       3.09204       3.25297       3.45287       3.40203
  40  17 3996.6064    1.3991  8.5852 11.1023 -0.0005  0.0738   0.0100   0.2051    0.0203   0.0000   435.1537     -0.912827       16.8845     -0.181207      -10.4806      -9.57995       2.72339       3.70719       4.23816       4.49970       4.60413       4.60115
  40  18 4153.6808    1.1710 11.3780 10.8653  0.0001  0.1019   0.0077   0.2711    0.0189   0.0000   428.3586      -7.13738       23.6567       9.04865       2.51667      -5.67026       3.76479       5.18578       5.89463       6.22755       6.41032       6.42907
  40  19 4309.3602    0.9150 12.9774 10.7026 -0.0008  0.1294   0.0065   0.3330    0.0175   0.0000   435.1305      -1.62030       18.6033      -13.2549      -2.02932      -7.86827       4.89307       6.57932       7.40351       7.94836       8.20035       8.29913
  41   2 1301.5633    0.1000  0.0694  9.1442  0.0000  0.0080   0.0060   0.0129    0.0173   0.0000   441.7057     -0.493767       20.5989      0.418780      -3.68140     -0.417880      0.390467      0.424746      0.488814      0.536239      0.492978      0.489989
  41   3 1544.3509    0.2095  0.1864  9.1741  0.0000  0.0086   0.0066   0.0178    0.0206   0.0000   441.3745     -0.377427       20.7247     -0.249210      -3.54487     -0.473221      0.359902      0.534473      0.599797      0.677824      0.665254      0.686927
  41   4 1758.0428    0.3919  0.3557  9.2988  0.0000  0.0098   0.0084   0.0227    0.0275   0.0000   441.2256     -0.994671       19.3907     -0.523484      -2.62740      0.272261      0.389423      0.504930      0.582144      0.612246      0.649491      0.646582
  41   5 1957.4632    0.6202  0.5801  9.6874  0.0000  0.0126   0.0105   0.0293    0.0350   0.0000   441.0050     -0.632133       21.1481      0.417038      -3.93711       1.08033      0.467491      0.629774      0.735002      0.780291      0.801473      0.829129
  41   6 2151.1101    0.9283  0.8237 10.1517  0.0000  0.0145   0.0134   0.0370    0.0430   0.0000   440.4832     -0.120670       20.0720      0.683564      -2.24685      -1.27115      0.545221      0.766676      0.843853      0.859449      0.934511      0.907326
  41   7 2337.1797    1.4088  1.0203 10.9535  0.0000  0.0164   0.0189   0.0435    0.0471   0.0000   441.7461     -0.253639       20.6673     -0.949828      -2.16159     -0.405879      0.613788      0.833595      0.928799      0.985498       1.03453       1.02148
  41   8 2516.5220    1.9738  1.2351 11.3951  0.0000  0.0188   0.0245   0.0483    0.0553   0.0000   440.8850      0.512548       21.2539       1.81793      -3.82353      -1.20291      0.677698      0.953737       1.01845       1.14219       1.18204       1.15658
  41   9 2693.4854    2.7168  1.1433 12.2451  0.0000  0.0177   0.0350   0.0472    0.0513   0.0000   441.6323     -0.586407       18.5538      -2.68934      -2.01107     -0.876586      0.623985      0.897442      0.954869       1.06368       1.09900       1.10899
  41  10 2868.9696    3.5273  0.9543 12.9021  0.0000  0.0160   0.0478   0.0391    0.0478   0.0000   441.3750     -0.341461       20.3758       1.03300      -2.20987      -2.28143      0.597226      0.839422      0.896051      0.977517       1.01978       1.02222
  41  11 3041.6298    4.2795  1.0146 13.3112  0.0000  0.0160   0.0571   0.0418    0.0483   0.0000   440.3858      0.495279       19.2424     -0.409796      -3.18996      -2.91953      0.613034      0.827238      0.905402      0.970304      0.979112       1.01037
  41  12 3211.3346    4.2730  1.2714 13.2868  0.0000  0.0190   0.0526   0.0490    0.0489   0.0000   440.1126      -1.92629       19.2297      0.568958      -1.53380      -3.02342      0.699441      0.989163       1.08136       1.14976       1.21399       1.21139
  41  13 3378.5316    3.5481  1.8697 12.8454  0.0000  0.0229   0.0371   0.0635    0.0371   0.0000   441.8214      0.776478       15.7756       2.35203       2.33522      -4.87241      0.873470       1.20249       1.34313       1.43972       1.51206       1.56871
  41  14 3543.2227    2.7440  3.2808 12.1418 -0.0000  0.0314   0.0218   0.0865    0.0271   0.0000   438.1039     -0.789728       11.9872      -1.06218       3.87540      -4.02936       1.16510       1.59911       1.78587       1.88933       1.99190       1.96920
  41  15 3705.5501    2.1425  4.8956 11.6005  0.0003  0.0417   0.0148   0.1127    0.0226   0.0000   443.9466       6.30197       11.2467      -6.47750      -1.51434       1.73045       1.52667       2.11214       2.37596       2.51459       2.61894       2.60884
  41  16 3865.8840    1.7143  6.8930 11.2728  0.0000  0.0554   0.0117   0.1538    0.0213   0.0000   438.9624      -3.06114       18.5929     -0.824591      -5.06236       4.24055       2.05766       2.76880       3.14449       3.38506       3.49525       3.56230
  41  17 4024.6926    1.3941  9.3976 11.0376  0.0006  0.0790   0.0095   0.2166    0.0200   0.0000   442.6732       1.38687       15.3443      0.771510      -3.87819      -5.38201       2.88190       3.95652       4.42462       4.75261       4.97628       4.98869
  41  18 4182.4159    1.0895 11.3480 10.8522 -0.0010  0.1057   0.0074   0.2779    0.0183   0.0000   437.2077       7.50827       29.2040      0.326925      -1.84605      -11.9037       3.84207       5.29455       5.85739       6.41738       6.55654       6.64842
  41  19 4338.7711    0.9197 14.6919 10.6016  0.0013  0.1393   0.0061   0.3572    0.0164   0.0000   451.3285      -6.56083       10.8843       10.0244      -7.49479      -26.0169       5.03917       6.80491       7.79016       8.34454       8.54697       8.68973
  42   2 1314.2248    0.0926  0.1044  9.1607  0.0000  0.0084   0.0054   0.0227    0.0174   0.0000   441.5178     -0.650308       21.3090      0.610671      -2.93144      0.353716      0.300895      0.411784      0.478866      0.524975      0.485650      0.617884
  42   3 1558.1982    0.2113  0.1858  9.1945  0.0000  0.0073   0.0065   0.0175    0.0200   0.0000   442.1065     -0.186963       20.4923     -0.121630      -3.33822     -0.187799      0.311970      0.410030      0.462623      0.440696      0.493506      0.540207
  42   4 1772.5997    0.4052  0.4356  9.3249  0.0000  0.0116   0.0079   0.0254    0.0286   0.0000   441.7736     -0.322828       21.6227     -0.277529      -3.33487      0.254306      0.419520      0.591258      0.608304      0.645796      0.693183      0.720106
  42   5 1973.3416    0.6620  0.6051  9.6540  0.0000  0.0118   0.0108   0.0307    0.0373   0.0000   440.8633     -0.680055       20.4117     -0.357534      -2.55062      -1.62822      0.444257      0.598243      0.653167      0.735485      0.764755      0.759656
  42   6 2168.0857    1.0041  0.7979 10.1901  0.0000  0.0139   0.0143   0.0344    0.0435   0.0000   441.0870      0.338740       20.6906      -1.28064      -2.20795       1.16203      0.496397      0.708488      0.762761      0.823907      0.894361      0.901939
  42   7 2354.8199    1.4461  0.9769 11.0939  0.0001  0.0156   0.0197   0.0425    0.0455   0.0000   442.5444      -1.06395       18.0096     -0.924402      -1.05687    -0.0978896      0.602142      0.795219      0.876021      0.980147       1.00498       1.02974
  42   8 2535.0452    2.0407  1.0997 11.7265 -0.0001  0.0173   0.0266   0.0452    0.0496   0.0000   440.4470     -0.397662       20.1072     -0.603249      -3.71656      0.599742      0.619686      0.882809      0.937021       1.03567       1.06865       1.11924
  42   9 2713.0378    2.7866  1.1077 12.1994  0.0000  0.0167   0.0353   0.0439    0.0532   0.0000   440.6202       1.50557       21.5454     -0.974453      -2.19228      0.932766      0.603579      0.820519      0.898031      0.970851       1.05570       1.05736
  42  10 2889.4073    3.6709  0.9320 13.0781  0.0000  0.0151   0.0501   0.0399    0.0452   0.0000   439.8858     -0.125848       20.6009     -0.614196      -1.44324      -2.45540      0.543755      0.742358      0.847952      0.875336      0.939773      0.939823
  42  11 3062.9680    4.2966  1.0395 13.3255  0.0000  0.0164   0.0561   0.0419    0.0498   0.0000   440.8063       1.14778       20.4212     -0.389608      -2.33585      -2.88835      0.603507      0.847391      0.894641      0.973337       1.03805       1.04950
  42  12 3233.6482    4.1845  1.2609 13.4776 -0.0002  0.0193   0.0527   0.0501    0.0463   0.0000   441.8006      0.932020       19.0088      -2.96141      -1.35407      -2.69289      0.685892      0.973176       1.03842       1.12250       1.15404       1.18124
  42  13 3402.0117    3.4508  2.0434 12.8335  0.0002  0.0237   0.0343   0.0670    0.0341   0.0000   440.4670     -0.404016       16.4294      -1.87383     -0.394624      -5.29681      0.883991       1.16769       1.31781       1.41604       1.49835       1.48596
  42  14 3567.9936    2.6199  3.6550 12.0427 -0.0000  0.0334   0.0196   0.0907    0.0254   0.0000   440.3829       1.43152       13.7117       1.59107       1.25122      -7.30118       1.20415       1.64722       1.84281       1.98543       2.04354       2.02788
  42  15 3731.5148    2.1075  5.3562 11.5240  0.0000  0.0439   0.0140   0.1189    0.0222   0.0000   438.7652       5.16097       11.6486      -2.15149      -2.53064      -6.43061       1.55771       2.13811       2.45407       2.53646       2.71854       2.70107
  42  16 3892.7685    1.6517  7.4693 11.2564  0.0000  0.0599   0.0112   0.1649    0.0207   0.0000   438.2873       6.51963       17.1984       4.20903       3.33800      -6.74564       2.17156       2.92828       3.38893       3.58591       3.68203       3.73554
  42  17 4052.5274    1.3313  9.8684 11.0000 -0.0007  0.0832   0.0086   0.2289    0.0197   0.0000   440.9848       4.40598       9.91743      -5.75701      -5.65450      -16.0913       2.98013       4.06466       4.55049       4.95321       5.05997       5.09779
  42  18 4210.8764    1.0781 11.8757 10.8529  0.0010  0.1083   0.0071   0.2875    0.0177   0.0000   431.4850       2.69838       7.24931      -10.6648      -14.1663      -8.50900       3.86691       5.31176       6.03603       6.45674       6.62890       6.71832
  43   2 1326.7311    0.1089  0.0876  9.1297  0.0000  0.0070   0.0056   0.0158    0.0171   0.0000   441.3059     -0.359162       21.3881      0.169316      -2.86879      0.529468      0.268205      0.366360      0.429843      0.446842      0.472571      0.507459
  43   3 1571.7960    0.2400  0.1866  9.2138  0.0000  0.0071   0.0071   0.0165    0.0204   0.0000   441.2500     -0.689685       21.6362     -0.310096      -3.67468      0.305558      0.287616      0.380263      0.455035      0.472026      0.491471      0.466133
  43   4 1787.0265    0.4172  0.4341  9.3653  0.0000  0.0110   0.0081   0.0261    0.0282   0.0000   441.9695     -0.846545       20.3456      0.170340      -4.55307     -0.227280      0.404210      0.547723      0.636589      0.672425      0.702275      0.706800
  43   5 1989.0208    0.6686  0.6709  9.7664  0.0001  0.0129   0.0105   0.0332    0.0375   0.0000   441.0376     -0.184786       20.5625      0.167656      -3.22383     -0.589845      0.477397      0.628447      0.715471      0.780206      0.830763      0.818530
  43   6 2184.8357    0.9867  0.8797 10.3946 -0.0000  0.0150   0.0140   0.0396    0.0431   0.0000   440.9648     -0.492492       18.0671       1.00628      -2.42616      0.242940      0.531897      0.735198      0.798751      0.880687      0.921815      0.936745
  43   7 2372.2131    1.5306  1.0374 11.1179  0.0004  0.0163   0.0199   0.0433    0.0475   0.0000   440.8938      0.805014       20.6549    -0.0887294      -2.97711      -1.72897      0.573725      0.787835      0.878251      0.959892      0.997014      0.970302
  43   8 2553.3312    2.2211  1.1620 11.6261 -0.0002  0.0168   0.0275   0.0456    0.0555   0.0000   441.6352       1.37938       21.6516     -0.387440      -2.43416     -0.798410      0.602281      0.822506      0.908054      0.978300       1.04341       1.01991
  43   9 2732.3985    2.9517  1.0171 12.4489  0.0000  0.0156   0.0381   0.0416    0.0490   0.0000   441.4081     -0.297725       19.0995      -1.64586      -3.19771      -2.32229      0.554732      0.739493      0.830358      0.897203      0.962445      0.964374
  43  10 2909.6312    3.8808  0.9942 12.9434  0.0000  0.0149   0.0499   0.0402    0.0502   0.0000   440.6200      0.749411       19.4787      -1.11716      -1.80901      -2.38673      0.550726      0.741349      0.820642      0.882620      0.929972      0.933301
  43  11 3083.9994    4.3690  1.0825 13.3768  0.0000  0.0162   0.0557   0.0434    0.0487   0.0000   441.3075      -1.43066       18.4527      -1.75178      -3.54007     -0.398425      0.593173      0.804899      0.871968      0.992892       1.02972       1.00744
  43  12 3255.6772    4.1813  1.4225 13.1786 -0.0002  0.0193   0.0477   0.0515    0.0450   0.0000   441.3245       2.05854       18.0955      -1.88242     -0.459252      -1.59388      0.691705      0.939416       1.06181       1.12834       1.22416       1.15680
  43  13 3425.1740    3.2682  2.2449 12.7425 -0.0000  0.0253   0.0311   0.0700    0.0320   0.0000   443.6726       1.11999       14.2934      -2.14985       2.26947      -4.12520      0.892485       1.19794       1.36406       1.46626       1.52032       1.55951
  43  14 3592.4188    2.5588  3.7759 11.9839  0.0000  0.0336   0.0189   0.0920    0.0255   0.0000   442.7285      -1.37139       16.2743      -3.72615      -1.52395      -5.14246       1.20095       1.64557       1.83765       1.98466       2.11886       2.10262
  43  15 3757.0309    2.0382  5.7547 11.5120  0.0000  0.0463   0.0133   0.1262    0.0209   0.0000   440.0751     -0.966100       15.6696     0.0628704      -4.24649      -2.92995       1.60539       2.20894       2.48722       2.66783       2.79684       2.73858
  43  16 3919.5090    1.5775  7.8260 11.2506  0.0000  0.0639   0.0106   0.1766    0.0202   0.0000   438.3691       7.22868       18.6449      -6.29632      -7.02109      -2.83528       2.26337       3.02033       3.48283       3.73860       3.86242       3.88897
  43  17 4080.0940    1.3187 10.8484 10.9656  0.0007  0.0913   0.0078   0.2402    0.0188   0.0000   434.6300       5.59477       21.5286      -2.31555      -3.77178      -4.38577       3.18712       4.33935       4.96021       5.23324       5.44533       5.56535
  43  18 4239.2401    1.0348 13.0479 10.8040  0.0001  0.1217   0.0064   0.3102    0.0168   0.0000   427.3743      -5.84275       24.5424      -7.22108      -9.33916      -3.44714       4.17798       5.74063       6.52041       6.90715       7.14000       7.23394
  44   2 1339.0810    0.1148  0.1020  9.1426  0.0000  0.0100   0.0057   0.0176    0.0171   0.0000   441.3004    -0.0319517       21.3364     -0.401555      -3.76250      0.410836      0.412868      0.582052      0.882763      0.768842      0.875386      0.846772
  44   3 1585.2187    0.2313  0.1988  9.1922  0.0000  0.0075   0.0066   0.0168    0.0201   0.0000   441.2655     -0.328822       20.8207      0.141746      -4.49355     -0.677150      0.269120      0.375097      0.416743      0.463036      0.442810      0.442048
  44   4 1801.2298    0.4544  0.4291  9.3459  0.0000  0.0104   0.0086   0.0249    0.0293   0.0000   441.5640      0.621379       20.1346     -0.757947      -3.50761     -0.961888      0.357092      0.490642      0.545726      0.584722      0.595067      0.623753
  44   5 2004.6131    0.6935  0.6490  9.7658  0.0001  0.0123   0.0109   0.0323    0.0360   0.0000   441.3822      0.830526       21.2088      -1.29508      -4.63963     -0.500443      0.441033      0.623935      0.655769      0.726133      0.748373      0.747298
  44   6 2201.4708    1.0291  0.8883 10.3947  0.0000  0.0151   0.0142   0.0391    0.0425   0.0000   440.8966      -1.60534       21.5754     -0.108246      -2.07649      0.909316      0.521009      0.749642      0.801504      0.878384      0.949207      0.948285
  44   7 2389.4203    1.5704  1.1066 11.0923 -0.0000  0.0169   0.0196   0.0443    0.0485   0.0000   440.4105      0.480049       21.4512      -1.29133      -2.80546    -0.0519638      0.575426      0.801872      0.881699      0.951736       1.03765       1.01672
  44   8 2571.4289    2.1798  1.1322 11.7845  0.0000  0.0175   0.0272   0.0443    0.0508   0.0000   441.1936       1.75199       18.6223      0.265345      -1.55734      -2.45989      0.598376      0.850684      0.927236      0.997817       1.08929       1.06941
  44   9 2751.5695    3.0267  0.9910 12.5191  0.0000  0.0158   0.0391   0.0403    0.0472   0.0000   440.9939      0.633497       20.4141      -1.32696      -2.91852      -3.14692      0.523397      0.778990      0.793895      0.900504      0.961719      0.940488
  44  10 2929.6411    3.9372  1.0428 12.9674  0.0000  0.0154   0.0496   0.0422    0.0499   0.0000   441.4191     -0.468869       20.3680     -0.182880      -1.82657      -1.88321      0.532667      0.735616      0.809595      0.885611      0.917958      0.951452
  44  11 3104.7918    4.4923  1.0563 13.2955  0.0000  0.0157   0.0563   0.0414    0.0495   0.0000   441.5331       2.11112       18.6730      0.549304     -0.945750      -4.87275      0.546263      0.731641      0.808373      0.875167      0.927779      0.907999
  44  12 3277.3963    4.0021  1.5235 13.0639  0.0000  0.0199   0.0435   0.0534    0.0412   0.0000   442.1618      0.754684       20.3659      -1.37292      -2.56168      -5.83469      0.683216      0.928091       1.06019       1.12905       1.17157       1.15971
  44  13 3447.9134    3.1562  2.5201 12.6077  0.0000  0.0266   0.0277   0.0725    0.0290   0.0000   442.0112      0.195641       13.5934      -3.43374       3.43300      -4.64992      0.921332       1.24076       1.40258       1.51129       1.53446       1.56251
  44  14 3616.3844    2.4812  4.1207 11.8835  0.0000  0.0356   0.0174   0.0960    0.0240   0.0000   441.7514     -0.618768       19.7907      -3.77498     0.0141204      -4.29209       1.21757       1.65773       1.87799       2.00264       2.08400       2.06485
  44  15 3782.2932    1.9308  5.9746 11.4691 -0.0002  0.0481   0.0126   0.1311    0.0205   0.0000   441.9682      0.601155       19.6188     -0.477685     -0.563387     -0.803803       1.68946       2.25715       2.57148       2.73324       2.87654       2.87890
  44  16 3945.6810    1.5748  8.6484 11.1754  0.0007  0.0685   0.0098   0.1880    0.0196   0.0000   430.6968       4.13384       24.9409      -1.64198      -12.8616      -4.05399       2.33314       3.17509       3.66254       3.81462       4.04715       4.04023
  44  17 4107.2786    1.2560 10.9999 10.9518  0.0000  0.0929   0.0074   0.2485    0.0181   0.0000   442.2988       8.38191       13.0190      -9.97165      -15.7929       7.67838       3.14173       4.24534       4.85595       5.21951       5.37799       5.44648
  45   1 1061.9858    0.0528  0.0307  9.2631  0.0000  0.0110   0.0064   0.0102    0.0158   0.0000   440.0993      0.244685       21.4351     -0.705515      -3.13433     -0.433635      0.416946      0.548186      0.673047      0.727488      0.746951      0.723118
  45   2 1351.2685    0.1130  0.0865  9.1647  0.0000  0.0070   0.0056   0.0136    0.0167   0.0000   441.3158     -0.924092       21.9234    -0.0526516      -3.78960     -0.825334      0.233127      0.310708      0.362987      0.381616      0.438155      0.445729
  45   3 1598.3948    0.2576  0.2255  9.2238  0.0000  0.0078   0.0068   0.0183    0.0207   0.0000   441.8731      0.524534       21.1531     -0.621487      -3.92831      0.625768      0.308044      0.421104      0.459892      0.514808      0.545243      0.532429
  45   4 1815.3138    0.4552  0.4694  9.3951  0.0000  0.0108   0.0083   0.0261    0.0298   0.0000   441.4764     -0.412161       21.3980      0.238177      -3.66959    -0.0535584      0.376746      0.491430      0.575649      0.602452      0.635497      0.642179
  45   5 2020.0112    0.7173  0.6685  9.8329  0.0000  0.0121   0.0110   0.0312    0.0369   0.0000   441.2507      0.396952       20.6765      -1.14588      -1.48854      0.871831      0.435698      0.576922      0.654017      0.699577      0.742220      0.763472
  45   6 2217.7844    1.1078  0.9168 10.4467  0.0000  0.0151   0.0148   0.0376    0.0454   0.0000   442.1843      0.615931       20.4216     0.0432107      -2.13617      -1.66358      0.512906      0.718567      0.778337      0.870069      0.910233      0.932521
  45   7 2406.4543    1.5996  1.1783 11.2323  0.0000  0.0175   0.0200   0.0478    0.0487   0.0000   441.6040       1.51981       20.0441      0.236564      -2.77648      -1.51716      0.591076      0.837117      0.910246      0.992353       1.07138       1.06328
  45   8 2589.4256    2.2497  1.0925 12.0602  0.0000  0.0170   0.0287   0.0431    0.0457   0.0000   441.5151    0.00873207       21.3365       1.14202      -2.41966      -2.71682      0.571459      0.805680      0.860826      0.955537       1.02256       1.00439
  45   9 2770.5381    3.1098  1.0106 12.6911  0.0000  0.0153   0.0399   0.0414    0.0441   0.0000   440.8786     -0.974110       21.2319     -0.448807      -3.99300      -2.71369      0.523266      0.707111      0.787495      0.852096      0.891048      0.883838
  45  10 2949.4247    4.0040  0.9909 13.1088  0.0000  0.0149   0.0512   0.0397    0.0472   0.0000   440.9969     0.0888047       19.8020     -0.155539      -3.12710     -0.499475      0.513006      0.704949      0.786303      0.830714      0.940021      0.898943
  45  11 3125.3691    4.4151  1.1793 13.3672  0.0000  0.0175   0.0538   0.0450    0.0507   0.0000   441.4790      0.393631       20.6879      -1.14494      -3.44330      -3.66456      0.593670      0.828916      0.883959      0.992612       1.00514       1.05259
  45  12 3298.8331    3.8912  1.6748 13.0298  0.0000  0.0212   0.0403   0.0560    0.0377   0.0000   442.8385     -0.665907       17.8056      0.455462       1.25832      -4.09371      0.695488      0.988300       1.09256       1.15348       1.21782       1.22687
  45  13 3470.4626    3.1445  2.6821 12.4335  0.0001  0.0262   0.0258   0.0732    0.0299   0.0000   444.4666       4.15906       14.6017      -1.55466       5.45242      -2.14358      0.900456       1.21848       1.38264       1.47479       1.56311       1.56663
  45  14 3639.8783    2.4156  4.6282 11.7856  0.0000  0.0380   0.0159   0.1020    0.0227   0.0000   444.6042       1.36041       14.7374      -1.28884       2.41901      -2.41878       1.26503       1.76672       1.98162       2.11866       2.23190       2.19881
  45  15 3807.0947    1.9284  6.7664 11.4086  0.0000  0.0524   0.0119   0.1410    0.0202   0.0000   440.8654       3.41310       20.3951      -2.18515      -4.52866      -7.48019       1.77369       2.40848       2.73635       2.95872       3.04138       3.08008
  45  16 3971.6536    1.5417  8.9452 11.1199 -0.0005  0.0717   0.0090   0.1916    0.0197   0.0000   436.3230       5.26077       22.0794      -5.55237      -14.2700      -10.3445       2.44706       3.31784       3.79269       4.04374       4.23094       4.27405
  45  17 4133.9990    1.2083 11.5703 10.9509 -0.0012  0.0998   0.0068   0.2642    0.0173   0.0000   442.0341       1.79472       16.7605       8.23662      -16.6186      -13.2758       3.32973       4.48033       5.14863       5.53805       5.76576       5.74378
  46   1 1071.9967    0.0500  0.0349  9.2572  0.0000  0.0128   0.0065   0.0154    0.0156   0.0000   440.3028      -1.09097       21.8634     -0.396419      -4.61370     -0.511982      0.497335      0.757494      0.740215      0.704503       1.04223      0.799615
  46   2 1363.3028    0.1177  0.1041  9.1313  0.0000  0.0067   0.0054   0.0160    0.0168   0.0000   441.9862      0.294205       20.9539     -0.119548      -3.69102     -0.384587      0.230334      0.288493      0.352788      0.367028      0.432408      0.420560
  46   3 1611.4144    0.2579  0.2826  9.1991  0.0000  0.0091   0.0064   0.0217    0.0215   0.0000   441.5622     -0.101961       21.3560     -0.139131      -2.80139     -0.650661      0.325707      0.414958      0.453406      0.498476      0.556891      0.553368
  46   4 1829.1982    0.4647  0.4500  9.4457  0.0000  0.0101   0.0086   0.0255    0.0290   0.0000   442.0324      0.188850       21.0185      -1.18452      -3.46351      -1.01602      0.356914      0.458248      0.520929      0.607420      0.625612      0.644936
  46   5 2035.2413    0.7473  0.6831  9.8847  0.0000  0.0124   0.0112   0.0325    0.0362   0.0000   441.1327    -0.0759363       20.6156      -2.50755      -3.19787      -1.85504      0.409213      0.569473      0.646004      0.683318      0.723755      0.735205
  46   6 2233.9419    1.1542  0.9374 10.4137 -0.0000  0.0146   0.0148   0.0373    0.0459   0.0000   441.7944     -0.670024       20.1624      0.225079      -1.99951      0.828702      0.496008      0.652679      0.734503      0.781075      0.841287      0.814408
  46   7 2423.3082    1.6847  1.1236 11.2072 -0.0000  0.0170   0.0207   0.0433    0.0503   0.0000   441.7398      -1.06290       19.2202      -1.38800      -1.70925     -0.307468      0.545856      0.763166      0.829017      0.911181      0.956123      0.957570
  46   8 2607.2347    2.4045  1.1237 12.0275  0.0000  0.0169   0.0297   0.0436    0.0489   0.0000   440.7582      0.598988       21.6695      -2.63917      -3.62631      -2.26823      0.543354      0.780509      0.835658      0.915272      0.944856      0.953942
  46   9 2789.3688    3.2255  1.0562 12.5019  0.0000  0.0152   0.0395   0.0410    0.0496   0.0000   441.3384    -0.0987854       20.5075      -1.26253      -1.53209      -1.18799      0.508654      0.719923      0.778760      0.883080      0.935635      0.934435
  46  10 2969.0331    4.1183  1.0011 13.1226  0.0000  0.0151   0.0514   0.0381    0.0479   0.0000   441.2611      0.116537       19.8613     -0.130947      -1.83177      -3.25009      0.513220      0.697381      0.769973      0.852997      0.880785      0.892204
  46  11 3145.7014    4.3203  1.1956 13.4078  0.0000  0.0180   0.0523   0.0458    0.0492   0.0000   442.8198       1.67475       20.1839      -1.26696      -4.23237      -3.56642      0.570044      0.839082      0.878697      0.988805       1.01939       1.02011
  46  12 3320.0843    3.8852  1.6989 12.9493  0.0000  0.0207   0.0394   0.0556    0.0391   0.0000   441.0896       2.07284       19.1553      -4.16994      -2.62669      -2.56298      0.682627      0.935455       1.06211       1.16660       1.19399       1.19264
  46  13 3492.7047    3.0423  2.9958 12.2823  0.0000  0.0277   0.0231   0.0757    0.0277   0.0000   441.3160      0.495798       13.9670     -0.446965       3.47427      -7.58445      0.934935       1.25440       1.43187       1.49904       1.60550       1.60618
  46  14 3663.2510    2.3384  4.8443 11.7408  0.0000  0.0388   0.0150   0.1065    0.0215   0.0000   441.1189     -0.839851       18.3751      -1.95188      -7.97567      -8.21592       1.25656       1.75493       1.95439       2.12827       2.20339       2.22195
  46  15 3831.5190    1.8308  7.0839 11.4154 -0.0009  0.0564   0.0113   0.1529    0.0198   0.0000   442.1017       2.80388       22.6337       5.50312      -3.52649      -4.28752       1.83886       2.49514       2.88136       3.12144       3.24730       3.27697
  46  16 3996.9128    1.5233  9.8287 11.0849  0.0019  0.0788   0.0082   0.2064    0.0187   0.0000   431.9466     -0.949476       20.0782      0.476753      -17.8456      -6.84798       2.55767       3.50703       3.93025       4.32175       4.43055       4.52554
  46  17 4160.6506    1.2052 12.9305 10.8821  0.0029  0.1092   0.0064   0.2795    0.0163   0.0000   438.3575      -3.27275       24.3270      -8.64940      -8.22848      -2.81950       3.51646       4.83569       5.43596       5.94533       6.08451       6.14852
  47   2 1375.1919    0.1167  0.1000  9.1524  0.0000  0.0073   0.0054   0.0143    0.0167   0.0000   441.6824     -0.612932       21.1043     0.0206987      -3.54533     -0.197500      0.283251      0.350693      0.392591      0.392035      0.446006      0.452622
  47   3 1624.2416    0.2657  0.2581  9.2337  0.0000  0.0082   0.0066   0.0201    0.0208   0.0000   441.8596     0.0970474       21.2473      0.275016      -3.09058    -0.0852612      0.298308      0.371940      0.399031      0.432168      0.470238      0.460725
  47   4 1842.9250    0.4878  0.4752  9.4409  0.0000  0.0110   0.0086   0.0249    0.0302   0.0000   441.6253     -0.104729       21.6424       1.23790      -3.52610      0.900529      0.376765      0.517247      0.566764      0.623859      0.646431      0.641035
  47   5 2050.2922    0.7785  0.7253  9.9432  0.0000  0.0126   0.0112   0.0328    0.0373   0.0000   442.1323      0.551396       20.0430      -1.04851      -1.66652     -0.857482      0.434607      0.589048      0.650932      0.705352      0.735776      0.721650
  47   6 2249.9618    1.1618  0.9504 10.6519  0.0000  0.0151   0.0151   0.0384    0.0424   0.0000   441.3178     -0.458551       21.5067     -0.207989      -3.50196      0.488171      0.498182      0.700318      0.742828      0.849933      0.862416      0.866423
  47   7 2439.9666    1.7342  1.1836 11.3788  0.0000  0.0171   0.0211   0.0475    0.0486   0.0000   441.7949       1.84604       19.5202      -1.68127      -1.78422     -0.810516      0.545323      0.767669      0.858804      0.909798      0.973739      0.978727
  47   8 2624.9177    2.4575  1.1524 12.0282  0.0000  0.0166   0.0294   0.0441    0.0489   0.0000   441.0771      0.917751       21.3644     -0.149285      -1.90201     0.0950415      0.541116      0.731010      0.793040      0.892494      0.920546      0.932079
  47   9 2807.9738    3.3507  1.0524 12.6352  0.0000  0.0154   0.0406   0.0398    0.0483   0.0000   440.6775      0.731048       20.5105      -1.06212      -3.01641      -2.87394      0.502511      0.696431      0.758435      0.856545      0.878380      0.898935
  47  10 2988.4453    4.0893  1.0249 13.2016  0.0002  0.0153   0.0505   0.0398    0.0455   0.0000   441.2500     -0.385369       20.3982      -2.66738      -2.19529      -3.82542      0.498515      0.703926      0.765904      0.821858      0.839986      0.866516
  47  11 3165.8810    4.3039  1.2627 13.4035 -0.0002  0.0176   0.0504   0.0485    0.0428   0.0000   441.0389     0.0540168       21.8545      -1.20270      -4.74890      -3.54125      0.542126      0.794282      0.848179      0.932534      0.983771      0.968290
  47  12 3341.0817    3.7118  1.8551 12.9102  0.0000  0.0217   0.0360   0.0582    0.0358   0.0000   441.1904       1.43653       17.7917      -2.77356     -0.377766     0.0939498      0.702091      0.967954       1.05673       1.19208       1.23016       1.21981
  47  13 3514.5988    2.8830  3.3045 12.2609  0.0003  0.0302   0.0214   0.0805    0.0257   0.0000   442.7124       1.13480       18.6632      -1.24561       1.15007      -3.62155      0.961941       1.35233       1.49057       1.60463       1.70702       1.71088
  47  14 3686.1871    2.2655  5.1321 11.7088 -0.0000  0.0411   0.0144   0.1109    0.0213   0.0000   441.6521       1.50265       17.0442      -6.73240      -1.13456       2.89973       1.28799       1.81038       2.00940       2.16009       2.25264       2.25864
  47  15 3855.5754    1.7963  7.6134 11.3760  0.0023  0.0598   0.0106   0.1608    0.0196   0.0000   437.9285    -0.0442895       28.1008     0.0533602      -2.31074      -6.79340       1.91662       2.60598       3.00022       3.18155       3.32978       3.36018
  47  16 4022.2465    1.4308 10.1928 11.1203 -0.0027  0.0835   0.0075   0.2205    0.0177   0.0000   429.9756       6.81054       16.2306      -5.92561      -15.0835      -12.8420       2.63698       3.64403       4.07573       4.42248       4.59710       4.65339
  47  17 4186.9271    1.1072 12.0021 10.9257 -0.0021  0.1081   0.0065   0.2769    0.0167   0.0000   439.0500       12.3508       25.6447      -6.22659       1.56788      -8.95132       3.48064       4.66775       5.36658       5.79276       6.00229       6.07517
  48   2 1386.9200    0.1405  0.1237  9.0950  0.0000  0.0065   0.0055   0.0153    0.0171   0.0000   441.7989     -0.135029       21.1265      0.365068      -4.10204     -0.104471      0.223192      0.269870      0.312262      0.341989      0.359356      0.391759
  48   3 1636.8926    0.2854  0.2338  9.2408  0.0000  0.0077   0.0070   0.0169    0.0205   0.0000   441.4670     -0.647748       21.2915     -0.313788      -3.71472     -0.607671      0.243745      0.314622      0.379365      0.383154      0.409308      0.404649
  48   4 1856.5047    0.5027  0.4983  9.4750  0.0000  0.0106   0.0086   0.0258    0.0299   0.0000   441.6863     -0.359523       21.4952      0.970127      -3.20077     -0.496409      0.358057      0.471989      0.528126      0.568735      0.579098      0.609489
  48   5 2065.2614    0.7919  0.7192  9.9730  0.0000  0.0127   0.0113   0.0316    0.0371   0.0000   441.4436      0.888080       21.7331     0.0138695      -4.28018     -0.223745      0.406496      0.532584      0.644250      0.684639      0.746754      0.750647
  48   6 2265.7288    1.2095  0.9897 10.7462  0.0000  0.0157   0.0155   0.0390    0.0427   0.0000   440.9920      -1.19644       21.0641      0.627114      -3.10285      -1.59302      0.486833      0.698471      0.745403      0.826542      0.842211      0.871950
  48   7 2456.4857    1.7686  1.2204 11.4279  0.0000  0.0178   0.0209   0.0462    0.0450   0.0000   440.8977     -0.326413       20.3573      -1.23406      -3.28932      -1.56687      0.541486      0.765390      0.836494      0.898873      0.927367      0.943511
  48   8 2642.4221    2.5103  1.1912 12.0557  0.0003  0.0173   0.0295   0.0441    0.0503   0.0000   441.6298      0.236817       19.9620      -1.41544      -2.75788      -1.69408      0.530247      0.737177      0.841762      0.874287      0.924802      0.932252
  48   9 2826.4401    3.4288  1.0480 12.8449  0.0000  0.0154   0.0421   0.0402    0.0448   0.0000   441.3515     -0.352388       20.7935      -2.27933      -1.75798     -0.209780      0.499256      0.692748      0.770939      0.851857      0.893730      0.895551
  48  10 3007.6961    4.1467  1.0541 13.2201  0.0000  0.0153   0.0503   0.0406    0.0457   0.0000   442.0242     -0.599019       20.9112      0.715166      -3.11858      -3.77016      0.484737      0.672714      0.716280      0.817164      0.828482      0.840575
  48  11 3185.8467    4.3118  1.2653 13.4030  0.0000  0.0180   0.0497   0.0458    0.0436   0.0000   442.6910     -0.473866       19.8269      -1.18522      -1.43818      -3.79177      0.548128      0.778366      0.846702      0.924317      0.957043      0.961491
  48  12 3361.8373    3.6130  1.9074 12.9196  0.0000  0.0219   0.0348   0.0598    0.0341   0.0000   441.0688      0.949187       20.2138      -2.05861      0.393192      -1.35620      0.691250      0.945060       1.06477       1.13620       1.21571       1.19546
  48  13 3536.3276    2.8005  3.3866 12.2521  0.0000  0.0311   0.0205   0.0815    0.0245   0.0000   442.5650      -2.24816       16.4520      -1.32549      -1.61662      -5.78826      0.955198       1.33155       1.51497       1.60389       1.69030       1.72602
  48  14 3708.8699    2.1896  5.2482 11.6677  0.0000  0.0418   0.0138   0.1132    0.0211   0.0000   440.8945       1.44320       19.4460      -1.29410      -6.20193      -5.49028       1.30286       1.81639       2.03384       2.19336       2.28131       2.31568
  48  15 3879.2391    1.7164  7.8053 11.3756 -0.0004  0.0626   0.0101   0.1683    0.0192   0.0000   438.4274       3.83193       21.5701      0.524028      -3.60980      -5.62070       1.96827       2.72148       3.03580       3.30138       3.48704       3.52906
  48  16 4047.1864    1.4216 10.6538 11.0634  0.0017  0.0879   0.0072   0.2239    0.0172   0.0000   436.8547     -0.749623       18.5973      -7.32991      -11.3190       4.21494       2.69570       3.74931       4.29765       4.56999       4.83123       4.90262
  49   2 1398.5135    0.1384  0.1152  9.1329  0.0000  0.0078   0.0056   0.0155    0.0168   0.0000   442.0505     0.0682890       21.1392     0.0551153      -2.88700     0.0297392      0.301608      0.349133      0.485427      0.445422      0.449630      0.536707
  49   3 1649.3399    0.2976  0.2775  9.2178  0.0002  0.0081   0.0068   0.0195    0.0215   0.0000   442.5018     -0.426758       20.3910       1.43985      -3.02735     -0.934329      0.273045      0.373368      0.382361      0.423430      0.474053      0.479902
  49   4 1869.9643    0.5336  0.5484  9.4913  0.0000  0.0114   0.0086   0.0267    0.0314   0.0000   441.3428     -0.485223       21.4426     -0.119386      -2.46637     -0.777856      0.364067      0.498475      0.542402      0.579851      0.630164      0.653500
  49   5 2080.0131    0.8224  0.7841  9.9226  0.0003  0.0129   0.0112   0.0337    0.0404   0.0000   442.7326      0.100934       20.1659     0.0757041      -3.21755      -1.04550      0.407712      0.553375      0.618857      0.664880      0.702509      0.720783
  49   6 2281.3050    1.2463  1.0888 10.6153  0.0000  0.0160   0.0149   0.0411    0.0471   0.0000   441.8147     0.0468152       20.4662     -0.821414      -1.48015      0.740873      0.514287      0.709314      0.776049      0.861940      0.933241      0.928335
  49   7 2472.7912    1.8626  1.1442 11.6566  0.0000  0.0166   0.0226   0.0444    0.0440   0.0000   442.4216      0.810021       20.2225       1.18697      -2.74629      -1.68718      0.529924      0.729277      0.800422      0.883925      0.960890      0.942973
  49   8 2659.7895    2.5706  1.0729 12.3320 -0.0001  0.0158   0.0314   0.0419    0.0432   0.0000   441.6180     -0.643176       20.1040     -0.199339      -3.74347      -1.01566      0.498423      0.709402      0.768240      0.833671      0.876269      0.913087
  49   9 2844.8178    3.5193  1.0816 12.6976  0.0005  0.0151   0.0412   0.0403    0.0489   0.0000   442.3366     -0.765074       20.3106     -0.476901     -0.276174      -2.65984      0.480720      0.643663      0.739046      0.798264      0.836895      0.841164
  49  10 3026.7354    4.2944  1.0406 13.3717  0.0000  0.0152   0.0522   0.0404    0.0439   0.0000   442.5667  -0.000941506       20.5504     -0.240742      -1.89985      -1.01440      0.460113      0.655448      0.708759      0.791101      0.790301      0.810005
  49  11 3205.6569    4.2779  1.3282 13.3596  0.0000  0.0185   0.0474   0.0456    0.0425   0.0000   439.7123       1.36508       21.9281      -2.37592      -4.96636      -1.62297      0.557858      0.777188      0.850982      0.948207      0.945993      0.969665
  49  12 3382.4839    3.5168  2.1511 12.7610  0.0000  0.0230   0.0311   0.0624    0.0326   0.0000   443.0399      0.990591       18.3766      -2.35483       2.08598      -2.63446      0.708848      0.972877       1.08171       1.15624       1.23103       1.23846
  49  13 3557.8060    2.7654  3.8746 12.0279  0.0001  0.0321   0.0184   0.0859    0.0241   0.0000   442.5636      0.945320       15.3437      0.535184     -0.459407      -6.66635      0.983153       1.36355       1.54718       1.64996       1.73465       1.75490
  49  14 3731.2642    2.1471  5.9837 11.5931  0.0000  0.0461   0.0128   0.1235    0.0205   0.0000   441.3875       1.27989       20.6796      -3.99611      -1.56572      -8.60821       1.38665       1.91741       2.18283       2.36503       2.45547       2.51868
  49  15 3902.5715    1.7179  8.2437 11.3503  0.0002  0.0655   0.0095   0.1744    0.0190   0.0000   437.2317       4.35487       25.2747      -2.72849      -3.12111       1.04283       1.97091       2.74806       3.08281       3.34840       3.49758       3.54254
  49  16 4071.7273    1.3428 11.0402 11.0499 -0.0002  0.0934   0.0068   0.2371    0.0170   0.0000   438.2205       4.51350       24.1258       4.83680      -11.1485     0.0226284       2.79585       3.91999       4.40745       4.74031       4.91701       5.05173
  50   1 1110.7760    0.0609  0.0373  9.2265  0.0000  0.0160   0.0063   0.0170    0.0151   0.0000   439.8024      0.773743       21.7705     0.0275513      -4.34213      0.770393      0.444888      0.402146      0.466105      0.673134      0.723698      0.458818
  50   2 1409.9705    0.1463  0.1336  9.1074  0.0012  0.0066   0.0053   0.0163    0.0169   0.0000   441.8271     -0.536078       21.2425     0.0620813      -3.50827     0.0686636      0.200628      0.294912      0.327855      0.344571      0.373915      0.376004
  50   3 1661.5930    0.3117  0.3012  9.1994  0.0000  0.0084   0.0068   0.0200    0.0222   0.0000   441.5874     -0.348295       21.3309    -0.0301470      -3.42788      0.124501      0.280210      0.382147      0.442143      0.468155      0.474458      0.482889
  50   4 1883.2729    0.5378  0.5647  9.4999  0.0000  0.0113   0.0085   0.0278    0.0315   0.0000   441.4020     -0.273023       21.1110     -0.460905      -3.73099     -0.435708      0.352651      0.479417      0.540804      0.570531      0.584941      0.618190
  50   5 2094.6762    0.8470  0.8754  9.9718  0.0000  0.0142   0.0110   0.0356    0.0414   0.0000   442.0970      -1.07285       19.9017      0.326633      -2.52815     -0.478610      0.419784      0.573558      0.666278      0.691018      0.723213      0.730879
  50   6 2296.7500    1.3088  1.0554 10.7601  0.0000  0.0158   0.0158   0.0400    0.0445   0.0000   442.3234       1.29203       20.6214      0.231099      -2.28734     -0.380636      0.474483      0.680844      0.721829      0.794237      0.836963      0.870498
  50   7 2489.0270    1.8791  1.1681 11.6686  0.0000  0.0171   0.0224   0.0452    0.0444   0.0000   442.2300      0.275873       19.4623     -0.733451      -2.25873     0.0333271      0.505104      0.718570      0.802925      0.860725      0.887384      0.911054
  50   8 2677.0028    2.6359  1.1262 12.3912 -0.0000  0.0164   0.0318   0.0435    0.0444   0.0000   442.7195     -0.767896       20.1026     -0.409571      -2.55471      -1.47586      0.492034      0.683373      0.750254      0.829615      0.882721      0.898417
  50   9 2862.9680    3.5514  1.0459 12.9749  0.0000  0.0151   0.0427   0.0399    0.0427   0.0000   441.6132      -1.00073       22.4288     -0.836836      -4.43945      -1.16107      0.457367      0.634996      0.707481      0.756512      0.797689      0.817324
  50  10 3045.6359    4.3056  1.1201 13.3372  0.0000  0.0162   0.0502   0.0422    0.0448   0.0000   440.8930      0.265216       20.7988      -2.10709      -1.95253      -3.01998      0.460821      0.672694      0.708910      0.805587      0.813465      0.826435
  50  11 3225.2292    4.2948  1.3916 13.2166  0.0000  0.0180   0.0457   0.0469    0.0434   0.0000   441.9604      0.702350       19.6150      -2.63372      -2.32893      -2.58183      0.541518      0.744657      0.829100      0.903409      0.945275      0.981777
  50  12 3402.9297    3.5125  2.2741 12.6788  0.0000  0.0234   0.0295   0.0624    0.0313   0.0000   441.8820       1.22293       17.6611      -3.04551    -0.0669725      -4.22780      0.696435      0.977994       1.08994       1.17609       1.22636       1.25084
  50  13 3579.0837    2.6442  3.9343 12.0275  0.0000  0.0333   0.0176   0.0875    0.0231   0.0000   443.6470      0.420962       18.5548      -4.83642       1.25692      -4.36618      0.987964       1.39762       1.55148       1.68465       1.74866       1.78604
  50  14 3753.4613    2.0819  6.1735 11.5847 -0.0001  0.0478   0.0125   0.1290    0.0205   0.0000   441.7400      -1.38050       19.8639      0.520272      -8.04952      -8.18001       1.42716       1.98499       2.22194       2.42390       2.54205       2.56263
  50  15 3925.6279    1.6986  9.2251 11.2589  0.0003  0.0717   0.0082   0.1891    0.0182   0.0000   444.9185     -0.233551       22.0033      0.540066       1.88413      -1.48868       2.14584       2.93742       3.38893       3.60099       3.82232       3.88450
  50  16 4095.8584    1.2996 11.6838 11.0336 -0.0006  0.0994   0.0065   0.2524    0.0163   0.0000   443.3123       3.49007       16.5509      -10.4526      -12.4799      -2.57436       2.92522       4.06525       4.56956       5.03025       5.12097       5.29484
  51   2 1421.2624    0.1488  0.1227  9.1263  0.0000  0.0060   0.0055   0.0147    0.0167   0.0000   442.0672    -0.0985453       21.2926      0.132059      -3.41647     -0.286856      0.201044      0.242916      0.294224      0.328159      0.428144      0.407174
  51   3 1673.7202    0.3158  0.3112  9.2595 -0.0001  0.0089   0.0067   0.0197    0.0219   0.0000   441.8084     -0.401501       20.6392     0.0585841      -2.79749     -0.296354      0.272327      0.385413      0.425847      0.453891      0.488141      0.475256
  51   4 1896.4559    0.5505  0.5899  9.5599  0.0000  0.0112   0.0085   0.0288    0.0309   0.0000   441.4864      0.301731       21.2926     -0.595342      -3.17203     -0.844638      0.348041      0.458927      0.522015      0.563165      0.579795      0.577805
  51   5 2109.1635    0.8833  0.8211 10.1235  0.0000  0.0134   0.0116   0.0338    0.0387   0.0000   441.7325      0.178643       21.3077       1.02960      -4.49764      -1.02988      0.396752      0.563637      0.611261      0.673037      0.728880      0.727551
  51   6 2311.9928    1.3765  1.0515 10.7402  0.0000  0.0148   0.0162   0.0400    0.0474   0.0000   441.1192     -0.324226       21.3701     -0.928871      -4.07728      -1.04603      0.452556      0.613078      0.675129      0.732195      0.773769      0.783154
  51   7 2505.0746    2.0030  1.1679 11.6698  0.0000  0.0167   0.0235   0.0432    0.0472   0.0000   440.9740     -0.613965       19.6096      -1.48873      -1.53850      -2.45979      0.497887      0.697486      0.746591      0.835899      0.884812      0.866326
  51   8 2694.1260    2.7352  1.1195 12.3295  0.0000  0.0158   0.0319   0.0418    0.0453   0.0000   441.8237     -0.396892       21.6312     -0.134638      -4.49136      -1.75000      0.465597      0.635918      0.716488      0.778184      0.797488      0.805978
  51   9 2880.9361    3.6221  1.0050 13.0910  0.0000  0.0146   0.0444   0.0390    0.0412   0.0000   441.4664       1.39015       21.2490     -0.803484      -3.61367      -3.03397      0.446919      0.604654      0.648179      0.730881      0.762432      0.794154
  51  10 3064.3620    4.3420  1.1372 13.3405 -0.0000  0.0158   0.0499   0.0419    0.0448   0.0000   441.8882    -0.0422397       20.8938      0.282600      -2.17417      -3.83995      0.451798      0.645613      0.701956      0.791434      0.828597      0.832732
  51  11 3244.6958    4.1302  1.4687 13.2977 -0.0007  0.0187   0.0436   0.0490    0.0391   0.0000   440.3507      0.864810       19.9890     -0.177214      -1.05208      -4.48286      0.558930      0.795057      0.843561      0.923330       1.00527       1.01382
  51  12 3423.1536    3.3221  2.5064 12.6850  0.0000  0.0249   0.0271   0.0675    0.0285   0.0000   443.0699       1.96826       16.3993      0.519600       2.05886      -3.67344      0.726108       1.01402       1.12406       1.23431       1.29632       1.27924
  51  13 3600.1075    2.5750  4.2906 11.9562 -0.0000  0.0346   0.0165   0.0920    0.0224   0.0000   442.2715    -0.0440792       17.0405      -3.84678      -1.91490      -3.01989       1.02550       1.42517       1.60670       1.74387       1.86074       1.88719
  51  14 3775.2488    2.0239  6.5192 11.5769  0.0000  0.0506   0.0118   0.1356    0.0201   0.0000   440.5690       2.03460       22.5252      -4.29455      -7.41928      -2.02519       1.48017       2.06391       2.33008       2.54498       2.62096       2.67247
  51  15 3948.4629    1.6329  9.3277 11.2359  0.0003  0.0736   0.0078   0.1904    0.0180   0.0000   442.8203       2.82475       28.3147      -4.82724      -6.34000      -2.52765       2.15257       3.02473       3.37088       3.65257       3.83832       3.91542
  52   1 1129.5251    0.0543  0.0500  9.2273  0.0000  0.0116   0.0061   0.0202    0.0149   0.0000   440.1557     0.0969421       21.2340       1.27088      -3.46132      0.532899      0.402017      0.537776      0.445331      0.959926       1.13077      0.986407
  52   2 1432.4516    0.1589  0.1435  9.1137  0.0000  0.0064   0.0054   0.0151    0.0168   0.0000   441.6609     -0.400152       21.6263     0.0670297      -4.17270     0.0268017      0.195202      0.247255      0.302361      0.315338      0.367360      0.408219
  52   3 1685.6768    0.3337  0.3351  9.2699  0.0000  0.0087   0.0068   0.0207    0.0223   0.0000   441.9997     -0.601390       21.1691     -0.587190      -2.73230      0.587364      0.273659      0.361727      0.432992      0.459548      0.464132      0.478166
  52   4 1909.5379    0.5833  0.5727  9.5592  0.0004  0.0108   0.0089   0.0265    0.0314   0.0000   442.4162      -1.08170       21.5979     -0.793322      -2.21584      -1.21768      0.329098      0.449671      0.482290      0.545408      0.559460      0.590283
  52   5 2123.4952    0.9327  0.7922 10.1668  0.0000  0.0130   0.0121   0.0318    0.0385   0.0000   441.7582      0.100658       21.3639      -1.95389      -4.08824    -0.0641993      0.377227      0.533524      0.590123      0.645203      0.673304      0.669391
  52   6 2327.0752    1.3788  1.1328 10.9510  0.0000  0.0162   0.0163   0.0432    0.0445   0.0000   442.1705      0.998607       20.3226     -0.654885      -3.55360      0.195205      0.475508      0.662362      0.737769      0.798346      0.815975      0.812781
  52   7 2520.9579    1.9989  1.1745 11.8698  0.0000  0.0169   0.0237   0.0440    0.0427   0.0000   441.5074     -0.296116       20.8792    -0.0756442      -2.03528     -0.204469      0.488541      0.682433      0.730388      0.833959      0.879713      0.863211
  52   8 2711.1092    2.8882  1.0430 12.4044  0.0000  0.0151   0.0339   0.0379    0.0444   0.0000   440.2334      -1.21516       20.7259      -1.26216      -2.35048      -1.47637      0.432608      0.618451      0.669305      0.732521      0.790473      0.789248
  52   9 2898.7758    3.7871  1.0817 12.9769 -0.0000  0.0149   0.0438   0.0398    0.0457   0.0000   441.0770     -0.252818       20.1496      -1.51434      -2.45658      -2.97438      0.439768      0.619294      0.681025      0.743954      0.781140      0.791974
  52  10 3082.8940    4.2960  1.1715 13.4296  0.0003  0.0162   0.0494   0.0430    0.0451   0.0000   441.8228       1.61185       22.1013     -0.532669      -2.07960      -3.02600      0.477588      0.655604      0.717987      0.799524      0.831566      0.838151
  52  11 3264.0499    4.0428  1.5645 13.2384  0.0001  0.0192   0.0408   0.0510    0.0354   0.0000   442.4752      0.312214       19.8785     -0.688854    -0.0702707      -5.08017      0.556963      0.780700      0.869179      0.924935      0.995694       1.01361
  52  12 3443.2495    3.2635  2.5228 12.6218  0.0000  0.0247   0.0262   0.0653    0.0286   0.0000   442.5945      0.464596       16.0692     -0.685648       2.34783      -2.19603      0.729733       1.00073       1.13346       1.20212       1.28655       1.28948
  52  13 3620.9053    2.5379  4.6597 11.8600  0.0000  0.0364   0.0156   0.0959    0.0221   0.0000   442.0945      0.821786       19.0833      -3.91809      -3.99220      -1.92544       1.04859       1.45650       1.63284       1.77060       1.85317       1.91426
  52  14 3796.9028    1.9628  6.8041 11.5907  0.0000  0.0537   0.0114   0.1412    0.0197   0.0000   441.4437      0.192537       25.1113      -5.31832      -8.87673      -3.25251       1.54384       2.15555       2.41159       2.65114       2.78150       2.82866
  52  15 3971.1328    1.5784  9.5622 11.2439 -0.0006  0.0776   0.0076   0.1969    0.0178   0.0000   437.5029      -4.98878       36.9394       3.38994      -7.51850      -5.67574       2.21203       3.06124       3.40564       3.81653       3.85840       3.97728
  53   1 1138.7451    0.0628  0.0579  9.1777  0.0000  0.0107   0.0054   0.0161    0.0148   0.0000   440.4463     -0.368957       22.1987      0.100932      -4.10002     -0.142067      0.279936      0.438255      0.458191      0.502572      0.499845      0.620535
  53   2 1443.4864    0.1578  0.1326  9.1229  0.0000  0.0060   0.0054   0.0143    0.0165   0.0000   441.8244     -0.247020       21.1123     -0.537981      -3.64778      0.103170      0.178792      0.224899      0.248746      0.316656      0.310744      0.313878
  53   3 1697.4726    0.3499  0.3174  9.2900  0.0000  0.0081   0.0071   0.0200    0.0222   0.0000   442.1664      0.237327       21.1731     -0.656276      -4.09859      0.581683      0.267025      0.346990      0.396455      0.447459      0.472575      0.490678
  53   4 1922.4896    0.6026  0.5941  9.5896  0.0000  0.0109   0.0090   0.0273    0.0321   0.0000   442.4058     -0.296556       20.9658     -0.176197      -3.24678     -0.105685      0.329782      0.438912      0.511118      0.536439      0.578424      0.581294
  53   5 2137.6861    0.9491  0.8966 10.0252 -0.0000  0.0136   0.0116   0.0342    0.0429   0.0000   442.3481      0.388507       20.2663      0.164495      -2.58200     -0.887179      0.402350      0.572939      0.618700      0.675161      0.736961      0.735995
  53   6 2342.0288    1.4662  1.1534 10.8718  0.0000  0.0158   0.0166   0.0413    0.0479   0.0000   441.9954      -1.23076       21.7699    0.00227855      -4.27946      0.693915      0.461369      0.623405      0.706827      0.769255      0.817652      0.827976
  53   7 2536.7253    2.0962  1.1987 11.8334  0.0000  0.0164   0.0239   0.0437    0.0444   0.0000   442.3109      0.271580       19.7926     -0.353495      -2.00973      0.214398      0.475523      0.660964      0.738263      0.793764      0.826141      0.839466
  53   8 2727.9211    2.9062  1.1527 12.4831 -0.0000  0.0158   0.0330   0.0418    0.0443   0.0000   442.4800     -0.455094       22.0559      -1.57364      -2.30648      -1.17531      0.452196      0.627105      0.696853      0.764452      0.778575      0.779885
  53   9 2916.4884    3.9094  1.0661 13.0350 -0.0000  0.0144   0.0450   0.0396    0.0439   0.0000   440.6615       1.14770       21.1502     -0.379099      -2.42236      -3.50983      0.410416      0.558008      0.640100      0.672577      0.736792      0.715187
  53  10 3101.3491    4.4240  1.2192 13.3094  0.0062  0.0158   0.0490   0.0428    0.0473   0.0000   441.9736     -0.345949       22.0790      0.324893      -2.78712      -2.53685      0.469295      0.653389      0.707119      0.784325      0.824534      0.828478
  53  11 3283.1988    3.9937  1.6870 13.0991  0.0000  0.0192   0.0381   0.0525    0.0347   0.0000   441.0970     -0.426238       18.4730     -0.946438      -1.06489      -3.02196      0.557944      0.758426      0.842021      0.940599      0.962043      0.978556
  53  12 3463.1983    3.1495  2.8294 12.4742  0.0000  0.0255   0.0237   0.0706    0.0271   0.0000   442.5039     -0.345305       20.2556      0.108486      0.103203      -4.42122      0.745348       1.01429       1.14402       1.23728       1.29639       1.31704
  53  13 3641.6420    2.4463  4.8238 11.8557  0.0000  0.0377   0.0150   0.0998    0.0216   0.0000   442.2573     0.0599753       20.4781      -2.61134      -2.28329      -4.54297       1.06653       1.45792       1.69229       1.82171       1.92769       1.95207
  53  14 3818.4333    1.9240  7.4905 11.5612 -0.0004  0.0586   0.0105   0.1553    0.0193   0.0000   438.9710      -1.76248       18.0769      -2.35079      -5.78859      -7.78822       1.66402       2.32455       2.59327       2.82697       2.94063       3.03455
  53  15 3993.2369    1.5100 10.1888 11.2324 -0.0005  0.0839   0.0071   0.2141    0.0170   0.0000   440.4904      -1.46342       34.3994      -2.76547      -10.4593      -9.47683       2.31325       3.25761       3.63953       3.96495       4.05422       4.20130
  54   1 1147.8918    0.0562  0.0236  9.1915  0.0000  0.0081   0.0059   0.0079    0.0144   0.0000   440.3963     -0.359241       21.7389     0.0680577      -5.12274      0.162840      0.214716      0.288234      0.326365      0.364323      0.374780      0.370269
  54   2 1454.3963    0.1682  0.1680  9.0798  0.0000  0.0070   0.0052   0.0163    0.0168   0.0000   442.0969     -0.564842       21.6422     0.0293145      -3.54480    -0.0198203      0.201397      0.269995      0.297980      0.347285      0.322136      0.327766
  54   3 1709.1186    0.3640  0.3609  9.2110  0.0000  0.0088   0.0069   0.0207    0.0234   0.0000   441.6345     -0.492172       21.4456      0.425597      -3.78904     0.0854630      0.249013      0.337350      0.390981      0.417241      0.440993      0.448034
  54   4 1935.3227    0.6175  0.6902  9.5342  0.0000  0.0122   0.0085   0.0296    0.0334   0.0000   441.7886     -0.236675       20.9110       1.54730      -4.02271      0.129544      0.339271      0.459927      0.531148      0.572135      0.611463      0.621086
  54   5 2151.7709    0.9629  0.9246 10.1825  0.0000  0.0136   0.0118   0.0361    0.0399   0.0000   442.6624     -0.581096       21.2641     -0.260505      -2.06497     -0.856530      0.399172      0.534983      0.594776      0.661522      0.689844      0.698606
  54   6 2356.7514    1.4678  1.1772 11.1028  0.0000  0.0167   0.0169   0.0436    0.0432   0.0000   442.3289       1.16949       20.8096      0.827164      -3.52509      -1.16034      0.455592      0.659773      0.718289      0.790779      0.814266      0.828660
  54   7 2552.3701    2.1491  1.2535 11.7508  0.0000  0.0163   0.0233   0.0450    0.0435   0.0000   441.7603      0.516489       21.4552      -1.05123      -2.99102      0.381521      0.460001      0.642679      0.712120      0.791365      0.816979      0.827173
  54   8 2744.6138    3.0903  1.1354 12.4730 -0.0000  0.0153   0.0348   0.0402    0.0464   0.0000   441.9251     -0.592929       20.1247      -1.98670      -1.08619      -2.02292      0.435747      0.612693      0.664175      0.728691      0.779861      0.798662
  54   9 2934.0224    4.0759  1.0831 12.9400  0.0002  0.0145   0.0454   0.0384    0.0480   0.0000   441.9540      0.101733       20.7889     -0.754959      -2.28345      -1.85025      0.405079      0.563468      0.617013      0.690206      0.708001      0.733588
  54  10 3119.5757    4.4430  1.2187 13.3543  0.0000  0.0163   0.0488   0.0424    0.0445   0.0000   440.8652     0.0195705       19.4262     -0.790406      -1.44482      -3.20631      0.446586      0.638847      0.694719      0.775896      0.817552      0.836669
  54  11 3302.1498    3.9129  1.6963 13.0580  0.0000  0.0193   0.0371   0.0525    0.0346   0.0000   442.7151      0.818190       20.1176     -0.857062      -2.04002      -3.67986      0.543242      0.740099      0.839844      0.896515      0.971066      0.954355
  54  12 3483.0374    3.0451  3.1513 12.3097 -0.0000  0.0272   0.0213   0.0738    0.0254   0.0000   442.0788      0.809603       16.7216      -1.57101      -2.92936      -4.03795      0.757302       1.06781       1.18642       1.30217       1.37907       1.39248
  54  13 3662.1915    2.3750  5.0432 11.8041  0.0000  0.0386   0.0143   0.1044    0.0211   0.0000   438.8890     -0.445605       18.6211       3.11216      -2.57867      -1.16929       1.07315       1.49350       1.67195       1.80062       1.91475       1.95934
  54  14 3839.6566    1.8774  7.6632 11.5157  0.0000  0.0608   0.0099   0.1584    0.0191   0.0000   442.2646       1.35104       22.5356      -3.30943      -4.48161      -1.04284       1.65867       2.32011       2.60974       2.84021       2.96026       3.00580
  54  15 4015.4025    1.4941 10.8183 11.1922  0.0009  0.0891   0.0068   0.2246    0.0163   0.0000   439.8164      -4.01699       20.1021      -4.36909      -10.4373      0.355738       2.39550       3.43861       3.80357       4.19868       4.42700       4.44922
  55   1 1156.9681    0.0645  0.0569  9.1087  0.0000  0.0095   0.0051   0.0151    0.0146   0.0000   440.5654     -0.762520       21.6356      0.621724      -2.80409      0.461787      0.279362      0.435608      0.428317      0.503926      0.439111      0.484541
  55   2 1465.1467    0.1739  0.1656  9.0407  0.0000  0.0067   0.0052   0.0156    0.0167   0.0000   442.1518     -0.285467       21.2040      0.162751      -3.94665    -0.0169096      0.186102      0.257369      0.286373      0.321345      0.344368      0.360763
  55   3 1720.6092    0.3791  0.3699  9.2373  0.0000  0.0087   0.0070   0.0208    0.0235   0.0000   441.7245     -0.899758       21.1400     -0.159626      -3.25828     -0.516080      0.253039      0.351371      0.387817      0.439674      0.459735      0.454350
  55   4 1948.0480    0.6277  0.6073  9.6210  0.0001  0.0109   0.0090   0.0264    0.0311   0.0000   441.7554     -0.388182       20.2225      0.175486      -3.20774       1.03145      0.309130      0.432257      0.479998      0.528601      0.569886      0.575128
  55   5 2165.6603    1.0136  0.9141 10.1439  0.0000  0.0133   0.0122   0.0345    0.0412   0.0000   441.9462     0.0191315       21.0132      -1.40085      -3.16198      0.461152      0.373097      0.509605      0.572014      0.608823      0.644971      0.643153
  55   6 2371.3298    1.5416  1.2099 11.0311  0.0021  0.0161   0.0172   0.0428    0.0456   0.0000   442.0764     -0.880251       20.1882      -1.03333      -1.80519     -0.551880      0.450489      0.615695      0.685384      0.742563      0.788781      0.811471
  55   7 2567.8726    2.1980  1.2138 11.8450  0.0000  0.0164   0.0242   0.0427    0.0417   0.0000   442.7725      0.351782       20.9180     -0.219288      -3.55540      -1.39126      0.461613      0.634611      0.690215      0.774463      0.827771      0.837970
  55   8 2761.1745    3.1476  1.0959 12.5099  0.0000  0.0149   0.0353   0.0398    0.0442   0.0000   441.7116       1.09235       20.9874     -0.764918      -3.32541     -0.500014      0.403371      0.587530      0.618720      0.693056      0.699500      0.715015
  55   9 2951.4567    4.1136  1.0700 13.0021  0.0000  0.0147   0.0459   0.0371    0.0453   0.0000   442.2595      0.280821       20.4993      -1.67271      -3.50003      -2.29060      0.399086      0.562049      0.608094      0.677998      0.721985      0.725291
  55  10 3137.6946    4.4858  1.3092 13.0885  0.0000  0.0161   0.0460   0.0427    0.0447   0.0000   441.1515      0.716763       20.7373     -0.492702      -1.78524      -2.66532      0.448307      0.621496      0.690525      0.754430      0.808791      0.817056
  55  11 3321.0541    3.8879  1.8445 12.8989  0.0000  0.0196   0.0349   0.0540    0.0337   0.0000   443.2123       1.57661       19.3255     -0.670974      -1.16374      -2.57892      0.556950      0.748445      0.850563      0.932136      0.993530      0.994960
  55  12 3502.5840    2.9689  3.1862 12.3221  0.0000  0.0272   0.0208   0.0754    0.0240   0.0000   441.7869       2.07715       18.2787      -3.76601    -0.0252473      -4.61401      0.750697       1.03322       1.16041       1.25684       1.32960       1.35959
  55  13 3682.5376    2.3427  5.3266 11.7131  0.0000  0.0410   0.0138   0.1076    0.0214   0.0000   439.4816       1.95118       20.0813      -6.53064      -5.32410      -3.45146       1.09770       1.55125       1.75476       1.87908       1.98786       2.02047
  55  14 3860.7648    1.8389  8.0511 11.4338  0.0004  0.0633   0.0094   0.1675    0.0190   0.0000   440.7570       4.02187       21.9561      -3.60296      -9.87692      -4.65135       1.69946       2.38231       2.67047       2.94462       3.03376       3.10685
  56   1 1165.8918    0.0693  0.0692  9.1258  0.0000  0.0094   0.0047   0.0178    0.0145   0.0000   440.3816      0.447175       21.0426     -0.470585      -3.92341     -0.493556      0.242982      0.278203      0.406929      0.384112      0.429273      0.434350
  56   2 1475.7945    0.1783  0.1957  9.0787  0.0000  0.0077   0.0051   0.0166    0.0171   0.0000   441.9277    -0.0971158       21.1520    -0.0126939      -3.93329    -0.0257069      0.242304      0.317342      0.384469      0.417570      0.473204      0.432683
  56   3 1731.9913    0.3884  0.4000  9.2203  0.0000  0.0094   0.0069   0.0211    0.0245   0.0000   441.9119     -0.457586       21.6068    -0.0973435      -2.76644     -0.182551      0.262461      0.340261      0.401577      0.434748      0.464596      0.462247
  56   4 1960.6809    0.6766  0.6800  9.6220  0.0000  0.0114   0.0092   0.0281    0.0342   0.0000   442.0602     -0.475029       20.6697      0.649867      -3.07835     -0.585223      0.320404      0.429646      0.478502      0.528126      0.573508      0.599349
  56   5 2179.4328    1.0508  0.8971 10.4470 -0.0000  0.0130   0.0128   0.0357    0.0379   0.0000   441.9773      0.465915       21.8651     -0.146273      -2.70225      0.449627      0.368622      0.499759      0.546999      0.604056      0.645278      0.652386
  56   6 2385.7893    1.6024  1.2091 11.1004  0.0013  0.0155   0.0175   0.0424    0.0444   0.0000   441.7053       1.79848       19.9283     -0.932943      -4.04829     -0.860095      0.434077      0.596079      0.656892      0.730287      0.774952      0.791815
  56   7 2583.3074    2.2771  1.1488 12.0099  0.0000  0.0156   0.0257   0.0418    0.0427   0.0000   441.4046     0.0857928       21.6488     -0.427553      -3.87385     -0.472772      0.424286      0.601393      0.656914      0.730409      0.776534      0.789262
  56   8 2777.6034    3.2301  1.1411 12.4754  0.0000  0.0148   0.0351   0.0399    0.0469   0.0000   441.2224    -0.0470443       21.1237      -1.28453      -2.83051     -0.556854      0.410163      0.561041      0.618252      0.682903      0.724264      0.737481
  56   9 2968.6535    4.0773  1.0665 13.1818  0.0000  0.0144   0.0461   0.0384    0.0432   0.0000   442.3390    -0.0380448       20.4389      -1.19579      -3.09497      -1.50708      0.398597      0.562577      0.600978      0.663069      0.709418      0.710552
  56  10 3155.6566    4.4728  1.3144 13.3162 -0.0008  0.0160   0.0462   0.0441    0.0415   0.0000   442.8216       1.27760       20.1428     -0.935358      -2.90743      -2.46357      0.430258      0.601188      0.665826      0.737261      0.777761      0.768733
  56  11 3339.8273    3.7911  1.7895 13.0601  0.0000  0.0201   0.0350   0.0539    0.0326   0.0000   441.5736    -0.0834693       18.4910      -1.71563      -1.70834      -1.93771      0.539657      0.760182      0.840568      0.941736      0.987735      0.989254
  56  12 3522.0793    2.9271  3.5493 12.2268  0.0000  0.0289   0.0192   0.0788    0.0233   0.0000   444.3755       1.13330       18.5644      0.258812      0.854368      -1.17967      0.771605       1.06878       1.20565       1.30998       1.39875       1.42622
  56  13 3702.6936    2.2711  5.6440 11.7576  0.0000  0.0424   0.0132   0.1154    0.0206   0.0000   440.7245     -0.800853       22.0607      -1.70673      -4.60816       2.30026       1.14393       1.57072       1.78061       1.94061       2.02126       2.07808
  56  14 3881.7096    1.7855  8.3995 11.4776  0.0001  0.0659   0.0088   0.1733    0.0180   0.0000   441.1224      -1.31347       15.6607      0.184076      -6.60852       4.48565       1.74745       2.43678       2.75554       3.03157       3.10233       3.21133
  57   1 1174.7709    0.0824  0.0891  9.1316  0.0000  0.0087   0.0049   0.0173    0.0146   0.0000   440.6473     -0.171320       21.6100      0.116357      -4.06279   -0.00744188      0.234000      0.280665      0.375631      0.383576      0.387490      0.469631
  57   2 1486.3072    0.1809  0.1712  9.0671  0.0000  0.0074   0.0053   0.0159    0.0167   0.0000   441.9676    -0.0900417       20.5622     -0.137242      -4.24895     -0.282367      0.224412      0.309640      0.360546      0.425129      0.470962      0.419847
  57   3 1743.2165    0.4036  0.3867  9.2325  0.0000  0.0087   0.0071   0.0210    0.0241   0.0000   442.0330     -0.653823       21.1383     -0.200095      -3.25890     -0.584877      0.252059      0.325510      0.372440      0.408123      0.443924      0.460913
  57   4 1973.1559    0.6810  0.6811  9.6961  0.0000  0.0116   0.0093   0.0292    0.0333   0.0000   441.7108    -0.0316382       21.6878      0.171853      -2.29947      -1.63945      0.303354      0.432193      0.453997      0.516517      0.541041      0.553917
  57   5 2193.0372    1.0910  0.9860 10.2994  0.0000  0.0144   0.0126   0.0358    0.0421   0.0000   442.0287     -0.719072       22.4406     -0.365120      -3.93938      -1.04616      0.370493      0.533994      0.591486      0.636139      0.679835      0.713049
  57   6 2400.1413    1.6263  1.2380 11.1382  0.0004  0.0163   0.0174   0.0430    0.0430   0.0000   441.9553     -0.621384       21.1341     -0.350039      -3.32937     -0.298713      0.431350      0.605152      0.646823      0.713615      0.782741      0.787496
  57   7 2598.6092    2.4185  1.2390 11.8454  0.0000  0.0157   0.0255   0.0424    0.0449   0.0000   442.3716     -0.374309       20.9235       1.99151      -3.81026      -2.18656      0.408161      0.580699      0.638587      0.723591      0.736450      0.745017
  57   8 2793.9725    3.3180  1.0881 12.5434  0.0000  0.0143   0.0362   0.0368    0.0452   0.0000   442.2420      0.108570       20.7867      -1.19714      -2.48681      -2.43737      0.393097      0.540589      0.593712      0.663018      0.696493      0.698469
  57   9 2985.8168    4.2435  1.0852 13.0637  0.0000  0.0141   0.0464   0.0378    0.0465   0.0000   441.6813      0.179853       20.8683     -0.152041      -3.63991      -2.53076      0.386825      0.539671      0.575276      0.662854      0.720561      0.708543
  57  10 3173.4815    4.4222  1.3349 13.3210  0.0000  0.0164   0.0456   0.0449    0.0403   0.0000   441.7928      0.593751       20.2144      -1.84025      -2.67967      -1.66330      0.435576      0.609217      0.667081      0.712953      0.798046      0.786696
  57  11 3358.4192    3.7182  1.9896 12.8405  0.0000  0.0203   0.0318   0.0555    0.0321   0.0000   442.6186      0.231452       19.7842     -0.979957     -0.545604      -3.66096      0.549976      0.744236      0.833085      0.923353      0.961793      0.997114
  57  12 3541.5369    2.8581  3.7961 12.0882 -0.0000  0.0301   0.0181   0.0811    0.0235   0.0000   439.4098       2.18905       20.7615      -2.08552      -4.67290      -1.23876      0.789933       1.10174       1.24225       1.35314       1.45145       1.46390
  57  13 3722.8569    2.2116  6.0565 11.7142  0.0001  0.0458   0.0126   0.1219    0.0206   0.0000   440.9058       4.89183       19.8943      0.521807      -3.76340      -3.38380       1.20476       1.67818       1.87610       2.02756       2.15430       2.18645
  57  14 3902.4485    1.7336  8.6135 11.4121 -0.0005  0.0700   0.0084   0.1760    0.0182   0.0000   439.6397      -2.38867       21.9678      -2.81168      -4.61526      -1.73711       1.80138       2.58121       2.85268       3.12591       3.26643       3.33562
  58   1 1183.5398    0.0785  0.0603  9.1367  0.0000  0.0071   0.0050   0.0125    0.0143   0.0000   440.3908    -0.0487285       21.7899    -0.0382828      -3.60932     -0.330376      0.182202      0.255292      0.307082      0.298923      0.331653      0.359405
  58   2 1496.6950    0.1827  0.1822  9.1164  0.0000  0.0067   0.0052   0.0165    0.0166   0.0000   441.6186     -0.375045       21.6536    -0.0738734      -4.25042      0.165984      0.173084      0.237779      0.272722      0.298088      0.307962      0.328084
  58   3 1754.3088    0.3977  0.4267  9.3037  0.0000  0.0093   0.0068   0.0229    0.0240   0.0000   442.0127     -0.254600       22.0297      0.563241      -3.28229      0.882672      0.240434      0.339173      0.370458      0.414464      0.425942      0.456607
  58   4 1985.5631    0.7098  0.6711  9.7100 -0.0000  0.0112   0.0094   0.0270    0.0337   0.0000   441.9076     -0.186560       21.3188    -0.0159171      -2.39577      0.311690      0.294996      0.405903      0.452925      0.496942      0.530589      0.535094
  58   5 2206.5347    1.1161  1.0290 10.4261  0.0002  0.0147   0.0127   0.0368    0.0412   0.0000   442.7363      0.246030       21.0289     -0.708396      -3.09689     -0.303372      0.370035      0.534445      0.575551      0.636564      0.674907      0.689542
  58   6 2414.2956    1.6640  1.2630 11.2563  0.0003  0.0163   0.0176   0.0430    0.0420   0.0000   441.9750      0.376528       20.9031     -0.519807      -2.29977    -0.0484210      0.420996      0.584379      0.658434      0.702783      0.766047      0.774403
  58   7 2613.8279    2.4815  1.1906 12.0833  0.0000  0.0155   0.0269   0.0408    0.0436   0.0000   441.5668     -0.858972       21.2576     -0.364039      -3.09895      -1.07817      0.408262      0.569720      0.621110      0.673095      0.730594      0.761680
  58   8 2810.1589    3.3782  1.1634 12.6847  0.0000  0.0152   0.0363   0.0397    0.0455   0.0000   442.2075       1.24522       20.7483      -2.14632      -3.83627      -1.66232      0.394645      0.553716      0.610522      0.666608      0.699195      0.708839
  58   9 3002.7524    4.2101  1.1691 13.3101 -0.0000  0.0150   0.0458   0.0414    0.0415   0.0000   441.7678     -0.507989       21.0302     -0.431772      -3.82954      -2.14674      0.394619      0.543291      0.596883      0.653703      0.691013      0.689252
  58  10 3191.1549    4.3610  1.3440 13.3759  0.0000  0.0165   0.0449   0.0444    0.0394   0.0000   442.2715     -0.109959       20.9136       1.66111      -2.66319      -3.49318      0.439348      0.605124      0.676418      0.730463      0.789395      0.814937
  58  11 3376.8946    3.6368  2.1263 12.8200  0.0000  0.0208   0.0296   0.0572    0.0298   0.0000   443.2649      -1.51753       19.1511      0.325280      0.465806      -2.16422      0.552380      0.753280      0.857622      0.919914      0.988527       1.02476
  58  12 3560.7078    2.7441  4.0947 12.0781  0.0000  0.0322   0.0168   0.0852    0.0221   0.0000   440.9555      0.819877       20.9802      0.426292      -2.51366      -4.81977      0.812787       1.15600       1.26747       1.40449       1.46941       1.50150
  58  13 3742.7753    2.1553  6.3040 11.7096 -0.0010  0.0494   0.0120   0.1282    0.0206   0.0000   442.5701      -1.28109       22.6202      -4.51348      -6.31259      -1.61277       1.22948       1.78969       1.95003       2.14846       2.24956       2.28765
  58  14 3922.9880    1.6893  9.3339 11.4019  0.0000  0.0745   0.0077   0.1909    0.0173   0.0000   440.0673     -0.329280       23.7692      -4.28275      -8.66117      -4.73889       1.87000       2.64930       2.94205       3.27850       3.35608       3.48268
  59   1 1192.2410    0.0827  0.0827  9.1144  0.0000  0.0080   0.0048   0.0162    0.0144   0.0000   440.4300      0.237581       21.5207    -0.0456649      -3.81223     -0.450385      0.204656      0.291016      0.295337      0.344252      0.437010      0.445579
  59   2 1506.9653    0.2003  0.1957  9.0792  0.0000  0.0067   0.0052   0.0158    0.0167   0.0000   441.6981     -0.574136       21.5607     -0.450066      -3.79174    0.00806607      0.194889      0.261210      0.317678      0.333738      0.338059      0.344484
  59   3 1765.2523    0.4116  0.4331  9.3414  0.0000  0.0096   0.0069   0.0219    0.0244   0.0000   442.1854     -0.330199       21.6308     -0.163569      -4.07126     -0.835240      0.266508      0.348549      0.396949      0.458980      0.498312      0.521285
  59   4 1997.8396    0.7268  0.7363  9.7338  0.0007  0.0118   0.0093   0.0296    0.0340   0.0000   442.2532     -0.943065       22.0347      0.651100      -3.47873     -0.162931      0.305328      0.416773      0.473188      0.517895      0.549272      0.563028
  59   5 2219.8688    1.1087  1.0178 10.4811  0.0000  0.0141   0.0127   0.0378    0.0401   0.0000   442.3422      0.441861       20.6516     -0.739024      -2.60878      -1.46076      0.363636      0.506973      0.572848      0.631065      0.703956      0.723314
  59   6 2428.3788    1.7330  1.3458 11.1966  0.0000  0.0166   0.0175   0.0438    0.0409   0.0000   442.4279     -0.302777       21.2960     -0.879879      -3.56153     -0.473158      0.427655      0.583416      0.654473      0.721160      0.759038      0.793158
  59   7 2628.8356    2.4915  1.1813 12.1829  0.0000  0.0154   0.0269   0.0411    0.0414   0.0000   442.2439    -0.0122059       21.7037     -0.840942      -2.46404     0.0678106      0.398983      0.555475      0.613046      0.671776      0.725245      0.728138
  59   8 2826.2229    3.4637  1.1623 12.7238  0.0000  0.0151   0.0369   0.0391    0.0445   0.0000   441.9735      0.692137       21.3289     -0.319367      -3.57691      -1.20657      0.385784      0.551079      0.592900      0.666832      0.713271      0.721177
  59   9 3019.5846    4.4390  1.1416 13.2335  0.0000  0.0146   0.0474   0.0386    0.0448   0.0000   441.4425      0.756618       21.1574      -1.37833      -2.37541      -2.69522      0.372399      0.520169      0.564267      0.640025      0.671154      0.669338
  59  10 3208.7506    4.3604  1.4654 13.2836  0.0002  0.0166   0.0421   0.0459    0.0365   0.0000   442.2425       1.05804       20.8671     -0.805549      -2.24612      -2.86945      0.439069      0.604924      0.670164      0.723707      0.782592      0.798705
  59  11 3395.2513    3.5241  2.3030 12.7245 -0.0003  0.0216   0.0274   0.0598    0.0289   0.0000   442.1723     -0.352133       18.7314      -2.06005      0.505219      -2.87526      0.561772      0.760517      0.879769      0.934389       1.00102       1.02045
  59  12 3579.7715    2.7152  4.3507 11.9719  0.0001  0.0331   0.0161   0.0885    0.0223   0.0000   441.8534      0.483563       19.6021      -2.43079      -1.25850      -3.90405      0.821557       1.18245       1.29951       1.43199       1.52824       1.55390
  59  13 3762.4859    2.1584  6.8091 11.6329  0.0036  0.0512   0.0110   0.1336    0.0202   0.0000   439.6364       2.19907       24.8323     -0.500439      -4.05178      -4.63418       1.27709       1.78879       2.01027       2.23641       2.31285       2.39171
  59  14 3943.3606    1.6459  9.9986 11.3837  0.0000  0.0795   0.0073   0.2030    0.0163   0.0000   437.5803       2.25534       22.4557      0.776104      -6.68787      -3.32302       1.99240       2.76961       3.13082       3.44814       3.61922       3.71260
  60   1 1200.8504    0.0825  0.0805  9.0641  0.0000  0.0074   0.0046   0.0144    0.0142   0.0000   440.9034     0.0368088       20.9415     -0.130464      -3.73153      0.282902      0.229840      0.302661      0.338852      0.383735      0.436183      0.412916
  60   2 1517.0965    0.1970  0.2083  9.0684  0.0000  0.0070   0.0050   0.0169    0.0169   0.0000   441.9485     -0.447495       21.5383     0.0243526      -3.68971     -0.162792      0.187517      0.259017      0.302124      0.333820      0.333695      0.356056
  60   3 1776.1381    0.4362  0.4763  9.2695  0.0000  0.0097   0.0069   0.0228    0.0258   0.0000   441.6922     -0.892480       21.3416      0.811206      -3.57378     -0.685969      0.254152      0.331017      0.383187      0.418124      0.448836      0.476345
  60   4 2010.0273    0.7407  0.7687  9.7667  0.0000  0.0120   0.0093   0.0297    0.0344   0.0000   442.5208      -1.00581       20.9896     -0.335581      -2.89828     -0.275687      0.316467      0.444746      0.486240      0.535253      0.556687      0.572974
  60   5 2233.0673    1.1705  1.0358 10.6110  0.0000  0.0145   0.0133   0.0370    0.0394   0.0000   441.9871     -0.453743       21.0729     -0.698712      -2.75967      -1.82281      0.362511      0.518019      0.571760      0.616548      0.672699      0.664053
  60   6 2442.2776    1.7832  1.2828 11.4045  0.0000  0.0161   0.0185   0.0436    0.0389   0.0000   441.6839      0.126939       21.1516     -0.170082      -2.01534     0.0945710      0.411270      0.570905      0.644650      0.705515      0.753611      0.754353
  60   7 2643.7813    2.5840  1.2254 12.1296  0.0000  0.0158   0.0269   0.0408    0.0423   0.0000   442.2947       1.29567       22.9490      0.223533      -3.46329      -1.41842      0.391756      0.558109      0.623376      0.659404      0.720481      0.712036
  60   8 2842.1848    3.5762  1.1077 12.7860  0.0000  0.0144   0.0380   0.0375    0.0425   0.0000   441.0413      0.406401       21.0817     -0.915869      -3.77980      -2.04537      0.357092      0.507908      0.552896      0.620616      0.654270      0.642101
  60   9 3036.2801    4.3603  1.1122 13.3258  0.0000  0.0145   0.0469   0.0373    0.0422   0.0000   440.7171     -0.324936       21.2952     -0.437508      -3.08846      -2.64854      0.380136      0.525350      0.577643      0.636900      0.692861      0.694428
  60  10 3226.1892    4.2812  1.5181 13.2432 -0.0003  0.0174   0.0403   0.0458    0.0353   0.0000   442.1622       1.89827       20.8520      -1.37726      -1.88350      -3.07137      0.432336      0.607098      0.666590      0.752073      0.781371      0.797936
  60  11 3413.4183    3.4082  2.6061 12.5953  0.0000  0.0234   0.0247   0.0624    0.0268   0.0000   442.6052      0.885277       18.1726      -1.25410      0.395571      -3.48142      0.587036      0.831774      0.915162       1.00791       1.06110       1.09977
  60  12 3598.8152    2.6235  4.4565 11.9689  0.0000  0.0339   0.0155   0.0901    0.0216   0.0000   441.1748      -1.43021       21.2840       1.95856      -3.82605      -5.83325      0.836412       1.17861       1.30845       1.45550       1.51417       1.57493
  60  13 3782.1874    2.0432  6.8451 11.6356 -0.0026  0.0526   0.0106   0.1380    0.0199   0.0000   440.1018       2.49273       21.3995      -5.63804      -3.06197      -2.37922       1.29910       1.79946       2.05789       2.20666       2.36807       2.40083
  60  14 3963.7137    1.5768  9.6924 11.3637 -0.0007  0.0795   0.0073   0.2018    0.0167   0.0000   439.9360       2.66905       19.7857     -0.239578      0.307572       2.03206       1.96555       2.78887       3.08913       3.47592       3.57953       3.70963
  61   1 1209.3923    0.0813  0.0803  9.0989  0.0000  0.0082   0.0047   0.0150    0.0141   0.0000   440.4432      0.224672       21.2527     -0.145711      -4.35347     -0.503748      0.256355      0.328591      0.446590      0.482875      0.446535      0.403875
  61   2 1527.1262    0.2105  0.1933  9.1067  0.0000  0.0062   0.0054   0.0158    0.0168   0.0000   441.8210     -0.279125       21.4600     -0.265879      -4.03981      0.277105      0.179751      0.227899      0.255823      0.268193      0.295081      0.331399
  61   3 1786.8636    0.4373  0.5044  9.3367  0.0000  0.0096   0.0068   0.0253    0.0250   0.0000   442.0267     -0.509336       20.9824     -0.139021      -4.15397     -0.875013      0.261881      0.339906      0.388784      0.436858      0.473865      0.489316
  61   4 2022.1559    0.7515  0.8031  9.8283  0.0000  0.0122   0.0092   0.0309    0.0342   0.0000   442.3777     -0.696860       20.6784     -0.314826      -2.70896     -0.284247      0.318479      0.425568      0.478794      0.528176      0.585590      0.579034
  61   5 2246.1255    1.1999  1.0880 10.6247  0.0000  0.0142   0.0132   0.0397    0.0395   0.0000   441.7795      0.442043       20.2199      -1.25361      -4.45945      0.698430      0.359914      0.498446      0.562879      0.602948      0.645860      0.644132
  61   6 2456.0738    1.8378  1.2727 11.3710  0.0000  0.0160   0.0187   0.0422    0.0400   0.0000   441.6990      0.133825       21.3582      -1.49026      -4.13358      -1.06318      0.387121      0.551895      0.603623      0.684688      0.700126      0.709556
  61   7 2658.6261    2.7019  1.2825 12.0871  0.0000  0.0154   0.0269   0.0411    0.0415   0.0000   441.1773     -0.585863       20.4232     -0.792187      -3.37524     -0.547552      0.400211      0.529199      0.593438      0.669670      0.675596      0.711223
  61   8 2857.9811    3.7164  1.1369 12.8369  0.0000  0.0142   0.0388   0.0387    0.0427   0.0000   441.9710      0.775608       21.4500      0.137225      -2.20075     -0.297806      0.354126      0.489864      0.544103      0.595082      0.646843      0.655221
  61   9 3052.8337    4.4255  1.1680 13.2821 -0.0001  0.0146   0.0465   0.0391    0.0437   0.0000   441.5534      0.223180       20.2137      -1.68259      -2.58429      -3.31083      0.371952      0.509691      0.558155      0.617669      0.654546      0.672332
  61  10 3243.4957    4.2683  1.5493 13.1680  0.0000  0.0173   0.0394   0.0466    0.0355   0.0000   440.9366      0.644584       20.6762      -1.45046      -3.40102      -3.10603      0.432500      0.601813      0.669480      0.730858      0.765884      0.781532
  61  11 3431.5703    3.3661  2.5762 12.5715  0.0000  0.0227   0.0244   0.0629    0.0268   0.0000   442.9739      0.518395       18.1166      -1.11415    -0.0491721      -3.31305      0.570210      0.788278      0.897996      0.968076       1.03631       1.06275
  61  12 3617.6599    2.5823  4.8133 11.8885  0.0000  0.0359   0.0147   0.0946    0.0215   0.0000   441.7481      0.568623       22.1872     -0.993165      -4.31799      -3.85356      0.865612       1.22664       1.36231       1.49208       1.54766       1.59983
  61  13 3801.7102    2.0309  7.5095 11.5873  0.0010  0.0568   0.0097   0.1486    0.0193   0.0000   442.4151     -0.165714       22.2263     -0.140783      -4.48856      -4.58145       1.37900       1.92048       2.18082       2.38538       2.51554       2.57272
  62   2 1537.0229    0.2287  0.2436  9.1060  0.0000  0.0074   0.0052   0.0174    0.0174   0.0000   441.8659     -0.233506       21.4032     -0.415989      -3.64942    -0.0341615      0.194710      0.240516      0.285110      0.334060      0.324122      0.346985
  62   3 1797.4864    0.4562  0.4863  9.3485  0.0000  0.0094   0.0070   0.0234    0.0256   0.0000   442.1997     -0.784802       22.0109      0.775261      -4.25570     -0.296957      0.238039      0.313443      0.357150      0.404203      0.425058      0.441123
  62   4 2034.1404    0.7792  0.8407  9.8142 -0.0000  0.0123   0.0093   0.0316    0.0357   0.0000   442.4076     -0.513933       22.1400      0.657883      -4.58659       1.08570      0.308921      0.431733      0.472587      0.539323      0.576470      0.595107
  62   5 2259.0409    1.2356  1.1090 10.6223  0.0000  0.0145   0.0132   0.0383    0.0399   0.0000   443.1635     -0.211648       20.9765      -1.72481      -4.24780     -0.668336      0.352239      0.490983      0.541727      0.599141      0.635430      0.645887
  62   6 2469.7659    1.9156  1.2919 11.4912 -0.0000  0.0156   0.0193   0.0428    0.0389   0.0000   441.8478      0.271660       21.7793     -0.274998      -3.00183      -1.72224      0.387350      0.529130      0.595089      0.652718      0.689557      0.697304
  62   7 2673.3882    2.6831  1.3062 12.1228  0.0014  0.0159   0.0265   0.0412    0.0403   0.0000   442.0421      0.405901       20.1401     -0.353110      -2.42693      -1.47917      0.391851      0.543958      0.601114      0.656833      0.725136      0.730103
  62   8 2873.6676    3.7510  1.1895 12.7643  0.0000  0.0145   0.0385   0.0392    0.0470   0.0000   441.6969      0.274811       21.2771      -1.03814      -2.45697      -1.75391      0.358388      0.499695      0.558674      0.613851      0.679870      0.676850
  62   9 3069.2797    4.4778  1.1787 13.3461  0.0000  0.0148   0.0464   0.0384    0.0432   0.0000   442.6045      0.665019       20.2759      -2.50431      -3.59449      -1.43465      0.370306      0.513584      0.582193      0.608260      0.660345      0.679676
  62  10 3260.6914    4.1502  1.6507 13.1656  0.0000  0.0178   0.0372   0.0488    0.0332   0.0000   442.7876      0.459016       19.6157     -0.997431      -2.15581      -2.43412      0.435437      0.602252      0.669998      0.746988      0.786003      0.798297
  62  11 3449.5420    3.2542  3.0053 12.4397  0.0000  0.0246   0.0216   0.0677    0.0247   0.0000   443.4727      0.658509       17.5845     -0.740763      -1.26958      -4.81636      0.603808      0.841924      0.929864       1.03402       1.07235       1.11515
  62  12 3636.3837    2.5135  4.9985 11.9221  0.0000  0.0380   0.0143   0.0991    0.0214   0.0000   440.3485      -1.34132       22.9476     -0.769536      -5.85159      -3.73886      0.878344       1.29336       1.39204       1.56925       1.64345       1.69663
  62  13 3820.9668    1.9352  7.8410 11.6145 -0.0023  0.0616   0.0088   0.1572    0.0181   0.0000   440.3931       7.38524       21.8213     -0.669648      -2.86871      -2.36748       1.45894       2.08899       2.35443       2.54329       2.69230       2.74590
  63   1 1226.2215    0.0860  0.0926  9.0592  0.0000  0.0070   0.0045   0.0190    0.0140   0.0000   440.3402     -0.104544       21.7509     -0.420861      -3.98419     -0.170492      0.182223      0.199056      0.261542      0.295639      0.307507      0.340071
  63   2 1546.7997    0.2324  0.2456  9.0565  0.0000  0.0075   0.0052   0.0171    0.0174   0.0000   441.7150     -0.835504       21.8362      0.377014      -3.93488      0.149981      0.186744      0.267455      0.290898      0.299934      0.338016      0.338992
  63   3 1808.0126    0.4797  0.5117  9.3397  0.0003  0.0096   0.0071   0.0239    0.0263   0.0000   442.1950     -0.629831       21.6512      0.106691      -4.04956     -0.429429      0.239722      0.316186      0.358369      0.400447      0.423128      0.426066
  63   4 2046.0587    0.8096  0.8144  9.8666  0.0002  0.0122   0.0096   0.0300    0.0359   0.0000   442.3978      0.139509       22.2093     -0.925629      -4.25627      0.216363      0.309079      0.417389      0.474499      0.501854      0.562077      0.562282
  63   5 2271.8916    1.2682  1.1255 10.6916 -0.0000  0.0151   0.0135   0.0394    0.0405   0.0000   441.9963   -0.00350777       22.1079     -0.805950      -2.98890     -0.432575      0.345613      0.505742      0.539885      0.613009      0.628856      0.651125
  63   6 2483.3171    1.9771  1.2059 11.5786  0.0000  0.0154   0.0205   0.0400    0.0421   0.0000   442.4814     -0.335206       21.5782      -1.51219      -3.57913      -1.49146      0.367843      0.511340      0.575857      0.615279      0.663403      0.674496
  63   7 2688.0248    2.8273  1.2239 12.3005  0.0045  0.0150   0.0292   0.0407    0.0438   0.0000   443.1259      0.574139       21.2284     -0.761455      -3.51339      -2.01722      0.365945      0.509028      0.554932      0.626075      0.648122      0.674189
  63   8 2889.2703    3.8810  1.1202 12.9170 -0.0000  0.0139   0.0404   0.0375    0.0428   0.0000   441.1580    0.00618643       21.3449     -0.704456      -1.99331     -0.755130      0.333764      0.459869      0.517981      0.571372      0.611128      0.623392
  63   9 3085.5995    4.4020  1.2488 13.2638 -0.0009  0.0152   0.0443   0.0409    0.0396   0.0000   442.5316       1.71860       19.0373     -0.964713      -1.77542      -1.23968      0.372965      0.532089      0.571631      0.644547      0.692939      0.714612
  63  10 3277.7843    4.1165  1.6904 13.0971  0.0000  0.0181   0.0362   0.0484    0.0327   0.0000   442.4885      0.790415       19.7685      -1.05989      -1.90032      -2.16148      0.438819      0.601198      0.668731      0.735856      0.790463      0.804234
  63  11 3467.4099    3.1660  3.0991 12.4569 -0.0001  0.0254   0.0212   0.0709    0.0234   0.0000   442.5199       1.36511       19.4715      -1.85510      -1.52074      -2.87998      0.603741      0.836857      0.933748       1.02759       1.09899       1.11075
  63  12 3654.9267    2.4447  5.2342 11.8780  0.0012  0.0384   0.0137   0.1033    0.0207   0.0000   442.7069       1.37369       20.8357       1.67250      -5.09280      -8.37556      0.912905       1.27046       1.43629       1.58884       1.67021       1.70568
  63  13 3840.3161    1.8936  7.9443 11.5638  0.0011  0.0613   0.0090   0.1594    0.0185   0.0000   444.7658       2.20613       23.7529      -3.51235      -8.31694      -4.93707       1.44479       2.01051       2.28054       2.51003       2.64889       2.72385
  64   2 1556.4770    0.2390  0.2465  9.1064  0.0000  0.0072   0.0053   0.0170    0.0175   0.0000   441.8174     -0.531327       21.6267    -0.0567134      -4.40672     -0.412216      0.185714      0.235683      0.285070      0.312112      0.316090      0.346676
  64   3 1818.4396    0.4912  0.5428  9.3499  0.0008  0.0097   0.0071   0.0250    0.0267   0.0000   441.7557     -0.793787       22.2351       1.03552      -3.70935     -0.775734      0.233356      0.321956      0.352202      0.389464      0.413690      0.439204
  64   4 2057.8389    0.8330  0.8653  9.8447 -0.0000  0.0123   0.0096   0.0313    0.0371   0.0000   442.4386     -0.397323       21.0012     -0.648951      -3.48062      -1.17768      0.305684      0.420102      0.476817      0.505114      0.553555      0.577775
  64   5 2284.5548    1.3196  1.1985 10.6919  0.0000  0.0152   0.0136   0.0401    0.0423   0.0000   442.0967      0.202621       21.2299     -0.790253      -2.67045     -0.490703      0.362486      0.497814      0.565201      0.608676      0.653138      0.675583
  64   6 2496.7355    1.9898  1.3561 11.5169  0.0000  0.0163   0.0193   0.0428    0.0384   0.0000   442.0223      0.120585       21.1413      0.376675      -2.26161      0.402722      0.379433      0.528658      0.582804      0.649271      0.694900      0.722715
  64   7 2702.5923    2.8762  1.2987 12.2101 -0.0000  0.0152   0.0281   0.0407    0.0418   0.0000   442.5405      0.790325       22.0193      0.180262      -3.46212      -1.45507      0.369015      0.500394      0.555059      0.609666      0.652275      0.659502
  64   8 2904.7481    3.9159  1.2008 12.8021  0.0000  0.0141   0.0392   0.0393    0.0463   0.0000   441.7292      0.416658       21.6075     0.0782608      -2.48515      -1.32712      0.341619      0.472721      0.527419      0.579581      0.615769      0.629420
  64   9 3101.8305    4.5522  1.2876 13.3041  0.0000  0.0149   0.0448   0.0418    0.0390   0.0000   442.3571      0.241324       19.9350      -1.56441      -2.72030      -1.29628      0.349633      0.491518      0.535717      0.593025      0.621811      0.640405
  64  10 3294.7521    3.9905  1.7724 13.0637  0.0000  0.0183   0.0339   0.0496    0.0305   0.0000   442.0036      0.646839       19.9346     -0.856272      -2.31426      -2.05655      0.438473      0.599786      0.678060      0.736229      0.795032      0.818898
  64  11 3485.1279    3.0232  3.3237 12.3563  0.0000  0.0270   0.0195   0.0726    0.0229   0.0000   441.9949     0.0442360       17.7906      -3.31363       1.17711      -2.36250      0.622756      0.894075      0.982096       1.09766       1.13413       1.17821
  64  12 3673.3991    2.4105  5.3908 11.8596  0.0003  0.0398   0.0134   0.1068    0.0210   0.0000   443.4611       2.86341       21.8497      -3.75227     -0.712441      -3.18642      0.930384       1.31024       1.45210       1.63401       1.70111       1.76850
  64  13 3859.3328    1.8441  8.2643 11.5891  0.0001  0.0644   0.0086   0.1684    0.0174   0.0000   440.3139       1.44542       21.3257      -4.37738      -6.50808      -6.68941       1.46860       2.08930       2.30124       2.59648       2.69082       2.75679
  65   1 1242.7555    0.0947  0.1015  9.0326  0.0000  0.0076   0.0043   0.0154    0.0139   0.0000   440.9994      0.163211       20.4051     -0.375298      -3.56788     0.0889744      0.173209      0.239903      0.259757      0.303419      0.423247      0.345351
  65   2 1566.0169    0.2417  0.2375  9.0940  0.0000  0.0070   0.0054   0.0160    0.0172   0.0000   441.5434     -0.277424       21.3162     -0.480691      -4.00877      0.404898      0.178456      0.238322      0.258735      0.270814      0.305502      0.313252
  65   3 1828.7761    0.4987  0.5473  9.3759  0.0000  0.0098   0.0071   0.0242    0.0262   0.0000   441.7400      0.104344       21.9088     -0.272105      -3.86919     -0.455156      0.232948      0.319368      0.354152      0.393449      0.413841      0.437446
  65   4 2069.5466    0.8611  0.8786  9.8885  0.0000  0.0119   0.0097   0.0324    0.0358   0.0000   442.0853     -0.139739       21.3509      0.538376      -3.68005      -1.68264      0.287374      0.389930      0.430479      0.478778      0.520749      0.517772
  65   5 2297.1350    1.3419  1.1359 10.8826  0.0000  0.0148   0.0142   0.0390    0.0387   0.0000   442.6993     -0.321207       21.9092     -0.896728      -3.04536     -0.228632      0.343496      0.480169      0.530161      0.591708      0.616202      0.638584
  65   6 2510.1397    2.0686  1.2903 11.5924 -0.0000  0.0154   0.0204   0.0413    0.0390   0.0000   441.6620      0.312097       20.0932      -1.01451      -2.82589     -0.851880      0.357260      0.506378      0.564024      0.606041      0.659638      0.687596
  65   7 2717.0683    2.9929  1.2536 12.2535  0.0000  0.0147   0.0293   0.0396    0.0426   0.0000   443.0879     0.0144663       20.5282      -1.50001      -4.22930      -1.58170      0.347470      0.475106      0.524797      0.596058      0.625681      0.635750
  65   8 2920.0792    4.0214  1.1699 12.9429  0.0005  0.0141   0.0405   0.0379    0.0432   0.0000   442.0426     -0.370857       21.2758      -1.30549      -2.10928      -1.62244      0.334095      0.475874      0.513236      0.582896      0.621579      0.641399
  65   9 3117.8798    4.4524  1.3025 13.2747  0.0000  0.0154   0.0432   0.0407    0.0394   0.0000   441.1470      0.122325       21.7625     -0.456781      -2.70804      -3.76475      0.363755      0.505105      0.557887      0.635870      0.649619      0.680249
  65  10 3311.6422    3.9209  1.8691 12.9728 -0.0000  0.0186   0.0322   0.0513    0.0297   0.0000   442.0867      0.157254       19.2111      -2.61146      -1.73004      -1.84910      0.437676      0.616360      0.680813      0.754242      0.800935      0.819454
  65  11 3502.7824    3.0587  3.5632 12.2282  0.0000  0.0277   0.0189   0.0741    0.0235   0.0000   442.8159       1.48291       19.8529   -0.00198562      -1.62878      -3.35284      0.625499      0.899378      0.977041       1.09978       1.16269       1.18033
  65  12 3691.6923    2.3183  5.7652 11.8478  0.0000  0.0431   0.0127   0.1135    0.0205   0.0000   440.2699      0.951014       23.4289      -3.46538      -2.84046      -3.81838      0.981470       1.40795       1.53613       1.72034       1.80613       1.87473
  65  13 3878.4707    1.7632  8.6299 11.5817 -0.0000  0.0699   0.0084   0.1757    0.0172   0.0000   437.4563       3.63203       24.8554      -1.94152      -5.66070      -4.92776       1.56123       2.23028       2.47355       2.73907       2.84992       2.92566
  66   1 1250.9391    0.0932  0.1047  9.0186  0.0002  0.0072   0.0043   0.0153    0.0139   0.0000   440.7742      0.171183       21.4010    -0.0276390      -4.84285     -0.155558      0.177352      0.244573      0.260261      0.324053      0.363501      0.364374
  66   2 1575.4587    0.2529  0.2946  9.0507  0.0000  0.0077   0.0051   0.0193    0.0181   0.0000   441.4825     -0.313642       21.3517     -0.304987      -4.33337      0.474721      0.183387      0.241762      0.286529      0.286435      0.325333      0.345871
  66   3 1839.0034    0.5144  0.5422  9.3788  0.0001  0.0100   0.0072   0.0229    0.0270   0.0000   441.9020     0.0687069       21.6095    -0.0940194      -3.76991     0.0684095      0.227131      0.311149      0.353624      0.377660      0.388659      0.398293
  66   4 2081.1581    0.8559  0.8908 10.0137  0.0000  0.0123   0.0098   0.0329    0.0351   0.0000   442.1193      0.124617       20.9583    -0.0469660      -2.88153     -0.672573      0.291081      0.401164      0.441861      0.506881      0.527199      0.538023
  66   5 2309.5485    1.3543  1.1898 10.9276  0.0000  0.0151   0.0141   0.0408    0.0380   0.0000   442.1106      0.119152       21.4325      -1.17705      -2.57293     -0.539040      0.346378      0.487495      0.544551      0.593675      0.630075      0.644897
  66   6 2523.3887    2.1200  1.3276 11.6893  0.0000  0.0157   0.0206   0.0415    0.0374   0.0000   442.0594    -0.0497569       21.2413      0.338636      -5.22398      -1.64591      0.368394      0.514028      0.562388      0.631685      0.686365      0.693562
  66   7 2731.4061    3.0453  1.2617 12.4083  0.0000  0.0147   0.0295   0.0400    0.0386   0.0000   442.0531      -1.15062       20.9394      -1.16555      -2.39571      -1.54549      0.346812      0.481938      0.534231      0.594537      0.621085      0.641392
  66   8 2935.2765    4.0242  1.1665 13.1756  0.0000  0.0143   0.0413   0.0391    0.0396   0.0000   442.6442       1.41061       21.9610     -0.647487      -3.20088      -2.54771      0.328875      0.459984      0.509408      0.561891      0.601737      0.609917
  66   9 3133.8371    4.4614  1.3931 13.1995  0.0000  0.0159   0.0412   0.0412    0.0376   0.0000   441.8813      0.218866       21.1766      -1.31575      -3.33838      -3.31281      0.361542      0.507387      0.565560      0.622282      0.659825      0.675104
  66  10 3328.3571    3.8376  2.0542 12.8775 -0.0000  0.0192   0.0297   0.0535    0.0287   0.0000   442.6063       1.18869       18.6780      -1.62218      -1.63440      -2.27410      0.445211      0.618652      0.696315      0.767404      0.795710      0.829664
  66  11 3520.3203    2.9632  3.7958 12.1928  0.0000  0.0283   0.0176   0.0773    0.0221   0.0000   442.0219      0.637559       18.3843      0.221442     -0.290164      -4.54689      0.646659      0.891833       1.01277       1.10798       1.16163       1.19213
  66  12 3709.9848    2.2886  6.1131 11.8456  0.0014  0.0459   0.0123   0.1203    0.0203   0.0000   439.9470       2.66174       18.4046      -1.71556      -2.51019     -0.571914       1.01835       1.47239       1.61727       1.79951       1.89646       1.93282
  66  13 3897.2954    1.7017  8.8942 11.5523  0.0018  0.0714   0.0079   0.1826    0.0169   0.0000   441.2655       3.63634       24.1124      -5.47282      -5.21493      -3.26293       1.59201       2.23027       2.52907       2.77482       2.87757       2.99577
  67   1 1259.0178    0.0998  0.1150  9.0021  0.0000  0.0068   0.0043   0.0168    0.0139   0.0000   440.4279     0.0815495       21.3210      0.412133      -3.92536     -0.516051      0.148947      0.215534      0.238310      0.258401      0.270145      0.304369
  67   2 1584.8039    0.2589  0.2919  9.0855  0.0000  0.0078   0.0052   0.0176    0.0180   0.0000   441.2714     -0.162653       21.4094     -0.473680      -4.01153     0.0386274      0.192247      0.256804      0.286802      0.310288      0.343972      0.342971
  67   3 1849.1568    0.5402  0.5852  9.3963  0.0000  0.0097   0.0073   0.0255    0.0275   0.0000   441.7893     0.0108323       21.2163     -0.902177      -3.36640     -0.256928      0.230869      0.303491      0.333537      0.382775      0.419042      0.432489
  67   4 2092.6796    0.8978  0.8895 10.0379  0.0000  0.0121   0.0101   0.0319    0.0352   0.0000   441.9296     -0.593821       21.7718      0.324534      -3.43894      0.308904      0.282862      0.395624      0.431014      0.488840      0.528083      0.539012
  67   5 2321.8636    1.4329  1.2170 10.8315 -0.0000  0.0150   0.0143   0.0389    0.0396   0.0000   442.3960      0.970524       21.5858     -0.303659      -2.38922     -0.295715      0.335056      0.469650      0.512925      0.587380      0.603550      0.635243
  67   6 2536.5783    2.1359  1.2910 11.7753 -0.0000  0.0153   0.0211   0.0414    0.0377   0.0000   442.2071     -0.312548       21.7871     -0.309075      -5.13296     -0.178061      0.352768      0.483962      0.545143      0.606887      0.649177      0.664743
  67   7 2745.5990    3.1280  1.2845 12.3345  0.0000  0.0146   0.0295   0.0391    0.0399   0.0000   442.2381       1.44036       20.4942      -1.50933      -3.67763     -0.681424      0.337188      0.464373      0.523876      0.578776      0.597899      0.621030
  67   8 2950.4164    4.1325  1.1354 13.1097  0.0000  0.0139   0.0417   0.0363    0.0408   0.0000   442.4926      0.771665       21.0389      0.815689      -2.68416      -1.68544      0.313898      0.446935      0.495158      0.552858      0.582760      0.588632
  67   9 3149.7278    4.5456  1.3466 13.1457  0.0001  0.0151   0.0420   0.0397    0.0407   0.0000   442.7136      0.684720       19.9967     -0.877568      -2.79172     -0.708087      0.344446      0.470606      0.527521      0.585219      0.623144      0.646063
  67  10 3345.0558    3.8544  2.0670 12.8214  0.0000  0.0192   0.0295   0.0525    0.0294   0.0000   441.9887      0.956930       20.1896    -0.0723151      -1.08013      -3.19908      0.433762      0.602717      0.674155      0.744852      0.804303      0.822147
  67  11 3537.7002    2.8718  3.8574 12.1814  0.0000  0.0296   0.0172   0.0786    0.0221   0.0000   440.9988     -0.227047       21.7870      -2.92700     -0.577241      -2.82928      0.654235      0.939194       1.02933       1.14858       1.20732       1.24899
  67  12 3728.0840    2.1520  6.0126 11.7770 -0.0040  0.0466   0.0115   0.1227    0.0213   0.0000   442.2304     -0.864568       20.2102     0.0136341      -3.48360      -7.28823       1.01686       1.44414       1.60986       1.77405       1.85940       1.90210
  68   1 1267.0508    0.0975  0.1085  8.9892  0.0000  0.0069   0.0043   0.0145    0.0138   0.0000   440.4830     -0.220702       21.5709     -0.170181      -4.14770      0.279902      0.160249      0.218320      0.244954      0.257432      0.303622      0.303593
  68   2 1594.0223    0.2721  0.2837  9.0748  0.0000  0.0076   0.0053   0.0164    0.0181   0.0000   441.6558     -0.171409       21.5437     -0.261379      -4.17642      0.619549      0.182601      0.253961      0.288884      0.298421      0.291273      0.336893
  68   3 1859.2240    0.5428  0.6239  9.4038  0.0000  0.0105   0.0072   0.0257    0.0283   0.0000   442.0702     -0.101808       20.9431      0.116995      -3.96811     0.0276725      0.240706      0.342195      0.368880      0.424896      0.451824      0.471043
  68   4 2104.1088    0.9213  0.9365 10.0253  0.0000  0.0126   0.0101   0.0331    0.0372   0.0000   442.1598    -0.0715947       21.6795     -0.585144      -3.82423     -0.660241      0.283473      0.389328      0.444618      0.482967      0.527792      0.537532
  68   5 2334.0689    1.4727  1.3445 10.7638  0.0000  0.0156   0.0139   0.0421    0.0391   0.0000   442.8924     0.0239171       20.6273     -0.976102      -2.48665     -0.305546      0.344866      0.494769      0.546518      0.592774      0.644149      0.647066
  68   6 2549.6321    2.2276  1.3429 11.6863  0.0000  0.0155   0.0210   0.0410    0.0386   0.0000   442.1026    -0.0188300       21.6362      -1.08431      -3.65523      -1.17007      0.342683      0.478882      0.528189      0.601957      0.620459      0.639356
  68   7 2759.7834    3.1184  1.2786 12.4110  0.0000  0.0149   0.0297   0.0399    0.0398   0.0000   441.8412      0.415341       21.3645     0.0424088      -2.44468      -1.11649      0.329887      0.465067      0.514431      0.583621      0.616312      0.638078
  68   8 2965.4258    4.1214  1.1374 13.1936  0.0000  0.0138   0.0417   0.0371    0.0387   0.0000   442.5888     -0.606973       20.5447      -1.04558      -3.95792      -1.66736      0.310908      0.428031      0.468237      0.539359      0.572329      0.602163
  68   9 3165.4966    4.4821  1.4404 13.1565  0.0000  0.0155   0.0399   0.0419    0.0358   0.0000   442.4434      0.520075       21.3103     -0.978708      -2.73242      -1.15410      0.345656      0.481441      0.539494      0.598489      0.622846      0.654771
  68  10 3361.5952    3.7626  2.2158 12.7517 -0.0000  0.0198   0.0273   0.0540    0.0278   0.0000   442.8483     0.0745694       19.7757       1.33196     -0.676971      -5.25397      0.439545      0.619428      0.683782      0.767909      0.818438      0.836547
  68  11 3555.0637    2.8334  4.3585 12.0997  0.0002  0.0319   0.0160   0.0857    0.0213   0.0000   441.4291      0.215650       20.3456      -1.16991      -2.18603      -2.52030      0.689731      0.985422       1.09215       1.20306       1.28635       1.33018
  68  12 3746.0806    2.4146  7.7835 11.6251  0.0080  0.0534   0.0066   0.1345    0.0090   0.0000   441.5960      0.909583       23.6224      -1.60477      -9.10636      -2.38068       1.19317       1.63033       1.86979       2.01993       2.15292       2.23639
  69   1 1275.0250    0.1010  0.1228  8.9836  0.0000  0.0065   0.0042   0.0172    0.0138   0.0000   440.3565     -0.251410       21.4932      0.629367      -3.73243     0.0938081      0.155356      0.195390      0.228991      0.257933      0.272499      0.291548
  69   2 1603.1325    0.2772  0.3350  9.0366  0.0000  0.0082   0.0052   0.0196    0.0188   0.0000   441.4539     -0.552690       21.6799      0.102239      -3.65201      0.305283      0.197996      0.279016      0.324470      0.352197      0.366240      0.398376
  69   3 1869.1667    0.5565  0.6203  9.4444 -0.0000  0.0104   0.0072   0.0246    0.0274   0.0000   442.4740      -1.09873       21.5994      0.824082      -3.95450     -0.926846      0.229206      0.315972      0.364308      0.397320      0.431079      0.453987
  69   4 2115.4569    0.9609  0.9603  9.9144  0.0000  0.0123   0.0101   0.0326    0.0391   0.0000   442.5073     -0.149649       20.9695     -0.170318      -3.13774      0.393841      0.270455      0.379063      0.429443      0.456405      0.494621      0.509689
  69   5 2346.1725    1.4895  1.2531 11.0144  0.0000  0.0152   0.0148   0.0411    0.0381   0.0000   442.5068     -0.274286       21.8039      -1.15497      -4.38671     -0.465716      0.336168      0.466727      0.494270      0.571311      0.593951      0.625038
  69   6 2562.6680    2.2923  1.3157 11.7986  0.0012  0.0151   0.0216   0.0405    0.0378   0.0000   442.5330      0.117092       20.7905     -0.519756      -2.79920      -1.24854      0.335818      0.465083      0.524004      0.583387      0.610273      0.636078
  69   7 2773.8683    3.3005  1.2896 12.3492  0.0000  0.0144   0.0304   0.0383    0.0409   0.0000   442.4053      0.679364       20.9710     0.0104111      -3.12767     -0.771616      0.318498      0.451437      0.502345      0.560080      0.593898      0.593856
  69   8 2980.3246    4.2274  1.2176 13.1062 -0.0000  0.0142   0.0404   0.0371    0.0389   0.0000   442.4682      0.241912       22.0885     -0.216677      -3.43667      -2.58984      0.321769      0.440810      0.497635      0.543989      0.609242      0.621698
  69   9 3181.1064    4.4678  1.3812 13.3091  0.0000  0.0155   0.0411   0.0407    0.0350   0.0000   442.2194     0.0828960       20.4986    0.00821101      -4.29695      -1.80029      0.341932      0.473227      0.536590      0.581661      0.630380      0.635251
  69  10 3378.0302    3.6607  2.4041 12.6302 -0.0000  0.0207   0.0254   0.0557    0.0273   0.0000   443.2695      0.429165       19.5206      -1.39934       1.20177      -4.03513      0.449325      0.635052      0.706065      0.779068      0.824325      0.838067
  69  11 3572.2618    2.7100  4.3828 12.1354 -0.0002  0.0333   0.0157   0.0882    0.0208   0.0000   442.8769       1.30747       22.0427      0.849399      -2.97104      -6.02793      0.705580       1.02750       1.13723       1.25863       1.32455       1.36111
  69  12 3764.1122    2.0103  6.3267 11.7728 -0.0083  0.0500   0.0107   0.1318    0.0209   0.0000   441.1264       1.71872       23.3454      -3.34783      -7.51786      -3.96951       1.05218       1.52245       1.66333       1.88173       1.93283       2.01112
  70   1 1282.9099    0.1103  0.1107  8.9753  0.0000  0.0062   0.0043   0.0136    0.0137   0.0000   440.5305     -0.397270       21.3448      0.393728      -4.08173     -0.136521      0.143305      0.185819      0.214585      0.260127      0.246884      0.256184
  70   2 1612.1560    0.2870  0.3147  9.0813  0.0000  0.0075   0.0053   0.0183    0.0184   0.0000   441.6216     -0.163316       21.4048     -0.235367      -4.20520      0.380321      0.171364      0.232820      0.257540      0.279445      0.301363      0.307812
  70   3 1879.0716    0.5869  0.6422  9.3875  0.0000  0.0098   0.0074   0.0254    0.0289   0.0000   442.0817     -0.411779       22.0100     -0.581433      -4.91914     -0.101589      0.223788      0.297677      0.342563      0.380105      0.395305      0.417151
  70   4 2126.6697    0.9513  0.9733 10.1633  0.0000  0.0129   0.0101   0.0336    0.0351   0.0000   442.2774    -0.0848928       20.6924      0.107933      -2.98843      -1.01517      0.278206      0.388920      0.435731      0.482787      0.515490      0.527741
  70   5 2358.1358    1.5745  1.3479 10.9230  0.0000  0.0153   0.0146   0.0415    0.0382   0.0000   442.1998     -0.132183       21.1387     -0.323641      -4.59617     -0.515631      0.336518      0.456422      0.520742      0.563139      0.601399      0.636156
  70   6 2575.5138    2.3146  1.3815 11.7378  0.0001  0.0155   0.0211   0.0406    0.0369   0.0000   441.8833      0.187582       21.2117      0.175844      -3.58654      -1.12111      0.341960      0.463054      0.520069      0.578271      0.611353      0.638234
  70   7 2787.8328    3.3612  1.2365 12.5718 -0.0000  0.0142   0.0320   0.0385    0.0394   0.0000   442.0492     -0.220696       20.9835      0.456617      -3.03519      -2.15386      0.308788      0.428900      0.480980      0.527831      0.560474      0.588540
  70   8 2995.1101    4.3801  1.1975 13.1648  0.0000  0.0137   0.0423   0.0379    0.0404   0.0000   442.2069       1.19353       21.4723     -0.719886      -3.88463      -1.33473      0.299803      0.414968      0.466064      0.534781      0.569075      0.575451
  70   9 3196.6603    4.4530  1.5166 13.1725 -0.0003  0.0157   0.0386   0.0428    0.0341   0.0000   442.0933      0.538142       21.1378      -1.47702      -3.20863      -3.06769      0.344150      0.488347      0.532796      0.590221      0.633357      0.653420
  70  10 3394.3472    3.5786  2.4825 12.6043  0.0000  0.0210   0.0245   0.0565    0.0271   0.0000   443.0374       1.43310       19.3147      -2.56738      0.114843      -3.75359      0.457984      0.627312      0.719500      0.779451      0.828486      0.856768
  70  11 3589.4073    2.7255  4.6320 12.0480 -0.0000  0.0339   0.0152   0.0898    0.0214   0.0000   441.6740     0.0797870       23.0691      -1.44988      -2.83001      -6.13257      0.710163       1.01083       1.13891       1.24670       1.31054       1.35416
  70  12 3781.8433    2.1055  7.5777 11.7275  0.0025  0.0575   0.0095   0.1464    0.0185   0.0000   442.0990      -1.53232       20.0929      -2.84947      -4.73188      -2.93916       1.19638       1.71781       1.92607       2.10290       2.24988       2.31767
  71   1 1290.7401    0.1141  0.1090  8.9680  0.0000  0.0063   0.0043   0.0128    0.0136   0.0000   440.5893     -0.148193       21.2967      0.260199      -4.30377      0.184761      0.124195      0.190594      0.191245      0.233078      0.237075      0.240778
  71   2 1621.0621    0.2942  0.3213  9.0707  0.0000  0.0076   0.0053   0.0180    0.0185   0.0000   441.5163     -0.770912       21.4833     -0.296601      -4.35134     -0.427316      0.181775      0.230587      0.271748      0.298456      0.314201      0.332970
  71   3 1888.9018    0.5809  0.6677  9.4594  0.0000  0.0107   0.0073   0.0264    0.0288   0.0000   441.9241     0.0163234       21.0794      0.393021      -3.48127     0.0351088      0.225786      0.321390      0.362536      0.384674      0.412755      0.426888
  71   4 2137.8179    0.9760  1.0828 10.1322  0.0003  0.0141   0.0100   0.0351    0.0373   0.0000   442.5737      0.266761       20.8706      -1.09059      -4.37494       1.68640      0.291922      0.423967      0.461446      0.516939      0.556151      0.571551
  71   5 2370.0003    1.5788  1.2858 11.0763  0.0000  0.0152   0.0151   0.0412    0.0369   0.0000   442.1997     -0.663985       20.7123     0.0834807      -1.86302      0.451940      0.317408      0.459011      0.500024      0.559957      0.583444      0.610602
  71   6 2588.3723    2.3705  1.3556 11.8860  0.0000  0.0154   0.0219   0.0408    0.0361   0.0000   442.3888     -0.545802       21.1347      0.628727      -3.48705      -2.33855      0.328757      0.457986      0.507814      0.570096      0.589162      0.608708
  71   7 2801.7432    3.4578  1.2275 12.5480  0.0000  0.0142   0.0325   0.0362    0.0410   0.0000   441.8918     -0.212726       21.9334     -0.167857      -2.29782     -0.587791      0.307713      0.435623      0.478042      0.520300      0.553920      0.574879
  71   8 3009.8129    4.3149  1.1908 13.2038  0.0000  0.0140   0.0419   0.0370    0.0405   0.0000   442.5824     -0.121418       22.0044     -0.630213      -3.32464      -1.55103      0.302472      0.415961      0.468235      0.512855      0.533778      0.568615
  71   9 3212.0732    4.3798  1.6220 13.0422  0.0000  0.0164   0.0362   0.0439    0.0331   0.0000   442.1168      0.327108       20.0439      0.650478      -1.59449      -2.71737      0.350373      0.494708      0.547577      0.609852      0.648631      0.663601
  71  10 3410.5694    3.4708  2.8115 12.5340  0.0000  0.0228   0.0225   0.0608    0.0248   0.0000   442.4269      0.363893       18.7431      0.433566     -0.994708      -4.11388      0.479043      0.676341      0.768937      0.833014      0.895957      0.924812
  71  11 3606.3809    2.7065  4.9662 11.9849 -0.0001  0.0360   0.0144   0.0938    0.0214   0.0000   440.8779       1.34798       23.4734      -3.03283      -2.22516      -2.06676      0.738960       1.06976       1.18313       1.32091       1.37810       1.43728
  71  12 3799.4610    2.0431  7.9959 11.6966 -0.0009  0.0609   0.0091   0.1543    0.0183   0.0000   440.7248       3.65750       18.1234      -1.08287      -1.92576      -5.71101       1.25125       1.80260       1.97472       2.22559       2.31457       2.41572
  72   1 1298.5034    0.1135  0.1219  8.9997  0.0000  0.0062   0.0043   0.0147    0.0137   0.0000   440.3909     -0.589893       21.3781     0.0558777      -3.47958     -0.151353      0.155899      0.189223      0.211253      0.268797      0.297436      0.306690
  72   2 1629.8808    0.2941  0.3256  9.1129  0.0000  0.0079   0.0053   0.0176    0.0185   0.0000   441.6994    -0.0868152       21.4114      0.161847      -3.51672     -0.233948      0.188632      0.263490      0.291989      0.324580      0.342036      0.359878
  72   3 1898.6449    0.5897  0.6810  9.5337  0.0000  0.0105   0.0073   0.0270    0.0281   0.0000   441.6362     -0.134949       20.8777     -0.906383      -3.89431     -0.471422      0.219374      0.304076      0.345572      0.377338      0.401154      0.415327
  72   4 2148.8692    1.0126  1.0113 10.2488  0.0000  0.0130   0.0106   0.0348    0.0365   0.0000   441.9048     -0.559937       21.3118     -0.346387      -3.72819      0.992013      0.271802      0.382901      0.426382      0.468812      0.505365      0.522786
  72   5 2381.7855    1.6016  1.2850 11.2263  0.0000  0.0156   0.0156   0.0399    0.0362   0.0000   442.9009     -0.961641       21.4217     0.0190181      -3.19825      -1.31037      0.324929      0.459637      0.507987      0.565592      0.618634      0.625750
  72   6 2601.1110    2.4378  1.3671 11.9922  0.0009  0.0152   0.0223   0.0402    0.0354   0.0000   442.2803     -0.618498       20.6858     -0.538495      -4.35793      -1.12890      0.328771      0.444600      0.504797      0.549393      0.601969      0.619015
  72   7 2815.5179    3.4751  1.2317 12.6779  0.0000  0.0141   0.0326   0.0380    0.0376   0.0000   442.1180     0.0369747       21.6334      -1.78468      -4.00296     -0.856162      0.293171      0.406288      0.463734      0.505894      0.552356      0.548467
  72   8 3024.3955    4.4243  1.2731 13.1310  0.0000  0.0141   0.0406   0.0386    0.0383   0.0000   442.3641      0.839383       21.8125      -1.48975      -3.30301      -1.89785      0.288970      0.415481      0.449415      0.508250      0.543457      0.563257
  72   9 3227.4679    4.3131  1.6619 13.1253  0.0014  0.0164   0.0352   0.0449    0.0313   0.0000   442.4488      0.241010       21.4541      -1.03318      -3.48946      -2.83612      0.347442      0.475850      0.536600      0.603091      0.632347      0.650439
  72  10 3426.7236    3.3865  2.9281 12.5204  0.0000  0.0229   0.0215   0.0639    0.0237   0.0000   441.9810      0.892923       20.1482      0.907477      -1.19918      -2.66276      0.477768      0.676515      0.751612      0.836237      0.880296      0.912783
  72  11 3623.3799    2.5643  5.0317 12.0725 -0.0005  0.0373   0.0143   0.0996    0.0212   0.0000   441.3748      -2.83466       24.9540      -1.05826      -1.48175      -2.60137      0.754906       1.08857       1.20536       1.34561       1.40420       1.45266
  72  12 3817.2064    1.9512  7.8536 11.7697  0.0015  0.0620   0.0094   0.1570    0.0184   0.0000   438.4418       1.98267       23.0054      -6.46560     -0.992161      -1.19095       1.23739       1.79866       1.98796       2.21330       2.29843       2.38033
  73   1 1306.2046    0.1099  0.1285  9.0039  0.0000  0.0068   0.0041   0.0159    0.0136   0.0000   440.2900     -0.143112       21.6115     0.0249726      -4.03688      0.101631      0.141416      0.179251      0.244268      0.251817      0.255545      0.292519
  73   2 1638.6059    0.3090  0.3561  9.0808  0.0000  0.0080   0.0053   0.0193    0.0189   0.0000   441.5407     -0.609164       21.4327     -0.112288      -3.78622     -0.109195      0.164015      0.230009      0.250985      0.284863      0.290768      0.304654
  73   3 1908.3232    0.6288  0.7143  9.4720  0.0000  0.0106   0.0074   0.0267    0.0303   0.0000   442.0921     -0.639554       21.3341       1.09712      -3.66799      0.290220      0.227752      0.309637      0.350185      0.384234      0.432615      0.447291
  73   4 2159.8168    1.0156  1.0873 10.2624  0.0000  0.0137   0.0104   0.0360    0.0371   0.0000   442.3908     -0.463808       20.6631      0.247774      -3.47834      -1.04578      0.287287      0.405973      0.445271      0.498534      0.529921      0.545717
  73   5 2393.4135    1.6602  1.3751 11.0838  0.0000  0.0152   0.0149   0.0404    0.0352   0.0000   442.3515    -0.0914131       21.5657      -1.54074      -2.28257     -0.423530      0.320594      0.432419      0.491756      0.543674      0.575712      0.587229
  73   6 2613.7220    2.5773  1.3687 11.8110  0.0001  0.0146   0.0225   0.0392    0.0375   0.0000   442.3278     -0.267446       20.9217      -1.56037      -2.82211     -0.578497      0.305138      0.426297      0.477721      0.530425      0.572883      0.591287
  73   7 2829.1586    3.6344  1.2238 12.6423 -0.0002  0.0138   0.0337   0.0367    0.0408   0.0000   442.5223   0.000734378       20.5414      -1.14360      -3.24708      -1.12456      0.286150      0.402779      0.438537      0.494229      0.544055      0.554835
  73   8 3038.8479    4.4097  1.2644 13.2586  0.0030  0.0142   0.0411   0.0377    0.0379   0.0000   442.1379      0.632985       21.5152      -1.17525      -2.81915      -1.76553      0.301543      0.418166      0.480881      0.508981      0.554406      0.581609
  73   9 3242.6561    4.3682  1.7367 12.9962  0.0000  0.0167   0.0343   0.0450    0.0320   0.0000   443.2551      0.535124       20.0217      -1.23393      -1.50776      -1.08629      0.354586      0.494592      0.561753      0.611413      0.662782      0.674913
  73  10 3442.7925    3.2924  3.1510 12.4643  0.0000  0.0244   0.0203   0.0662    0.0230   0.0000   442.5760     -0.340617       19.7215     -0.256494      -1.47245      -2.30607      0.496937      0.699906      0.790393      0.872174      0.918373      0.974906
  73  11 3640.0360    2.5034  5.2100 12.0638 -0.0005  0.0394   0.0140   0.1025    0.0211   0.0000   442.3933      0.605029       21.7702      0.795798      -1.53326      -3.45297      0.773509       1.14768       1.24123       1.40354       1.44884       1.53106
  73  12 3834.5267    1.8321  7.7594 11.7842 -0.0011  0.0634   0.0093   0.1623    0.0189   0.0000   439.9414       1.36424       23.6969     -0.966408      -5.14405      -3.21039       1.25100       1.81721       1.98028       2.26367       2.31733       2.45361
  74   1 1313.8385    0.1159  0.1322  8.8793  0.0000  0.0060   0.0041   0.0151    0.0136   0.0000   440.4280    -0.0715488       21.6792      0.225381      -4.50135     -0.142426      0.147494      0.185893      0.214301      0.235587      0.253914      0.252465
  74   2 1647.2159    0.3176  0.3805  9.0213  0.0000  0.0083   0.0053   0.0197    0.0195   0.0000   441.6649     -0.295047       21.7101     -0.180481      -3.62745    -0.0917747      0.174728      0.247969      0.277113      0.311503      0.327633      0.335754
  74   3 1917.9115    0.6403  0.7708  9.3733  0.0000  0.0111   0.0073   0.0282    0.0316   0.0000   442.0134     -0.395065       21.1058     -0.912094      -4.02613      0.183556      0.219544      0.312135      0.357469      0.379905      0.411529      0.423233
  74   4 2170.6823    1.0510  1.0554 10.3445  0.0000  0.0133   0.0109   0.0352    0.0355   0.0000   442.1586     -0.182587       22.2685     -0.690610      -3.81133     -0.968686      0.279446      0.374577      0.426551      0.467930      0.499805      0.516359
  74   5 2404.9790    1.6983  1.3213 11.1907 -0.0001  0.0153   0.0158   0.0399    0.0350   0.0000   441.7094     0.0468051       22.0907      0.531185      -3.38455     -0.730865      0.310755      0.429714      0.489228      0.534642      0.581374      0.590404
  74   6 2626.3340    2.5640  1.4084 11.9410  0.0000  0.0151   0.0227   0.0410    0.0347   0.0000   442.8904     0.0252714       21.6403      -1.01085      -4.09598     -0.920405      0.317696      0.439878      0.482980      0.550502      0.579447      0.602649
  74   7 2842.7861    3.6453  1.2396 12.7201  0.0000  0.0140   0.0341   0.0374    0.0385   0.0000   442.3256      0.357069       21.1010     -0.104584      -3.79466      -1.03545      0.290772      0.408598      0.452279      0.512030      0.536159      0.545931
  74   8 3053.2378    4.5214  1.2684 13.2087  0.0001  0.0139   0.0415   0.0379    0.0362   0.0000   442.4161     0.0716294       21.7115     -0.166128      -4.19801      -2.11054      0.297484      0.393764      0.453084      0.497091      0.544428      0.548664
  74   9 3257.8589    4.2145  1.7251 13.0697  0.0000  0.0171   0.0339   0.0461    0.0292   0.0000   442.4838      0.415287       20.2916     -0.654756      -2.42874      -3.94458      0.343254      0.492762      0.537955      0.600963      0.644916      0.677578
  74  10 3458.7087    3.2502  3.3102 12.3143 -0.0000  0.0249   0.0194   0.0678    0.0231   0.0000   443.9519       2.30032       18.3429     -0.219345      0.181185      -2.04175      0.503927      0.712798      0.794237      0.880348      0.921979      0.961456
  74  11 3656.8247    2.4850  5.6095 11.9151 -0.0007  0.0418   0.0126   0.1081    0.0205   0.0000   442.2281     -0.680571       21.5100      0.229337      -5.88784      -3.70318      0.811964       1.18294       1.31303       1.44713       1.53248       1.59244
  75   1 1321.4282    0.1209  0.1335  8.9751  0.0000  0.0060   0.0041   0.0158    0.0135   0.0000   440.2773     -0.170256       21.1662      0.226291      -4.01392     -0.190661      0.133130      0.171471      0.209853      0.204891      0.239060      0.244796
  75   2 1655.7569    0.3246  0.3509  9.1213  0.0000  0.0075   0.0054   0.0184    0.0188   0.0000   441.4902     -0.194331       21.7208     -0.233214      -4.00208     -0.237288      0.168090      0.212869      0.248625      0.272565      0.312625      0.327203
  75   3 1927.4339    0.6593  0.7255  9.5102  0.0000  0.0103   0.0076   0.0264    0.0302   0.0000   441.9543     -0.261575       21.2052      0.109943      -3.45562      0.123003      0.213058      0.295822      0.333992      0.354831      0.388680      0.412584
  75   4 2181.4550    1.0905  1.0899 10.3461  0.0000  0.0134   0.0107   0.0349    0.0358   0.0000   442.5629      0.467991       21.5567     -0.131866      -3.84524     -0.354735      0.268680      0.371255      0.422063      0.472244      0.494988      0.502789
  75   5 2416.4706    1.7363  1.3804 11.1871  0.0000  0.0152   0.0155   0.0399    0.0352   0.0000   441.5878      0.535917       21.1846     -0.616607      -3.27049      -1.00708      0.321369      0.438306      0.483693      0.545095      0.585063      0.616294
  75   6 2638.8118    2.5646  1.4283 12.0630  0.0000  0.0153   0.0225   0.0416    0.0324   0.0000   442.4178    -0.0662391       22.5657    -0.0942817      -3.97834     -0.665203      0.309481      0.435534      0.479614      0.536695      0.564215      0.583716
  75   7 2856.2866    3.7053  1.2761 12.7660  0.0000  0.0139   0.0334   0.0373    0.0366   0.0000   442.1296     0.0955096       21.5366     -0.678438      -3.14984      -2.25664      0.290525      0.398604      0.450649      0.492112      0.541418      0.546161
  75   8 3067.4958    4.5205  1.2755 13.2550  0.0000  0.0142   0.0410   0.0375    0.0370   0.0000   442.8222      0.682598       21.6854      -1.66893      -3.40666      -1.62084      0.286901      0.400975      0.450301      0.492749      0.519453      0.541570
  75   9 3272.8759    4.2051  1.8013 13.0865  0.0001  0.0174   0.0331   0.0460    0.0297   0.0000   442.6403       1.01165       19.9109      -1.11852      -3.19259      -2.26298      0.352262      0.496158      0.555510      0.615095      0.655319      0.666943
  75  10 3474.6316    3.2461  3.4201 12.3318  0.0000  0.0251   0.0190   0.0680    0.0231   0.0000   442.3481      0.361723       19.0991     -0.863981     -0.776663      -2.79238      0.508838      0.708202      0.794014      0.876191      0.941166      0.981580
  75  11 3673.5063    2.4844  5.9740 11.9474  0.0009  0.0437   0.0122   0.1134    0.0207   0.0000   441.0919     -0.719106       21.9617      -2.36266      -3.20188      -3.02186      0.842953       1.22785       1.34360       1.49609       1.57346       1.62220
  76   1 1328.9582    0.1244  0.1154  8.9108  0.0000  0.0052   0.0042   0.0127    0.0133   0.0000   440.3740     0.0349040       21.4601     -0.291813      -4.51541      0.157074      0.113327      0.144352      0.174289      0.183109      0.210887      0.239440
  76   2 1664.1955    0.3274  0.3566  9.0841  0.0000  0.0078   0.0054   0.0183    0.0191   0.0000   441.5051     0.0149817       21.2814      0.191283      -4.11750      0.252862      0.165213      0.209936      0.247723      0.268471      0.277387      0.294818
  76   3 1936.9205    0.6607  0.7251  9.6008 -0.0001  0.0106   0.0076   0.0262    0.0288   0.0000   441.7306     -0.101450       21.6057     -0.168133      -4.08664     -0.312095      0.213560      0.295090      0.329104      0.361785      0.400597      0.407344
  76   4 2192.1361    1.1106  1.0730 10.3954  0.0000  0.0133   0.0112   0.0346    0.0364   0.0000   442.4965      0.109986       21.0807     0.0359948      -4.14748     -0.318653      0.267358      0.377668      0.417615      0.462597      0.496526      0.520002
  76   5 2427.8584    1.8010  1.4324 11.1567  0.0000  0.0154   0.0156   0.0409    0.0343   0.0000   442.7145      0.278037       21.5498      -1.22346      -5.23053     -0.721104      0.307694      0.417098      0.479850      0.515381      0.554852      0.578645
  76   6 2651.2461    2.6513  1.3406 12.1375  0.0000  0.0149   0.0240   0.0398    0.0346   0.0000   443.0436      0.571126       21.9918     -0.581199      -3.48768      -1.10171      0.298514      0.420050      0.460113      0.503570      0.555561      0.562704
  76   7 2869.7303    3.8274  1.3186 12.6743  0.0032  0.0139   0.0338   0.0372    0.0391   0.0000   442.7641     -0.175932       20.5946     -0.710130      -3.10874      -1.44728      0.285081      0.387969      0.438984      0.490848      0.531429      0.544024
  76   8 3081.6803    4.4982  1.3515 13.1370 -0.0000  0.0142   0.0394   0.0388    0.0361   0.0000   442.1809      0.756411       21.4114     -0.722002      -3.66323      -2.35833      0.290538      0.402456      0.448110      0.490556      0.520910      0.536155
  76   9 3287.8607    4.0732  1.8413 13.0930 -0.0000  0.0175   0.0321   0.0490    0.0279   0.0000   442.3196      0.421464       21.1584      -1.20974      -3.09805      -2.82380      0.353219      0.490179      0.550923      0.605038      0.640608      0.669207
  76  10 3490.4129    3.1250  3.4141 12.3934 -0.0000  0.0256   0.0188   0.0703    0.0217   0.0000   443.5447       1.00433       17.5892      -1.49816     -0.235899      -2.29156      0.511971      0.710625      0.797592      0.878451      0.940851      0.987525
  76  11 3689.7021    2.2054  5.6231 11.8815 -0.0005  0.0427   0.0112   0.1154    0.0213   0.0000   441.1779     -0.667189       22.7157      0.767945      -3.32973      -2.52903      0.836839       1.17548       1.32065       1.46788       1.56439       1.61483
  77   1 1336.4073    0.1250  0.1337  8.9380  0.0000  0.0054   0.0041   0.0149    0.0134   0.0000   440.5342      0.156063       21.3166      0.266533      -3.65636    -0.0375780      0.112055      0.146017      0.173435      0.192565      0.209439      0.222384
  77   2 1672.5284    0.3373  0.4139  9.1079  0.0000  0.0085   0.0053   0.0201    0.0201   0.0000   441.6051     -0.300650       21.7573      0.174029      -4.53778     -0.199939      0.176456      0.242942      0.265689      0.299267      0.310034      0.331031
  77   3 1946.2915    0.6850  0.7757  9.6419  0.0000  0.0109   0.0077   0.0281    0.0295   0.0000   441.7971     -0.228390       21.5906    -0.0542364      -3.93104     -0.197600      0.211917      0.301110      0.334234      0.369519      0.394772      0.398557
  77   4 2202.7059    1.1264  1.1737 10.4285  0.0000  0.0138   0.0109   0.0375    0.0365   0.0000   442.7359     -0.238638       21.9330     -0.482374      -3.46154     -0.103918      0.275009      0.376538      0.433858      0.482620      0.510781      0.537894
  77   5 2439.1397    1.8583  1.3590 11.3996 -0.0000  0.0148   0.0166   0.0401    0.0332   0.0000   442.9367     -0.523597       20.5341     -0.252878      -3.38987      -1.85016      0.298003      0.411029      0.462520      0.508532      0.551422      0.569712
  77   6 2663.5404    2.7526  1.3767 12.0293  0.0000  0.0147   0.0238   0.0391    0.0361   0.0000   443.4161      0.492110       20.9473      0.316254      -3.42445     -0.507963      0.283949      0.403250      0.436302      0.484035      0.532554      0.539687
  77   7 2883.0444    3.7504  1.1956 13.0841 -0.0002  0.0138   0.0359   0.0377    0.0355   0.0000   442.6336     -0.359740       21.8300     -0.791124      -4.09306      -3.01003      0.271394      0.383115      0.421214      0.473603      0.496211      0.520503
  77   8 3095.7544    4.6194  1.3113 13.3230  0.0013  0.0139   0.0416   0.0383    0.0363   0.0000   442.1265      0.487090       21.7182      -1.04739      -3.71414      -1.54864      0.277307      0.386854      0.426192      0.479761      0.514038      0.531729
  77   9 3302.7386    4.0199  1.9912 12.9124  0.0000  0.0176   0.0294   0.0489    0.0281   0.0000   442.5984       1.39486       20.4371      -1.64457      -1.71171      -2.03223      0.356104      0.489860      0.548365      0.614667      0.656141      0.675662
  77  10 3506.0931    3.0231  3.8367 12.3238  0.0000  0.0279   0.0173   0.0766    0.0213   0.0000   443.1139       1.46597       18.7562      0.965439     -0.140388      -3.64668      0.543094      0.768284      0.852682      0.950886       1.00764       1.04714
  78   1 1343.8222    0.1265  0.1484  8.8816 -0.0003  0.0061   0.0040   0.0151    0.0135   0.0000   440.5091     -0.202847       21.6445      0.280250      -3.94287      0.587677      0.128415      0.163503      0.185764      0.219856      0.235109      0.248477
  78   2 1680.7812    0.3511  0.4608  9.0694  0.0000  0.0091   0.0053   0.0215    0.0209   0.0000   441.5367     -0.336769       21.3822     -0.288477      -4.64364     -0.502485      0.179711      0.247213      0.274091      0.304105      0.332846      0.345235
  78   3 1955.6387    0.7052  0.8062  9.5225  0.0000  0.0110   0.0077   0.0275    0.0316   0.0000   441.9164     0.0369687       21.1881     -0.102312      -4.14979     -0.468928      0.223806      0.313101      0.343919      0.375148      0.403993      0.399281
  78   4 2213.2292    1.1506  1.1723 10.4561 -0.0000  0.0140   0.0111   0.0375    0.0368   0.0000   442.3564      0.443363       21.7205     -0.391728      -3.95282      0.270653      0.274034      0.368157      0.421440      0.472440      0.510827      0.522418
  78   5 2450.3291    1.8311  1.4698 11.2454  0.0000  0.0159   0.0155   0.0407    0.0327   0.0000   442.2279     -0.438462       21.4446      0.320182      -2.90318      -1.48076      0.304733      0.429240      0.481621      0.530327      0.565600      0.592087
  78   6 2675.8348    2.8076  1.4151 12.1243  0.0000  0.0148   0.0239   0.0400    0.0330   0.0000   442.5063      0.531371       21.7547      -2.20188      -2.37531     -0.902991      0.288923      0.399552      0.456566      0.489966      0.536718      0.551083
  78   7 2896.2848    3.9269  1.2861 12.8549  0.0000  0.0140   0.0350   0.0375    0.0365   0.0000   442.2577     0.0941797       21.1344     -0.444752      -2.58481      -1.09830      0.267795      0.381505      0.420998      0.468815      0.499951      0.516197
  78   8 3109.7469    4.5594  1.3528 13.2295  0.0000  0.0143   0.0398   0.0383    0.0353   0.0000   442.3658     0.0145973       22.5642      -1.60596      -4.45539      -2.35531      0.282451      0.390390      0.442409      0.474305      0.522205      0.533865
  78   9 3317.4984    4.0308  2.0290 12.8468  0.0000  0.0176   0.0288   0.0489    0.0277   0.0000   442.4045      0.749418       19.8499      -1.35494      -1.68655      -2.80746      0.346665      0.474373      0.541673      0.588719      0.616447      0.642719
  78  10 3521.6492    3.0320  4.0605 12.1549  0.0000  0.0291   0.0129   0.0746    0.0141   0.0000   442.7044      0.974563       21.0395     -0.466047      -2.21465     -0.662214      0.554456      0.784641      0.882817      0.976887       1.03647       1.06858
  79   1 1351.1750    0.1389  0.1674  8.8750  0.0000  0.0066   0.0040   0.0149    0.0136   0.0000   440.3436    -0.0129064       21.3877     0.0787701      -3.67737      0.397922      0.125998      0.166744      0.200015      0.228436      0.239883      0.256515
  79   2 1688.9316    0.3635  0.4755  9.0163  0.0000  0.0091   0.0053   0.0217    0.0213   0.0000   441.3103     -0.229065       21.4679      0.313228      -4.15199     -0.184172      0.171983      0.245470      0.279470      0.289477      0.319278      0.334167
  79   3 1964.9086    0.7066  0.8289  9.6179 -0.0000  0.0114   0.0077   0.0285    0.0309   0.0000   441.9797     0.0751570       21.8863     -0.529586      -4.10152   -0.00779048      0.221972      0.301714      0.346033      0.374020      0.405445      0.413126
  79   4 2223.6349    1.1973  1.2011 10.4660  0.0000  0.0140   0.0114   0.0369    0.0381   0.0000   441.9268     -0.594893       21.3551      0.717052      -3.68053      0.951969      0.276724      0.372169      0.425533      0.460511      0.504993      0.529530
  79   5 2461.4616    1.9103  1.4754 11.3077  0.0000  0.0156   0.0161   0.0409    0.0327   0.0000   442.6376     -0.190241       21.3586      0.377548      -3.64862      0.542413      0.301789      0.415534      0.466185      0.515037      0.547771      0.563644
  79   6 2688.0581    2.8567  1.3747 12.1012  0.0000  0.0147   0.0244   0.0379    0.0347   0.0000   442.5099      0.951909       21.4977      0.376563      -4.06991      -1.05145      0.283271      0.405951      0.448118      0.501485      0.532584      0.541324
  79   7 2909.4380    4.0070  1.2135 12.9651 -0.0002  0.0135   0.0367   0.0361    0.0362   0.0000   442.4732      0.136260       21.6891      -1.31922      -3.08047      -2.04355      0.257881      0.366115      0.392208      0.440198      0.490175      0.495898
  79   8 3123.6796    4.5427  1.3973 13.2452  0.0000  0.0145   0.0388   0.0391    0.0327   0.0000   442.7937      0.594108       21.5086     -0.725916      -3.87100      -3.27700      0.281629      0.387953      0.440541      0.468604      0.518900      0.543402
  79   9 3332.2847    3.9598  1.9869 12.9419  0.0000  0.0178   0.0291   0.0486    0.0270   0.0000   442.9057       1.02073       20.6698      0.551674      -2.06358      -2.58386      0.350318      0.489940      0.542299      0.603452      0.646847      0.665921
  79  10 3537.1808    2.9708  4.3309 12.1332  0.0019  0.0303   0.0121   0.0790    0.0138   0.0000   442.8980     0.0704041       21.6158       1.29582    -0.0328381      -4.84466      0.578747      0.818615      0.922134       1.01346       1.10689       1.13606
  80   1 1358.4637    0.1448  0.1428  8.8855  0.0000  0.0051   0.0042   0.0136    0.0134   0.0000   440.5661     -0.201951       21.0938    -0.0915413      -3.79763      0.299643      0.114351      0.147459      0.168623      0.196748      0.232928      0.239867
  80   2 1697.0260    0.3675  0.4403  9.0896  0.0000  0.0082   0.0054   0.0207    0.0205   0.0000   441.1751    -0.0713769       21.1916    -0.0685127      -3.77972     -0.571628      0.162488      0.223326      0.258281      0.283564      0.301258      0.322459
  80   3 1974.1539    0.7265  0.8790  9.5968 -0.0000  0.0115   0.0076   0.0296    0.0318   0.0000   441.7337      0.340161       21.6203     -0.269122      -3.77439      0.368039      0.214632      0.304088      0.333293      0.375532      0.405988      0.420704
  80   4 2233.9352    1.2195  1.2360 10.4706  0.0000  0.0139   0.0112   0.0374    0.0366   0.0000   442.5696     -0.317117       21.9700     -0.219759      -3.57933      -1.15328      0.275066      0.378028      0.430572      0.462319      0.502988      0.527823
  80   5 2472.5163    1.9420  1.5194 11.3208 -0.0000  0.0154   0.0158   0.0414    0.0316   0.0000   442.1679      0.266760       21.8401     -0.655228      -2.92242    -0.0510486      0.298894      0.408747      0.465792      0.506829      0.548500      0.568069
  80   6 2700.1892    2.9258  1.4389 12.0806  0.0000  0.0145   0.0241   0.0390    0.0348   0.0000   442.3898      0.294493       21.0817     -0.709467      -3.80278     -0.783302      0.281701      0.381317      0.430492      0.478893      0.531691      0.539448
  80   7 2922.4899    4.0877  1.2139 12.9952  0.0000  0.0134   0.0372   0.0349    0.0375   0.0000   442.3834      0.862013       21.2614      -1.06961      -3.19338      -1.36198      0.261172      0.364878      0.399957      0.449015      0.483280      0.490851
  80   8 3137.4995    4.5888  1.4157 13.2731  0.0000  0.0146   0.0388   0.0391    0.0317   0.0000   442.6311      0.461084       20.8602     -0.641703      -3.14149      -1.85276      0.274734      0.387429      0.425216      0.481217      0.503864      0.524148
  80   9 3346.8960    3.8008  2.4143 12.7503  0.0000  0.0202   0.0252   0.0530    0.0255   0.0000   443.4654      0.826406       19.4987      -2.01016     -0.303922      -3.16428      0.372315      0.531179      0.589405      0.662687      0.702152      0.731618
  80  10 3552.5931    2.8941  4.3868 12.1724 -0.0019  0.0312   0.0110   0.0818    0.0117   0.0000   442.1602      0.739046       19.7164      -1.33528     -0.632502      -2.23512      0.581813      0.828456      0.935904       1.02802       1.11713       1.15311
  81   1 1365.6996    0.1422  0.1756  8.8966  0.0000  0.0066   0.0040   0.0162    0.0136   0.0000   440.2960     -0.279717       21.3167     -0.231528      -4.23608      0.398233      0.135389      0.178361      0.194323      0.222389      0.249076      0.244691
  81   2 1705.0262    0.3824  0.4374  9.0841  0.0000  0.0081   0.0056   0.0197    0.0208   0.0000   441.2962     -0.149410       21.3246     -0.505376      -3.60432     0.0638944      0.159209      0.216469      0.245997      0.266711      0.287948      0.301378
  81   3 1983.2969    0.7263  0.8466  9.6463  0.0000  0.0112   0.0077   0.0283    0.0306   0.0000   441.9906     -0.754227       21.5692     -0.193303      -3.85712      0.467664      0.213650      0.295014      0.329312      0.363937      0.381143      0.408871
  81   4 2244.1733    1.2862  1.2492 10.4480  0.0000  0.0138   0.0116   0.0371    0.0384   0.0000   442.4621     -0.122505       20.6709     -0.802400      -3.46876     -0.801331      0.261320      0.366273      0.409404      0.444133      0.488458      0.496277
  81   5 2483.4722    1.9886  1.4918 11.4361 -0.0000  0.0154   0.0166   0.0423    0.0320   0.0000   442.4040     -0.321181       21.1988     -0.236376      -3.41882     -0.536358      0.286643      0.401659      0.442893      0.500871      0.524636      0.551981
  81   6 2712.2647    2.9816  1.3143 12.3430  0.0010  0.0139   0.0259   0.0377    0.0343   0.0000   442.7269      0.542206       21.4365     -0.790448      -2.54715      -2.00806      0.264259      0.361316      0.406324      0.458124      0.486676      0.505313
  81   7 2935.5055    4.0719  1.2541 13.0738  0.0000  0.0141   0.0368   0.0358    0.0362   0.0000   442.4830      0.282126       20.7837     -0.279616      -3.32676      -2.07130      0.264730      0.379192      0.420718      0.461516      0.509410      0.531937
  81   8 3151.2257    4.5022  1.4561 13.2854 -0.0000  0.0150   0.0378   0.0399    0.0318   0.0000   442.5317      0.319473       21.8659     -0.413929      -3.60262      -2.45817      0.287563      0.396981      0.448458      0.492864      0.535446      0.552696
  81   9 3361.3613    3.7189  2.5256 12.7072 -0.0000  0.0200   0.0238   0.0557    0.0241   0.0000   442.7736      0.748425       20.3490      -1.49898     -0.452198      -1.44642      0.373250      0.529161      0.585481      0.660101      0.690427      0.721377
  81  10 3567.9822    2.8811  4.8581 12.1496  0.0017  0.0343   0.0100   0.0879    0.0105   0.0000   443.6745      0.801815       19.8800      -1.17921      -1.86254      -4.77284      0.624721      0.889634       1.01132       1.09916       1.18280       1.22965
  81  11 3771.0548    2.1102  7.2618 11.6797 -0.0008  0.0538   0.0052   0.1366    0.0071   0.0000   442.4917      -1.73428       23.6292       2.04343      -7.09892      -4.20266       1.00618       1.38932       1.60385       1.74723       1.86652       1.92763
  82   1 1372.8854    0.1420  0.1575  8.8840  0.0000  0.0057   0.0040   0.0150    0.0133   0.0000   440.2852     -0.244276       21.4501     0.0247841      -4.02614     -0.384454      0.108840      0.152654      0.177225      0.195588      0.207631      0.219204
  82   2 1712.9503    0.3932  0.4691  9.1069  0.0000  0.0083   0.0055   0.0207    0.0213   0.0000   441.2969     -0.196963       21.5986     -0.541528      -4.29490     -0.277661      0.164729      0.222021      0.256820      0.272638      0.303953      0.309018
  82   3 1992.3855    0.7417  0.8376  9.6998 -0.0000  0.0111   0.0078   0.0285    0.0301   0.0000   442.0095      0.159529       21.3445      0.124936      -3.32506     -0.351789      0.204216      0.292348      0.319898      0.353343      0.388008      0.399337
  82   4 2254.3221    1.2517  1.2983 10.6065  0.0001  0.0148   0.0114   0.0390    0.0340   0.0000   441.8879      0.389904       21.1809     -0.391874      -3.48213     -0.558547      0.266578      0.374724      0.423260      0.469062      0.489188      0.510113
  82   5 2494.3594    2.0446  1.4947 11.4629  0.0000  0.0153   0.0167   0.0413    0.0317   0.0000   442.5058      0.280956       21.6247     -0.644387      -4.48231      -1.19340      0.281428      0.394941      0.442219      0.486546      0.520181      0.544316
  82   6 2724.2686    3.0275  1.4133 12.2326  0.0000  0.0145   0.0249   0.0377    0.0329   0.0000   442.5989     -0.280393       21.7196     -0.563961      -4.92687      -1.45779      0.274581      0.377754      0.427840      0.473803      0.498019      0.527111
  82   7 2948.3744    4.1997  1.2758 12.9937  0.0001  0.0135   0.0365   0.0363    0.0357   0.0000   441.9983     -0.399014       21.9279     -0.792043      -3.66558      -1.49397      0.255439      0.359762      0.395469      0.435052      0.480939      0.496137
  82   8 3164.8724    4.5014  1.4406 13.2939  0.0000  0.0148   0.0376   0.0396    0.0312   0.0000   442.4121      0.444640       21.1011      -1.65577      -3.96664      -1.89379      0.276391      0.373644      0.442815      0.470895      0.508886      0.535145
  82   9 3375.8960    3.7073  2.6456 12.6260  0.0001  0.0206   0.0231   0.0556    0.0245   0.0000   442.7277      0.361088       19.5401     -0.683926      -1.12367      -1.76475      0.380285      0.529545      0.599910      0.650592      0.711279      0.724143
  82  10 3583.1413    2.7233  4.9165 12.1875 -0.0009  0.0356   0.0145   0.0962    0.0211   0.0000   442.8870      0.702728       19.7752      -2.93051     -0.204215      -4.70037      0.647299      0.916572       1.01689       1.14706       1.20818       1.27535
  83   0  927.5765    0.0302  0.0101  9.0645 -0.0247  0.0102   0.0051   0.0050    0.0115   0.0000   437.5859      0.653378       20.9209      -1.42169      -2.26280      0.214609      0.239547      0.350620      0.479041      0.528851      0.501345      0.412769
  83   1 1380.0305    0.1546  0.1379  8.8245  0.0000  0.0049   0.0042   0.0117    0.0133   0.0000   440.2437     0.0139411       21.4734    -0.0781783      -4.58042     0.0604617      0.104005      0.140861      0.159159      0.178933      0.198288      0.208895
  83   2 1720.7989    0.4039  0.4902  9.0293  0.0000  0.0084   0.0055   0.0208    0.0216   0.0000   441.1437     -0.368360       21.9196      0.337545      -4.09353     -0.304672      0.158280      0.214687      0.246395      0.267700      0.286239      0.299729
  83   3 2001.4712    0.7503  0.9318  9.6420  0.0000  0.0121   0.0076   0.0308    0.0320   0.0000   442.1605     -0.870402       22.0061      0.357032      -3.49923     -0.108920      0.214695      0.309270      0.345162      0.375410      0.403272      0.416466
  83   4 2264.3770    1.2801  1.3217 10.6369  0.0000  0.0146   0.0114   0.0391    0.0318   0.0000   441.9688     -0.332123       21.8162      0.380826      -3.05769    -0.0766514      0.267878      0.371944      0.419835      0.464562      0.499865      0.511183
  83   5 2505.1910    2.0806  1.4997 11.3825 -0.0000  0.0154   0.0167   0.0398    0.0328   0.0000   442.6970    -0.0267385       21.4192    -0.0164365      -2.68463     -0.231340      0.278534      0.396369      0.436631      0.489799      0.517034      0.533065
  83   6 2736.1791    3.1667  1.3651 12.2108  0.0000  0.0139   0.0262   0.0371    0.0350   0.0000   442.6184      0.660715       21.7872     -0.777120      -3.00416      -1.75952      0.259929      0.361270      0.398107      0.442707      0.477852      0.491587
  83   7 2961.1684    4.2852  1.3090 12.9269  0.0030  0.0134   0.0361   0.0360    0.0354   0.0000   442.8482      0.558986       21.3743     -0.730808      -4.17382      -2.10656      0.244892      0.337664      0.374249      0.420539      0.452607      0.462128
  83   8 3178.4409    4.5090  1.6203 13.0158 -0.0000  0.0153   0.0345   0.0410    0.0306   0.0000   442.5681      0.487541       20.8595     -0.501921      -3.83301      -2.05270      0.276589      0.390215      0.439629      0.475513      0.518772      0.538436
  83   9 3390.2820    3.5884  2.8629 12.5530 -0.0001  0.0218   0.0217   0.0595    0.0231   0.0000   443.4060       1.39079       20.8860      0.101929     -0.694967      -3.59834      0.389716      0.551221      0.624077      0.686189      0.730467      0.757071
  83  10 3598.4370    2.7162  5.1807 12.1210  0.0000  0.0379   0.0139   0.0987    0.0208   0.0000   442.6074     -0.710778       20.5749      0.544584      -2.44442      -4.22392      0.687422      0.961619       1.09624       1.19774       1.29193       1.33445
  84   1 1387.1057    0.1505  0.1707  8.8349 -0.0011  0.0058   0.0040   0.0141    0.0134   0.0000   440.4138     -0.189223       21.4473      0.344135      -4.11043     -0.370827      0.118695      0.154436      0.175622      0.194109      0.212096      0.221908
  84   2 1728.5713    0.4093  0.4762  9.1186  0.0000  0.0086   0.0056   0.0202    0.0210   0.0000   441.4095    -0.0128098       21.0950     -0.140553      -3.95983     -0.189107      0.154165      0.218831      0.248075      0.275126      0.309340      0.312844
  84   3 2010.4086    0.7805  0.8954  9.7666 -0.0001  0.0115   0.0080   0.0295    0.0311   0.0000   441.6629      0.139232       21.7225     -0.436847      -3.89701     0.0197258      0.213341      0.297310      0.324703      0.370561      0.395204      0.403000
  84   4 2274.3701    1.3273  1.3213 10.6655  0.0002  0.0144   0.0116   0.0385    0.0326   0.0000   442.4663     -0.234965       21.6422      0.354085      -3.03481     -0.908727      0.267821      0.368970      0.419335      0.463428      0.489550      0.505231
  84   5 2515.9010    2.1666  1.5592 11.4136 -0.0003  0.0155   0.0171   0.0408    0.0323   0.0000   442.3001     0.0927455       22.0166     -0.293780      -3.34462      -1.15109      0.282405      0.392703      0.438594      0.501143      0.528650      0.558322
  84   6 2748.0073    3.1908  1.4464 12.1807  0.0001  0.0141   0.0254   0.0382    0.0340   0.0000   442.6108      0.400270       21.7007     -0.646851      -2.77743      -1.36163      0.260267      0.357224      0.396307      0.446373      0.483519      0.494939
  84   7 2973.9130    4.3527  1.3785 12.8644  0.0000  0.0135   0.0354   0.0369    0.0346   0.0000   442.9753      0.745812       21.8960     0.0184835      -4.08929      -1.58242      0.249702      0.348311      0.384553      0.421023      0.464734      0.467745
  84   8 3191.9585    4.5360  1.6876 12.9654  0.0001  0.0155   0.0337   0.0422    0.0301   0.0000   442.8005       1.25856       20.9133      -1.45053      -1.90797      -1.97045      0.272994      0.399077      0.431258      0.481610      0.511091      0.530492
  84   9 3404.5856    3.5078  2.9469 12.6014  0.0002  0.0225   0.0212   0.0615    0.0220   0.0000   443.5910      0.778535       20.0113      -1.60548      -2.49826      -3.38894      0.395260      0.565457      0.631851      0.701986      0.737512      0.771918
  84  10 3613.3037    2.5182  4.9545 12.0508  0.0000  0.0312   0.0071   0.0789    0.0057   0.0000   443.5831       1.53280       20.0634      -1.88810      -2.97974      -2.07045      0.643820      0.763431      0.975914      0.950835       1.15261       1.05430
  85   0  938.3728    0.0307  0.0112  9.0407  0.0000  0.0093   0.0052   0.0063    0.0114   0.0000   436.7897      0.107816       20.6779     0.0720090      -3.78783      0.458669      0.154974      0.238509      0.280278      0.274839      0.387577      0.340561
  85   1 1394.1290    0.1571  0.1691  8.8079  0.0000  0.0056   0.0040   0.0139    0.0134   0.0000   440.3512     -0.181158       21.4332      0.412844      -4.19580     -0.333096      0.106943      0.134060      0.162923      0.177854      0.184382      0.211944
  85   2 1736.2592    0.4137  0.5203  9.0377  0.0000  0.0088   0.0054   0.0217    0.0222   0.0000   440.9939     -0.242399       21.5063   -0.00275598      -3.68177     -0.215234      0.164002      0.221008      0.264254      0.288421      0.304801      0.325298
  85   3 2019.3409    0.8132  0.9804  9.6893  0.0000  0.0119   0.0079   0.0312    0.0324   0.0000   441.6923    -0.0725023       22.2374     -0.457771      -4.53069     -0.726577      0.211904      0.298122      0.340841      0.365142      0.408984      0.430280
  85   4 2284.2267    1.3415  1.3387 10.6269  0.0000  0.0144   0.0116   0.0392    0.0332   0.0000   442.1836     -0.852998       21.1585     -0.425005      -3.69080     -0.428585      0.259464      0.354240      0.401461      0.457955      0.486219      0.499579
  85   5 2526.6025    2.1842  1.5380 11.4889 -0.0000  0.0153   0.0173   0.0411    0.0316   0.0000   442.4607     0.0708721       21.4431      -1.05799      -3.20824     0.0155066      0.273971      0.383111      0.434044      0.471361      0.515076      0.537573
  85   6 2759.8398    3.2443  1.3798 12.3026  0.0000  0.0141   0.0266   0.0370    0.0340   0.0000   442.7296      0.162715       20.6485     -0.601249      -3.60803     -0.732588      0.257696      0.351622      0.391866      0.439904      0.474638      0.483624
  85   7 2986.5302    4.3277  1.3469 12.9914  0.0000  0.0140   0.0358   0.0364    0.0333   0.0000   442.8856      0.504663       21.9117     -0.549401      -3.75002      -1.94326      0.243929      0.354217      0.391883      0.437946      0.464029      0.482712
  85   8 3205.3122    4.4423  1.6240 13.0985 -0.0000  0.0152   0.0342   0.0416    0.0290   0.0000   442.7288      0.684941       21.7730     -0.612303      -2.84167      -2.23882      0.280289      0.378997      0.435426      0.490172      0.523183      0.541907
  85   9 3418.7825    3.4795  2.9978 12.5717 -0.0001  0.0228   0.0211   0.0614    0.0223   0.0000   442.3251       1.65699       19.6098      -1.61734      -1.06766      -1.90836      0.404027      0.568041      0.639210      0.700901      0.756015      0.781278
  86   0  943.7393    0.0399  0.0255  9.0496  0.0000  0.0111   0.0048   0.0097    0.0114   0.0000   436.7842     -0.840600       21.3818      0.404050      -3.57053     -0.870190      0.216215      0.353382      0.412938      0.420236      0.448151      0.444006
  86   1 1401.1086    0.1621  0.1867  8.8496  0.0000  0.0059   0.0040   0.0152    0.0135   0.0000   440.4199     -0.528396       21.2019    -0.0221612      -4.15281     -0.395231      0.114086      0.156753      0.180131      0.200257      0.210990      0.237388
  86   2 1743.8822    0.4228  0.5425  9.1036  0.0000  0.0093   0.0055   0.0222    0.0226   0.0000   441.3625     -0.411083       21.2601     -0.712421      -4.01939      0.156029      0.160169      0.228335      0.247118      0.280944      0.295693      0.314571
  86   3 2028.2227    0.8125  1.0121  9.6923  0.0000  0.0124   0.0078   0.0314    0.0339   0.0000   441.9291     -0.167689       21.3784    -0.0438040      -3.79035     -0.519929      0.217618      0.307376      0.345403      0.383088      0.415060      0.427228
  86   4 2294.0287    1.3914  1.4475 10.6127  0.0000  0.0151   0.0115   0.0396    0.0327   0.0000   442.1692      0.657970       21.8198      0.712563      -3.40000     -0.830911      0.264608      0.377290      0.413493      0.461751      0.481973      0.514020
  86   5 2537.2510    2.1860  1.5501 11.6784 -0.0000  0.0155   0.0175   0.0417    0.0294   0.0000   442.0392      0.570027       21.6751     -0.484296      -4.23106     -0.107377      0.280569      0.385534      0.437599      0.487057      0.518719      0.536304
  86   6 2771.5642    3.2621  1.4538 12.3057  0.0000  0.0141   0.0259   0.0388    0.0329   0.0000   442.5483      0.491002       20.5592     -0.475475      -2.88155      -1.24997      0.252850      0.350125      0.398944      0.432706      0.469757      0.484226
  86   7 2999.0969    4.4130  1.3394 13.0731  0.0001  0.0135   0.0368   0.0367    0.0335   0.0000   443.2511      0.847493       21.4727      -1.20179      -4.32107      -1.32362      0.244584      0.333018      0.373721      0.406409      0.439240      0.457575
  86   8 3218.6409    4.4461  1.7562 13.0406  0.0000  0.0158   0.0329   0.0436    0.0289   0.0000   442.5186      0.856640       21.5725      -1.18895      -2.76179      -2.12742      0.280507      0.386046      0.436396      0.479596      0.523206      0.533247
  86   9 3432.9638    3.4368  3.3191 12.4608 -0.0000  0.0241   0.0196   0.0650    0.0224   0.0000   443.7711     0.0685299       19.9396      -2.22954      -2.12138      -3.06702      0.420861      0.596872      0.659703      0.752289      0.801491      0.831463
  86  10 3643.7035    2.7348  6.4744 11.7835 -0.0022  0.0443   0.0069   0.1131    0.0075   0.0000   444.4750      -1.24064       20.8295      0.210954      -4.66164      -2.72184      0.784614       1.09446       1.23918       1.35701       1.45958       1.50797
  87   1 1408.0278    0.1612  0.1839  8.8245  0.0000  0.0060   0.0040   0.0143    0.0134   0.0000   440.2356    0.00792343       21.3163      0.285525      -4.11380     0.0574267      0.117472      0.158795      0.172062      0.192935      0.202770      0.217819
  87   2 1751.4315    0.4267  0.5814  9.0860  0.0003  0.0096   0.0054   0.0232    0.0228   0.0000   441.3808    0.00528375       21.6383     -0.200845      -4.01867      0.549893      0.166789      0.236064      0.265229      0.294301      0.305585      0.321159
  87   3 2037.0457    0.8372  0.9588  9.7629  0.0000  0.0117   0.0081   0.0301    0.0326   0.0000   441.8305    0.00643247       21.6894      0.252995      -4.08783      0.570415      0.209045      0.277566      0.321480      0.354644      0.381737      0.389659
  87   4 2303.7855    1.4054  1.4997 10.5875  0.0000  0.0151   0.0112   0.0411    0.0321   0.0000   442.4825      0.127095       21.4742      0.569534      -4.51535     -0.946420      0.261823      0.365606      0.415270      0.452991      0.484576      0.501443
  87   5 2547.7522    2.2541  1.5963 11.5832  0.0000  0.0153   0.0175   0.0420    0.0304   0.0000   442.0763      0.162611       22.0311     0.0224713      -2.71247      -1.17539      0.273185      0.377603      0.422548      0.473228      0.508463      0.531362
  87   6 2783.2442    3.3318  1.4497 12.3699 -0.0000  0.0142   0.0266   0.0387    0.0324   0.0000   442.5723     -0.493435       22.2092      0.373892      -2.26809      -2.89719      0.248801      0.352978      0.382596      0.427355      0.469714      0.494658
  87   7 3011.6024    4.5119  1.3817 12.9541  0.0000  0.0136   0.0361   0.0362    0.0341   0.0000   442.5101      0.611283       22.2172     -0.376205      -3.46272      -1.86822      0.240399      0.332653      0.364777      0.411197      0.433035      0.457465
  87   8 3231.9332    4.3818  1.7560 12.9885  0.0000  0.0157   0.0318   0.0432    0.0284   0.0000   442.5309      0.710862       21.2886      -1.53886      -3.44723      -1.67628      0.275656      0.379632      0.433274      0.471470      0.508512      0.525642
  87   9 3447.0234    3.3610  3.4092 12.4497  0.0000  0.0247   0.0190   0.0672    0.0217   0.0000   442.6496       1.15480       20.2146    -0.0824931      -2.52464      -4.43285      0.422027      0.603492      0.670114      0.749691      0.785818      0.829723
  87  10 3658.3513    2.3517  5.4280 12.0278 -0.0004  0.0421   0.0116   0.1085    0.0210   0.0000   442.0520      0.766929       21.4934      0.242473      -5.52265      -1.14808      0.705936       1.01537       1.11558       1.27407       1.31835       1.38972
  88   1 1414.9134    0.1668  0.2009  8.7840  0.0000  0.0064   0.0039   0.0146    0.0137   0.0000   440.1854     -0.242662       21.2441      0.481804      -3.99732      0.159228      0.112067      0.152001      0.175567      0.190428      0.201284      0.203308
  88   2 1758.9255    0.4453  0.5482  9.0788  0.0000  0.0088   0.0056   0.0218    0.0227   0.0000   440.8881     -0.388403       21.6674      0.208031      -4.12047     -0.425900      0.153006      0.209738      0.236423      0.266247      0.275884      0.288533
  88   3 2045.8171    0.8269  1.0332  9.7730  0.0000  0.0124   0.0080   0.0325    0.0330   0.0000   441.9638     -0.411995       21.0159    -0.0940470      -3.78954    -0.0253915      0.216504      0.299421      0.343412      0.375394      0.413952      0.425151
  88   4 2313.4271    1.4685  1.4490 10.6513  0.0000  0.0147   0.0119   0.0397    0.0333   0.0000   442.5102     -0.431519       20.8139     -0.225593      -4.28952     -0.165095      0.255057      0.356278      0.406252      0.439639      0.484315      0.500481
  88   5 2558.3048    2.2907  1.6185 11.5521  0.0000  0.0151   0.0173   0.0419    0.0298   0.0000   442.9309      0.471995       22.1395     -0.615654      -4.74282      -1.13831      0.267073      0.370434      0.420726      0.466651      0.502788      0.515070
  88   6 2794.8023    3.3844  1.3456 12.5648  0.0000  0.0140   0.0284   0.0371    0.0323   0.0000   442.5409      0.209330       22.0001     0.0459389      -2.97264      -1.41045      0.239604      0.343289      0.369432      0.424689      0.452852      0.463857
  88   7 3024.0021    4.4518  1.3508 13.1408 -0.0000  0.0137   0.0369   0.0372    0.0323   0.0000   442.2166     0.0362444       21.0426     -0.656259      -3.75569      -1.83544      0.240023      0.339148      0.373995      0.419640      0.443699      0.468036
  88   8 3245.1683    4.3906  1.9095 12.8494  0.0000  0.0163   0.0301   0.0437    0.0282   0.0000   443.2789    -0.0362735       21.1037     -0.248136      -1.17128      -3.36820      0.280165      0.391657      0.441657      0.491059      0.518034      0.540978
  88   9 3461.0519    3.2862  3.7131 12.3474  0.0001  0.0258   0.0179   0.0720    0.0217   0.0000   442.5238       2.41875       21.6121     -0.322868      -2.80696      -2.22487      0.444289      0.622887      0.706797      0.779778      0.824635      0.864792
  88  10 3672.8934    2.5111  6.5620 12.0005  0.0029  0.0482   0.0112   0.1222    0.0193   0.0000   440.2496     -0.340247       22.8387      -1.00384      -2.55853      -3.01941      0.798890       1.14701       1.28790       1.42227       1.49526       1.56758
  89   1 1421.7342    0.1691  0.1977  8.8132  0.0000  0.0060   0.0040   0.0148    0.0135   0.0000   440.3816     0.0404920       21.8857    -0.0420777      -4.21591     0.0447392      0.107622      0.147511      0.162298      0.178499      0.190106      0.215582
  89   2 1766.3448    0.4619  0.5760  9.1049  0.0000  0.0090   0.0056   0.0223    0.0232   0.0000   440.8024     -0.229465       21.4682     -0.121772      -4.06134      0.562299      0.157673      0.211425      0.249288      0.268538      0.287777      0.299222
  89   3 2054.5300    0.8800  0.9783  9.8604  0.0000  0.0119   0.0085   0.0302    0.0330   0.0000   441.9502     -0.106938       22.0101     -0.354097      -4.30419     -0.295015      0.200391      0.284729      0.308944      0.345313      0.379646      0.400630
  89   4 2322.9932    1.4846  1.4507 10.7221  0.0000  0.0150   0.0121   0.0395    0.0330   0.0000   442.5472     -0.577498       21.1538      0.531856      -2.85922     -0.627687      0.252695      0.358601      0.402290      0.445802      0.469308      0.499834
  89   5 2568.7051    2.3892  1.6158 11.5770 -0.0000  0.0150   0.0179   0.0406    0.0309   0.0000   442.8924      0.196798       21.4212     -0.728313      -3.04680      -1.61874      0.264431      0.361394      0.410388      0.453220      0.492177      0.509880
  89   6 2806.3161    3.5367  1.3912 12.4195 -0.0000  0.0133   0.0279   0.0367    0.0329   0.0000   442.5793     -0.573113       21.7233     -0.257096      -3.72795      -1.18411      0.230159      0.315960      0.358167      0.393444      0.425521      0.442535
  89   7 3036.3632    4.5604  1.3966 13.0409  0.0000  0.0137   0.0363   0.0364    0.0331   0.0000   442.6652     0.0645700       21.2478    -0.0686223      -3.13203      -1.62171      0.236378      0.325521      0.368867      0.407675      0.438327      0.460309
  89   8 3258.2363    4.2911  1.9243 12.9322  0.0000  0.0171   0.0297   0.0448    0.0269   0.0000   443.1882      0.637205       20.9930     -0.340084      -2.89631      -2.29100      0.274383      0.412825      0.439606      0.499951      0.526563      0.553664
  89   9 3474.9973    3.2363  3.7958 12.3544 -0.0001  0.0270   0.0176   0.0729    0.0219   0.0000   442.4853       1.30497       19.5960      -1.68323      -3.37301      -4.52122      0.449909      0.641823      0.710071      0.804648      0.838852      0.882773
  89  10 3687.6366    2.3528  6.3334 12.0158 -0.0032  0.0483   0.0082   0.1202    0.0136   0.0000   444.0620      0.155986       20.6900     -0.322927      -1.05510      -1.91824      0.780958       1.14195       1.25768       1.41206       1.47161       1.53809
  90   0  964.8021    0.0353  0.0223  8.9763  0.0000  0.0141   0.0049   0.0086    0.0111   0.0000   436.9681    -0.0279396       21.3534     -0.332872      -3.40352     -0.615780      0.336387      0.517094      0.609063      0.634098      0.612867      0.535854
  90   1 1428.5174    0.1690  0.2236  8.7802  0.0000  0.0069   0.0038   0.0155    0.0137   0.0000   440.1778     -0.545923       21.4811      0.345200      -4.57557     -0.231488      0.122131      0.167195      0.185096      0.202711      0.233546      0.240886
  90   2 1773.6839    0.4679  0.5809  9.1016  0.0000  0.0092   0.0056   0.0221    0.0232   0.0000   440.8756     -0.184142       21.6971     -0.236521      -4.13945      0.241228      0.152664      0.216395      0.246641      0.273623      0.291930      0.305973
  90   3 2063.1807    0.8667  1.0881  9.8834  0.0000  0.0126   0.0082   0.0344    0.0327   0.0000   441.8084     -0.377876       21.6361     -0.394487      -4.46046     -0.340627      0.218461      0.298246      0.343435      0.371539      0.407768      0.434460
  90   4 2332.4988    1.4742  1.4007 10.9326  0.0000  0.0151   0.0125   0.0396    0.0308   0.0000   442.0521      0.113555       21.0398     -0.452654      -3.39225      0.460693      0.251311      0.354065      0.403592      0.435139      0.472338      0.484377
  90   5 2579.0777    2.3640  1.5595 11.7732  0.0000  0.0156   0.0185   0.0415    0.0295   0.0000   442.2778     -0.144982       21.2339      -1.01537      -4.22662     -0.773893      0.257294      0.366571      0.406749      0.455224      0.482308      0.502805
  90   6 2817.8100    3.5521  1.3938 12.5246  0.0000  0.0140   0.0285   0.0366    0.0326   0.0000   442.6795      0.466563       21.6623     -0.520836      -3.35235      -1.25718      0.234961      0.330764      0.367802      0.411334      0.433918      0.462928
  90   7 3048.5995    4.5118  1.4663 13.0067  0.0000  0.0140   0.0348   0.0372    0.0305   0.0000   442.9133      0.522687       21.1628      0.176216      -3.41733      -2.22953      0.238139      0.329193      0.370613      0.407156      0.443578      0.462167
  90   8 3271.2622    4.2431  2.0565 12.8224 -0.0000  0.0173   0.0282   0.0459    0.0270   0.0000   443.1547      0.833338       21.0268      -1.69376      -1.27699      -1.32248      0.284646      0.406370      0.456596      0.499832      0.534489      0.553822
  90   9 3488.8753    3.1757  3.8509 12.3251 -0.0006  0.0274   0.0171   0.0740    0.0218   0.0000   444.1995      0.666986       21.4675      0.552345      -2.05178     -0.846052      0.455945      0.644351      0.720890      0.815513      0.858803      0.895337
  90  10 3702.2411    2.4008  6.7896 11.9505  0.0044  0.0503   0.0068   0.1229    0.0097   0.0000   442.5411     -0.451459       21.1732      -1.94121      -1.94151      -5.89272      0.809241       1.17183       1.29536       1.45698       1.52182       1.58907
  91   0  969.9974    0.0320  0.0101  8.9843  0.0000  0.0067   0.0046   0.0049    0.0110   0.0000   436.8995    -0.0432442       21.1318     -0.276273      -4.14717      0.340165      0.115821      0.165361      0.202541      0.154066      0.239122      0.229144
  91   1 1435.2404    0.1671  0.2252  8.7936  0.0000  0.0070   0.0038   0.0160    0.0136   0.0000   440.2648     -0.506192       21.4631     0.0131336      -4.21060     -0.218808      0.129277      0.172176      0.209920      0.223699      0.240544      0.243700
  91   2 1780.9774    0.4787  0.6170  9.1390  0.0000  0.0095   0.0056   0.0231    0.0239   0.0000   440.9293     -0.447492       21.6587     -0.210484      -4.18933     -0.379702      0.156898      0.222174      0.244217      0.281973      0.300150      0.302744
  91   3 2071.7710    0.8811  1.0520  9.9226 -0.0002  0.0124   0.0083   0.0328    0.0326   0.0000   441.7928     -0.429893       20.9101      0.124701      -4.18478      -1.03477      0.207733      0.287344      0.327608      0.361829      0.384824      0.404901
  91   4 2341.8981    1.5569  1.4389 10.8906  0.0000  0.0146   0.0126   0.0396    0.0312   0.0000   441.7843     -0.491743       22.5254     -0.682546      -4.37984     -0.372861      0.240944      0.338699      0.379694      0.420863      0.445150      0.467095
  91   5 2589.3856    2.4499  1.6053 11.7204 -0.0020  0.0154   0.0185   0.0409    0.0296   0.0000   442.7047      0.371130       21.0770      -1.56928      -3.97219      0.322385      0.258047      0.365404      0.403364      0.452661      0.488014      0.512511
  91   6 2829.1533    3.6067  1.3348 12.7382 -0.0000  0.0136   0.0296   0.0366    0.0304   0.0000   442.8037      0.411747       21.2881     -0.320602      -3.46323      -1.18968      0.225121      0.319105      0.350254      0.393538      0.424274      0.443141
  91   7 3060.7823    4.5276  1.4252 13.1459  0.0001  0.0140   0.0357   0.0371    0.0298   0.0000   442.7069      0.158204       21.4108     -0.796665      -4.05635     -0.613400      0.231043      0.327903      0.363653      0.404172      0.433062      0.452461
  91   8 3284.2555    4.1910  2.0931 12.8824 -0.0000  0.0173   0.0276   0.0471    0.0254   0.0000   443.2065      0.393038       20.8790     -0.589203      -1.82461      -1.86196      0.281092      0.406219      0.450677      0.499733      0.543873      0.561275
  91   9 3502.6657    3.2590  4.3585 12.2822  0.0007  0.0301   0.0163   0.0803    0.0217   0.0000   443.5960      0.295259       19.0042      -1.66976      -2.03280      -2.38859      0.488980      0.703837      0.771799      0.870413      0.925674      0.970579
  91  10 3716.8183    2.2707  7.0096 11.9872 -0.0025  0.0548   0.0099   0.1357    0.0183   0.0000   443.2865       2.28169       19.9937      -4.04807      -1.91108      -4.83774      0.861374       1.27671       1.38631       1.57313       1.64814       1.73099
  92   0  975.1369    0.0351  0.0150  8.9437  0.0000  0.0094   0.0053   0.0072    0.0110   0.0000   436.4898    -0.0809530       22.2743    -0.0818461      -4.11551     -0.170644      0.156389      0.207392      0.242414      0.250453      0.303406      0.296852
  92   1 1441.9267    0.1738  0.2403  8.7990  0.0000  0.0068   0.0038   0.0172    0.0137   0.0000   440.0009     -0.394322       21.3377      0.281330      -4.52816     -0.153263      0.121156      0.167772      0.183198      0.204188      0.210296      0.230301
  92   2 1788.1952    0.4781  0.6236  9.1521  0.0000  0.0095   0.0056   0.0232    0.0238   0.0000   440.6069     -0.558248       21.7309      0.336894      -4.47054     -0.540633      0.155251      0.212184      0.251581      0.265672      0.288726      0.292806
  92   3 2080.3369    0.9125  1.1211  9.9102  0.0000  0.0127   0.0083   0.0347    0.0333   0.0000   441.6977      0.414225       20.7869     -0.205337      -3.88999    -0.0745969      0.206299      0.295346      0.329158      0.361820      0.394882      0.415880
  92   4 2351.2433    1.5685  1.5688 10.8291 -0.0000  0.0151   0.0120   0.0412    0.0297   0.0000   442.9306      0.522099       20.6866     -0.806007      -4.03303     0.0993574      0.250582      0.344096      0.390195      0.432656      0.464730      0.478305
  92   5 2599.6291    2.4880  1.5695 11.8555  0.0000  0.0151   0.0192   0.0402    0.0290   0.0000   442.4760      0.834469       20.6433    -0.0992842      -3.68460      -1.16812      0.257190      0.356524      0.401203      0.443002      0.488420      0.493686
  92   6 2840.5014    3.7216  1.4715 12.4605  0.0001  0.0139   0.0280   0.0368    0.0316   0.0000   442.7907      0.355194       22.0689     -0.671986      -3.45547     -0.794857      0.226345      0.319495      0.363953      0.393415      0.426906      0.441663
  92   7 3072.8638    4.6395  1.4129 13.1114  0.0000  0.0135   0.0362   0.0363    0.0308   0.0000   442.3475      0.789622       21.4622      -1.35748      -3.80832      -1.49069      0.227874      0.315075      0.358421      0.393899      0.428309      0.444591
  92   8 3297.2423    4.0674  2.2576 12.8094 -0.0000  0.0180   0.0259   0.0489    0.0248   0.0000   443.6256      0.666818       19.6195      -1.27893      -1.13430      -2.00563      0.297158      0.416730      0.467685      0.513752      0.560385      0.582862
  92   9 3516.3599    2.9497  4.0248 12.3554 -0.0039  0.0298   0.0157   0.0803    0.0213   0.0000   443.5135       1.08962       18.6788      -2.18349      -2.29132      -2.71188      0.479702      0.685808      0.762112      0.855197      0.897886      0.955712
  93   0  980.3181    0.0306  0.0125  8.9241 -0.0004  0.0143   0.0045   0.0062    0.0109   0.0000   436.9461     -0.108725       21.3102     -0.146455      -4.52632      0.180316      0.355361      0.510261      0.593596      0.583609      0.474512      0.343901
  93   1 1448.5685    0.1882  0.2335  8.7762  0.0001  0.0064   0.0039   0.0153    0.0137   0.0000   439.9826     -0.231449       21.3448     -0.484780      -3.85887     0.0109859      0.118484      0.148128      0.176241      0.187605      0.200387      0.223963
  93   2 1795.3360    0.4844  0.6400  9.1234 -0.0001  0.0093   0.0056   0.0244    0.0242   0.0000   440.5514     -0.436713       21.5044     -0.294115      -4.56721    -0.0838927      0.156799      0.211161      0.240130      0.264576      0.293777      0.306869
  93   3 2088.8285    0.9241  1.0876  9.9817  0.0000  0.0127   0.0085   0.0331    0.0327   0.0000   441.8641     0.0859329       21.1835     -0.572340      -4.27213      0.250801      0.207823      0.291360      0.320669      0.371468      0.382067      0.407515
  93   4 2360.5046    1.5866  1.4976 10.9659 -0.0000  0.0150   0.0127   0.0411    0.0302   0.0000   442.2296     0.0603186       22.1696      -1.27872      -4.06818     -0.367964      0.244370      0.335939      0.378538      0.423445      0.453398      0.470740
  93   5 2609.8191    2.5510  1.6142 11.7646  0.0002  0.0149   0.0187   0.0403    0.0288   0.0000   442.1349      0.652013       21.2719     -0.409104      -3.46697      -1.95219      0.242746      0.335305      0.382221      0.423021      0.444614      0.469366
  93   6 2851.7319    3.7095  1.4634 12.5539  0.0023  0.0137   0.0284   0.0374    0.0315   0.0000   442.9079       1.02928       21.8151     -0.541035      -3.46636      -1.65742      0.227351      0.314254      0.355911      0.393220      0.429143      0.442172
  93   7 3084.9191    4.5959  1.4945 13.0814  0.0000  0.0142   0.0350   0.0372    0.0300   0.0000   442.8370      0.588511       20.5619     -0.609941      -3.43781      -1.74455      0.230795      0.321282      0.355730      0.402604      0.435670      0.451373
  93   8 3310.0204    4.0327  2.2201 12.8302  0.0000  0.0178   0.0260   0.0484    0.0247   0.0000   443.1478      0.508502       21.0227     -0.652475      -2.19840      -3.15867      0.295688      0.409797      0.461683      0.510706      0.549923      0.578498
  93   9 3530.1214    3.3503  5.4798 12.0950  0.0124  0.0364   0.0092   0.0893    0.0085   0.0000   443.5278     -0.758588       19.8717      0.885724      -3.93586      -2.61760      0.591481      0.820693      0.944993       1.03905       1.11821       1.17457
  94   0  985.4131    0.0236  0.0061  8.9027 -0.0096  0.0093   0.0052   0.0043    0.0108   0.0000   436.7804      0.295588       21.4724     -0.322149      -4.31320     -0.531987      0.136347      0.200621      0.248179      0.220040      0.295447      0.241501
  94   1 1455.1488    0.1851  0.2527  8.7417  0.0000  0.0070   0.0038   0.0162    0.0139   0.0000   439.9678    -0.0351029       21.6715      0.171970      -4.22689     -0.517962      0.122496      0.158583      0.200913      0.208714      0.236518      0.247800
  94   2 1802.4505    0.4946  0.6341  9.1639  0.0000  0.0093   0.0057   0.0236    0.0237   0.0000   440.7927     -0.211374       21.3926     -0.236655      -4.22429      0.210514      0.149582      0.207910      0.237114      0.267684      0.290295      0.297030
  94   3 2097.2754    0.9371  1.1924  9.9386  0.0000  0.0136   0.0084   0.0352    0.0345   0.0000   441.3284     -0.163920       21.5914     -0.779120      -4.46187     -0.656206      0.215361      0.304514      0.347581      0.381709      0.420038      0.422358
  94   4 2369.7022    1.6061  1.5961 10.9818 -0.0000  0.0157   0.0125   0.0422    0.0288   0.0000   441.7030    -0.0699164       21.5447     -0.711580      -3.62125     -0.270088      0.256065      0.360834      0.405798      0.445054      0.487022      0.512449
  94   5 2620.0042    2.5945  1.6116 11.7738  0.0029  0.0148   0.0192   0.0407    0.0304   0.0000   442.5983     -0.535080       21.7057     -0.350215      -3.98477      -1.69936      0.238106      0.334621      0.369621      0.419250      0.445512      0.468042
  94   6 2862.9563    3.8261  1.4548 12.5867  0.0001  0.0137   0.0292   0.0372    0.0312   0.0000   442.4223     0.0373927       21.1991      0.119216      -3.06384      -1.09909      0.220101      0.305859      0.339649      0.385588      0.402459      0.435897
  94   7 3096.8714    4.6040  1.4704 13.0819  0.0000  0.0136   0.0351   0.0379    0.0296   0.0000   442.6091       1.04815       22.0895      -1.05230      -3.15363      -1.67882      0.226304      0.317835      0.353790      0.388532      0.429602      0.442684
  94   8 3322.7834    3.9607  2.4801 12.7121 -0.0000  0.0190   0.0241   0.0519    0.0242   0.0000   443.5853      0.835318       20.2907      -1.56383      -2.54281      -2.64812      0.304065      0.426066      0.480930      0.533977      0.565712      0.603461
  94   9 3543.7380    2.7978  4.3387 12.2829 -0.0103  0.0327   0.0145   0.0877    0.0214   0.0000   442.4133     -0.419419       20.1374      0.561095      -4.88314      -2.31235      0.511457      0.728891      0.826477      0.912114      0.961064       1.01039
  95   0  990.4691    0.0284  0.0085  8.8726  0.0000  0.0073   0.0051   0.0048    0.0108   0.0000   437.2714     -0.202524       21.5150     -0.337836      -4.14692      0.733304      0.150546      0.181742      0.219316      0.224651      0.305976      0.296595
  95   1 1461.6844    0.1904  0.2474  8.7259  0.0000  0.0067   0.0038   0.0154    0.0139   0.0000   439.8816     -0.276872       21.2629      0.240110      -4.31649     -0.143392      0.107387      0.149391      0.165796      0.180920      0.188535      0.201314
  95   2 1809.5143    0.5128  0.6521  9.1348  0.0000  0.0093   0.0057   0.0237    0.0246   0.0000   440.5210     -0.387977       21.2570     -0.183195      -4.13526    -0.0946548      0.153400      0.211668      0.237172      0.261946      0.284037      0.289555
  95   3 2105.6871    0.9502  1.1436 10.0099  0.0000  0.0131   0.0086   0.0339    0.0330   0.0000   441.6426     -0.301477       21.9694      0.623165      -4.57779     -0.474414      0.207821      0.299095      0.330024      0.370632      0.395284      0.415740
  95   4 2378.8182    1.6354  1.6205 10.9572  0.0000  0.0156   0.0124   0.0426    0.0286   0.0000   442.4498     -0.842054       21.5576      0.265408      -4.43007     -0.639331      0.248158      0.350580      0.392939      0.442039      0.478268      0.496538
  95   5 2630.1354    2.6355  1.5999 11.8455  0.0000  0.0150   0.0195   0.0401    0.0292   0.0000   442.2776      0.162570       21.4332     -0.318033      -3.03168      -1.14233      0.235772      0.338031      0.371651      0.418580      0.445980      0.471310
  95   6 2874.0828    3.7428  1.4419 12.7227 -0.0000  0.0141   0.0293   0.0375    0.0295   0.0000   443.1424       1.00087       20.8134     0.0215373      -2.83657      -2.36718      0.222883      0.317398      0.350862      0.391223      0.425915      0.439306
  95   7 3108.7920    4.6455  1.5647 12.9422  0.0001  0.0141   0.0335   0.0379    0.0298   0.0000   442.9467      0.507251       21.1636      -1.44997      -2.62634      -1.67060      0.225451      0.313762      0.354252      0.387458      0.412355      0.433359
  95   8 3335.4843    3.8932  2.6143 12.6849  0.0000  0.0200   0.0232   0.0540    0.0234   0.0000   443.3937      0.140829       19.4287     -0.902039     -0.544191      -2.79526      0.307040      0.441194      0.489172      0.552737      0.569558      0.604588
  96   1 1468.1909    0.1962  0.2311  8.7452  0.0000  0.0060   0.0039   0.0145    0.0137   0.0000   440.1131     -0.105886       21.4306     0.0255274      -4.07304      0.300140     0.0986253      0.135343      0.157410      0.176804      0.181585      0.191039
  96   2 1816.5021    0.5188  0.6613  9.1890  0.0000  0.0095   0.0057   0.0235    0.0244   0.0000   440.7926    -0.0731503       21.7912     0.0963140      -4.69240    -0.0228794      0.150775      0.214344      0.235522      0.267082      0.291370      0.307361
  96   3 2114.0325    0.9843  1.1900 10.0016  0.0001  0.0132   0.0087   0.0343    0.0347   0.0000   441.8585      0.154032       21.2930     -0.469537      -3.96268      0.646663      0.206661      0.291397      0.326692      0.361731      0.388406      0.408153
  96   4 2387.9071    1.6894  1.6257 10.9901  0.0000  0.0153   0.0126   0.0420    0.0291   0.0000   441.9369     -0.211889       21.2772     -0.307815      -4.22910     -0.547780      0.244247      0.340509      0.379137      0.426267      0.448497      0.471886
  96   5 2640.1746    2.6280  1.6432 11.9611 -0.0004  0.0154   0.0197   0.0416    0.0281   0.0000   442.4050    0.00794087       21.8831      0.539333      -4.38504      -1.26446      0.241299      0.343463      0.382031      0.421802      0.447519      0.476161
  96   6 2885.1388    3.9121  1.4153 12.7042  0.0000  0.0133   0.0302   0.0362    0.0306   0.0000   442.6620      0.565550       21.5324     -0.228311      -3.40922      -1.56805      0.218355      0.302630      0.343109      0.373968      0.405963      0.420766
  96   7 3120.6121    4.6245  1.5637 13.0921  0.0008  0.0141   0.0338   0.0384    0.0285   0.0000   442.8539      0.674130       21.7072      -1.92907      -3.53244      -1.91143      0.222469      0.313696      0.349753      0.383712      0.421331      0.437192
  96   8 3348.1044    3.7894  2.7480 12.7134  0.0000  0.0203   0.0223   0.0570    0.0221   0.0000   443.2285      0.717854       20.7245      -1.40018      -2.81206      -3.14675      0.317030      0.444761      0.503156      0.560133      0.585057      0.607756
  96   9 3570.6975    2.8888  5.1253 12.2523 -0.0201  0.0383   0.0130   0.0981    0.0200   0.0000   442.8140      0.319943       19.0110      -1.80053      -3.05802      -4.03921      0.577869      0.835969      0.935735       1.03933       1.09672       1.15370
  97   0 1000.5818    0.0394  0.0207  8.8696  0.0000  0.0112   0.0045   0.0082    0.0107   0.0000   437.4385     -0.475003       21.2728      0.307077      -3.34667      0.248170      0.156478      0.292912      0.253401      0.307694      0.259754      0.383553
  97   1 1474.6616    0.2024  0.3011  8.7170  0.0000  0.0074   0.0037   0.0182    0.0144   0.0000   440.0640     -0.351482       21.7395     0.0711787      -4.29786     -0.179123      0.114899      0.160384      0.173498      0.200629      0.205301      0.215648
  97   2 1823.4582    0.5266  0.7148  9.2253 -0.0000  0.0099   0.0057   0.0250    0.0248   0.0000   440.7415     -0.596553       21.3373      0.213315      -4.14785     -0.171971      0.153757      0.214933      0.242773      0.269371      0.289122      0.299705
  97   3 2122.3347    1.0013  1.2658  9.9682 -0.0000  0.0134   0.0084   0.0359    0.0328   0.0000   441.4600      0.217020       21.8116     -0.797596      -4.55590     -0.329394      0.206367      0.288975      0.331505      0.365671      0.389743      0.404635
  97   4 2396.9157    1.7137  1.6058 11.0208 -0.0000  0.0153   0.0129   0.0416    0.0299   0.0000   442.1329      0.510747       21.9360     -0.599018      -3.75745      0.453009      0.238673      0.334952      0.379749      0.417718      0.452010      0.467058
  97   5 2650.1726    2.6957  1.6401 11.9661  0.0000  0.0153   0.0196   0.0406    0.0277   0.0000   443.5451     -0.119344       21.1710     -0.790760      -3.79138      -1.43071      0.236691      0.332993      0.375069      0.412571      0.445005      0.470628
  97   6 2896.1442    3.9733  1.4865 12.6402  0.0000  0.0137   0.0296   0.0373    0.0311   0.0000   442.6559      0.328883       21.1257    -0.0874061      -4.27775     -0.709611      0.214154      0.302887      0.337119      0.377621      0.394846      0.418249
  97   7 3132.4180    4.6317  1.6033 13.0709 -0.0011  0.0147   0.0335   0.0385    0.0280   0.0000   442.8456      0.700954       21.4021     -0.344271      -3.38875      -2.05733      0.229050      0.319552      0.363147      0.397537      0.432658      0.450505
  97   8 3360.7311    3.8136  2.6943 12.6958  0.0000  0.0204   0.0226   0.0549    0.0229   0.0000   443.4233       1.49377       19.5918      -1.94611    -0.0899291      -3.47147      0.309068      0.444165      0.496976      0.555209      0.591144      0.619649
  98   0 1005.5893    0.0434  0.0444  8.8460  0.0000  0.0106   0.0045   0.0144    0.0109   0.0000   437.0003     -0.537070       21.2283      0.381334      -3.93720     -0.202241      0.166876      0.209481      0.267509      0.265213      0.283289      0.326365
  98   1 1481.0476    0.2005  0.2580  8.7167  0.0000  0.0065   0.0038   0.0154    0.0140   0.0000   440.1689     -0.189872       21.5440     -0.178571      -4.31720      0.180651      0.106612      0.131757      0.158129      0.181125      0.207099      0.220792
  98   2 1830.3376    0.5364  0.7423  9.1651  0.0000  0.0101   0.0057   0.0249    0.0261   0.0000   440.7615     -0.354935       21.0536     -0.129161      -4.38060      0.156649      0.157392      0.219599      0.245861      0.272279      0.301369      0.310566
  98   3 2130.5285    1.0210  1.2683  9.9781  0.0000  0.0133   0.0086   0.0360    0.0333   0.0000   441.3656     -0.209795       21.8170      0.283080      -4.07301    -0.0603385      0.209141      0.298010      0.333695      0.374280      0.391011      0.418267
  98   4 2405.8032    1.7316  1.6404 11.1139  0.0000  0.0158   0.0131   0.0424    0.0284   0.0000   442.3519      0.585040       21.7247     -0.479340      -4.50337      0.208447      0.242652      0.338466      0.385463      0.419871      0.458317      0.469701
  98   5 2660.1063    2.7411  1.5996 12.0475  0.0000  0.0151   0.0205   0.0410    0.0282   0.0000   442.4110      0.958615       21.6727    -0.0130001      -4.18168      -1.41777      0.230147      0.326991      0.361726      0.413766      0.444061      0.471955
  98   6 2907.0913    4.0255  1.4319 12.7595 -0.0000  0.0136   0.0306   0.0356    0.0305   0.0000   442.6750     -0.161038       21.8591     -0.416929      -3.53821      -1.51591      0.211801      0.295301      0.334300      0.367659      0.396009      0.408543
  98   7 3144.1018    4.6166  1.6366 13.1256  0.0000  0.0148   0.0333   0.0396    0.0269   0.0000   443.2969      0.289877       21.0542      -1.12387      -2.96509      -2.41019      0.228274      0.317972      0.348967      0.402081      0.418026      0.450140
  98   8 3373.2714    3.7353  2.9763 12.6308 -0.0000  0.0215   0.0212   0.0590    0.0221   0.0000   443.4035       1.01377       19.9262      -1.72011     -0.813756      -1.57228      0.330380      0.464536      0.523846      0.581599      0.630296      0.657043
  98   9 3597.3165    2.9197  5.9845 12.1713  0.0151  0.0313   0.0069   0.0647    0.0053   0.0000   443.6336      0.853765       20.8870      -3.96728      -3.14958     -0.526693      0.606142      0.648909      0.909686      0.804754       1.02646      0.718613
  99   0 1010.6001    0.0457  0.0529  8.8504  0.0000  0.0112   0.0043   0.0160    0.0108   0.0000   436.4255    -0.0708036       22.3726      0.818167      -4.29666     -0.136600      0.163185      0.218869      0.274464      0.304722      0.316764      0.344557
  99   1 1487.4144    0.2062  0.2914  8.7080  0.0000  0.0069   0.0038   0.0171    0.0144   0.0000   439.9950     -0.264783       21.6768     0.0341639      -4.35445     -0.295684      0.114075      0.144172      0.176632      0.188786      0.199070      0.213527
  99   2 1837.1764    0.5462  0.7133  9.2251  0.0000  0.0098   0.0058   0.0247    0.0258   0.0000   440.4398      0.218013       22.0335      0.420608      -4.04489      0.115149      0.151215      0.211691      0.238512      0.263798      0.293874      0.300697
  99   3 2138.7107    1.0133  1.1955 10.2458  0.0000  0.0133   0.0090   0.0361    0.0315   0.0000   441.9901     -0.160620       21.4044     -0.907613      -3.11946     -0.733640      0.201182      0.286052      0.322377      0.356285      0.379480      0.393551
  99   4 2414.6813    1.7708  1.6601 11.1170  0.0000  0.0157   0.0131   0.0425    0.0286   0.0000   442.4045      0.213620       21.6658      0.267867      -2.61491     -0.369215      0.237771      0.336395      0.383141      0.421481      0.450835      0.471336
  99   5 2670.0041    2.8427  1.6271 11.9935  0.0000  0.0146   0.0203   0.0408    0.0279   0.0000   442.6404      0.312777       22.1475     -0.273832      -3.82888      -1.07286      0.219668      0.310134      0.346775      0.383276      0.420044      0.436475
  99   6 2917.9850    4.0609  1.4732 12.7800  0.0000  0.0137   0.0301   0.0364    0.0290   0.0000   442.6110      0.763118       21.7643     -0.734349      -3.56613      -2.27813      0.209972      0.291674      0.330753      0.365281      0.392162      0.411318
  99   7 3155.7254    4.5343  1.7194 13.0494 -0.0002  0.0149   0.0314   0.0402    0.0259   0.0000   443.2454      0.470011       20.8454     -0.156472      -3.25841      -2.32163      0.229123      0.317007      0.359984      0.395642      0.426386      0.447195
  99   8 3385.7135    3.7094  3.0566 12.6438 -0.0000  0.0218   0.0207   0.0610    0.0217   0.0000   443.0634      0.808727       19.6246     -0.755006      -1.33062      -4.23447      0.329445      0.466755      0.517885      0.584928      0.617878      0.651471
 100   0 1015.5124    0.0411  0.0403  8.8191  0.0000  0.0106   0.0041   0.0139    0.0107   0.0000   436.9155     -0.280077       21.0616     -0.324577      -3.53863      0.342069      0.135740      0.226183      0.247859      0.284346      0.238737      0.315705
 100   1 1493.7441    0.2113  0.2952  8.7127  0.0000  0.0068   0.0038   0.0175    0.0143   0.0000   439.6929     -0.180214       21.3171     -0.141772      -4.30881     -0.212353      0.104162      0.141275      0.163814      0.174558      0.190731      0.195669
 100   2 1843.9603    0.5558  0.7757  9.1737  0.0000  0.0101   0.0057   0.0256    0.0264   0.0000   440.7365     -0.219246       21.5682      0.221737      -4.42350    -0.0402486      0.158108      0.216803      0.246277      0.274332      0.297892      0.308565
 100   3 2146.8544    1.0381  1.2914 10.2180  0.0000  0.0138   0.0089   0.0371    0.0304   0.0000   441.7190     -0.612602       21.4280     0.0901974      -3.95436     -0.537095      0.212267      0.298156      0.336597      0.372190      0.401003      0.412802
 100   4 2423.5078    1.7910  1.6729 11.1773  0.0000  0.0155   0.0133   0.0427    0.0278   0.0000   441.6849    -0.0844439       21.9207     -0.683579      -3.97853     -0.518569      0.241223      0.328630      0.377303      0.410467      0.452569      0.465886
 100   5 2679.8715    2.8295  1.7234 11.9749 -0.0000  0.0150   0.0197   0.0418    0.0276   0.0000   442.0597   -0.00103355       21.9113      0.300418      -2.95741      -1.58698      0.231789      0.319815      0.362540      0.402667      0.437858      0.454205
 100   6 2928.7654    4.1373  1.4540 12.8210  0.0000  0.0135   0.0310   0.0365    0.0294   0.0000   442.6170      0.589197       21.1287     -0.883762      -4.20460      -1.09324      0.207011      0.290508      0.326296      0.363630      0.388600      0.403643
 100   7 3167.3111    4.6420  1.7859 12.9610  0.0000  0.0149   0.0314   0.0412    0.0275   0.0000   442.7261     -0.119769       21.2766     0.0316498      -2.30832      -2.35413      0.228096      0.318340      0.359902      0.394032      0.424708      0.445708
 100   8 3398.1641    3.6399  3.4318 12.5530  0.0000  0.0243   0.0198   0.0658    0.0222   0.0000   443.7738      0.660618       19.4095      0.270789      -1.20553      -2.57043      0.356977      0.513288      0.568522      0.650553      0.677343      0.712116
 101   0 1020.4737    0.0395  0.0338  8.7573  0.0000  0.0130   0.0043   0.0118    0.0106   0.0000   437.0277    -0.0927977       22.0560      0.613804      -3.94561     -0.717741      0.256833      0.389031      0.443603      0.497212      0.433970      0.391611
 101   1 1500.0190    0.2149  0.3267  8.6607  0.0000  0.0076   0.0037   0.0185    0.0146   0.0000   439.9809    -0.0731695       21.6214      0.291930      -4.23186   -0.00699467      0.110594      0.156670      0.180695      0.197811      0.220381      0.221476
 101   2 1850.7076    0.5663  0.7999  9.1849  0.0000  0.0103   0.0058   0.0268    0.0264   0.0000   440.4129     -0.214148       21.1803     -0.283017      -4.21753    -0.0164841      0.157854      0.219524      0.242803      0.274842      0.295125      0.308566
 101   3 2154.9474    1.0680  1.2983 10.1340  0.0001  0.0139   0.0090   0.0361    0.0316   0.0000   441.8485     -0.280894       21.6086     -0.257506      -3.71461     -0.631802      0.205673      0.295625      0.333686      0.367190      0.400754      0.423791
 101   4 2432.2490    1.8138  1.6650 11.1775 -0.0001  0.0159   0.0134   0.0423    0.0277   0.0000   441.9914      0.475342       21.6476     -0.227122      -4.00619     -0.962056      0.236416      0.328626      0.378023      0.410362      0.453561      0.460769
 101   5 2689.6889    2.9020  1.6571 12.0236  0.0000  0.0148   0.0207   0.0403    0.0280   0.0000   442.3144       1.13156       20.8736     -0.858991      -4.07350      -1.02917      0.228553      0.314830      0.358884      0.392766      0.426135      0.444282
 101   6 2939.5546    4.0893  1.4987 12.8352  0.0000  0.0139   0.0305   0.0380    0.0278   0.0000   442.4766      0.475717       22.4615    -0.0491555      -4.36995      -1.21600      0.204361      0.287737      0.322591      0.364822      0.386121      0.407874
 101   7 3178.8184    4.5360  1.7521 13.0100  0.0000  0.0152   0.0313   0.0416    0.0263   0.0000   442.8344      0.560176       21.0991     -0.599149      -3.77301      -1.97600      0.224318      0.314303      0.351378      0.394112      0.417928      0.436855
 101   8 3410.5343    3.5109  3.4265 12.5657 -0.0002  0.0250   0.0199   0.0675    0.0218   0.0000   444.1535      0.349300       20.1239     -0.897675      -1.09469      -2.19796      0.367505      0.518855      0.584357      0.658193      0.701224      0.728348
 102   0 1025.3808    0.0504  0.0759  8.7779  0.0000  0.0112   0.0045   0.0204    0.0109   0.0000   437.1613       1.08872       20.7053     -0.585491      -3.28280       1.05683      0.156169      0.245998      0.277534      0.304747      0.292199      0.355401
 102   1 1506.2520    0.2120  0.3181  8.6929  0.0000  0.0070   0.0037   0.0183    0.0144   0.0000   439.7271     -0.219595       21.4327     0.0554938      -4.64003      0.172691      0.111479      0.144520      0.169427      0.187313      0.199316      0.210848
 102   2 1857.4286    0.5666  0.7770  9.2584  0.0000  0.0101   0.0058   0.0261    0.0260   0.0000   440.4667     -0.545655       21.3976     0.0292055      -3.94082      0.632988      0.152681      0.210887      0.243661      0.270255      0.290715      0.305080
 102   3 2162.9547    1.0657  1.3125 10.2117  0.0023  0.0137   0.0089   0.0364    0.0307   0.0000   441.1560    -0.0320333       21.5748     -0.433168      -3.97581     0.0369713      0.208643      0.285551      0.325520      0.362945      0.392625      0.407778
 102   4 2440.9462    1.9229  1.6829 11.1997  0.0001  0.0154   0.0139   0.0420    0.0286   0.0000   442.1686      0.190770       21.8665     -0.649508      -3.85516     -0.735177      0.231670      0.325323      0.366205      0.404978      0.435655      0.444147
 102   5 2699.4511    2.9900  1.6008 12.0554  0.0000  0.0145   0.0213   0.0390    0.0287   0.0000   442.5430     0.0353648       21.0561     -0.796294      -3.29686     -0.947027      0.213363      0.302572      0.338785      0.383851      0.406504      0.423429
 102   6 2950.2277    4.1858  1.5298 12.7973  0.0000  0.0139   0.0302   0.0371    0.0283   0.0000   443.0221      0.169640       21.4241     -0.516833      -3.30874      -2.08521      0.207673      0.290007      0.323004      0.357286      0.389602      0.404657
 102   7 3190.2773    4.5346  1.8824 12.9480 -0.0001  0.0154   0.0298   0.0424    0.0258   0.0000   443.0403      0.458568       21.1201     -0.666560      -3.28320      -1.73836      0.229816      0.319843      0.365495      0.401939      0.428556      0.452339
 102   8 3422.8165    3.4942  3.4581 12.6078  0.0003  0.0251   0.0197   0.0683    0.0214   0.0000   442.5974      0.415650       20.3847      -1.59597      -1.44702      -2.66531      0.365659      0.522003      0.578376      0.667719      0.690373      0.732781
 103   1 1512.4632    0.2268  0.3050  8.6250  0.0000  0.0066   0.0038   0.0164    0.0145   0.0000   439.8270     -0.175513       21.3866      0.155462      -4.26933    -0.0940136      0.102276      0.137482      0.150831      0.173594      0.188947      0.199270
 103   2 1864.0662    0.5785  0.7794  9.2355  0.0000  0.0100   0.0059   0.0260    0.0259   0.0000   440.3533     -0.309267       21.7369    -0.0530067      -4.25512     -0.472611      0.150498      0.207727      0.236832      0.264372      0.290836      0.304348
 103   3 2170.9849    1.0907  1.3702 10.1366  0.0000  0.0139   0.0088   0.0382    0.0301   0.0000   441.7229     -0.427357       21.2910     -0.295908      -3.45968     -0.774808      0.206888      0.280497      0.318339      0.350864      0.387540      0.397574
 103   4 2449.5734    1.8644  1.6336 11.2988 -0.0001  0.0155   0.0140   0.0432    0.0273   0.0000   441.8756     -0.277227       21.3128     -0.361867      -3.79005      -1.03958      0.231988      0.314204      0.363231      0.398888      0.430996      0.445614
 103   5 2709.1708    2.9491  1.6442 12.1031  0.0000  0.0151   0.0213   0.0398    0.0276   0.0000   441.7348     0.0816146       21.2804     -0.647281      -3.80994      -1.99026      0.223408      0.313989      0.347278      0.390380      0.418605      0.442211
 103   6 2960.8538    4.2040  1.4997 12.8247  0.0000  0.0137   0.0308   0.0371    0.0283   0.0000   442.5868    0.00395651       21.4160     -0.948271      -3.78155      -2.51708      0.202231      0.284998      0.319329      0.348136      0.380479      0.394421
[truncated: 167,532 more chars]
