# Supplementary material for: Global-Mode Analysis of Full-Disk Data from the Michelson Doppler Imager and the Helioseismic and Magnetic Imager
Source: Sol Phys. 2018 Jan 31;293(2):29. doi: 10.1007/s11207-017-1201-5 (PMC6566312; doi:10.1007/s11207-017-1201-5)
Supplement: Supplementary file 3 — (TAR 230.0 MB) [file 11207_2017_1201_MOESM3_ESM.tar › MDI/mdifdvwap.4202.18]

   0  15 2228.4130    1.0814  1.1954  9.5200  0.0000  0.1963   0.1921   0.6714    1.7407   0.0000    -0.0000       0.00000       0.00000       0.00000       0.00000       0.00000       0.00000       0.00000       0.00000       0.00000       0.00000       0.00000       0.00000       0.00000       0.00000       0.00000       0.00000       0.00000       0.00000       0.00000       0.00000       0.00000       0.00000       0.00000       0.00000       0.00000       0.00000       0.00000       0.00000       0.00000       0.00000       0.00000       0.00000       0.00000       0.00000       0.00000
   0  16 2362.8112    1.3535  0.6624 10.7597  0.0000  0.1578   0.2888   0.5970    0.5169   0.0000    -0.0000       0.00000       0.00000       0.00000       0.00000       0.00000       0.00000       0.00000       0.00000       0.00000       0.00000       0.00000       0.00000       0.00000       0.00000       0.00000       0.00000       0.00000       0.00000       0.00000       0.00000       0.00000       0.00000       0.00000       0.00000       0.00000       0.00000       0.00000       0.00000       0.00000       0.00000       0.00000       0.00000       0.00000       0.00000       0.00000
   0  17 2496.0355    2.0333  0.7760  9.6114  0.0000  0.1052   0.3605   0.7224    3.3595   0.0000    -0.0000       0.00000       0.00000       0.00000       0.00000       0.00000       0.00000       0.00000       0.00000       0.00000       0.00000       0.00000       0.00000       0.00000       0.00000       0.00000       0.00000       0.00000       0.00000       0.00000       0.00000       0.00000       0.00000       0.00000       0.00000       0.00000       0.00000       0.00000       0.00000       0.00000       0.00000       0.00000       0.00000       0.00000       0.00000       0.00000
   0  20 2899.0975    3.5595  0.4990  7.3761  0.0136  0.0914   0.6049   0.2318   11.7454   0.0000    -0.0000       0.00000       0.00000       0.00000       0.00000       0.00000       0.00000       0.00000       0.00000       0.00000       0.00000       0.00000       0.00000       0.00000       0.00000       0.00000       0.00000       0.00000       0.00000       0.00000       0.00000       0.00000       0.00000       0.00000       0.00000       0.00000       0.00000       0.00000       0.00000       0.00000       0.00000       0.00000       0.00000       0.00000       0.00000       0.00000
   1  14 2156.5841    1.1604  7.1078  9.1568  0.0900  0.3206   0.0453   0.7345    0.2230   0.0000   628.9009      -4.07685       0.00000       0.00000       0.00000       0.00000       0.00000       0.00000       0.00000       0.00000       0.00000       0.00000       0.00000       0.00000       0.00000       0.00000       0.00000       0.00000       443.610       198.949       0.00000       0.00000       0.00000       0.00000       0.00000       0.00000       0.00000       0.00000       0.00000       0.00000       0.00000       0.00000       0.00000       0.00000       0.00000       0.00000
   1  15 2292.0004    1.4160  0.8447  3.0759  0.0000  0.0778   0.1574   0.4080  557.7885   0.0000   418.3487       31.6035       0.00000       0.00000       0.00000       0.00000       0.00000       0.00000       0.00000       0.00000       0.00000       0.00000       0.00000       0.00000       0.00000       0.00000       0.00000       0.00000       94.6980       46.1083       0.00000       0.00000       0.00000       0.00000       0.00000       0.00000       0.00000       0.00000       0.00000       0.00000       0.00000       0.00000       0.00000       0.00000       0.00000       0.00000
   1  16 2425.6786    1.4691  1.0947  9.5270  0.0000  0.1445   0.1147   0.2563    1.6629   0.0000   292.5066      -76.7376       0.00000       0.00000       0.00000       0.00000       0.00000       0.00000       0.00000       0.00000       0.00000       0.00000       0.00000       0.00000       0.00000       0.00000       0.00000       0.00000       211.158       81.4897       0.00000       0.00000       0.00000       0.00000       0.00000       0.00000       0.00000       0.00000       0.00000       0.00000       0.00000       0.00000       0.00000       0.00000       0.00000       0.00000
   1  19 2828.2408    3.3991  0.6179 11.7846  0.0000  0.1023   0.3158   0.2020    0.7127   0.0000   473.1845       30.5833       0.00000       0.00000       0.00000       0.00000       0.00000       0.00000       0.00000       0.00000       0.00000       0.00000       0.00000       0.00000       0.00000       0.00000       0.00000       0.00000       149.605       52.8858       0.00000       0.00000       0.00000       0.00000       0.00000       0.00000       0.00000       0.00000       0.00000       0.00000       0.00000       0.00000       0.00000       0.00000       0.00000       0.00000
   1  20 2963.3451    3.8800  1.3422  9.1199  0.0053  0.1223   0.2742   0.3884    5.6241   0.0000   434.8312       19.6256       0.00000       0.00000       0.00000       0.00000       0.00000       0.00000       0.00000       0.00000       0.00000       0.00000       0.00000       0.00000       0.00000       0.00000       0.00000       0.00000       129.788       89.1167       0.00000       0.00000       0.00000       0.00000       0.00000       0.00000       0.00000       0.00000       0.00000       0.00000       0.00000       0.00000       0.00000       0.00000       0.00000       0.00000
   1  21 3098.2280    4.3333  1.1080 10.7623  0.0000  0.1164   0.2938   0.2559    4.1024   0.0000   421.7766       43.0887       0.00000       0.00000       0.00000       0.00000       0.00000       0.00000       0.00000       0.00000       0.00000       0.00000       0.00000       0.00000       0.00000       0.00000       0.00000       0.00000       112.071       93.8306       0.00000       0.00000       0.00000       0.00000       0.00000       0.00000       0.00000       0.00000       0.00000       0.00000       0.00000       0.00000       0.00000       0.00000       0.00000       0.00000
   1  22 3232.9794    4.1972  2.0328  2.2445  0.0000  0.1508   0.2373   0.4272 1000.0000   0.0000   411.1947       59.4799       0.00000       0.00000       0.00000       0.00000       0.00000       0.00000       0.00000       0.00000       0.00000       0.00000       0.00000       0.00000       0.00000       0.00000       0.00000       0.00000       205.955       91.9383       0.00000       0.00000       0.00000       0.00000       0.00000       0.00000       0.00000       0.00000       0.00000       0.00000       0.00000       0.00000       0.00000       0.00000       0.00000       0.00000
   1  23 3368.5734    3.7145  2.5663  2.5198  0.0000  0.2286   0.1689   0.4537 1000.0000   0.0000   704.1758       97.7364       0.00000       0.00000       0.00000       0.00000       0.00000       0.00000       0.00000       0.00000       0.00000       0.00000       0.00000       0.00000       0.00000       0.00000       0.00000       0.00000       300.563       132.914       0.00000       0.00000       0.00000       0.00000       0.00000       0.00000       0.00000       0.00000       0.00000       0.00000       0.00000       0.00000       0.00000       0.00000       0.00000       0.00000
   1  24 3504.3410    3.2311  3.4015  5.2822  0.0000  0.1866   0.1333   0.5642  216.0509   0.0000    78.7531       138.628       0.00000       0.00000       0.00000       0.00000       0.00000       0.00000       0.00000       0.00000       0.00000       0.00000       0.00000       0.00000       0.00000       0.00000       0.00000       0.00000       206.499       139.675       0.00000       0.00000       0.00000       0.00000       0.00000       0.00000       0.00000       0.00000       0.00000       0.00000       0.00000       0.00000       0.00000       0.00000       0.00000       0.00000
   1  25 3639.8835    2.8476  4.6864 -1.3054  0.0000  0.2175   0.0960   0.7961 1000.0000   0.0000   467.3286       173.390       0.00000       0.00000       0.00000       0.00000       0.00000       0.00000       0.00000       0.00000       0.00000       0.00000       0.00000       0.00000       0.00000       0.00000       0.00000       0.00000       274.693       158.336       0.00000       0.00000       0.00000       0.00000       0.00000       0.00000       0.00000       0.00000       0.00000       0.00000       0.00000       0.00000       0.00000       0.00000       0.00000       0.00000
   2  12 1945.8281    0.5858  1.1072  8.9927  0.0000  0.1238   0.0395   0.3058    0.3841   0.0000   516.8129       28.6589       50.0099       12.8645       0.00000       0.00000       0.00000       0.00000       0.00000       0.00000       0.00000       0.00000       0.00000       0.00000       0.00000       0.00000       0.00000       0.00000       113.644       77.2509       52.6115       12.8783       0.00000       0.00000       0.00000       0.00000       0.00000       0.00000       0.00000       0.00000       0.00000       0.00000       0.00000       0.00000       0.00000       0.00000
   2  14 2217.5272    1.0372  1.1205  7.7572  0.0000  0.1112   0.0593   0.1840    3.0263   0.0000   412.8558       52.8082       15.9918       13.3072       0.00000       0.00000       0.00000       0.00000       0.00000       0.00000       0.00000       0.00000       0.00000       0.00000       0.00000       0.00000       0.00000       0.00000       76.7077       60.0850       44.9222       13.6668       0.00000       0.00000       0.00000       0.00000       0.00000       0.00000       0.00000       0.00000       0.00000       0.00000       0.00000       0.00000       0.00000       0.00000
   2  15 2352.1913    1.2302  1.0040  9.9854  0.0000  0.0999   0.0752   0.1943    0.5276   0.0000   498.2235       6.41509       48.5918      -1.30793       0.00000       0.00000       0.00000       0.00000       0.00000       0.00000       0.00000       0.00000       0.00000       0.00000       0.00000       0.00000       0.00000       0.00000       83.1450       65.5373       30.1095       11.0889       0.00000       0.00000       0.00000       0.00000       0.00000       0.00000       0.00000       0.00000       0.00000       0.00000       0.00000       0.00000       0.00000       0.00000
   2  18 2754.4921    2.9260  1.1627 -4.4002  0.0000  0.0724   0.1901   0.2350 1000.0000   0.0000   430.1575       17.3603       9.15932       1.79265       0.00000       0.00000       0.00000       0.00000       0.00000       0.00000       0.00000       0.00000       0.00000       0.00000       0.00000       0.00000       0.00000       0.00000       53.5430       47.6415       23.5773       9.46131       0.00000       0.00000       0.00000       0.00000       0.00000       0.00000       0.00000       0.00000       0.00000       0.00000       0.00000       0.00000       0.00000       0.00000
   2  19 2889.7425    3.1750  0.8906 11.9968  0.0000  0.1066   0.1931   0.1556    0.5090   0.0000   415.3881       131.993       20.5091       16.3839       0.00000       0.00000       0.00000       0.00000       0.00000       0.00000       0.00000       0.00000       0.00000       0.00000       0.00000       0.00000       0.00000       0.00000       97.7998       71.3843       32.3772       8.43645       0.00000       0.00000       0.00000       0.00000       0.00000       0.00000       0.00000       0.00000       0.00000       0.00000       0.00000       0.00000       0.00000       0.00000
   2  20 3024.8849    4.2188  1.1023 -3.2835  0.0000  0.0661   0.2437   0.2151 1000.0000   0.0000   427.7712       60.0506       2.23035       7.70485       0.00000       0.00000       0.00000       0.00000       0.00000       0.00000       0.00000       0.00000       0.00000       0.00000       0.00000       0.00000       0.00000       0.00000       52.1385       42.3406       21.6277       8.29860       0.00000       0.00000       0.00000       0.00000       0.00000       0.00000       0.00000       0.00000       0.00000       0.00000       0.00000       0.00000       0.00000       0.00000
   2  23 3430.9440    3.4400  2.9442 -2.0920  0.0000  0.1146   0.1229   0.3635 1000.0000   0.0000   345.5456      -30.8390      -24.6537      -5.05345       0.00000       0.00000       0.00000       0.00000       0.00000       0.00000       0.00000       0.00000       0.00000       0.00000       0.00000       0.00000       0.00000       0.00000       77.6292       65.8903       42.5880       15.9512       0.00000       0.00000       0.00000       0.00000       0.00000       0.00000       0.00000       0.00000       0.00000       0.00000       0.00000       0.00000       0.00000       0.00000
   2  24 3566.8417    2.8923  3.3713 -3.1506  0.0000  0.1443   0.1013   0.3658 1000.0000   0.0000   366.0875       47.3596       9.88345       7.58944       0.00000       0.00000       0.00000       0.00000       0.00000       0.00000       0.00000       0.00000       0.00000       0.00000       0.00000       0.00000       0.00000       0.00000       109.703       91.8234       46.8202       18.6900       0.00000       0.00000       0.00000       0.00000       0.00000       0.00000       0.00000       0.00000       0.00000       0.00000       0.00000       0.00000       0.00000       0.00000
   3  13 2137.7640    0.7328  0.5934 10.0236 -0.0041  0.0779   0.0544   0.1481    0.1938   0.0000   411.9815      -2.20706      -8.05098       4.38628      0.285108     -0.165152       0.00000       0.00000       0.00000       0.00000       0.00000       0.00000       0.00000       0.00000       0.00000       0.00000       0.00000       0.00000       34.7502       36.5589       26.0796       22.8021       6.89066       2.73090       0.00000       0.00000       0.00000       0.00000       0.00000       0.00000       0.00000       0.00000       0.00000       0.00000       0.00000       0.00000
   3  14 2273.3163    1.0582  0.6942 10.6516  0.0000  0.0657   0.0748   0.1538    0.2296   0.0000   412.1925       4.72913      -20.1303      -19.6788      -5.46851      -1.98768       0.00000       0.00000       0.00000       0.00000       0.00000       0.00000       0.00000       0.00000       0.00000       0.00000       0.00000       0.00000       36.6931       34.5393       23.3869       12.3659       5.49721       1.50607       0.00000       0.00000       0.00000       0.00000       0.00000       0.00000       0.00000       0.00000       0.00000       0.00000       0.00000       0.00000
   3  15 2407.6274    1.4005  0.9657 10.3325  0.0000  0.0729   0.0818   0.1724    0.4827   0.0000   394.0618       30.2169      -12.6482      -22.5735      -2.69035       1.00094       0.00000       0.00000       0.00000       0.00000       0.00000       0.00000       0.00000       0.00000       0.00000       0.00000       0.00000       0.00000       31.7025       34.2318       22.8168       19.5095       6.02710       2.53359       0.00000       0.00000       0.00000       0.00000       0.00000       0.00000       0.00000       0.00000       0.00000       0.00000       0.00000       0.00000
   3  16 2541.6552    2.0220  0.9082 10.7994  0.0000  0.0789   0.1160   0.1649    0.5740   0.0000   457.5679       46.3909      -7.91967      -14.7818       5.71204       3.49642       0.00000       0.00000       0.00000       0.00000       0.00000       0.00000       0.00000       0.00000       0.00000       0.00000       0.00000       0.00000       48.2779       47.1104       27.9334       14.3538       5.33103       2.10315       0.00000       0.00000       0.00000       0.00000       0.00000       0.00000       0.00000       0.00000       0.00000       0.00000       0.00000       0.00000
   3  19 2947.0354    3.7580  1.0946 -1.7019  0.0000  0.0629   0.1994   0.1472 1000.0000   0.0000   418.3791       16.1229      -8.43610       8.33409       9.15713      0.967125       0.00000       0.00000       0.00000       0.00000       0.00000       0.00000       0.00000       0.00000       0.00000       0.00000       0.00000       0.00000       32.9974       32.2041       23.5798       12.4369       6.22250       1.75059       0.00000       0.00000       0.00000       0.00000       0.00000       0.00000       0.00000       0.00000       0.00000       0.00000       0.00000       0.00000
   3  20 3082.2778    4.2141  0.8214 12.4521 -0.0034  0.0622   0.2543   0.1469    0.5115   0.0000   454.0380       17.4333       51.0367       14.1300      0.843853      -3.46390       0.00000       0.00000       0.00000       0.00000       0.00000       0.00000       0.00000       0.00000       0.00000       0.00000       0.00000       0.00000       37.3442       34.5161       22.8993       12.2606       4.98965       1.29789       0.00000       0.00000       0.00000       0.00000       0.00000       0.00000       0.00000       0.00000       0.00000       0.00000       0.00000       0.00000
   3  21 3217.7682    3.9899  1.3145 12.1071  0.0000  0.0743   0.2037   0.1934    0.6373   0.0000   462.9992       51.7557      -20.0308       19.1532      0.193432      0.931034       0.00000       0.00000       0.00000       0.00000       0.00000       0.00000       0.00000       0.00000       0.00000       0.00000       0.00000       0.00000       36.1321       35.1806       25.9811       17.1873       6.97077       2.29649       0.00000       0.00000       0.00000       0.00000       0.00000       0.00000       0.00000       0.00000       0.00000       0.00000       0.00000       0.00000
   3  22 3353.6825    3.4529  1.5321 12.2658  0.0000  0.0784   0.1644   0.2299    0.3632   0.0000   406.7951       60.7645       13.2396      -5.51126      0.710782       1.40829       0.00000       0.00000       0.00000       0.00000       0.00000       0.00000       0.00000       0.00000       0.00000       0.00000       0.00000       0.00000       38.2899       37.5629       27.2816       17.5419       7.23452       2.42067       0.00000       0.00000       0.00000       0.00000       0.00000       0.00000       0.00000       0.00000       0.00000       0.00000       0.00000       0.00000
   3  23 3489.7475    2.9014  2.0352 12.1148  0.0000  0.0997   0.1399   0.2979    0.2720   0.0000   365.0617     -0.646790       1.39720      -1.24185       12.5151      -7.66532       0.00000       0.00000       0.00000       0.00000       0.00000       0.00000       0.00000       0.00000       0.00000       0.00000       0.00000       0.00000       46.9507       49.0885       35.9776       17.8780       9.90418       3.14790       0.00000       0.00000       0.00000       0.00000       0.00000       0.00000       0.00000       0.00000       0.00000       0.00000       0.00000       0.00000
   4  11 1914.7094    0.4783  0.3457  9.1479 -0.0016  0.0600   0.0399   0.0845    0.1144   0.0000   432.7164      -7.11395       4.24928       8.91741      -1.06979       2.42391     -0.270248      0.109351       0.00000       0.00000       0.00000       0.00000       0.00000       0.00000       0.00000       0.00000       0.00000       0.00000       29.8065       32.4913       22.6824       14.1860       5.82549       2.44495      0.912851      0.253429       0.00000       0.00000       0.00000       0.00000       0.00000       0.00000       0.00000       0.00000       0.00000       0.00000
   4  12 2051.7252    0.7383  0.5092  9.5947 -0.0079  0.0516   0.0574   0.1298    0.1536   0.0000   439.1897      -6.89116      -1.19608       6.93928      -2.98256       2.25143      0.388091      0.194394       0.00000       0.00000       0.00000       0.00000       0.00000       0.00000       0.00000       0.00000       0.00000       0.00000       23.4997       28.1017       18.5411       11.9944       6.28835       2.97394       1.12324      0.320924       0.00000       0.00000       0.00000       0.00000       0.00000       0.00000       0.00000       0.00000       0.00000       0.00000
   4  13 2188.3506    0.8463  0.5920  9.5464 -0.0138  0.0595   0.0574   0.1327    0.2850   0.0000   439.9806       6.35857      -15.4816      -18.9435       6.20183      -2.21295      -2.56801      0.172021       0.00000       0.00000       0.00000       0.00000       0.00000       0.00000       0.00000       0.00000       0.00000       0.00000       17.9224       21.0689       17.7958       12.5311       9.40168       3.33969       1.78862      0.425799       0.00000       0.00000       0.00000       0.00000       0.00000       0.00000       0.00000       0.00000       0.00000       0.00000
   4  15 2458.4669    1.5698  0.9263 10.2196  0.0104  0.0646   0.0804   0.1810    0.6888   0.0000   416.8100       56.7312      -13.8864      -7.81905       17.8055       11.7012     -0.942426      -1.20803       0.00000       0.00000       0.00000       0.00000       0.00000       0.00000       0.00000       0.00000       0.00000       0.00000       25.5461       29.3992       21.9468       16.4398       9.61464       4.50723       1.67212      0.502834       0.00000       0.00000       0.00000       0.00000       0.00000       0.00000       0.00000       0.00000       0.00000       0.00000
   4  18 2864.2016    3.4061  0.7466 11.7123  0.0063  0.0499   0.1804   0.1197    0.5250   0.0000   421.1965       32.9911       14.9458       12.0186       2.72909      -1.47168       1.32179     0.0932452       0.00000       0.00000       0.00000       0.00000       0.00000       0.00000       0.00000       0.00000       0.00000       0.00000       19.9944       19.3657       16.7204       11.1463       7.17891       3.09521       1.31543      0.294690       0.00000       0.00000       0.00000       0.00000       0.00000       0.00000       0.00000       0.00000       0.00000       0.00000
   4  19 3000.1734    3.7094  0.6934 12.3189 -0.0086  0.0561   0.2381   0.1287    0.3690   0.0000   431.3553       50.3048      -19.2092       3.88131       12.9560       1.96171      -1.32869      0.407925       0.00000       0.00000       0.00000       0.00000       0.00000       0.00000       0.00000       0.00000       0.00000       0.00000       20.9224       25.5701       16.1663       16.0506       7.13360       3.99816       1.07411      0.513123       0.00000       0.00000       0.00000       0.00000       0.00000       0.00000       0.00000       0.00000       0.00000       0.00000
   4  20 3136.0447    4.1664  1.2574  2.3382  0.0000  0.0716   0.2098   0.1597 1000.0000   0.0000   403.1758       58.6643      -26.9375       23.0052       1.16546       3.30969       0.00000       0.00000       0.00000       0.00000       0.00000       0.00000       0.00000       0.00000       0.00000       0.00000       0.00000       0.00000       30.3919       32.5004       25.4678       17.1355       9.81527       4.47818       1.73490      0.473660       0.00000       0.00000       0.00000       0.00000       0.00000       0.00000       0.00000       0.00000       0.00000       0.00000
   4  21 3271.8068    3.6376  1.0401 12.6231 -0.0040  0.0706   0.2084   0.1813    0.4070   0.0000   414.9945       77.5288      -7.26115       10.0163      -14.5911      -9.91602      -1.51586     -0.546407       0.00000       0.00000       0.00000       0.00000       0.00000       0.00000       0.00000       0.00000       0.00000       0.00000       27.0803       27.4828       24.9644       15.6631       9.14554       4.96208       1.99332      0.442498       0.00000       0.00000       0.00000       0.00000       0.00000       0.00000       0.00000       0.00000       0.00000       0.00000
   4  22 3408.1360    3.2898  1.9258 11.8076 -0.0099  0.0850   0.1437   0.2553    0.4134   0.0000   426.5091      -45.9304       28.1465       20.2664      -1.09519      -3.64236      -3.04375    -0.0928585       0.00000       0.00000       0.00000       0.00000       0.00000       0.00000       0.00000       0.00000       0.00000       0.00000       31.3921       34.6544       27.9396       20.2803       11.1673       6.23757       2.25211      0.632650       0.00000       0.00000       0.00000       0.00000       0.00000       0.00000       0.00000       0.00000       0.00000       0.00000
   4  23 3544.5303    2.6884  3.1193 11.4909 -0.0089  0.1162   0.0922   0.3050    0.2141   0.0000   433.8848       70.7608      -28.7506      -12.5401       20.5653     -0.296436      -6.04838     0.0975962       0.00000       0.00000       0.00000       0.00000       0.00000       0.00000       0.00000       0.00000       0.00000       0.00000       44.8892       49.0734       40.3105       27.4604       17.1199       7.92206       3.27957      0.806787       0.00000       0.00000       0.00000       0.00000       0.00000       0.00000       0.00000       0.00000       0.00000       0.00000
   4  24 3681.7490    2.1875  3.4389 11.3403 -0.0029  0.1343   0.0785   0.3620    0.1886   0.0000   503.3734       180.442       23.0326      -8.75375      -12.7601      -2.30367      -4.35952     -0.996560       0.00000       0.00000       0.00000       0.00000       0.00000       0.00000       0.00000       0.00000       0.00000       0.00000       55.4453       59.3516       47.3913       31.7043       17.2639       9.25801       3.43291      0.921170       0.00000       0.00000       0.00000       0.00000       0.00000       0.00000       0.00000       0.00000       0.00000       0.00000
   5  11 1960.5087    0.4648  0.4881  9.2204  0.0020  0.0516   0.0305   0.0932    0.1198   0.0000   464.0145       24.5540      -6.28671      -5.55013       10.2898      -4.19329       3.41101       1.85833     -0.378736    0.00556127       0.00000       0.00000       0.00000       0.00000       0.00000       0.00000       0.00000       0.00000       16.4869       16.9533       17.9011       11.0545       7.39826       4.68736       2.26361       1.19750      0.375001     0.0623750       0.00000       0.00000       0.00000       0.00000       0.00000       0.00000       0.00000       0.00000
   5  13 2235.3889    0.9597  0.6376 10.2753  0.0067  0.0519   0.0530   0.1139    0.1334   0.0000   425.9530       6.90777       37.8035      -7.66611      -13.5192       11.4300      -1.51289      -2.33938      0.380906   -0.00348901       0.00000       0.00000       0.00000       0.00000       0.00000       0.00000       0.00000       0.00000       13.4219       19.8441       13.7100       13.4226       6.07049       6.20693       1.59140       1.41116      0.287498      0.117959       0.00000       0.00000       0.00000       0.00000       0.00000       0.00000       0.00000       0.00000
   5  15 2505.9922    1.7907  0.7890 10.7783 -0.0235  0.0519   0.0975   0.1358    0.3062   0.0000   420.3934      -5.00073       29.5593       20.8734      -22.1219       10.6406       2.69976      0.189759      0.724742     -0.124563       0.00000       0.00000       0.00000       0.00000       0.00000       0.00000       0.00000       0.00000       18.6144       21.5203       18.9383       12.2813       7.22867       3.91095       1.97931      0.812061      0.294684     0.0691310       0.00000       0.00000       0.00000       0.00000       0.00000       0.00000       0.00000       0.00000
   5  16 2641.2358    2.3919  0.6158 11.5566 -0.0092  0.0635   0.1371   0.1031    0.2659   0.0000   453.9881      -4.53107       21.2637       2.98161       7.77644       4.30471       1.36175     -0.496586     -0.133787     -0.131774       0.00000       0.00000       0.00000       0.00000       0.00000       0.00000       0.00000       0.00000       13.1959       21.6198       11.6647       15.7298       7.54969       7.13094       1.85581       1.58297      0.274796      0.150918       0.00000       0.00000       0.00000       0.00000       0.00000       0.00000       0.00000       0.00000
   5  17 2777.3418    3.0672  0.9757 10.5681 -0.0027  0.0515   0.1387   0.1539    1.0551   0.0000   446.3279       36.9244      -3.06671      -4.19175       18.5546     -0.229550    -0.0740253    -0.0508869     -0.340406    0.00678649       0.00000       0.00000       0.00000       0.00000       0.00000       0.00000       0.00000       0.00000       14.6101       17.9759       13.9074       12.6422       8.04882       5.46014       2.25152       1.12431      0.345608     0.0951249       0.00000       0.00000       0.00000       0.00000       0.00000       0.00000       0.00000       0.00000
   5  18 2913.6616    3.5148  1.0494  3.1939 -0.0003  0.0658   0.1614   0.1602   16.1179   0.0000   424.4753       30.5662      -20.9962      -20.7296      -1.21516       8.10858      -3.46117      -2.46783      0.124549     -0.198497       0.00000       0.00000       0.00000       0.00000       0.00000       0.00000       0.00000       0.00000       24.5988       27.4396       23.3157       15.9124       10.2542       5.71631       3.09719       1.27623      0.418863     0.0948563       0.00000       0.00000       0.00000       0.00000       0.00000       0.00000       0.00000       0.00000
   5  19 3050.0907    4.0432  1.2019 12.0267  0.0125  0.0680   0.2002   0.1938    0.8064   0.0000   405.1459     -0.783723       12.3592       29.2590       2.45207      -5.03944       1.87400     -0.651920     -0.118886      0.263509       0.00000       0.00000       0.00000       0.00000       0.00000       0.00000       0.00000       0.00000       20.7180       24.7159       23.7146       17.3536       12.9379       6.36370       4.34004       1.47562      0.658747      0.127335       0.00000       0.00000       0.00000       0.00000       0.00000       0.00000       0.00000       0.00000
   5  20 3186.2819    4.3487  0.7885 12.8100  0.0145  0.0750   0.2415   0.1698    0.4881   0.0000   402.2871       29.7431       57.9008       37.1128      -3.85170      -3.10407       3.29751      -1.10519      0.349496    -0.0375535       0.00000       0.00000       0.00000       0.00000       0.00000       0.00000       0.00000       0.00000       28.9688       30.9003       30.2540       19.5482       10.4416       6.08582       3.39950       1.41973      0.503266      0.113982       0.00000       0.00000       0.00000       0.00000       0.00000       0.00000       0.00000       0.00000
   5  21 3322.6916    3.3449  1.3078 12.6788 -0.0179  0.0832   0.1584   0.2094    0.4350   0.0000   490.0901       96.9921       21.8365      -1.67952       5.72096      -4.24451       2.73151      0.962821      0.103319      0.175205       0.00000       0.00000       0.00000       0.00000       0.00000       0.00000       0.00000       0.00000       22.9325       29.8709       23.2932       20.7764       14.1134       8.05693       4.40690       1.76876      0.639963      0.172372       0.00000       0.00000       0.00000       0.00000       0.00000       0.00000       0.00000       0.00000
   6  10 1866.1124    0.3928  0.3796  9.0980  0.0118  0.0393   0.0255   0.0852    0.0850   0.0000   457.2704       1.96721      -6.15589      -5.78219       6.51066      -2.34665      -3.53545     0.0657389      0.307770     0.0865134      0.116120    -0.0406295       0.00000       0.00000       0.00000       0.00000       0.00000       0.00000       8.91375       11.5643       10.3530       9.18819       5.92236       4.26321       2.32918       1.09555      0.630578      0.252374     0.0782528     0.0186033       0.00000       0.00000       0.00000       0.00000       0.00000       0.00000
   6  11 2004.0522    0.5856  0.4261  9.3171  0.0001  0.0417   0.0376   0.0960    0.1086   0.0000   433.1005      -4.76400       13.6680       5.66964       8.29143      -1.82272      -1.73990      0.393545     -0.504345     0.0521772    -0.0228028    0.00226383       0.00000       0.00000       0.00000       0.00000       0.00000       0.00000       10.2267       11.0087       13.7066       9.18163       5.45847       4.89051       2.46888       1.10172      0.766372      0.296760     0.0731297     0.0141630       0.00000       0.00000       0.00000       0.00000       0.00000       0.00000
   6  13 2279.7251    0.9409  0.9039 10.1779  0.0013  0.0657   0.0440   0.1328    0.1571   0.0000   451.6279      -23.9689     -0.608398       17.3019       22.1192     -0.238969      0.355898     -0.938939     -0.115101     0.0624962     0.0311705   -0.00231013       0.00000       0.00000       0.00000       0.00000       0.00000       0.00000       14.6322       17.2273       14.5695       14.5131       10.3938       6.70069       4.62288       2.02934       1.13355      0.343045      0.113195     0.0270964       0.00000       0.00000       0.00000       0.00000       0.00000       0.00000
   6  14 2415.5467    1.4369  0.7633 10.6993 -0.0020  0.0420   0.0660   0.0993    0.1469   0.0000   437.3232       2.35000       22.7563     -0.760225      -7.51846       1.17072      -4.12176     -0.452507      0.937195      0.152679    0.00809818     0.0104020       0.00000       0.00000       0.00000       0.00000       0.00000       0.00000       11.1915       13.8096       12.2872       9.82200       7.13617       4.59449       2.67491       1.37548      0.611456      0.246383     0.0786980     0.0175247       0.00000       0.00000       0.00000       0.00000       0.00000       0.00000
   6  15 2551.1239    1.8946  0.6776 11.5257 -0.0035  0.0512   0.0974   0.0910    0.1373   0.0000   430.4746       9.58883       2.86816       5.38154       2.54114      0.536359      0.862088     -0.826237       1.21412     -0.201094     0.0554860     0.0259412       0.00000       0.00000       0.00000       0.00000       0.00000       0.00000       11.0320       16.1879       12.1358       11.8037       7.90552       5.64739       3.23779       1.55667      0.814637      0.300186     0.0936900     0.0270630       0.00000       0.00000       0.00000       0.00000       0.00000       0.00000
   6  16 2687.1710    2.3482  0.8230 11.8837 -0.0180  0.0462   0.1059   0.1168    0.1683   0.0000   449.1226      -9.29457      -4.98505      -8.68370       8.40873       1.85208      -1.61903      -2.31102     -0.239524      0.152248     -0.108337    -0.0361355       0.00000       0.00000       0.00000       0.00000       0.00000       0.00000       11.1926       12.7115       12.2649       9.84238       7.86559       5.28106       3.12824       1.59569      0.736365      0.282756     0.0924716     0.0180125       0.00000       0.00000       0.00000       0.00000       0.00000       0.00000
   6  17 2823.6698    2.8885  0.7332 12.2437  0.0016  0.0523   0.1482   0.1187    0.1570   0.0000   432.3359      0.111319       2.48959       14.1544      -5.20083    -0.0842363      -1.79883     -0.442388       1.08035    -0.0193251    -0.0733275    -0.0183836       0.00000       0.00000       0.00000       0.00000       0.00000       0.00000       14.4889       12.9558       13.7913       12.5683       8.59127       5.03656       3.52196       2.14146      0.825700      0.298075     0.0828194     0.0150104       0.00000       0.00000       0.00000       0.00000       0.00000       0.00000
   6  18 2960.7215    3.5575  0.7156 12.6452 -0.0098  0.0432   0.2004   0.1087    0.1790   0.0000   450.5579       16.4346       29.9189       8.10275       12.8283       11.4285      -7.71990    -0.0181554     0.0965475     -0.191770     0.0707022     0.0435927       0.00000       0.00000       0.00000       0.00000       0.00000       0.00000       11.2108       12.8267       12.1629       9.60812       6.73690       5.03528       2.88040       1.22225      0.747344      0.307007     0.0820298     0.0187700       0.00000       0.00000       0.00000       0.00000       0.00000       0.00000
   6  19 3097.3741    3.9863  0.8429 12.4070  0.0022  0.0458   0.1880   0.1096    0.2557   0.0000   425.3476       37.2182       12.9495       24.6840      -3.65399       1.54609       3.06309     -0.384855       1.01359      0.256507     0.0217145     0.0172037       0.00000       0.00000       0.00000       0.00000       0.00000       0.00000       12.2000       13.5269       11.6399       10.1332       8.94456       5.50213       3.62715       1.52833      0.812421      0.245378     0.0951441     0.0194955       0.00000       0.00000       0.00000       0.00000       0.00000       0.00000
   6  20 3234.0935    3.7934  1.2473 12.9112 -0.0029  0.0668   0.1675   0.1514    0.2379   0.0000   414.8962       39.6714      -15.6240       13.2692      -4.14373       9.50150       4.42603      -1.35929       1.01907  -0.000857248     -0.142475   -0.00725566       0.00000       0.00000       0.00000       0.00000       0.00000       0.00000       19.4018       22.6003       18.1354       15.9227       12.4341       8.55005       4.59787       2.38570      0.893038      0.385036      0.102595     0.0247960       0.00000       0.00000       0.00000       0.00000       0.00000       0.00000
   6  21 3370.9472    3.7699  1.7780 11.6430 -0.0146  0.0692   0.1241   0.1921    0.4827   0.0000   418.5253       31.9337      -14.2426       5.16629       15.0543      -5.72952      -2.04623       2.13291     -0.859900      -1.12035    0.00378089     0.0641940       0.00000       0.00000       0.00000       0.00000       0.00000       0.00000       17.9244       21.1015       18.7624       16.0673       12.0820       7.98432       4.94094       2.51276       1.17131      0.440707      0.131140     0.0288797       0.00000       0.00000       0.00000       0.00000       0.00000       0.00000
   6  22 3508.4477    3.0178  2.4644 11.3394  0.0102  0.0905   0.0928   0.2547    0.3056   0.0000   471.3519       47.0545       33.4054       44.8579       3.21258       3.66211      -8.67054      -10.2380       2.90319      0.151382      0.110127    -0.0357530       0.00000       0.00000       0.00000       0.00000       0.00000       0.00000       24.4410       29.2092       27.8271       21.8997       15.9224       9.90962       6.37152       3.50789       1.61255      0.596259      0.191395     0.0368608       0.00000       0.00000       0.00000       0.00000       0.00000       0.00000
   6  23 3646.1845    2.3717  3.1317 11.3253  0.0015  0.1235   0.0685   0.3140    0.2022   0.0000   456.3263      -36.2441       32.0090      0.624124      -27.8299       25.6127       8.81745     -0.168632      -6.18397      -1.02875      0.382303     0.0328247       0.00000       0.00000       0.00000       0.00000       0.00000       0.00000       26.4756       36.5538       32.2321       29.4358       21.1263       14.8021       8.80122       5.14498       2.26636      0.939154      0.273221     0.0615733       0.00000       0.00000       0.00000       0.00000       0.00000       0.00000
   7  10 1906.8546    0.4490  0.3695  9.1888 -0.0176  0.0341   0.0333   0.0736    0.0918   0.0000   428.6106      -5.76299       11.7555      0.886420      -1.14871      -2.17216       3.91815       1.24217       1.42051      0.516483    -0.0303947     0.0420315     0.0149790   -0.00225835       0.00000       0.00000       0.00000       0.00000       8.88439       10.9331       9.75988       8.39587       6.54873       4.68663       3.10831       1.48559      0.733417      0.340387      0.140351     0.0507081     0.0128895    0.00307096       0.00000       0.00000       0.00000       0.00000
   7  11 2045.8890    0.6211  0.4656  9.3973  0.0078  0.0321   0.0358   0.0832    0.0941   0.0000   418.6699       4.10545       4.23978       2.30473      -5.57523       4.75301      -1.51653      -1.15215       1.38725    -0.0325430    -0.0432685   -0.00157903   0.000985046   -0.00331411       0.00000       0.00000       0.00000       0.00000       8.02806       8.75507       9.21168       7.90651       5.33333       3.56063       2.35092       1.47898      0.808184      0.397976      0.161481     0.0543371     0.0128537    0.00241540       0.00000       0.00000       0.00000       0.00000
   7  12 2184.5310    0.8688  0.6540  9.7615 -0.0004  0.0404   0.0398   0.0985    0.1272   0.0000   433.8307      -3.20830       8.19559       4.13209      0.766978       4.24232      0.553059       2.38217      0.751468     -0.205729      0.233940     0.0404164    -0.0227148    0.00207532       0.00000       0.00000       0.00000       0.00000       8.95381       9.21346       9.15903       8.73667       6.33676       4.72746       3.18905       1.83965       1.02980      0.490718      0.206699     0.0613999     0.0169298    0.00345872       0.00000       0.00000       0.00000       0.00000
   7  13 2322.1710    1.1529  0.8223 10.4024  0.0013  0.0515   0.0496   0.1090    0.1467   0.0000   419.1026      -2.00226       1.32885      -5.19099      -1.00308      -6.72984      -5.99244       3.22497     -0.167840     -0.165726     -0.239613     0.0152259   -0.00355873   -0.00564514       0.00000       0.00000       0.00000       0.00000       10.3499       11.2517       11.5859       11.3736       8.67024       5.61649       4.08347       2.63634       1.42532      0.710887      0.259002     0.0932537     0.0253416    0.00484244       0.00000       0.00000       0.00000       0.00000
   7  14 2458.1909    1.6306  0.8969 10.6403 -0.0028  0.0440   0.0674   0.1148    0.1651   0.0000   408.0747       2.05224       5.36525      -12.3206       6.05291       5.40670      -3.39661      -3.89766     -0.893558     -0.122380     0.0535889    -0.0322092    0.00178408   -0.00132523       0.00000       0.00000       0.00000       0.00000       9.83238       11.9657       11.0941       8.73349       7.56529       5.47980       3.49056       1.99600       1.06305      0.450630      0.204123     0.0734123     0.0218236    0.00401923       0.00000       0.00000       0.00000       0.00000
   7  15 2594.3034    2.0336  0.7648 11.2461  0.0059  0.0381   0.0848   0.0976    0.1616   0.0000   426.2568       16.8117     -0.459891       15.1595      0.701509      -5.52106       2.50277       1.59274      0.346828     -0.781260     0.0886032   -0.00734212   -0.00647527   0.000339414       0.00000       0.00000       0.00000       0.00000       8.97417       10.8648       9.72497       8.89643       6.42361       4.68267       2.99861       1.77058      0.859836      0.467142      0.171697     0.0617590     0.0162556    0.00371457       0.00000       0.00000       0.00000       0.00000
   7  16 2731.2110    2.5965  0.7006 11.9873 -0.0055  0.0499   0.1235   0.1129    0.1392   0.0000   444.8660       10.6775       11.8259       12.2065       8.20060       2.53134      -8.02741      -2.37784       1.72680      0.725507     -0.128413     0.0246390     0.0295387   -0.00111545       0.00000       0.00000       0.00000       0.00000       12.2588       11.9765       10.0585       8.80895       9.40122       7.39660       4.52506       2.45612       1.13426      0.469472      0.195895     0.0683157     0.0187490    0.00298877       0.00000       0.00000       0.00000       0.00000
   7  17 2868.4026    3.3399  0.6577 12.3064 -0.0130  0.0342   0.1652   0.0979    0.1449   0.0000   425.9630       10.8513      -1.08266       16.4069      -14.6108       1.79684      -2.47845       2.87439     -0.835264     -0.308735     -0.155961     0.0625609    -0.0180763   -0.00237592       0.00000       0.00000       0.00000       0.00000       7.27059       9.19652       8.76858       7.59391       5.58576       4.05317       2.59613       1.56996      0.774262      0.404378      0.160719     0.0616483     0.0182318    0.00329349       0.00000       0.00000       0.00000       0.00000
   7  18 3005.7672    3.5252  0.8192 12.7795 -0.0134  0.0491   0.1552   0.1008    0.1537   0.0000   423.5449       28.8056       15.4621       16.7594      -12.3309       15.5138      -4.80557      0.548225      0.606442      0.920142      0.318362    -0.0313133  -0.000691857   -0.00489071       0.00000       0.00000       0.00000       0.00000       10.6314       12.0202       12.4470       10.9925       7.40613       5.61786       3.84075       2.07996       1.22183      0.586214      0.270817     0.0823796     0.0216547    0.00455759       0.00000       0.00000       0.00000       0.00000
   7  19 3142.8512    3.6102  1.1872 12.4189 -0.0136  0.0527   0.1324   0.1472    0.1858   0.0000   436.9249       26.1602       27.4191      -9.02886       6.57057       11.6224       5.07691     -0.394748      -3.74652    -0.0124534      0.538207    -0.0894771    -0.0213122    0.00332587       0.00000       0.00000       0.00000       0.00000       11.2332       13.2537       13.3337       11.5093       8.72127       6.24793       4.40336       2.33525       1.33497      0.676531      0.284596     0.0973163     0.0270010    0.00521009       0.00000       0.00000       0.00000       0.00000
   7  20 3279.9424    3.4817  1.3588 12.3321  0.0017  0.0575   0.1245   0.1387    0.1642   0.0000   441.3433       31.4340       2.31596       26.5373       15.4488      -7.40629      -2.89208     -0.759528     -0.987166    -0.0513631     0.0923435     -0.264368    -0.0157089    -0.0141634       0.00000       0.00000       0.00000       0.00000       12.5149       14.9606       13.9549       12.0590       9.89546       7.06546       4.75380       2.82534       1.35664      0.762284      0.271278      0.105109     0.0290087    0.00581611       0.00000       0.00000       0.00000       0.00000
   7  21 3417.5740    3.0221  1.9681 11.9250  0.0002  0.0692   0.0940   0.1847    0.1606   0.0000   430.1370       26.3903       3.01969       21.8081       13.3392      -20.2060      -6.44191       4.47704       1.89311    -0.0306736      0.527055    -0.0632386    -0.0256961   -0.00297226       0.00000       0.00000       0.00000       0.00000       14.4264       17.9913       16.5915       15.5966       11.3313       8.60953       5.70231       3.17878       1.76482      0.835027      0.372634      0.127048     0.0349446    0.00743302       0.00000       0.00000       0.00000       0.00000
   7  22 3555.3702    2.5988  2.4104 11.6206 -0.0101  0.0913   0.0779   0.2137    0.1760   0.0000   431.7965       53.9246      -1.84041       12.7383       16.9434       11.2203      -3.80469      -5.62603     -0.548998       2.98137     -0.592570      0.111233     0.0737813  -0.000181508       0.00000       0.00000       0.00000       0.00000       19.1396       24.1043       23.7821       19.6505       16.1741       10.5126       7.07425       4.43960       2.19619       1.20860      0.438643      0.172021     0.0509865    0.00909043       0.00000       0.00000       0.00000       0.00000
   7  23 3693.5602    2.2750  3.7713 10.8497 -0.0053  0.1028   0.0500   0.2900    0.1535   0.0000   434.2996      -33.9389       61.4024       30.4904      -8.57888       5.52482      -1.91700     -0.393467       4.33195      0.676897     -0.616873     -0.176592     -0.127523    -0.0189729       0.00000       0.00000       0.00000       0.00000       22.6487       26.5132       26.2825       22.4234       17.9466       14.0975       8.77807       5.31395       2.91357       1.30353      0.600506      0.211383     0.0541054     0.0100859       0.00000       0.00000       0.00000       0.00000
   7  26 4109.1465    1.3033  8.7142  9.9526  0.0004  0.1977   0.0241   0.5754    0.0860   0.0000   481.4384      -49.5668       116.752       36.6000      -4.70300       25.5476      -1.87302      -30.2546      -10.6032       2.90382     -0.478522      0.331278     0.0753555     0.0196344       0.00000       0.00000       0.00000       0.00000       42.0567       50.8333       48.5587       43.1577       36.6337       27.5850       18.7850       11.5524       6.00767       3.15983       1.23140      0.434279      0.115418     0.0204179       0.00000       0.00000       0.00000       0.00000
   8  11 2086.0736    0.6865  0.5222  9.6812 -0.0216  0.0421   0.0393   0.0876    0.0978   0.0000   430.1512      -1.50637      -8.37586      -1.33620      -9.54114     -0.627230      0.364472       1.63461     -0.316900     -0.536465      0.271893    -0.0371696    0.00793674    -0.0509725    0.00202830   0.000440582       0.00000       0.00000       8.63140       12.2623       10.9933       8.04419       7.99979       5.29356       3.52819       2.26502       1.29299      0.596453      0.358669      0.121883     0.0574184     0.0216959    0.00553934   0.000851045       0.00000       0.00000
   8  12 2225.0836    0.9167  0.6994  9.8367  0.0002  0.0366   0.0397   0.0861    0.1182   0.0000   437.6676      -8.29625       19.2029      -5.47508      -6.88308       4.66478      -2.96703      -1.01382      -1.07982     -0.837082     -0.156898    -0.0502324    -0.0461310   -0.00176913   -0.00985870  -0.000445116       0.00000       0.00000       7.04030       8.82584       8.87302       7.70639       6.30207       4.50367       3.15363       1.97076       1.28768      0.647707      0.349568      0.136274     0.0593110     0.0183273    0.00505533   0.000848601       0.00000       0.00000
   8  14 2499.5365    1.6567  0.7574 10.9166 -0.0023  0.0454   0.0691   0.0894    0.1405   0.0000   450.8090      -4.25601       7.09125       4.65424       3.26843       5.04227      -6.86273       1.15079     -0.321152      0.775032     -0.112345     -0.341933   -0.00311877     0.0556148   -0.00230994   0.000314841       0.00000       0.00000       9.45918       10.9187       11.1220       8.94761       8.41592       5.47702       3.61248       2.67542       1.52820      0.834260      0.411942      0.150240     0.0554937     0.0233538    0.00592828   0.000849231       0.00000       0.00000
   8  15 2636.1185    2.2740  0.7536 11.4564  0.0005  0.0411   0.0961   0.0936    0.1554   0.0000   443.6140       33.3730      -3.64306      -19.1798       22.0721       15.4613      -7.52756      -4.46510     -0.426747      0.956094      0.165787     -0.112598     0.0809564     0.0240513   -0.00317026    0.00113323       0.00000       0.00000       6.93210       9.00429       9.14006       8.16301       6.05784       5.47126       3.23262       2.17537       1.44445      0.703230      0.342937      0.148023     0.0697528     0.0229596    0.00518318    0.00107354       0.00000       0.00000
   8  16 2773.8008    2.6267  0.8496 12.1368 -0.0162  0.0455   0.1053   0.1022    0.1408   0.0000   430.9577       14.2458       14.1090       3.46370       1.95311      -2.36726       7.17979      -3.53823     -0.141113     -0.379787      0.430279     0.0947633     0.0111497     0.0120508   -0.00311253   0.000215940       0.00000       0.00000       7.89897       11.5471       8.81104       9.97632       6.53711       6.20594       3.73946       2.67356       1.41743      0.820106      0.369816      0.172043     0.0636455     0.0234983    0.00474627    0.00139602       0.00000       0.00000
   8  17 2911.5648    3.2832  0.7080 12.6778 -0.0088  0.0344   0.1347   0.0884    0.1241   0.0000   447.5763      -3.28616       10.0954       9.52860       3.85979       1.49401      -3.52502       2.97762     -0.409706     -0.317149     -0.512044     0.0441910     0.0651920    -0.0218366    0.00159618  -0.000673059       0.00000       0.00000       6.58914       7.88728       7.48191       7.17768       5.45504       4.29621       3.12642       1.93769       1.19102      0.602433      0.333279      0.135256     0.0547476     0.0155927    0.00412071   0.000839038       0.00000       0.00000
   8  18 3049.2170    3.7777  0.6757 13.0311  0.0082  0.0446   0.1668   0.0908    0.1233   0.0000   438.3401       5.11489       13.4162       20.8524       16.6525       1.44720      -9.98040       2.02609      0.804381      -1.07184     -0.463118      0.176921   -0.00720517    -0.0377228    0.00273884   9.42560e-06       0.00000       0.00000       8.52794       8.63637       9.86636       10.3954       6.51025       4.87680       4.38393       2.56229       1.30595      0.805811      0.501441      0.210970     0.0747818     0.0197613    0.00492271   0.000989136       0.00000       0.00000
   8  19 3186.7402    3.6937  0.9889 13.1123  0.0051  0.0738   0.1437   0.1223    0.1321   0.0000   424.6238       10.1238       1.21096       19.1880       14.8224      -8.33112      -5.09061       1.49077       1.48797      0.624545      0.621649     0.0265694   -0.00706562     0.0309761   -0.00704906   -0.00142918       0.00000       0.00000       14.5880       13.6338       16.7390       14.2129       13.3526       8.31892       4.78990       4.41148       2.55876       1.41536      0.751522      0.238081     0.0914715     0.0384458    0.00932230    0.00118283       0.00000       0.00000
   8  20 3324.5612    3.1137  1.1057 12.9169 -0.0025  0.0580   0.1219   0.1338    0.1361   0.0000   448.8455       9.22355      -1.56902       33.6397     -0.252810      -9.80529     -0.122012       4.41899      0.588179      -2.00392     -0.332622     0.0719259     0.0334144    -0.0136216     0.0143366   -0.00267941       0.00000       0.00000       10.8350       13.6492       12.2063       10.9909       9.77980       8.11664       5.67091       3.51604       2.19587       1.06717      0.540770      0.210666     0.0968025     0.0291693    0.00799692    0.00145131       0.00000       0.00000
   8  21 3462.5014    2.8709  2.1512 11.8297  0.0010  0.0794   0.0737   0.1839    0.1123   0.0000   442.6035       48.5730      -16.2799       21.9727      -5.91687      -10.9459      -2.25228       4.97379      0.600915      -2.89890    -0.0195755      0.346904     -0.117964    -0.0412612   -0.00910615   0.000669216       0.00000       0.00000       13.1669       18.9279       16.2446       15.7995       12.9771       9.96811       7.17083       4.61818       2.89979       1.38182      0.857956      0.286918      0.136436     0.0409247     0.0116148    0.00228069       0.00000       0.00000
   8  22 3601.0420    2.5115  2.9307 11.4099 -0.0025  0.0855   0.0595   0.2139    0.1154   0.0000   437.3323       32.8058      -9.95133       11.7230       13.3146       12.5870       9.82963      0.838894      -2.71924      0.217400      0.761008     -0.773486     -0.249529     0.0650902   -0.00414698   -0.00416951       0.00000       0.00000       15.7767       20.5644       19.1280       18.5398       13.8745       11.2791       7.95000       5.06491       3.10728       1.55232      0.916030      0.347788      0.153638     0.0454310     0.0112068    0.00228614       0.00000       0.00000
   8  24 3878.4322    1.7741  5.2911 10.5929 -0.0033  0.1332   0.0335   0.3566    0.0980   0.0000   469.1270       53.2974      0.588799       17.8381       45.2360       7.78095       8.31504       5.11010       4.37317      -5.70651      -1.79405      0.475186    -0.0164669     -0.133550    -0.0203025   0.000570091       0.00000       0.00000       25.1705       30.8359       30.7996       25.9496       23.2604       18.0094       12.1433       8.34284       4.80010       2.64741       1.28311      0.557431      0.216002     0.0770719     0.0189406    0.00307469       0.00000       0.00000
   8  26 4156.8235    1.1913  7.6894 10.1128 -0.0053  0.1884   0.0230   0.5215    0.0743   0.0000   371.5526       8.97926       33.3852       38.0321       53.0299      -7.56051      -13.2403      -15.5009       3.07422      -4.63016       2.27005      0.360141      0.375374      0.289441    0.00218597   -0.00799668       0.00000       0.00000       36.0107       45.8844       44.9380       41.5946       32.7961       26.0264       16.8714       11.9907       7.10756       4.12974       1.95651      0.882029      0.332855      0.113908     0.0258739    0.00484748       0.00000       0.00000
   9  11 2125.1281    0.7188  0.5932  9.5028 -0.0250  0.0349   0.0328   0.0733    0.1335   0.0000   440.1900      -3.54631       14.1791       8.48517      -3.88358      -3.86388       1.98558       2.35926     -0.907794       1.04940      0.140270     -0.386537      0.119193      0.135772     0.0105597   -0.00871924   -0.00227116   0.000216268       5.41026       6.71003       6.72441       6.05663       5.53459       4.21437       3.28640       2.23362       1.47903      0.883436      0.437542      0.268948     0.0965924     0.0497927     0.0154683    0.00503160    0.00129572   0.000200211
   9  13 2402.4449    1.2848  0.8259 10.8028 -0.0248  0.0544   0.0527   0.0925    0.1239   0.0000   434.9824       6.21947      -2.60672       8.71336       8.49321      0.441659       4.24844      -2.28455   -0.00761408      -1.66016     -0.754360     -0.346422      0.148445    0.00186202   -0.00337368    0.00503513   -0.00122669   0.000127928       9.60051       13.4827       13.2678       11.4055       10.0767       6.35024       5.24675       2.64996       2.16481       1.10952      0.584278      0.354050      0.110232     0.0636193     0.0220509    0.00601057    0.00217082   0.000319967
   9  14 2539.5292    1.7760  1.0079 10.9219  0.0039  0.0442   0.0616   0.1068    0.1447   0.0000   440.1006      0.882802       17.9409       17.7409       4.59188       7.37104      0.997150      -4.39380    -0.0317428      0.643176     -0.159765     -0.506856     0.0957768    -0.0206213   -0.00332752  -0.000802495   7.44634e-05  -0.000174727       7.25731       8.55096       9.24026       7.90168       7.36528       5.51824       3.95022       3.13077       1.76187       1.06024      0.633233      0.302516      0.154492     0.0512561     0.0204081    0.00680551    0.00151700   0.000231170
   9  15 2677.0605    2.2583  0.6910 11.8335 -0.0028  0.0451   0.1002   0.0853    0.1145   0.0000   439.0365       17.3980      -12.1523      -1.41032      -6.77040       1.86540      -4.52645      0.459580      -1.69725      0.434957      0.941396     -0.619272    -0.0482261     0.0458423     0.0327680   0.000730358  -0.000239565  -0.000369244       5.96817       10.0239       7.57129       8.66840       6.70720       5.73894       3.59594       2.69420       1.83158      0.990681      0.641081      0.272348      0.140413     0.0471329     0.0219460    0.00605787    0.00145317   0.000360126
   9  16 2815.1795    3.0213  0.7684 12.2212  0.0052  0.0514   0.1211   0.0809    0.1268   0.0000   415.8747       23.1205       18.2470      -12.4451      -9.99016       8.60720      -4.98922      -2.52570       2.00534      0.358844     0.0356912     -0.209156      0.162915    -0.0135350    0.00653576   -0.00209909  -0.000174164  -0.000180017       6.65015       10.7883       8.80120       9.89621       7.11072       6.28598       5.03686       2.80983       2.34090      0.984265      0.772152      0.255028      0.187235     0.0514132     0.0285074    0.00589054    0.00195316   0.000401010
   9  17 2953.5585    3.5280  0.9114 12.1531  0.0034  0.0374   0.1291   0.1046    0.1568   0.0000   439.9910       15.8882       5.30089      -5.48060       5.12030       5.32571     -0.975864     -0.488046       1.41488     -0.174769      0.467366    -0.0632890     -0.172066    0.00201842     0.0129068   -0.00979214  -0.000733684  -0.000170704       6.68624       8.52304       8.22382       7.40520       6.30394       4.71607       3.69337       2.36574       1.51664      0.869627      0.453409      0.263961     0.0997855     0.0474787     0.0156219    0.00483697    0.00127489   0.000211360
   9  19 3229.6755    3.7707  0.8069 13.4046 -0.0134  0.0406   0.1547   0.1077    0.1121   0.0000   427.3722       16.0334      -5.13747       18.2363      -5.14634      -4.72314       4.88378       1.54593       1.99522      -2.27415     -0.572633     -0.203211   -0.00510069    -0.0189122     0.0184330    0.00172777   -0.00279456   0.000302018       7.19270       9.27353       8.88950       8.41924       6.69815       5.38112       4.01196       2.52570       1.72373      0.992938      0.521490      0.272934      0.116578     0.0521978     0.0184609    0.00539420    0.00141312   0.000249059
   9  20 3367.7820    3.0882  1.5745 12.6582  0.0017  0.0692   0.0918   0.1511    0.0976   0.0000   444.7111     -0.357634       2.70346       10.1913       7.78145      -6.78635      -4.74017      0.146350       3.49411      -2.09144      0.587910      -1.08804      0.397845    -0.0451313    -0.0330797   -0.00346591   0.000803220   1.80809e-05       10.1913       13.2099       13.2606       13.0138       10.7085       8.12051       6.48453       4.43332       2.85717       1.60165      0.996679      0.468072      0.252477     0.0872851     0.0343875    0.00982220    0.00255010   0.000440130
   9  21 3506.2377    2.6201  2.1956 12.2403 -0.0058  0.0820   0.0706   0.1927    0.0788   0.0000   439.1167       4.69452       11.7549       17.8285      -6.96790       1.36104      -4.65518      -8.24246      -3.93147       1.19945      0.125034     -0.395059     -0.557719   -0.00644484    -0.0503149    -0.0123202   -0.00353662  -0.000380765       13.3487       15.0992       16.9034       14.8061       13.1744       9.99259       7.73908       5.55238       3.37359       2.07310       1.16390      0.573544      0.286896      0.108476     0.0377801     0.0120430    0.00283015   0.000408277
   9  23 3784.3326    1.7182  4.1756 11.4005 -0.0122  0.1217   0.0407   0.3029    0.0671   0.0000   444.5141       47.2674       70.2576      -8.24037       1.02259      -12.2910       13.7734       7.39704      -3.14099      -6.08144       1.53030       1.35434     -0.597398    -0.0267038     0.0454037     0.0169655   -0.00395674   -0.00143934       19.4443       25.7560       26.1059       23.0819       20.7354       15.6998       12.2973       8.11599       5.47163       3.32107       1.82484      0.926084      0.429095      0.178201     0.0632005     0.0190539    0.00491528   0.000741650
   9  26 4202.9141    1.0712  9.1344 10.0448  0.0043  0.2044   0.0195   0.5674    0.0576   0.0000   458.3172       95.3341      -25.2832      -23.7251       19.5632       52.6547      -19.1870      -28.0066       5.16926      -9.65129       6.62595       1.11825     -0.923332     0.0651255     0.0878157    -0.0303306   -0.00446279   -0.00131597       32.6877       42.2188       43.2073       39.4649       35.0728       27.2782       20.5164       15.3466       9.65845       6.19140       3.55148       1.76331      0.858634      0.333759      0.115039     0.0353414    0.00799413    0.00124896
  10  10 2021.4379    0.6284  0.3890  9.5556 -0.0239  0.0384   0.0383   0.0711    0.0973   0.0000   438.1218       5.75791       11.9046       2.06868      -5.60879       5.13422       7.83477       4.28379      -1.21225      0.560564      0.124683     0.0260684     -0.167427    -0.0105545    -0.0223522     0.0135154  -0.000778135    0.00197967       4.11001       7.71184       5.90091       7.70064       4.65209       5.01197       3.95421       2.71254       1.99288       1.08676      0.926091      0.337655      0.280852     0.0714056     0.0560142     0.0116508    0.00670038    0.00102930
  10  13 2440.8092    1.4110  0.8829 10.8240 -0.0104  0.0369   0.0522   0.0968    0.1284   0.0000   434.5535      -5.95774       15.3443       11.8233       6.29242      -3.73377       6.66181      -1.18185       3.43655      -1.38440      0.261821      0.343473      0.149681     -0.134093   -0.00397366   -0.00205862   -0.00260970   -0.00141021       6.32885       8.09803       8.19072       7.09409       6.24591       5.02278       4.01739       2.65438       1.81358       1.06751      0.614318      0.334993      0.163152     0.0803462     0.0327607     0.0134088    0.00454217    0.00129570
  10  14 2578.6521    1.9248  0.7648 11.4694 -0.0076  0.0375   0.0740   0.0899    0.1072   0.0000   435.5337      -4.73045       10.3216      -2.66981      -4.74853       1.02831      0.800401      0.392112      0.195128      -2.47695      0.298423      0.562505     -0.291468    -0.0149639     0.0318615     0.0279245    0.00420245  -0.000609169       6.19938       8.66949       8.09586       7.89178       6.33477       4.98256       3.77296       2.24943       1.74439       1.01170      0.673020      0.319414      0.179445     0.0777003     0.0349243     0.0135322    0.00421751    0.00112324
  10  15 2717.0282    2.4099  0.7090 11.9411 -0.0076  0.0322   0.0954   0.0816    0.1043   0.0000   436.1510       2.37191       4.70582       12.6828      -5.60535      -1.37445      -3.86373   -0.00792225      -1.70873      0.363695    -0.0824477     -0.533089     0.0439283     0.0438278    -0.0105537     0.0124765  -0.000445503   0.000257388       5.15559       6.81552       6.67755       6.20519       5.35821       4.22260       3.27948       2.14516       1.46524      0.963177      0.538050      0.313421      0.145728     0.0738230     0.0289188     0.0121613    0.00366399    0.00112697
  10  16 2855.7079    3.3289  0.7896 11.7352 -0.0048  0.0428   0.1207   0.0819    0.1520   0.0000   443.1048       4.99874       3.13759       10.9166       9.89723      -3.75360      -3.46148      -2.27667      -1.77526      -2.14076      0.375264    -0.0595759     -0.446669   -0.00806663    0.00306574   -0.00340405  -5.37055e-05    0.00190458       6.53292       7.01386       8.46514       6.22962       5.32833       6.05048       4.08724       2.85529       2.35316       1.16482      0.589281      0.412128      0.204074     0.0762331     0.0362593     0.0189105    0.00652871    0.00150871
  10  17 2994.5319    3.6918  0.7939 12.4893  0.0030  0.0373   0.1284   0.0821    0.1263   0.0000   439.5291       7.54369       2.99189       8.70568       4.62098      -1.53328      -3.63632      -1.68581       2.67857       1.46159      0.121426     -0.582820     -0.216641    -0.0207169     0.0290297     0.0164276    0.00332076   -0.00109814       6.52437       8.19930       8.73271       7.90634       6.31595       4.81975       3.73177       2.34245       1.57856       1.01547      0.608730      0.302903      0.158027     0.0770524     0.0354090     0.0128607    0.00416203    0.00112411
  10  18 3132.9028    3.8321  0.9981 12.5988  0.0045  0.0398   0.1261   0.0966    0.1384   0.0000   441.1503       7.27207       1.11836       4.54885       11.7740       6.84935      -2.70819      -2.54338       2.56685     -0.912174      0.856810      0.548230    -0.0562175     -0.110170    -0.0152299    0.00413038   -0.00368940    0.00115704       6.39855       7.27978       7.27096       6.91043       6.35844       5.14490       3.94449       2.91883       2.01775       1.23743      0.739262      0.413919      0.211882     0.0941404     0.0389077     0.0143326    0.00508145    0.00138138
  10  19 3271.3003    3.5838  1.3733 12.2702 -0.0020  0.0513   0.1012   0.1166    0.1305   0.0000   438.5634       10.9124      -5.78240      -2.29790       2.22262       9.33614      0.996868    -0.0272253      -2.95544       1.00250      -1.07603     -0.219280     -0.388397    -0.0420713     0.0234832    -0.0197233   -0.00655899    0.00161132       7.98209       9.49015       10.0718       10.0527       7.30898       6.55834       5.27920       3.43043       2.26598       1.59610      0.969781      0.453104      0.256778      0.121384     0.0594175     0.0210098    0.00668017    0.00165891
  10  20 3410.2084    3.0071  1.9232 12.1344 -0.0057  0.0613   0.0778   0.1550    0.0974   0.0000   456.8320       9.05910       3.07627      -1.38557       1.32844       6.85974      -1.19711    -0.0943472      -2.25120      0.546469       2.36073     -0.933511     -0.118232      0.124785     0.0110459     0.0160342    0.00566851   -0.00405419       9.68807       11.4252       12.0798       11.6010       9.89302       7.54234       6.02150       4.23383       2.92640       1.86166       1.09646      0.649400      0.314331      0.160211     0.0616164     0.0257775    0.00799593    0.00222668
  10  21 3549.1496    2.4897  2.5528 12.0722 -0.0088  0.0740   0.0590   0.2028    0.0682   0.0000   416.0583       28.2757       3.06792       1.41023      -18.8628      -8.99917       2.84653      -4.16370      -4.07816      -3.74907       1.03228     -0.394361     -0.342468      0.190219      0.227075    -0.0444315    -0.0105433    0.00728985       10.5713       13.8225       13.6581       13.4451       10.9944       9.74712       7.14958       5.68876       3.57976       2.34308       1.44941      0.758924      0.420411      0.191247     0.0887670     0.0300999     0.0108578    0.00305327
  10  22 3688.4443    2.0860  3.5791 11.3393 -0.0047  0.0893   0.0419   0.2344    0.0656   0.0000   437.8624       1.06239       7.02561       21.0350       7.32608      -23.4353      -4.94068       4.16259      -4.80289      -1.69433       1.72791      0.382422      0.118905     0.0644265    -0.0158485    -0.0584502     0.0178100    0.00438743       13.5077       17.6241       17.4370       17.2007       14.1439       11.8688       9.10223       6.63086       4.54360       2.78066       1.69722      0.949626      0.479108      0.241848     0.0964482     0.0381838     0.0124535    0.00349176
  10  23 3827.9129    1.7076  4.6547 11.0590 -0.0078  0.1192   0.0345   0.2916    0.0634   0.0000   412.3857      -9.35090       38.1558      -4.41768       6.82696      -3.22072       8.51855       22.9179       1.82553       3.14805       3.23370      -2.88402      0.319109     -0.256563    -0.0567211    -0.0619993    0.00319647    0.00475409       16.8753       23.0886       22.1051       22.0320       19.0614       15.1557       12.4065       8.89433       6.13961       3.75884       2.23146       1.31582      0.657516      0.327661      0.129571     0.0528407     0.0161136    0.00479578
  10  24 3967.8258    1.4060  6.3303 10.5757 -0.0028  0.1381   0.0249   0.3777    0.0579   0.0000   428.3774      0.879765       6.99095       9.97336       7.04235       18.9304       25.6957      -8.99574       1.66528       3.73440      -1.96735       1.76320      -1.06575     -0.860389      0.200777     0.0886771     0.0118780   -0.00809654       20.5761       26.8053       27.9765       25.6255       22.0209       18.6881       13.8308       10.4558       7.15481       4.46981       2.73296       1.57996      0.824019      0.391003      0.165649     0.0638309     0.0216431    0.00601949
  11   9 1915.3909    0.4205  0.4113  9.1711 -0.0118  0.0395   0.0218   0.0721    0.0692   0.0000   432.1032       9.26746       19.9671      0.527553      -3.99608      -3.45319       3.93318      -2.59088      -4.07329       2.04147    -0.0643409      0.182010     0.0301920     -0.199939     0.0153004     0.0212660   -0.00120360   -0.00147252       6.12830       6.73911       7.01514       4.85898       5.36050       4.41173       4.73110       3.55849       2.50823       1.54244      0.819676      0.460179      0.206767      0.115860     0.0563341     0.0290605     0.0100920    0.00341443
  11  10 2057.9310    0.6472  0.5182  9.4165  0.0014  0.0349   0.0287   0.0688    0.0826   0.0000   429.7550      0.251600       20.5344      0.334225      0.578010      -2.89421       3.18430      -3.47746      0.760006       1.57021      0.448132      0.667265    -0.0413794     0.0193115    -0.0588567     0.0196949   -0.00907208  -0.000917465       4.88651       6.84908       6.70732       6.30207       5.53953       4.05278       3.74214       2.29778       1.86582       1.02149      0.754544      0.383401      0.205850      0.106788     0.0499695     0.0220859    0.00816313    0.00298508
  11  11 2199.7971    0.8956  0.5817  9.8688 -0.0034  0.0357   0.0380   0.0697    0.1184   0.0000   437.7778       7.96441       5.28974     -0.441130     -0.902558       1.52063      0.208047       1.29675      0.440011       2.84550      0.235252     -0.461798    -0.0896989   -0.00350797    -0.0112353     0.0126130   -0.00819773    0.00198384       4.21098       5.88471       6.01284       6.73942       4.36281       4.97905       3.44740       2.38594       1.80930       1.32919      0.669656      0.424775      0.242749      0.126904     0.0545935     0.0263474     0.0136604    0.00496684
  11  12 2340.0364    1.2905  0.9612  9.9762 -0.0040  0.0440   0.0474   0.1093    0.2901   0.0000   441.7335       12.0960       13.4285      -3.28633      -4.52023       4.98111       1.36335     -0.728102      0.382679      -1.61031      0.965710     -0.603821      0.132748     -0.108493     0.0965721    -0.0481622   -0.00366568   -0.00464950       5.19117       7.58208       7.15957       7.67706       6.03934       5.59197       3.89777       3.32299       2.02159       1.59458      0.857076      0.563639      0.314191      0.150734     0.0807871     0.0285816     0.0142680    0.00440983
  11  13 2478.5363    1.4933  0.8826 10.8668 -0.0229  0.0458   0.0550   0.0917    0.1889   0.0000   443.5111      -5.71207       16.5052       4.31794      -4.45638      -5.41656       1.37603       4.93914       1.05414      -3.06864      0.416013      0.432623     0.0654392  -0.000296242     -0.199275    -0.0326642     0.0114000   -0.00369964       6.38724       6.77137       7.57771       8.52192       6.55473       4.75126       4.90509       3.49133       2.07952       1.45083       1.02812      0.615460      0.265716      0.173002     0.0980728     0.0415088     0.0153056    0.00519289
  11  14 2617.0122    1.9918  0.8150 11.5201 -0.0102  0.0402   0.0709   0.0818    0.1294   0.0000   428.7000       3.85715       5.71376      -5.78652       2.49113       3.20784     -0.219955      -2.14200      0.184085      -1.27018      0.207284     -0.334455      0.126096     -0.220967    -0.0198914    -0.0293592  -0.000332120   0.000375158       5.58412       7.12851       7.24544       6.83268       5.52391       4.76607       4.18098       3.07015       2.09010       1.29210      0.930687      0.460396      0.260275      0.129908     0.0703335     0.0316124     0.0127755    0.00420165
  11  15 2756.1605    2.6482  0.7817 11.9923 -0.0005  0.0337   0.0939   0.0802    0.1091   0.0000   435.5643       13.2416       8.88053      -2.89701      -6.84819     -0.744828      -1.41178      -2.14989      -1.43835      0.488438       1.66863      0.128213     -0.360113     -0.144631     0.0634068    -0.0284232    0.00105330    0.00547351       4.22894       6.37515       5.43981       6.05904       4.64941       4.35997       3.27898       2.57393       1.71766       1.15124      0.712345      0.414322      0.223069      0.113709     0.0592206     0.0228784     0.0101574    0.00346841
  11  16 2895.4302    3.2793  0.8253 12.1486 -0.0006  0.0328   0.1098   0.0772    0.1195   0.0000   434.4105       1.25058       6.05123     -0.232681      -3.98374      -5.16081      0.104801      -3.19589      -2.46042      0.396980       1.34228     -0.170567     0.0126334     -0.206387    -0.0335119    -0.0446110    0.00341901   0.000429068       5.32642       6.81186       6.88352       6.50490       5.38455       4.68926       3.49638       2.71271       1.68480       1.20905      0.703846      0.414836      0.212231      0.111678     0.0512306     0.0241109    0.00942471    0.00343009
  11  17 3034.5476    3.9384  0.8262 12.4534 -0.0015  0.0408   0.1295   0.0748    0.1339   0.0000   441.7249       6.75416       16.9698       11.0178       3.57131      -2.36170     -0.750583      0.228629       1.57204      -1.62416       1.28637     -0.536301    -0.0822750    -0.0421330    -0.0480984    -0.0604420   -0.00294639    0.00382787       6.74867       7.25056       5.85328       6.62586       7.52925       6.11535       4.17472       2.45916       2.16067       1.72552       1.23905      0.683199      0.377996      0.149700     0.0694818     0.0263800     0.0110955    0.00355501
  11  18 3173.4904    3.9181  0.9874 12.7938 -0.0008  0.0445   0.1254   0.0924    0.1235   0.0000   426.6557       9.49432       9.77217       19.8315      -3.79558       1.76240       3.56697       1.36893       2.72669     -0.472492       1.30167      0.199636     0.0151969     0.0724394     0.0566367     0.0177157  -0.000455099    0.00177222       5.29991       8.70843       7.03749       8.15038       6.30446       6.12467       4.52537       3.62379       2.42877       1.62937       1.02528      0.588962      0.325666      0.169775     0.0792473     0.0360083     0.0126664    0.00478589
  11  19 3312.3888    3.5294  1.3442 12.3626 -0.0094  0.0465   0.1008   0.1152    0.1233   0.0000   421.4115       21.3406       1.07139       12.1307       4.05666      -5.13065       4.65076       9.98237      0.392313      -2.00100       1.25514      0.236358      0.307958     -0.244213   -0.00279093    -0.0458690    -0.0194434    0.00137413       6.59668       7.52927       7.96281       8.60503       7.38238       5.68969       4.28598       3.87143       2.50332       1.66155      0.965283      0.636744      0.365685      0.217796     0.0880598     0.0430399     0.0142282    0.00528939
  11  20 3451.7321    3.0034  1.9919 11.7808 -0.0059  0.0557   0.0701   0.1424    0.0970   0.0000   437.5442      -1.50601       11.5755       27.9085      -7.83886       4.97167       13.4041      0.222590       4.16340      -2.53490     -0.295932  -0.000736286    0.00520720    -0.0495741     -0.193914    -0.0326369     0.0133769   -0.00112700       7.75765       9.54843       9.37191       9.79264       8.49020       6.78714       5.65873       4.42121       3.09696       2.03334       1.19433      0.743786      0.432480      0.226782      0.109638     0.0452464     0.0182045    0.00615121
  11  21 3591.2738    2.4936  2.9669 11.5046 -0.0005  0.0725   0.0485   0.1764    0.0695   0.0000   445.8665       18.8048       5.75913      -9.76648       6.14401       14.6930      -5.66816      -9.37596       1.84353      -4.29689     -0.470517     -0.991479     -0.128810    -0.0148837      0.273424    -0.0743715    -0.0320225   -0.00798640       9.61784       12.5258       13.0755       12.0728       11.5538       8.85713       7.80014       5.55894       4.01407       2.72830       1.69837       1.02282      0.578396      0.285347      0.152515     0.0602608     0.0256838    0.00866822
  11  22 3730.8558    1.9926  4.2557 11.1695 -0.0047  0.0910   0.0355   0.2439    0.0591   0.0000   444.7173       9.47054       52.5908       50.4753      -3.90701      -15.5913      -5.70554      -4.64164       7.00586       3.97913      0.915788      -2.44862     -0.713207      0.332796      0.216718    -0.0444509    -0.0885455   -0.00586434       12.4850       16.0612       16.4967       15.5315       14.5829       11.7283       9.83719       7.12690       5.15524       3.44822       2.15312       1.30518      0.708441      0.366825      0.179356     0.0772373     0.0308200     0.0113058
  11  24 4010.8673    1.3428  6.4029 10.6354 -0.0065  0.1409   0.0242   0.3627    0.0533   0.0000   477.0319       42.3675       35.6733       26.0475       59.7006      -1.02913      -13.7019      0.721146      -12.2442      -12.5737      -3.46983     -0.571736       2.38832     -0.868353     -0.969871     0.0856494     0.0997139   -0.00788772       19.3321       25.2215       25.0130       23.0195       21.4697       18.3073       15.5466       11.6206       8.45902       5.52134       3.39673       2.08858       1.10847      0.622766      0.277766      0.133065     0.0469924     0.0186031
  11  25 4151.2570    1.1012  8.5522 10.2863 -0.0133  0.1800   0.0194   0.4769    0.0505   0.0000   433.4075      0.719360       59.3686       55.1443       1.63183      -11.9640       44.3363      0.168475      -21.4746      -6.41963       11.9661       3.18644      0.556168      -2.57879     0.0387142      0.629221     0.0814092    -0.0175436       23.8055       30.9872       33.0139       30.2905       27.4197       24.3098       18.6359       14.5257       10.4698       6.94193       4.55293       2.74493       1.51411      0.837302      0.392586      0.183140     0.0659989     0.0261338
  12  11 2235.8612    0.9748  0.5902  9.9893  0.0034  0.0294   0.0358   0.0661    0.0903   0.0000   435.8583      -2.43708       8.15430     -0.927316      -6.94174      -3.62194      -3.99935       1.23247      0.799731      0.908133      0.824817      0.367724    -0.0291212     -0.121831     0.0433563    0.00936442   0.000312952   -0.00581889       4.20184       5.17572       5.62301       4.84376       5.02290       3.98508       3.09910       2.21560       1.55241       1.22256      0.744365      0.496573      0.285440      0.144523     0.0777221     0.0336449     0.0147860    0.00628207
  12  12 2376.3770    1.4215  0.7668 10.2094  0.0064  0.0301   0.0494   0.0779    0.1739   0.0000   438.6254       5.06277       11.4757      -1.63296      0.834790       5.01166      -1.32754      0.552037       1.19370      0.430616      0.600497     -0.651976     -0.717896     -0.181178      0.204521     0.0352806     0.0126502   -0.00505498       4.34492       5.25809       5.09197       4.71919       4.20235       3.75722       3.49323       2.86573       1.97942       1.37554      0.815103      0.528033      0.280629      0.149330     0.0831015     0.0427721     0.0182386    0.00792037
  12  13 2515.4654    1.7839  0.9144 10.9006 -0.0025  0.0362   0.0623   0.0905    0.2222   0.0000   430.7260       8.53443       14.7781       2.72206       4.62672       1.68197      -1.66336       2.63987      0.238152      0.242838       1.01427     -0.644031     -0.482606    -0.0959218      0.151191    -0.0342261    -0.0448902    0.00221276       5.21088       5.73623       5.86134       6.30894       5.74553       4.63924       3.99798       2.82476       1.86375       1.40973       1.05197      0.672286      0.377960      0.196904     0.0987076     0.0522472     0.0221512     0.0101767
  12  14 2654.6542    2.3405  0.7781 11.3203 -0.0076  0.0294   0.0826   0.0785    0.2038   0.0000   432.0009       10.3153       19.8009       9.48532       1.02364       3.50560     0.0141686      -5.36638      -1.49387      0.851265     -0.176423    -0.0804304     -0.199097     0.0309055     -0.213101    -0.0259957   -0.00857156   -0.00631278       3.85523       4.86661       5.08595       4.89852       4.34086       3.54565       3.13719       2.39088       1.67882       1.13338      0.776505      0.488924      0.258685      0.157772     0.0767394     0.0394104     0.0181893    0.00771559
  12  15 2794.5806    2.6605  0.7889 12.0453 -0.0069  0.0321   0.0889   0.0817    0.1325   0.0000   439.3083       12.9976       17.0899       2.83611       4.50865     -0.212646      -3.01259       4.35100      -1.57505      -2.28005     -0.678373      0.393110     -0.105425     -0.266701     0.0687864     0.0118455   -0.00401822   -0.00540747       4.44340       5.69195       6.24936       5.29579       5.02102       4.23955       3.40558       2.72437       1.96222       1.25116      0.848381      0.507572      0.293594      0.149044     0.0867140     0.0395649     0.0186966    0.00707190
  12  16 2934.4451    3.6104  0.6704 12.6371 -0.0008  0.0312   0.1344   0.0667    0.1072   0.0000   438.6662       2.79517       5.81047       2.99083       3.78471      -2.78377      -10.8569      0.388299      -1.54997     -0.330306       1.92747     -0.758617     -0.487800      0.146565     0.0754289   -0.00287584    -0.0225420    0.00670628       5.04834       6.57510       6.91869       6.74382       5.70747       4.49614       3.61566       2.44899       1.71493       1.17716      0.706457      0.469285      0.262874      0.143587     0.0792174     0.0358670     0.0174684    0.00632486
  12  17 3073.9201    3.9165  0.8209 12.6142 -0.0008  0.0333   0.1279   0.0755    0.1194   0.0000   437.9308       9.95567      -4.97707      0.910234      0.377139       11.5099      -2.29708     -0.859075       2.98712      -2.84862     -0.161989     -0.418526     -0.198643      0.293744     -0.220686    -0.0843875    -0.0572988    0.00787617       4.08491       5.44489       5.38588       5.41507       4.76570       4.13189       3.23287       2.48377       1.85664       1.27364      0.816627      0.526991      0.308729      0.173997     0.0886539     0.0474512     0.0186257    0.00825312
  12  18 3213.3333    3.8581  1.0980 12.5882 -0.0109  0.0479   0.1106   0.0996    0.1336   0.0000   435.3626       11.4592       18.8038       16.4411       3.52231       8.27621       4.00428      -2.12316     0.0166604    -0.0916660       1.44909     -0.836557     0.0667215    -0.0797385    -0.0652908     0.0201445   -0.00311216    0.00753548       8.05059       11.1730       11.9439       11.1200       9.59792       7.29191       5.18354       3.71767       2.38893       1.64711      0.985053      0.617032      0.378742      0.190526      0.112217     0.0507114     0.0212306    0.00858717
  12  19 3352.6779    3.2581  1.6919 12.3021 -0.0041  0.0514   0.0810   0.1336    0.0905   0.0000   433.9739       11.0704       8.22618      -3.75399       6.98574      -7.48877       1.49438     -0.233909      -4.97978      -1.32013       2.52979     -0.514580     0.0434123     -0.474028     0.0486059    0.00622351     0.0285805   -0.00357355       6.63864       9.45200       9.10817       9.13846       7.89156       6.64058       5.54000       3.97361       3.15763       2.00211       1.38332      0.816177      0.490068      0.274436      0.142329     0.0669334     0.0297334     0.0120846
  12  20 3492.4686    2.8490  2.4400 11.7061  0.0018  0.0617   0.0578   0.1477    0.0789   0.0000   438.8596      -2.14946       14.2174       17.8603      -11.6057      -9.46710      -7.86408      0.875847       1.39329       1.39627      0.322396     -0.810989      0.444909     -0.426959     0.0911380     0.0719264    -0.0163569    0.00106609       7.81808       10.6984       10.4955       10.7044       9.31137       8.14003       6.51886       5.06392       3.67825       2.60326       1.68670       1.06101      0.603413      0.353552      0.172120     0.0853484     0.0370149     0.0158058
  12  21 3632.4569    2.3646  3.3330 11.3786 -0.0023  0.0718   0.0429   0.1883    0.0640   0.0000   457.1448       18.0637      -16.1426       14.5921       24.6841      -16.6297      -7.61713       8.16565       4.50067      -6.80532    -0.0926916     -0.135137      -1.60642     -0.629646     0.0885298     0.0908244    -0.0742097   -0.00248010       8.99795       11.7754       11.9079       11.9818       10.9065       9.13961       7.50545       5.62744       4.15519       3.02280       2.03173       1.30313      0.780793      0.446930      0.228135      0.112546     0.0491725     0.0204301
  12  22 3772.7131    1.8210  4.6122 11.2200  0.0003  0.0955   0.0323   0.2620    0.0499   0.0000   439.6103       12.8020      -1.55555      0.201631      -15.3328       21.8267       10.7010      -2.74305      -13.9220       7.26094       3.13712     -0.579705     -0.384479     -0.787702      0.159492      0.335637     0.0165509    -0.0200524       11.6761       15.1700       15.7167       15.5603       13.8448       12.0762       9.89766       7.89072       5.72412       4.04346       2.75527       1.71505       1.02945      0.572526      0.302261      0.155128     0.0663847     0.0276690
  12  23 3913.0186    1.5237  5.6278 10.8546 -0.0010  0.1120   0.0265   0.3085    0.0514   0.0000   454.6569       28.8795       13.7884       19.9936       29.7467       33.4211       8.86155      -7.99615       3.59214       3.96757      -5.87362      0.703671       3.51675     0.0508825     -0.331149     -0.254783    0.00637262     0.0644270       13.6185       17.9276       18.2987       18.2184       16.1586       14.6053       11.4306       9.32357       6.75900       4.82354       3.18275       2.03962       1.19670      0.696706      0.357263      0.173909     0.0767094     0.0314723
  12  24 4053.2942    1.2698  7.0906 10.4980 -0.0039  0.1363   0.0215   0.3825    0.0504   0.0000   400.3578       29.6574       9.59121       30.8285       48.5619      -21.5865      -17.6074      -1.04867       1.14069      -12.8843       1.72330      -4.73970     0.0258949     -0.712824     0.0519751      0.205512    0.00749463    -0.0110829       17.4271       23.0236       23.4089       22.2507       20.6817       17.7858       14.6360       11.4160       8.48892       5.89871       3.96733       2.51497       1.48731      0.840175      0.436125      0.216071     0.0901205     0.0373083
  12  25 4194.0207    1.0698  9.3731 10.1455 -0.0037  0.1759   0.0181   0.4831    0.0502   0.0000   431.8978      -2.62105       82.3713       1.01835       8.48889      -48.0817      -27.9940       34.9323      -6.35256      -15.7229      -1.82248       2.38756      -1.97453      0.488283     0.0801083      0.233827      0.232194    -0.0552130       21.5415       28.2778       28.9339       29.2021       26.0061       22.7074       18.7676       14.4573       10.8463       7.66067       5.12131       3.27975       1.95582       1.11149      0.579065      0.288491      0.122646     0.0520174
  12  27 4476.6002    0.7475 12.6487  9.8387 -0.0112  0.2782   0.0151   0.7449    0.0441   0.0000   435.3172      -36.0257       44.2121      -6.91536      -11.7956       53.1740      -8.25971       21.2838       26.3975      -31.8915      -12.6454       22.0972      -11.0562      -4.52816       2.06116     -0.620638     -0.157717     0.0823286       33.3512       45.0099       45.4485       45.4517       41.1550       35.5134       30.5943       23.2622       17.6922       12.5308       8.48899       5.35768       3.33677       1.86865      0.995615      0.499866      0.204264     0.0897460
  12  29 4758.9315    0.4805 17.5622  9.5990  0.0018  0.5171   0.0104   1.2434    0.0333   0.0000   362.2930       62.1114       72.9072       81.7335      -4.44940      -46.8578       22.8645      -4.14285      -43.3072      -20.8776       18.8631       11.5754      -8.87149      -9.21616       2.24916      0.526669     -0.810776     -0.104659       63.9506       82.2035       88.0259       85.3783       79.5673       67.6655       54.7292       43.9499       32.5820       23.3369       16.2236       10.4401       6.52142       3.88220       2.01210       1.03685      0.420998      0.175893
  13   8 1838.6275    0.3778  0.3629  9.0286 -0.0043  0.0284   0.0173   0.0492    0.0624   0.0000   435.6147      -5.75827       18.8223      0.284592      -6.44595     -0.546509      0.518605       2.84476       1.06485     -0.226248     -0.216287     -0.291986    0.00856156     0.0332973     0.0113454     0.0123039   -0.00875403   -0.00219014       3.68091       5.21508       5.24718       5.63719       4.51482       3.92845       2.79700       2.23849       1.57800      0.961098      0.745393      0.466863      0.314652      0.144643      0.102063     0.0448512     0.0274654     0.0124577
  13   9 1983.8561    0.5224  0.4088  9.2923 -0.0092  0.0255   0.0228   0.0486    0.0672   0.0000   435.0602       3.37656       8.55627       5.59162      -5.98521      -2.64958       1.61056     -0.412586    -0.0486718      -1.46932     -0.246040    -0.0227903     -0.129525     -0.229596     0.0770623     0.0455491    -0.0252248   -0.00112127       2.88214       3.59447       3.86543       3.60158       3.60071       2.79305       2.62741       1.81151       1.41692       1.08786      0.672746      0.522508      0.281169      0.188555     0.0867877     0.0511717     0.0269943     0.0107527
  13  10 2128.5359    0.7058  0.5075  9.7963 -0.0116  0.0282   0.0299   0.0591    0.0703   0.0000   436.2310       1.15827       15.6310      0.538277      -4.55009       1.43141     -0.156882       1.52303      -4.42907     0.0519095      0.609581     -0.137840      0.458650     0.0467251     0.0571124    -0.0423696     0.0352381     0.0189509       3.38293       4.65972       4.15831       4.09465       3.50416       3.47119       2.88620       2.58831       1.89404       1.35336      0.886000      0.502769      0.314645      0.180514     0.0997334     0.0524749     0.0235846     0.0123221
  13  11 2271.1219    1.0143  0.8539  9.8947 -0.0089  0.0340   0.0319   0.0830    0.1045   0.0000   442.5666       8.21498       10.0703      -5.19916       6.02371      -2.79139      -2.08529    -0.0680642      -3.56687      -3.91597      0.403370     -0.262805      0.260810     -0.182845     -0.133821      0.105217    -0.0460951     0.0146394       4.53967       6.06054       6.39852       5.93440       5.61097       4.55931       3.75940       2.62373       2.05698       1.39253      0.955699      0.664064      0.386367      0.236083      0.120341     0.0639099     0.0306091     0.0132434
  13  12 2411.8609    1.3496  0.8469 10.6121 -0.0076  0.0376   0.0445   0.0888    0.1044   0.0000   437.1870      -6.37621     -0.688639      -3.38676      -7.85366      0.427940      -3.31140       2.36074      -2.83938     -0.857702     -0.740189     0.0980058      0.197142     -0.238226     -0.187165     -0.115649    0.00724213    -0.0136257       3.78505       5.32322       5.33671       5.42428       4.99487       3.75138       3.69978       2.29198       2.18901       1.31897      0.920970      0.667473      0.392813      0.226841      0.128269     0.0737979     0.0325875     0.0161773
  13  13 2551.7708    1.8197  0.9462 10.9165  0.0059  0.0352   0.0551   0.0874    0.1719   0.0000   439.3352      -2.08429       20.3313       10.9211       4.26132       8.54983      -2.17003       4.12119      0.948313      -1.51616     0.0513935      0.784957     -0.328147     -0.354155    -0.0817851     0.0863469     0.0194482     0.0238755       4.28395       5.51960       5.57463       5.52689       4.94825       4.38970       3.67875       2.84741       2.14973       1.58000      0.990160      0.680882      0.414764      0.234202      0.131019     0.0692721     0.0345042     0.0152385
  13  14 2691.6757    2.3502  0.9295 11.2170 -0.0007  0.0389   0.0774   0.0845    0.2624   0.0000   435.6674       11.3680       4.85333       7.70492       10.6315      -3.93020      -5.83312       3.62703       4.09631      -1.67091       1.65516      0.279320     -0.350116     -0.286475     0.0507282      0.106946    -0.0347334    -0.0173657       4.92128       5.20399       5.64582       5.71278       6.24296       4.29467       3.41811       3.13525       2.45196       1.76124      0.986062      0.667740      0.450788      0.282714      0.163369     0.0982576     0.0476333     0.0185077
  13  16 2972.6801    3.4766  0.5880 12.9246 -0.0017  0.0274   0.1348   0.0602    0.1037   0.0000   446.2889       3.70885       5.98996       2.99642       1.89969      -9.42035      -5.55288       1.25053       1.89366       1.34148       1.31637      -1.17859     -0.755771     0.0158883     -0.126659    0.00949596     0.0572240    0.00668684       3.40877       4.22598       4.26308       4.70952       4.40331       3.24914       3.02470       2.42762       1.48329       1.09631      0.831761      0.592651      0.350430      0.182202      0.103836     0.0548829     0.0325875     0.0148346
  13  17 3112.5782    3.6295  0.8364 12.9042 -0.0002  0.0330   0.1184   0.0814    0.1052   0.0000   438.7625       3.25444       12.7920      -8.23997       2.43385       3.85620      -3.05854      -4.67072       1.46801     -0.416687     -0.666689     -0.709456     -0.480466     -0.261151     0.0758709     0.0717569    -0.0242589    -0.0148900       4.15545       5.23653       4.95059       4.66621       4.73830       3.96909       3.45622       2.81888       2.24110       1.57285       1.03231      0.639108      0.407115      0.227974      0.129906     0.0647783     0.0321910     0.0143417
  13  18 3252.4165    3.6772  1.2326 12.7564 -0.0045  0.0428   0.0996   0.1020    0.1131   0.0000   442.2504       9.21239       16.6950       15.3878      -13.1281       8.75522      0.240412      -1.62030      0.996397       1.23103      -1.71146      -1.42993     -0.191616     -0.396664     -0.108576    -0.0556561     0.0155601     0.0242280       5.23791       6.88475       6.45423       6.34581       6.21041       5.66019       4.54049       3.48223       2.68087       1.91208       1.40142      0.964555      0.537728      0.353166      0.171744     0.0918065     0.0405684     0.0191575
  13  19 3392.4543    3.0812  1.9464 11.9683  0.0012  0.0503   0.0667   0.1294    0.0827   0.0000   451.0588       17.0467      -3.29755       16.6180       1.15122      -5.78407      -9.91689      0.775314      -3.26736     -0.842755       3.12195      -2.15373      -1.21727      0.547454      0.347367    -0.0193915     0.0262010     0.0695031       5.63740       7.42229       7.43643       7.75403       6.99379       6.34596       4.90119       4.06494       3.05372       2.21302       1.55952       1.02166      0.638349      0.382102      0.231363      0.112245     0.0565325     0.0264168
  13  20 3532.7147    2.4976  2.5272 11.7002 -0.0001  0.0604   0.0497   0.1532    0.0699   0.0000   437.8150      0.708011       17.0621       17.9672       3.25465      -11.4486       3.62361      -4.18274       2.03270       5.37481     -0.422105     -0.449228     -0.495821     -0.139938      0.240437     -0.106325     0.0400463     0.0204526       7.00936       8.98733       9.53832       9.16832       8.42218       7.76027       6.06852       5.09872       3.65798       2.72255       1.93396       1.18208      0.778177      0.457633      0.258054      0.131974     0.0632272     0.0289238
  13  21 3673.1630    2.1777  3.5406 11.2474  0.0005  0.0746   0.0377   0.1881    0.0603   0.0000   441.6133       6.30447       31.6790       22.2188       2.06209       6.29724      -7.86932      -7.49899     -0.305106       4.80033       1.84877      -1.87865     -0.516825     -0.540364      0.321055     -0.184054    -0.0753076    -0.0432990       8.35678       11.6057       11.4360       11.8816       10.2741       9.60754       7.64236       6.32112       4.49559       3.45642       2.29915       1.52668      0.963681      0.552210      0.328720      0.162158     0.0774170     0.0364836
  13  23 3954.4093    1.4758  6.6148 10.5666 -0.0053  0.1155   0.0227   0.3176    0.0522   0.0000   450.4582       28.0095      -3.28775      -2.90445      -22.3746       2.67714       34.3989       2.25589      -4.02979      -4.82273      -5.05647       1.63994       1.28333     -0.914850      -1.28681      0.326342     0.0936133    0.00569000       12.9956       17.1743       18.5782       17.7711       16.3608       14.7705       11.5932       9.93172       7.17497       5.21135       3.82204       2.39722       1.55983      0.948455      0.537796      0.284428      0.130710     0.0627640
  13  24 4095.0225    1.2377  8.6864 10.2843 -0.0051  0.1422   0.0188   0.4083    0.0502   0.0000   444.8482       66.5185       20.0144       29.1823       29.2561       16.2295      -15.6620      -3.56837       14.0579       2.36681      -4.09022      -2.18299      0.694071       1.25129     -0.123756     -0.787611    -0.0600595      0.234898       16.3837       21.2897       22.1455       21.8965       20.7582       17.7497       15.4203       11.7657       9.26554       6.56780       4.71770       3.14531       1.97254       1.19570      0.654829      0.357897      0.162936     0.0782583
  13  25 4236.1519    0.9900  9.5219 10.1167 -0.0049  0.1719   0.0166   0.4849    0.0472   0.0000   393.4041       60.2271       43.4861      -38.7322      -35.3779       31.8915      -14.1359       1.44710      -8.25722      -1.70656      -3.71616      -1.33116       2.10277      -1.27587     -0.846804     -0.261454    -0.0339555      0.166895       19.7904       26.3406       27.2757       27.9119       24.8696       22.2287       18.2067       14.3198       11.0145       7.93932       5.72414       3.74559       2.43589       1.46444      0.803859      0.445704      0.199238     0.0942350
  13  26 4378.4046    0.8021 11.0145 10.0177 -0.0042  0.2276   0.0165   0.6406    0.0450   0.0000   445.1088       22.0913       53.3660       34.7244       71.0061       3.55814      -21.6459       2.90539       20.2914     -0.819442       3.82270     -0.293738      -6.69338      -1.31860       1.96281       1.03085     -0.475662     0.0703887       25.4980       32.6059       34.9226       33.7454       32.0407       28.1976       24.1928       18.8849       14.9857       10.8499       7.49774       5.08447       3.25614       1.96672       1.09614      0.608339      0.269892      0.127056
  14   9 2017.0295    0.5695  0.5335  9.3382 -0.0088  0.0302   0.0211   0.0570    0.0742   0.0000   436.2883       1.71869       5.61346       4.92660       3.21905      -2.51960       4.68289      0.326728      -1.66999      -1.92733     -0.100604      0.465275     -0.204082      0.325280     0.0151291     0.0984989    -0.0211854    -0.0246792       3.42663       4.49084       4.64437       3.75976       3.77383       3.54484       3.18889       2.65539       2.24358       1.58628       1.03499      0.697692      0.402255      0.245910      0.131873     0.0745347     0.0401299     0.0193304
  14  10 2162.5544    0.8179  0.6648  9.6597 -0.0027  0.0270   0.0272   0.0664    0.0842   0.0000   439.6965      -3.09033       5.86346       6.13664       9.27527      0.581913      -6.41057       2.55860      0.600709     -0.829793     -0.352198      0.797593     -0.252882     -0.157363    -0.0812189   -0.00268012     0.0778710    -0.0100214       2.93208       3.73183       3.70701       3.70729       3.76336       3.10599       2.85705       2.18888       1.66286       1.28459      0.931261      0.592248      0.392941      0.235737      0.149164     0.0777124     0.0406122     0.0200859
  14  11 2305.7024    1.0870  0.7404 10.1232 -0.0043  0.0307   0.0338   0.0693    0.0921   0.0000   431.9575      -4.34525       13.5384      -2.45913       1.02379      -2.99091     -0.386264       1.75812      -3.59844       1.10389      0.870290     -0.652607     -0.974387      0.257290      0.450940    -0.0562534     0.0132698     0.0112303       3.57450       4.43794       4.95607       5.02507       4.31071       3.82689       3.19726       2.41724       1.80808       1.36525      0.943466      0.628157      0.433010      0.264266      0.159134     0.0861110     0.0481567     0.0231385
  14  12 2446.7987    1.4297  0.7181 10.9761 -0.0011  0.0312   0.0469   0.0722    0.0837   0.0000   442.6364       10.4281       1.10781       2.29245      -7.57136       3.80655       1.22343      -1.34521      0.699728     -0.385154      -1.02530     -0.516098     -0.603778      0.130196      0.144941    -0.0606325    -0.0670823   -0.00762781       3.77047       5.19490       4.85810       5.28951       4.50333       4.26343       3.20124       2.71478       1.82972       1.46108      0.982618      0.706325      0.444061      0.281294      0.147782     0.0869791     0.0429279     0.0218030
  14  13 2587.3598    1.9052  1.0920 10.9578 -0.0100  0.0365   0.0517   0.0821    0.1380   0.0000   442.0090     -0.264408       9.19316       12.1583      -3.57622      -2.63909       3.57214       2.70948     0.0489141      -1.91081      0.707738     0.0526230      0.419922     -0.631201     -0.277322     0.0575453     0.0612248    -0.0328173       4.06073       5.46885       5.22516       5.10752       5.03481       4.47396       3.79160       3.17303       2.25060       1.81614       1.23127      0.846661      0.542065      0.333384      0.190456      0.104322     0.0515183     0.0254523
  14  14 2728.2043    2.5161  0.8848 11.5013 -0.0084  0.0354   0.0743   0.0751    0.1814   0.0000   446.3843       8.53795       12.0673      -4.09221      -5.75834       1.32901       2.29278       1.05976      0.798270       1.39017      0.601030    -0.0413644     -0.330514     0.0863611     0.0520299     0.0339734     0.0572646    -0.0353195       3.72750       5.27329       5.51967       5.35126       4.99396       4.30883       3.34523       2.85678       2.00066       1.40598       1.04377      0.715357      0.473112      0.293977      0.160402     0.0923170     0.0491845     0.0258379
  14  15 2869.2411    3.0697  0.9661 11.7456 -0.0085  0.0335   0.0929   0.0796    0.2622   0.0000   434.6621       6.48415       15.7806       7.68285      -3.93004      -4.86448     -0.797717      -2.14125      -1.59187     -0.324382    -0.0168542     0.0700629    -0.0498236     -0.248563     0.0185360     -0.162212    -0.0206131    0.00618327       3.37690       4.39967       4.93939       4.85158       4.27890       4.05921       3.28938       2.72288       2.13207       1.50079       1.15849      0.732997      0.469669      0.311018      0.179796      0.102866     0.0509800     0.0256562
  14  16 3010.2043    3.7444  0.8333 12.5729  0.0046  0.0344   0.1246   0.0879    0.1640   0.0000   437.9098       9.50332       10.7795       12.4286       1.05093       3.52855      -7.45185      0.940093       1.93970       1.10584     -0.291839     -0.904597     0.0896221     -0.273690      0.340025     -0.214112    0.00549728    0.00600784       4.49043       5.19589       5.25980       5.09526       4.83091       4.59796       3.84658       2.92752       2.07519       1.53170       1.19475      0.890756      0.584857      0.321463      0.186111     0.0970303     0.0468981     0.0239313
  14  17 3150.5814    3.6514  1.0227 12.7473  0.0027  0.0383   0.1038   0.0848    0.1393   0.0000   433.1462       17.8177       10.5126       17.8995      -6.13417      -2.54894       1.65861       1.09277      -2.94939      0.995207       1.04071     0.0796290      0.481607     -0.407410     -0.189732    0.00762976     0.0491615    -0.0103111       3.78743       5.29545       5.62667       4.91803       5.29907       4.48210       3.79485       3.06656       2.34401       1.63310       1.30036      0.809245      0.571175      0.341659      0.192821      0.104670     0.0535993     0.0256241
  14  18 3290.9442    3.4817  1.3553 12.6407 -0.0152  0.0464   0.0901   0.0994    0.1130   0.0000   433.6674       12.9183       18.7235       10.9765       5.00046      -3.24871      -3.40017      -5.43178       1.16049      0.868883      -1.70135     -0.516823      0.367060     -0.215108     -0.612040    -0.0975920      0.109911      0.103164       4.77658       6.69933       6.29096       6.36582       5.90574       5.11817       4.99984       3.68839       3.23347       2.14344       1.64742       1.05223      0.675269      0.415462      0.239554      0.133535     0.0639804     0.0334371
  14  19 3431.5559    2.8725  2.0184 12.1743 -0.0020  0.0534   0.0640   0.1344    0.0797   0.0000   434.7714       22.6703       18.1532       11.3565      -3.48615      -1.07865      -2.72334      -6.46608      -4.20293      -3.40189      -2.17264      -1.99045     -0.557412     -0.139608      0.305912     -0.250856    0.00926355    -0.0150092       5.66319       7.40463       7.36213       7.88775       7.10857       6.37091       5.19778       4.46252       3.48098       2.57346       1.84607       1.20880      0.826897      0.479453      0.302356      0.170426     0.0861798     0.0456353
  14  20 3572.3306    2.4078  2.6180 11.7486 -0.0029  0.0643   0.0483   0.1581    0.0691   0.0000   428.1019       9.31489       19.6621       17.7990      0.372977      -4.99426      -8.46376      -5.51422       7.86850      -4.59515      -1.87610      0.584741     -0.499080     -0.800485      0.766024     -0.194199     0.0654797     0.0379064       6.58489       8.89594       9.18973       9.11060       8.52089       7.66413       6.32444       5.54123       4.04428       3.14207       2.22817       1.48909       1.00695      0.608829      0.363565      0.211122     0.0986472     0.0532605
  14  21 3713.1284    2.0166  3.8955 11.1746 -0.0058  0.0758   0.0339   0.1962    0.0594   0.0000   459.1081       24.4366       4.41813       13.5180       8.21315       3.77239      -11.4722       17.8505      -1.51030      -6.81360     -0.266587       3.17410      -1.38492     -0.426648     -0.301293     -0.175359      0.190814     0.0594816       8.73919       11.4089       12.2929       11.6376       11.1822       9.56354       8.23529       6.69876       5.10829       3.82656       2.67610       1.78863       1.17242      0.713949      0.423876      0.246940      0.114649     0.0613983
  14  23 3995.6947    1.3685  6.9000 10.5135 -0.0042  0.1186   0.0218   0.3239    0.0517   0.0000   451.4064       28.4768       16.7259      -17.6266       29.5696      -12.4348       7.72161      -18.4287      -3.22042      -3.97872      -4.04684       3.77762     -0.697653      -2.62991     -0.705537     -0.185998      0.213011    -0.0587822       12.8087       17.0722       17.7182       17.7191       16.0643       14.8812       12.4704       10.3331       7.99154       5.92990       4.30091       2.89198       1.88080       1.19173      0.688833      0.394205      0.190227     0.0967371
  14  24 4136.4853    1.1151  9.0264 10.2749 -0.0072  0.1579   0.0186   0.4340    0.0494   0.0000   388.8596      -6.16549       88.6960      -10.6263      -31.1859       24.7308       40.4215       6.48842       23.6466       6.01463      -1.15803      -12.3676       5.84841       3.22247     -0.872180     0.0334647    0.00419693     0.0239135       17.0042       22.0496       24.3943       23.5839       21.9823       19.6494       16.3080       13.8892       10.2875       7.71307       5.70971       3.82748       2.53854       1.56933      0.972407      0.554000      0.255299      0.137803
  14  25 4277.9870    0.9369 10.5571 10.0708 -0.0110  0.1946   0.0168   0.5354    0.0479   0.0000   426.2538       28.1613      -39.8826      -39.1061       60.7174       3.24623      -59.5952      -14.7415       9.98374      -18.4116      -6.54583       7.77243       3.56716     -0.854241      -1.42555      0.543776      0.612349     -0.504942       20.0883       26.5238       28.1596       28.3805       26.4366       23.2143       20.5790       15.8277       13.2687       9.56860       7.01845       4.75397       3.17967       1.98709       1.19556      0.688325      0.333911      0.173397
  15   8 1902.3111    0.4590  0.3963  9.1360 -0.0095  0.0219   0.0201   0.0483    0.0599   0.0000   435.3309       3.66123       10.4198       4.77521      -1.54911       2.69016      -1.79220      -1.21787      -1.00086      -1.15840     -0.764478      0.360203      0.152596    -0.0898035     -0.211373     0.0760881     0.0895322    -0.0381218       2.88327       3.58432       3.91396       3.78251       3.78959       3.29244       2.59210       1.96527       1.56089       1.18052      0.924513      0.581068      0.370915      0.233804      0.173859     0.0983582     0.0545828     0.0306391
  15  11 2339.4420    1.2500  0.8003 10.2494 -0.0054  0.0305   0.0366   0.0661    0.1024   0.0000   440.9838       3.91403       7.12763       7.28926      -3.14796       3.18919       3.15552       1.77287      0.438795      -2.13958       1.17702    -0.0574764    -0.0304605    0.00864588     -0.175047      0.318032    -0.0719283    -0.0160927       3.21647       4.30566       4.48963       4.34196       4.27360       3.68151       3.27774       2.57049       2.07522       1.62568       1.19247      0.760602      0.468279      0.325763      0.204293      0.125034     0.0714445     0.0351530
  15  12 2481.0692    1.6699  0.8648 10.8516  0.0019  0.0327   0.0485   0.0745    0.0985   0.0000   437.9030       2.52963       11.9331       1.78829     -0.776254       2.33657      -4.72953      -1.37742       1.42025       2.06611     -0.111349     -0.211066      0.711167      0.415033    -0.0687552    -0.0173415    0.00897486   -0.00877588       3.27691       4.77637       4.71044       4.67873       4.37011       3.53182       3.49202       2.49336       2.27808       1.58234       1.11359      0.808809      0.474091      0.340720      0.180729      0.123502     0.0584072     0.0323417
  15  13 2622.4344    2.0818  0.7512 11.4632 -0.0068  0.0315   0.0616   0.0632    0.0920   0.0000   437.5581      0.926582       12.7222       4.05685      -4.43173       1.50890      0.695354      -2.15831      0.657391     -0.753244       1.10329     0.0260092      0.552800     -0.122935     -0.180150     -0.126078     0.0984665    -0.0101253       3.63281       4.13721       3.69459       4.49615       4.38959       3.99359       2.92054       2.23507       2.03249       1.88200       1.21463      0.732216      0.461848      0.325257      0.237722      0.140294     0.0796165     0.0443029
  15  15 2905.7772    3.0752  0.8197 12.4205 -0.0138  0.0295   0.0914   0.0709    0.1344   0.0000   441.6062       5.28002       18.3650      0.901120      -3.80643       3.58083       1.44585     -0.653333       1.37873      0.228945     -0.320544      -1.72694      -1.20413     -0.108045     -0.108564    -0.0769849     0.0379603     0.0194963       3.04929       3.82372       4.12002       4.28654       3.95613       3.43714       3.01673       2.38922       1.90566       1.40600       1.06982      0.702394      0.511253      0.297969      0.200408      0.116695     0.0639547     0.0342912
  15  16 3047.1089    3.9062  0.9027 12.4455 -0.0063  0.0317   0.1214   0.0772    0.2088   0.0000   433.0341       5.36190       6.61780       9.02474      -8.22101       4.35924      0.408856      -3.44021      -2.59544     -0.164430     -0.428352     -0.777152      0.676595    -0.0761864     0.0842483    -0.0125743     0.0191665    0.00694340       3.22557       4.34162       4.28192       4.43385       4.09305       3.65466       3.30726       2.66462       2.10743       1.52683       1.14301      0.815237      0.540068      0.344095      0.207667      0.119045     0.0644551     0.0361087
  15  17 3188.0834    3.6412  1.0066 12.9929 -0.0183  0.0362   0.1145   0.0876    0.1474   0.0000   445.3759       7.17933       11.3008       1.86340       6.70403       2.18665     -0.222269       2.09881       1.47566      -5.57548     -0.610417     -0.911120      0.668301    -0.0169278      0.456310    -0.0625803     -0.140677    -0.0185348       4.20626       5.35194       5.83125       6.10635       5.48967       4.68495       3.97792       3.06113       2.29707       1.76480       1.26738      0.890804      0.559907      0.384853      0.232489      0.143781     0.0761853     0.0428857
  15  18 3328.8221    3.3940  1.3773 12.4164 -0.0103  0.0406   0.0861   0.1006    0.1432   0.0000   434.6673       8.13364       13.3483       6.40965      -4.48864       2.49131       5.64387       1.73539     -0.466784      -5.21202       3.32633      0.959362      -1.27455      -1.06235      0.513091      0.309075    -0.0616800     0.0421256       4.30007       5.68511       6.09645       5.98212       5.79943       4.89523       4.22913       3.34172       2.67742       2.09471       1.44134       1.02306      0.667393      0.437797      0.274535      0.162407     0.0909383     0.0471520
  15  19 3470.0172    2.7461  2.3151 12.0223 -0.0006  0.0556   0.0556   0.1469    0.0799   0.0000   446.1065       18.3188       25.5151       4.37354      -14.2814       2.33636       3.72720       3.98788      -2.84536      -5.40058       2.59675       1.15875     -0.915256     -0.418208     -0.204799    -0.0923640     0.0800193     0.0513981       5.84442       7.60022       7.66985       7.94780       7.31241       6.42271       5.62342       5.04004       4.01934       2.95747       2.12936       1.54972       1.00104      0.657105      0.376669      0.231629      0.124266     0.0696603
  15  20 3611.2633    2.3033  3.2781 11.4747 -0.0051  0.0674   0.0402   0.1734    0.0672   0.0000   438.8426       7.87941       1.09478       3.12215      -29.1793      -2.54735       20.6655       3.51855     -0.646481      -1.51120      -1.50238      -1.26745      -1.80312      0.734216     0.0546701     -0.350662      0.207622    -0.0559826       6.52390       8.91998       8.90387       9.46329       8.56191       8.04346       6.82307       5.66294       4.36989       3.52176       2.53952       1.75799       1.17055      0.783641      0.469263      0.288817      0.155998     0.0801303
  15  21 3752.6110    1.9674  4.6255 10.9356 -0.0024  0.0787   0.0305   0.2120    0.0607   0.0000   436.7575       17.1235       13.3451       17.1712      -4.96964       4.40538      -4.31392      -10.2719       4.59744       3.49367       1.40248      -5.35370      -2.51977      0.759588      0.134792      0.282615      0.324354    -0.0832924       8.50952       10.4445       11.4575       11.1548       10.6092       9.63384       8.22914       6.92347       5.50724       4.17418       3.07799       2.09568       1.43343      0.912951      0.563331      0.332872      0.182397     0.0990435
  15  22 3894.2652    1.5962  6.2615 10.5479 -0.0022  0.1009   0.0228   0.2790    0.0539   0.0000   442.0348       28.9381       28.5990      -19.5510      -21.4132      -7.76266       1.59528      -1.33376       1.27329      -3.69109       9.66706     -0.389013     -0.131338      -1.26538    -0.0279050      0.174824     0.0107362    -0.0623276       9.84945       13.1309       14.1072       14.1607       13.5011       12.1711       10.2172       8.50921       6.65380       5.25732       3.76900       2.64899       1.81893       1.17055      0.717725      0.439403      0.226713      0.124966
  15  23 4035.7220    1.2742  7.4123 10.4824 -0.0016  0.1232   0.0199   0.3534    0.0467   0.0000   422.4822       5.03523      0.145214       21.5928       9.73057       9.40479       6.17811       14.9998     -0.347435      -9.95299      -2.63534       3.60347       1.75331     -0.728493      -1.30057     -0.608771     0.0771350      0.439150       12.1804       15.6585       16.6224       17.0919       16.2677       14.4597       12.7622       10.4943       8.23289       6.23479       4.80387       3.29516       2.34470       1.47658      0.925614      0.550596      0.287184      0.155294
  15  24 4177.6416    1.0633  9.7443 10.1421 -0.0050  0.1584   0.0168   0.4478    0.0469   0.0000   425.1233      -3.27776       37.7725      -24.6306      -11.6467       30.3357      -20.7501      -16.2921       4.52689       9.47840       19.3375       3.08565      -9.31667      -1.11249      -1.11997       1.18592     0.0168702     -0.463985       15.7899       19.8014       21.4709       22.0384       20.4032       18.9530       16.2310       13.5558       10.6921       8.18954       6.15380       4.34951       3.00061       1.91883       1.21173      0.738535      0.379393      0.201836
  16   6 1629.5268    0.2114  0.1565  8.8770  0.0145  0.0184   0.0138   0.0341    0.0395   0.0000   437.5111      -1.70308       13.9650      0.411267      -1.74791      -4.21699       1.82061      0.175531      -1.38496      0.417108      -1.28847     0.0932025      0.175133      0.280974     0.0541486    -0.0312588     0.0438173     0.0368715       2.05358       2.26656       2.22177       2.44580       2.36350       1.98954       1.87106       1.66114       1.59225       1.01899      0.741213      0.572603      0.445010      0.348679      0.216719     0.0943880     0.0437570     0.0316218
  16   8 1933.1624    0.4489  0.4590  9.1608 -0.0068  0.0268   0.0181   0.0555    0.0582   0.0000   438.4928       3.70707       14.8374       4.31971      0.817024      -2.52427      -3.87325      -2.50246      0.394668     -0.479072      -2.06097      -1.53870      0.247094     0.0252928     0.0757386    -0.0868130    -0.0249655     0.0158329       2.65269       3.16983       3.46849       3.22937       3.63448       3.12233       2.37069       1.95149       1.73405       1.48390       1.04245      0.714725      0.439854      0.285820      0.202021      0.134342     0.0880131     0.0525135
  16   9 2081.6252    0.7090  0.5098  9.3392 -0.0055  0.0227   0.0260   0.0529    0.0828   0.0000   434.0914      -7.98832       15.4675      -2.74789      -3.45272       1.96948       4.04673     -0.681350       2.14626      0.322728       1.94365       1.52170      0.445620     0.0400919      0.300381     -0.261149    -0.0360262     0.0561666       2.34359       2.78533       3.23061       3.04911       2.77696       2.88687       2.33819       1.83635       1.57422       1.12012      0.852693      0.657468      0.417031      0.265701      0.188002      0.112593     0.0644700     0.0361787
  16  10 2228.4308    0.8868  0.7500 10.1185  0.0024  0.0295   0.0277   0.0669    0.0851   0.0000   432.9267      0.886474       13.4157       2.38185       4.77637       2.11479       3.16071       2.14724       5.09049      0.995548       1.43661     -0.393314     -0.742585      0.145923     -0.420990      0.126069     0.0569482    -0.0538914       2.73622       3.79956       4.01656       3.89040       3.85149       3.32224       3.02035       2.43761       1.98446       1.60987       1.05543      0.807972      0.550665      0.364744      0.235354      0.133633     0.0762243     0.0454653
  16  11 2372.6436    1.2343  0.7487 10.4849 -0.0049  0.0283   0.0355   0.0621    0.0840   0.0000   433.9685       3.73292       14.8235       2.66687      -2.58515       1.14139      0.851332       3.32145       1.91699     -0.395311     -0.468211      0.441166      0.947582      0.105797     -0.320649    -0.0118385      0.131924     0.0518509       2.59530       3.41323       3.68272       3.59128       3.52794       3.15667       2.82848       2.23910       1.72467       1.37970       1.03967      0.720039      0.536931      0.344071      0.225629      0.129875     0.0789621     0.0437987
  16  12 2514.8488    1.7294  0.8805 10.8386 -0.0021  0.0299   0.0454   0.0694    0.0979   0.0000   440.4021       5.36177       12.8811       2.08195      -1.25438      -2.94294      0.996265      0.880333     -0.640039     -0.817464     -0.221389      -1.31935      0.158418     -0.121984      0.282571     0.0664559    -0.0269481    -0.0514327       3.32155       4.08048       4.09518       4.16591       4.16467       3.53936       3.11019       2.50550       2.17669       1.78438       1.25549      0.862593      0.545774      0.361614      0.242785      0.149372     0.0864955     0.0511121
  16  13 2657.0180    2.2911  0.7304 11.6699  0.0006  0.0265   0.0690   0.0627    0.0883   0.0000   435.1322       2.66239       14.1342       4.96237      -3.47276      -1.05494      0.126291     -0.847578      0.824949      0.214259       1.37968     -0.724089      -1.12748     -0.949712     -0.248630     0.0681851    0.00413683     0.0200034       2.78063       3.57821       3.83649       4.12876       3.83682       3.23617       2.68873       2.29554       1.75238       1.30977      0.971200      0.688505      0.495441      0.337447      0.215886      0.116816     0.0763989     0.0458024
  16  14 2799.4894    2.8587  0.7568 11.9369 -0.0027  0.0267   0.0850   0.0630    0.0975   0.0000   431.3286       8.70760       7.46913       3.77714     -0.867801      0.418797      -2.06657     -0.602411      -1.69884       1.01873      -1.05669      -2.44660     -0.204119     -0.180663      0.261425      0.130955    -0.0628055    -0.0294551       2.55575       3.21428       3.32613       3.51073       3.31338       2.84014       2.65783       2.08508       1.82474       1.31898      0.992358      0.708357      0.520738      0.331970      0.210161      0.125479     0.0702399     0.0439841
  16  15 2941.7977    3.3543  0.8097 12.4949 -0.0090  0.0284   0.0964   0.0665    0.1049   0.0000   438.8629       7.37576       13.8049       1.82045      -8.76957       3.15375       8.95692     -0.271046       1.38047      -1.15670       1.79331      -1.00010     -0.277711     -0.352526      0.257379     -0.171501     0.0491302    -0.0100935       2.55376       3.46783       3.45797       3.55904       3.51508       3.12019       2.84507       2.30865       1.92791       1.43447       1.02430      0.800029      0.553803      0.355422      0.238112      0.135241     0.0766278     0.0464131
  16  17 3224.9988    3.6097  1.3402 12.3568  0.0014  0.0424   0.0964   0.1024    0.1797   0.0000   439.2755       11.7135       19.9119       10.3416      0.177587      -6.45771       4.57295      -6.49212      -4.29324       7.26210      -1.52479      -2.07154      0.249322      0.411313      0.356002     -0.312754     -0.182678     0.0855666       3.81754       4.60917       5.74351       5.51556       4.89351       4.77854       4.41214       3.17745       2.78997       2.19088       1.57241       1.10683      0.802476      0.534021      0.330751      0.213195      0.117838     0.0655314
  16  18 3366.4728    3.2465  1.5726 12.4099 -0.0122  0.0463   0.0845   0.1155    0.1380   0.0000   438.0960       2.84215       5.55675       10.3587      -9.24198       1.58689      -9.30604      0.279116      -1.17832      -3.56975       2.98008      -1.03410    -0.0132903      0.884208     -0.443709      0.577369   -0.00732655     0.0436353       4.15466       5.91095       6.07848       5.93868       6.21591       5.12043       4.67315       3.82172       3.07889       2.53726       1.75766       1.34369      0.878995      0.610404      0.380297      0.239993      0.136145     0.0739904
  16  19 3507.9925    2.7088  2.4895 11.9283 -0.0031  0.0562   0.0540   0.1464    0.0864   0.0000   430.8279       8.26221       19.9767       3.58096      -10.5296       2.48092      -7.74488      -5.23246     -0.881282      0.420962      -2.09486      0.466193      -1.94686    0.00486424      0.480638      0.306836      0.180019    -0.0480094       5.30579       7.01415       7.74787       7.30677       7.38560       6.63223       5.52548       4.91969       3.73316       3.02310       2.27660       1.54594       1.12404      0.730963      0.460640      0.292452      0.166466     0.0930196
  16  20 3649.8507    2.2697  3.5953 11.3127 -0.0001  0.0685   0.0369   0.1708    0.0683   0.0000   440.3040       8.84703       31.7360       22.1052      -21.7232       4.64948       13.2121      -4.65850      0.154368       4.76697      0.131294     0.0648668      0.399270     -0.208366      0.963274     -0.493779      0.104763     0.0412119       6.46241       8.13670       9.00031       8.97253       8.30637       7.91006       6.87607       5.71563       4.88184       3.67233       2.83168       1.94622       1.42221      0.941259      0.596081      0.364624      0.207085      0.118324
  16  21 3791.6627    1.8310  4.5761 10.8848 -0.0041  0.0773   0.0279   0.2135    0.0606   0.0000   422.6952       11.2740       30.1305       6.94421      -1.12888       16.9526      -6.57919      -6.44316       11.2763     -0.241392     -0.264870      0.907492       3.77784      -1.21230     -0.416469      0.997369      0.473436     -0.145970       7.70022       9.61885       10.0865       10.5718       10.0177       8.93482       8.04938       6.75776       5.43008       4.10767       3.20670       2.30239       1.60396       1.06069      0.680268      0.428407      0.240290      0.133051
  16  22 3933.6052    1.5605  6.8789 10.3963 -0.0015  0.1026   0.0209   0.2797    0.0538   0.0000   448.7760       21.3098       27.8891       19.0066       12.1815       14.9580       10.3765      -12.6708      -2.94480      -5.80187       1.13249       2.50248      -2.15218      -1.02261      0.393152     -0.275672      0.362044     -0.249469       9.70250       12.3263       13.0995       13.4786       12.6920       11.7930       10.2892       8.76552       7.14292       5.70691       4.18718       3.04615       2.11943       1.40477      0.906227      0.565541      0.317210      0.184683
  16  23 4075.6939    1.2447  8.6345 10.2404 -0.0052  0.1283   0.0176   0.3637    0.0470   0.0000   451.5695       30.8984      -3.80853      -2.59033      -16.0357      -8.41913       14.9247       19.4857      -15.4830      -17.1825       7.74613      -4.17702      -2.49198     -0.968354      -3.61869     -0.176899      0.732289      0.110410       12.2157       15.8817       16.7744       17.3485       16.2432       15.3091       12.8066       11.1219       8.99693       6.99911       5.20658       3.79378       2.70412       1.79947       1.15909      0.709326      0.400626      0.228619
  16  25 4360.2937    0.8396 12.2206  9.9526 -0.0022  0.2064   0.0146   0.5929    0.0430   0.0000   454.5884       23.3410       33.5578       11.2900      -1.55212       33.3989      0.441391     0.0544505       3.87379       14.0744     -0.781818      -16.4268      0.103871     -0.141166      0.967202      -2.44689      0.243111      0.156760       19.9280       25.3899       27.2548       27.0166       25.4203       24.1004       21.2055       18.1240       14.8894       11.3190       8.82845       6.33065       4.48355       2.97725       1.92210       1.20714      0.650294      0.371723
  17   8 1963.3136    0.5011  0.4589  9.3007 -0.0041  0.0242   0.0187   0.0463    0.0578   0.0000   437.8811       2.97406       14.7697       1.23779      0.649587     -0.746585      -5.06038       3.51584       2.04354      0.529198      -1.87764     -0.727180      0.107458      0.252269      0.118546     -0.398727    -0.0533546   -0.00636510       2.16188       2.85230       2.76077       3.08030       2.57684       2.53722       2.26905       2.09244       1.63897       1.38151       1.01927      0.702656      0.506894      0.379903      0.215170      0.141995     0.0808615     0.0476912
  17   9 2113.0135    0.7356  0.4949  9.6049 -0.0055  0.0214   0.0253   0.0467    0.0656   0.0000   438.9477      -7.46313       12.1085      -3.19390     -0.560641       2.50619       1.87387     -0.500697      0.204754       1.28793       1.79081       1.52253      0.453671      0.407908      0.169389   -0.00795621     0.0510872    -0.0128225       2.07667       2.83616       2.75232       2.87120       2.62288       2.72032       2.13065       1.85099       1.56630       1.33360       1.05311      0.767768      0.452458      0.290143      0.192809      0.134968     0.0890662     0.0585394
  17  10 2260.2871    1.0001  0.6980  9.9038 -0.0040  0.0256   0.0286   0.0619    0.1025   0.0000   436.4201     -0.707015       9.23714       2.44345      -3.30458      -4.20218     -0.290538       3.68898      0.114951     -0.531777      0.173366     -0.258201     -0.128749     0.0396672     -0.178019     0.0356791      0.104681     0.0383581       2.40993       3.18593       3.17204       3.42010       3.37650       2.95041       2.73197       1.99426       1.70551       1.28791       1.05694      0.726439      0.507152      0.355078      0.221615      0.154230     0.0923116     0.0564970
  17  11 2405.0170    1.3338  0.8319 10.6592 -0.0035  0.0289   0.0368   0.0673    0.0857   0.0000   436.6161       2.44152       12.7253      -5.36360      -1.32528       4.67775       2.18605       4.07663       1.95236     -0.705148     -0.101378     -0.176974      0.388136      -1.13197     -0.180776     -0.161813      0.112146    -0.0556466       2.77787       3.63180       3.87067       3.64968       3.56577       3.22389       3.07322       2.48839       2.19114       1.62196       1.24383      0.912333      0.629486      0.476603      0.287171      0.174246     0.0991948     0.0572997
  17  12 2548.1504    1.8257  0.8549 10.9953  0.0019  0.0277   0.0493   0.0675    0.0964   0.0000   441.2568     -0.152324       11.0228       5.14829       2.89964      -4.30635      -4.97896       3.59552       1.29828      0.961309      0.495255      0.545284      0.549208      0.741686    -0.0791925     -0.210541      0.160228     0.0404991       2.73448       3.58978       3.58968       3.78503       3.61715       3.11924       2.89935       2.43227       2.00918       1.50872       1.17021      0.844790      0.601158      0.390580      0.254741      0.152973     0.0980670     0.0592255
  17  13 2691.0826    2.4024  0.8308 11.5454 -0.0101  0.0260   0.0649   0.0646    0.0943   0.0000   437.1416      -2.17172       22.4627       8.25802       3.69776      0.951703      -2.08495      -3.24807       1.50710      -2.77934      0.569658      -1.30438    -0.0614224     -0.359646     0.0972615      0.215027     -0.203908    -0.0550563       2.57966       3.37116       3.36635       3.52194       3.24765       3.08104       2.65045       2.37380       1.91652       1.48849       1.09309      0.793598      0.603440      0.387017      0.260960      0.157847     0.0901548     0.0547974
  17  14 2834.3488    2.8611  0.8115 12.1471 -0.0088  0.0271   0.0792   0.0672    0.0865   0.0000   435.2531       6.67341       5.39298       3.03071      -2.30084     -0.939541      0.285987      -2.27811       2.02043      -1.81353      0.714839      -2.49104      0.977324     -0.836157     -0.523924     -0.363212     0.0299093    -0.0529484       2.45832       3.44875       3.32300       3.62382       3.31135       3.16152       2.67984       2.40124       1.74686       1.46423       1.08686      0.825498      0.577956      0.391958      0.257923      0.158126     0.0975319     0.0545476
  17  15 2977.2886    3.4943  0.9284 12.3601 -0.0027  0.0282   0.0901   0.0714    0.1014   0.0000   437.9600       6.54754       16.6632       2.23694     -0.432533      0.206241      0.433929     -0.718580     -0.938351     -0.903698      0.405243      0.745916     -0.512058      0.250679     -0.171913     -0.595986     -0.231940     0.0231917       2.56631       3.49151       3.72299       3.65448       3.57025       3.06691       2.84398       2.39734       1.95061       1.58499       1.21828      0.865825      0.603680      0.387678      0.247189      0.176524      0.102935     0.0642287
  17  16 3119.4207    3.6233  0.9552 12.7618 -0.0203  0.0314   0.0986   0.0750    0.1203   0.0000   439.5123       9.03904       14.0908       12.6414     -0.114701     -0.401599     -0.462917      -1.82201       4.14624       1.59403      -1.37809     0.0835569       1.10663      -1.95690      0.125875      0.163087     -0.209082    -0.0298082       2.63342       3.65563       3.74618       3.81969       3.71053       3.30235       3.03575       2.48486       2.12728       1.62784       1.28053      0.910688      0.709412      0.426110      0.320577      0.192150      0.104022     0.0699719
  17  17 3261.4645    3.6300  1.3453 12.5071 -0.0041  0.0379   0.0895   0.0961    0.1447   0.0000   444.6548       6.80184       11.6933       2.75662      -6.12034       2.12607       4.76285      0.549178      -4.62274       1.96525     -0.203377      0.576788      0.546826      0.696278     -0.335066     0.0120083     -0.111505      0.128252       3.43814       4.71127       4.72073       4.79966       4.75900       4.39703       3.80202       3.29750       2.47444       2.01906       1.46600       1.17536      0.823006      0.563507      0.359390      0.241530      0.138208     0.0856158
  17  18 3403.5187    3.1675  2.0525 11.4025  0.0028  0.0450   0.0645   0.1179    0.2166   0.0000   433.8357       7.28744       9.78804       2.92010      -4.54846       6.83062      -1.35060       1.08509       2.45813      -4.18801       3.32182       1.62246      0.247504     -0.268001    0.00323900     -0.391344      0.119094     0.0121056       4.08583       5.31045       5.59322       5.58042       5.71532       4.84372       4.64064       3.79593       3.18781       2.46211       1.97548       1.42368      0.980323      0.678675      0.430060      0.285361      0.174296      0.100499
  17  19 3545.5399    2.7186  2.7345 11.5517  0.0008  0.0537   0.0507   0.1488    0.1064   0.0000   438.0520      -1.78807       10.0889       21.6463      -1.05335     -0.282502      -4.24600      -1.24949       2.39822      0.220625      0.556641      -1.03584      0.273449      0.549130      -1.00435      0.344637     0.0427343     -0.127859       4.85423       6.11194       6.84352       6.54497       6.69613       5.95123       5.30869       4.56392       3.77511       2.94762       2.25946       1.66107       1.17223      0.814777      0.533419      0.337714      0.202726      0.119416
  17  20 3687.8394    2.0937  3.9696 11.1732 -0.0035  0.0724   0.0335   0.1841    0.0679   0.0000   445.6233       18.0642       19.4404       9.87911       7.88796      0.365791       2.85614      -1.18751       9.98854      -10.5501      -6.13828     -0.827441       1.35632       1.17759      0.514197     -0.514354     -0.356908     0.0628105       6.89365       9.10438       9.79719       9.78298       9.38402       8.70142       7.52326       6.52319       5.06801       4.08588       3.15664       2.31128       1.60289       1.11771      0.731434      0.461874      0.277715      0.163685
  17  21 3829.9852    1.7020  5.3595 10.8193 -0.0005  0.0874   0.0254   0.2428    0.0548   0.0000   443.0506       21.1050       8.32945       22.7877      0.620390      -9.86618      -10.9191       2.58586       2.36610     -0.463723      -3.65345       3.37458     -0.132879       2.02726     -0.885072     -0.771137    -0.0116890     0.0659328       7.65047       10.2018       10.8871       11.2123       10.6207       9.90291       8.51316       7.58581       5.99916       4.94399       3.68694       2.77640       1.90531       1.34217      0.876403      0.573971      0.319480      0.197837
  17  22 3972.2433    1.4526  7.5583 10.3057  0.0003  0.1075   0.0190   0.3040    0.0507   0.0000   422.0841      -5.56693       26.5256       28.7499       7.79292      0.400166       5.59458       8.30804      -15.0794      -11.4819      0.260354      -1.19269     -0.114133     -0.285797      0.134095     -0.576275     -0.329744      0.303012       9.56083       12.3015       13.5717       13.7553       13.3305       12.5605       10.5478       9.18789       7.70147       5.89717       4.84434       3.28528       2.48035       1.60866       1.14936      0.711376      0.412252      0.256000
  17  23 4115.3667    1.1728  8.6988 10.1750 -0.0013  0.1284   0.0166   0.3752    0.0458   0.0000   448.5672       21.6915       32.6093       24.8815       7.10228       1.46275       12.2685       3.88162      -7.47634       3.44130      -1.09167      -8.37734      -3.35249       5.13756     -0.896091      -2.01924     -0.168214      0.375667       11.3980       14.8489       16.0853       16.1300       15.4816       14.6733       12.9460       10.9287       8.97880       7.27752       5.49472       4.10402       2.93040       2.04463       1.35909      0.857683      0.501049      0.299371
  17  26 4543.4283    0.6364 15.9698  9.7945 -0.0019  0.3275   0.0104   0.8081    0.0328   0.0000   413.9529       65.8901       21.5152       29.4115      -25.0124      -24.2882       87.6168      -39.7563       25.7597       30.9913      -16.0737      -5.51260      -1.81140      -6.91299       1.16928      -2.05240     -0.501639      -1.19464       27.4252       37.7817       38.9652       41.8503       39.6376       36.6779       32.2782       27.5328       22.9401       18.0236       14.2475       10.4532       7.51039       5.31080       3.48115       2.30428       1.29246      0.776000
  18   9 2143.6938    0.7873  0.6233  9.6333 -0.0036  0.0237   0.0246   0.0586    0.0696   0.0000   436.9037      -2.44896       16.5490      0.719927       3.23562      0.920268     0.0677812       2.12502       1.64842     -0.773612     -0.769395      0.719698      0.173946      0.235624     -0.641692  -9.71864e-05      0.315151    -0.0268805       2.27712       2.72461       3.01731       2.73028       2.68130       2.51295       2.24228       2.11384       1.80949       1.44151       1.18506      0.799236      0.586141      0.426863      0.274645      0.185799      0.102700     0.0621588
  18  10 2291.6407    1.1408  0.6663 10.1402  0.0013  0.0265   0.0335   0.0573    0.0869   0.0000   440.9748      -3.76189       12.8403       2.47105     -0.989164      0.226665     -0.393026      -1.06083     -0.542559      0.156101     -0.643247      0.137423     -0.896142      0.240692      0.359687      0.377087     0.0128265    -0.0389050       2.57656       2.80621       2.95422       3.54461       3.65158       2.63120       2.42226       2.28851       1.89469       1.36385      0.992277      0.826848      0.621080      0.406469      0.244113      0.167410      0.120280     0.0703994
  18  11 2436.8788    1.4606  0.8450 10.7943 -0.0026  0.0286   0.0406   0.0660    0.1030   0.0000   443.3950      -4.77990       17.0464       1.39629      0.552156      -2.95332       1.84099       5.54539       4.16241    -0.0917599       2.43964      -1.32414      -2.27362     -0.649886      0.786898      0.108943     -0.285626    -0.0195082       2.42478       3.20316       3.41126       3.68956       3.43729       3.14635       2.78313       2.36358       1.97134       1.65198       1.16103      0.913123      0.676848      0.441261      0.348789      0.208031      0.116530     0.0773175
  18  12 2580.8596    1.9883  0.9247 11.4382 -0.0011  0.0306   0.0519   0.0774    0.0850   0.0000   437.9019       4.33957       15.4685     -0.421598       4.75376     -0.252417      -3.84117      -2.84518      -1.29359      0.943338     -0.672998     -0.347442     0.0811726    -0.0576885    -0.0315298     -0.100653    -0.0722687    -0.0826494       3.04634       3.96079       3.82157       3.48856       3.84986       3.61385       3.48923       2.82818       2.20250       1.59705       1.25377       1.01711      0.792224      0.596798      0.374962      0.243158      0.146368     0.0846064
  18  13 2724.7121    2.5611  0.8411 11.5808 -0.0017  0.0278   0.0661   0.0596    0.1028   0.0000   442.5570      0.635837       12.8944       5.55548       2.35095       2.82064      -3.39390     -0.970544      0.131595      -2.68129       1.65982       1.12116      0.510994    -0.0394817     -0.591676     -0.773345     0.0334558     0.0126315       2.47463       3.00040       3.19147       3.24737       3.42128       3.02476       2.57767       2.30788       1.88725       1.40810       1.15646      0.821474      0.612132      0.446651      0.310978      0.205238      0.125854     0.0734626
  18  15 3012.2118    3.6966  0.8378 12.7612 -0.0043  0.0271   0.1001   0.0715    0.0829   0.0000   441.7787       5.84440       15.5132       2.31483     -0.650388       1.80618      -3.20103      0.694318      -3.01761       1.37260      0.497074      -1.98583       1.00044     -0.382683     -0.206280     -0.326560    -0.0242764      0.119869       2.52625       3.25567       3.23850       3.18486       3.16359       3.05135       2.91156       2.42020       1.87098       1.37017       1.10593      0.861624      0.693489      0.463784      0.325629      0.206216      0.133602     0.0744271
  18  16 3154.9299    3.7938  0.9319 13.0832  0.0002  0.0307   0.1007   0.0748    0.0853   0.0000   440.4735       1.74931       8.54584       4.70953       3.64615       3.15504      -6.77268       2.29656     -0.610028     -0.549606      -3.21849      -1.23011     -0.320874       1.81365     -0.305426     -0.444705   -0.00339681    0.00579399       2.83340       3.48901       3.71818       4.00059       3.72240       3.31984       2.93644       2.68148       2.20543       1.74096       1.34967      0.996035      0.704426      0.510312      0.324766      0.217752      0.130200     0.0770460
  18  17 3297.4141    3.4552  1.3672 12.5533 -0.0050  0.0363   0.0807   0.0905    0.1207   0.0000   432.5958       11.1655       13.3134       9.66571      -4.54171      -1.86283      -5.53022      0.719488       1.23229   -0.00912165    -0.0309788      -2.20626      -1.43272     -0.652473      0.718822     -0.166816     -0.164525    -0.0532434       3.22303       4.17265       4.63195       4.65152       4.56054       4.02310       3.78840       3.03111       2.52960       2.03384       1.61672       1.14675      0.840191      0.613812      0.416855      0.277822      0.157594      0.102986
  18  18 3440.0911    2.9798  2.2302 11.7990 -0.0020  0.0457   0.0562   0.1238    0.1144   0.0000   437.2561      -4.08841       4.73681       12.8350       4.65273       2.55789      -2.40740      -1.17463      -1.18495      -1.19036      -1.25564      -1.64527     -0.352531     -0.496887     0.0902569      0.298629      0.516071     0.0873695       3.97986       5.20146       5.64011       5.80240       5.69170       5.13089       4.65585       3.75638       3.12203       2.53952       2.01159       1.48789       1.03340      0.747447      0.490433      0.327949      0.215620      0.132927
  18  19 3582.5992    2.4704  3.3079 11.1980  0.0004  0.0567   0.0397   0.1626    0.1018   0.0000   443.1615       13.4463       13.4398       7.30548      -6.34723       4.95925       1.45838      0.887020       2.79095       3.60302     -0.352546     -0.328299     -0.995565       1.19919      0.234368     -0.145454     -0.491440     -0.414341       5.02734       6.22812       6.83076       6.92411       6.70188       6.38154       5.64947       4.66041       4.03830       3.20444       2.51579       1.91058       1.36711      0.944044      0.644279      0.433518      0.271608      0.167403
  18  20 3725.3664    2.0259  4.6933 10.8725 -0.0010  0.0754   0.0287   0.1995    0.0689   0.0000   441.1555       13.0142      -13.3653       15.2925       6.05462      -12.5672      -7.33309     -0.383451       5.71954      -2.67194      -5.69523      -2.68061      -1.91140     -0.889807     -0.240435     -0.130376    0.00148805      0.168690       6.16951       8.34244       8.92534       9.37242       8.80857       8.42822       7.28857       6.38083       5.18214       4.23836       3.35597       2.45711       1.80388       1.26018      0.855142      0.555706      0.351078      0.209942
  18  21 3868.1808    1.7036  6.0572 10.5399 -0.0026  0.0886   0.0222   0.2397    0.0569   0.0000   432.1918       22.8483       19.3011      -6.59237      -15.9539       9.05124     -0.924391      -6.59858      -2.28386      -8.43763       4.68603      -1.00741      -1.56144      -2.91628       2.84523      0.479880      -1.14941      0.171646       7.57007       9.64821       10.7116       10.8795       10.5422       9.93360       8.73876       7.52338       6.27339       5.01134       3.98144       3.03607       2.14974       1.48807       1.04702      0.678439      0.426836      0.260699
  18  22 4010.7519    1.3984  8.2659 10.2454 -0.0013  0.1128   0.0175   0.3235    0.0483   0.0000   459.1229       9.41790      0.329746      -5.07870      -5.80299       2.77050       7.88465      -13.2660      -5.26268       12.9197       6.40170      -8.85194       2.58206     -0.130118       1.75334      -1.58133     -0.831848     0.0209812       9.37599       12.8020       13.3761       13.9895       13.2355       12.6971       11.1329       9.60564       8.07905       6.33319       5.05208       3.81462       2.73920       1.99290       1.30433      0.873129      0.526831      0.318075
  18  23 4154.0453    1.1400  9.6747 10.0982 -0.0013  0.1334   0.0150   0.3890    0.0434   0.0000   432.0321       18.2984       19.7538       10.1911      -15.6260      -17.6823       9.35623       12.1177       4.68869       3.00342       3.16669      -4.51421       4.35850      0.612375      -1.29740      -2.02970      0.200336      0.891818       11.3199       14.7815       15.7169       16.7535       16.3550       14.5817       13.1322       11.2345       9.79151       7.55754       5.95352       4.50014       3.33075       2.26005       1.58939       1.01524      0.645321      0.394949
  18  24 4297.1032    0.9342 12.4846  9.9858  0.0014  0.1837   0.0134   0.5409    0.0401   0.0000   429.7269       22.0300       32.7061       23.0743       10.8848       25.5260       44.6563       8.32928      -10.5683       2.69963       9.67649      -5.39371       2.49612     0.0290374      -2.05947     -0.367572      0.796463     -0.423905       15.4516       19.8847       21.9397       22.0364       21.6824       20.2460       18.2617       15.3836       13.2688       10.3857       8.16402       6.23267       4.61804       3.23537       2.21255       1.44817      0.907328      0.544676
  18  25 4440.1289    0.7456 13.9810  9.8992 -0.0054  0.2478   0.0116   0.6522    0.0362   0.0000   429.1767       36.4126      -6.44094       4.77711       42.5047       2.49880      -8.97226       54.6220       29.8298      -41.8279      -11.9600       8.23947      0.655278      -7.24162      -1.88161      -2.48716      0.442414      0.723034       20.1092       27.0992       29.1768       30.6914       28.8264       27.3147       24.3377       20.7225       18.0570       14.0770       11.1652       8.45759       6.18168       4.35074       3.03381       2.00335       1.14244      0.716038
  18  26 4582.7918    0.6034 14.8058  9.7695  0.0020  0.2908   0.0106   0.7783    0.0331   0.0000   378.8467       16.0871       63.5172      -20.7130       4.28873       20.9817      -12.2107       78.5978      -13.3276      -26.7876       11.9231       4.60472       12.5982       8.25314      -3.38866      0.284291       4.63110       1.54796       24.0171       30.9911       33.6799       35.4202       32.6005       32.2658       27.9089       24.1758       20.6814       16.8442       13.0527       9.84279       7.35594       5.09385       3.55468       2.37453       1.38868      0.858459
  19   7 1867.2930    0.4264  0.3833  9.1711 -0.0033  0.0211   0.0155   0.0404    0.0488   0.0000   437.1363      -5.72432       13.4980      -2.55634      -2.77062      -1.92221      -1.67400      0.508443     -0.117975     -0.538184      0.707741     -0.116138     -0.517479      0.256474      0.110300     -0.123131     0.0250798    -0.0466115       1.43923       2.31698       2.07618       2.45701       2.26804       2.06515       1.91551       1.46928       1.47000       1.07914      0.919436      0.623882      0.530514      0.300889      0.251079      0.157813     0.0957013     0.0537711
  19   8 2021.7807    0.6090  0.5525  9.2703 -0.0016  0.0225   0.0188   0.0484    0.0676   0.0000   438.3154      -3.80353       15.4002       2.63750      -6.15421       1.49614     -0.399257     -0.407799       1.94195      0.328525     -0.587220      -1.86628     -0.610808    -0.0413718     -0.234127    0.00283719     -0.200878    -0.0496669       1.93302       2.40241       2.43209       2.47894       2.47512       2.40638       1.89184       1.92393       1.58253       1.34522       1.08294      0.795255      0.600884      0.381029      0.283904      0.185436      0.118781     0.0772797
  19  10 2322.3590    1.1533  0.7767 10.1625 -0.0010  0.0258   0.0302   0.0606    0.0800   0.0000   439.9821      -1.47227       19.7691       5.50100      -5.17350       4.48208      0.736935      -8.19501      0.189987     -0.439989      -1.49727    -0.0185306       1.04148     -0.262770      0.298000    -0.0758177     -0.205952    0.00137078       2.03294       2.92894       3.12406       3.28081       3.23724       2.88008       2.47643       2.27241       1.74190       1.42898       1.09392      0.813602      0.611542      0.436055      0.290554      0.195479      0.122340     0.0782037
  19  11 2468.1372    1.5466  0.9078 10.7816 -0.0030  0.0267   0.0392   0.0702    0.1054   0.0000   435.6309      -3.41300       19.1773       3.30503       2.81661      -1.12364      0.154730       1.19765      -1.15765      -1.20534       1.50198      -1.03691       1.16864      0.391455    -0.0296178     -0.258541    -0.0311212     0.0355854       2.15581       2.84316       2.88429       3.06405       2.99368       2.71941       2.56271       2.20180       1.87311       1.51802       1.23095      0.909550      0.674215      0.492854      0.334035      0.221602      0.147911     0.0921758
  19  12 2613.1252    2.0115  0.8927 11.4451 -0.0031  0.0280   0.0523   0.0689    0.0964   0.0000   439.1790       2.47086       12.1773       2.27397       1.75392      0.620837      -5.41841       4.44034       1.01729      -3.28988       1.95520   0.000511779     -0.512896      0.145892     -0.564464     0.0556329     0.0240160    -0.0989396       2.21212       2.92329       3.23827       3.28092       3.08084       2.96839       2.83301       2.24504       1.90778       1.55358       1.18936      0.923823      0.694193      0.491890      0.354657      0.228068      0.152559      0.100749
  19  13 2757.9544    2.6315  0.9684 11.7551 -0.0024  0.0305   0.0620   0.0667    0.0952   0.0000   439.9579       3.66748       4.75024       3.50385      -4.73097       1.96705       6.36639     -0.800755      -1.12139      -1.36972       2.45167       1.13470       1.60475     -0.604686      0.372779     0.0679593     0.0588760    -0.0623208       2.51257       3.42576       3.49838       3.69530       3.21360       3.03650       2.80855       2.65933       2.18471       1.80463       1.50342       1.07349      0.796469      0.530452      0.366121      0.241873      0.146329     0.0885178
  19  14 2902.5927    3.2258  0.8958 12.2272 -0.0024  0.0255   0.0827   0.0689    0.0915   0.0000   436.8147       8.77096       10.6785       6.59119      -5.45047       5.13675      0.475599      0.892650      -3.74634     0.0197105       3.29667      0.439928      0.146748     -0.360921     -0.359593     0.0118035      0.196407      0.173471       2.13602       2.67600       2.92902       2.95602       2.89449       2.54193       2.44761       2.12976       1.81641       1.50819       1.14582      0.929510      0.620545      0.465105      0.310822      0.214969      0.131600     0.0879516
  19  16 3189.9285    3.6226  1.0630 12.9017 -0.0073  0.0325   0.0893   0.0810    0.0912   0.0000   439.3156       9.45668       7.75801       6.59400     -0.800347       7.07899       4.12003      -7.28845       1.50719      0.914068       3.83334      -1.86273      0.656009    -0.0835654      0.833479     -0.144213     0.0126435    -0.0186007       2.82618       3.81245       3.92716       4.12684       4.14117       3.87908       3.28339       2.77445       2.17969       1.91448       1.50973       1.07884      0.774765      0.533332      0.392336      0.259846      0.172518      0.104701
  19  17 3332.9132    3.3732  1.5756 12.2902 -0.0021  0.0390   0.0684   0.0944    0.0900   0.0000   438.4340       11.3255       11.6725       4.50593       6.27961       2.86251      -7.83013       3.46046      -2.10184      -5.73220      0.785800     -0.141627      -1.24697     -0.568546     -0.869780     -0.430876      0.302290      0.107107       3.09443       4.17972       4.50243       4.47184       4.66061       4.05107       3.74318       3.08956       2.73940       2.26889       1.69580       1.33484      0.956754      0.705835      0.470938      0.320378      0.200400      0.128613
  19  18 3476.1271    2.7299  2.2813 11.9183 -0.0057  0.0478   0.0511   0.1224    0.0842   0.0000   437.3485       9.74551       22.4494       16.4331     -0.266230      -1.23834       1.39007     -0.110892      -6.06837       4.77677       1.04677      -3.98999     0.0285370      0.835942      0.564093     -0.574021     -0.290459     -0.131487       3.86834       5.24090       5.41145       5.68148       5.36888       5.27395       4.69817       4.19201       3.36057       2.81438       2.13872       1.67191       1.27301      0.929451      0.629314      0.431425      0.266730      0.162662
  19  19 3619.4035    2.3633  3.6794 10.9886 -0.0041  0.0581   0.0349   0.1601    0.0881   0.0000   435.8761       17.2806       10.3428       2.22564      -4.84063      -6.05010       3.14035       3.37425       4.01052      -5.86575      0.927595      -2.66342      -1.61519       1.01806      0.668831     -0.187008      0.263435     -0.286164       4.77893       6.11319       6.64719       6.93505       6.66152       6.30859       5.60108       4.94343       4.06120       3.38097       2.67372       2.00274       1.49879       1.08558      0.758441      0.516397      0.317955      0.201559
  19  20 3762.4181    1.9052  5.4639 10.6409 -0.0022  0.0762   0.0239   0.2148    0.0601   0.0000   434.5672       3.28629       22.8660       11.2751       6.45054     -0.219179      -1.38867       11.5047       8.83662      -1.50084       6.46479      -4.09796       2.86824     -0.864916     -0.901705     -0.319703     0.0728318      0.240755       6.16409       8.00573       8.57489       9.00507       8.71444       8.17437       7.40647       6.40516       5.42004       4.35990       3.51503       2.68075       1.99201       1.42071      0.989274      0.671920      0.425559      0.268129
  19  21 3905.7273    1.6177  7.0636 10.2907 -0.0031  0.0944   0.0188   0.2594    0.0522   0.0000   447.8854       11.9714       25.9905       16.6490       10.4528       2.72937       16.5309      -10.2149       4.52778       3.15764      -12.3763      -5.68287       2.96246       1.16194      -1.30143      0.775662      0.379171    -0.0163940       7.54569       10.0904       11.0182       11.1608       11.0791       10.0282       9.32316       7.95482       6.92110       5.41916       4.39892       3.33435       2.51495       1.78891       1.21694      0.844758      0.517458      0.325817
  19  22 4048.9919    1.3284  8.4349 10.2831 -0.0013  0.1150   0.0163   0.3252    0.0416   0.0000   432.6628       9.77206       11.4535       3.05035       13.0515       18.4057      -19.3083      -16.3426       1.96557      -6.07629      -5.39149      0.257294       1.38384      -2.43740      -1.20099       2.05468     -0.174080     -0.858440       9.08795       11.8050       13.3827       13.4845       13.4339       12.3052       11.1961       9.55537       8.26633       6.60448       5.24050       3.97744       3.04504       2.14729       1.50461       1.02794      0.625190      0.398923
  19  23 4192.2697    1.0801 10.0698 10.0410 -0.0030  0.1398   0.0142   0.4001    0.0417   0.0000   440.1135      0.278520       22.9159       15.9874      -9.86301       2.26800       24.1592      -5.67448      -6.31008       14.3909      -6.98364     0.0440908       4.00974       1.83938     0.0239902     -0.351073       1.00677     -0.692462       11.1265       14.3118       16.1295       16.1416       15.8814       15.1843       13.7196       11.7064       9.90962       8.00529       6.32506       4.85191       3.70167       2.68517       1.84137       1.27058      0.795346      0.507354
  19  25 4479.5692    0.7200 15.4250  9.8015 -0.0011  0.2584   0.0097   0.6881    0.0323   0.0000   425.2711       19.3858       5.26096      -19.8821       2.20739      -5.46379       32.3105      -13.2320      -40.8530      -11.1334      -15.9164      -13.9297      -3.24951       2.15924       5.96956       3.92368      0.409700      0.651527       19.8183       26.8368       29.2322       30.4028       29.2754       28.2248       24.8349       21.5142       18.2551       14.8690       11.8480       9.20053       6.77222       4.92195       3.46514       2.31815       1.45557      0.924582
  20   6 1734.2037    0.3162  0.3285  8.8983  0.0040  0.0196   0.0136   0.0470    0.0423   0.0000   437.1657      -2.15026       14.0345       1.53730     -0.317821       3.37865       3.18558      0.939953      0.747217    -0.0452389     0.0664695      0.422825     -0.514278     -0.524020      0.452099      0.314913     0.0819068     0.0591357       1.52204       2.17160       1.92557       2.26953       2.08688       1.92312       1.78285       1.60574       1.42223       1.10537       1.00638      0.776749      0.553641      0.365145      0.242056      0.175890      0.121727     0.0774635
  20   7 1893.8915    0.4487  0.4066  9.2444 -0.0070  0.0197   0.0162   0.0407    0.0499   0.0000   439.3218       1.83596       13.5720      0.478364      -4.30156       2.81891       2.37835     -0.122312    -0.0630199      0.108782       1.61532      0.694117    -0.0191369     -0.166794      0.323114     -0.252126      0.151954    -0.0735390       1.54827       2.00393       2.20680       2.32170       2.18957       2.06159       1.89287       1.64802       1.38917       1.08005      0.866677      0.668926      0.487492      0.375435      0.286088      0.199458      0.123670     0.0755397
  20   8 2050.0509    0.6740  0.4846  9.5157 -0.0068  0.0208   0.0220   0.0465    0.0578   0.0000   440.7274      0.112118       12.8876     -0.511555       1.84109      -5.09531     -0.116020      0.471085       1.51376     -0.832168      -1.69182      0.263964      0.960806      0.411797    -0.0835253     0.0295337     0.0395713     0.0963655       1.54002       2.18618       2.05318       2.35665       2.01115       2.17275       1.95719       1.79992       1.36632       1.23417      0.876550      0.677613      0.541970      0.427697      0.294515      0.190408      0.127178     0.0815384
  20   9 2203.1159    0.9338  0.7611  9.7088  0.0023  0.0247   0.0238   0.0572    0.0821   0.0000   436.6660       2.76573       12.9641      0.567369      -5.78766      -4.55306      -2.77008      -1.98073      0.619532       1.51293       1.29922     -0.216418     -0.423220     -0.481855      0.169822      0.143967      0.196558     -0.135020       1.89747       2.63834       2.71177       2.68891       2.71673       2.51510       2.39604       2.04316       1.73349       1.43253       1.14072      0.857389      0.696236      0.482504      0.360443      0.231890      0.154711     0.0998579
  20  10 2352.4123    1.2866  0.8395 10.3506 -0.0011  0.0262   0.0317   0.0634    0.0817   0.0000   439.3686      0.494355       11.6681      0.570277      0.685405       3.81462      -1.47950      -5.29664      -1.11684     -0.311907       2.23676     -0.199346      0.708341     -0.875418      0.412576     -0.352623     0.0398126    -0.0749735       2.21815       3.14125       3.47210       3.60485       3.54148       3.19394       2.86859       2.38128       1.95241       1.46876       1.11296      0.875299      0.655365      0.485184      0.336644      0.233491      0.154953      0.101444
  20  11 2499.0082    1.6430  0.8583 10.9859 -0.0061  0.0258   0.0415   0.0655    0.0944   0.0000   439.9555       1.58646       10.3058       1.31110      0.315605       1.78963       2.66364      0.449793      -1.49300      -2.37937       1.18133      -2.42851       1.08199     0.0898589     -0.225681     -0.198337     -0.127996     0.0301076       2.09074       2.84985       3.00845       3.30771       3.19828       2.88909       2.56312       2.21077       1.85255       1.54260       1.20304      0.939888      0.673088      0.482823      0.346271      0.242360      0.155020     0.0973981
  20  12 2644.8216    2.1792  0.9299 11.4017 -0.0082  0.0259   0.0542   0.0695    0.1119   0.0000   436.3514       7.88580       14.1687       6.05135      -5.32219       1.98636      -1.20525      -2.83077      0.623729      -1.23273       3.39748      -3.10552      0.841638      0.788476     -0.654072     0.0703238    -0.0313350    -0.0886564       2.10284       2.74389       2.85738       3.04220       3.08099       2.89660       2.42836       2.24661       1.79755       1.56513       1.21145      0.932360      0.711200      0.482309      0.385412      0.248863      0.169276      0.103327
  20  13 2790.7614    2.8365  0.7476 12.0818 -0.0065  0.0258   0.0738   0.0569    0.0798   0.0000   436.8754       4.15861       7.75493       1.16778       3.70236      -4.09038      -1.22030      -3.42128      0.965758      -2.38720      0.442388      0.560066     -0.186117     -0.270995     0.0345103     -0.436484     -0.247006    -0.0997411       1.99577       2.95325       3.29118       3.26152       3.43598       2.87493       2.66064       2.23200       1.77613       1.48037       1.05252      0.828149      0.598077      0.462923      0.313899      0.220567      0.144648     0.0861889
  20  14 2935.9846    3.5921  0.7973 12.3677  0.0028  0.0257   0.0911   0.0602    0.0861   0.0000   441.4862      0.365624       9.11051       3.39807     -0.807200       2.19779      -1.94036      -2.02923       2.57426       1.36023      -2.14605      -1.57143     -0.749693    -0.0790261     0.0453984     -0.147121      0.299632    -0.0490588       2.07631       2.49814       2.45580       3.05836       2.92715       2.46168       2.18810       2.22301       1.95162       1.37743       1.12440      0.902635      0.703882      0.450605      0.323147      0.217139      0.160855      0.102794
  20  15 3080.5038    3.7802  0.8785 12.4886 -0.0096  0.0255   0.0919   0.0621    0.0980   0.0000   442.6092       7.67014       19.6256       7.02428     -0.477033       2.61128      -4.78403       4.40137      -2.21462       1.05454       2.50203     -0.970018       1.58435     -0.490423     -0.532368     0.0454758     -0.161825      0.116846       2.27078       3.14510       3.47260       3.51515       3.46675       3.08658       2.78077       2.40860       1.98386       1.68476       1.22307      0.967232      0.698516      0.519851      0.368509      0.236685      0.158207     0.0978637
  20  16 3224.4193    3.5948  1.2475 12.6599 -0.0048  0.0331   0.0797   0.0856    0.0901   0.0000   441.5141       9.30360       12.8528      -1.30154       1.15108       4.78094       4.53865       4.17435      -3.68824      -1.78664       1.45235       1.98473      -2.08550   -0.00514282     -0.126594     0.0881410     -0.300129      0.246832       2.62376       3.27057       3.74610       3.75848       3.75823       3.30989       3.18753       2.82071       2.35546       1.87561       1.56346       1.15581      0.954234      0.628432      0.471568      0.312827      0.215029      0.130732
  20  17 3368.0698    3.0776  1.8718 12.3806 -0.0043  0.0423   0.0580   0.1141    0.0652   0.0000   438.3506       13.2244       8.15562      -5.84529       6.80810     -0.633927       12.2592      0.961557     -0.772173      -6.76048      0.895450     -0.384837    -0.0319056      -1.33366      0.158063      0.186942     0.0984939     -0.100313       3.12811       4.38979       4.58495       4.88694       4.68555       4.46063       4.03000       3.50212       2.87948       2.38952       1.95006       1.52473       1.11405      0.810198      0.551159      0.401705      0.251996      0.171620
  20  18 3511.8237    2.6092  2.5987 11.8802  0.0013  0.0511   0.0432   0.1309    0.0650   0.0000   437.4336       11.8066       7.50035      0.464119       4.23786       5.12909       1.38598      -3.90490       2.15799       2.18394       2.03337      0.646453      -1.95523      0.774205      0.162913      0.410741      0.417185    -0.0596125       4.00402       5.35583       5.86574       6.11825       6.01323       5.46848       5.09051       4.22978       3.78778       2.88872       2.37003       1.85123       1.41804      0.997266      0.714735      0.503866      0.320810      0.206561
  20  19 3655.6120    2.1718  3.8096 11.2744 -0.0027  0.0641   0.0326   0.1705    0.0637   0.0000   437.8987       7.00932       7.98289      -4.26581      -7.82097       2.22696      -14.5257      -1.23325      -1.54958       4.64317      -6.33351      -7.58305      -1.91231       2.00136     -0.131504      0.438911     -0.968939      0.169130       4.88452       6.49433       7.21153       7.26405       6.99276       6.82069       5.90124       5.43129       4.60460       3.68870       3.01350       2.33917       1.75960       1.29323      0.910735      0.631123      0.408265      0.261345
  20  20 3799.2545    1.8321  5.5979 10.6371 -0.0022  0.0800   0.0226   0.2117    0.0565   0.0000   436.7394       13.8511       9.02272       5.23199       6.41001      -1.88835      -8.25338       3.44297       6.44270      0.218175      -3.40343      0.343388       4.13964     -0.735810     -0.994824     -0.244182      0.931707    -0.0985804       5.90682       7.81387       8.75438       8.83061       8.82240       8.12407       7.68200       6.52198       5.55304       4.65361       3.73929       2.84521       2.20643       1.60884       1.13806      0.807187      0.495633      0.328940
  20  21 3943.1003    1.5175  7.1668 10.3308 -0.0032  0.0958   0.0179   0.2667    0.0488   0.0000   446.8081       11.0211      -1.86831       14.6002      -1.57711      -1.25099       12.8541       2.32413      -6.82238      -6.75350      -1.38091      -5.71612      -3.97545       2.61832       1.99703      -1.43121      0.385882    -0.0746566       7.23266       9.69783       10.3260       10.7748       10.4882       10.1445       8.75122       7.97000       6.83942       5.69026       4.55029       3.49532       2.63836       1.99682       1.35903      0.967830      0.603089      0.395509
  20  22 4086.6355    1.2180  9.2000 10.1819 -0.0010  0.1237   0.0147   0.3514    0.0395   0.0000   442.1202       37.1665       8.63259      -15.6163       6.56508      -13.5563       20.1602       17.1722      -15.4777       3.64839       8.34103      -2.81717      -4.11471       1.21092       1.28374     -0.815985    0.00173072    -0.0614436       9.11764       12.1455       13.5010       13.5159       13.7665       12.5406       11.7686       10.1981       8.70671       7.33508       5.72612       4.55446       3.42793       2.53427       1.80849       1.22979      0.799331      0.511144
  20  23 4230.6528    1.0388 11.2372  9.9974 -0.0017  0.1531   0.0131   0.4281    0.0389   0.0000   431.2627       55.2186       11.7904      -18.0707       19.5048       4.63662      -35.4165       17.7068       1.68665      -13.8481      -1.75469       8.04854      -8.08309       1.60533       2.55872      -3.91297      -1.68785       1.27747       11.7477       14.9297       16.9453       17.2345       16.8006       15.9383       14.5860       12.9037       10.9083       9.05616       7.32964       5.64364       4.34553       3.19249       2.23660       1.55188       1.01783      0.653187
  20  24 4374.3803    0.8559 13.5164  9.9058 -0.0000  0.1981   0.0111   0.5484    0.0342   0.0000   450.2490       37.8514       24.5833      -4.66751       11.6347      -12.2401       1.92956     -0.429522       3.45444       12.4580      -10.1632      -13.6798       3.88718      -2.37144      -1.31285      0.586729      0.595454     -0.748127       15.1074       19.6496       22.0181       22.2178       21.9499       20.4688       19.3210       16.5517       14.3503       11.6909       9.33439       7.42228       5.61834       4.13059       2.94035       2.02573       1.32253      0.865291
  20  25 4518.3790    0.7051 16.1806  9.7533 -0.0019  0.2624   0.0087   0.6831    0.0298   0.0000   412.0351       23.4532       51.9940       3.35473      -9.33555       32.8883       46.6735      -35.6801       2.69650       26.5286       12.4831       28.5291      0.173342      -4.39627       6.02175      -5.25386      -1.32083     -0.391663       19.3760       25.6345       28.1509       29.4094       28.5560       27.2342       24.7156       21.8772       18.6394       15.5629       12.3189       9.74102       7.50979       5.43151       3.92434       2.69379       1.73274       1.13477
  21   7 1919.8103    0.4842  0.4687  9.1405 -0.0084  0.0283   0.0179   0.0491    0.0561   0.0000   439.2659     -0.581410       13.7219      0.188884      -1.50892      -1.98350       3.70548      -2.01834     -0.426986      0.146232      -1.01740     -0.656486     -0.241778      0.885099      0.451966     -0.245317      0.176615    -0.0687521       2.19674       2.57940       2.81793       2.45766       2.36528       2.23821       2.06751       1.91195       2.13143       1.90749       1.43811       1.03630      0.768617      0.541979      0.397376      0.310977      0.178803     0.0947510
  21   8 2077.7493    0.7146  0.6258  9.4878 -0.0015  0.0229   0.0194   0.0508    0.0636   0.0000   438.3295      -1.10869       10.5545      -2.35495       2.61332      0.656857       1.50806      0.949770       2.13719      -1.55293    0.00464369     0.0218878     -0.655993     -0.422828     0.0486134     -0.258251     0.0633919   -0.00434014       1.67801       1.97854       2.40966       2.22005       2.27864       2.27396       2.12531       1.70796       1.57297       1.33811       1.00859      0.844961      0.605893      0.443072      0.336227      0.258261      0.174462      0.102974
  21   9 2231.9166    0.9623  0.7089  9.9650 -0.0100  0.0226   0.0263   0.0571    0.0757   0.0000   438.6142    -0.0277083       17.2930       7.68675      -3.44230      -2.53850       1.29990      -1.06841      -1.15096     -0.133810     -0.547220     -0.684352     -0.484576      -1.51402      0.672608     -0.124869     0.0657961     -0.161296       1.79837       2.38309       2.56991       2.80730       2.59488       2.51435       2.20253       2.05074       1.58338       1.36500       1.02747      0.825106      0.604532      0.485784      0.345590      0.245267      0.158470      0.102039
  21  10 2381.8890    1.3373  0.8310 10.6006 -0.0005  0.0275   0.0328   0.0596    0.0732   0.0000   439.4682      -1.53357       16.4282       4.59198      -1.45337       2.62894      -1.43093      -1.07459     -0.411432      0.892706       1.46910     -0.400614     -0.945712     -0.866027      0.568146      0.361312     0.0955482      0.333267       2.42859       3.47629       3.68439       3.85279       3.58178       3.39011       2.98419       2.59652       2.20972       1.82702       1.41994       1.10658      0.799735      0.615191      0.393914      0.293904      0.194166      0.124903
  21  12 2676.2723    2.3068  0.8872 11.6612 -0.0019  0.0337   0.0567   0.0684    0.1008   0.0000   440.3327      0.489441       12.2586       7.34850       1.83827     -0.562379      -1.04234      0.836761      0.317268      0.837483     -0.659198      0.266953      0.531025      0.359975      0.303197     -0.431129     -0.128490     0.0745339       3.62264       5.19681       6.03567       6.43842       6.34712       5.58919       4.84212       3.94602       2.99403       2.26713       1.64563       1.16037      0.845861      0.601348      0.411931      0.280053      0.192747      0.123428
  21  14 2968.9370    3.5922  0.6833 12.5095 -0.0019  0.0210   0.0927   0.0503    0.0762   0.0000   442.3791       9.92661       15.7950       3.11508       4.31109      -1.36231      0.281587      0.617988     -0.508419      -2.78112      -1.12453     -0.731519      -1.07115      0.287278     0.0515275     -0.129881     0.0760818     0.0406374       1.53631       2.18599       2.23104       2.29577       2.24857       2.01214       1.92187       1.72964       1.54503       1.28763       1.04517      0.842348      0.630759      0.452252      0.325390      0.215714      0.145293     0.0955035
  21  15 3113.9715    3.9287  0.9866 12.5369  0.0033  0.0257   0.0885   0.0694    0.0953   0.0000   439.5836       11.9238       11.1464      0.587936      -4.49410       4.89208       2.85571      -1.75639      -5.20977       1.33249       1.05745     -0.347833      -1.08182     -0.109118      0.896140     -0.130720      0.139466     0.0728340       1.91504       2.53765       2.75140       2.79968       2.76756       2.69881       2.30194       2.19184       1.82419       1.47001       1.26727      0.940761      0.735410      0.515901      0.410327      0.269405      0.179825      0.115264
  21  16 3258.5723    3.7083  1.2507 12.7373 -0.0046  0.0326   0.0791   0.0801    0.0894   0.0000   442.1979       9.95617       7.25456       2.42727      0.894863     -0.367321      -1.95859      -1.33344      -3.02173      -1.19600      0.379302      -1.12811       1.01838     -0.179446     -0.384869     -0.610735      0.176289     0.0565241       2.37767       3.20649       3.41494       3.55224       3.53983       3.30777       2.94423       2.72812       2.37419       1.87564       1.50159       1.15615      0.907124      0.683094      0.509737      0.359350      0.232131      0.156720
  21  17 3402.8728    3.0639  1.7428 12.1862 -0.0020  0.0393   0.0556   0.0972    0.0708   0.0000   437.9575       8.52570       20.2230       11.3090       1.51820      -1.50333       2.62063      -3.94871       1.28596       2.48328       3.09709     -0.327399       1.34106     -0.155270     -0.726846     -0.530030     -0.256293     0.0704770       3.06282       4.02974       4.25142       4.28085       4.27163       4.11643       3.98822       3.43325       2.84873       2.18908       1.75664       1.44985       1.12534      0.852762      0.631496      0.438707      0.298998      0.201577
  21  18 3547.2423    2.4892  2.8961 11.6715 -0.0005  0.0506   0.0368   0.1354    0.0553   0.0000   439.5353       12.3260       14.2802       2.16676      -4.66475       4.25652     -0.465622      -3.02882      -3.59516       2.00993     -0.722233      -1.02640      0.934083      0.350921     -0.831141    -0.0393727      0.319437     -0.284355       3.55939       4.85014       5.22011       5.38995       5.38366       4.99739       4.71855       4.11258       3.58446       3.08643       2.38892       1.89969       1.46829       1.11902      0.790848      0.569096      0.371743      0.243928
  21  19 3691.7404    2.0134  4.1102 11.2240 -0.0001  0.0661   0.0285   0.1749    0.0531   0.0000   440.6156       6.77975       19.9610      -9.89678      -10.2261       5.18577     -0.212183      -5.59843      -2.74669     -0.424595     0.0945301     -0.385315    -0.0464482     -0.186520       1.26357       1.23394     -0.253851      0.144605       4.79235       6.41123       6.96662       7.26972       7.34511       6.60161       6.37242       5.39095       4.62659       3.93904       3.17820       2.51619       1.91149       1.39126       1.02182      0.736426      0.476309      0.309836
  21  20 3835.7660    1.7110  5.6219 10.6754 -0.0020  0.0782   0.0216   0.2218    0.0514   0.0000   445.9938       13.9297       12.9939      -12.6793       14.9738      -6.83040      -14.4729       6.42430     -0.533890     -0.112291      -3.35462       3.78313      -3.71814      -4.09814       2.76120       2.08728     -0.929085      0.375744       5.68918       7.50364       8.24921       8.34364       8.40034       7.96245       7.34240       6.60506       5.48329       4.72161       3.79835       2.96579       2.35514       1.70792       1.24320      0.865866      0.586926      0.384810
  21  21 3979.7140    1.4459  8.0569 10.2626 -0.0003  0.1037   0.0161   0.2881    0.0431   0.0000   440.4231       48.4228       23.6808       14.9105       6.37166      -4.49478      -14.2666      0.358024       17.3282      -1.41387      -3.71353      -2.91254      -5.01455       1.40756      0.150219     0.0477786      0.587697      0.289947       7.18168       9.93969       10.4738       11.1099       10.5959       10.4727       9.36874       8.46993       7.33462       6.15971       5.07184       3.96769       3.02721       2.30792       1.61428       1.16731      0.743013      0.500076
  21  22 4123.9827    1.1848  9.7956 10.1243 -0.0031  0.1279   0.0140   0.3531    0.0390   0.0000   428.7282       23.0386       65.3076       3.17570      -27.4825       6.72338      -2.28416      -5.45217       8.67273      -14.5333      0.474655      -2.56552      -5.74948       1.96128     -0.390981      0.176527     -0.613032     -0.944918       9.16462       12.0289       13.3375       13.6578       13.5250       12.9102       11.8934       10.6073       9.12493       7.51933       6.26357       4.77042       3.80168       2.82106       2.02090       1.48333      0.960204      0.627025
  21  23 4268.3979    0.9549 12.2931 10.0134 -0.0018  0.1729   0.0118   0.4820    0.0346   0.0000   439.8754      -26.6628       95.1166       25.6026       7.13503       24.2219       48.2880      0.350223     -0.787640       4.42721       8.74986      -8.11544       5.29270       4.06961       5.84047     -0.303296     -0.201592     0.0940709       12.3050       16.0943       17.5798       18.0409       18.5671       17.4158       16.0042       14.2421       11.8556       10.3903       8.34458       6.73639       5.03096       3.85237       2.74763       1.97129       1.29909      0.864642
  21  24 4412.2965    0.8001 14.1692  9.8752  0.0017  0.2106   0.0098   0.5743    0.0309   0.0000   394.8959       37.9374       21.4350       10.2265       22.9158       4.97060       19.4121       5.10687      -6.43192      -5.77733      -4.86082      -2.09559      -4.11142     0.0147132      -1.85919      0.119506      -1.42304      0.731113       14.9416       19.9022       21.6988       22.5418       22.3324       21.1398       19.5946       17.4926       15.0025       12.6166       10.1013       7.98436       6.36997       4.62890       3.47307       2.41643       1.59999       1.07055
  21  25 4557.1779    0.6641 16.3009  9.7136 -0.0023  0.2653   0.0083   0.6944    0.0283   0.0000   428.7687      -21.3815       26.2737      -34.8146       24.2290       15.3852       22.4302       12.9544       14.0710       1.74606      -3.63899       8.64137      0.736728      -12.4503       5.72559       5.73776      -2.66985      -1.76694       18.9098       24.5336       27.2348       28.4588       27.5630       26.9197       24.2560       21.9446       18.6190       15.7673       12.9127       10.0997       7.89776       5.86948       4.31103       3.03127       1.98712       1.33230
  22   5 1611.3202    0.2083  0.1461  8.9517 -0.0130  0.0154   0.0134   0.0280    0.0335   0.0000   437.3679      0.976413       19.0032       1.68377       2.15448       2.55009      -3.01703      0.358621      0.367621      0.493943      -1.28338      0.588468      0.907751      0.441706      0.159320      0.113930     0.0103113     -0.264189       1.04918       1.56494       1.69882       1.57558       2.07775       1.50299       1.44193       1.39317       1.03060       1.02318      0.618523      0.605121      0.452342      0.358231      0.253774      0.182513      0.127305     0.0870656
  22   7 1945.0650    0.4813  0.4953  9.3256 -0.0012  0.0216   0.0148   0.0461    0.0494   0.0000   439.5615       2.28061       16.5317      -1.43314     -0.365131      -1.26507       1.39998    -0.0701343    -0.0740299     -0.305322     0.0360948     -0.367741      0.357373     -0.229911     -0.600092      0.139161    -0.0233092     0.0315208       1.57277       2.16645       2.21935       2.21121       2.24571       1.97567       1.92472       1.59565       1.56623       1.35812       1.11936      0.896909      0.674733      0.515695      0.359742      0.237246      0.176187      0.105333
  22   8 2104.7883    0.7297  0.5051  9.7181 -0.0007  0.0191   0.0221   0.0438    0.0560   0.0000   435.9582      -2.00205       13.0492       4.28734      -3.44599     -0.408913      -3.81759      0.780855      -1.84935     -0.842523      -1.20210      -1.54676      -1.33602      0.543140     -0.542763     -0.331842   -0.00459464    0.00194532       1.40306       1.95910       1.97316       2.00212       1.99362       1.69183       1.74095       1.53105       1.41249       1.19989       1.02017      0.858138      0.630450      0.457482      0.317544      0.216181      0.154477     0.0984344
  22   9 2260.0127    1.0641  0.7653 10.1911 -0.0088  0.0229   0.0270   0.0601    0.0719   0.0000   440.0401     0.0908910       16.4159       3.21345      -4.83516    0.00988906       2.04039      -1.75920       2.63785      -3.43570       1.22377      0.243077     -0.385400     -0.240785      0.433890      0.396616    -0.0798031      0.179079       1.61046       2.24825       2.30694       2.51626       2.45620       2.30266       2.09651       1.91651       1.62374       1.41805       1.10312      0.858765      0.690169      0.510596      0.372167      0.262265      0.184074      0.124445
  22  10 2410.7951    1.4301  0.9212 10.5726  0.0001  0.0273   0.0324   0.0611    0.0896   0.0000   439.2641      0.686020       18.2252       2.06949      -1.47161       3.67265      -2.19015     -0.629092       2.55813       2.40968     -0.418322      0.284266       1.25077      -1.21352      0.145571      0.367520      0.178303     0.0772414       1.82967       2.55057       2.66466       2.93276       2.77837       2.53026       2.53891       2.24894       1.88988       1.46792       1.37871      0.987139      0.750590      0.609788      0.440192      0.309244      0.211077      0.147878
  22  11 2559.2068    1.8483  0.9345 11.2169 -0.0090  0.0260   0.0425   0.0633    0.0810   0.0000   438.8553       3.93453       9.18006       2.13658       1.45267      0.950953      -5.39752      0.709478      -2.59796      -1.39897      -1.62860     -0.374456       1.05893     -0.491220      -1.28046   -0.00491104    -0.0649857     -0.215581       1.80660       2.42102       2.52796       2.68227       2.75594       2.47996       2.31195       2.10434       1.82265       1.50775       1.19584      0.968029      0.743767      0.563312      0.432584      0.298588      0.208871      0.140139
  22  12 2707.1187    2.3942  0.8732 11.9053 -0.0043  0.0250   0.0578   0.0642    0.0798   0.0000   438.6163       3.60558       13.7360       2.92314     -0.874763       3.42279       2.09910      0.463279      -2.31270       2.27723      0.340353      0.627999      0.851937    -0.0404426      0.713136     -0.782922     -0.347568      0.162384       1.86632       2.37355       2.51116       2.69294       2.71219       2.37782       2.30081       2.04154       1.79588       1.51144       1.22710      0.975633      0.744928      0.584730      0.406246      0.301149      0.194485      0.134573
  22  13 2854.8053    3.0672  0.8742 12.3558 -0.0076  0.0273   0.0721   0.0611    0.0898   0.0000   435.1325       1.63810       14.4412       4.31712      -3.38838      -3.46506      0.705843       3.37599      0.148002     -0.651501      -2.41144      -2.25767     -0.212541     -0.314900     -0.212385      0.199453    -0.0273383    -0.0567373       1.75706       2.49512       2.52386       2.75584       2.54559       2.51856       2.29024       2.20137       1.85929       1.48931       1.28122      0.991051      0.835027      0.576491      0.446180      0.291695      0.216165      0.140263
  22  14 3001.4518    3.6709  0.8519 12.6574  0.0004  0.0234   0.0844   0.0604    0.0805   0.0000   439.5122       7.06467       14.7571       5.66425      -3.20574      0.705260       2.78231      -2.62648      -2.14162      -1.44149      0.595005      -2.12863     -0.870483     -0.449562      0.271559     -0.346652      0.327816    0.00478659       1.77817       2.20094       2.35500       2.52826       2.58412       2.32203       2.19282       2.00633       1.67255       1.45579       1.10187      0.946758      0.762211      0.523979      0.377399      0.284836      0.195748      0.130120
  22  15 3147.0306    3.8777  1.0485 12.6595 -0.0047  0.0271   0.0850   0.0700    0.0934   0.0000   436.8125       5.24567       11.8897       2.44213     -0.395055       5.80673      -1.30216      -3.82576      -1.48227     -0.321414       2.86636     -0.830279      0.836223     -0.759117     -0.704801     -0.111301     -0.292769     -0.190390       1.92940       2.61034       2.78856       3.08532       2.99053       2.77148       2.54659       2.13935       2.00217       1.58943       1.30926      0.989637      0.803275      0.583047      0.439723      0.312372      0.202613      0.140198
  22  16 3292.2999    3.3876  1.3067 12.7521 -0.0058  0.0334   0.0729   0.0838    0.0798   0.0000   442.3923       7.07813       13.9861       4.59192       1.70498     -0.672253      -4.46152      -4.17386       3.18183      -4.04667      -1.44310      -4.49328       2.65890    -0.0568732     -0.426515      0.107198      0.161704     0.0612064       2.42048       3.18425       3.33681       3.47484       3.63917       3.34448       3.02380       2.72445       2.32426       1.99000       1.63752       1.27925       1.02652      0.709176      0.547503      0.387142      0.268932      0.176261
  22  17 3437.2548    2.8852  2.0036 12.1302  0.0004  0.0411   0.0485   0.1054    0.0598   0.0000   440.0330       6.24165       2.25012       2.46491       5.74991       3.26172      -3.59256      -1.45123      -1.65784      0.347779     -0.801512      0.684929     -0.698581     0.0941713     -0.696919     -0.594674     0.0813669     0.0192274       2.91783       3.94463       4.22729       4.32122       4.38956       4.22815       3.70487       3.41984       2.92553       2.43990       2.14294       1.58966       1.29822      0.947520      0.694632      0.471577      0.331185      0.225255
  22  18 3582.1264    2.3695  3.1717 11.5824 -0.0022  0.0526   0.0329   0.1390    0.0491   0.0000   443.1129       6.89407       6.27616     -0.269304      -4.09663       3.62678      -1.86952      0.466137      -4.51492      -2.44079       3.86959      -2.73114       1.23848     0.0114908     -0.828074     -0.336218     -0.350613     -0.507286       3.61140       4.88288       5.25228       5.47006       5.36084       5.13539       4.64489       4.30526       3.78018       3.20820       2.66370       2.08804       1.69711       1.24288      0.885404      0.657537      0.417976      0.294085
  22  19 3727.0820    1.9626  4.6994 11.0173 -0.0060  0.0677   0.0244   0.1850    0.0486   0.0000   445.5707      -8.63291       8.08022       14.1076      -7.71020       1.05236       15.3418     0.0674454       1.15578       2.43661     -0.628523      -2.46749      -1.02787      -3.77216       2.03149       1.00324     0.0697453     -0.124991       4.61420       6.12984       6.88053       7.04105       6.86227       6.80198       6.11767       5.58859       4.71090       4.04202       3.26240       2.62946       2.04145       1.56675       1.12856      0.830240      0.545308      0.378598
  22  20 3871.5826    1.6891  6.3706 10.5479 -0.0004  0.0818   0.0190   0.2257    0.0456   0.0000   424.3957       22.3792       5.35753       14.8161     0.0998477      -1.93371      -9.72672      -8.16285       2.70181     -0.658133       6.25814      -1.12084       1.18546     -0.962744      0.818279      0.419461     -0.829511     -0.382597       5.65438       7.50461       8.23371       8.52684       8.55038       8.12222       7.72466       6.52663       5.84292       4.85025       4.08300       3.19037       2.45506       1.90186       1.39550      0.977192      0.693093      0.451619
  22  21 4016.3666    1.3692  8.3923 10.3027 -0.0021  0.1039   0.0152   0.2969    0.0392   0.0000   443.5757       20.8204       18.0386       17.6939      -1.74523      -17.2511      -24.5767       3.52197       13.5555      -16.4920      -2.93128       5.74189      -1.86116      0.531022       2.94625     -0.517045     -0.633390     -0.491953       7.23227       9.51557       10.4421       10.7797       10.6992       10.2935       9.54977       8.55092       7.34777       6.39616       5.16254       4.05151       3.19002       2.45494       1.80081       1.31438      0.887710      0.596148
  22  22 4160.8111    1.1278 10.9742 10.0648 -0.0021  0.1404   0.0125   0.3852    0.0361   0.0000   453.2362       16.8856       17.1346     -0.725173       22.7139      -12.4464       8.95518       10.1423       6.59665       2.55149      -13.1865      -1.87362       7.48388      0.781326      -4.21503     -0.373688       3.31738     -0.374816       9.31994       12.7149       13.9922       14.1296       14.4844       13.5247       12.8293       11.1920       9.98802       8.31087       6.85297       5.53930       4.30932       3.27021       2.39721       1.72433       1.14496      0.792415
  22  23 4305.6926    0.9255 12.1693  9.9805 -0.0026  0.1686   0.0111   0.4645    0.0331   0.0000   433.4561       41.6837       2.36388      -18.9758       8.64984      -13.7863       21.1617       1.26860      -3.87515      -6.90012      -1.92952       4.31595       4.35738       3.39095      -4.39365       6.93328       1.53875      -2.23094       11.4742       14.9734       16.5242       17.5667       16.8199       16.7763       14.9190       13.7255       11.9871       9.93088       8.27159       6.65399       5.09287       3.94502       2.93199       2.16053       1.40604      0.963411
  23   6 1804.1981    0.3769  0.3808  9.0388 -0.0098  0.0218   0.0139   0.0408    0.0437   0.0000   440.7290      0.570983       17.0367      0.535705     0.0308142      0.371009      -2.95872     -0.709842       1.66067      -1.79686     -0.382556     -0.488144     -0.223199    -0.0628639    0.00255434      0.238326     0.0350657     -0.174208       1.78514       2.38211       2.97959       2.99879       2.69246       2.76353       2.54642       2.13582       1.92527       1.62505       1.08890      0.930898      0.698426      0.494111      0.407310      0.266970      0.188601      0.138888
  23   7 1969.6261    0.5654  0.4618  9.3064 -0.0078  0.0179   0.0178   0.0404    0.0519   0.0000   438.6455      -3.68916       13.0969      -2.46099      -7.11356      -4.86973      -1.14451      -3.30062      -2.07130       1.18708      0.891269      0.660864     -0.515442    -0.0225743     -0.925218     -0.337397     0.0982818      0.176837       1.20522       1.68610       1.69060       1.93612       1.90374       1.76078       1.65564       1.41266       1.29830       1.06736      0.906370      0.692901      0.549155      0.428284      0.307891      0.213976      0.161129      0.102664
  23   8 2131.1354    0.7398  0.6915  9.7622  0.0052  0.0234   0.0194   0.0556    0.0579   0.0000   440.1749     -0.696887       14.0736      0.736911      0.612535       1.63923      -3.98747    -0.0620731      0.310590       1.14468     -0.138030     -0.987795     -0.580208      0.145267      0.541654    -0.0457457      0.261455    -0.0257224       1.52764       2.14510       2.24046       2.44332       2.25049       2.20858       2.10705       1.78989       1.58327       1.43509       1.13534      0.920522      0.746895      0.522809      0.421500      0.298655      0.194101      0.131091
  23   9 2287.4641    1.0923  0.8061 10.0078 -0.0008  0.0225   0.0254   0.0564    0.0781   0.0000   438.7876     -0.622078       16.2116      -1.46026      0.600622      -4.00178      -6.60515      0.340718       1.46586     -0.584464      -1.09334     -0.416499       1.35307     0.0868619     -0.352961      0.232051      0.214012    0.00502130       1.59670       1.98621       2.24866       2.34135       2.23683       2.17660       2.08474       1.89848       1.60184       1.30148       1.10325      0.845067      0.671530      0.529950      0.390138      0.297223      0.223932      0.149190
  23  10 2439.1896    1.5290  0.9340 10.6101 -0.0020  0.0262   0.0333   0.0617    0.0896   0.0000   439.7045       5.58135       14.1107       1.21260      0.467432      0.290613       2.99333       4.47864     -0.832233      -3.34159      0.786677     -0.555450     0.0463260     -0.115578     -0.134595    -0.0320745      0.461422      0.141744       1.80105       2.19475       2.55350       2.86031       2.65954       2.49598       2.37944       2.20028       1.72143       1.59446       1.22854       1.04781      0.748958      0.621896      0.437433      0.329167      0.217604      0.148652
  23  11 2588.6598    1.9514  0.8959 11.2910 -0.0004  0.0248   0.0438   0.0602    0.0761   0.0000   437.6989    -0.0914056       19.7549     0.0397803      -4.38261     -0.368810      -1.81997     -0.173899      -1.96631     -0.843458     -0.449753      0.133925      0.462238     -0.775460     -0.430263      0.416200      0.355000     -0.101863       1.69069       2.31754       2.37011       2.45183       2.42182       2.32487       2.34750       2.09355       1.75364       1.45798       1.18033      0.910532      0.785970      0.575728      0.450484      0.336774      0.256161      0.179638
  23  12 2737.6314    2.6203  0.8452 11.8366  0.0032  0.0230   0.0590   0.0580    0.0760   0.0000   437.3125       3.45282       12.2565       2.22387     0.0709793       3.40530      -1.88117      0.920714     -0.842821      -2.36114      0.612715      0.511150      -1.09694      0.798092      0.268734      0.313495      0.309468     0.0213075       1.56056       2.21413       2.33425       2.40553       2.51441       2.31901       2.18946       1.92857       1.66655       1.35522       1.11938      0.859612      0.685428      0.538475      0.394227      0.299520      0.204522      0.138406
  23  13 2886.1224    3.2399  0.8325 12.4554 -0.0001  0.0260   0.0775   0.0565    0.0862   0.0000   438.7814       1.79498       14.4528      0.275405      -4.37689     -0.424161       1.69894     -0.174474     -0.651173      -2.53868       2.05170      -2.78446     -0.582274     -0.173981     -0.124149    -0.0593685      0.119587     -0.130727       1.78236       2.22048       2.44952       2.53194       2.58133       2.30054       2.47191       1.98724       1.71881       1.52305       1.27731       1.10547      0.758039      0.585445      0.477347      0.309134      0.252280      0.160895
  23  14 3033.5463    3.7388  0.8528 12.6081 -0.0005  0.0234   0.0843   0.0582    0.0935   0.0000   441.4815       4.53666       11.1073       5.73934     -0.907786       2.85346     -0.731651      -3.10323     -0.407598       2.13708      0.815621     -0.835744     -0.779350     -0.475806     -0.611719     -0.134210     -0.132500     0.0718840       1.62317       2.13620       2.44177       2.36215       2.48438       2.29745       2.06654       1.99173       1.63770       1.46302       1.17628      0.880656      0.715021      0.554746      0.419455      0.299404      0.201932      0.148247
  23  15 3179.7483    3.8400  1.0127 12.6566 -0.0026  0.0258   0.0848   0.0676    0.0896   0.0000   442.1105       4.56507       11.8135       5.78606       4.98782      -3.15780      -2.01718     -0.570771       2.70449      -1.78370      -1.05081       1.56227      0.841311      0.106815      0.991760     -0.605250      0.911467     0.0344185       1.83075       2.28679       2.29849       2.49612       2.60060       2.47259       2.42245       2.02744       1.80507       1.48730       1.30101      0.993765      0.805669      0.607949      0.452588      0.353069      0.247252      0.166052
  23  16 3325.5912    3.3459  1.5002 12.4360 -0.0011  0.0341   0.0619   0.0858    0.0688   0.0000   435.0973       9.24268       17.3500       13.5419      -3.40008       2.07161     -0.403531     -0.893359       3.00086      0.516220      0.623655      0.462737      0.984013    -0.0325949     -0.174118     -0.186232      0.471247     -0.299613       2.37478       3.39144       3.77317       3.87014       3.92577       3.66432       3.30264       2.97530       2.54755       2.08254       1.78644       1.41640       1.10209      0.817497      0.592939      0.434696      0.296044      0.198549
  23  17 3471.2733    2.7060  2.3968 11.9664 -0.0086  0.0448   0.0407   0.1160    0.0494   0.0000   438.4705       10.6503       8.78313       8.40735       9.74911       5.70924      -1.53449       2.11499      -1.94595       2.30568       1.21144       2.87266     -0.320814      -1.89728    -0.0983256     -0.866548     0.0466849     -0.372080       2.96864       4.16015       4.41572       4.59306       4.59504       4.43692       4.08032       3.66362       3.15389       2.67470       2.25000       1.78193       1.44298       1.04941      0.811162      0.569584      0.407152      0.268733
  23  18 3616.7058    2.2086  3.8097 11.2968 -0.0013  0.0563   0.0276   0.1487    0.0458   0.0000   440.1758       12.7577       19.0696       11.7468      -2.41635       6.50777       5.34803      -1.07220      0.932584       2.10725     -0.278413      -4.56255       1.88736      0.145317      -1.12105     -0.130579     -0.362487     -0.198932       3.78069       4.82126       5.38380       5.47938       5.72149       5.42209       4.91471       4.53238       3.85096       3.37467       2.87971       2.25509       1.76898       1.35293       1.03238      0.741942      0.523189      0.350791
  23  19 3761.9796    1.8870  5.3852 10.8247 -0.0005  0.0714   0.0216   0.1888    0.0457   0.0000   427.8031       18.1318       5.54767       13.3265      0.967380      -3.68525      -4.39866       2.19681       1.21449       3.34521      0.711703      -1.33558      -1.06968      -2.60172       2.18754      0.222282    -0.0402083     -0.192354       4.75075       6.20508       6.81368       7.34663       6.93676       6.79294       6.37693       5.66770       5.04610       4.32279       3.59191       2.86773       2.28889       1.71770       1.33356      0.945307      0.652544      0.445857
  23  20 3907.4530    1.5387  7.3586 10.4635 -0.0018  0.0924   0.0167   0.2480    0.0401   0.0000   444.2481       9.88388       6.51374       15.8942       24.7318      -10.7301      -11.9718       1.76252       11.3460       10.4314      -6.13220      0.261047      -2.34063       2.21577     -0.575444       1.47597      -1.36975     -0.674681       5.92239       8.01854       8.83323       9.31563       9.17989       8.79637       8.26156       7.20960       6.57178       5.49563       4.61005       3.74458       2.96403       2.21931       1.68576       1.22502      0.809024      0.577096
  23  21 4052.6115    1.2560  8.8799 10.2797 -0.0015  0.1109   0.0144   0.3175    0.0370   0.0000   444.0440       2.80257       7.89893       21.8988      -1.49204      -2.68756      -20.6597     -0.718319       5.34968       6.67447      -15.8858       4.75534       1.23052      -5.10062       1.66050       3.53060    -0.0146174     -0.989166       7.36666       9.65437       10.8625       11.1308       11.0992       10.6511       9.81811       8.96438       7.96558       6.67569       5.69464       4.48347       3.56419       2.75129       2.04382       1.50220       1.03346      0.707033
  23  22 4197.8135    1.0683 11.0274 10.0767 -0.0030  0.1392   0.0121   0.3948    0.0345   0.0000   436.4340       17.3932       9.37850       1.84009      -7.41401       4.19889       13.7878      -2.97959      -3.77744       2.04695      -15.8514       8.42661      -7.49379      -10.0504      0.251926       3.09484      0.353283     -0.237335       9.18984       12.1303       13.5592       14.2002       14.0221       13.6706       12.4804       11.3074       9.96544       8.32725       7.02127       5.52245       4.53662       3.38715       2.53775       1.87303       1.30387      0.890998
  23  23 4342.9113    0.8666 13.9376 10.0047 -0.0004  0.1939   0.0101   0.5395    0.0302   0.0000   467.8925       7.55255      -19.7630       2.05941       32.6371       25.6994      -1.78622      -18.8611       11.6684       9.93375      -5.40847      -2.83515      -2.65022     -0.213172       4.71744       1.46228     -0.734479     -0.746328       12.7666       16.5990       18.7460       19.4495       19.2987       18.8134       17.2381       15.4988       13.7644       11.7000       9.68587       7.87346       6.27307       4.79007       3.62897       2.63733       1.77739       1.24516
  24   6 1826.2981    0.4229  0.3520  9.0187 -0.0022  0.0175   0.0141   0.0352    0.0444   0.0000   439.9552      -1.00549       17.4203      -1.53061      -1.34225       1.14243      -1.41147    -0.0232155    -0.0204992      0.433032    -0.0462653      0.580109     -0.223923    -0.0549160     0.0598796     -0.304780    -0.0595788    0.00219947       1.28608       1.82164       2.08252       2.20187       2.15081       2.04442       1.84527       1.61355       1.42784       1.21720      0.898844      0.716431      0.610154      0.462356      0.322125      0.232672      0.168312      0.115198
  24   7 1993.5597    0.5747  0.5052  9.4150 -0.0056  0.0175   0.0171   0.0478    0.0500   0.0000   439.6055     -0.707146       17.3634    -0.0546629      0.938704      -3.28376      0.726629      0.365743      0.488391      0.396370      -1.81884      0.829399      0.604465     -0.712897      0.578381   -0.00619194     0.0168514    -0.0588060       1.20853       1.54720       1.71290       1.84672       1.87608       1.75332       1.59518       1.48277       1.26749       1.11253      0.895335      0.665593      0.544150      0.449805      0.343641      0.234183      0.167755      0.128066
  24   8 2156.7874    0.8399  0.6918  9.6420 -0.0024  0.0218   0.0203   0.0506    0.0629   0.0000   440.4667      -2.65526       14.4803       2.42236      -1.07433       2.28604      -1.05532      -1.92900      -2.02927       1.79997       1.55751     -0.795578      0.758398      0.241200    -0.0243302      0.273225   -0.00157583     -0.259706       1.41428       2.00948       2.07896       2.23912       2.00628       2.01236       2.00149       1.81528       1.61235       1.30379       1.11023      0.871335      0.636480      0.539149      0.400991      0.306441      0.232448      0.159194
  24   9 2314.2997    1.1885  0.8371 10.3744  0.0015  0.0251   0.0272   0.0583    0.0686   0.0000   441.0645       1.38528       12.2308       3.22970      0.788503     -0.949504       1.93017     -0.674673     -0.497009    -0.0734704       2.71687     0.0129643     -0.914331      0.506802    -0.0699860     0.0803652      0.234861     0.0991531       1.56595       2.07235       2.17502       2.48244       2.21332       2.31257       2.04239       2.03970       1.58361       1.50029       1.15294       1.04055      0.782861      0.593380      0.440882      0.333781      0.231304      0.168156
  24  10 2467.0329    1.5631  1.0623 10.7449 -0.0014  0.0284   0.0330   0.0688    0.0937   0.0000   437.7401     -0.918690       15.7965       4.34975      -2.17746     -0.515488       1.43734      0.974925       3.65023     -0.342642      0.241834      0.734439       1.57240      0.247398     -0.792048      0.404655      0.128773     -0.111507       1.78515       2.60078       2.65987       2.98535       2.99086       2.83934       2.51457       2.40297       1.91370       1.73875       1.38136       1.12152      0.884785      0.674432      0.524723      0.356026      0.264228      0.184559
  24  11 2617.7072    2.0118  0.9045 11.5768 -0.0019  0.0255   0.0447   0.0634    0.0764   0.0000   440.2235       3.26679       14.9724       5.03067      0.111211       3.60362      -1.40209     -0.296213     -0.314488       2.43770     -0.432246     -0.912228      0.332816       1.02462     -0.117317     -0.220178     -0.103793      0.134945       1.69589       2.11893       2.30787       2.57102       2.65744       2.25351       2.13021       2.07519       1.72396       1.44808       1.20970       1.03976      0.788764      0.608176      0.456919      0.347494      0.242699      0.167505
  24  12 2767.7018    2.7151  0.9152 11.8229 -0.0011  0.0233   0.0588   0.0627    0.0829   0.0000   433.3375       5.49022       13.8635       4.19422     -0.241102       3.83371      0.816421     -0.616364      -2.55964     -0.706720       1.10670     -0.349280      -1.23548      0.339129     -0.216630     -0.358619     -0.380372     -0.188613       1.51912       2.16816       2.36211       2.51860       2.46121       2.35334       2.22857       1.91614       1.69507       1.41266       1.16902      0.967730      0.800745      0.588409      0.420579      0.313714      0.215005      0.156938
  24  13 2916.9824    3.3421  0.7525 12.5506 -0.0073  0.0215   0.0813   0.0532    0.0760   0.0000   438.4286       1.75604       15.4816       3.12593      -5.63402     -0.445145       1.32022       2.83509      0.820156     -0.586227      -2.39709      -1.91341     -0.872901     0.0234840     -0.833865      0.203165      0.185506   -0.00261218       1.45718       2.06640       2.21814       2.41650       2.47706       2.24388       2.14264       1.82942       1.59294       1.31065       1.08141      0.899317      0.691939      0.505243      0.385304      0.282869      0.207928      0.150045
  24  14 3065.0727    3.8589  0.9323 12.6434 -0.0043  0.0250   0.0846   0.0586    0.1021   0.0000   436.8701       5.81404       13.6599       7.95718      0.802424       2.61735     -0.381746      -3.29604     -0.785579     -0.849387     -0.422528      -2.27656     0.0986083     -0.345948      0.160174     -0.406148      0.169023    -0.0978983       1.80543       2.47837       2.79518       2.98316       3.01496       2.82075       2.57854       2.22873       1.85354       1.61845       1.27973       1.03947      0.804932      0.639355      0.445808      0.337289      0.219300      0.164669
  24  15 3211.9800    3.7649  1.0621 12.9903 -0.0041  0.0272   0.0846   0.0737    0.0847   0.0000   441.6331       7.59688       15.3060       8.21206      -8.04533       1.33478      0.864813      -3.09061       5.89519      -1.81802     -0.238074      -1.62969      0.622736       1.68058      0.178432     -0.909342     0.0654969    -0.0858098       1.85771       2.54873       2.72770       2.88063       2.86026       2.53360       2.46514       2.26134       2.01682       1.72593       1.41931       1.13158      0.919901      0.696238      0.548167      0.385522      0.265196      0.191383
  24  16 3358.5825    3.2436  1.6251 12.4825 -0.0037  0.0363   0.0589   0.0890    0.0650   0.0000   440.8660       7.28876       15.6960       11.3737     -0.534478       3.31000       3.52422       4.10955      -1.20221       2.69912      0.369253       1.09442      -1.60349      -1.17330    -0.0622463     0.0718936      0.116757     0.0142411       2.22319       3.19932       3.18150       3.54515       3.38300       3.30669       3.06301       2.93507       2.49679       2.17167       1.79411       1.43327       1.16662      0.895671      0.696088      0.497618      0.358735      0.257062
  24  17 3504.8068    2.5943  2.5554 11.8247 -0.0047  0.0436   0.0368   0.1152    0.0487   0.0000   448.6033       1.09158       17.6979       10.1275      0.412825      -4.41137       6.80287      -4.70100     -0.812762       2.75851      -1.69432     -0.581385      -1.94736      0.118802     -0.291957      0.524166      0.645275      0.311088       2.86405       3.66737       4.21701       4.03938       4.41603       3.99730       3.85126       3.64274       2.98094       2.65916       2.15415       1.79246       1.46539       1.07869      0.840428      0.622898      0.440411      0.313696
  24  18 3650.9650    2.1037  3.9129 11.3589 -0.0022  0.0564   0.0262   0.1566    0.0408   0.0000   437.8978       14.5440       17.3541       4.61051      -7.72460      -1.56638      -7.48514       3.04546      -2.72769      -2.75848       3.55468     -0.790615      -2.98735      0.288970       1.27814     -0.206031      0.232234     0.0652060       3.75398       4.67431       5.47986       5.70006       5.72851       5.39551       5.04721       4.61272       3.95822       3.44729       2.87310       2.27837       1.89287       1.44059       1.07093      0.808367      0.554749      0.389709
  24  19 3796.7314    1.7826  5.4175 10.8475 -0.0025  0.0706   0.0201   0.1929    0.0411   0.0000   443.2118       17.1183       8.17478      -1.40970       3.93484       3.15296       6.76243      -8.37532      -4.17945      -3.45190       2.45747    -0.0295843      -2.97953      -4.71876       1.09218      0.550414     -0.759689     -0.646657       4.46427       6.09614       6.68588       6.91681       6.88331       6.61199       6.22626       5.59861       5.02363       4.25904       3.64617       3.01924       2.38041       1.85188       1.37615       1.00646      0.703444      0.494965
  24  20 3942.7681    1.4646  7.3022 10.4261 -0.0006  0.0905   0.0158   0.2454    0.0397   0.0000   437.1364       2.28089       26.8973      -11.0836      -1.71938       15.5761      -5.01483      -11.6405       1.50081       6.52144      -10.3088      -3.12833       4.61094       1.98165      -2.53434    -0.0915007       1.42675       1.00128       5.65200       7.50065       8.43453       8.79589       8.57778       8.59147       7.72505       7.28912       6.31442       5.45581       4.50323       3.67950       2.91337       2.28457       1.74014       1.28478      0.942055      0.638666
  24  21 4088.5300    1.1931  9.1414 10.2608 -0.0007  0.1148   0.0139   0.3241    0.0365   0.0000   434.4660       6.98590       15.7015     0.0227469      -15.4909     -0.634003       5.53649      -1.35498      -20.8574      -3.83010       7.15063      -3.30889      -3.75420     -0.609287     -0.693284       1.56771     -0.599043     -0.201980       7.27760       9.74373       10.6719       11.3431       11.1869       10.7047       10.0615       9.17433       8.09824       7.08796       5.94990       4.75724       3.89694       2.95820       2.26152       1.65955       1.17699      0.815944
  24  22 4234.0732    0.9999 11.8884 10.1421 -0.0050  0.1552   0.0118   0.4456    0.0321   0.0000   449.5218       11.3450       5.56771      -24.9889      -2.42473       1.52010       26.1603      -2.91365      -9.05381       25.3388      -4.62107      -9.89205      -4.88581      -6.35564       3.42379      0.456371      -1.42517      0.425917       9.65018       12.9374       14.1868       15.0242       14.9413       14.5296       13.5455       12.3726       10.8311       9.48062       7.84993       6.35803       5.17057       3.97975       3.06575       2.28607       1.56229       1.11422
  24  23 4379.5005    0.7868 14.3691 10.0013  0.0023  0.2110   0.0095   0.5664    0.0287   0.0000   423.4922       11.7724       22.9302      -30.8764      -22.5211       23.2183      -9.44076       2.18891      -19.5545       16.4506       4.14024      -5.25742      -15.9515      -7.11107       5.15467     0.0636630      -1.71559      0.255053       13.2552       17.3671       19.4941       20.3182       20.0915       19.6186       18.6120       16.8038       14.6954       12.9458       10.6273       8.72488       7.10878       5.44663       4.19204       3.12219       2.16894       1.52625
  25   6 1847.8677    0.4176  0.4513  9.1061 -0.0102  0.0207   0.0131   0.0420    0.0465   0.0000   439.5401       1.29328       15.3311     -0.798626      -1.95558      0.776413       1.61161     0.0315684     -0.601604      0.460255      0.267183     -0.683295     0.0764047       1.01404     0.0916553    -0.0205772     -0.193618      0.104094       1.12252       1.69181       1.70513       1.86385       1.77333       1.80785       1.50892       1.61761       1.20696       1.24045      0.969289      0.799097      0.686250      0.502005      0.399297      0.282449      0.210349      0.156036
  25   7 2016.9224    0.6231  0.5928  9.3861 -0.0021  0.0201   0.0164   0.0469    0.0551   0.0000   440.7322     0.0153724       17.1828       1.05845      -2.95983      -1.30036       1.95818      -2.50688      -1.13993       1.52661       1.57649      0.264708      0.103284     -0.302946      0.380576     -0.166435     -0.156931     0.0309826       1.25175       1.63783       1.68749       1.89780       1.94521       1.76580       1.67986       1.53755       1.34630       1.17753      0.961811      0.774838      0.642491      0.492408      0.372864      0.293694      0.212787      0.147410
  25   8 2181.7925    0.9007  0.7048  9.7377 -0.0007  0.0208   0.0211   0.0478    0.0645   0.0000   440.2360      -2.05592       17.0763      -1.96202      -1.67285       2.88890      0.234260      -3.97821      -2.03931      0.725362      0.703582      0.612510      0.835652   -0.00788827     -0.426740    -0.0231855      0.235587     -0.191137       1.34105       1.70407       1.93172       1.90279       2.05761       1.94201       1.76394       1.66860       1.34887       1.25092       1.09121      0.867754      0.704386      0.530238      0.405566      0.315882      0.219313      0.154921
  25   9 2340.5166    1.3002  0.8432 10.4245 -0.0022  0.0227   0.0286   0.0575    0.0711   0.0000   441.1867       1.08156       18.8295       3.27275      0.353018     -0.295635    -0.0741621      -1.16189      -2.76313     -0.870485      0.366942      -1.12827     -0.469510     -0.369662      0.153341     -0.285324    -0.0765726     0.0174263       1.37735       1.88725       1.87025       2.00954       2.02464       2.06305       1.90395       1.80051       1.56276       1.34765       1.12654      0.885369      0.758755      0.572907      0.489074      0.338133      0.246500      0.178472
  25  10 2494.4038    1.7301  1.0024 10.8717  0.0005  0.0251   0.0350   0.0610    0.0834   0.0000   437.6838       2.21363       13.1570       3.54126       1.51356      0.889298      -2.59307      0.946131      0.122421       2.67576      -1.33880      -1.52552     -0.281335      0.728938      0.307357     -0.376862    -0.0897448      0.191527       1.58090       2.16261       2.43150       2.59387       2.52121       2.45718       2.32939       2.06809       1.78904       1.54124       1.24961       1.02540      0.822015      0.652557      0.493707      0.367743      0.258870      0.181435
  25  11 2646.2691    2.2404  0.9799 11.5906 -0.0023  0.0257   0.0471   0.0615    0.0824   0.0000   438.5301     -0.841325       13.4689       5.42410      -4.83206      -2.23435     -0.420226      -2.63598      -1.36497     -0.516100      0.623251      -3.16187       1.76389      0.186960     0.0734615     -0.495219    -0.0717956      0.245097       1.53877       2.19796       2.34337       2.56722       2.56430       2.42085       2.25437       2.08958       1.78448       1.56072       1.29705       1.08075      0.840219      0.681155      0.488500      0.391814      0.261634      0.191127
  25  12 2797.4029    2.9149  0.8417 12.0044 -0.0006  0.0239   0.0638   0.0514    0.0749   0.0000   440.2983       1.10678       16.9379      -2.83840      -2.96704      -1.76449     0.0564999       3.74037      0.949446       1.88988      -1.91468      -1.14636      0.541124      0.207841     -0.826381      0.297539      0.501624     -0.108840       1.66503       2.42984       2.63432       2.61619       2.35575       2.06297       1.86898       1.88576       1.84685       1.73668       1.60206       1.36211       1.14036      0.856368      0.589332      0.422876      0.309293      0.203001
  25  13 2947.4598    3.4918  0.8312 12.5649 -0.0045  0.0212   0.0776   0.0557    0.0733   0.0000   437.6660       5.51609       16.7573       7.00354      0.816708       2.91380       2.31070       1.56576      -1.36478       1.72498      0.692773      -1.06740       1.09252      0.252964      0.259957    -0.0509211     0.0516126     0.0807067       1.33897       1.76619       2.03791       2.13729       2.04143       2.01462       1.91599       1.73305       1.50447       1.30444       1.09846      0.842507      0.708832      0.574329      0.407002      0.318912      0.225718      0.164381
  25  14 3096.1717    3.8625  0.9944 12.8712 -0.0002  0.0253   0.0827   0.0637    0.0885   0.0000   441.1769       5.67135       18.5525       3.59813       1.92399      -1.79729       2.88865       3.32336     -0.402888     -0.653409      0.988866      -3.08308       1.24079      0.989397      0.863373     -0.124005      0.397975     -0.547712       1.70647       2.14162       2.30735       2.52145       2.69824       2.50797       2.31811       2.01013       1.84621       1.65657       1.34271      0.996812      0.801751      0.664701      0.540565      0.389583      0.278823      0.197051
  25  15 3243.9171    3.4909  1.2846 12.7825 -0.0007  0.0327   0.0710   0.0803    0.0871   0.0000   439.3854       3.66301       14.0570       3.22629      -4.89411      -4.31360       1.05318       1.77909      -4.08291       1.05157      -1.15722       1.24448     -0.314944     -0.238111     -0.392423      0.544865    -0.0682597      0.135279       2.12009       3.05467       3.25261       3.67868       3.60660       3.48019       3.03940       2.80712       2.41560       2.04090       1.69372       1.42226       1.07979      0.853674      0.649827      0.447493      0.343252      0.237000
  25  16 3391.0837    3.0905  1.8640 12.3689 -0.0055  0.0369   0.0520   0.0981    0.0603   0.0000   438.4687       3.46083       11.5363       3.19163       4.79126       5.73890      -6.50221      -1.36966      -1.95596       1.63576      -5.32252      0.477740     0.0203758      -1.71960      0.396818    -0.0723334     -0.387215     -0.181628       2.29500       3.14970       3.34307       3.46894       3.51489       3.44223       3.29390       2.96267       2.57467       2.17977       1.84463       1.49475       1.19644      0.975365      0.738923      0.535468      0.407135      0.284394
  25  17 3538.0741    2.5246  2.5492 11.9200 -0.0039  0.0447   0.0362   0.1123    0.0471   0.0000   436.3665       3.76842       9.60495       5.56630       1.15247      -6.76695       2.24030       2.83056      -1.30339      -1.31237      -2.95684       2.48193      -1.20484      0.936656       1.44023      0.402968     -0.707836   -0.00117089       2.82751       3.52049       4.07219       4.17890       4.11158       4.13693       3.93817       3.45578       3.05771       2.71131       2.25592       1.77083       1.54698       1.17135      0.884308      0.678187      0.497028      0.357911
  25  18 3684.8775    2.0361  4.5338 11.1464 -0.0012  0.0606   0.0230   0.1606    0.0391   0.0000   433.3916       13.5151       17.9218      -4.85854       2.20221       8.51034      -1.48115      -8.71997      -1.27124     -0.179143     -0.234821      -1.91517      -1.10689       2.11409       1.51002      -1.95499      -1.15205     -0.345294       3.71267       4.87633       5.36406       5.72359       5.78075       5.44657       5.22964       4.68430       4.22113       3.64095       3.06684       2.57371       2.06544       1.61836       1.22110      0.924324      0.653677      0.469328
  25  19 3831.2103    1.7307  6.2989 10.7201 -0.0027  0.0765   0.0184   0.2103    0.0394   0.0000   442.0102       12.6843       12.6933       17.9945      -1.73347       7.79723      -3.42058     -0.882621       13.9350      -4.68170      -2.91621      -5.69834       5.48088     -0.876507      -4.35131      0.688105      0.848844      0.390309       4.63579       5.98471       7.01006       6.97443       7.29903       6.92847       6.34960       6.07078       5.23897       4.63911       3.91375       3.24293       2.63385       2.02118       1.57092       1.17919      0.834847      0.594576
  25  20 3977.5319    1.4040  8.2538 10.4354 -0.0012  0.0973   0.0152   0.2764    0.0372   0.0000   451.4892      -5.34662       13.1782       1.77428      -3.74714      -3.87205       10.5968       14.1103      -1.25730      -11.9732       7.17768      -5.63471       3.13195      -4.18993       1.58312      -2.99338       1.11630     0.0904412       5.92694       7.80396       8.89865       9.25117       9.26435       9.00018       8.41908       7.67938       6.84300       5.81415       4.99302       4.06836       3.34440       2.55321       2.01768       1.47009       1.06018      0.755170
  25  21 4123.8224    1.1896 10.3776 10.1845 -0.0005  0.1225   0.0127   0.3435    0.0342   0.0000   445.6599      0.537028       18.3250       12.2974       25.7032      -4.00840      -3.36324       12.7491       10.4031      -10.7845      -11.2192       5.31411      0.577581      -1.57622      0.973889      -1.11028       3.74820      -1.20428       7.32489       9.97946       10.8894       11.5398       11.5562       11.0412       10.3982       9.65897       8.50537       7.45741       6.22997       5.25095       4.21282       3.28038       2.54898       1.88083       1.35026      0.948754
  25  22 4269.9252    0.9504 11.5874 10.0982  0.0008  0.1551   0.0113   0.4286    0.0318   0.0000   443.8948      -3.38906      -8.34553      -12.2133       2.72900      -20.5017      -10.5773       10.5014      -9.20836      -10.5009       2.34972       12.1678       6.64088      -1.26789      -3.27633      -1.40782       2.15915      0.473797       8.98437       12.3445       13.4655       14.3207       14.2882       13.8911       13.0571       12.0768       10.5281       9.23548       7.88130       6.54255       5.29377       4.07390       3.24232       2.35348       1.66467       1.19379
  25  23 4415.3577    0.7467 14.0748 10.0041  0.0045  0.2130   0.0092   0.5692    0.0268   0.0000   427.4562       20.1747      -6.26568       7.47312       10.8796      -9.80035      -7.81186       1.36939      -12.8420      -15.9027      -16.1697       9.89494       17.7624      -4.20775      -6.89677    -0.0199536       2.93684     -0.279504       12.6241       16.5734       18.9397       19.6985       19.8041       19.3028       18.1697       16.5383       14.6939       12.8200       10.7700       9.05698       7.29400       5.74532       4.45480       3.28818       2.30743       1.68018
  26   5 1694.0458    0.3067  0.2561  8.9267 -0.0047  0.0148   0.0127   0.0307    0.0355   0.0000   439.9491      -1.82625       20.3295      0.906085      -2.22747     -0.389468       1.89969     -0.408557      -1.50756      0.765498      0.118492      0.368541     -0.580844      0.153262    -0.0856395     -0.358441    0.00242117     0.0613308      0.941583       1.39866       1.44939       1.46933       1.23047       1.24329       1.16418       1.12563       1.05843      0.990857      0.852553      0.739762      0.594683      0.473968      0.323761      0.251256      0.183628      0.129442
  26   7 2039.7530    0.6435  0.6354  9.4708 -0.0014  0.0209   0.0164   0.0482    0.0553   0.0000   439.8371      0.461671       20.7710       1.77440      -4.51951      -1.60162      -1.29262     -0.865423       1.30961     -0.618417      0.682614      -1.00391       1.25505      0.647075     -0.425335      0.289610      0.223319      0.134189       1.31372       1.70412       1.77449       1.81978       1.87100       1.85911       1.80300       1.70565       1.44922       1.23063       1.06871      0.820329      0.711861      0.557550      0.428574      0.334062      0.259499      0.190336
  26   8 2206.0751    0.9354  0.8138  9.9158 -0.0036  0.0235   0.0209   0.0547    0.0669   0.0000   438.5122       1.08073       19.1513       1.04999      0.285850      -1.51915      -4.31484       2.43674       2.50343     0.0338151      0.366369      -1.84433      -1.46493      0.117196     -0.145578      0.152546      0.223841     0.0574523       1.32574       1.81776       1.89767       2.02405       1.99358       1.97922       1.93497       1.79084       1.54300       1.33790       1.17258      0.913882      0.757685      0.601036      0.492676      0.366834      0.265930      0.204125
  26   9 2366.0688    1.3106  0.9027 10.4399 -0.0014  0.0229   0.0275   0.0595    0.0693   0.0000   439.1740      -1.52024       18.4560       3.56216      -3.42310       1.41160     -0.789813      0.990184       1.42634     -0.795834       2.33460       2.51163     -0.442377      -1.63204     -0.485766      0.266764      0.188070     -0.173052       1.44333       1.90527       2.04507       2.19774       2.26266       2.17678       2.06538       1.86493       1.66222       1.39449       1.14772      0.964040      0.787743      0.640231      0.471402      0.349207      0.261883      0.194783
  26  10 2521.2409    1.7278  0.8987 11.1597 -0.0032  0.0233   0.0371   0.0586    0.0707   0.0000   440.1510       2.24006       12.4372       5.19611      -3.37475      0.681114      -1.60531       1.54932      0.208416       1.57938       1.05260     -0.434979      0.139297     -0.389984      0.302012     -0.649837     0.0742609      0.156091       1.57954       2.11125       2.25426       2.31582       2.26719       2.04833       1.91017       1.85333       1.71217       1.56854       1.36356       1.12315      0.913038      0.735170      0.531031      0.410589      0.297560      0.202376
  26  12 2826.5864    3.0177  0.8902 12.0633 -0.0022  0.0225   0.0647   0.0591    0.0809   0.0000   440.6181       5.09449       17.4127       4.20011      0.675730       1.56028     -0.129791      -2.10454     -0.558104       1.84945       2.25487     -0.589612     -0.829517      -1.13986     -0.861176    0.00226291      0.281732    -0.0163640       1.51862       2.06282       2.14243       2.24629       2.24308       2.25248       2.14590       2.06856       1.74676       1.49963       1.16136      0.945360      0.718179      0.611644      0.498214      0.386703      0.292660      0.212732
  26  13 2977.4931    3.5613  0.8255 12.5930  0.0002  0.0226   0.0766   0.0529    0.0717   0.0000   438.4575       2.55408       13.4897       6.00948      -2.29333      0.277066      -1.41664      0.525857     -0.901434     -0.609227       1.77622     -0.771700      -1.76401    0.00685912      0.127129     -0.324001     0.0195622     -0.397497       1.31349       1.94599       1.95029       2.18887       2.04042       2.07441       1.78919       1.74218       1.48864       1.40830       1.19395       1.01711      0.827235      0.674947      0.475699      0.381096      0.245224      0.182924
  26  14 3126.9518    3.7540  1.0573 12.7847 -0.0024  0.0249   0.0756   0.0657    0.0842   0.0000   438.2360       5.40485       13.2163       7.12063     -0.890804       2.45759       2.24207      -2.52302      -1.68672      0.674958     0.0113036     -0.179867      0.494894     -0.400240      0.651273      0.481894    -0.0458232     -0.283132       1.52147       1.99127       2.21156       2.31221       2.44540       2.27875       2.13398       1.94979       1.75634       1.51062       1.28037       1.04303      0.861755      0.688857      0.490737      0.405354      0.301258      0.215456
  26  15 3275.3717    3.5752  1.2850 12.9110  0.0000  0.0305   0.0714   0.0795    0.0786   0.0000   438.5823       7.78266       18.7651       7.62824     -0.636861      -4.44478       1.57134       2.39111      -4.35459     -0.275981      0.128727      -1.71433      -1.41969      0.539693      0.462350     -0.580456      0.430245     -0.349016       1.81179       2.38084       2.70610       2.74040       2.95882       2.66887       2.58985       2.29854       2.00781       1.96108       1.56324       1.26811       1.06311      0.806511      0.632128      0.513658      0.352446      0.259131
  26  16 3423.3479    2.9906  2.2046 11.8594  0.0013  0.0379   0.0433   0.1004    0.0703   0.0000   440.6803       4.76198       9.24427       7.40578      -1.92706       1.52564       1.11443       4.01099      -2.03011      -1.33099       1.38868      -2.11849      -1.32865      0.215995      0.251130      0.834930      0.162893     -0.212905       2.19630       3.01675       3.23612       3.41364       3.48585       3.41015       3.11110       2.98434       2.56222       2.23353       1.92270       1.61555       1.29203       1.02737      0.781703      0.602713      0.433853      0.315889
  26  17 3571.0225    2.3016  3.0377 11.7237 -0.0002  0.0487   0.0306   0.1294    0.0448   0.0000   440.0446       4.99330       17.5636       11.0971       3.49521      -2.24792      0.538432      -5.04715       3.88862      -2.23818       1.36132       2.84853      -1.99342     -0.775346   -0.00180358   -0.00460753      0.215344      0.146297       2.89055       3.98063       4.40060       4.37232       4.52116       4.25124       4.14204       3.84651       3.43171       3.01401       2.53203       2.07744       1.69607       1.36293       1.04634      0.788399      0.592581      0.415235
  26  18 3718.4314    1.9436  4.9733 11.0309 -0.0020  0.0643   0.0211   0.1733    0.0392   0.0000   444.0547       8.08191       14.8672       2.46504       9.05537      -7.60449      -7.38453       5.65921       1.87434     0.0514797      -6.21601     -0.237741      -3.91107      -2.79496       1.15002      0.322151     -0.561261      0.679189       3.63807       5.09964       5.52781       5.74441       5.85845       5.71194       5.50437       4.92442       4.39291       3.83833       3.25313       2.73494       2.23582       1.76727       1.35528       1.03648      0.726697      0.537313
  26  19 3865.2622    1.5673  5.8823 10.8572 -0.0028  0.0775   0.0177   0.2056    0.0354   0.0000   438.7679       31.2310       21.4595      -11.6927      -4.85702       6.82718       5.74361      -1.07680       1.55963      -1.70819      -10.0014      -1.75126      -4.45759      0.213321      0.932790     -0.777826      -2.04764      -1.01274       4.43333       5.88925       6.80513       6.92580       7.03026       6.94012       6.26793       5.98671       5.32263       4.60302       4.01800       3.25938       2.65606       2.15257       1.61767       1.26451      0.899990      0.645937
  26  20 4012.0714    1.3388  8.4865 10.4218 -0.0029  0.1000   0.0143   0.2780    0.0355   0.0000   436.5131       14.4306       25.2263       17.0344       2.46456      0.557937       10.6361       3.57535       6.20302      -8.18007      -16.7811      -5.53935      -1.95069       2.50578      0.266740      0.575642      -2.22293      -1.65896       5.80036       8.00004       8.49609       9.31215       9.08843       8.97454       8.47340       7.62517       6.94822       6.04080       5.32144       4.29888       3.50512       2.78962       2.16458       1.64371       1.17623      0.863640
  26  21 4158.8666    1.0821 10.2932 10.2659 -0.0009  0.1285   0.0123   0.3578    0.0323   0.0000   432.8829       14.0940       23.5667       10.1857      -8.77225       7.01671     -0.729144      -3.57533       22.3157      -2.22220       13.4538      -1.22155      -2.11181      -3.86200       1.42526       3.66367      -2.31398      -2.44822       7.46849       10.0832       11.2321       11.7678       11.6803       11.5020       10.7879       10.0336       8.86720       7.85524       6.66925       5.56996       4.61983       3.66154       2.81350       2.13060       1.51963       1.10199
  26  22 4305.2237    0.9143 12.6870 10.0767  0.0002  0.1650   0.0100   0.4506    0.0290   0.0000   426.0789       23.4462       16.2823      -23.9001       20.0101       16.7299       24.2385      -26.6718       12.7885       3.63446       5.31402      -6.99615       3.04669      -1.23952    -0.0898200       3.32962      -4.31847      -1.21831       9.61867       12.7349       14.3905       14.8483       15.1563       14.6577       14.0297       12.8178       11.3995       10.0990       8.52471       7.06464       5.77394       4.65509       3.55102       2.76107       1.99492       1.44404
  26  23 4452.0831    0.7242 14.2233  9.9777 -0.0026  0.2116   0.0086   0.5646    0.0258   0.0000   436.3387      -4.87461       52.1063      -44.8144       1.81448       33.7411      -14.4769      -17.9057       27.5647      0.786061       3.12047      -1.30335      -8.60733    -0.0711465       19.7545      0.957695      -5.56565      -3.54520       12.0529       16.1898       17.9952       18.9809       19.1486       18.8040       17.7672       16.2332       14.4476       12.8342       11.0209       8.86390       7.47506       5.88295       4.54012       3.53288       2.53306       1.84013
  27   7 2062.0422    0.7104  0.6742  9.5127  0.0010  0.0192   0.0168   0.0489    0.0575   0.0000   441.4890     0.0839597       17.5466       1.17195     -0.695044     -0.262530      -2.18642     -0.873004     -0.970896     -0.325420     -0.403344     -0.781825     -0.868274       1.65222     -0.198060      0.192534      0.185306     -0.102011       1.18667       1.57704       1.80382       1.91594       1.85453       1.80259       1.73574       1.62195       1.40461       1.26615       1.09270      0.834536      0.687076      0.561070      0.425326      0.337252      0.256283      0.198103
  27   8 2229.7228    1.0113  0.7828 10.0736  0.0005  0.0219   0.0223   0.0527    0.0656   0.0000   440.4559      -2.56917       14.7275       3.79581      -1.12221      -2.57981     -0.953316     -0.927216      -1.14455    -0.0614400      0.219150     -0.264744      0.130079     -0.253707    -0.0844703    -0.0242435     -0.148817    -0.0595202       1.30813       1.83003       1.85042       2.08321       2.02775       2.10339       1.89746       1.74426       1.54726       1.35469       1.16494      0.942535      0.759985      0.607586      0.476978      0.369111      0.280365      0.201631
  27  10 2547.5358    1.9043  0.9186 11.1654  0.0003  0.0234   0.0383   0.0562    0.0747   0.0000   442.5100       2.38490       12.0576      -1.08699       1.17675      -1.75279      0.538123     -0.940502     -0.748244      -2.43402     -0.438944     -0.103751      -1.62271      0.421237     -0.194417     -0.399485    -0.0264240     -0.137416       1.32343       1.76785       1.99368       2.10070       2.17045       1.97793       1.93016       1.78676       1.63741       1.40366       1.15377      0.974598      0.817620      0.643989      0.485889      0.383964      0.289550      0.221913
  27  11 2702.1297    2.4519  0.9320 11.8048 -0.0037  0.0235   0.0499   0.0566    0.0736   0.0000   439.1037       2.35335       11.8618       3.80876      -1.92771       2.05927      -3.93222      -4.06289      0.963748     -0.323894      -1.82724      -1.65218       1.34923     -0.727781     -0.628027     -0.568416      0.139492   -0.00314191       1.36926       1.81708       2.00904       1.97535       2.10661       2.06599       1.92441       1.90730       1.50261       1.44146       1.15856       1.03163      0.818089      0.641915      0.508404      0.394443      0.289198      0.224271
  27  12 2855.4315    3.2375  0.7928 12.3025 -0.0025  0.0211   0.0694   0.0491    0.0753   0.0000   439.8220       2.07350       16.8762       2.49328      -2.21328       1.60870      -1.40598     -0.883665      0.387075       2.62726      0.355845      -2.42730       1.36343     -0.743282     -0.863252    -0.0528888      0.737375      0.336956       1.25798       1.70370       1.73350       1.87849       1.83167       1.77629       1.69916       1.71393       1.43594       1.31591       1.07495      0.973191      0.739458      0.623355      0.449055      0.380616      0.285366      0.207172
  27  13 3007.0546    3.7683  0.8348 12.5265 -0.0024  0.0211   0.0776   0.0505    0.0731   0.0000   442.8642       2.65729       17.7131       4.06409      -2.79668      -1.89581       1.04361     -0.228286     -0.414177      0.438409       1.37810     -0.253500      0.714165       1.04639     -0.385849    -0.0907390      0.279929     0.0648220       1.33923       1.82507       1.99115       2.27456       2.24131       2.12148       2.05132       1.82073       1.57075       1.34236       1.11485      0.896722      0.730574      0.566636      0.446910      0.349357      0.252091      0.183279
  27  14 3157.2828    3.8775  1.0343 12.8498  0.0009  0.0247   0.0777   0.0623    0.0763   0.0000   438.1943       9.08555       10.4407       2.60656      -1.65532      -2.96395      -1.62713       3.27626      -2.43433      -3.67124     0.0935334      -2.18180     -0.191807    -0.0660424      -1.01382     -0.145957      0.412791     0.0666583       1.42308       1.95372       2.11131       2.23222       2.28817       2.12328       2.13151       1.86051       1.75925       1.48356       1.24167       1.07913      0.871581      0.712101      0.530670      0.420832      0.300388      0.229756
  27  15 3306.5513    3.4315  1.3418 12.7113 -0.0013  0.0296   0.0648   0.0816    0.0749   0.0000   438.4696       8.47937       12.0689       2.25136      -2.92866       2.11243      0.655766      0.687141     -0.754806      -5.31601       5.33713      -2.51782      -1.13017     -0.292734     -0.225942      0.204520      0.479683     -0.417601       1.63368       2.26898       2.44580       2.59140       2.71455       2.53046       2.53379       2.19815       2.00105       1.75204       1.53929       1.25486       1.00055      0.844399      0.643836      0.497124      0.351279      0.268640
  27  16 3455.1471    2.8121  2.1037 12.2430 -0.0012  0.0387   0.0454   0.1041    0.0605   0.0000   441.9863       14.4645       8.72939       6.61939      -1.02670       4.36143      0.448757       1.70870      -2.20100      -1.41948      -1.63447     -0.603340      -1.25006      -2.34635      -1.12389      0.624660      0.117385     -0.442476       2.24500       3.07001       3.41186       3.64129       3.58042       3.58027       3.34831       3.02069       2.73361       2.38373       2.03756       1.68078       1.38086       1.08756      0.848689      0.663986      0.489837      0.354811
  27  17 3603.5421    2.3076  3.5194 11.4105 -0.0018  0.0499   0.0275   0.1359    0.0453   0.0000   437.3198       1.34329       5.71866       2.30943       9.73776      -3.84671      -4.75375       4.69893      -5.02418      -6.01183       5.36904    -0.0137107      0.167225      0.167107      0.288993      -1.94782     -0.528493     -0.115106       2.79492       3.76889       4.34105       4.37935       4.60551       4.45952       4.18964       3.89404       3.43694       2.99424       2.55224       2.10902       1.74002       1.40538       1.09516      0.841132      0.609049      0.438553
  27  18 3751.6325    1.8901  5.2068 10.9901 -0.0026  0.0639   0.0201   0.1779    0.0372   0.0000   444.7611       4.77542       19.2842       2.35872       9.55152      -6.36012      -8.02722       4.82823       1.53019      -3.78295      -12.2699      -7.60519       3.29468      -6.44614      -3.37103      0.377178      0.926234     -0.517574       3.61630       4.82794       5.31915       5.63980       5.54582       5.56117       5.24010       4.81014       4.38616       3.88036       3.31757       2.83108       2.28825       1.82657       1.44493       1.12076      0.808187      0.609347
  27  19 3899.2325    1.5219  7.2604 10.6418  0.0001  0.0849   0.0160   0.2361    0.0348   0.0000   432.2461      0.815923       13.0802      -2.62314       2.18650       12.3380      -8.86579       1.39518       4.82387      -1.09373      0.216863      -8.57716      -3.60077     -0.966117      0.499546      -1.69230     -0.617490     -0.472139       4.85584       6.58834       7.33589       7.50927       7.66839       7.34066       7.06190       6.47947       5.96964       5.17840       4.49980       3.74992       3.10529       2.47361       1.93778       1.47567       1.09407      0.805572
  27  20 4046.6271    1.2608  9.2362 10.4161 -0.0011  0.1086   0.0138   0.3095    0.0332   0.0000   447.1204       6.58501     0.0191314       1.62435       26.4434       1.63904      -9.85565       1.66197      -5.08073       5.35669       2.87624      -4.19836     -0.445586      -1.69995      -1.46318       1.10223   -0.00627604      0.696997       6.18233       8.39202       9.46228       9.87700       10.2655       9.62687       9.31278       8.41297       7.57754       6.72486       5.64458       4.79057       3.88247       3.16780       2.40646       1.89266       1.35891       1.00009
  27  21 4193.7714    1.0340 11.7262 10.2534  0.0005  0.1498   0.0116   0.4055    0.0300   0.0000   456.2285       16.2938      -19.1447       25.1019       16.5662      -5.94189       19.1466       6.31073      -24.2565      -8.62327      -2.50683     0.0647167      -2.50824      -5.09290      0.602313       1.74146      -1.95517      -1.80760       8.27786       11.1783       12.3782       13.3038       13.3212       13.0980       12.2085       11.3842       10.2870       8.93004       7.88089       6.47157       5.39498       4.33496       3.32951       2.61617       1.87453       1.39623
  27  23 4487.2476    0.7012 16.6821  9.8822 -0.0051  0.2480   0.0072   0.6179    0.0235   0.0000   423.1881      -12.7352       7.16668       5.24282       3.00265       3.58728       20.5621       16.5750    -0.0752609      -11.5100      -14.7183      -13.3208       10.3273       16.4162     -0.296803     -0.555712     -0.700755      -1.86363       13.5727       18.1548       20.2732       21.4320       21.5817       21.0104       20.1422       18.5617       16.9497       14.6450       13.0019       10.8598       8.97204       7.16084       5.73213       4.34647       3.16690       2.31591
  28   5 1732.7456    0.3291  0.2713  8.9442 -0.0063  0.0149   0.0126   0.0295    0.0361   0.0000   441.1730      -1.40476       17.9325       1.36423      -3.69173       1.25220     -0.708401      -2.37325     -0.544758     -0.279291     0.0945734     0.0293270      0.120419     -0.327229     -0.275077      0.227735     0.0696047    -0.0562405      0.924748       1.11239       1.19783       1.19744       1.17489       1.33264       1.26100       1.17784       1.05737      0.883392      0.777464      0.606391      0.549843      0.418268      0.349397      0.280271      0.218280      0.152784
  28   6 1910.1335    0.4671  0.4772  9.1760 -0.0034  0.0172   0.0131   0.0392    0.0459   0.0000   440.7006     -0.363786       17.8176     -0.646786       1.06900       1.06616      -1.88798     -0.585187   -0.00745219     -0.574817     0.0452675      0.953682      0.275766     -0.165042   -0.00738013      0.554604     -0.246796    -0.0266076       1.00833       1.31192       1.41877       1.55351       1.46616       1.43238       1.38529       1.29124       1.13844       1.07339      0.939263      0.784716      0.669318      0.509862      0.437675      0.310424      0.240891      0.175193
  28   7 2083.8880    0.7071  0.7169  9.5745 -0.0054  0.0213   0.0163   0.0513    0.0597   0.0000   440.9445      0.333794       17.3512      -1.47595     -0.930107     -0.705467       2.06633      0.541098     -0.844419       2.48494     0.0415155      0.491219      0.980032     0.0808581      -1.15709     -0.183274      0.327427     -0.153118       1.19763       1.64724       1.76910       1.92629       1.96935       1.90007       1.82154       1.68229       1.44723       1.34673       1.05384      0.907283      0.763482      0.607186      0.499532      0.345229      0.275653      0.210348
  28   8 2252.8555    1.0039  0.8613 10.2731 -0.0015  0.0233   0.0216   0.0574    0.0598   0.0000   440.8216      -1.16475       18.5653       1.57036       1.34516       6.40882     -0.897946    -0.0175802      0.809331     -0.426978      -1.65427      0.928918      0.218623     -0.373124       1.22508     -0.278753    0.00265972     0.0438066       1.38554       1.81040       1.86440       1.89108       1.93359       1.94221       1.86081       1.87612       1.62846       1.43787       1.18401      0.948796      0.828689      0.650031      0.563015      0.413211      0.322660      0.248491
  28   9 2415.3085    1.4465  0.9038 10.9259 -0.0013  0.0241   0.0300   0.0568    0.0641   0.0000   441.0497       2.46171       15.9440      -2.22642      -4.85189       2.71231      -1.79093     -0.196539       3.47869     -0.975902    -0.0736265       1.70468     -0.282922       1.15753     -0.867588    -0.0886790    -0.0796945    -0.0695751       1.32393       1.82047       1.91509       2.13135       2.07462       2.03046       1.95857       1.85847       1.57221       1.52528       1.17787       1.05786      0.844832      0.713206      0.514608      0.421106      0.322966      0.252357
  28  10 2573.3986    2.0032  0.9713 11.3245  0.0014  0.0230   0.0404   0.0595    0.0745   0.0000   440.2338       2.14437       15.0585       4.47370      -4.08548       1.63683     -0.467078      -4.26351      -2.09465      0.981024       1.10460     -0.842214     -0.787461     -0.250130      0.368053     -0.258992      0.559722    -0.0947371       1.24978       1.73681       1.80204       1.97063       1.93119       1.96741       1.80758       1.71285       1.58091       1.40150       1.18244      0.964604      0.843852      0.654158      0.525537      0.401289      0.314738      0.232199
  28  11 2729.3404    2.5386  0.9593 11.7631 -0.0022  0.0224   0.0493   0.0576    0.0745   0.0000   441.3457       5.19086       13.7440     -0.354497      -1.60856       1.85636      0.371875       1.30505      -1.38915      -2.64219       1.03468      0.311789       1.63455      -1.06678     0.0858531     -0.227365    -0.0380926     -0.322804       1.30551       1.74184       1.88103       1.94921       1.92168       1.83954       1.85910       1.74929       1.59548       1.36715       1.22520      0.992275      0.826331      0.661469      0.529781      0.426564      0.312990      0.243312
  28  12 2883.7694    3.1699  1.0514 12.2533 -0.0004  0.0253   0.0597   0.0621    0.0828   0.0000   440.4124       4.02316       10.2984       5.46178     -0.103995      0.918504     -0.305190      -1.92608      0.129182      -1.13056     -0.565329      -1.33921     -0.261751      0.163773      0.202318      0.386350    -0.0460932     -0.321980       1.29763       1.87602       1.98714       2.06504       2.24657       2.06472       1.97811       1.82114       1.65618       1.48197       1.33598       1.06534      0.909293      0.696137      0.547221      0.433830      0.341779      0.242924
  28  13 3036.2721    3.7422  0.9276 12.6011 -0.0057  0.0221   0.0742   0.0561    0.0796   0.0000   436.5825       3.74330       15.0432      0.772069       2.20254     0.0539358      -1.16708      0.929741       2.76574      -3.61402      -1.41745     -0.681174      0.802646     -0.176569      0.280105     -0.857929     -0.250876      0.571496       1.31593       1.74472       1.88788       2.05329       2.11329       2.10098       1.91236       1.81450       1.62916       1.42344       1.17155      0.937667      0.767440      0.634554      0.515033      0.400166      0.290809      0.220967
  28  14 3187.2230    3.8295  1.0676 13.0466 -0.0013  0.0255   0.0741   0.0645    0.0678   0.0000   439.9992       5.55229       12.9478       8.29803     -0.183752      -1.48013     -0.194139       1.27095      -1.34741       1.18587     0.0188234      -1.36649     -0.545465     -0.771325      0.120717      0.276662    -0.0681237     -0.351775       1.47703       1.94459       2.17650       2.26878       2.32858       2.21671       2.25362       1.98097       1.78092       1.54671       1.34781       1.06001      0.922979      0.710787      0.584115      0.457982      0.343959      0.242539
  28  15 3337.2982    3.2937  1.7032 12.4495  0.0010  0.0327   0.0536   0.0863    0.0628   0.0000   437.2196       8.38236       10.5262       2.67974      0.704724       2.78626      -4.64127     0.0703792       2.07961     -0.105697       2.31855      -3.15524       1.44850    -0.0770207      0.202846      -1.20711      0.413874     0.0677349       1.75253       2.45933       2.69938       2.79846       2.88566       2.78317       2.67589       2.52847       2.23387       1.97634       1.69402       1.41222       1.21065      0.981763      0.761336      0.573657      0.433310      0.320750
  28  16 3486.8183    2.7660  2.3532 12.0660  0.0002  0.0397   0.0404   0.1068    0.0576   0.0000   438.5196       6.72720       10.4524       2.38348      -2.02526       1.62610      -2.40561      -3.39404       2.61830      -4.04028      -1.44569      -1.11996     0.0531555      0.409752      0.636425     -0.147536      0.580191     -0.366432       2.18287       2.93195       3.32469       3.47552       3.63760       3.55321       3.24027       3.12534       2.73878       2.39101       2.12578       1.68408       1.42596       1.20352      0.890427      0.723920      0.516978      0.394315
  28  17 3635.7775    2.2033  3.9600 11.3491 -0.0044  0.0532   0.0254   0.1458    0.0431   0.0000   442.3800       8.73072       3.08314       7.52199       1.50728      -5.74246      -8.63982       2.05404      -9.02526      -6.10420       8.63080       2.53748     -0.595557       1.13362     -0.612259     -0.532830     -0.267240     -0.190608       2.85204       3.90498       4.33797       4.55721       4.56901       4.52737       4.31804       3.92570       3.65888       3.11603       2.82227       2.34244       1.96867       1.58400       1.25215      0.948988      0.714452      0.521095
  28  18 3784.4415    1.7996  5.8838 10.8703 -0.0007  0.0686   0.0182   0.1883    0.0363   0.0000   438.0150       8.24529       15.1364       11.5928      -13.0169       11.6740      -6.17914      -2.71499      -7.60783      0.359116      -1.72879       3.32342      -1.70618      0.177623      0.745302     -0.310138     -0.248391      0.479651       3.79388       5.03012       5.57062       5.90255       6.09295       5.91257       5.60424       5.21557       4.69854       4.15568       3.56083       3.00558       2.50872       2.00066       1.56402       1.25302      0.929299      0.702486
  28  19 3932.7359    1.4728  7.4378 10.6172  0.0004  0.0852   0.0153   0.2395    0.0344   0.0000   441.9992       14.7071       14.4230       17.3181       3.67588       6.18277       6.20756       1.36022      -6.83979       4.53933       12.7431     -0.398676      0.489562       1.09214      0.902508       1.30802     -0.569011       1.25154       4.78997       6.29931       7.13798       7.63658       7.43535       7.35091       7.04269       6.42986       5.98171       5.31651       4.48486       3.80883       3.17320       2.56767       1.99688       1.57667       1.18470      0.877345
  28  20 4080.5632    1.2055  9.8763 10.3728  0.0004  0.1154   0.0129   0.3181    0.0326   0.0000   441.6035       15.4095       16.6434      -1.82208       3.20856     -0.462125      -7.70305       6.33034     -0.885718      -8.83873       3.23085      -6.63351      -2.56071      -3.05343       2.43636       1.05206      -2.35722      0.414306       6.21193       8.16303       9.30737       9.68436       9.97598       9.75535       9.12445       8.66987       7.80102       6.86421       5.98163       5.05312       4.15834       3.43478       2.66154       2.09944       1.56250       1.15422
  28  21 4228.2801    0.9784 11.9004 10.2437 -0.0007  0.1476   0.0107   0.4185    0.0287   0.0000   436.5487       26.6537       12.5783       15.0466       26.4957       12.4639      -9.86846       4.22136       8.89914       8.34135       7.35203      -3.51973      -1.04538      -3.01543       2.71877      -2.51237       1.00488    -0.0761973       7.97381       10.6193       11.7157       12.4839       12.6260       12.2285       11.8858       11.0671       9.99385       8.90371       7.63907       6.51553       5.43722       4.34264       3.49967       2.72904       2.01186       1.51475
  28  22 4376.0045    0.8145 14.2475 10.0418 -0.0065  0.1942   0.0083   0.5039    0.0254   0.0000   448.7459      -15.5844       20.1354       12.3457      -13.0174      -21.0301       34.5535       13.4743      -39.0194      -6.93426      -11.4570      -11.8902      0.223833      -5.53919       9.36514     -0.941432      -1.51879     -0.595308       10.4088       13.8620       15.9179       16.5248       16.8001       16.3800       15.7027       14.5497       13.1844       11.8270       10.1025       8.50736       7.28207       5.82472       4.54807       3.57341       2.61845       1.96122
  28  23 4522.3452    0.6837 16.6319  9.8529  0.0014  0.2446   0.0071   0.5986    0.0231   0.0000   461.8850       5.60338      -69.0917      -14.8457       28.3791      -2.86220      -18.7747      -20.7577       30.2101       28.1982      -34.6717      -5.72832       7.01432     -0.908957     -0.841721       7.74689      -5.20369     -0.728597       12.8581       17.1428       19.4331       20.2990       21.0431       20.5928       19.6284       18.2107       16.2669       14.7211       12.4729       10.6325       8.82351       7.22370       5.82933       4.44118       3.21173       2.39962
  29   5 1751.5605    0.3410  0.3575  8.9485 -0.0033  0.0151   0.0113   0.0350    0.0376   0.0000   441.4571       1.09555       17.9569       1.26461      -1.48539      0.206057      0.705074      -1.00442       1.49069     -0.411622      0.718654      -1.03332     -0.728849      0.285485     -0.140040     -0.558287     -0.278394      0.372604      0.829063       1.06072       1.15479       1.24549       1.26953       1.19901       1.22914       1.17352       1.04065      0.877847      0.761824      0.659177      0.533475      0.494541      0.362498      0.264462      0.223590      0.173543
  29   6 1930.1953    0.5395  0.4866  9.2879 -0.0050  0.0175   0.0145   0.0392    0.0471   0.0000   441.1430      -1.88555       19.4133     -0.429995     -0.450935     -0.641927      -1.93460     -0.543153      -1.33977       1.15712     0.0489684    -0.0809580       1.28361      0.312039     0.0692004     -0.292565      0.157035    -0.0461311      0.960699       1.15673       1.30007       1.47671       1.42907       1.40886       1.40751       1.31648       1.05102       1.00030      0.882426      0.736208      0.605609      0.479745      0.385482      0.296485      0.234259      0.175707
  29   7 2105.3065    0.7465  0.6943  9.5516 -0.0022  0.0204   0.0164   0.0454    0.0588   0.0000   439.3179       3.71035       18.5321      0.302051      -5.27403       2.31356       3.44146      -2.37318       1.13797     -0.731194      0.717194      0.416525      0.900017     -0.440520     -0.287938     -0.192741      0.142469    -0.0916938       1.05932       1.39387       1.45918       1.66923       1.71531       1.54455       1.53091       1.44116       1.38188       1.13712       1.04125      0.887468      0.751848      0.601392      0.468898      0.380964      0.294945      0.219334
  29   8 2275.3363    1.1085  0.8857 10.2749 -0.0006  0.0233   0.0226   0.0559    0.0643   0.0000   439.2737      0.952422       18.9868      -3.08599      -2.34784       1.19029       1.31862      -2.98832     -0.641868      -1.52290     -0.403732      0.630809     -0.385840    -0.0976701      0.147967     -0.121827     0.0610851    -0.0178950       1.17266       1.56781       1.71609       1.92424       1.84471       1.97778       1.77294       1.75937       1.40516       1.32578       1.16330      0.985285      0.786428      0.654395      0.524178      0.406009      0.305061      0.243479
  29   9 2439.0305    1.5865  0.9431 10.9689 -0.0057  0.0230   0.0319   0.0595    0.0690   0.0000   440.4361     -0.619382       15.9235       2.02668      -2.68871      0.249879       4.81745      0.684512     -0.526525      -2.46849      -2.15290      0.378783     -0.526089      -1.14387      0.571800      0.319696      0.542918     -0.370765       1.26077       1.68311       1.80162       2.04851       2.01141       1.98220       1.94675       1.77703       1.63238       1.35133       1.18374      0.973432      0.836226      0.677168      0.538420      0.404411      0.332067      0.243787
  29  10 2598.7097    2.0666  0.9833 11.5807 -0.0020  0.0240   0.0410   0.0588    0.0681   0.0000   439.3929       2.69358       17.5602      0.397732      0.802560      -3.23680      -1.91920      -1.23583      -2.47743      -1.34084     -0.904098     -0.514134     -0.120175      -1.02776      0.387538      0.514807     -0.329897    -0.0786826       1.36065       1.91289       2.12942       2.29143       2.29478       2.24252       2.09461       1.97139       1.78562       1.60910       1.39474       1.09207      0.928705      0.707831      0.579184      0.403949      0.368476      0.291455
  29  11 2756.1536    2.7563  0.8887 11.9742 -0.0041  0.0215   0.0540   0.0520    0.0715   0.0000   439.3157       5.07270       18.7568       1.01947      -3.70840     -0.663001      0.272374      -1.55158     0.0945111     -0.803463      -1.75694     0.0940579     -0.981544      -1.45100      -1.24613     -0.316178      0.168701     -0.216667       1.18725       1.55037       1.75769       1.90143       1.79272       1.78229       1.71624       1.61386       1.38018       1.34529       1.14850      0.963517      0.817018      0.649662      0.506890      0.416308      0.311423      0.221140
  29  12 2911.6412    3.2777  0.9096 12.4044 -0.0022  0.0214   0.0629   0.0523    0.0788   0.0000   440.6174       3.18980       16.3880     0.0757030      -2.56317     -0.589750      0.796199       1.49667     -0.610990      0.540460     0.0223047     -0.888695     -0.139199      0.364375      0.302623     -0.588553     0.0880632     0.0482228       1.21676       1.60321       1.87980       1.91608       1.98939       1.82953       1.79934       1.63514       1.55663       1.35026       1.15612       1.02869      0.812007      0.644956      0.531248      0.424428      0.323557      0.237795
  29  13 3065.0333    3.8573  0.9312 12.8296 -0.0001  0.0230   0.0742   0.0550    0.0765   0.0000   439.4391       3.30550       16.7596       2.94421      -2.06640       2.51661      -2.95733      -1.26042     -0.164353     0.0731366      0.360803       1.33023     -0.906664     -0.652555      0.237032      0.290233     0.0511240      0.239212       1.41757       1.91421       2.11740       2.20489       2.08891       1.92612       1.71116       1.66430       1.60013       1.59325       1.40386       1.25601       1.07734      0.838476      0.663921      0.504135      0.375411      0.275142
  29  14 3216.8176    3.6731  1.2091 12.8686 -0.0002  0.0271   0.0682   0.0691    0.0711   0.0000   441.6551       5.76411       9.90340       6.76776       1.31249       2.59689      -2.04109      -2.37801      -2.10239     0.0521887      0.292133    -0.0194858      -1.64475      -2.54975     0.0703339      0.717805      0.642130      -1.33299       1.45532       2.01978       2.12642       2.21438       2.27653       2.17225       2.13261       1.97575       1.79063       1.68188       1.40979       1.24688       1.07572      0.898267      0.678915      0.532193      0.400614      0.310076
  29  15 3367.6619    3.2626  1.6618 12.3925 -0.0032  0.0314   0.0512   0.0815    0.0593   0.0000   438.3770       7.17275       15.8507       1.65007       5.93465      -2.84611      -2.55197      -2.66545     -0.431624       1.25984     -0.845551     -0.118170       2.96063     0.0343393      -1.12789     -0.592529      0.709283     0.0289094       1.62994       2.27299       2.42097       2.56706       2.62206       2.58026       2.43025       2.39275       2.01324       1.90215       1.61279       1.40395       1.19033      0.932989      0.750118      0.585328      0.457936      0.331401
  29  16 3517.9103    2.6092  2.9357 11.7224 -0.0025  0.0429   0.0329   0.1180    0.0521   0.0000   442.7575       4.31796       6.50513       9.70386      -1.45730       2.63208      0.739885       6.46068       1.59863     -0.563148     -0.778195       1.98538       1.56318      -3.50738     -0.945694      -1.07275       1.00592      -1.12760       2.39111       3.21556       3.53823       3.57195       3.63055       3.53844       3.40055       3.31942       3.02806       2.70590       2.28694       1.97381       1.62247       1.35460       1.08509      0.848174      0.647893      0.500852
  29  17 3667.8159    2.1264  4.2100 11.2418 -0.0014  0.0535   0.0236   0.1488    0.0431   0.0000   435.1916       7.01887       18.6301       1.30419       1.25514      -5.49743      0.428800      -1.58518       4.17999      0.934408       3.29622       2.00698      -2.73907     -0.252637     -0.231443      0.132295      0.208818       1.22482       2.84864       3.75415       4.30973       4.48332       4.57233       4.57937       4.26749       3.98260       3.69104       3.18822       2.84818       2.33017       2.00744       1.63020       1.27278       1.02381      0.750930      0.583752
  29  18 3816.9409    1.7142  5.9969 10.8441 -0.0016  0.0712   0.0174   0.1897    0.0356   0.0000   438.1006       8.13957       17.8209       10.7535      -1.30024       4.05079      -7.50889     -0.297745       2.46519      -5.53658       8.04287     -0.914883      -1.35479      -2.58474       2.68284      0.583081     0.0405935     -0.688682       3.75883       4.96993       5.63495       5.89570       6.06981       6.15133       5.50315       5.26806       4.77451       4.23752       3.72800       3.14297       2.59992       2.13329       1.72684       1.33579      0.997231      0.752248
  29  19 3965.8811    1.4371  7.6430 10.6119 -0.0010  0.0876   0.0144   0.2399    0.0321   0.0000   440.6039     -0.473015       20.3037       28.4950      -2.79612       3.32964      -6.53637       2.14401       9.78654      -3.64106      -3.92120       4.93525      -2.71004      -2.66167     -0.527167       1.68800     -0.258689     -0.826578       4.50047       6.09475       6.82609       7.17955       7.33729       7.23148       6.80466       6.51301       5.86182       5.24715       4.50638       3.88880       3.21982       2.64267       2.07955       1.68832       1.22229      0.933848
  29  20 4114.3331    1.1310  9.9314 10.3917 -0.0032  0.1186   0.0123   0.3264    0.0311   0.0000   441.1649       16.1885       4.53226       27.3722      0.480104      -1.86645       12.6151       8.19613       1.70058      -14.0279       11.2434       4.09703      -3.77447      0.125823       3.57980      -3.09724      -2.21887      0.693465       6.12872       8.30713       9.35745       9.77973       10.0886       9.79230       9.42008       8.69973       7.97549       7.18559       6.19511       5.34824       4.35172       3.64221       2.86211       2.27853       1.67853       1.30580
  29  22 4410.7563    0.7627 13.4254 10.0739 -0.0010  0.1914   0.0085   0.4905    0.0255   0.0000   438.6548       16.2444       21.1909      -13.3925       9.83834      -4.07211       6.99405       2.79052       25.2228      -2.43616      0.370199      -7.53730      -6.27915       12.6898      -5.76916     -0.396594       1.31806      0.761483       9.83915       13.1998       14.8809       15.5982       16.1396       15.6504       14.9992       14.1735       12.6629       11.5288       9.97259       8.50300       7.04045       5.85161       4.67491       3.63581       2.73029       2.08159
  29  23 4558.0965    0.6113 15.9554  9.8933 -0.0011  0.2496   0.0069   0.6230    0.0222   0.0000   439.4094       22.1366       22.0091       3.10464       17.0736       11.0370       12.2519      -32.3491       5.12246       11.0673      -13.5138      -24.1032       9.78479       11.3112      -11.9708      -3.72400       2.23311       1.12128       12.8413       17.0219       19.0893       20.5222       20.5644       20.3834       19.5714       18.3304       16.7738       14.6135       13.1016       11.0546       9.23815       7.64517       6.06414       4.79855       3.59209       2.69416
  30   5 1770.0610    0.3543  0.2934  9.0910 -0.0091  0.0147   0.0133   0.0304    0.0351   0.0000   440.1557     -0.542939       18.3188       1.21056      -2.14412      0.624520       2.13189       1.02039     -0.526372      0.538898      0.239091     0.0942974     -0.121943      0.229436    -0.0518796      0.182869    -0.0749559     0.0883826      0.768578       1.10588       1.24335       1.18198       1.14991       1.20632       1.31568       1.19288       1.12168      0.866839      0.741399      0.580006      0.511420      0.465544      0.350247      0.296925      0.216292      0.173965
  30   6 1949.9604    0.5408  0.5421  9.2461 -0.0040  0.0181   0.0135   0.0403    0.0483   0.0000   442.0933      -2.36475       20.3035      0.839677      -3.28840     -0.168116       2.18957      -1.03043     -0.834903      0.881387      0.349093     -0.432714     0.0976438     -0.330400     -0.854422      0.796538      0.142947     0.0419151       1.04085       1.32039       1.59402       1.67144       1.57869       1.44325       1.39706       1.32700       1.20733       1.16494       1.05501      0.911137      0.752118      0.609837      0.501655      0.368805      0.275553      0.200369
  30   7 2126.3921    0.8273  0.6666  9.6953  0.0033  0.0199   0.0182   0.0447    0.0575   0.0000   440.8784      0.136190       15.0602       1.39380     -0.897427       3.22084      -1.93734      -1.71128      -1.39422      0.174506       1.09372      0.462540     0.0995357      -1.32986     -0.312789      0.359444      0.436053    -0.0196590       1.16871       1.42542       1.49727       1.64866       1.74379       1.75178       1.73690       1.47197       1.27150       1.19591       1.05074      0.931208      0.716220      0.563614      0.467103      0.402501      0.294371      0.217201
  30   8 2297.3702    1.1800  0.8410 10.2900 -0.0006  0.0204   0.0242   0.0549    0.0655   0.0000   440.6936     -0.473561       21.8419       2.42726     -0.847277       2.14740     -0.854310     -0.561579    -0.0840031     -0.236848       2.27776     -0.334419     -0.199817      0.185203      -1.16283     0.0343392    0.00382754     -0.210454       1.11346       1.45777       1.48678       1.62586       1.70421       1.63618       1.63317       1.45264       1.31876       1.18500       1.09494      0.939702      0.818525      0.695172      0.548845      0.431553      0.313700      0.228239
  30   9 2462.3174    1.6561  0.9820 10.9750 -0.0044  0.0229   0.0319   0.0589    0.0718   0.0000   440.7438      -2.80015       21.2111      0.793940      -5.70456      0.533548       2.37965     -0.136040     -0.975610      -1.48818       3.41933      -1.29512      0.541010     -0.326372      0.684958     -0.276553      0.609449      0.234615       1.27464       1.73023       1.89478       2.05472       2.14080       2.14826       2.01115       1.89701       1.58006       1.45717       1.28204       1.06171      0.859050      0.674645      0.532801      0.449085      0.346503      0.271860
  30  10 2623.5760    2.1044  1.0314 11.5353 -0.0022  0.0248   0.0395   0.0613    0.0726   0.0000   441.4798      -1.91844       18.8188       2.21409     -0.488766      -2.56138      -1.14384      0.313256      -2.73337      0.930139     -0.790350     -0.380669      0.543746     -0.265062     -0.369044     -0.409499     0.0782566      0.381794       1.32233       1.92461       2.05606       2.20893       2.16566       2.17307       1.98732       2.01334       1.71692       1.61271       1.33063       1.15632      0.940083      0.764763      0.600916      0.481839      0.367934      0.282548
  30  11 2782.5243    2.7850  0.9767 12.0577 -0.0020  0.0227   0.0529   0.0583    0.0692   0.0000   439.6560      -2.05641       15.7358       6.17966      -5.02009     -0.634547       2.52597      0.445318       1.00981      0.633416       2.14446      0.972443      -2.02223      0.809003      0.480782      0.266629     -0.462643      0.111123       1.20688       1.73543       1.82352       1.98534       1.91093       1.87025       1.77938       1.64723       1.61229       1.39777       1.28228       1.03800      0.884037      0.701607      0.552360      0.436801      0.353419      0.262371
  30  12 2939.1177    3.4128  0.9532 12.6978 -0.0019  0.0229   0.0664   0.0557    0.0640   0.0000   440.5079       4.31499       11.8336       4.07104       1.34781      0.453341     -0.950678       2.53259  -0.000188825      -1.95799     -0.222043      -2.76085     -0.612627     -0.474790     -0.142036       1.05266     -0.402118      0.129919       1.32517       1.77413       1.84735       1.98216       2.04887       2.03707       1.95031       1.79811       1.60784       1.45206       1.32090       1.08924      0.885236      0.721710      0.565833      0.467952      0.369348      0.276964
  30  13 3093.4281    3.9344  0.9230 12.9591 -0.0031  0.0220   0.0768   0.0559    0.0730   0.0000   438.1826       1.81940       16.2039       4.41913      -1.66044      -2.50036       1.17528      0.342641      -1.03273      -3.96162      -1.17860     -0.794420      0.826842     -0.194075     -0.337385      0.446110      0.499958     -0.250095       1.10507       1.58766       1.66262       1.83416       1.84867       1.81096       1.75390       1.57060       1.50291       1.28697       1.20631      0.979006      0.860030      0.663524      0.548732      0.416797      0.330454      0.253739
  30  14 3245.9544    3.7869  1.4166 12.7023  0.0000  0.0293   0.0625   0.0740    0.0703   0.0000   440.2428       6.26249       15.4906      -1.33786      -3.08412    -0.0141334       3.09958      -1.45498     -0.946260       1.15644      0.703409      -1.69397      0.927190    -0.0354485     -0.162148     -0.658174      0.933550      0.276344       1.53479       2.23270       2.41718       2.67349       2.56561       2.59140       2.43437       2.31467       2.06119       1.86965       1.58769       1.35913       1.08097      0.966474      0.678061      0.585499      0.430036      0.344360
  30  15 3397.7187    3.0462  2.0693 12.1578 -0.0010  0.0341   0.0418   0.0910    0.0507   0.0000   438.3020       8.06603       13.8515       5.44906       5.76032      0.984613      -4.28411      -2.98977       1.13346       1.16711      -1.12844      0.221637     -0.259637     -0.293477      0.973827      -1.39376     -0.878900      0.173150       1.74564       2.40534       2.57896       2.79646       2.76738       2.76814       2.61933       2.53500       2.30869       2.01220       1.82445       1.47529       1.33047       1.04553      0.859034      0.692617      0.516127      0.393165
  30  16 3548.7636    2.4320  2.9226 11.9271 -0.0003  0.0433   0.0309   0.1190    0.0418   0.0000   438.5556       6.18452       7.21385       7.09698       7.60092      -3.85488      -3.07264       3.57982     -0.896781      0.307093       4.13217      0.266815      -1.95230      0.377609       1.19784      0.164061       1.24856     -0.736954       2.30427       2.94654       3.31303       3.50143       3.67625       3.56854       3.32310       3.14207       2.88518       2.60346       2.27481       1.97991       1.65976       1.39273       1.10511      0.869416      0.667504      0.504730
  30  17 3699.2608    2.0747  4.4797 11.1776 -0.0006  0.0549   0.0218   0.1488    0.0398   0.0000   440.2823       11.4431       27.1038       4.09098     -0.438620       3.43161     -0.925406     -0.588037     -0.931385       1.90308     -0.121999      -1.04618       2.18044     -0.923202     -0.495208     -0.628161      0.478787     -0.606064       2.81851       3.76219       4.25071       4.52766       4.59577       4.44810       4.35604       4.09462       3.71316       3.24173       2.85472       2.53134       2.02058       1.73374       1.35055       1.07899      0.832267      0.618182
  30  18 3849.0720    1.6210  6.3786 10.7656 -0.0007  0.0742   0.0161   0.1993    0.0341   0.0000   440.8033       7.08781       13.3949       16.3486       2.54942       9.45588       2.85624       3.28613       3.44509       1.12456      -1.43263      -2.51781       3.90081      -1.36192      -2.91738     -0.862873     0.0929924      -1.48301       3.79421       5.22093       5.73513       6.15662       6.20237       6.05639       5.70138       5.41416       4.97483       4.40529       4.00209       3.42069       2.91400       2.39197       1.92740       1.48150       1.14626      0.870928
  30  19 3998.5121    1.3302  8.4535 10.5937 -0.0004  0.0961   0.0134   0.2702    0.0295   0.0000   437.5006       9.38629      -1.56172       8.26535      -3.35613       16.7875       3.58755      -4.16652       5.87428      -4.12392      -15.4596      -5.81521      -1.30190      -1.17791       5.40871       2.51969      0.954040     -0.425547       4.94411       6.64363       7.44374       7.99693       8.12523       8.09761       7.67118       7.20819       6.56128       5.83978       5.12391       4.32407       3.57293       3.01502       2.37370       1.89499       1.45050       1.13256
  30  21 4296.4262    0.8842 13.0983 10.2229 -0.0026  0.1718   0.0092   0.4481    0.0258   0.0000   438.4149      -25.5520       5.62184       3.60907      -10.1074       15.1148       3.90005       2.88263       20.5983      -3.93169      -4.40270       18.1302       7.35426      -9.00314      -5.58006      -1.37029      -1.53369      0.680585       8.71889       11.6583       13.3811       13.9336       14.1032       14.2862       13.3797       12.6291       11.6307       10.3570       8.96579       7.94361       6.44300       5.51985       4.30660       3.47415       2.62040       1.99861
  30  22 4444.4533    0.7389 15.4166 10.0136 -0.0017  0.2110   0.0073   0.5467    0.0229   0.0000   432.0282      -22.7709      -36.3842       35.5829      -1.29697      -20.4596      -26.6591       4.74620      -5.44229      -26.0767      -17.3208      -8.04628     -0.726724       6.27348      -6.08793      -4.61653      -2.30585       2.31344       10.6040       13.9607       16.2074       16.8041       17.4064       17.2830       16.5464       15.3992       14.0702       12.4427       11.0183       9.51069       7.92827       6.55088       5.25756       4.20650       3.15446       2.38963
  31   4 1599.3354    0.2159  0.2171  8.9149 -0.0091  0.0132   0.0093   0.0277    0.0291   0.0000   440.9552     -0.341295       17.7011     -0.370407      -2.48472      0.621822      0.894177      0.355884     -0.829693      -1.15107     0.0755328     -0.624501      0.627114     -0.195302      0.421172    -0.0226277    -0.0567745     -0.295355      0.741446      0.844343      0.942293       1.00354       1.13894       1.09907      0.959232      0.979644      0.870540      0.838945      0.748577      0.584827      0.474271      0.453355      0.336362      0.275540      0.206129      0.174508
  31   7 2147.0739    0.8326  0.7730  9.7539 -0.0021  0.0211   0.0174   0.0496    0.0600   0.0000   441.5894      -1.94141       18.6611      0.126887      -3.10275     -0.284220     -0.209197      0.991065       2.46119       2.64141      0.318305     0.0337335       1.44672      -1.31722      0.512122     -0.740151    -0.0907011    -0.0273263       1.01492       1.46710       1.46277       1.63388       1.64284       1.62287       1.59790       1.53164       1.36325       1.19394       1.08515      0.895692      0.768296      0.618787      0.531169      0.412890      0.314090      0.252606
  31   8 2318.9206    1.1902  0.9062 10.5138 -0.0027  0.0228   0.0238   0.0565    0.0628   0.0000   443.3514       1.29185       17.1505      -1.62328     -0.143154       2.59832      0.847574     -0.481253       1.83257      -1.23822       1.76982      0.136440     0.0106363      0.364068     0.0342057      0.650829     -0.399587      0.185665       1.19329       1.64207       1.84191       1.85035       2.00300       1.87947       1.89891       1.77679       1.63141       1.46286       1.21030       1.01075      0.811598      0.683371      0.552794      0.472742      0.357062      0.289771
  31   9 2485.0037    1.7191  0.9969 10.9902  0.0006  0.0217   0.0319   0.0594    0.0702   0.0000   437.5440      0.825916       16.0859       1.37119      -4.10586       1.02904      -2.80442       1.48417       1.88339      -2.17232       1.72454      0.551552      0.352939     -0.540987      0.472093      0.169800      0.517994     -0.456066       1.13133       1.54341       1.70332       1.90431       1.93078       1.93520       1.80909       1.63898       1.55499       1.35020       1.17384      0.963594      0.824866      0.689530      0.556487      0.458096      0.337315      0.252223
  31  10 2647.8121    2.2854  1.0033 11.5724 -0.0028  0.0227   0.0417   0.0554    0.0737   0.0000   439.8133       2.81284       17.2051       3.40580     -0.326495      -1.68424       2.49014       2.18925     -0.674488     -0.784850      0.767958    -0.0247496       1.14417     -0.354398     -0.470077    -0.0214825     -0.123670     0.0242778       1.13182       1.47658       1.71213       1.80146       1.83321       1.80656       1.65808       1.68292       1.47378       1.32316       1.18323       1.06574      0.874109      0.715335      0.585651      0.481108      0.369710      0.273890
  31  11 2808.3529    2.9800  0.8856 12.2428  0.0003  0.0214   0.0568   0.0502    0.0653   0.0000   439.8993       4.63095       14.4805      0.754123     -0.568245       2.21576       2.04288     0.0890937      0.542703      -1.51057      0.192871       1.00280      -1.69891     -0.737653    -0.0345742     -0.255344     -0.204243      0.168473       1.12788       1.49963       1.58955       1.75111       1.73536       1.77000       1.72877       1.60581       1.38204       1.27642       1.13650       1.04174      0.870641      0.688551      0.514004      0.439615      0.354315      0.273985
  31  12 2966.1371    3.6663  0.9190 12.5287  0.0003  0.0211   0.0683   0.0513    0.0712   0.0000   436.6033       4.47166       14.6125       1.82759      -1.46221      0.948654      -3.33467       1.18958      -1.18997       1.00145      0.799039     -0.769319     -0.665367     -0.641880     -0.563127     -0.695725      0.462706     0.0412298       1.09932       1.53754       1.55973       1.74352       1.74083       1.72981       1.59734       1.61274       1.41415       1.38373       1.16314       1.03327      0.790063      0.649010      0.534402      0.430298      0.369915      0.277808
  31  13 3121.3526    3.8526  1.1521 12.7900  0.0009  0.0245   0.0678   0.0652    0.0789   0.0000   440.8218       7.36517       14.2984      0.208971      -2.47800      0.230195     -0.923526      -1.18945     -0.744283      -1.15714       1.69889     -0.250411     -0.376143     -0.443439      0.207040     -0.294592     0.0430502     -0.149647       1.20212       1.64915       1.77278       1.87748       1.99741       1.90545       1.88638       1.73270       1.50733       1.49569       1.24670       1.15949      0.960402      0.772739      0.643817      0.470668      0.404744      0.301784
  31  14 3274.8680    3.5122  1.4462 12.6866  0.0032  0.0295   0.0571   0.0742    0.0647   0.0000   440.4358     -0.479792       11.5717      -1.03686      -5.45683       5.99757      -3.52893       1.11145      0.190958      -1.65767       1.35803     -0.432244      -2.04421      0.886812     -0.928301      -1.22652      0.441233      0.163169       1.50512       2.09161       2.15724       2.44703       2.45687       2.40814       2.23027       2.14489       1.88972       1.81591       1.55730       1.39579       1.13162      0.975124      0.793982      0.620807      0.482320      0.364120
  31  15 3427.4335    3.0637  2.1033 12.2033  0.0011  0.0342   0.0412   0.0939    0.0496   0.0000   438.8004       2.56532       7.98338       6.18257       1.84030      0.936169      -4.91458       1.37086       4.04810      -2.76932     -0.679638     -0.616953   -0.00913069      -1.73489      0.183362    -0.0630095      0.291414     -0.139117       1.66039       2.32877       2.52619       2.67166       2.80981       2.68886       2.64937       2.48447       2.25135       2.03706       1.77458       1.54246       1.31041       1.08577      0.871613      0.704967      0.527214      0.420450
  31  16 3579.3146    2.3660  3.3765 11.6720 -0.0001  0.0460   0.0271   0.1248    0.0406   0.0000   437.3941       6.60239       10.7766      -1.88665       4.65891       5.65638      0.747700      -2.57725      -8.61197     -0.756001       4.08742       1.84620      0.371829     -0.407162      0.204528     -0.530079     -0.370993     -0.756159       2.26165       3.04458       3.44242       3.56083       3.67229       3.70626       3.46195       3.33771       3.07758       2.72526       2.40759       2.03172       1.74192       1.45094       1.17804      0.942425      0.725472      0.548640
  31  17 3730.3461    1.9834  4.8754 11.1037 -0.0025  0.0572   0.0199   0.1580    0.0368   0.0000   437.5100       4.19128       12.3201       8.21400      -9.66161       3.38415       15.8563      -2.08413      -1.72759       2.74321      -2.13388      -3.04145       2.89125      -1.62597      -1.24052     -0.215556      -1.00919     -0.464846       2.92101       3.88460       4.27132       4.41532       4.64374       4.60399       4.32376       4.23837       3.83730       3.45656       3.03043       2.57288       2.20928       1.84067       1.48324       1.19899      0.911022      0.722419
  31  18 3880.8507    1.5844  6.5347 10.8008 -0.0016  0.0736   0.0156   0.2054    0.0317   0.0000   434.0182       3.88943       21.0944       9.36274      -10.7351      0.124407       2.89066       5.73599      -5.87945       4.00848       8.16811      -5.13045      -1.57733      -2.99832       2.56126      -1.43786      0.595260     -0.246587       3.72968       4.81948       5.59039       5.77645       5.86699       5.84631       5.73337       5.20590       4.97594       4.31385       3.88165       3.44025       2.83521       2.38771       1.90433       1.50551       1.19732      0.915464
  31  19 4030.7144    1.2720  9.0009 10.5055 -0.0013  0.1021   0.0126   0.2793    0.0296   0.0000   437.6243      -3.53870       25.8861       5.32201      -2.86420      0.635204       6.63585     -0.772229       11.1469      -5.30459      -3.04242       2.59865       1.00373      -4.27920      -4.68411       2.14862       2.50321      -1.12690       5.05300       6.57091       7.64510       7.83400       8.22300       8.10232       7.81180       7.50684       6.72655       5.91032       5.37223       4.56393       3.85246       3.29487       2.57319       2.12521       1.60053       1.23764
  31  20 4180.3835    1.0721 11.5531 10.3088  0.0013  0.1367   0.0105   0.3607    0.0282   0.0000   428.7173       14.1907       26.4985      -16.2419      -15.0520       11.6452       7.16265      -15.0751      -8.77952      -5.95566     -0.828047     -0.188009      -4.08248     0.0255291      -1.03152      -1.76229     -0.907914     -0.831985       6.63084       8.88133       9.98212       10.6672       10.9080       10.8859       10.4007       9.74223       8.97221       7.94226       7.20819       6.22900       5.19508       4.35104       3.55297       2.82446       2.14581       1.65180
  31  21 4330.4258    0.8378 12.8050 10.1796 -0.0015  0.1698   0.0088   0.4460    0.0254   0.0000   445.0449      -7.56454       2.00153      0.146429      -21.2482       1.33045       6.76107      -5.26277       6.50032      -14.0837      -10.8645      -8.41455      -5.95468       2.01567       7.28010      -1.54940       4.83324       2.20564       8.19768       10.9110       12.4069       13.1441       13.6239       13.3815       12.8227       12.1968       11.1096       9.95142       8.91929       7.60652       6.53629       5.40190       4.36376       3.48085       2.68043       2.06012
  32   4 1616.4237    0.2318  0.2277  8.8908 -0.0009  0.0162   0.0091   0.0304    0.0295   0.0000   440.1188      0.280901       17.1147       1.10949      -2.66078      0.431616       1.04881      0.144913       1.05626      0.135848       1.20483     -0.347773     -0.554378     0.0515599      0.337486     -0.650154      0.175620     0.0112347      0.974153       1.49802       1.42586       1.38998       1.15687       1.16962       1.28982       1.42692       1.33968       1.18105      0.943459      0.766028      0.590904      0.450332      0.349372      0.345306      0.277751      0.250926
  32   5 1806.1593    0.4093  0.3729  9.0250 -0.0015  0.0157   0.0120   0.0335    0.0384   0.0000   440.1931      -1.38502       19.2938      0.611907     -0.945540      0.589475      -2.58053      0.192694      0.426046     -0.974588      0.590888      0.926677     -0.387401    -0.0478776      0.287265     -0.281326    -0.0531482   -0.00187145      0.992475       1.37006       1.64980       1.73163       1.39550       1.26701       1.05428       1.01992       1.17373       1.12509       1.16690       1.12277      0.928486      0.785860      0.633552      0.470558      0.346829      0.264547
  32   8 2340.0645    1.2875  1.0381 10.5148  0.0036  0.0241   0.0240   0.0612    0.0677   0.0000   440.0663       1.90779       21.0453     -0.693475      -1.82699      0.747538      -2.09872       1.17058      0.775195      0.597931       2.53503      -1.44795      0.615866       1.21980     -0.465281      -1.29584      0.766373    -0.0275106       1.22238       1.64376       1.87397       1.85374       1.87992       1.75406       1.80843       1.71309       1.63162       1.46185       1.28806       1.12428      0.925928      0.799948      0.624451      0.560504      0.414771      0.335678
  32   9 2507.2550    1.8057  0.9951 11.2168 -0.0020  0.0237   0.0336   0.0565    0.0668   0.0000   442.2808       5.45168       16.1781       1.58234      -3.53041     -0.969251      -1.84912      -1.42484      -2.54961     -0.298065       2.74471      -1.00692      0.647324     -0.329641       1.27308     -0.180029     -0.181948      0.173025       1.09898       1.53359       1.57320       1.85781       1.83197       1.84583       1.78368       1.66720       1.50633       1.35648       1.21472       1.03941      0.853683      0.746886      0.578334      0.474036      0.371624      0.279570
  32  10 2671.6517    2.3289  1.0050 11.8347 -0.0018  0.0240   0.0428   0.0572    0.0651   0.0000   440.1657       2.18358       17.3778       2.52407      -4.19623      -2.47092     -0.718692       1.69885      0.980857      -1.10838     -0.951735     -0.317296      -1.01986       1.03796    0.00908097     -0.800751      0.235051     -0.181432       1.07071       1.56484       1.76697       1.78753       1.95120       1.76472       1.80213       1.61055       1.55402       1.38842       1.22765       1.03743      0.910423      0.717003      0.628418      0.475111      0.363491      0.286865
  32  11 2833.7332    2.9590  0.8937 12.5566 -0.0022  0.0215   0.0580   0.0554    0.0593   0.0000   441.4897       2.90662       13.9860       2.85269      -1.23553       1.58499      -1.26337     -0.771049       2.53277     -0.857369     -0.436993      0.297652      0.212781     -0.709498     -0.362230      0.229752     -0.383149      0.124220       1.12771       1.46329       1.48255       1.54185       1.61398       1.64842       1.70083       1.58502       1.41826       1.22900       1.05317      0.966935      0.822533      0.697255      0.567808      0.471598      0.361155      0.266982
  32  12 2992.7489    3.6571  0.9542 12.7660 -0.0043  0.0216   0.0688   0.0560    0.0655   0.0000   439.1537       3.54918       15.0983       3.00129     -0.437074      -1.64610      0.566618       2.26084      -2.38340      -2.32016      0.483364      -1.40266    -0.0908948      -1.17862     -0.983599      0.536990     -0.589286    -0.0419495       1.00459       1.43906       1.53488       1.67882       1.70588       1.69640       1.63545       1.50697       1.42705       1.24951       1.08022      0.967986      0.825361      0.701108      0.569500      0.457517      0.338725      0.264844
  32  13 3148.9102    3.6985  1.0736 13.1067 -0.0023  0.0244   0.0690   0.0613    0.0633   0.0000   438.4516       4.51332       14.4858       5.07966      -1.76080     -0.613278      -1.08927      -2.84748       3.91718       2.51408      0.308387     -0.580665  -0.000124396     -0.880657     -0.262465     -0.264373     0.0973964     -0.341507       1.15986       1.63589       1.75800       1.93282       1.94923       1.97422       1.84913       1.72257       1.60210       1.45534       1.27848       1.09253      0.949930      0.800328      0.636551      0.519217      0.387399      0.302932
  32  14 3303.3468    3.5281  1.4250 12.7464 -0.0060  0.0284   0.0579   0.0714    0.0663   0.0000   442.1941       5.29740       16.2657       1.27492      -1.38630      0.114511       2.72236     -0.235346      -2.78971       3.33832     0.0202146      -2.25917     -0.780410      -3.93600       1.37442     -0.451153     0.0972426     -0.743737       1.39912       1.90097       2.07190       2.21748       2.25544       2.24899       2.21149       2.10004       1.92170       1.68166       1.48082       1.26819       1.13977      0.913200      0.767977      0.601963      0.473257      0.361125
  32  15 3456.7711    2.7805  2.4686 12.0145 -0.0026  0.0368   0.0342   0.0997    0.0430   0.0000   441.8483       3.58623       12.7552       8.46036       2.44387      -2.44077      0.809175       4.87641      -5.65571       1.02691       3.68867      -1.33404     -0.751107      -2.11191      0.817280      0.135627     -0.258036       1.11146       1.84872       2.45068       2.75825       2.93295       3.02574       3.02929       2.94221       2.75809       2.52077       2.23221       1.96970       1.65219       1.40645       1.16293      0.966527      0.767285      0.623447      0.465866
  32  16 3609.3820    2.2579  3.7712 11.4409 -0.0009  0.0472   0.0237   0.1293    0.0377   0.0000   441.6827       9.74834       8.75290       5.32290       1.01607      -1.55755      -2.67084     -0.249357      0.802300      -5.73222      -5.27463      -4.08593      0.486936       1.70804     -0.357046      0.401328     -0.297549      0.332052       2.30454       3.11063       3.38291       3.69279       3.84782       3.77960       3.67456       3.38566       3.13178       2.83997       2.50528       2.14206       1.85173       1.48629       1.24414       1.01229      0.776944      0.599978
  32  17 3761.3056    1.8902  5.0877 11.0581 -0.0015  0.0599   0.0183   0.1605    0.0345   0.0000   436.6224       9.82378       15.9798       16.1822      -1.26302      -1.98533      -3.23772     -0.831532       7.24332      -3.24940       3.95556     -0.757633      -2.96977      -4.50243       3.14570     -0.852758     -0.451508     -0.765101       2.87608       3.78699       4.38157       4.40927       4.82519       4.64022       4.51863       4.21862       3.88477       3.55303       3.11242       2.71681       2.24722       1.89822       1.57762       1.25879      0.984704      0.761092
  32  18 3912.4273    1.5860  7.3562 10.6438 -0.0007  0.0795   0.0146   0.2115    0.0318   0.0000   435.7600       3.78379       12.5325       7.56415      -24.8206      0.183831       4.54180       11.1967       2.37646      -5.88509      0.161639       1.72078       5.82905      0.695964      0.431443       1.34225      0.721446       1.03927       3.89083       5.20411       5.86904       6.02339       6.36605       6.19292       6.00108       5.76923       5.25202       4.75935       4.17862       3.64268       3.10851       2.63155       2.10877       1.69638       1.33970       1.02722
  32  19 4063.1827    1.2555  9.1485 10.4491 -0.0002  0.1015   0.0119   0.2757    0.0285   0.0000   443.5408      -7.78206       23.0287       6.82771      0.950546       6.87123      -3.20050      -15.3528      -11.6313      -1.74711       3.97585      -4.76472      -3.24694      0.694060       4.56901       1.35698      -1.36763      -1.23239       4.79913       6.47135       7.23815       7.77282       7.86405       8.01747       7.56975       7.16696       6.64663       5.93417       5.27555       4.57141       3.91047       3.30623       2.62406       2.17963       1.64168       1.30425
  32  20 4213.3800    0.9589 12.1912 10.3090 -0.0048  0.1517   0.0093   0.4130    0.0260   0.0000   456.7613       4.49274      -16.1464       3.33566       2.80316       3.06342     -0.225615       3.62399      -22.2067       8.81509       11.4664       8.70518      -14.9739       3.45858     -0.847424      -3.73853      -1.28619       1.54753       7.14052       9.46035       11.0415       11.4442       11.7130       11.8268       11.3135       10.6713       9.90552       8.97481       7.90035       6.92250       5.80917       4.89635       4.03099       3.25498       2.50030       1.92473
  32  21 4362.9347    0.8218 14.2937 10.1095  0.0004  0.1827   0.0075   0.4796    0.0231   0.0000   450.4675       5.74968       15.1990      -1.17439      -33.1676      0.592220       7.75653       5.95258      -12.2825      -6.19198       12.2233       10.5808      -5.43459      -2.11825       6.53457      -12.5289      -9.18719      0.770619       8.53841       11.3479       12.9219       14.0067       14.1583       14.1983       13.4986       12.9398       11.8033       10.7993       9.37460       8.35696       6.95115       5.94026       4.85186       3.82149       2.99673       2.31295
  33   5 1823.8300    0.3924  0.4386  9.1264 -0.0010  0.0174   0.0110   0.0358    0.0387   0.0000   439.9659      -3.18599       21.2913       1.36495      -2.63446     -0.451506       1.26659       2.62644     -0.744300     -0.325586       1.50219     -0.373570     -0.213193      0.199293      0.739958     -0.233759     -0.507170     -0.259938      0.962309       1.26044       1.33956       1.38676       1.52132       1.42001       1.36270       1.18967       1.20382       1.06590      0.982081      0.877912      0.763334      0.657484      0.553449      0.397629      0.320065      0.293089
  33   6 2007.6326    0.6174  0.5859  9.4116  0.0000  0.0176   0.0142   0.0397    0.0483   0.0000   441.7506     -0.700272       19.6291     -0.223153     -0.948213     -0.360020       1.79420      -2.62084      -2.25711      0.800639      0.736512       1.06862     -0.873663      0.421083      0.211681     -0.229023      0.197409     0.0818324      0.848471       1.16889       1.28882       1.42039       1.35338       1.42471       1.23844       1.25888       1.16836       1.11014      0.953604      0.857433      0.693104      0.572790      0.467277      0.348942      0.304444      0.231768
  33   8 2360.8124    1.3503  1.0023 10.6989 -0.0034  0.0226   0.0249   0.0561    0.0628   0.0000   439.3113     -0.669181       15.6931     0.0878866      -1.44391       2.09658     -0.703339      0.521928      0.217267       1.29274      0.580273     0.0951732     -0.246918      0.968657     0.0685338     -0.751630     -0.226354      0.565838       1.06424       1.43488       1.57673       1.72400       1.73091       1.65503       1.71731       1.63730       1.46772       1.31346       1.25415      0.996780      0.874066      0.789320      0.605327      0.497574      0.398507      0.314130
  33   9 2529.1913    1.8407  1.1025 11.2886 -0.0039  0.0241   0.0328   0.0599    0.0684   0.0000   441.6972       2.79162       20.1982      -1.87598      -5.63293       1.87839     -0.655058      -1.52152      0.143177      -1.96107     -0.398080      -1.30417      0.425150     -0.132998     -0.444911     -0.798010      0.590435      0.552821       1.16479       1.50543       1.63450       1.89646       1.84018       1.78066       1.79642       1.72016       1.51296       1.40617       1.26055       1.10970      0.933419      0.797347      0.633131      0.510720      0.417953      0.326961
  33  10 2695.0544    2.5355  0.9863 11.9058 -0.0004  0.0223   0.0458   0.0553    0.0644   0.0000   439.7125       2.24216       22.9852     -0.506724      -4.91759      -1.41741       2.84974     -0.659643     -0.234418      -1.21513       1.71197      0.394287      -1.37725     -0.359466       2.20885      0.751355    -0.0741339     -0.452073       1.03458       1.49302       1.60110       1.76480       1.75571       1.70523       1.68624       1.59472       1.42997       1.33376       1.17575       1.02898      0.899894      0.710577      0.598080      0.471753      0.400709      0.293655
  33  11 2858.5519    3.2577  0.9798 12.2153  0.0002  0.0215   0.0579   0.0536    0.0734   0.0000   440.4641       5.12521       15.5487       1.89566     -0.743438       2.94082      -1.06643     -0.174347       3.20530      -2.28857     -0.347435      -1.30321     -0.311897      -1.03620      0.216598      -1.49107      0.156207      0.375186      0.992902       1.36785       1.49458       1.50841       1.70727       1.60010       1.63248       1.46531       1.33878       1.22301       1.09693      0.984916      0.835928      0.714192      0.560236      0.465257      0.366360      0.284258
  33  13 3176.0643    3.8635  1.0806 13.0157 -0.0042  0.0236   0.0708   0.0620    0.0660   0.0000   439.1256       4.55987       12.9849     0.0950392      -1.80903      -1.46873      0.225491      -4.18795      -1.94428       1.29572       1.36688      0.964145      0.265060      -1.11616     -0.569959      0.367879      0.153927      0.801164       1.16140       1.56938       1.75736       1.92532       1.97985       1.81275       1.83082       1.68667       1.58712       1.44856       1.27643       1.09604      0.961463      0.762711      0.640462      0.493830      0.402748      0.329167
  33  14 3331.4229    3.3376  1.6087 12.5988 -0.0017  0.0304   0.0518   0.0790    0.0598   0.0000   438.6249       7.02547       16.0929      0.276217       2.02216      0.714893      -2.66584     -0.661676     -0.154867     -0.996071      0.602362      -1.89582     -0.377899      -1.98632     -0.479210     -0.216541      0.551816      -1.17235       1.35019       1.92583       2.07016       2.19364       2.32331       2.23394       2.23971       2.16210       1.89868       1.76728       1.50895       1.33617       1.14083      0.980846      0.799594      0.634557      0.500774      0.382160
  33  15 3485.8279    2.6879  2.5507 12.0129 -0.0012  0.0381   0.0328   0.0982    0.0430   0.0000   440.6891      0.177450       11.3448       8.96051      -3.18168       2.52026      -1.78467      -2.52738     -0.500392     -0.666045       1.59904      0.417938      -1.36650       3.74015     -0.772333      -1.80602      0.115809     -0.843258       1.80103       2.46291       2.74527       2.93217       3.10964       2.94854       2.89769       2.71418       2.52377       2.23043       2.05107       1.77419       1.53047       1.27970       1.03920      0.839260      0.673380      0.525646
  33  16 3639.1939    2.1557  4.0099 11.4342 -0.0011  0.0479   0.0218   0.1365    0.0334   0.0000   439.1078       5.40666       14.9741       1.93278      -8.94521     -0.302542      -1.01186      -4.00163       4.92874       1.78162       5.83944      -3.39227      -3.16898     -0.341072     -0.316558      -2.39374     0.0238196      0.286785       2.35210       3.12862       3.49842       3.70170       3.82274       3.75537       3.59787       3.39988       3.13428       2.88923       2.60132       2.27579       1.94567       1.64178       1.33581       1.11688      0.875221      0.656734
  33  17 3791.6345    1.7663  5.9632 10.9474  0.0006  0.0652   0.0165   0.1836    0.0315   0.0000   437.9970       6.97253       16.9500      -1.10221       4.12493       2.04957      -1.61923       2.04941       5.80207      0.937244      -2.51817      -2.82058      -1.01925       2.40669      -1.64861     -0.529567     -0.803311      -1.05293       3.06490       4.14423       4.69949       4.94045       5.09742       4.95347       4.78752       4.55298       4.28471       3.81684       3.48515       3.04315       2.62582       2.18348       1.79958       1.43861       1.12919      0.904591
  33  18 3943.5943    1.4803  7.8717 10.6039 -0.0011  0.0836   0.0131   0.2285    0.0290   0.0000   440.7255       18.9657       8.59835       2.25619      -10.4698    -0.0298254       4.64397       3.26069      -7.88548      -5.52228       1.72186      -7.81925       2.56652       1.88051      -2.58119       2.01584     -0.223039       1.50486       3.91241       5.18286       5.96239       6.36988       6.57195       6.54249       6.29485       5.99498       5.44681       4.97721       4.39268       3.88314       3.23152       2.76593       2.28326       1.81310       1.43030       1.12169
  33  19 4094.8606    1.1973 10.5232 10.3791 -0.0015  0.1169   0.0106   0.3156    0.0276   0.0000   446.6948      -4.27078      0.165188       20.3675      -18.4005      -12.3116      -10.5962      -10.7423       10.4873       1.40206      0.674677       5.18265      -9.95594       3.31843      -2.07009     -0.636748      0.848149      -2.13053       5.36617       7.06639       8.18158       8.68134       8.89500       9.00296       8.61216       8.04403       7.60307       6.86069       5.95359       5.31831       4.57017       3.79591       3.16230       2.56084       1.97872       1.54889
  33  20 4245.7821    0.9850 12.3027 10.2811  0.0003  0.1476   0.0091   0.3924    0.0248   0.0000   448.1617       1.68071       1.58785       16.2205       14.6737       23.4732       18.5829       17.2236      -2.98607       7.40231       14.3430       6.43032     -0.833634     -0.898099       1.31207     -0.786211       3.59724    -0.0338302       6.60603       9.10594       10.2859       10.9033       11.1892       11.2488       10.6335       10.3473       9.41407       8.78230       7.55473       6.84091       5.66058       4.94292       3.95412       3.23613       2.47090       1.97909
  34   4 1649.7291    0.2535  0.3089  8.8572 -0.0007  0.0162   0.0084   0.0347    0.0304   0.0000   440.2661      -2.18567       18.8820       1.21440     -0.952673       1.27938      0.638623      0.155908     -0.641284      0.866692    -0.0667819      0.219908    -0.0293757     0.0299015     -0.109793     -0.108638    -0.0106647     -0.183338      0.684326      0.797025       1.11371       1.06169       1.05495       1.16185       1.04831      0.992931       1.08387      0.868306      0.764840      0.764514      0.498307      0.501846      0.406522      0.317109      0.242449      0.193290
  34   5 1841.2773    0.4196  0.4707  9.1175 -0.0088  0.0176   0.0110   0.0366    0.0404   0.0000   440.1226     0.0724119       18.8604      0.210903      -2.82328     -0.979496       3.31179    -0.0668097     -0.595025      0.255199      -1.22469      0.134981      0.580046    -0.0253269      0.249161     -0.179103      0.163113     -0.254498      0.758410       1.08568       1.09205       1.24388       1.19618       1.33451       1.24181       1.20762       1.13419      0.896577      0.901679      0.789025      0.634740      0.548129      0.441260      0.368576      0.307558      0.224982
  34   6 2026.3667    0.6380  0.6365  9.5017 -0.0033  0.0173   0.0142   0.0446    0.0481   0.0000   441.2100    -0.0861187       20.4408       1.05337      -1.42386      -2.20101      -1.25585     0.0596709       1.66785      0.669600       1.11068      0.131254     -0.360435     -0.653658      0.166611     -0.246057     -0.212098     -0.520329      0.897456       1.14991       1.30199       1.41416       1.48090       1.46134       1.47095       1.34370       1.23525       1.06459      0.943152      0.824233      0.708565      0.571475      0.471451      0.387745      0.312557      0.245265
  34   7 2206.9883    0.9723  0.9388  9.8617 -0.0005  0.0215   0.0178   0.0535    0.0639   0.0000   440.0488      0.829496       21.1241      -1.12035      -3.48559      0.716168       1.67139     -0.147984      -1.06411      -1.35064    -0.0813411      -1.76691     -0.777850       2.10605       1.39415      -1.22879     -0.453349    -0.0232423       1.02568       1.43701       1.61805       1.86740       1.86492       1.88180       1.76968       1.70608       1.50714       1.29978       1.21668       1.00174      0.844641      0.709958      0.596167      0.450738      0.370835      0.284959
  34   8 2381.2418    1.3880  1.0420 10.6822  0.0006  0.0238   0.0249   0.0562    0.0680   0.0000   442.0773      0.428152       20.9154       2.29898      -2.81563     -0.244287       3.00198     -0.325972      -2.10611       1.21077       1.50633      -1.26445     -0.853311      0.381879     0.0379127     -0.774039      0.276425    -0.0172414       1.09479       1.52701       1.58519       1.74157       1.78522       1.78713       1.63186       1.69130       1.55891       1.41996       1.22238       1.06994      0.901528      0.786281      0.655181      0.518977      0.420943      0.341351
  34   9 2550.6708    1.9327  1.1247 11.3979 -0.0002  0.0235   0.0337   0.0607    0.0663   0.0000   439.9662       2.09203       19.6767      -2.32199     -0.675502       3.14396       2.09392      -1.64540      -1.98298      -2.23886       1.34686      0.227047      -1.34668      0.994314    -0.0286280     0.0608574    -0.0815024      0.234931       1.11745       1.49666       1.67073       1.81832       1.87469       1.88923       1.83591       1.76417       1.55171       1.44482       1.21329       1.12989      0.899822      0.783327      0.665095      0.511427      0.416376      0.334176
  34  10 2718.0015    2.6347  1.0214 11.8004 -0.0002  0.0208   0.0460   0.0555    0.0687   0.0000   442.3207       4.18108       19.6566       2.21141      -1.65861       2.88011      -2.11456      -3.44044       1.00803       3.12074       1.29976      -2.56730      -1.77788     -0.656960     -0.262074     -0.499274     -0.613170      0.103424      0.938513       1.23540       1.42548       1.46940       1.53560       1.53937       1.45227       1.45063       1.28185       1.22044       1.12405      0.916483      0.819136      0.659994      0.584005      0.452383      0.376791      0.286959
  34  11 2882.9586    3.2267  0.9252 12.5611 -0.0036  0.0203   0.0595   0.0512    0.0619   0.0000   442.6692       5.61736       15.8055       2.48479      -1.31939       2.56274       2.83393      0.410649      -2.00654      0.817364     -0.350968     -0.397252    -0.0604715     -0.676002     -0.522090     -0.650442     -0.183124      0.242615      0.995623       1.29002       1.41376       1.55248       1.62821       1.56086       1.50643       1.40356       1.32496       1.23316       1.11927      0.934881      0.845932      0.690405      0.583421      0.463616      0.387929      0.291106
  34  12 3044.5268    3.9726  1.0193 12.8216 -0.0008  0.0214   0.0687   0.0546    0.0675   0.0000   439.4495       1.95345       15.0677       4.61640      -4.70138     -0.629428     -0.935481      -2.29580      -1.08073      0.440232     -0.276767     -0.201070      0.788922     -0.266744     -0.338343     -0.188228     -0.142556    -0.0653090      0.974670       1.37343       1.48878       1.53985       1.66220       1.55361       1.62098       1.48974       1.41689       1.30589       1.12740      0.984453      0.804786      0.707821      0.575958      0.474586      0.383185      0.303924
  34  13 3202.8821    3.7816  1.1764 12.9054 -0.0059  0.0252   0.0652   0.0630    0.0707   0.0000   438.9716       3.74919       15.3814       6.57671      -3.27658       2.97724      0.797425      -3.03395     -0.130783      -3.33392     -0.234276      -3.00155      0.907266      0.130954     -0.945832     -0.626679     -0.243427      0.164452       1.08636       1.56265       1.65252       1.75388       1.89581       1.78153       1.73613       1.67615       1.52058       1.43093       1.27613       1.12090      0.983610      0.854195      0.699166      0.583695      0.422230      0.357441
  34  14 3359.2325    3.3824  1.7539 12.4048 -0.0016  0.0296   0.0481   0.0767    0.0595   0.0000   437.4842       6.59922       11.5694       3.04954       2.64707      0.497224      0.435113      -1.57388       1.78285     -0.598858     -0.787162     -0.491578     -0.127586     -0.638874       1.28412      -2.08502     -0.778618     0.0148451       1.33006       1.81342       2.03167       2.13630       2.18828       2.20562       2.11834       2.05637       1.89211       1.68376       1.53311       1.34039       1.18938      0.984361      0.828887      0.658816      0.538991      0.416455
  34  15 3514.4600    2.6060  2.7646 11.9617 -0.0006  0.0392   0.0305   0.1053    0.0408   0.0000   438.8174       3.67767       12.1653       4.98700       8.87390       1.73332      -1.98026      -1.01739       2.86864      -1.19576      -2.86767      -3.33515     -0.939498      0.493447     -0.945452      -2.78952     -0.505253     -0.236554       1.71843       2.36315       2.61364       2.83124       2.89818       2.87283       2.76821       2.69267       2.44627       2.20428       2.06020       1.76626       1.52105       1.30589       1.04813      0.899546      0.682951      0.543868
  34  16 3668.6749    2.1408  4.3170 11.3084  0.0002  0.0508   0.0204   0.1362    0.0338   0.0000   439.3095       3.66971       10.9437       6.37986       4.79735     -0.736558      -2.86672      -2.56175       2.33004      0.559786      0.149260      -3.71738      0.564223      0.371712      0.780317     -0.156966     -0.354318     -0.667807       2.22053       2.99239       3.34677       3.59271       3.70255       3.70349       3.54079       3.45846       3.13004       2.89184       2.61071       2.27687       1.94845       1.66439       1.38301       1.13212      0.863262      0.704294
  34  17 3822.1197    1.6970  6.0803 10.9172 -0.0014  0.0673   0.0155   0.1819    0.0307   0.0000   436.7223       5.60565       20.0864       7.85942      -7.83767       2.60800      -9.00231       3.27787      -2.57225      -5.10697       2.10259      -4.36553      -5.28686      -1.17943     -0.513459      -3.13441       1.85074     -0.729860       3.01249       4.05810       4.62590       4.81212       5.05444       5.09792       4.92728       4.69584       4.27351       3.98973       3.42518       3.06606       2.65544       2.23705       1.84780       1.51513       1.18309      0.943092
  34  18 3974.5481    1.3652  8.4943 10.6195 -0.0006  0.0937   0.0123   0.2534    0.0272   0.0000   437.0198       13.0469       9.78625     -0.360460       9.30329      -4.14894      -6.24619      -6.09707       2.82332       4.15648       3.40409       7.62407     -0.793287      -3.20818     -0.255486     -0.192416      -1.80387       3.69318       4.03335       5.55667       6.25712       6.57424       7.00071       6.80504       6.75106       6.36641       5.83506       5.40187       4.74392       4.19716       3.63204       3.07557       2.59625       2.10166       1.59760       1.27623
  34  19 4126.2437    1.1608 11.2017 10.3635  0.0013  0.1205   0.0097   0.3303    0.0259   0.0000   441.0553      -1.01172       14.5046       16.0707       11.7882      -10.5308      -10.5051       15.1499      -4.88074      -10.4447     -0.262427       3.29277       7.33190       1.05980       1.95251      -1.82123       2.37082      -1.48659       5.34424       7.11145       8.22235       8.55425       8.91563       8.77182       8.67673       8.16066       7.61770       7.01481       6.23389       5.52470       4.72395       4.00163       3.33831       2.70801       2.12876       1.70296
  34  21 4429.0557    0.7442 14.5270 10.0581 -0.0031  0.1944   0.0071   0.4915    0.0223   0.0000   463.9080       33.0725       9.68617      -21.5306       24.6086       26.7207       22.9375      -14.3719      -21.9309       2.29744       29.7351       7.88096       6.82367       13.1091       2.51088       5.17935      -2.52651       1.87880       8.58463       11.3127       13.2430       13.7712       14.4629       14.2830       13.9203       13.1231       12.0634       11.5695       9.92627       8.90034       7.66054       6.48722       5.39388       4.39739       3.43924       2.71865
  35   4 1665.9574    0.2695  0.2491  8.9354 -0.0126  0.0124   0.0098   0.0269    0.0293   0.0000   441.1542      0.589003       21.3656       1.40138      -2.36409       1.44738       2.29980     -0.162329      -1.87155   -0.00106216      0.162956      -1.33753     -0.213771   -0.00905192     -0.194223     -0.424323      0.132844      0.121033      0.593388      0.721722      0.823192      0.970070      0.869454      0.935724      0.957344      0.922389      0.825060      0.733781      0.711333      0.594992      0.499038      0.433966      0.326233      0.294605      0.262551      0.192486
  35   5 1858.4210    0.4455  0.4970  9.0739 -0.0067  0.0161   0.0114   0.0406    0.0429   0.0000   439.7276      0.307212       20.9427     -0.501546      -1.48804      0.339408      0.716344       1.38327     -0.905370     -0.284973      -1.41614     -0.308964       1.04185      0.356438     -0.400868     -0.647808     -0.319260      0.142652      0.780891       1.05016       1.16081       1.14845       1.22096       1.18773       1.24374       1.15327       1.16289      0.973248      0.888366      0.736221      0.644182      0.572388      0.497348      0.427229      0.340616      0.259738
  35   7 2226.4459    0.9950  0.8733 10.1470 -0.0057  0.0212   0.0189   0.0501    0.0582   0.0000   441.0122     0.0418663       21.2564       4.89259      -3.61303      -2.41421      0.759729       1.95661       2.78281      -1.02328     -0.534963     -0.949381      -1.20860      0.665488      0.214117     -0.354057    -0.0296103     -0.342484      0.969303       1.36623       1.45753       1.56604       1.65710       1.65896       1.67507       1.49088       1.39839       1.24972       1.15043      0.954673      0.857260      0.732404      0.610662      0.489964      0.381932      0.314238
  35   8 2401.3346    1.4203  0.9682 10.8514 -0.0033  0.0228   0.0263   0.0541    0.0634   0.0000   440.3907      0.259662       19.1419      0.740897      -2.05583      -3.54420      0.259498      -3.84754      0.374060     -0.407603      0.940890      -2.12043      -1.32661       1.09727       1.04696     -0.232299      0.583920     -0.247757       1.03013       1.40552       1.50411       1.63638       1.78540       1.66506       1.67785       1.54484       1.49176       1.32704       1.19388       1.01162      0.894743      0.751639      0.637903      0.518274      0.405213      0.314717
  35   9 2571.8346    2.1093  1.0774 11.1864  0.0002  0.0220   0.0354   0.0562    0.0756   0.0000   440.7812       1.95310       17.1564      -1.93016     -0.534088       3.24142      0.355090      -1.10884      -2.17441      -1.61547      0.900572     -0.456567      -1.20483     -0.223653      0.324225      -1.06892      0.520142     -0.361370      0.943202       1.34468       1.42366       1.60812       1.63549       1.59124       1.57850       1.47808       1.35229       1.25962       1.14409      0.990745      0.907891      0.716090      0.637583      0.494784      0.403935      0.320226
  35  10 2740.5472    2.7562  0.9786 11.9025 -0.0012  0.0207   0.0474   0.0523    0.0675   0.0000   442.1560       3.32331       16.1817       3.69515      -2.37221      0.334552       2.15559      0.807024     -0.841374      -1.04196      -1.64038      -1.21675     -0.320929     0.0111851     -0.838581      0.564143     0.0823464     -0.246952      0.987537       1.27648       1.34232       1.41138       1.58849       1.58331       1.52546       1.35967       1.30218       1.19695       1.10069      0.918141      0.806864      0.718478      0.614301      0.490861      0.385960      0.305157
  35  11 2906.8512    3.5979  0.9327 12.2395 -0.0008  0.0186   0.0625   0.0488    0.0741   0.0000   439.7175       4.71510       18.5470       1.54361      -1.41207       1.67709      0.592533      0.594083       1.25012      -2.87390      -1.30485     -0.194673     -0.142926      0.486973     -0.113537     -0.687657     -0.264162     -0.115070      0.876170       1.18229       1.39009       1.45938       1.53033       1.48879       1.45450       1.38096       1.26224       1.16617       1.02842      0.888427      0.753138      0.650813      0.529874      0.438111      0.339046      0.272521
  35  12 3069.6298    3.8038  1.0262 12.7933  0.0003  0.0224   0.0657   0.0545    0.0689   0.0000   439.4740       5.46213       16.5301       3.04055      -1.46936       2.33319    -0.0825668      0.243455      -1.58423      -1.19957       1.54335      -1.60887     -0.374379     -0.540942      -1.24592     -0.407168     -0.116660      0.360526       1.08587       1.55690       1.82285       1.99016       2.08482       2.04210       1.95362       1.84274       1.63108       1.44836       1.29986       1.08924      0.975007      0.796240      0.652983      0.508014      0.420558      0.332013
  35  13 3229.1454    3.7160  1.2740 13.0321 -0.0039  0.0249   0.0612   0.0684    0.0574   0.0000   439.7116       6.29289       12.6786       4.92192      -4.24176     -0.698806       2.16251      -1.52586      0.825226      -1.57315       3.30883      0.585564     -0.928545     -0.785180     -0.225107    -0.0417313     -0.248818     0.0536129       1.07881       1.49386       1.68737       1.74158       1.91109       1.82111       1.77517       1.72105       1.51601       1.47554       1.26871       1.13087      0.974746      0.868009      0.687327      0.577724      0.444385      0.378059
  35  14 3386.6394    3.1708  1.9047 12.3491 -0.0002  0.0306   0.0427   0.0827    0.0482   0.0000   440.3957       3.18913       13.7281       1.79405       1.28447      0.322907      -5.54285      0.462002       7.12929      0.462094       2.10922       1.34357       1.18499      -1.35147      0.165133     -0.306131      -1.13965    -0.0684073       1.32423       1.83459       2.04302       2.25023       2.25327       2.26252       2.20036       2.10486       1.96146       1.78930       1.62098       1.40883       1.20137       1.02532      0.847906      0.708534      0.553154      0.447901
  35  15 3542.8088    2.4750  3.0713 11.8965  0.0009  0.0414   0.0284   0.1123    0.0391   0.0000   441.2468       2.95772       17.1189       8.38733       4.85047      -6.09060      -6.08459      0.916082       6.05871     -0.386715      -1.63122      0.182056       1.38730      0.871797     -0.488287      0.726728      -1.45865       1.08302       1.88310       2.48533       2.79325       2.92798       3.04183       3.01335       3.00559       2.82241       2.66910       2.41407       2.25435       1.88484       1.66228       1.42750       1.18662      0.991283      0.785237      0.629397
  35  16 3697.7965    2.0323  4.9151 11.0949 -0.0008  0.0533   0.0183   0.1474    0.0328   0.0000   435.7677       5.64782       21.5049       3.45463      -10.6591       2.35526       5.67433       3.43901      -7.98942      -4.65208       3.00609      -1.22152      -3.65132       2.86436       2.33604      -2.54238      -2.89324      0.936701       2.36186       3.09601       3.57416       3.81000       3.94118       3.88328       3.80207       3.61600       3.36379       3.04346       2.80425       2.45868       2.10516       1.83560       1.52097       1.23163      0.982521      0.779201
  35  17 3851.8732    1.6637  6.8917 10.7880 -0.0009  0.0718   0.0146   0.1934    0.0297   0.0000   440.1911       3.45801       16.6982       7.79092      0.696154      -2.65654       3.54958      0.250042     -0.268560      -6.16781       9.40581      -2.37853      -4.31443      -2.69826      -1.41832     -0.228278     -0.338888      0.509109       3.13027       4.18509       4.77803       5.01933       5.26932       5.18477       5.10971       4.79761       4.51982       4.12801       3.69287       3.37461       2.81314       2.48728       2.02837       1.68381       1.34316       1.05481
  35  18 4005.2044    1.3444  8.9474 10.5518 -0.0012  0.0948   0.0119   0.2588    0.0273   0.0000   437.9637       17.1158       8.13457       4.33259      -10.5432       1.67565       7.75451       4.11036       6.11237      -1.03244      -2.90111      -10.5845       2.52035      -1.05652      -3.43404      0.407006      -2.32024       3.41347       4.14006       5.55312       6.34361       6.78196       6.93157       6.98644       6.69359       6.43431       5.98299       5.31799       5.01747       4.37481       3.86239       3.24517       2.71075       2.27143       1.75285       1.41221
  35  19 4157.8479    1.0855 10.6916 10.3715 -0.0030  0.1216   0.0096   0.3273    0.0252   0.0000   445.3994       19.6998     -0.655530      -4.86373      -16.5054     -0.147638       2.81834      -8.03442      -2.10370   -0.00436202       11.0935       2.24311      0.668001      -12.7850      0.845836      -1.40753       4.98788     -0.404172       5.39768       7.09391       8.21885       8.58438       9.15533       9.05542       8.83749       8.31626       7.90262       7.02897       6.42083       5.50244       4.80751       4.13826       3.45180       2.84207       2.24706       1.77487
  35  20 4309.5700    0.8688 13.2885 10.2048  0.0009  0.1645   0.0078   0.4316    0.0234   0.0000   430.9099       11.0726       25.3407       29.0973      -11.2580       5.43013      -13.8959      -7.48442       18.7144      -4.87690      -26.3550       4.63487      -9.81254       6.32611       8.15895      -1.99237      -4.75750      -1.58189       7.18842       9.64685       10.9508       11.7185       11.9917       12.2622       11.5491       11.2067       10.4366       9.53243       8.53252       7.61317       6.64049       5.60287       4.68225       3.89355       3.08651       2.45153
  36   5 1875.4239    0.4763  0.4843  9.1042 -0.0044  0.0163   0.0117   0.0352    0.0417   0.0000   440.9651    -0.0729080       21.7598      0.571737      -2.63949      -1.23309      0.832820      0.287606     -0.892852      0.578838      0.361841     -0.426810      0.426418     -0.302669     -0.378976     -0.457067     0.0900202     -0.175692      0.641653      0.982466       1.00551       1.11536       1.13601       1.10782       1.12976       1.05948       1.02962      0.889257      0.814939      0.731910      0.602236      0.545845      0.409100      0.354574      0.293174      0.242988
  36   6 2063.0696    0.7053  0.7303  9.5456 -0.0007  0.0176   0.0141   0.0471    0.0522   0.0000   441.4254     -0.252877       22.6235      -1.55614      -2.91398       2.37339      0.724243      -1.06388      -1.72888      0.700478     -0.401522      0.919389    -0.0771085     0.0462851      0.422218     -0.152525     -0.335666    -0.0546621      0.781951       1.04666       1.13207       1.20712       1.24342       1.23199       1.20386       1.17692       1.12417       1.02467      0.933152      0.822852      0.674747      0.618988      0.508877      0.406418      0.344623      0.270497
  36   7 2245.5146    1.0619  0.8887 10.0040 -0.0009  0.0196   0.0190   0.0502    0.0635   0.0000   441.2025       2.15749       21.6630       2.48346      -3.71179       2.50740      0.514036      0.647928      -2.43779      0.121938   -0.00842642      -1.12742     -0.320720     -0.444658     -0.217278    -0.0591102     -0.123544      0.117215      0.891593       1.21038       1.38483       1.41904       1.48928       1.47331       1.38252       1.26083       1.24074       1.09770       1.04575      0.968549      0.886007      0.748313      0.641689      0.546511      0.446526      0.338601
  36   8 2421.1674    1.5595  1.0076 10.8986 -0.0013  0.0220   0.0272   0.0537    0.0634   0.0000   441.9370       1.19914       18.0755      -2.59811     -0.666755      0.582853     -0.732713       1.76337      -2.56629       1.99168       2.08593     -0.513143       1.37433      0.390845     -0.114410      0.533145      0.911024     0.0462791      0.964412       1.28984       1.48601       1.64289       1.71185       1.59980       1.62769       1.51779       1.44612       1.26438       1.17793      0.985176      0.890755      0.751856      0.611781      0.520754      0.429449      0.327273
  36   9 2592.7436    2.1260  1.1577 11.3413  0.0004  0.0231   0.0348   0.0592    0.0737   0.0000   440.6810    -0.0643265       20.5673       4.93513      -3.03792      0.163168      0.567799       1.21090     -0.800199      -2.00833     -0.249954      -1.88541     -0.930775      0.119092      0.205339     0.0415955      0.611252     -0.319721       1.01497       1.39765       1.51294       1.62157       1.69935       1.67626       1.60982       1.61904       1.47048       1.39957       1.21243       1.03825      0.923709      0.759569      0.656458      0.518094      0.447211      0.351760
  36  10 2762.7352    2.8654  0.9850 12.0752 -0.0033  0.0207   0.0495   0.0525    0.0667   0.0000   439.9968       2.39531       18.2769       1.58324      0.423084       2.11026      -2.01424     -0.590051      0.917314     -0.968328     -0.748074      -1.46429       1.74418     -0.846318    -0.0587334     -0.636596      0.187806      0.107838      0.848639       1.18365       1.21280       1.43025       1.38364       1.44967       1.36310       1.41270       1.22255       1.17605       1.01135      0.901807      0.801917      0.676550      0.578338      0.472869      0.368111      0.305413
  36  11 2930.2640    3.5851  0.9496 12.6126 -0.0042  0.0197   0.0628   0.0507    0.0642   0.0000   441.2073       2.21388       14.9383       5.15439      -2.23850      -1.70849       4.50035      -1.03577      0.587015      -2.34288     -0.209193      -1.89668      0.596058     -0.482779     -0.253032     0.0386361     -0.453640     -0.533471      0.886304       1.16458       1.33123       1.41657       1.45393       1.42612       1.47356       1.29153       1.22014       1.16824       1.04359      0.931964      0.830588      0.697868      0.599940      0.480749      0.405195      0.319221
  36  12 3094.3476    3.9650  1.1567 12.7966 -0.0040  0.0252   0.0649   0.0576    0.0711   0.0000   438.8029       5.50507       15.7418       2.33801     -0.261989      0.390842       3.36919      0.562816       1.80273      -1.73418     -0.207849      -1.87258     -0.526599      -2.07244     -0.232202      -1.18467     -0.103091      0.254313      0.979155       1.46123       1.59716       1.62444       1.83983       1.68180       1.75641       1.62919       1.52422       1.50358       1.23037       1.12492      0.958785      0.773594      0.681638      0.535794      0.453850      0.366830
  36  13 3255.1525    3.6667  1.2832 12.8804  0.0004  0.0248   0.0586   0.0643    0.0597   0.0000   441.5789       3.42180       14.4404       5.50672      -3.48939      -3.50930      -2.12309      0.111319      0.891018      0.168969      0.105365    -0.0573940       1.23305     -0.308137     -0.221457     0.0764308      0.402112      0.230065       1.07234       1.46124       1.58049       1.70845       1.81248       1.75130       1.76988       1.61390       1.52912       1.44404       1.27663       1.16528      0.994829      0.848858      0.702909      0.573364      0.482451      0.389344
  36  14 3413.7393    3.0879  2.0276 12.2576 -0.0026  0.0314   0.0404   0.0833    0.0482   0.0000   440.4708       1.51557       10.9871       3.31589       1.17976       1.64541      -2.71921       1.88464       3.07335      -3.14376      -2.04462      -1.00746       2.35970     -0.524746     -0.945609      -1.07156      -1.52538      0.197663       1.36559       1.82722       2.07251       2.18366       2.31272       2.26002       2.26590       2.12961       2.03388       1.83411       1.65071       1.43198       1.23205       1.08071      0.871813      0.718494      0.599699      0.462108
  36  15 3570.7734    2.3704  3.3452 11.7403 -0.0012  0.0433   0.0252   0.1122    0.0366   0.0000   439.1913       4.68810       16.2469       8.79445      -3.10680      0.351519       2.34682       3.70305     -0.744128      -2.00384     -0.673081      -4.13039       1.30751      0.711167      -1.94307      -1.63745      0.555264      0.185508       1.85622       2.54847       2.80423       3.04792       3.08257       3.21881       3.07656       2.96507       2.70287       2.52584       2.22542       2.02270       1.72174       1.49019       1.25098       1.02156      0.826923      0.664570
  36  16 3726.6545    1.9158  4.9209 11.2063 -0.0019  0.0565   0.0179   0.1491    0.0310   0.0000   441.5773       5.82585       15.0695       2.47832      0.626358       7.49768      -8.76998      -3.09668       3.82071       2.21574     -0.291858      0.947466      -4.89369       3.33519      -2.61707     -0.521599     0.0227717      -1.55188       2.38823       3.30887       3.72712       3.86844       4.03631       3.99458       3.95912       3.76006       3.56876       3.22111       2.95954       2.60991       2.28547       1.93702       1.64651       1.34601       1.08325      0.862888
  36  17 3881.4676    1.5226  6.8234 10.8644 -0.0019  0.0753   0.0142   0.2033    0.0284   0.0000   444.4728       1.62765       19.5414       1.67793      -10.0755      -1.64037      -10.6264      -7.99665     -0.219280      -1.14269      -1.86602      -9.60581      -3.22416      0.682006      0.158564      -4.15668      -1.24869      -2.25581       3.17581       4.35236       4.79523       5.21681       5.27996       5.43389       5.18275       5.05576       4.72897       4.31320       3.88428       3.46061       2.97033       2.57310       2.16132       1.78954       1.44172       1.14526
  36  18 4035.4080    1.2807  8.9171 10.5830 -0.0005  0.0955   0.0115   0.2639    0.0264   0.0000   441.2527       10.1006       20.4746       11.3192      -5.03128      -9.01460       11.1611      -3.98276      -3.45017       2.99591      -1.98188      -7.95549       5.84162      0.660833      -4.85005      -2.69762       1.17508      -1.75590       4.07074       5.41859       6.18586       6.48785       6.86063       6.87883       6.61208       6.39795       6.02271       5.41208       4.94161       4.33817       3.82166       3.34555       2.74274       2.26689       1.81383       1.46562
  36  20 4341.0274    0.8395 14.6742 10.1709 -0.0010  0.1811   0.0071   0.4674    0.0218   0.0000   430.2296       13.8711       32.8148       16.0150      -7.48223       2.01726       1.48614       5.68991      -3.41430       4.60168       14.1867      -7.87980       12.3626      -5.84679      -2.87693      -5.36637       1.07545      -1.52149       7.47177       10.1747       11.3925       12.3038       12.8921       12.7169       12.6853       11.9117       11.2725       10.2159       9.34887       8.18860       7.17157       6.20022       5.17500       4.27533       3.39195       2.73391
  37   7 2264.3693    1.1339  0.8956 10.2444 -0.0033  0.0195   0.0204   0.0502    0.0589   0.0000   441.5501      0.549803       19.9001      0.564738      -2.22522      0.639941     -0.803568       1.89103    -0.0151799      0.777559       2.25175      0.145974       1.13540      -2.31170     -0.201409      0.294371     -0.685034     0.0855257      0.879104       1.17913       1.30245       1.36585       1.51689       1.49821       1.47439       1.34298       1.21652       1.11095       1.03669      0.922828      0.835114      0.731621      0.615129      0.516863      0.408368      0.321697
  37   8 2440.6663    1.6288  1.0956 10.8839 -0.0009  0.0226   0.0269   0.0561    0.0647   0.0000   439.3569      -1.01253       20.0020       3.26090     -0.756665      -1.63585       1.30317      -3.26268       1.87492      -3.11641       3.21174     -0.711743      0.960374     -0.402540      -1.06250     -0.354868     -0.196522     -0.397824      0.893438       1.29569       1.39728       1.53570       1.58744       1.59023       1.61133       1.49339       1.43443       1.27302       1.12290       1.02032      0.870131      0.773447      0.607020      0.531799      0.405528      0.340680
  37   9 2613.3579    2.2658  1.0982 11.5186 -0.0022  0.0232   0.0369   0.0552    0.0664   0.0000   440.4256     -0.356211       17.8345       2.02971     0.0662327       1.60824       1.02656      -1.25438      -1.28084      0.394241      -2.94880      -1.16160     -0.415056      0.386595     -0.156152      -2.31965      0.345277      0.317770      0.889050       1.33526       1.37978       1.54114       1.62626       1.55291       1.61131       1.43402       1.43753       1.22985       1.20810       1.04994      0.885480      0.776778      0.637156      0.535423      0.437195      0.352125
  37  10 2784.5538    2.9924  1.0730 12.1928 -0.0028  0.0214   0.0494   0.0551    0.0664   0.0000   441.5715       4.47498       18.0308       1.07724      -3.70158      0.572329      -1.45703     0.0650470      -1.10897      -2.36219     0.0519940      -1.34303     -0.104477     -0.180977      0.401481      0.391426     -0.217202      0.160773      0.884467       1.24223       1.34044       1.43369       1.49853       1.49127       1.50211       1.38480       1.31460       1.18056       1.11960      0.983852      0.862479      0.739447      0.615460      0.506831      0.424459      0.336463
  37  11 2953.3312    3.6719  0.9336 12.7945  0.0005  0.0195   0.0642   0.0501    0.0576   0.0000   440.0782       1.26879       16.9332       1.57998      -1.21421       1.43924      -1.41242     -0.340526      0.663334     -0.241487       1.69399      -1.26152     0.0199100      0.599936       1.03977     -0.723356     -0.183267     -0.457561      0.842804       1.15641       1.25897       1.40414       1.41613       1.41527       1.30237       1.33471       1.15186       1.12566       1.02179      0.934044      0.839031      0.716214      0.615991      0.479536      0.409253      0.331177
  37  12 3118.6001    4.0646  1.0918 12.8899 -0.0032  0.0217   0.0668   0.0559    0.0689   0.0000   440.6420       2.69046       16.5129       3.28218     -0.789953       2.07997     -0.519879       1.08790      -2.95982     -0.132908      0.435511     -0.998238       1.37564      -1.29822      0.203387     -0.784923      0.620726     -0.303038      0.931969       1.29250       1.42386       1.57617       1.64326       1.59357       1.59004       1.53723       1.40759       1.24673       1.14390      0.991277      0.880724      0.776034      0.632865      0.540746      0.426468      0.340202
  37  13 3280.6184    3.6192  1.5790 12.5223 -0.0003  0.0262   0.0508   0.0713    0.0551   0.0000   443.2465       5.19885       16.4404       2.42934     -0.273688       3.18694      -1.57473      -1.81146     -0.493915      -4.42344      -2.08887       1.82015     -0.556590      -2.68828     -0.359827     -0.267689     -0.219301     -0.291222       1.12468       1.45421       1.66081       1.71542       1.82669       1.86380       1.82114       1.76822       1.58617       1.47348       1.33656       1.19761       1.06825      0.909046      0.732298      0.641741      0.496673      0.410623
  37  14 3440.3739    2.9435  2.4611 11.9891  0.0007  0.0334   0.0334   0.0905    0.0429   0.0000   444.1810       1.38428       11.6410       3.52164       4.08323      -2.67667      -3.49618      -4.03706       1.31924       2.36244      0.108655      -2.66051      0.745642      -1.46673      -1.50919      0.527502     -0.542910    -0.0211562       1.42274       1.94426       2.17189       2.32583       2.48256       2.46707       2.37828       2.32257       2.12343       1.96070       1.78178       1.52362       1.34767       1.15316      0.967772      0.812953      0.649993      0.527839
  37  15 3598.4868    2.3056  3.8024 11.6134 -0.0021  0.0442   0.0228   0.1233    0.0336   0.0000   441.2135       8.11111       7.76634       1.34430      0.657106      -2.82560      -2.87521      -3.07868      -2.85878      -5.22515       2.83526      -2.23488       2.15687      -3.13025      -2.23347      -2.16369     -0.690058     -0.669086       1.88678       2.43917       2.85561       2.96015       3.19236       3.11869       3.07972       2.96204       2.75726       2.59605       2.27720       1.99647       1.76009       1.56320       1.30877       1.10119      0.880193      0.701006
  37  16 3755.1956    1.8705  5.4376 11.0639 -0.0007  0.0582   0.0164   0.1577    0.0299   0.0000   440.4253       4.30155       18.0243       7.55474       2.86013      -7.84668      0.422399       2.27342      -8.30980      -1.46725       4.98183      -4.11357       4.79058      -1.78147     -0.947475      -1.71138       1.27774      -2.03076       2.40960       3.27157       3.68731       3.85259       4.06916       4.07651       3.96140       3.80543       3.56613       3.32539       3.00711       2.66752       2.32353       2.03548       1.72146       1.43968       1.18511      0.923954
  37  17 3910.7809    1.5360  7.3655 10.7762 -0.0020  0.0750   0.0129   0.2052    0.0265   0.0000   441.1569       15.2334       17.0555      0.444146      -11.0509       2.55243       6.49481      0.233243      -5.18590      -2.36049     -0.257709      -1.12316      -1.86812      -1.72169      -5.01745     -0.196291       2.16970      -3.27491       3.13917       4.23229       4.85400       5.05130       5.26455       5.34206       5.17127       4.97718       4.58908       4.34144       3.94063       3.50117       3.05484       2.62578       2.22087       1.85181       1.49866       1.19945
  37  18 4065.3434    1.2413  9.8462 10.5424 -0.0012  0.1047   0.0104   0.2828    0.0250   0.0000   435.6767       8.57589       19.5048       15.8837       2.59254     -0.929743      -11.0397      -5.09672       7.01207      -10.4709      -11.4657     -0.350275      -6.77311      -3.02962    -0.0212119       1.63364      -1.17343      -3.48538       4.31588       5.85767       6.65295       7.02755       7.41909       7.36033       7.17258       6.85872       6.47724       5.98472       5.42827       4.85025       4.24618       3.67202       3.08894       2.57918       2.09348       1.66556
  37  19 4219.1844    1.0316 12.2886 10.3079  0.0008  0.1367   0.0079   0.3604    0.0227   0.0000   428.4253       12.9223       21.9013       1.66153       12.6962      -4.03383      -13.9148       3.72444     -0.798359      -1.00545       6.88824      0.484773      -9.00010     -0.333980       4.21146       8.81300       3.11904      0.937444       5.52308       7.44529       8.38964       8.94385       9.40134       9.43582       9.11624       8.92564       8.39175       7.72996       6.91708       6.27695       5.36457       4.73816       3.91088       3.28476       2.64119       2.14804
  38   5 1908.7815    0.5517  0.5489  9.1378 -0.0036  0.0158   0.0121   0.0357    0.0455   0.0000   441.4728      -1.60606       20.6737     -0.195096      -3.74445       1.59205       1.37925      0.792339     -0.400267       1.31858      0.903187      0.524661     -0.717079     -0.434996     -0.498278    -0.0693607     -0.217752      0.306394      0.711906      0.910428       1.03388       1.14275       1.17374       1.18167       1.17984       1.14763       1.07312      0.943445      0.829704      0.740060      0.653548      0.529620      0.472697      0.394839      0.316901      0.246622
  38   6 2098.9247    0.7953  0.7833  9.5120 -0.0029  0.0185   0.0148   0.0433    0.0578   0.0000   441.4441     -0.284839       21.0772      -2.20590      -3.02991      0.521611       2.52485     -0.624776      -2.23095       1.42582      0.452666     -0.976185     0.0915298     -0.501210     -0.363165     -0.442542      0.292868      0.459827      0.836783       1.14769       1.28454       1.37857       1.42944       1.45323       1.38246       1.29990       1.17576       1.09966       1.00336      0.928897      0.820482      0.725252      0.608119      0.501460      0.423940      0.329223
  38   7 2282.9128    1.1538  0.9498 10.2566 -0.0037  0.0204   0.0200   0.0501    0.0626   0.0000   441.6076       1.02844       19.4146      0.342200     -0.543782     -0.742596     -0.254420      0.493967       1.10273      0.742788    -0.0293260     -0.254623       1.02561     -0.392283     -0.537883     0.0864919      -1.23846     -0.331880      0.851195       1.19991       1.32295       1.50450       1.53261       1.54134       1.49107       1.41960       1.29051       1.19486       1.10904      0.960951      0.830017      0.721224      0.606657      0.501033      0.432652      0.338999
  38   8 2459.9884    1.7083  1.1229 10.9542 -0.0004  0.0220   0.0278   0.0576    0.0668   0.0000   440.4099       2.21341       21.0317      0.982989      -2.83456       2.61839      -1.22457     -0.901661       2.32214     -0.327582      0.548543     -0.332260       2.32810      -1.43182      0.257875     0.0893924      0.543716     -0.196768      0.925887       1.29159       1.50151       1.52305       1.64857       1.56053       1.54152       1.47053       1.38749       1.26689       1.17525       1.06165      0.944927      0.822530      0.696136      0.586955      0.488071      0.378697
  38   9 2633.7225    2.2847  1.0410 11.5813  0.0004  0.0209   0.0372   0.0528    0.0637   0.0000   440.9612      0.359953       19.5722       3.71630      -1.10213    -0.0503730      -2.23856     -0.433702      0.853501      -1.41440     -0.818349     -0.469710      -1.60144     -0.159768     -0.605347     -0.946578     -0.373778    -0.0161612      0.823283       1.16173       1.31442       1.37183       1.48830       1.42473       1.47208       1.36078       1.32085       1.20088       1.04643      0.977779      0.816690      0.748995      0.619711      0.507078      0.423749      0.323412
  38  10 2806.1078    3.1404  0.9573 12.1782 -0.0062  0.0194   0.0532   0.0504    0.0657   0.0000   441.7876       2.51760       19.3537       1.06708      -1.51880       1.71390       1.80981      -2.23792      0.792986      -1.51776      -1.87048     -0.802312       1.24743     -0.171574      -1.69629      0.405797      0.297046      0.106338      0.852565       1.18905       1.28155       1.37618       1.40391       1.32797       1.33629       1.28387       1.23358       1.14456       1.07252      0.941946      0.865609      0.702402      0.607267      0.476671      0.403718      0.322773
  38  11 2975.9153    3.7846  0.9045 12.6829 -0.0039  0.0196   0.0656   0.0461    0.0624   0.0000   441.3989       2.51793       17.8273       2.83767     -0.674412      0.664459      -1.17573       2.85652       1.31740    -0.0350182      0.474878      -1.84828      -1.91064      -2.57973      0.690968     -0.100037      0.772826    -0.0158900      0.739102       1.06018       1.18402       1.21963       1.36745       1.29314       1.32112       1.24616       1.13598       1.09664      0.966761      0.851453      0.762061      0.658718      0.547733      0.454773      0.366687      0.293945
  38  12 3142.3173    3.8984  1.1406 13.0607 -0.0005  0.0229   0.0633   0.0604    0.0608   0.0000   441.8077       5.21440       15.9658       4.39912      -2.24389      0.289312     -0.414293      -1.64262     -0.244456      -1.28632       1.40872     0.0669763      0.670370     -0.864506      0.195053    -0.0525983      0.158893     0.0973634      0.941206       1.29551       1.41548       1.47462       1.58733       1.63390       1.50178       1.46192       1.38335       1.26444       1.19499       1.06407      0.919978      0.811312      0.680197      0.563789      0.467704      0.368339
  38  13 3305.7383    3.5980  1.6612 12.5530  0.0007  0.0272   0.0484   0.0727    0.0520   0.0000   441.1922       5.31152       16.9286       3.99748      -4.91382       3.14374      -1.40164      -1.95653     -0.353715       1.34074       1.42256     -0.876104      0.181976      -1.11436      0.259036     -0.416894     -0.221982      0.483300       1.12196       1.54329       1.70358       1.78406       1.91937       1.90882       1.85917       1.78499       1.61126       1.53339       1.40752       1.24888       1.12120      0.998707      0.824753      0.701408      0.586655      0.457613
  38  14 3466.6726    2.7923  2.7349 12.0481 -0.0007  0.0367   0.0303   0.0958    0.0365   0.0000   442.3049       3.94178       10.4476       4.18934      -1.35395      -1.80786      -1.00894       3.37223      0.976592       1.14267       1.50132      -4.45563      -1.60255      0.924601      0.171337     -0.288312       1.46363     -0.938647       1.50301       2.04310       2.31748       2.40963       2.66370       2.60635       2.53194       2.51173       2.30017       2.14470       1.87303       1.67745       1.47228       1.25383       1.05372      0.916479      0.737167      0.581097
  38  15 3625.7484    2.2732  4.0498 11.4432 -0.0014  0.0453   0.0207   0.1205    0.0319   0.0000   440.7743       8.02655       19.5775       7.53943      -4.58502      -1.12912      -1.55818      -4.43367       2.05765      -3.47118     -0.125999      -1.51901     -0.612503      -2.21663     -0.764966       1.60749      0.623172      -1.96420       1.80886       2.46516       2.75529       2.88520       3.07470       3.08572       3.04803       2.94910       2.71336       2.57219       2.27473       2.08293       1.78471       1.55125       1.33913       1.07658      0.908779      0.734273
  38  16 3783.3836    1.8275  6.1728 10.9645 -0.0007  0.0615   0.0149   0.1694    0.0278   0.0000   441.4383      -1.87883       16.8769       11.9835      -2.49062       1.01369      0.156349       1.82530      -2.44569      -4.69973       1.35361      -5.95806      -2.15505      -1.20315      -2.38079      -3.59659       2.04353     -0.528547       2.52039       3.34108       3.78267       4.12256       4.34559       4.22496       4.19891       3.98049       3.75526       3.52814       3.16578       2.83648       2.50680       2.17056       1.82883       1.52180       1.26187       1.00351
  38  17 3939.7116    1.4486  7.8149 10.7553  0.0003  0.0815   0.0123   0.2229    0.0260   0.0000   435.4037       5.28592       10.8764       10.0501      -16.1093       4.32214       6.69740       2.31677      -3.17131       2.41777       9.55563       2.82988     -0.894795      -4.40880       1.68393      0.983477      0.163583      -1.16486       3.29043       4.54129       5.10467       5.49866       5.71011       5.73717       5.63228       5.36016       5.04109       4.69921       4.28045       3.82071       3.34984       2.85792       2.42849       2.01243       1.64126       1.35652
  38  18 4095.0968    1.2020 11.0036 10.5027  0.0009  0.1184   0.0094   0.3138    0.0241   0.0000   442.8898       1.91454       13.7818      -4.46097      -13.1046      -2.29476       10.8352      -12.4620       2.46483      -9.52363     -0.205864       3.28513      -2.64938      -1.07366      -1.50223      0.473251      -3.51968      0.461090       4.67502       6.31500       7.16281       7.64915       8.03006       8.05047       7.91600       7.72744       7.20012       6.66705       5.97951       5.46151       4.67668       4.06667       3.47589       2.89313       2.31394       1.89246
  38  19 4249.9523    0.9765 13.7965 10.3103 -0.0005  0.1569   0.0072   0.4076    0.0212   0.0000   432.5809       3.86808       15.3832      -16.0810       11.1167      -2.94850      -10.4071      -13.5158       7.93195      -2.54780       4.32543       8.64597       5.48709      -3.95434      -6.56936      -1.69754     -0.983595       2.89836       6.10128       8.33779       9.32108       10.1070       10.4556       10.5064       10.3937       9.87200       9.45968       8.68077       7.97190       7.16147       6.26371       5.39271       4.59430       3.88825       3.09046       2.51042
  39   4 1728.2767    0.3249  0.3354  8.9935 -0.0045  0.0126   0.0094   0.0294    0.0313   0.0000   441.5715      0.764823       20.7151      0.512274      -3.65855     -0.728519      0.800707     -0.144356      0.144325     -0.408336       1.03141     -0.494241    -0.0804058     0.0960233      0.101123     0.0846569      0.100032     -0.183615      0.518713      0.703868      0.797731      0.839443      0.892659      0.857375      0.856560      0.845036      0.770092      0.698674      0.693545      0.609919      0.540938      0.489816      0.403839      0.336261      0.296318      0.217753
  39   5 1925.1716    0.5469  0.5842  9.1618 -0.0024  0.0164   0.0116   0.0381    0.0456   0.0000   440.5834      -1.00591       19.3936     -0.237278      -3.14070      -1.34732      -2.16139     -0.379592     -0.484854       1.10784       1.08173      0.444311      -1.92055     -0.854776      0.328479      0.439467      0.219591     -0.106813      0.638915      0.921823       1.00166       1.07356       1.13940       1.03479       1.08503      0.961825      0.985822      0.884863      0.843745      0.762017      0.696973      0.580782      0.496049      0.401393      0.322333      0.251538
  39   6 2116.5726    0.8218  0.7666  9.4762 -0.0023  0.0171   0.0151   0.0444    0.0573   0.0000   441.8823     -0.310970       18.8832       2.06425     -0.564827     -0.152190      0.163559      0.893505      -1.02494      -2.38205     -0.382520      0.292458     -0.757304      0.333408      0.391161      0.193760     0.0974050     -0.183478      0.742236       1.02748       1.13541       1.26575       1.33880       1.37836       1.30797       1.30429       1.21384       1.08245      0.958912      0.839076      0.730478      0.604217      0.488553      0.420442      0.347344      0.286121
  39   7 2301.2438    1.1882  1.0045 10.2746 -0.0024  0.0204   0.0199   0.0531    0.0631   0.0000   439.6931     -0.842453       21.0057     -0.537968      -2.99029      0.273628       1.90877       1.08362      0.107272      -1.84720      0.993956      0.944176     -0.348305     -0.307298       1.03520     -0.241669     -0.503401      0.134128      0.848940       1.16599       1.26675       1.36722       1.39838       1.44191       1.38418       1.30201       1.18648       1.14662       1.07873      0.987536      0.896461      0.817155      0.685125      0.568399      0.461632      0.382210
  39   8 2479.0677    1.7225  1.1228 10.9314 -0.0038  0.0231   0.0277   0.0574    0.0689   0.0000   442.9935       1.21972       16.7326      -1.49784      -1.75975      0.839279       2.03037     -0.261178    -0.0866896      -1.08650      0.746401     -0.859390      0.697101       1.41465     -0.730701      0.731872     -0.178933    -0.0940408      0.998271       1.42470       1.67031       1.79257       1.83274       1.64275       1.53888       1.41260       1.24298       1.22701       1.27253       1.15862       1.23252       1.13626      0.956814      0.859333      0.756689      0.656045
  39   9 2653.9108    2.3647  1.0454 11.6699 -0.0048  0.0209   0.0388   0.0532    0.0661   0.0000   441.9178       1.28909       21.1850      -1.38384      -2.71282      0.715781       1.47218     -0.974248      -1.37362      0.428350      -2.02022      0.995403       1.06750     -0.923250      0.533872     -0.363083      0.667351     -0.183616      0.852811       1.18436       1.33972       1.41534       1.37225       1.42298       1.35150       1.33782       1.24379       1.17936       1.08655      0.995687      0.878798      0.777663      0.667279      0.556926      0.458346      0.384798
  39  10 2827.3323    3.2837  0.9224 12.3622 -0.0014  0.0186   0.0550   0.0472    0.0606   0.0000   441.0072       3.23138       19.9686      0.463546      -3.49594      -1.05769      -4.03550     -0.897558     -0.377636      -2.29469       1.61558       1.03161      0.348733      -1.12543    -0.0436297      0.153610      0.104763     -0.261312      0.741385      0.987965       1.12984       1.22119       1.25555       1.26591       1.26058       1.23117       1.11476       1.09544      0.986464      0.811867      0.744107      0.650931      0.565159      0.456561      0.387111      0.320131
  39  11 2998.1640    3.8747  0.9578 12.7617 -0.0013  0.0191   0.0646   0.0497    0.0615   0.0000   441.3394       3.97137       18.2627      0.769289      -3.50182      0.627603     -0.568482       3.29694      0.167457      -1.76580      0.426683      -2.36370     -0.331414      0.653379     -0.353086     -0.698525     -0.765430     0.0936758      0.814515       1.10150       1.19401       1.30438       1.31026       1.30005       1.26600       1.22365       1.11360       1.12488       1.01015      0.947373      0.833838      0.709077      0.608788      0.488563      0.424307      0.343552
  39  12 3165.7456    4.0154  1.1316 13.0271 -0.0040  0.0224   0.0644   0.0559    0.0623   0.0000   441.3229       2.99929       18.3293       2.44076      -5.70622      -1.14909       2.68422     -0.366411       1.51560      -1.27950     0.0380719     -0.778103     -0.662439     -0.679630       1.51981      0.250903    -0.0227208    -0.0484901      0.902170       1.28646       1.37129       1.52783       1.54034       1.56149       1.44746       1.45317       1.33566       1.30221       1.12698       1.09364      0.937033      0.874453      0.723922      0.617312      0.514321      0.426956
  39  13 3330.4433    3.4695  1.6714 12.6523 -0.0010  0.0282   0.0476   0.0738    0.0496   0.0000   441.9837      0.371894       18.0890       2.17388     -0.344173       1.06448     -0.989283       1.60372     -0.288615     -0.760644     -0.848314      -1.54588      0.823381      -2.38354      -1.19682      0.573483      0.313503     -0.233980       1.19055       1.69225       1.93094       2.11925       2.26995       2.26443       2.18359       2.13277       1.98867       1.78927       1.60735       1.42339       1.21877       1.02182      0.842914      0.714528      0.589724      0.479426
  39  14 3492.6379    2.7303  2.9045 11.9481  0.0019  0.0376   0.0282   0.0988    0.0358   0.0000   442.4945       9.46516       11.5662       4.90830       4.19779       2.35854      -5.54521       2.79000       4.97932      -3.22429      0.162190      0.372885     0.0790877      0.216207      -3.11745     -0.379743      0.977841      0.373799       1.44278       1.95366       2.21402       2.35237       2.59011       2.45958       2.46973       2.31229       2.23113       2.03226       1.86739       1.67983       1.47301       1.31195       1.14257      0.927795      0.765338      0.617926
  39  15 3652.7302    2.1707  4.5714 11.3724 -0.0009  0.0488   0.0190   0.1323    0.0294   0.0000   441.2663       9.33755       19.2149       9.67258       1.53786       4.41859      -9.50012      0.408304       3.01932       3.45815      -1.90226      -2.77736       1.61872      -2.79420     -0.268093     -0.647339     -0.917514      0.875817       1.92834       2.67709       3.01270       3.25711       3.53094       3.40935       3.39719       3.17125       3.01336       2.80937       2.51562       2.22572       2.00161       1.76323       1.45765       1.24560       1.03737      0.836455
  39  16 3811.2127    1.7391  6.3674 10.9095 -0.0001  0.0635   0.0141   0.1737    0.0276   0.0000   446.0376       7.68827       11.4143      -5.93260      -3.69415       4.79053      0.246925      -4.00452      -1.93227     -0.639719      -2.83813      -6.43523     -0.365304     -0.655353     -0.633602       1.31801     -0.751200      -2.06283       2.50376       3.32816       3.77453       4.07132       4.21039       4.27137       4.26437       4.00411       3.77167       3.58618       3.25977       2.93384       2.53006       2.23607       1.91160       1.59161       1.29925       1.06597
  39  17 3968.2969    1.4376  8.7221 10.6822  0.0010  0.0879   0.0119   0.2356    0.0257   0.0000   448.2214       6.59808       10.0277     -0.926421       2.00060       4.34175      -2.31609      -15.7183      -7.58552      -5.22919      -2.54905       2.18073     -0.270950      -4.76806      -2.17578      -4.22731      -3.06246      0.292828       3.44337       4.56393       5.34034       5.55481       5.87586       5.90267       5.74602       5.58240       5.24427       4.89113       4.47100       4.03979       3.54640       3.12690       2.64156       2.25202       1.80398       1.50229
  39  18 4124.4830    1.1368 11.3081 10.4963 -0.0014  0.1215   0.0088   0.3311    0.0232   0.0000   430.3289       6.11543       26.8061       5.76904      -15.1588       1.07807      -9.71068      0.479858       2.66706       2.27649      -3.32052    -0.0199973       5.07647       4.44377      0.814990       3.29540    -0.0436904     -0.958884       4.70296       6.37285       7.39347       7.86065       8.11273       8.21176       7.93494       7.80997       7.27720       6.77033       6.24356       5.60829       4.93922       4.34451       3.62874       3.05886       2.55840       2.03661
  40   3 1530.3108    0.1787  0.2007  8.8760 -0.0032  0.0130   0.0074   0.0243    0.0245   0.0000   441.6270      -1.14511       20.2553      0.376959      -1.56215     -0.375577      0.196020     -0.516304       1.07977      0.183736     -0.209380     0.0532347      0.328658      0.186223     -0.675345     0.0998124     0.0249532    -0.0101045      0.527938      0.845846      0.943495      0.955988       1.06523       1.19853       1.04495      0.855023      0.895714      0.723053      0.705482      0.707368      0.736482      0.833678      0.579130      0.521115      0.580746      0.427208
  40   4 1743.2285    0.3558  0.3722  9.0013 -0.0011  0.0133   0.0094   0.0305    0.0330   0.0000   441.2282      -1.93525       21.6374      0.495346      -2.21429      0.911468      0.143069     -0.506752      0.930531     -0.835983      0.206941     -0.550993      0.184907      0.205733      0.134184      0.203851      0.121576     -0.172720      0.579131      0.780932      0.867581      0.979611       1.00958       1.07025      0.967017      0.895322      0.844632      0.838766      0.704233      0.619642      0.587306      0.507691      0.420905      0.360943      0.284520      0.245569
  40   5 1941.4215    0.5686  0.5838  9.3014 -0.0020  0.0164   0.0118   0.0365    0.0430   0.0000   441.4262      -1.02219       21.1564      0.435052      -4.03534      0.690537      0.651536       1.04419      0.927377     -0.599410     0.0805109     -0.508147       1.53597     -0.566419      0.806391     -0.226038      0.422937    -0.0221294      0.648961      0.906835       1.06233       1.11027       1.22452       1.21715       1.21827       1.14690       1.04841      0.923967      0.842991      0.756772      0.685707      0.557859      0.498753      0.384058      0.350547      0.272589
  40   6 2133.9493    0.8634  0.7596  9.8178 -0.0025  0.0172   0.0157   0.0414    0.0515   0.0000   440.2378      0.592473       20.6258      0.385923     -0.589219      0.617634     -0.162932      0.331464     -0.644386      0.819844     0.0902754     -0.274386      0.721071      -1.82385     -0.715571      0.489447      0.146123     -0.655077      0.691276      0.904520       1.01316       1.12920       1.13849       1.15980       1.09157       1.13009       1.03219       1.00040      0.844210      0.807979      0.693368      0.620927      0.527334      0.434296      0.366978      0.301666
  40   7 2319.3168    1.2503  0.9084 10.5638 -0.0004  0.0193   0.0213   0.0479    0.0530   0.0000   441.1404       1.25824       20.8525       1.54464      -2.70533       1.05692      0.521531     -0.945283       1.37447      0.830830     -0.463226     -0.894736     -0.114466      -1.03461     -0.698942     -0.429430      0.283765      0.385607      0.719010       1.00511       1.06626       1.20290       1.21818       1.24097       1.27122       1.19985       1.12419       1.06369      0.947932      0.838099      0.749900      0.645580      0.570108      0.477571      0.381821      0.319139
  40   8 2497.9104    1.8243  1.0595 11.2171 -0.0023  0.0207   0.0294   0.0539    0.0632   0.0000   441.5811       1.44259       18.9960       1.42739      -3.31630      0.594029      -1.17959     -0.694316     -0.110023      -1.65202      -1.38321       1.63808     -0.569646      0.287488      0.156697      -1.38998     -0.352983     -0.283645      0.831147       1.13054       1.24780       1.32838       1.45742       1.43401       1.43317       1.41044       1.25359       1.23022       1.05723      0.960918      0.854367      0.760479      0.629616      0.526180      0.425292      0.364197
  40   9 2673.8264    2.5291  0.9604 11.8856 -0.0002  0.0200   0.0414   0.0492    0.0597   0.0000   440.8483      -1.27275       19.5852       2.69286      -2.29913       2.67022     -0.442987      0.154927      -1.14272      -1.73189       1.16942    -0.0134377      0.253517      0.248498      0.213186      0.246404    -0.0268921     -0.393498      0.835035       1.23745       1.33550       1.48805       1.43377       1.35310       1.23262       1.18211       1.12723       1.13384       1.06965       1.03428      0.946953      0.902010      0.696685      0.606422      0.483877      0.427436
  40  10 2848.2698    3.1400  1.0467 12.4794 -0.0003  0.0208   0.0505   0.0531    0.0585   0.0000   440.4634       2.50491       19.2606       1.57653      -4.79462      0.740210      0.910608      -3.24334     -0.217902      0.250913       1.14570      0.290716     0.0971800     -0.789233      0.488088      0.342345     0.0846591     -0.219457      0.803428       1.12128       1.23727       1.28968       1.42057       1.37333       1.38537       1.28950       1.26713       1.17773       1.03150      0.952841      0.841011      0.755201      0.636575      0.525417      0.448073      0.375472
  40  11 3020.0619    3.9732  1.0571 12.6816 -0.0017  0.0201   0.0629   0.0522    0.0667   0.0000   441.4124       3.18954       17.2642       3.00223      0.719012      0.504164      -1.14007       2.08384      0.409237      0.449971       2.29089      -1.84175      0.933025      -1.47751      0.861833     -0.594314      0.267325    -0.0396234      0.744909       1.07906       1.17435       1.28918       1.30136       1.32389       1.31982       1.27789       1.21865       1.11157       1.04067      0.885312      0.839598      0.696349      0.610195      0.492414      0.419592      0.341788
  40  12 3188.7315    4.0380  1.3129 12.8924 -0.0020  0.0242   0.0591   0.0614    0.0588   0.0000   440.5378       2.46379       18.0650       3.03502     -0.624220       1.29665      0.539453      -1.93706      -2.97586      0.343683      -1.25694     -0.795573      -1.32589    -0.0151563      0.355106     -0.738994     0.0445538      0.322232      0.941776       1.32194       1.49855       1.64279       1.76087       1.77989       1.67834       1.62867       1.50550       1.35100       1.31732       1.13375       1.01916      0.841215      0.733707      0.620039      0.520350      0.409373
  40  13 3354.6664    3.3318  1.8035 12.5007 -0.0035  0.0280   0.0426   0.0757    0.0464   0.0000   440.1010       7.46439       16.7665       7.18470       2.37965      -2.29406      0.625443      -2.14425     -0.738551       1.23620      -2.16081     -0.101430       2.62773      -1.11383       1.75798      -1.08525     0.0112490     -0.244818       1.07303       1.47205       1.68418       1.78529       1.92967       1.86436       1.91894       1.82174       1.69305       1.59333       1.43806       1.28145       1.15023      0.988126      0.833776      0.693198      0.576615      0.480723
  40  14 3518.1428    2.6314  3.0874 11.9198  0.0000  0.0372   0.0261   0.1039    0.0329   0.0000   440.9025       3.03165       12.6848       14.9212       5.14294       3.47273      -7.39075       2.83773      0.690240      -1.82078      -2.70424     -0.180724     -0.398574     -0.339390     0.0559131      0.299315      0.858216     -0.368774       1.41795       1.90943       2.11868       2.32629       2.39619       2.46379       2.38995       2.31678       2.17608       2.04668       1.89908       1.66088       1.47006       1.31164       1.11429      0.977928      0.792200      0.641942
  40  15 3679.4243    2.1107  4.5270 11.3587 -0.0005  0.0473   0.0182   0.1300    0.0286   0.0000   439.2308       10.4867       12.4119       3.01421      -1.10981       3.44405      -8.58966       1.57090       1.99610       4.12199      0.566198      -3.37573     -0.263200       1.98331      -1.21989     -0.611416    -0.0786034     -0.207254       1.87946       2.47219       2.82352       2.97327       3.17859       3.18457       3.14534       3.01262       2.88638       2.64305       2.43885       2.17129       1.97616       1.67765       1.46655       1.21921       1.00736      0.830098
  40  16 3838.7290    1.6513  6.6771 10.9771 -0.0002  0.0686   0.0139   0.1821    0.0263   0.0000   439.5410       5.97065       14.8394       10.9673      -5.96040      -3.37552      -7.67989       8.47799      -4.97559      -5.40807       4.55148      -2.22125      -1.84294      -1.84161      -1.00447     -0.929188      0.235221       1.09839       2.62061       3.49109       4.04458       4.24228       4.53394       4.53859       4.43387       4.34019       4.08826       3.74159       3.46214       3.09699       2.77359       2.43709       2.10013       1.78512       1.47398       1.19359
  40  17 3996.8715    1.3248  8.4169 10.7393 -0.0009  0.0901   0.0113   0.2421    0.0246   0.0000   433.3117       1.04060       16.1857       8.66531      -6.66545      -21.2186      -1.87785    -0.0595483       12.5230      -3.00452      -1.50933      -4.32564       4.25321      -1.82441      -2.76263     -0.844571      0.486808       1.44250       3.40589       4.61835       5.26195       5.59610       5.90960       5.97441       5.87693       5.61526       5.29558       4.94547       4.58703       4.09107       3.70374       3.20374       2.77320       2.31284       1.90365       1.55375
  40  18 4153.5509    1.1015 11.5599 10.4976 -0.0009  0.1244   0.0083   0.3367    0.0221   0.0000   429.1774      -5.13503       22.2037       24.3309      -5.16722      -6.47539      -14.2760      -3.95782       2.44345      -6.17664       4.83847     -0.960234      -5.03941      0.461845       2.38266       2.36438     -0.198109      -3.17172       4.69162       6.29098       7.23319       7.77318       8.02087       8.17515       8.15117       7.65140       7.40170       6.81646       6.28120       5.61807       5.07720       4.37612       3.74817       3.24431       2.59252       2.12495
  40  19 4309.6086    0.8544 13.1391 10.3089 -0.0025  0.1642   0.0071   0.4085    0.0209   0.0000   434.7369       10.3251       9.87936       24.5839      -1.24307      -24.9995      -3.53857      -6.24693      -5.12326       6.08133      -1.85825       3.03781      -11.0198      -5.81816     -0.435900      -6.89536      0.713903       5.29819       6.22041       8.41328       9.58437       10.1979       10.7282       10.9339       10.5846       10.4244       9.84700       8.99284       8.32672       7.48877       6.62845       5.83748       5.04380       4.20734       3.44734       2.85375
  41   3 1544.3609    0.1984  0.2202  8.8808 -0.0065  0.0125   0.0077   0.0283    0.0249   0.0000   440.7832     -0.290813       20.9921      0.452789      -2.72430     -0.218064     -0.285080     -0.670374      0.160132    -0.0313229      0.663284     -0.254981     0.0338171      0.659023     -0.528378      0.210680      0.277784    -0.0984251      0.521092      0.677948      0.723353      0.863355      0.914744      0.843001      0.910834      0.847659      0.853982      0.773201      0.750084      0.680460      0.533363      0.499395      0.371961      0.317533      0.251052      0.208912
  41   4 1758.0540    0.3740  0.3682  9.0250 -0.0029  0.0125   0.0095   0.0281    0.0329   0.0000   441.1963     0.0164716       20.7575      0.323216      -3.76022      0.564837     -0.676508   -0.00158616       1.11977     -0.681598     0.0696310      0.224968     0.0382198      0.102743    -0.0677803     -0.325609      0.355862    -0.0532891      0.532249      0.684554      0.811973      0.822034      0.889417      0.890542      0.881301      0.836381      0.780229      0.698288      0.673650      0.616473      0.551320      0.522995      0.448286      0.383190      0.323719      0.254104
  41   5 1957.4715    0.5933  0.5799  9.3578 -0.0029  0.0147   0.0124   0.0371    0.0440   0.0000   441.3954     -0.467692       19.4546      0.860035      -1.38453     -0.724809      0.651011      -1.03231     -0.685952       1.11873     -0.289026     -0.624447     -0.524316      0.741754     -0.484665      0.722604      0.381378    -0.0999384      0.573888      0.750984      0.855564      0.883399      0.921349      0.959309      0.958311      0.923110      0.865793      0.782997      0.718932      0.671195      0.594760      0.540360      0.491619      0.405971      0.312773      0.266750
  41   6 2151.1636    0.8936  0.7874  9.9027  0.0002  0.0178   0.0161   0.0447    0.0515   0.0000   440.7474     -0.346593       19.7480      0.307475      -2.31863      -1.09499     -0.247414    -0.0812861      -1.22124      -2.17601       1.24805      0.959957     -0.582508     0.0562868       1.29287     -0.572642    -0.0727198      0.264198      0.716217      0.999674       1.13008       1.23428       1.25116       1.24102       1.14814       1.12202       1.06514       1.01155      0.930311      0.926485      0.841526      0.713586      0.607258      0.498407      0.436674      0.341449
  41   7 2337.1852    1.3120  1.0825 10.4580 -0.0003  0.0210   0.0208   0.0540    0.0646   0.0000   441.8661       1.41096       19.4351    -0.0504255      -3.35524       3.86493       1.42432     -0.145745      0.494574     0.0819248     -0.892354     -0.376421      -2.22879     -0.399236      0.584021      0.779383      0.399577      0.259629      0.823527       1.11083       1.23724       1.29521       1.41687       1.44569       1.41413       1.39491       1.23422       1.19556       1.07892      0.983209      0.873755      0.731483      0.635081      0.535295      0.443223      0.369195
  41   8 2516.5924    1.8906  1.1032 11.2785 -0.0012  0.0209   0.0296   0.0535    0.0616   0.0000   440.2898       2.05276       18.3174       1.79884      -1.38076       2.95553       1.64640      0.135515       1.12088      -1.42185       1.19999      -2.08187      0.308381     -0.577573      0.803649     0.0265569      0.284217     -0.167032      0.832803       1.12958       1.31103       1.39215       1.48226       1.44486       1.47796       1.42935       1.33218       1.27677       1.14068       1.01321      0.887210      0.760782      0.645253      0.545982      0.449871      0.370385
  41   9 2693.5263    2.5631  1.0242 11.9833 -0.0036  0.0204   0.0418   0.0524    0.0607   0.0000   442.1779       1.33035       19.5852       4.34540     -0.577786      0.651841       1.41550     -0.792506      -1.94464       1.49470      -1.57187     -0.906600      -1.29920     -0.818469      0.651058    -0.0557007      0.679679     -0.448446      0.749539       1.10904       1.19047       1.32007       1.40047       1.41190       1.41535       1.36364       1.25503       1.17882       1.05242      0.942771      0.832120      0.725532      0.591615      0.527448      0.402257      0.352340
  41  10 2868.9604    3.2957  0.9660 12.6070 -0.0041  0.0190   0.0542   0.0488    0.0558   0.0000   441.1509       3.98952       17.9631       1.80153      -1.97033      0.476864      0.647729      -2.41885      0.735921     -0.741721     -0.517484      -2.10724      0.425426    -0.0534506      0.653853      0.197251      0.491240      0.564067      0.784781       1.06767       1.23845       1.30293       1.30070       1.28574       1.24999       1.21176       1.12737       1.07853       1.04084      0.936140      0.858502      0.741984      0.627844      0.525889      0.446815      0.376632
  41  11 3041.7020    4.0523  1.0759 12.8391 -0.0047  0.0201   0.0630   0.0520    0.0631   0.0000   441.5098       3.24613       18.9847       4.54061      -4.30750      -1.36696       2.14769      -4.58315     -0.324978     -0.377643      0.702536      0.906907     -0.135120      -1.81155     -0.634557      0.773045     -0.248189     -0.328702      0.760751       1.05981       1.10063       1.24179       1.29486       1.32596       1.32003       1.27203       1.19755       1.08820      0.984369      0.912583      0.784015      0.711254      0.622297      0.547965      0.446117      0.358509
  41  12 3211.3585    3.9324  1.4516 12.7283 -0.0005  0.0242   0.0534   0.0634    0.0544   0.0000   441.0292       3.18759       16.0334       2.75223     -0.635653     -0.925051      -1.04655      0.507122     0.0301969      0.263392      -1.00640      -1.00116     -0.540695       1.44424      0.768394     -0.300489     -0.512150     -0.388115      0.919963       1.26484       1.39370       1.49323       1.64296       1.56547       1.61233       1.50741       1.50801       1.33841       1.22705       1.10592      0.970378      0.846980      0.727427      0.645085      0.507336      0.422162
  41  13 3378.5691    3.2948  2.1212 12.3625 -0.0013  0.0298   0.0382   0.0790    0.0417   0.0000   442.1995       4.04093       14.6014       1.53141       2.08884       4.44444      -2.12711      -6.06447       4.05524      0.275703      -1.31684      -1.03966       2.36850      -2.35226     -0.680394      -2.28870      0.398240      0.197384       1.13862       1.50477       1.66069       1.81134       1.91020       1.92316       1.91767       1.82644       1.73720       1.60815       1.52370       1.35856       1.21050       1.05227      0.926193      0.775630      0.642083      0.546580
  41  14 3543.4035    2.5504  3.4289 11.7535 -0.0005  0.0390   0.0235   0.1048    0.0313   0.0000   443.8204       4.54053       16.6151       6.07758       4.43578      -1.06551      -3.92689       2.04270       2.60903      -3.83764      -2.48103      -2.86962       2.20647     -0.577034     -0.215705     -0.192210      -1.09787      0.237876       1.48129       1.98602       2.27996       2.39023       2.59460       2.53606       2.53997       2.46387       2.29278       2.20245       1.94832       1.82383       1.59151       1.39341       1.20268       1.01695      0.839012      0.697442
  41  15 3705.6779    2.0097  5.1508 11.3401  0.0001  0.0528   0.0167   0.1452    0.0255   0.0000   440.1039       7.89166       16.0939       2.60963       8.18024      -3.96661      -1.71772      -1.59521       6.13289      -8.98568      -4.52595     -0.886285       3.17381      -1.74463     -0.789803     -0.219446     -0.241470     -0.607005       1.99505       2.69865       3.04950       3.24957       3.50912       3.53500       3.50402       3.30620       3.19464       2.91294       2.71437       2.41170       2.16801       1.86413       1.59943       1.36487       1.12252      0.920241
  41  16 3865.9452    1.6054  6.9397 10.9667 -0.0011  0.0690   0.0132   0.1916    0.0253   0.0000   437.4865       1.78535       10.6127       3.96520      -2.18416       5.41630       6.45736      -8.22287     -0.876153      -6.15053       1.03735       1.18936       1.74725      -7.38080     -0.498285       1.59564      -3.35192      -1.90925       2.61743       3.49043       4.05556       4.25479       4.51390       4.52130       4.46390       4.32706       4.10466       3.78952       3.52147       3.21531       2.82411       2.46668       2.17966       1.81734       1.48875       1.25835
  41  17 4024.8802    1.3382  9.6149 10.6994  0.0011  0.0974   0.0105   0.2633    0.0237   0.0000   445.3065       8.74913       12.9637       1.69567      -5.99380       6.18340       10.5155       7.84814      -2.52577      -6.99296      -2.71690      -9.72122      0.282374      -4.91207       3.38376       1.81788      -3.68919      0.604140       3.63323       4.87715       5.57489       5.94217       6.26484       6.32634       6.21495       6.08134       5.70714       5.29086       4.92627       4.46910       3.99695       3.47583       3.02042       2.53409       2.07595       1.72459
  41  18 4182.4454    1.0707 11.9365 10.4562 -0.0004  0.1328   0.0079   0.3350    0.0218   0.0000   441.9680      0.137475       14.5609       11.1291     -0.803845       13.8439      -6.83694      -12.4416       6.21404      -1.75122       3.10220      -10.5669       8.13444       7.27523      -6.71977      -1.93907      -1.00245     -0.141535       4.87020       6.56007       7.58259       8.07808       8.45917       8.58352       8.42421       8.31644       7.73926       7.30786       6.72396       5.98305       5.37857       4.69060       4.04151       3.43395       2.80504       2.33592
  42   3 1558.1890    0.2005  0.1974  8.8282 -0.0064  0.0114   0.0081   0.0230    0.0243   0.0000   441.9340     -0.706021       21.8657     0.0274257      -3.81446      0.392569      0.403679      0.271502      0.424736      0.392253     -0.392089      0.197397      0.187229     -0.294572      0.325334    -0.0185709     -0.181692      0.177583      0.468582      0.489421      0.666369      0.726079      0.728898      0.766219      0.782691      0.736511      0.707827      0.642441      0.646952      0.500549      0.455003      0.471435      0.394682      0.297308      0.265297      0.223527
  42   4 1772.6461    0.3800  0.4040  9.0600 -0.0003  0.0145   0.0095   0.0311    0.0329   0.0000   442.5568      0.267991       21.2105     -0.118201      -2.49602     -0.616196      0.142302      0.917715      -1.33211     -0.740752     -0.356078      0.243281   -0.00134782     -0.228241      0.405267     -0.291282     -0.236859     -0.322451      0.579404      0.741228      0.829579      0.829767       1.02333       1.02636      0.951041      0.857863      0.828216      0.837951      0.780041      0.672178      0.549469      0.506395      0.451242      0.385578      0.309952      0.244744
  42   6 2168.0961    0.9172  0.8376  9.8872 -0.0011  0.0185   0.0158   0.0454    0.0533   0.0000   440.2262      0.467044       20.3824     -0.187761      -2.03314     -0.633519      -1.79895      0.221405    -0.0398892     -0.996467     0.0815955     -0.663640      0.476020      -1.07023      0.631683     -0.117480      0.179443      0.124463      0.671802      0.982992       1.06450       1.19164       1.25840       1.26864       1.25353       1.15731       1.14838       1.03177      0.952601      0.862235      0.732324      0.693395      0.545851      0.488377      0.408913      0.336681
  42   7 2354.7751    1.3942  1.0964 10.4030 -0.0009  0.0211   0.0215   0.0531    0.0680   0.0000   440.5049       1.57328       20.8958       1.54075      -3.55592       1.90010       2.34907    -0.0941197      -2.02577      0.336618       2.01609     -0.563220     0.0927943      0.863800    -0.0570339      -1.03784      0.256372    -0.0403245      0.766618       1.07819       1.17960       1.26941       1.27859       1.36289       1.31651       1.27192       1.20947       1.11299       1.03256      0.951941      0.875567      0.778909      0.658298      0.567304      0.483619      0.394052
  42   8 2535.0662    1.9533  1.1771 11.2086 -0.0018  0.0221   0.0295   0.0562    0.0651   0.0000   441.0392       1.70710       20.3701     -0.269405      -4.26368       1.00150      0.656089      0.710045      -3.34981       1.32176       1.60336      0.185005     -0.577019     -0.370223      0.667177     -0.480535      0.684144     -0.779878      0.801588       1.16508       1.29441       1.40627       1.49391       1.53727       1.48500       1.42716       1.36054       1.23247       1.17474       1.03359      0.929872      0.798504      0.673100      0.571948      0.486803      0.391617
  42   9 2713.0594    2.6471  1.0850 12.0238 -0.0022  0.0207   0.0416   0.0533    0.0593   0.0000   441.1131       1.27242       17.6136       1.03158      -3.08001     -0.889448     -0.853743      0.249870      -2.30428      -1.97127      -1.28437     0.0765750     -0.366861      0.374175     -0.631533     -0.709886     0.0586096     -0.586321      0.758136       1.05373       1.08688       1.19540       1.29755       1.29966       1.28337       1.21590       1.18558       1.10500       1.04157      0.918827      0.821788      0.725283      0.633959      0.547855      0.429290      0.367131
  42  10 2889.4591    3.4290  0.9771 12.6261 -0.0024  0.0190   0.0557   0.0494    0.0563   0.0000   441.8140       2.11669       17.5508       2.24857      -3.55656     -0.169612     -0.299972      0.661395       1.17689     -0.148653      -1.92812      0.232896      0.168524     -0.532187     0.0344195      -1.27323      0.389140     -0.179269      0.691460      0.985142       1.06996       1.18405       1.25347       1.22222       1.20996       1.17052       1.13366       1.06910      0.987377      0.873579      0.794765      0.672595      0.571205      0.499600      0.391034      0.337445
  42  11 3063.0175    4.0715  1.0260 13.0942 -0.0002  0.0199   0.0655   0.0528    0.0573   0.0000   440.4792       2.21507       17.0913       2.25274     -0.872192       1.23653      -1.92345     -0.511181      0.748465      -1.25886     -0.255074     -0.423196      0.215699     -0.213880     -0.360523     -0.855911      0.302108     -0.172406      0.740857       1.00591       1.10897       1.18691       1.23720       1.26317       1.27234       1.23126       1.12718       1.05668       1.00782      0.910083      0.837666      0.697793      0.627071      0.516061      0.423612      0.378709
  42  12 3233.6213    3.8765  1.5095 12.6801 -0.0000  0.0248   0.0520   0.0652    0.0531   0.0000   441.0773       5.09325       19.0038      -1.26445      0.365677       1.29573     -0.828736      -2.47618    -0.0503648   -0.00425676     -0.756573      0.116825      -1.11287      0.927969     -0.372416      -1.26957     -0.300729    -0.0404752      0.888237       1.26380       1.37438       1.50749       1.60205       1.62451       1.56240       1.52983       1.39361       1.31345       1.22299       1.12830       1.01861      0.902519      0.739127      0.675797      0.543527      0.456141
  42  13 3402.0699    3.1937  2.0624 12.4167  0.0024  0.0305   0.0377   0.0781    0.0394   0.0000   443.6323       3.25079       16.6956       1.28914      0.719053     -0.240104      -5.39559     -0.972228       1.39370       1.12356       2.00570      -1.81622      -1.70939     -0.353550      0.162091      0.138495      0.943777     -0.181381       1.09542       1.51346       1.65512       1.78369       1.93493       1.85310       1.90283       1.83188       1.67670       1.64248       1.54396       1.36628       1.23578       1.06750      0.925529      0.782808      0.655175      0.553707
  42  14 3568.1202    2.4420  3.8309 11.6527 -0.0021  0.0432   0.0219   0.1132    0.0296   0.0000   441.9683       2.13281       10.6567      0.343040       4.18402      -2.40790      -8.40628      -2.68684       6.26513      -3.39575      0.932213      -2.08972      -3.35417       1.26303       1.36745       1.90689      -1.30653      -1.21487       1.57388       2.11027       2.43940       2.56057       2.76925       2.71594       2.73433       2.59975       2.53499       2.33131       2.14899       1.97522       1.72699       1.51503       1.32468       1.11899      0.956731      0.786412
  42  15 3731.5684    1.9956  5.5996 11.1730 -0.0007  0.0552   0.0157   0.1500    0.0254   0.0000   441.6817       4.43249       9.19716       5.92496       1.62943       5.08321     -0.436926      -1.98611       5.38433     -0.436111       3.40824       2.68999       3.46646     -0.200529     -0.665498      -1.86627      -2.07394     -0.984902       2.02272       2.77533       3.07972       3.37739       3.56489       3.52520       3.56787       3.41277       3.27275       3.04673       2.84736       2.51095       2.24214       1.94192       1.71919       1.44314       1.22169       1.01761
  42  16 3893.0227    1.6084  7.9761 10.8039 -0.0002  0.0770   0.0119   0.2060    0.0246   0.0000   444.5821       4.13474       16.7355       7.27105      -8.48707       2.08880       9.33454      -3.84200       1.33122      -5.14863       1.94904     -0.106733      -4.51803      0.327636    -0.0601307     -0.692684       3.22687      -1.71252       2.82438       3.79586       4.44750       4.62813       5.06744       5.03661       5.01484       4.81605       4.51871       4.25538       3.93952       3.52326       3.14091       2.77473       2.37677       2.04950       1.67452       1.39411
  42  17 4052.6667    1.2688 10.2998 10.6133 -0.0005  0.1072   0.0092   0.2836    0.0225   0.0000   439.8165       8.01922       26.1399       8.33160      -9.81346       4.35261       5.51938       12.4582      -4.22698       3.64252     -0.112425      -10.1949     -0.565031      -2.42658      -3.28336     -0.308192       1.35811      -2.01778       3.85389       5.21387       5.88600       6.38656       6.72580       6.71783       6.75936       6.41683       6.29780       5.77763       5.40329       4.80987       4.37701       3.79090       3.28784       2.80785       2.34165       1.92905
  42  18 4210.9583    1.0167 12.8971 10.3737 -0.0018  0.1443   0.0070   0.3622    0.0203   0.0000   446.5351       7.47537       12.4673      -11.0884      -2.24161       23.7095       14.7640      -16.4473      -6.86232      -8.38284      -4.03387       6.79491      -6.33109       1.47505      -1.51535      0.151753      -2.02246     -0.556185       5.14211       6.92977       7.94762       8.47105       8.88808       9.07144       8.99287       8.75926       8.30802       7.86669       7.09468       6.54625       5.75130       5.14877       4.42726       3.75665       3.09549       2.55880
  43   3 1571.8039    0.2059  0.2224  8.8892 -0.0026  0.0131   0.0074   0.0254    0.0246   0.0000   441.6631     0.0738836       21.2481     -0.432405      -2.59784      0.156741      0.344684      0.361621      0.180415     -0.415207      0.834637     -0.200398     -0.421131     -0.518666     -0.654066     -0.200283      0.134607    -0.0744291      0.497905      0.620674      0.737613      0.799651      0.777053      0.875157      0.922097      0.697765      0.799403      0.724179      0.593317      0.605067      0.580174      0.567452      0.528068      0.480225      0.347708      0.280388
  43   4 1787.0173    0.3872  0.3943  9.0673 -0.0041  0.0142   0.0096   0.0287    0.0332   0.0000   441.3660     -0.675423       19.7821      0.833397      -1.57639      0.233078       1.24182     -0.615842    -0.0779980     -0.229391     -0.215494      0.459997      0.393739     0.0305198     -0.460289      0.333342     -0.305365     -0.305772      0.605927      0.888400       1.04896       1.21615       1.29732       1.34770       1.32064       1.21871       1.12049       1.01083      0.893098      0.780331      0.676691      0.568053      0.477663      0.391682      0.330289      0.260583
  43   5 1989.0315    0.6255  0.6767  9.4102 -0.0012  0.0163   0.0121   0.0403    0.0446   0.0000   440.2347      0.413904       20.6876      0.142021      -3.30624     -0.958113     0.0379497       2.08006       1.70794      -1.42833      0.223124     -0.176924     -0.226049     -0.696455       1.39739      0.873731      0.108555     0.0733250      0.634965      0.818826      0.882357      0.937546      0.975392      0.977567      0.992697       1.02161      0.961247      0.916798      0.828064      0.722473      0.646067      0.543354      0.520767      0.438236      0.364123      0.311844
  43   6 2184.8914    0.9455  0.9539  9.7828 -0.0001  0.0192   0.0150   0.0461    0.0595   0.0000   441.6019      -1.26378       21.5515       2.13152      -2.19818      -2.62202     -0.286937      -1.47691     -0.442762      -1.81932       1.10124      0.706427      0.388129     -0.654852     -0.173045     -0.230727      0.574905      0.109775      0.704313      0.961579       1.07429       1.15342       1.18514       1.18627       1.19426       1.12624       1.12176       1.04630      0.956304      0.882429      0.787245      0.708644      0.613775      0.528392      0.446748      0.378629
  43   7 2372.2015    1.4172  1.0332 10.7728 -0.0004  0.0206   0.0226   0.0511    0.0582   0.0000   441.4570       1.02747       21.3960      -3.48018      -1.31201     -0.406576     -0.865124      -1.98364     -0.370488      -1.72009     -0.799411    -0.0848755      -1.09659     -0.191728       1.14629     -0.205375      -1.01176    -0.0635608      0.776577       1.11388       1.18672       1.33546       1.31262       1.41712       1.34356       1.37975       1.27636       1.19251       1.07165      0.980181      0.896433      0.757135      0.657315      0.550249      0.461092      0.391519
  43   8 2553.3960    2.0232  1.1561 11.3905 -0.0026  0.0212   0.0306   0.0558    0.0628   0.0000   441.2784       2.44149       20.3987       1.25822      -1.61907       2.07038       2.41484      0.208107       2.61102      -2.45055     -0.939557     0.0812133      0.379788      -1.10275     -0.812417      0.172720     -0.429811     -0.489187      0.758750       1.05188       1.18773       1.25782       1.37161       1.34339       1.35268       1.29736       1.22639       1.15615       1.02262      0.944041      0.861379      0.763553      0.659619      0.589542      0.510959      0.433198
  43   9 2732.4424    2.7444  1.1122 11.8924 -0.0021  0.0204   0.0410   0.0511    0.0646   0.0000   441.4790       1.33477       21.6907       1.36242     -0.913283       1.04355      -1.08719      0.287402      -3.66609     -0.654018       2.07149      0.198195      0.803546     -0.625099    -0.0486698     -0.173023      0.515484     -0.495488      0.720053       1.01909       1.12926       1.18012       1.28106       1.23239       1.28775       1.19633       1.19301       1.11867      0.993835      0.947794      0.816901      0.765785      0.629977      0.551499      0.451698      0.384373
  43  10 2909.6619    3.6240  0.9718 12.5792  0.0002  0.0179   0.0564   0.0476    0.0595   0.0000   439.7207       4.69355       19.5501       1.73823      -3.16759      -1.22018     -0.402588     -0.838443      0.671767      0.493281     -0.244415     -0.221257      -1.48203    0.00752362      0.827029      0.378055    -0.0947555      0.109014      0.697858      0.939737       1.10425       1.19720       1.22169       1.23720       1.20918       1.16026       1.08979       1.00469      0.950721      0.865839      0.794848      0.681645      0.587146      0.516734      0.432008      0.354612
  43  11 3084.0405    4.1222  1.2103 12.9053 -0.0013  0.0211   0.0597   0.0563    0.0593   0.0000   441.0357       2.94134       18.3661       1.54760      -2.94877       3.30854      0.749160     -0.155940      -1.21305      -2.16417      0.491377      0.277539      0.515807      0.653151      0.215637     -0.157812      0.186375     -0.569577      0.754808       1.04760       1.19804       1.27953       1.34347       1.38943       1.32421       1.29284       1.25043       1.15895       1.09217      0.981435      0.869416      0.774420      0.643450      0.575271      0.478098      0.401039
  43  12 3255.6867    3.8273  1.4756 12.9153 -0.0003  0.0251   0.0524   0.0655    0.0507   0.0000   441.6884       4.28278       19.1468       1.84257      -4.09372      0.738255      -1.20425       1.87830       1.11634      -2.17964     -0.477255      -2.21587       1.30631     -0.773608     -0.638861     -0.713051     -0.215180     -0.281634      0.887547       1.25397       1.36288       1.46419       1.60422       1.56018       1.57051       1.48265       1.43183       1.34506       1.27719       1.12929       1.01443      0.883726      0.773290      0.669038      0.545894      0.461581
  43  13 3425.1966    3.0458  2.5746 12.1580  0.0002  0.0323   0.0309   0.0866    0.0358   0.0000   443.5722       8.15898       12.6395       3.00262       2.57067      0.704738      -4.28024       1.97897       4.37478      -1.89104      -2.25428      -3.22774      0.861584     -0.728637       1.44861      -1.90046      0.738765    -0.0937396       1.17036       1.52572       1.78751       1.92561       2.05296       2.10420       2.03470       2.04128       1.91226       1.73071       1.61620       1.49981       1.29536       1.14640      0.992078      0.862771      0.683182      0.581691
  43  14 3592.5128    2.4011  4.0106 11.6029 -0.0008  0.0430   0.0207   0.1163    0.0295   0.0000   442.9256       3.63900       16.8932      -1.66743       7.89163       10.5544       2.52938       2.45301       2.87548       1.57990     -0.120730      -5.07514      -1.69863       3.72089       4.39244      -2.38270      -1.51748      -1.33913       1.54126       2.10930       2.33900       2.53242       2.62277       2.70512       2.66520       2.63622       2.42488       2.36045       2.13452       1.96849       1.72969       1.55078       1.33374       1.14939      0.961755      0.810602
  43  15 3757.2383    1.8849  6.0576 11.1237 -0.0018  0.0596   0.0145   0.1623    0.0250   0.0000   437.7148       7.03574       17.6924       7.16357      -11.0283      0.864504       5.77599      -6.50738      0.452367       1.19162       2.93126      -4.34035       2.75929      -3.06027       2.78674      -3.09623       2.03502     -0.695580       2.09706       2.88668       3.24286       3.51970       3.66616       3.70763       3.69892       3.62064       3.44785       3.26370       2.97436       2.71789       2.41462       2.12680       1.80959       1.59242       1.29716       1.08996
  43  16 3919.5228    1.5280  8.8834 10.8212 -0.0004  0.0853   0.0106   0.2312    0.0234   0.0000   440.4708       7.62817       12.2691      -5.68382       3.54188     -0.307526       1.20422      0.600696       2.35676      -6.97293      -2.31114      -2.77554     -0.820690       1.69740       7.83864      -2.31141     -0.803852       1.77868       3.05161       4.05342       4.67521       4.97890       5.22905       5.36027       5.23307       5.18900       4.91128       4.61404       4.26539       3.85000       3.48630       3.02610       2.69130       2.29748       1.86665       1.57629
  43  17 4079.9779    1.2347 10.3543 10.5933 -0.0011  0.1068   0.0085   0.2786    0.0221   0.0000   437.9865       17.4924       28.8338       2.32999      -10.4948       2.48445       20.3073      0.995129      -1.57113       1.15649       1.56334       4.33245      -3.79500      -2.48157      0.149138       1.75322     -0.545204       2.56025       3.72371       5.09937       5.83749       6.12299       6.53017       6.61240       6.51743       6.42860       6.04982       5.73352       5.32942       4.86587       4.28673       3.81282       3.30068       2.86218       2.34385       1.97536
  43  18 4239.3382    1.0127 13.2277 10.3676  0.0028  0.1447   0.0069   0.3625    0.0202   0.0000   441.5483      -17.4405       11.4284       8.09100       13.0032      -11.9005      -19.5772       1.70909      -2.53675       1.72063       7.19111      -3.15722      -2.92928      -1.58483       1.16722      0.237868     -0.146493      0.946369       4.94708       6.73725       7.82473       8.28166       8.83717       8.81384       8.80537       8.68915       8.09435       7.79570       7.07600       6.47837       5.73946       5.15317       4.44877       3.79745       3.14679       2.59337
  44   3 1585.2225    0.2189  0.2086  8.8640 -0.0092  0.0108   0.0079   0.0212    0.0248   0.0000   442.1981      -1.53301       21.0104    -0.0526626      -3.40856      0.199053      0.752304      -1.15678      0.446460     -0.127590     -0.473401     -0.304617       1.34006     -0.379444      0.183220      0.242403     -0.328935     -0.140334      0.461338      0.598293      0.740549      0.790948      0.840739      0.884361      0.848754      0.837638      0.776678      0.681968      0.617388      0.548263      0.539012      0.452860      0.374689      0.282397      0.263683      0.215572
  44   4 1801.2364    0.4204  0.4357  9.1281 -0.0024  0.0134   0.0101   0.0320    0.0343   0.0000   442.3280      -1.63132       20.3930     -0.701017      -3.14296      0.515501       1.49671       1.29521       1.43678      -1.42569      0.860728     -0.223454     -0.715818     -0.395731     0.0877389     -0.393218    -0.0375073      0.261044      0.497928      0.690395      0.764043      0.854240      0.898963      0.883678      0.924596      0.872806      0.846497      0.792358      0.721131      0.627514      0.571254      0.495459      0.410304      0.364172      0.285239      0.250004
  44   5 2004.5785    0.6716  0.6684  9.3811 -0.0010  0.0155   0.0124   0.0380    0.0469   0.0000   442.0460     -0.531041       18.9123   -0.00480907      -2.45497       1.41631      -1.38975      -1.06457       1.46460      0.676749     0.0813863      -1.15914       1.04965      0.628446      0.297208     -0.612498     -0.197003      0.474257      0.586030      0.772911      0.868605      0.959602      0.951073       1.00047      0.999523      0.929063      0.869259      0.813404      0.793209      0.752680      0.703682      0.625435      0.535902      0.459761      0.381458      0.314680
  44   6 2201.4220    0.9958  0.8281 10.1404 -0.0022  0.0172   0.0167   0.0433    0.0513   0.0000   442.0706      0.991398       21.0491     -0.236038      -1.98779     -0.866548       1.02751     -0.130743    -0.0971010    -0.0582113       1.12126     -0.774279      0.209938      0.494787     -0.520894     0.0744852      0.635389     -0.306621      0.620153      0.842861      0.925816      0.997683       1.05555       1.08504       1.06325       1.02877      0.952342      0.916355      0.862868      0.807811      0.688025      0.655470      0.542391      0.487919      0.395047      0.346428
  44   7 2389.4396    1.4981  1.1212 10.6082 -0.0012  0.0203   0.0221   0.0526    0.0652   0.0000   441.2917       1.27232       19.3455      0.761545      -2.10404     -0.301869       2.45757     -0.700746      -2.48209      0.825039     -0.401893     0.0451596      0.421168     -0.379414     -0.751048     -0.157500      0.424838      0.302770      0.720062       1.00737       1.10360       1.18088       1.24040       1.19367       1.24042       1.20566       1.18622       1.08833       1.04014      0.916712      0.847020      0.713114      0.631482      0.545692      0.459679      0.387247
  44   8 2571.4777    2.0974  1.1633 11.5363 -0.0088  0.0215   0.0319   0.0554    0.0622   0.0000   441.9053      0.643280       19.3525       3.19977      -4.95508     0.0296651       3.73458       1.31912     -0.784961       1.84379      0.633914     -0.473800     0.0931517     -0.426942      0.765074     -0.528108     -0.515408       1.09493      0.737915       1.02414       1.12213       1.26557       1.29762       1.28574       1.29659       1.24994       1.20360       1.12341       1.06302      0.974569      0.873964      0.760932      0.679448      0.594192      0.488221      0.408320
  44   9 2751.5966    2.8741  1.0431 12.2381 -0.0014  0.0199   0.0446   0.0503    0.0591   0.0000   440.3923       2.13243       19.3873       4.21367      -3.44889     0.0263881      0.952812     -0.150432       2.67837      0.352314    -0.0501557     -0.462084       1.34539      0.502849     -0.935265     -0.403460     0.0632520     -0.258572      0.710450       1.00596       1.10144       1.18421       1.26905       1.24156       1.24772       1.15944       1.11431       1.07457       1.01202      0.909680      0.850416      0.728845      0.654535      0.545988      0.468939      0.409766
  44  10 2929.6733    3.6580  0.9751 12.8155 -0.0041  0.0181   0.0587   0.0493    0.0545   0.0000   441.4448       2.26409       21.4729       1.41568      -2.85699       2.72748      0.425174     -0.365832      -3.14987      -1.26045       2.09932     -0.500627      0.411674      -2.25077      0.732051      -1.02388     -0.172063      0.308800      0.638601      0.874221      0.931138       1.04735       1.07865       1.07846       1.10061       1.09101       1.05605      0.966832      0.916208      0.798520      0.727016      0.638829      0.560399      0.487565      0.400799      0.341580
[truncated: 724,192 more chars]
