# Supplementary material for: Global-Mode Analysis of Full-Disk Data from the Michelson Doppler Imager and the Helioseismic and Magnetic Imager
Source: Sol Phys. 2018 Jan 31;293(2):29. doi: 10.1007/s11207-017-1201-5 (PMC6566312; doi:10.1007/s11207-017-1201-5)
Supplement: Supplementary file 3 — (TAR 230.0 MB) [file 11207_2017_1201_MOESM3_ESM.tar › MDI/mdifdasym.2703.36]

   0  23 3303.9025    3.9060  1.0395 13.7404  0.0000       1.45555  0.2733   0.6178   0.4695    0.9276   0.0000       5.13906     0.0000       0.00000       0.00000       0.00000       0.00000       0.00000       0.00000       0.00000       0.00000       0.00000       0.00000       0.00000       0.00000       0.00000       0.00000       0.00000       0.00000       0.00000       0.00000       0.00000       0.00000       0.00000       0.00000       0.00000       0.00000       0.00000       0.00000       0.00000       0.00000       0.00000       0.00000       0.00000       0.00000       0.00000       0.00000       0.00000       0.00000       0.00000       0.00000       0.00000       0.00000       0.00000       0.00000       0.00000       0.00000       0.00000       0.00000       0.00000       0.00000       0.00000       0.00000       0.00000       0.00000       0.00000       0.00000       0.00000       0.00000       0.00000       0.00000       0.00000       0.00000       0.00000       0.00000       0.00000       0.00000       0.00000       0.00000       0.00000       0.00000       0.00000       0.00000       0.00000
   1  17 2559.3633    2.2017  1.4526 13.1748  0.0000      0.494876  0.2090   0.1206   0.2470    0.2118   0.0000       1.50079   346.3333       73.3440       0.00000       0.00000       0.00000       0.00000       0.00000       0.00000       0.00000       0.00000       0.00000       0.00000       0.00000       0.00000       0.00000       0.00000       0.00000       0.00000       0.00000       0.00000       0.00000       0.00000       0.00000       0.00000       0.00000       0.00000       0.00000       0.00000       0.00000       0.00000       0.00000       0.00000       0.00000       0.00000       0.00000       0.00000       264.768       93.2979       0.00000       0.00000       0.00000       0.00000       0.00000       0.00000       0.00000       0.00000       0.00000       0.00000       0.00000       0.00000       0.00000       0.00000       0.00000       0.00000       0.00000       0.00000       0.00000       0.00000       0.00000       0.00000       0.00000       0.00000       0.00000       0.00000       0.00000       0.00000       0.00000       0.00000       0.00000       0.00000       0.00000       0.00000
   1  23 3368.8954    3.8831  2.6935 12.3441  0.0000      0.609126  0.2185   0.1328   0.3347    0.3681   0.0000      0.744291   291.6380       32.8222       0.00000       0.00000       0.00000       0.00000       0.00000       0.00000       0.00000       0.00000       0.00000       0.00000       0.00000       0.00000       0.00000       0.00000       0.00000       0.00000       0.00000       0.00000       0.00000       0.00000       0.00000       0.00000       0.00000       0.00000       0.00000       0.00000       0.00000       0.00000       0.00000       0.00000       0.00000       0.00000       0.00000       0.00000       226.269       97.4961       0.00000       0.00000       0.00000       0.00000       0.00000       0.00000       0.00000       0.00000       0.00000       0.00000       0.00000       0.00000       0.00000       0.00000       0.00000       0.00000       0.00000       0.00000       0.00000       0.00000       0.00000       0.00000       0.00000       0.00000       0.00000       0.00000       0.00000       0.00000       0.00000       0.00000       0.00000       0.00000       0.00000       0.00000
   1  24 3504.2400    3.3414  3.5838 12.7040 -0.0016    -0.0884499  0.2508   0.1036   0.4436    0.2050   0.0000      0.614880   472.4611       105.748       0.00000       0.00000       0.00000       0.00000       0.00000       0.00000       0.00000       0.00000       0.00000       0.00000       0.00000       0.00000       0.00000       0.00000       0.00000       0.00000       0.00000       0.00000       0.00000       0.00000       0.00000       0.00000       0.00000       0.00000       0.00000       0.00000       0.00000       0.00000       0.00000       0.00000       0.00000       0.00000       0.00000       0.00000       227.115       117.409       0.00000       0.00000       0.00000       0.00000       0.00000       0.00000       0.00000       0.00000       0.00000       0.00000       0.00000       0.00000       0.00000       0.00000       0.00000       0.00000       0.00000       0.00000       0.00000       0.00000       0.00000       0.00000       0.00000       0.00000       0.00000       0.00000       0.00000       0.00000       0.00000       0.00000       0.00000       0.00000       0.00000       0.00000
   1  25 3640.3853    2.9658  5.2758 12.4386  0.0068     -0.222343  0.3529   0.0747   0.5980    0.1507   0.0000      0.459774  1012.2073       301.208       0.00000       0.00000       0.00000       0.00000       0.00000       0.00000       0.00000       0.00000       0.00000       0.00000       0.00000       0.00000       0.00000       0.00000       0.00000       0.00000       0.00000       0.00000       0.00000       0.00000       0.00000       0.00000       0.00000       0.00000       0.00000       0.00000       0.00000       0.00000       0.00000       0.00000       0.00000       0.00000       0.00000       0.00000       348.736       162.852       0.00000       0.00000       0.00000       0.00000       0.00000       0.00000       0.00000       0.00000       0.00000       0.00000       0.00000       0.00000       0.00000       0.00000       0.00000       0.00000       0.00000       0.00000       0.00000       0.00000       0.00000       0.00000       0.00000       0.00000       0.00000       0.00000       0.00000       0.00000       0.00000       0.00000       0.00000       0.00000       0.00000       0.00000
   1  26 3776.5436    2.3932  6.6537 12.3150  0.0000     -0.725210  0.4208   0.0579   0.7882    0.1159   0.0000      0.372088   867.9507       69.9785       0.00000       0.00000       0.00000       0.00000       0.00000       0.00000       0.00000       0.00000       0.00000       0.00000       0.00000       0.00000       0.00000       0.00000       0.00000       0.00000       0.00000       0.00000       0.00000       0.00000       0.00000       0.00000       0.00000       0.00000       0.00000       0.00000       0.00000       0.00000       0.00000       0.00000       0.00000       0.00000       0.00000       0.00000       407.756       193.919       0.00000       0.00000       0.00000       0.00000       0.00000       0.00000       0.00000       0.00000       0.00000       0.00000       0.00000       0.00000       0.00000       0.00000       0.00000       0.00000       0.00000       0.00000       0.00000       0.00000       0.00000       0.00000       0.00000       0.00000       0.00000       0.00000       0.00000       0.00000       0.00000       0.00000       0.00000       0.00000       0.00000       0.00000
   2  15 2352.2343    1.3658  1.1564 12.5100  0.0000      -1.83948  0.1224   0.0637   0.1566    0.1835   0.0000       2.17380   425.1745      -21.6064      -8.01791      -6.10607       0.00000       0.00000       0.00000       0.00000       0.00000       0.00000       0.00000       0.00000       0.00000       0.00000       0.00000       0.00000       0.00000       0.00000       0.00000       0.00000       0.00000       0.00000       0.00000       0.00000       0.00000       0.00000       0.00000       0.00000       0.00000       0.00000       0.00000       0.00000       0.00000       0.00000       0.00000       0.00000       77.4082       63.7470       33.2075       10.0084       0.00000       0.00000       0.00000       0.00000       0.00000       0.00000       0.00000       0.00000       0.00000       0.00000       0.00000       0.00000       0.00000       0.00000       0.00000       0.00000       0.00000       0.00000       0.00000       0.00000       0.00000       0.00000       0.00000       0.00000       0.00000       0.00000       0.00000       0.00000       0.00000       0.00000       0.00000       0.00000
   2  16 2485.9894    1.8487  1.1070 12.4174  0.0000       1.61985  0.1058   0.0810   0.1459    0.2319   0.0000       2.16745   386.7360       7.80439      -42.2314       13.6009       0.00000       0.00000       0.00000       0.00000       0.00000       0.00000       0.00000       0.00000       0.00000       0.00000       0.00000       0.00000       0.00000       0.00000       0.00000       0.00000       0.00000       0.00000       0.00000       0.00000       0.00000       0.00000       0.00000       0.00000       0.00000       0.00000       0.00000       0.00000       0.00000       0.00000       0.00000       0.00000       66.4735       48.6925       26.2451       8.16633       0.00000       0.00000       0.00000       0.00000       0.00000       0.00000       0.00000       0.00000       0.00000       0.00000       0.00000       0.00000       0.00000       0.00000       0.00000       0.00000       0.00000       0.00000       0.00000       0.00000       0.00000       0.00000       0.00000       0.00000       0.00000       0.00000       0.00000       0.00000       0.00000       0.00000       0.00000       0.00000
   2  17 2619.7663    2.3575  1.2600 12.0777  0.0086       2.37616  0.1074   0.0989   0.1676    0.3398   0.0000       1.39003   407.1529      -6.66528      -47.2448       11.8369       0.00000       0.00000       0.00000       0.00000       0.00000       0.00000       0.00000       0.00000       0.00000       0.00000       0.00000       0.00000       0.00000       0.00000       0.00000       0.00000       0.00000       0.00000       0.00000       0.00000       0.00000       0.00000       0.00000       0.00000       0.00000       0.00000       0.00000       0.00000       0.00000       0.00000       0.00000       0.00000       69.1503       51.0565       27.1063       7.82020       0.00000       0.00000       0.00000       0.00000       0.00000       0.00000       0.00000       0.00000       0.00000       0.00000       0.00000       0.00000       0.00000       0.00000       0.00000       0.00000       0.00000       0.00000       0.00000       0.00000       0.00000       0.00000       0.00000       0.00000       0.00000       0.00000       0.00000       0.00000       0.00000       0.00000       0.00000       0.00000
   2  19 2889.8205    3.4712  1.1488 11.6816  0.0000       2.77805  0.0923   0.1483   0.1501    0.9687   0.0000       1.45998   474.4090       98.6341       2.47573      -12.8118       0.00000       0.00000       0.00000       0.00000       0.00000       0.00000       0.00000       0.00000       0.00000       0.00000       0.00000       0.00000       0.00000       0.00000       0.00000       0.00000       0.00000       0.00000       0.00000       0.00000       0.00000       0.00000       0.00000       0.00000       0.00000       0.00000       0.00000       0.00000       0.00000       0.00000       0.00000       0.00000       53.0092       43.6261       20.6864       7.98214       0.00000       0.00000       0.00000       0.00000       0.00000       0.00000       0.00000       0.00000       0.00000       0.00000       0.00000       0.00000       0.00000       0.00000       0.00000       0.00000       0.00000       0.00000       0.00000       0.00000       0.00000       0.00000       0.00000       0.00000       0.00000       0.00000       0.00000       0.00000       0.00000       0.00000       0.00000       0.00000
   2  20 3025.0830    4.1458  0.9814 12.6938  0.0000       1.76489  0.0951   0.1833   0.1217    0.5841   0.0000       1.77363   504.1056       34.0900       12.5548       4.06812       0.00000       0.00000       0.00000       0.00000       0.00000       0.00000       0.00000       0.00000       0.00000       0.00000       0.00000       0.00000       0.00000       0.00000       0.00000       0.00000       0.00000       0.00000       0.00000       0.00000       0.00000       0.00000       0.00000       0.00000       0.00000       0.00000       0.00000       0.00000       0.00000       0.00000       0.00000       0.00000       59.5343       45.1176       22.7006       7.37209       0.00000       0.00000       0.00000       0.00000       0.00000       0.00000       0.00000       0.00000       0.00000       0.00000       0.00000       0.00000       0.00000       0.00000       0.00000       0.00000       0.00000       0.00000       0.00000       0.00000       0.00000       0.00000       0.00000       0.00000       0.00000       0.00000       0.00000       0.00000       0.00000       0.00000       0.00000       0.00000
   2  22 3295.4568    3.9909  2.0923 11.8453  0.0010       1.29722  0.1176   0.1244   0.2218    0.5832   0.0000      0.647999   362.5981       114.353      -27.6736       3.43192       0.00000       0.00000       0.00000       0.00000       0.00000       0.00000       0.00000       0.00000       0.00000       0.00000       0.00000       0.00000       0.00000       0.00000       0.00000       0.00000       0.00000       0.00000       0.00000       0.00000       0.00000       0.00000       0.00000       0.00000       0.00000       0.00000       0.00000       0.00000       0.00000       0.00000       0.00000       0.00000       63.3134       49.7621       27.7993       9.72333       0.00000       0.00000       0.00000       0.00000       0.00000       0.00000       0.00000       0.00000       0.00000       0.00000       0.00000       0.00000       0.00000       0.00000       0.00000       0.00000       0.00000       0.00000       0.00000       0.00000       0.00000       0.00000       0.00000       0.00000       0.00000       0.00000       0.00000       0.00000       0.00000       0.00000       0.00000       0.00000
   2  23 3431.1339    3.3232  2.8971 12.1353 -0.0009      0.323370  0.1613   0.0861   0.2515    0.2807   0.0000      0.469999   292.7975       116.013      -5.68187    -0.0159131       0.00000       0.00000       0.00000       0.00000       0.00000       0.00000       0.00000       0.00000       0.00000       0.00000       0.00000       0.00000       0.00000       0.00000       0.00000       0.00000       0.00000       0.00000       0.00000       0.00000       0.00000       0.00000       0.00000       0.00000       0.00000       0.00000       0.00000       0.00000       0.00000       0.00000       0.00000       0.00000       93.7387       71.4120       39.6767       12.8205       0.00000       0.00000       0.00000       0.00000       0.00000       0.00000       0.00000       0.00000       0.00000       0.00000       0.00000       0.00000       0.00000       0.00000       0.00000       0.00000       0.00000       0.00000       0.00000       0.00000       0.00000       0.00000       0.00000       0.00000       0.00000       0.00000       0.00000       0.00000       0.00000       0.00000       0.00000       0.00000
   3  12 2001.3292    0.4740  0.3900 10.3909  0.0071       24.0011  0.0432   0.0298   0.0851    0.1872   0.0000       7.18253   492.5345      -47.1200       26.8210      -24.6360       7.71077     -0.310728       0.00000       0.00000       0.00000       0.00000       0.00000       0.00000       0.00000       0.00000       0.00000       0.00000       0.00000       0.00000       0.00000       0.00000       0.00000       0.00000       0.00000       0.00000       0.00000       0.00000       0.00000       0.00000       0.00000       0.00000       0.00000       0.00000       0.00000       0.00000       0.00000       0.00000       24.9322       23.0305       14.5643       6.65548       2.81058      0.791831       0.00000       0.00000       0.00000       0.00000       0.00000       0.00000       0.00000       0.00000       0.00000       0.00000       0.00000       0.00000       0.00000       0.00000       0.00000       0.00000       0.00000       0.00000       0.00000       0.00000       0.00000       0.00000       0.00000       0.00000       0.00000       0.00000       0.00000       0.00000       0.00000       0.00000
   3  14 2273.4284    1.0000  0.8494 10.7068  0.0000      -1.27006  0.0657   0.0488   0.1374    0.3414   0.0000       1.65160   443.5732       79.6567      -23.7494      0.266175       7.25257    -0.0934911       0.00000       0.00000       0.00000       0.00000       0.00000       0.00000       0.00000       0.00000       0.00000       0.00000       0.00000       0.00000       0.00000       0.00000       0.00000       0.00000       0.00000       0.00000       0.00000       0.00000       0.00000       0.00000       0.00000       0.00000       0.00000       0.00000       0.00000       0.00000       0.00000       0.00000       31.0395       26.7090       21.0973       12.0885       5.28122       1.23825       0.00000       0.00000       0.00000       0.00000       0.00000       0.00000       0.00000       0.00000       0.00000       0.00000       0.00000       0.00000       0.00000       0.00000       0.00000       0.00000       0.00000       0.00000       0.00000       0.00000       0.00000       0.00000       0.00000       0.00000       0.00000       0.00000       0.00000       0.00000       0.00000       0.00000
   3  15 2407.7712    1.3446  0.9194 10.9589  0.0000       3.23014  0.0760   0.0643   0.1328    0.4328   0.0000       2.01067   386.8111       38.5495      -7.08928     -0.358366      -2.93732      -3.29991       0.00000       0.00000       0.00000       0.00000       0.00000       0.00000       0.00000       0.00000       0.00000       0.00000       0.00000       0.00000       0.00000       0.00000       0.00000       0.00000       0.00000       0.00000       0.00000       0.00000       0.00000       0.00000       0.00000       0.00000       0.00000       0.00000       0.00000       0.00000       0.00000       0.00000       30.6281       25.5859       20.4231       13.0652       4.90945       1.26990       0.00000       0.00000       0.00000       0.00000       0.00000       0.00000       0.00000       0.00000       0.00000       0.00000       0.00000       0.00000       0.00000       0.00000       0.00000       0.00000       0.00000       0.00000       0.00000       0.00000       0.00000       0.00000       0.00000       0.00000       0.00000       0.00000       0.00000       0.00000       0.00000       0.00000
   3  17 2676.3391    2.4375  0.9518 11.6100  0.0000       2.51287  0.0726   0.1065   0.1222    0.6931   0.0000       1.33905   434.4631       29.3432      -18.4673      -13.6355      -6.34163      -2.50620       0.00000       0.00000       0.00000       0.00000       0.00000       0.00000       0.00000       0.00000       0.00000       0.00000       0.00000       0.00000       0.00000       0.00000       0.00000       0.00000       0.00000       0.00000       0.00000       0.00000       0.00000       0.00000       0.00000       0.00000       0.00000       0.00000       0.00000       0.00000       0.00000       0.00000       31.3433       28.8570       20.2875       10.8136       4.87529       1.31817       0.00000       0.00000       0.00000       0.00000       0.00000       0.00000       0.00000       0.00000       0.00000       0.00000       0.00000       0.00000       0.00000       0.00000       0.00000       0.00000       0.00000       0.00000       0.00000       0.00000       0.00000       0.00000       0.00000       0.00000       0.00000       0.00000       0.00000       0.00000       0.00000       0.00000
   3  18 2811.5451    3.0533  0.8935  2.2959  0.0000       1.72863  0.0568   0.1239   0.1120 1000.0000   0.0000       1.05435   415.8451       31.5733       10.2183      -6.88571       2.75570     0.0104232       0.00000       0.00000       0.00000       0.00000       0.00000       0.00000       0.00000       0.00000       0.00000       0.00000       0.00000       0.00000       0.00000       0.00000       0.00000       0.00000       0.00000       0.00000       0.00000       0.00000       0.00000       0.00000       0.00000       0.00000       0.00000       0.00000       0.00000       0.00000       0.00000       0.00000       21.6795       20.4359       15.3574       8.72670       4.05689       1.15923       0.00000       0.00000       0.00000       0.00000       0.00000       0.00000       0.00000       0.00000       0.00000       0.00000       0.00000       0.00000       0.00000       0.00000       0.00000       0.00000       0.00000       0.00000       0.00000       0.00000       0.00000       0.00000       0.00000       0.00000       0.00000       0.00000       0.00000       0.00000       0.00000       0.00000
   3  20 3082.5372    3.9543  1.1259 13.0828  0.0000     -0.781540  0.0836   0.1723   0.1505    0.5265   0.0000       1.22830   450.0125       47.1092       13.3828      -10.7413      -2.93877      -1.50495       0.00000       0.00000       0.00000       0.00000       0.00000       0.00000       0.00000       0.00000       0.00000       0.00000       0.00000       0.00000       0.00000       0.00000       0.00000       0.00000       0.00000       0.00000       0.00000       0.00000       0.00000       0.00000       0.00000       0.00000       0.00000       0.00000       0.00000       0.00000       0.00000       0.00000       24.2153       28.8381       18.1054       12.8809       5.07447       2.05518       0.00000       0.00000       0.00000       0.00000       0.00000       0.00000       0.00000       0.00000       0.00000       0.00000       0.00000       0.00000       0.00000       0.00000       0.00000       0.00000       0.00000       0.00000       0.00000       0.00000       0.00000       0.00000       0.00000       0.00000       0.00000       0.00000       0.00000       0.00000       0.00000       0.00000
   3  21 3218.0025    3.8305  1.6621 12.1342  0.0000      0.168365  0.0884   0.1284   0.1962    0.6848   0.0000      0.657430   484.2763       14.1979       29.2386       2.44346       1.91479     -0.774050       0.00000       0.00000       0.00000       0.00000       0.00000       0.00000       0.00000       0.00000       0.00000       0.00000       0.00000       0.00000       0.00000       0.00000       0.00000       0.00000       0.00000       0.00000       0.00000       0.00000       0.00000       0.00000       0.00000       0.00000       0.00000       0.00000       0.00000       0.00000       0.00000       0.00000       35.8920       33.3633       23.8438       13.2368       5.75373       1.59592       0.00000       0.00000       0.00000       0.00000       0.00000       0.00000       0.00000       0.00000       0.00000       0.00000       0.00000       0.00000       0.00000       0.00000       0.00000       0.00000       0.00000       0.00000       0.00000       0.00000       0.00000       0.00000       0.00000       0.00000       0.00000       0.00000       0.00000       0.00000       0.00000       0.00000
   3  22 3353.7637    3.5368  2.0739 11.6158  0.0000      0.477934  0.1050   0.1111   0.2106    0.8106   0.0000      0.543910   442.6757       77.6450       9.36693       6.24972       9.50357      -1.92675       0.00000       0.00000       0.00000       0.00000       0.00000       0.00000       0.00000       0.00000       0.00000       0.00000       0.00000       0.00000       0.00000       0.00000       0.00000       0.00000       0.00000       0.00000       0.00000       0.00000       0.00000       0.00000       0.00000       0.00000       0.00000       0.00000       0.00000       0.00000       0.00000       0.00000       40.7728       36.8921       27.6533       15.3547       6.70781       1.77610       0.00000       0.00000       0.00000       0.00000       0.00000       0.00000       0.00000       0.00000       0.00000       0.00000       0.00000       0.00000       0.00000       0.00000       0.00000       0.00000       0.00000       0.00000       0.00000       0.00000       0.00000       0.00000       0.00000       0.00000       0.00000       0.00000       0.00000       0.00000       0.00000       0.00000
   3  23 3489.9987    3.0624  3.0063 11.4998 -0.0068      0.701850  0.1269   0.0798   0.2531    0.4842   0.0000      0.349771   468.0363       104.505       19.0563      -16.5210      -8.88866       2.83153       0.00000       0.00000       0.00000       0.00000       0.00000       0.00000       0.00000       0.00000       0.00000       0.00000       0.00000       0.00000       0.00000       0.00000       0.00000       0.00000       0.00000       0.00000       0.00000       0.00000       0.00000       0.00000       0.00000       0.00000       0.00000       0.00000       0.00000       0.00000       0.00000       0.00000       47.6619       44.5171       32.3155       18.9971       8.03058       2.42096       0.00000       0.00000       0.00000       0.00000       0.00000       0.00000       0.00000       0.00000       0.00000       0.00000       0.00000       0.00000       0.00000       0.00000       0.00000       0.00000       0.00000       0.00000       0.00000       0.00000       0.00000       0.00000       0.00000       0.00000       0.00000       0.00000       0.00000       0.00000       0.00000       0.00000
   3  24 3626.5391    2.7611  3.9160 11.2666 -0.0032      0.383142  0.1563   0.0664   0.2897    0.3864   0.0000      0.314178   417.0162       98.2447      -22.7963      -6.18958      -1.82317       2.68045       0.00000       0.00000       0.00000       0.00000       0.00000       0.00000       0.00000       0.00000       0.00000       0.00000       0.00000       0.00000       0.00000       0.00000       0.00000       0.00000       0.00000       0.00000       0.00000       0.00000       0.00000       0.00000       0.00000       0.00000       0.00000       0.00000       0.00000       0.00000       0.00000       0.00000       53.5875       51.5595       37.7202       21.7687       9.91719       2.96586       0.00000       0.00000       0.00000       0.00000       0.00000       0.00000       0.00000       0.00000       0.00000       0.00000       0.00000       0.00000       0.00000       0.00000       0.00000       0.00000       0.00000       0.00000       0.00000       0.00000       0.00000       0.00000       0.00000       0.00000       0.00000       0.00000       0.00000       0.00000       0.00000       0.00000
   4  11 1914.8570    0.3882  0.4721 10.7591  0.0007       12.9812  0.0597   0.0238   0.1040    0.0976   0.0000       5.63938   437.3131      -19.5064      -21.8927      -9.28020      0.706597       1.89582     -0.522217    -0.0289980       0.00000       0.00000       0.00000       0.00000       0.00000       0.00000       0.00000       0.00000       0.00000       0.00000       0.00000       0.00000       0.00000       0.00000       0.00000       0.00000       0.00000       0.00000       0.00000       0.00000       0.00000       0.00000       0.00000       0.00000       0.00000       0.00000       0.00000       0.00000       23.5154       24.9974       20.1776       10.8343       6.05042       2.65664       1.22537      0.299572       0.00000       0.00000       0.00000       0.00000       0.00000       0.00000       0.00000       0.00000       0.00000       0.00000       0.00000       0.00000       0.00000       0.00000       0.00000       0.00000       0.00000       0.00000       0.00000       0.00000       0.00000       0.00000       0.00000       0.00000       0.00000       0.00000       0.00000       0.00000
   4  14 2324.2767    1.2887  0.5887 11.3817  0.0026       3.02121  0.0442   0.0604   0.0957    0.1925   0.0000       1.78539   443.4826       33.0004       29.8842      -4.64089      -2.80163     -0.189404     -0.148604    -0.0135790       0.00000       0.00000       0.00000       0.00000       0.00000       0.00000       0.00000       0.00000       0.00000       0.00000       0.00000       0.00000       0.00000       0.00000       0.00000       0.00000       0.00000       0.00000       0.00000       0.00000       0.00000       0.00000       0.00000       0.00000       0.00000       0.00000       0.00000       0.00000       12.9235       13.1569       12.0319       8.47375       5.11611       2.67960       1.02652      0.250325       0.00000       0.00000       0.00000       0.00000       0.00000       0.00000       0.00000       0.00000       0.00000       0.00000       0.00000       0.00000       0.00000       0.00000       0.00000       0.00000       0.00000       0.00000       0.00000       0.00000       0.00000       0.00000       0.00000       0.00000       0.00000       0.00000       0.00000       0.00000
   4  15 2458.7558    1.6820  0.9510 10.5238  0.0010       3.62713  0.0660   0.0586   0.1161    0.5835   0.0000       1.37864   476.8984       27.6945     0.0416146     -0.779082      -12.6094      -6.65484     -0.438413      0.233772       0.00000       0.00000       0.00000       0.00000       0.00000       0.00000       0.00000       0.00000       0.00000       0.00000       0.00000       0.00000       0.00000       0.00000       0.00000       0.00000       0.00000       0.00000       0.00000       0.00000       0.00000       0.00000       0.00000       0.00000       0.00000       0.00000       0.00000       0.00000       16.5464       17.5196       14.5854       11.2688       7.10141       3.27477       1.30187      0.354502       0.00000       0.00000       0.00000       0.00000       0.00000       0.00000       0.00000       0.00000       0.00000       0.00000       0.00000       0.00000       0.00000       0.00000       0.00000       0.00000       0.00000       0.00000       0.00000       0.00000       0.00000       0.00000       0.00000       0.00000       0.00000       0.00000       0.00000       0.00000
   4  16 2593.2390    2.1435  0.9800 10.8145 -0.0015       2.39207  0.0759   0.0743   0.1117    0.7793   0.0000       1.32191   428.2249      -1.63923      -1.42496       3.76986      -3.07385      -4.33530     -0.701613     -0.278510       0.00000       0.00000       0.00000       0.00000       0.00000       0.00000       0.00000       0.00000       0.00000       0.00000       0.00000       0.00000       0.00000       0.00000       0.00000       0.00000       0.00000       0.00000       0.00000       0.00000       0.00000       0.00000       0.00000       0.00000       0.00000       0.00000       0.00000       0.00000       20.1890       22.6535       17.7825       13.8101       8.12710       4.12880       1.56845      0.449055       0.00000       0.00000       0.00000       0.00000       0.00000       0.00000       0.00000       0.00000       0.00000       0.00000       0.00000       0.00000       0.00000       0.00000       0.00000       0.00000       0.00000       0.00000       0.00000       0.00000       0.00000       0.00000       0.00000       0.00000       0.00000       0.00000       0.00000       0.00000
   4  17 2728.6124    2.4093  1.1792 11.8172 -0.0036       1.15890  0.0675   0.0801   0.1392    0.4185   0.0000       1.51524   443.4329       77.9923       17.0722      -4.64372       1.34543     -0.992216     -0.692865     -0.576963       0.00000       0.00000       0.00000       0.00000       0.00000       0.00000       0.00000       0.00000       0.00000       0.00000       0.00000       0.00000       0.00000       0.00000       0.00000       0.00000       0.00000       0.00000       0.00000       0.00000       0.00000       0.00000       0.00000       0.00000       0.00000       0.00000       0.00000       0.00000       17.1790       21.7886       15.9328       11.8618       6.48270       3.56140       1.29192      0.433962       0.00000       0.00000       0.00000       0.00000       0.00000       0.00000       0.00000       0.00000       0.00000       0.00000       0.00000       0.00000       0.00000       0.00000       0.00000       0.00000       0.00000       0.00000       0.00000       0.00000       0.00000       0.00000       0.00000       0.00000       0.00000       0.00000       0.00000       0.00000
   4  18 2864.3388    3.2864  0.7860 12.3608  0.0007     -0.364818  0.0533   0.1259   0.0960    0.4222   0.0000       1.32765   442.9729       5.80426      -8.74869      -15.1363       1.39734      -2.18527     -0.135178     0.0357594       0.00000       0.00000       0.00000       0.00000       0.00000       0.00000       0.00000       0.00000       0.00000       0.00000       0.00000       0.00000       0.00000       0.00000       0.00000       0.00000       0.00000       0.00000       0.00000       0.00000       0.00000       0.00000       0.00000       0.00000       0.00000       0.00000       0.00000       0.00000       18.2222       17.6490       14.7613       10.2205       6.10288       2.67697       1.01340      0.236888       0.00000       0.00000       0.00000       0.00000       0.00000       0.00000       0.00000       0.00000       0.00000       0.00000       0.00000       0.00000       0.00000       0.00000       0.00000       0.00000       0.00000       0.00000       0.00000       0.00000       0.00000       0.00000       0.00000       0.00000       0.00000       0.00000       0.00000       0.00000
   4  19 3000.3112    3.8291  1.0482 11.8172  0.0002      0.818141  0.0649   0.1371   0.1108    0.9992   0.0000      0.993435   450.4406       26.0740      -1.40195      -6.44749       1.38598      -4.07359      0.913957    -0.0984437       0.00000       0.00000       0.00000       0.00000       0.00000       0.00000       0.00000       0.00000       0.00000       0.00000       0.00000       0.00000       0.00000       0.00000       0.00000       0.00000       0.00000       0.00000       0.00000       0.00000       0.00000       0.00000       0.00000       0.00000       0.00000       0.00000       0.00000       0.00000       17.8101       17.3560       14.9021       10.4945       6.11942       3.03404       1.09498      0.264906       0.00000       0.00000       0.00000       0.00000       0.00000       0.00000       0.00000       0.00000       0.00000       0.00000       0.00000       0.00000       0.00000       0.00000       0.00000       0.00000       0.00000       0.00000       0.00000       0.00000       0.00000       0.00000       0.00000       0.00000       0.00000       0.00000       0.00000       0.00000
   4  21 3272.0433    3.8772  1.9790  9.5533 -0.0200      0.631434  0.0873   0.1030   0.1673   49.4242   0.0000      0.616854   421.6202       76.6975      -7.93558       19.2284       10.9819      -5.27026      -1.77360     -0.848811       0.00000       0.00000       0.00000       0.00000       0.00000       0.00000       0.00000       0.00000       0.00000       0.00000       0.00000       0.00000       0.00000       0.00000       0.00000       0.00000       0.00000       0.00000       0.00000       0.00000       0.00000       0.00000       0.00000       0.00000       0.00000       0.00000       0.00000       0.00000       23.3612       23.7151       19.8603       14.0796       8.27408       4.00153       1.53513      0.400981       0.00000       0.00000       0.00000       0.00000       0.00000       0.00000       0.00000       0.00000       0.00000       0.00000       0.00000       0.00000       0.00000       0.00000       0.00000       0.00000       0.00000       0.00000       0.00000       0.00000       0.00000       0.00000       0.00000       0.00000       0.00000       0.00000       0.00000       0.00000
   4  22 3408.3675    3.5839  2.3905 11.7564 -0.0049      0.286559  0.0973   0.0840   0.1851    0.4462   0.0000      0.407579   422.3684       67.3995      -1.41185       21.0216      -2.86788      -10.5800      0.281392     -0.514903       0.00000       0.00000       0.00000       0.00000       0.00000       0.00000       0.00000       0.00000       0.00000       0.00000       0.00000       0.00000       0.00000       0.00000       0.00000       0.00000       0.00000       0.00000       0.00000       0.00000       0.00000       0.00000       0.00000       0.00000       0.00000       0.00000       0.00000       0.00000       26.4132       27.6864       23.0893       15.9146       9.26282       4.69560       1.75427      0.458859       0.00000       0.00000       0.00000       0.00000       0.00000       0.00000       0.00000       0.00000       0.00000       0.00000       0.00000       0.00000       0.00000       0.00000       0.00000       0.00000       0.00000       0.00000       0.00000       0.00000       0.00000       0.00000       0.00000       0.00000       0.00000       0.00000       0.00000       0.00000
   4  23 3545.2248    2.8915  4.1423 10.7933  0.0008      0.510518  0.1389   0.0509   0.2503    0.3624   0.0000      0.204857   398.5004       88.0188      -35.6107      -9.68139       10.2488       4.25481      0.566966     -0.613683       0.00000       0.00000       0.00000       0.00000       0.00000       0.00000       0.00000       0.00000       0.00000       0.00000       0.00000       0.00000       0.00000       0.00000       0.00000       0.00000       0.00000       0.00000       0.00000       0.00000       0.00000       0.00000       0.00000       0.00000       0.00000       0.00000       0.00000       0.00000       35.3214       38.9955       30.8715       21.7191       13.5450       5.89864       2.49835      0.695143       0.00000       0.00000       0.00000       0.00000       0.00000       0.00000       0.00000       0.00000       0.00000       0.00000       0.00000       0.00000       0.00000       0.00000       0.00000       0.00000       0.00000       0.00000       0.00000       0.00000       0.00000       0.00000       0.00000       0.00000       0.00000       0.00000       0.00000       0.00000
   4  24 3682.0716    2.5414  5.0442 10.6059  0.0002      0.292717  0.1561   0.0410   0.2929    0.2863   0.0000      0.180302   499.4438       118.848      -12.1195       6.59160      -13.4342      -7.60675      -4.17684     -0.184060       0.00000       0.00000       0.00000       0.00000       0.00000       0.00000       0.00000       0.00000       0.00000       0.00000       0.00000       0.00000       0.00000       0.00000       0.00000       0.00000       0.00000       0.00000       0.00000       0.00000       0.00000       0.00000       0.00000       0.00000       0.00000       0.00000       0.00000       0.00000       42.2566       44.0595       36.2150       24.4530       14.2820       6.91595       2.67675      0.683534       0.00000       0.00000       0.00000       0.00000       0.00000       0.00000       0.00000       0.00000       0.00000       0.00000       0.00000       0.00000       0.00000       0.00000       0.00000       0.00000       0.00000       0.00000       0.00000       0.00000       0.00000       0.00000       0.00000       0.00000       0.00000       0.00000       0.00000       0.00000
   4  25 3819.3811    2.0948  7.0507 10.5801 -0.0011     0.0179054  0.2095   0.0293   0.3493    0.1780   0.0000      0.128964   430.4396       139.705      -4.25138      -43.2793      -19.8324       1.12366      -3.04447     -0.956415       0.00000       0.00000       0.00000       0.00000       0.00000       0.00000       0.00000       0.00000       0.00000       0.00000       0.00000       0.00000       0.00000       0.00000       0.00000       0.00000       0.00000       0.00000       0.00000       0.00000       0.00000       0.00000       0.00000       0.00000       0.00000       0.00000       0.00000       0.00000       54.4180       58.5696       47.0341       31.9693       17.8242       9.18903       3.40417      0.942797       0.00000       0.00000       0.00000       0.00000       0.00000       0.00000       0.00000       0.00000       0.00000       0.00000       0.00000       0.00000       0.00000       0.00000       0.00000       0.00000       0.00000       0.00000       0.00000       0.00000       0.00000       0.00000       0.00000       0.00000       0.00000       0.00000       0.00000       0.00000
   4  26 3957.2727    1.8412  8.8721 10.4296 -0.0007      0.276458  0.2332   0.0230   0.4460    0.1407   0.0000      0.106083   450.7558       88.5075       15.5215       5.66630       23.7541       7.18764      -5.50235      -2.10293       0.00000       0.00000       0.00000       0.00000       0.00000       0.00000       0.00000       0.00000       0.00000       0.00000       0.00000       0.00000       0.00000       0.00000       0.00000       0.00000       0.00000       0.00000       0.00000       0.00000       0.00000       0.00000       0.00000       0.00000       0.00000       0.00000       0.00000       0.00000       58.8449       62.6737       53.6617       34.4349       20.0994       10.3212       4.17059       1.03430       0.00000       0.00000       0.00000       0.00000       0.00000       0.00000       0.00000       0.00000       0.00000       0.00000       0.00000       0.00000       0.00000       0.00000       0.00000       0.00000       0.00000       0.00000       0.00000       0.00000       0.00000       0.00000       0.00000       0.00000       0.00000       0.00000       0.00000       0.00000
   5  13 2235.4941    0.9037  0.6757 10.4480  0.0021       4.50000  0.0483   0.0381   0.0782    0.2083   0.0000       1.56326   443.1313      -4.62658       14.9551      -13.0145       4.15230       5.11646      0.880487      0.239220     0.0956706      0.112817       0.00000       0.00000       0.00000       0.00000       0.00000       0.00000       0.00000       0.00000       0.00000       0.00000       0.00000       0.00000       0.00000       0.00000       0.00000       0.00000       0.00000       0.00000       0.00000       0.00000       0.00000       0.00000       0.00000       0.00000       0.00000       0.00000       13.3316       15.3484       13.1630       9.44213       5.34229       3.18768       1.68585      0.737699      0.230500     0.0601266       0.00000       0.00000       0.00000       0.00000       0.00000       0.00000       0.00000       0.00000       0.00000       0.00000       0.00000       0.00000       0.00000       0.00000       0.00000       0.00000       0.00000       0.00000       0.00000       0.00000       0.00000       0.00000       0.00000       0.00000       0.00000       0.00000
   5  14 2371.2513    1.2584  0.9687 10.3170  0.0014       4.18002  0.0607   0.0444   0.1242    0.4059   0.0000       1.24284   410.9923      -16.6542      -14.8554      -8.73200       1.43092      -12.7657     -0.138318      0.370893     0.0439165    -0.0413095       0.00000       0.00000       0.00000       0.00000       0.00000       0.00000       0.00000       0.00000       0.00000       0.00000       0.00000       0.00000       0.00000       0.00000       0.00000       0.00000       0.00000       0.00000       0.00000       0.00000       0.00000       0.00000       0.00000       0.00000       0.00000       0.00000       12.0579       15.2322       13.0874       10.2612       7.20499       3.81779       2.43154      0.874047      0.349237     0.0832004       0.00000       0.00000       0.00000       0.00000       0.00000       0.00000       0.00000       0.00000       0.00000       0.00000       0.00000       0.00000       0.00000       0.00000       0.00000       0.00000       0.00000       0.00000       0.00000       0.00000       0.00000       0.00000       0.00000       0.00000       0.00000       0.00000
   5  15 2506.2923    1.6542  1.0995 10.8152 -0.0023       2.97786  0.0640   0.0595   0.1226    0.5727   0.0000       1.12568   412.0120       44.0024      -12.3900       6.60223      0.630125      -1.29391      -1.08174     -0.474016      0.103152    -0.0563060       0.00000       0.00000       0.00000       0.00000       0.00000       0.00000       0.00000       0.00000       0.00000       0.00000       0.00000       0.00000       0.00000       0.00000       0.00000       0.00000       0.00000       0.00000       0.00000       0.00000       0.00000       0.00000       0.00000       0.00000       0.00000       0.00000       15.8488       17.5965       15.7014       10.6662       7.05281       4.15763       1.81418      0.940574      0.314090     0.0678172       0.00000       0.00000       0.00000       0.00000       0.00000       0.00000       0.00000       0.00000       0.00000       0.00000       0.00000       0.00000       0.00000       0.00000       0.00000       0.00000       0.00000       0.00000       0.00000       0.00000       0.00000       0.00000       0.00000       0.00000       0.00000       0.00000
   5  16 2641.4537    2.1261  0.8709 11.8576 -0.0034       2.88557  0.0656   0.0828   0.1000    0.3587   0.0000       1.37912   437.1186       29.8481       15.6511      -3.59713     -0.544900       3.20910      -1.65353     -0.391327      0.241671    -0.0787704       0.00000       0.00000       0.00000       0.00000       0.00000       0.00000       0.00000       0.00000       0.00000       0.00000       0.00000       0.00000       0.00000       0.00000       0.00000       0.00000       0.00000       0.00000       0.00000       0.00000       0.00000       0.00000       0.00000       0.00000       0.00000       0.00000       19.6926       23.1306       19.1304       12.4360       7.27035       3.73137       1.74774      0.717378      0.255696     0.0543387       0.00000       0.00000       0.00000       0.00000       0.00000       0.00000       0.00000       0.00000       0.00000       0.00000       0.00000       0.00000       0.00000       0.00000       0.00000       0.00000       0.00000       0.00000       0.00000       0.00000       0.00000       0.00000       0.00000       0.00000       0.00000       0.00000
   5  17 2777.4711    2.8290  0.9704 10.7305 -0.0042      0.895461  0.0519   0.1008   0.1066    1.5634   0.0000       1.20986   431.8826       23.3100      -7.84724      -9.85820      0.610935      -6.55105      0.223215      -1.42287     0.0617816    0.00173272       0.00000       0.00000       0.00000       0.00000       0.00000       0.00000       0.00000       0.00000       0.00000       0.00000       0.00000       0.00000       0.00000       0.00000       0.00000       0.00000       0.00000       0.00000       0.00000       0.00000       0.00000       0.00000       0.00000       0.00000       0.00000       0.00000       12.2442       13.8934       11.7654       9.17113       5.61504       3.28657       1.77117      0.730552      0.236372     0.0578687       0.00000       0.00000       0.00000       0.00000       0.00000       0.00000       0.00000       0.00000       0.00000       0.00000       0.00000       0.00000       0.00000       0.00000       0.00000       0.00000       0.00000       0.00000       0.00000       0.00000       0.00000       0.00000       0.00000       0.00000       0.00000       0.00000
   5  20 3186.4498    4.2257  1.0768 12.6352  0.0039     -0.651355  0.0662   0.1592   0.1270    0.7600   0.0000      0.828732   449.8219       5.98739       17.8714       18.8844       5.93742      -14.7299      -3.59782     -0.973389      0.116526     -0.201101       0.00000       0.00000       0.00000       0.00000       0.00000       0.00000       0.00000       0.00000       0.00000       0.00000       0.00000       0.00000       0.00000       0.00000       0.00000       0.00000       0.00000       0.00000       0.00000       0.00000       0.00000       0.00000       0.00000       0.00000       0.00000       0.00000       14.9068       16.1593       14.4152       11.0112       7.26712       4.64395       2.03416       1.03612      0.314418     0.0749125       0.00000       0.00000       0.00000       0.00000       0.00000       0.00000       0.00000       0.00000       0.00000       0.00000       0.00000       0.00000       0.00000       0.00000       0.00000       0.00000       0.00000       0.00000       0.00000       0.00000       0.00000       0.00000       0.00000       0.00000       0.00000       0.00000
   5  24 3734.2880    2.2568  4.9858 11.1422  0.0001     0.0470718  0.1461   0.0403   0.2976    0.1798   0.0000      0.183764   426.9773       41.7371       5.25318      -16.1052       8.03203      -1.79035     -0.266549     0.0454526     -0.287081    -0.0610500       0.00000       0.00000       0.00000       0.00000       0.00000       0.00000       0.00000       0.00000       0.00000       0.00000       0.00000       0.00000       0.00000       0.00000       0.00000       0.00000       0.00000       0.00000       0.00000       0.00000       0.00000       0.00000       0.00000       0.00000       0.00000       0.00000       32.0406       35.2215       30.2644       24.1455       17.1694       9.81896       4.79200       2.01130      0.707120      0.165086       0.00000       0.00000       0.00000       0.00000       0.00000       0.00000       0.00000       0.00000       0.00000       0.00000       0.00000       0.00000       0.00000       0.00000       0.00000       0.00000       0.00000       0.00000       0.00000       0.00000       0.00000       0.00000       0.00000       0.00000       0.00000       0.00000
   5  26 4010.0472    1.6978  8.7636 10.1328 -0.0008      0.105650  0.2166   0.0242   0.4204    0.1599   0.0000     0.0972174   439.3614       25.1689       25.8096      -32.3122       10.2800       3.93704       2.56903      -4.62924       1.47642     -0.196507       0.00000       0.00000       0.00000       0.00000       0.00000       0.00000       0.00000       0.00000       0.00000       0.00000       0.00000       0.00000       0.00000       0.00000       0.00000       0.00000       0.00000       0.00000       0.00000       0.00000       0.00000       0.00000       0.00000       0.00000       0.00000       0.00000       43.1023       49.4162       43.4541       32.7681       22.2284       13.1011       6.53337       2.88682       1.01024      0.234345       0.00000       0.00000       0.00000       0.00000       0.00000       0.00000       0.00000       0.00000       0.00000       0.00000       0.00000       0.00000       0.00000       0.00000       0.00000       0.00000       0.00000       0.00000       0.00000       0.00000       0.00000       0.00000       0.00000       0.00000       0.00000       0.00000
   6  11 2004.1488    0.5412  0.4883  9.8280 -0.0032       7.73929  0.0315   0.0243   0.0695    0.1177   0.0000       2.42790   435.0254       4.52044       4.41211       5.21758       2.73174      -8.51086      0.195617      0.186205     -0.452036      0.215367    -0.0269962   -0.00812099       0.00000       0.00000       0.00000       0.00000       0.00000       0.00000       0.00000       0.00000       0.00000       0.00000       0.00000       0.00000       0.00000       0.00000       0.00000       0.00000       0.00000       0.00000       0.00000       0.00000       0.00000       0.00000       0.00000       0.00000       6.68124       7.44326       6.98139       5.65261       4.39168       3.14045       1.75852      0.851541      0.425656      0.166612     0.0489241     0.0103609       0.00000       0.00000       0.00000       0.00000       0.00000       0.00000       0.00000       0.00000       0.00000       0.00000       0.00000       0.00000       0.00000       0.00000       0.00000       0.00000       0.00000       0.00000       0.00000       0.00000       0.00000       0.00000       0.00000       0.00000
   6  12 2142.5969    0.7738  0.6598  9.9311 -0.0030       7.72873  0.0447   0.0292   0.0803    0.1798   0.0000       1.73738   440.2727      -10.0171      -4.39196      -5.26142      0.209906       1.62483      0.126928      -1.50602     -0.372631     0.0964091     0.0294086   -0.00632786       0.00000       0.00000       0.00000       0.00000       0.00000       0.00000       0.00000       0.00000       0.00000       0.00000       0.00000       0.00000       0.00000       0.00000       0.00000       0.00000       0.00000       0.00000       0.00000       0.00000       0.00000       0.00000       0.00000       0.00000       10.7779       11.4718       10.9929       9.08725       5.68555       3.52756       2.22919       1.23373      0.565631      0.187019     0.0490460    0.00999078       0.00000       0.00000       0.00000       0.00000       0.00000       0.00000       0.00000       0.00000       0.00000       0.00000       0.00000       0.00000       0.00000       0.00000       0.00000       0.00000       0.00000       0.00000       0.00000       0.00000       0.00000       0.00000       0.00000       0.00000
   6  13 2279.9031    1.0034  0.7651 10.4118 -0.0110       4.19782  0.0452   0.0377   0.0888    0.2115   0.0000       1.44231   434.8077      -2.97216       22.1692    -0.0106319      -3.67502       2.19720      -4.12408      -2.36704      0.693895     -0.160190     0.0544478     0.0125788       0.00000       0.00000       0.00000       0.00000       0.00000       0.00000       0.00000       0.00000       0.00000       0.00000       0.00000       0.00000       0.00000       0.00000       0.00000       0.00000       0.00000       0.00000       0.00000       0.00000       0.00000       0.00000       0.00000       0.00000       9.30980       10.2529       10.2517       7.83994       5.46676       3.97109       2.25954       1.08128      0.591922      0.221056     0.0611521     0.0116056       0.00000       0.00000       0.00000       0.00000       0.00000       0.00000       0.00000       0.00000       0.00000       0.00000       0.00000       0.00000       0.00000       0.00000       0.00000       0.00000       0.00000       0.00000       0.00000       0.00000       0.00000       0.00000       0.00000       0.00000
   6  14 2415.6838    1.4262  0.8358 10.8663 -0.0144       4.32350  0.0489   0.0506   0.0818    0.2629   0.0000       1.23556   427.7254       5.28723       19.8357      -1.98524      -8.20017     -0.289716       3.56570      -2.51433     -0.486836     -0.184604     0.0439094     0.0115937       0.00000       0.00000       0.00000       0.00000       0.00000       0.00000       0.00000       0.00000       0.00000       0.00000       0.00000       0.00000       0.00000       0.00000       0.00000       0.00000       0.00000       0.00000       0.00000       0.00000       0.00000       0.00000       0.00000       0.00000       9.05709       10.7031       9.25112       8.12944       6.44342       4.11557       2.48697       1.29986      0.555454      0.208428     0.0701620     0.0155942       0.00000       0.00000       0.00000       0.00000       0.00000       0.00000       0.00000       0.00000       0.00000       0.00000       0.00000       0.00000       0.00000       0.00000       0.00000       0.00000       0.00000       0.00000       0.00000       0.00000       0.00000       0.00000       0.00000       0.00000
   6  15 2551.2998    1.9964  0.9223 10.6662  0.0017       3.27735  0.0502   0.0634   0.0856    0.4344   0.0000      0.961516   444.3564       14.6401      -1.59715      -12.1404      -3.59546      -5.83453      -3.01775      -1.19813      0.220312     -0.395475   -0.00295219     0.0262504       0.00000       0.00000       0.00000       0.00000       0.00000       0.00000       0.00000       0.00000       0.00000       0.00000       0.00000       0.00000       0.00000       0.00000       0.00000       0.00000       0.00000       0.00000       0.00000       0.00000       0.00000       0.00000       0.00000       0.00000       10.7466       12.5323       12.0681       8.88786       6.34372       3.73946       2.30968       1.26246      0.555646      0.219639     0.0719535     0.0136821       0.00000       0.00000       0.00000       0.00000       0.00000       0.00000       0.00000       0.00000       0.00000       0.00000       0.00000       0.00000       0.00000       0.00000       0.00000       0.00000       0.00000       0.00000       0.00000       0.00000       0.00000       0.00000       0.00000       0.00000
   6  16 2687.3296    2.4972  0.9825 11.5106 -0.0027       3.97377  0.0549   0.0800   0.0922    0.3819   0.0000       1.21106   436.4878       23.9415       24.9484       19.4881      -3.64226    -0.0301370      -1.64503      -2.45626    -0.0135865    -0.0666351     -0.101170    0.00268890       0.00000       0.00000       0.00000       0.00000       0.00000       0.00000       0.00000       0.00000       0.00000       0.00000       0.00000       0.00000       0.00000       0.00000       0.00000       0.00000       0.00000       0.00000       0.00000       0.00000       0.00000       0.00000       0.00000       0.00000       9.52465       10.7171       10.2804       8.41921       6.46044       3.73263       2.60261       1.36882      0.614108      0.210662     0.0737188     0.0143433       0.00000       0.00000       0.00000       0.00000       0.00000       0.00000       0.00000       0.00000       0.00000       0.00000       0.00000       0.00000       0.00000       0.00000       0.00000       0.00000       0.00000       0.00000       0.00000       0.00000       0.00000       0.00000       0.00000       0.00000
   6  17 2823.9244    3.0118  0.9675 12.2570 -0.0043       1.46260  0.0493   0.0990   0.0942    0.2922   0.0000       1.51408   428.3938       13.5213       28.3241      -15.2313      -3.04677      -3.03817      0.830124       1.68501    -0.0404422     -0.216449    -0.0432405     0.0134427       0.00000       0.00000       0.00000       0.00000       0.00000       0.00000       0.00000       0.00000       0.00000       0.00000       0.00000       0.00000       0.00000       0.00000       0.00000       0.00000       0.00000       0.00000       0.00000       0.00000       0.00000       0.00000       0.00000       0.00000       9.57858       10.4636       9.77303       8.95789       5.92773       3.71730       2.51719       1.33772      0.628946      0.206753     0.0625574     0.0143205       0.00000       0.00000       0.00000       0.00000       0.00000       0.00000       0.00000       0.00000       0.00000       0.00000       0.00000       0.00000       0.00000       0.00000       0.00000       0.00000       0.00000       0.00000       0.00000       0.00000       0.00000       0.00000       0.00000       0.00000
   6  18 2960.8282    3.6629  0.9580 12.2454 -0.0061     -0.660924  0.0505   0.1279   0.0908    0.4774   0.0000       1.06962   431.6654       18.3879       32.3939      -7.68110      -5.24092      -12.5126       1.52204      -4.38256      0.568903     -0.294514    -0.0325096   -0.00461219       0.00000       0.00000       0.00000       0.00000       0.00000       0.00000       0.00000       0.00000       0.00000       0.00000       0.00000       0.00000       0.00000       0.00000       0.00000       0.00000       0.00000       0.00000       0.00000       0.00000       0.00000       0.00000       0.00000       0.00000       10.6524       12.1316       11.0502       8.46039       6.38605       3.95555       2.25505       1.20495      0.501704      0.193611     0.0643816     0.0123225       0.00000       0.00000       0.00000       0.00000       0.00000       0.00000       0.00000       0.00000       0.00000       0.00000       0.00000       0.00000       0.00000       0.00000       0.00000       0.00000       0.00000       0.00000       0.00000       0.00000       0.00000       0.00000       0.00000       0.00000
   6  19 3097.6601    3.9371  1.1721 11.9533 -0.0184       1.35453  0.0587   0.1251   0.1017    1.0062   0.0000      0.783957   441.3437       32.9169      -3.82779      0.283611      -2.10742      -8.13773      -3.24609      -2.95280      -1.51980     -0.293575     0.0660564   -0.00674726       0.00000       0.00000       0.00000       0.00000       0.00000       0.00000       0.00000       0.00000       0.00000       0.00000       0.00000       0.00000       0.00000       0.00000       0.00000       0.00000       0.00000       0.00000       0.00000       0.00000       0.00000       0.00000       0.00000       0.00000       10.1786       11.4238       10.7785       8.89031       6.68197       4.22567       2.57765       1.45491      0.606298      0.237442     0.0738612     0.0150178       0.00000       0.00000       0.00000       0.00000       0.00000       0.00000       0.00000       0.00000       0.00000       0.00000       0.00000       0.00000       0.00000       0.00000       0.00000       0.00000       0.00000       0.00000       0.00000       0.00000       0.00000       0.00000       0.00000       0.00000
   6  20 3234.3907    3.8477  1.3662 12.5439 -0.0075       1.38521  0.0632   0.1173   0.1175    0.4314   0.0000      0.846713   438.5021       52.3346       15.3161      -14.3479     -0.225548      -4.32577      -1.70257      -1.35138      0.681066     -0.422643    -0.0848482    -0.0167470       0.00000       0.00000       0.00000       0.00000       0.00000       0.00000       0.00000       0.00000       0.00000       0.00000       0.00000       0.00000       0.00000       0.00000       0.00000       0.00000       0.00000       0.00000       0.00000       0.00000       0.00000       0.00000       0.00000       0.00000       11.2185       12.9868       11.0450       10.2395       7.69674       5.08820       3.10225       1.57277      0.700586      0.255396     0.0813429     0.0187371       0.00000       0.00000       0.00000       0.00000       0.00000       0.00000       0.00000       0.00000       0.00000       0.00000       0.00000       0.00000       0.00000       0.00000       0.00000       0.00000       0.00000       0.00000       0.00000       0.00000       0.00000       0.00000       0.00000       0.00000
   6  21 3371.3647    3.2415  1.9440 12.3012  0.0001      0.838287  0.0900   0.0852   0.1535    0.2803   0.0000      0.661895   433.5847       56.7019       16.4298       1.14637      -3.62436      -3.70937       9.44294      -3.78597      0.860159      0.151791    -0.0178862   -0.00461291       0.00000       0.00000       0.00000       0.00000       0.00000       0.00000       0.00000       0.00000       0.00000       0.00000       0.00000       0.00000       0.00000       0.00000       0.00000       0.00000       0.00000       0.00000       0.00000       0.00000       0.00000       0.00000       0.00000       0.00000       15.7330       17.3398       16.3348       13.0995       10.7360       6.97077       4.11040       2.16139      0.917903      0.359853      0.115692     0.0218473       0.00000       0.00000       0.00000       0.00000       0.00000       0.00000       0.00000       0.00000       0.00000       0.00000       0.00000       0.00000       0.00000       0.00000       0.00000       0.00000       0.00000       0.00000       0.00000       0.00000       0.00000       0.00000       0.00000       0.00000
   6  22 3508.5797    2.9617  2.8961 11.4147  0.0003      0.417231  0.1077   0.0572   0.1818    0.2657   0.0000      0.319029   447.7287       23.3150       47.8932       3.36959       4.91276       1.53588      -4.70531      0.690073      -1.44925     0.0736739     0.0801150    0.00883436       0.00000       0.00000       0.00000       0.00000       0.00000       0.00000       0.00000       0.00000       0.00000       0.00000       0.00000       0.00000       0.00000       0.00000       0.00000       0.00000       0.00000       0.00000       0.00000       0.00000       0.00000       0.00000       0.00000       0.00000       18.6848       23.2582       19.6822       17.1674       11.9777       8.67253       4.51720       2.63528       1.03452      0.471947      0.126784     0.0320299       0.00000       0.00000       0.00000       0.00000       0.00000       0.00000       0.00000       0.00000       0.00000       0.00000       0.00000       0.00000       0.00000       0.00000       0.00000       0.00000       0.00000       0.00000       0.00000       0.00000       0.00000       0.00000       0.00000       0.00000
   7  10 1906.8259    0.4314  0.4206  9.9534 -0.0126       11.3436  0.0350   0.0210   0.0584    0.0881   0.0000       2.88728   437.0099       12.7927       5.54308      -6.66032       8.45849      0.881472       1.22668      0.264749     -0.464173      0.175923     -0.105117    -0.0231883     0.0295387   -0.00164329       0.00000       0.00000       0.00000       0.00000       0.00000       0.00000       0.00000       0.00000       0.00000       0.00000       0.00000       0.00000       0.00000       0.00000       0.00000       0.00000       0.00000       0.00000       0.00000       0.00000       0.00000       0.00000       6.73966       7.78490       7.01700       6.07179       5.12585       3.99189       2.34384       1.47066      0.723577      0.333946      0.136877     0.0535583     0.0140795    0.00279063       0.00000       0.00000       0.00000       0.00000       0.00000       0.00000       0.00000       0.00000       0.00000       0.00000       0.00000       0.00000       0.00000       0.00000       0.00000       0.00000       0.00000       0.00000       0.00000       0.00000       0.00000       0.00000
   7  11 2045.9605    0.5950  0.5508 10.1918 -0.0101       9.38640  0.0406   0.0239   0.0703    0.1040   0.0000       2.29013   429.4191      -12.6706    -0.0342689       5.96605       10.0873      -2.36582     -0.533244      -1.82526      0.594475    -0.0298633      0.117903    -0.0400217    -0.0148634    0.00169870       0.00000       0.00000       0.00000       0.00000       0.00000       0.00000       0.00000       0.00000       0.00000       0.00000       0.00000       0.00000       0.00000       0.00000       0.00000       0.00000       0.00000       0.00000       0.00000       0.00000       0.00000       0.00000       7.58431       8.45921       7.69367       7.68407       6.06649       3.66200       2.67366       1.67244      0.926017      0.411274      0.158654     0.0472796     0.0153900    0.00316271       0.00000       0.00000       0.00000       0.00000       0.00000       0.00000       0.00000       0.00000       0.00000       0.00000       0.00000       0.00000       0.00000       0.00000       0.00000       0.00000       0.00000       0.00000       0.00000       0.00000       0.00000       0.00000
   7  12 2184.6550    0.8293  0.6619 10.2169 -0.0073       6.54294  0.0441   0.0305   0.0793    0.1598   0.0000       1.64286   439.5801       3.06026       11.1197      -21.2721       1.54850       5.82665       3.81373       1.74384      0.191520     -0.155283    -0.0713393    -0.0522182  -0.000422857   0.000104094       0.00000       0.00000       0.00000       0.00000       0.00000       0.00000       0.00000       0.00000       0.00000       0.00000       0.00000       0.00000       0.00000       0.00000       0.00000       0.00000       0.00000       0.00000       0.00000       0.00000       0.00000       0.00000       8.68593       9.36434       8.28319       6.61884       6.95323       5.01188       3.49529       1.79035      0.781490      0.396347      0.148041     0.0557222     0.0177603    0.00278647       0.00000       0.00000       0.00000       0.00000       0.00000       0.00000       0.00000       0.00000       0.00000       0.00000       0.00000       0.00000       0.00000       0.00000       0.00000       0.00000       0.00000       0.00000       0.00000       0.00000       0.00000       0.00000
   7  13 2322.2958    1.1975  0.7656 10.4101  0.0049       4.71556  0.0439   0.0389   0.0723    0.2264   0.0000       1.28837   437.1696      -16.1971       19.2480       7.53338     -0.706574      -2.42473     -0.568520      -1.83374      0.653668     -0.289368     -0.203629     0.0666979    0.00434819  -0.000322934       0.00000       0.00000       0.00000       0.00000       0.00000       0.00000       0.00000       0.00000       0.00000       0.00000       0.00000       0.00000       0.00000       0.00000       0.00000       0.00000       0.00000       0.00000       0.00000       0.00000       0.00000       0.00000       7.90152       7.82256       7.44347       7.38815       6.00611       4.03953       2.82881       1.71371      0.917103      0.420772      0.161573     0.0488916     0.0142772    0.00261805       0.00000       0.00000       0.00000       0.00000       0.00000       0.00000       0.00000       0.00000       0.00000       0.00000       0.00000       0.00000       0.00000       0.00000       0.00000       0.00000       0.00000       0.00000       0.00000       0.00000       0.00000       0.00000
   7  14 2458.3389    1.6013  1.1384 10.4649 -0.0118       2.57138  0.0545   0.0462   0.0960    0.4553   0.0000       1.00148   434.7506       5.69519      -4.90471       3.13432       2.64475      -4.49010      -5.52471    -0.0752482      -1.42888     -0.167903     -0.128228    -0.0169430   -0.00557065   -0.00375318       0.00000       0.00000       0.00000       0.00000       0.00000       0.00000       0.00000       0.00000       0.00000       0.00000       0.00000       0.00000       0.00000       0.00000       0.00000       0.00000       0.00000       0.00000       0.00000       0.00000       0.00000       0.00000       8.18707       9.84424       9.59765       8.22535       6.16359       4.37098       2.87701       1.68014      0.902854      0.441578      0.183673     0.0646122     0.0177574    0.00355826       0.00000       0.00000       0.00000       0.00000       0.00000       0.00000       0.00000       0.00000       0.00000       0.00000       0.00000       0.00000       0.00000       0.00000       0.00000       0.00000       0.00000       0.00000       0.00000       0.00000       0.00000       0.00000
   7  15 2594.4479    2.0406  0.9895 11.4180 -0.0013       3.34741  0.0508   0.0622   0.0912    0.2635   0.0000       1.08726   436.8837       9.26961      -4.51262       10.4664      -6.11596      -9.07855       2.26811      -2.33112     0.0686833    -0.0242741      0.270312   -0.00635317    0.00695789   0.000567193       0.00000       0.00000       0.00000       0.00000       0.00000       0.00000       0.00000       0.00000       0.00000       0.00000       0.00000       0.00000       0.00000       0.00000       0.00000       0.00000       0.00000       0.00000       0.00000       0.00000       0.00000       0.00000       9.12422       10.7674       9.83047       8.66642       6.34392       4.41779       2.61641       1.71006      0.848240      0.401549      0.150595     0.0569243     0.0141845    0.00323580       0.00000       0.00000       0.00000       0.00000       0.00000       0.00000       0.00000       0.00000       0.00000       0.00000       0.00000       0.00000       0.00000       0.00000       0.00000       0.00000       0.00000       0.00000       0.00000       0.00000       0.00000       0.00000
   7  16 2731.3663    2.4512  1.0527 11.7360 -0.0082       3.69023  0.0495   0.0736   0.0977    0.2918   0.0000       1.10649   450.2724       15.2998       7.68225      -5.65389      -6.06590      0.412895     0.0185997      -3.54892     -0.462840     -0.637987    -0.0673431    -0.0581924    -0.0166549   -0.00180927       0.00000       0.00000       0.00000       0.00000       0.00000       0.00000       0.00000       0.00000       0.00000       0.00000       0.00000       0.00000       0.00000       0.00000       0.00000       0.00000       0.00000       0.00000       0.00000       0.00000       0.00000       0.00000       8.77086       9.90263       9.54613       8.16585       6.42365       4.29355       2.74064       1.72576      0.941448      0.391841      0.166702     0.0573077     0.0162072    0.00294402       0.00000       0.00000       0.00000       0.00000       0.00000       0.00000       0.00000       0.00000       0.00000       0.00000       0.00000       0.00000       0.00000       0.00000       0.00000       0.00000       0.00000       0.00000       0.00000       0.00000       0.00000       0.00000
   7  17 2868.5175    3.1827  0.8515 12.3772 -0.0037       1.15945  0.0437   0.0998   0.0764    0.2408   0.0000       1.10464   442.1787       25.2487      0.983092       11.1336      -2.48415      -12.5429     -0.933862     -0.669867      0.178611     -0.959512    -0.0988863    -0.0396181   -0.00499899   0.000975643       0.00000       0.00000       0.00000       0.00000       0.00000       0.00000       0.00000       0.00000       0.00000       0.00000       0.00000       0.00000       0.00000       0.00000       0.00000       0.00000       0.00000       0.00000       0.00000       0.00000       0.00000       0.00000       7.25901       8.84768       8.61350       7.11576       5.55430       4.16397       2.52172       1.48154      0.865618      0.342266      0.174469     0.0601801     0.0161648    0.00321492       0.00000       0.00000       0.00000       0.00000       0.00000       0.00000       0.00000       0.00000       0.00000       0.00000       0.00000       0.00000       0.00000       0.00000       0.00000       0.00000       0.00000       0.00000       0.00000       0.00000       0.00000       0.00000
   7  18 3005.9738    3.5827  0.9284 12.7266 -0.0180       1.27089  0.0510   0.1174   0.0849    0.2943   0.0000      0.983719   435.2521       32.7740      -5.78562      -11.6815      0.382251      -6.57834       1.95978      -2.74757       1.73321     0.0486845     -0.467977    -0.0679158    -0.0170134   -0.00234218       0.00000       0.00000       0.00000       0.00000       0.00000       0.00000       0.00000       0.00000       0.00000       0.00000       0.00000       0.00000       0.00000       0.00000       0.00000       0.00000       0.00000       0.00000       0.00000       0.00000       0.00000       0.00000       8.31655       10.0891       9.68005       8.44909       6.13328       4.26663       2.83472       1.62219      0.935740      0.427203      0.195205     0.0620544     0.0177337    0.00370449       0.00000       0.00000       0.00000       0.00000       0.00000       0.00000       0.00000       0.00000       0.00000       0.00000       0.00000       0.00000       0.00000       0.00000       0.00000       0.00000       0.00000       0.00000       0.00000       0.00000       0.00000       0.00000
   7  19 3143.0969    4.1286  1.1548 12.3570  0.0068       1.49742  0.0569   0.1246   0.0998    0.4382   0.0000       1.10835   450.7307       18.2406       5.90419       2.66706      -13.3626      -15.4756      -2.82955      -4.11124      -1.15798     -0.563530     -0.277312     0.0538981    0.00470739   -0.00812023       0.00000       0.00000       0.00000       0.00000       0.00000       0.00000       0.00000       0.00000       0.00000       0.00000       0.00000       0.00000       0.00000       0.00000       0.00000       0.00000       0.00000       0.00000       0.00000       0.00000       0.00000       0.00000       8.89670       10.3486       9.74595       8.10093       6.84873       4.54321       3.21128       1.75203      0.890727      0.449396      0.176619     0.0605930     0.0188763    0.00330841       0.00000       0.00000       0.00000       0.00000       0.00000       0.00000       0.00000       0.00000       0.00000       0.00000       0.00000       0.00000       0.00000       0.00000       0.00000       0.00000       0.00000       0.00000       0.00000       0.00000       0.00000       0.00000
   7  20 3280.2113    3.6977  1.4948 13.0074 -0.0049      0.499503  0.0705   0.0981   0.1187    0.1937   0.0000      0.863765   422.8995       13.4650      -9.33719       1.76177       9.96711      -5.01324      0.362745      -2.17426     -0.283103     -0.261105     -0.132945     -0.157170    -0.0186495    0.00212572       0.00000       0.00000       0.00000       0.00000       0.00000       0.00000       0.00000       0.00000       0.00000       0.00000       0.00000       0.00000       0.00000       0.00000       0.00000       0.00000       0.00000       0.00000       0.00000       0.00000       0.00000       0.00000       10.0038       12.4130       11.3574       9.67047       8.04062       5.66092       3.66665       2.14220       1.15842      0.493766      0.220814     0.0794848     0.0239471    0.00462766       0.00000       0.00000       0.00000       0.00000       0.00000       0.00000       0.00000       0.00000       0.00000       0.00000       0.00000       0.00000       0.00000       0.00000       0.00000       0.00000       0.00000       0.00000       0.00000       0.00000       0.00000       0.00000
   7  21 3417.9009    3.2987  2.2243 11.9950 -0.0023      0.930985  0.0745   0.0702   0.1451    0.2296   0.0000      0.410615   445.4413       39.3579      -2.91246      -13.4604       11.7993      -10.5686      -2.55305     -0.637923      -1.63364      0.911261    -0.0564586     -0.143990    0.00573630    0.00352324       0.00000       0.00000       0.00000       0.00000       0.00000       0.00000       0.00000       0.00000       0.00000       0.00000       0.00000       0.00000       0.00000       0.00000       0.00000       0.00000       0.00000       0.00000       0.00000       0.00000       0.00000       0.00000       11.9161       13.7486       12.4625       11.1004       8.99063       6.59740       4.36590       2.40922       1.25866      0.586247      0.245711     0.0831385     0.0244243    0.00480784       0.00000       0.00000       0.00000       0.00000       0.00000       0.00000       0.00000       0.00000       0.00000       0.00000       0.00000       0.00000       0.00000       0.00000       0.00000       0.00000       0.00000       0.00000       0.00000       0.00000       0.00000       0.00000
   7  22 3555.7849    2.7445  3.0251 11.6701 -0.0025      0.374913  0.0981   0.0500   0.1703    0.1687   0.0000      0.311319   465.9849       50.9980       23.9681      -14.8947      -4.10459      -21.7729       11.6511      -5.68624     -0.472614     -0.802492     -0.124296    -0.0326876   -0.00623063    0.00625292       0.00000       0.00000       0.00000       0.00000       0.00000       0.00000       0.00000       0.00000       0.00000       0.00000       0.00000       0.00000       0.00000       0.00000       0.00000       0.00000       0.00000       0.00000       0.00000       0.00000       0.00000       0.00000       14.6288       17.5962       16.9832       14.3318       11.0400       8.04537       4.93142       3.06476       1.57715      0.757727      0.310829      0.118785     0.0317639    0.00622748       0.00000       0.00000       0.00000       0.00000       0.00000       0.00000       0.00000       0.00000       0.00000       0.00000       0.00000       0.00000       0.00000       0.00000       0.00000       0.00000       0.00000       0.00000       0.00000       0.00000       0.00000       0.00000
   7  23 3694.1710    2.4204  4.5297 10.9457  0.0010      0.452568  0.1256   0.0356   0.2137    0.1571   0.0000      0.170140   455.3449       62.2621       14.1101       6.98757       4.95126       12.6010      -1.65158       4.12893      -1.23671     -0.115342    -0.0213778    -0.0883764     0.0113470   -0.00290898       0.00000       0.00000       0.00000       0.00000       0.00000       0.00000       0.00000       0.00000       0.00000       0.00000       0.00000       0.00000       0.00000       0.00000       0.00000       0.00000       0.00000       0.00000       0.00000       0.00000       0.00000       0.00000       18.8149       21.7402       20.8934       18.1580       14.3388       9.98481       6.42395       3.89593       2.11727      0.937669      0.399064      0.139533     0.0395436    0.00741719       0.00000       0.00000       0.00000       0.00000       0.00000       0.00000       0.00000       0.00000       0.00000       0.00000       0.00000       0.00000       0.00000       0.00000       0.00000       0.00000       0.00000       0.00000       0.00000       0.00000       0.00000       0.00000
   7  24 3832.8611    2.0413  6.6170 10.3021 -0.0011      0.280519  0.1489   0.0247   0.2848    0.1322   0.0000      0.107893   412.6281       28.7311      -14.3672       23.8075      -8.07455      0.754622      -3.04853       4.94599      -1.63780      -2.39986     0.0938675     -0.258787      0.131517   0.000669828       0.00000       0.00000       0.00000       0.00000       0.00000       0.00000       0.00000       0.00000       0.00000       0.00000       0.00000       0.00000       0.00000       0.00000       0.00000       0.00000       0.00000       0.00000       0.00000       0.00000       0.00000       0.00000       21.9144       25.6779       24.7174       21.7613       17.2698       11.6507       7.77270       4.68825       2.55652       1.17499      0.485631      0.169659     0.0508474    0.00943419       0.00000       0.00000       0.00000       0.00000       0.00000       0.00000       0.00000       0.00000       0.00000       0.00000       0.00000       0.00000       0.00000       0.00000       0.00000       0.00000       0.00000       0.00000       0.00000       0.00000       0.00000       0.00000
   7  25 3971.2703    1.7253  7.7891 10.3038  0.0012      0.165765  0.1816   0.0211   0.3330    0.1015   0.0000      0.101419   427.9188       92.9113       37.1646       46.3115      0.161988      -3.15966       2.73951      -9.11863     -0.216150       2.48230      0.272654     -0.410032    -0.0793559   -0.00169540       0.00000       0.00000       0.00000       0.00000       0.00000       0.00000       0.00000       0.00000       0.00000       0.00000       0.00000       0.00000       0.00000       0.00000       0.00000       0.00000       0.00000       0.00000       0.00000       0.00000       0.00000       0.00000       26.2307       30.5555       29.3626       25.9267       20.3641       13.7509       9.18699       5.58914       2.97361       1.42187      0.559105      0.197978     0.0587583     0.0110251       0.00000       0.00000       0.00000       0.00000       0.00000       0.00000       0.00000       0.00000       0.00000       0.00000       0.00000       0.00000       0.00000       0.00000       0.00000       0.00000       0.00000       0.00000       0.00000       0.00000       0.00000       0.00000
   8  11 2086.2620    0.7006  0.4997  9.8507 -0.0010       7.03208  0.0311   0.0277   0.0603    0.1164   0.0000       1.64474   433.6479       4.15782       16.5383       4.99772       7.03891     -0.552523      -4.64537       1.82148       1.27795      0.325718     -0.425833    -0.0288547    -0.0133690     0.0112303   -0.00198936  -0.000559344       0.00000       0.00000       0.00000       0.00000       0.00000       0.00000       0.00000       0.00000       0.00000       0.00000       0.00000       0.00000       0.00000       0.00000       0.00000       0.00000       0.00000       0.00000       0.00000       0.00000       4.56553       5.60591       5.57890       4.71047       3.93860       3.15435       2.27651       1.37723      0.791306      0.422010      0.222299     0.0939276     0.0378806     0.0124705    0.00317768   0.000556289       0.00000       0.00000       0.00000       0.00000       0.00000       0.00000       0.00000       0.00000       0.00000       0.00000       0.00000       0.00000       0.00000       0.00000       0.00000       0.00000       0.00000       0.00000       0.00000       0.00000
   8  12 2225.3411    0.9258  0.6784  9.8227 -0.0022       7.78699  0.0381   0.0308   0.0702    0.1861   0.0000       1.38305   444.1317      -1.38218       8.93717       7.61887      -5.07718      -3.94434      -2.54988      0.660023     -0.686841     -0.847844     0.0595404    -0.0437552     0.0285775    -0.0298101   -0.00318632  -0.000771386       0.00000       0.00000       0.00000       0.00000       0.00000       0.00000       0.00000       0.00000       0.00000       0.00000       0.00000       0.00000       0.00000       0.00000       0.00000       0.00000       0.00000       0.00000       0.00000       0.00000       5.57632       6.96017       5.94889       5.60370       5.14105       3.96362       2.79440       1.73725       1.07472      0.548193      0.248775      0.107657     0.0425811     0.0140582    0.00407508   0.000767036       0.00000       0.00000       0.00000       0.00000       0.00000       0.00000       0.00000       0.00000       0.00000       0.00000       0.00000       0.00000       0.00000       0.00000       0.00000       0.00000       0.00000       0.00000       0.00000       0.00000
   8  13 2363.0317    1.1907  0.9223 10.5612 -0.0033       4.10599  0.0486   0.0363   0.0874    0.1981   0.0000       1.24885   427.1294       3.88267       14.3194      -10.2210      -5.52336      -3.86271       2.71581      -2.15675     -0.760078     -0.303116    0.00332994     -0.162031    -0.0582921     0.0268936   0.000156059  -0.000102841       0.00000       0.00000       0.00000       0.00000       0.00000       0.00000       0.00000       0.00000       0.00000       0.00000       0.00000       0.00000       0.00000       0.00000       0.00000       0.00000       0.00000       0.00000       0.00000       0.00000       6.89311       8.58083       8.19728       7.61259       5.77594       4.96172       2.98739       2.01369       1.27069      0.686903      0.274162      0.141580     0.0556904     0.0188800    0.00413536   0.000920673       0.00000       0.00000       0.00000       0.00000       0.00000       0.00000       0.00000       0.00000       0.00000       0.00000       0.00000       0.00000       0.00000       0.00000       0.00000       0.00000       0.00000       0.00000       0.00000       0.00000
   8  14 2499.5352    1.6537  1.0155 10.9691 -0.0108       2.01370  0.0474   0.0471   0.0853    0.2261   0.0000       1.00352   428.3350       23.8110       18.6945      -4.09000      -2.35118      -7.32564    -0.0259053      -2.76883       1.25121      0.514320     -0.443385    0.00528605    -0.0450874    0.00814546    0.00325199   0.000564719       0.00000       0.00000       0.00000       0.00000       0.00000       0.00000       0.00000       0.00000       0.00000       0.00000       0.00000       0.00000       0.00000       0.00000       0.00000       0.00000       0.00000       0.00000       0.00000       0.00000       7.12142       8.95164       8.40463       7.69415       5.80377       4.36034       2.84746       1.87966       1.08186      0.583861      0.285835      0.121703     0.0475637     0.0155308    0.00388661   0.000806393       0.00000       0.00000       0.00000       0.00000       0.00000       0.00000       0.00000       0.00000       0.00000       0.00000       0.00000       0.00000       0.00000       0.00000       0.00000       0.00000       0.00000       0.00000       0.00000       0.00000
   8  15 2636.3102    2.1630  1.0690 11.4913 -0.0022       2.14837  0.0530   0.0603   0.0966    0.2159   0.0000       1.06537   430.9247       11.0358       9.97246      -12.9765       9.04351      -3.94209       2.48840      0.319877     0.0136624     -0.993997      0.403733    -0.0234379     0.0133213     0.0277731   -0.00472320   0.000208884       0.00000       0.00000       0.00000       0.00000       0.00000       0.00000       0.00000       0.00000       0.00000       0.00000       0.00000       0.00000       0.00000       0.00000       0.00000       0.00000       0.00000       0.00000       0.00000       0.00000       6.78602       8.72576       8.89973       7.19706       6.16615       5.03254       2.87675       2.30174       1.15672      0.657035      0.336409      0.132622     0.0527252     0.0220700    0.00487639   0.000924018       0.00000       0.00000       0.00000       0.00000       0.00000       0.00000       0.00000       0.00000       0.00000       0.00000       0.00000       0.00000       0.00000       0.00000       0.00000       0.00000       0.00000       0.00000       0.00000       0.00000
   8  16 2773.9380    2.7146  1.0540 11.9461 -0.0014       1.75186  0.0597   0.0768   0.0883    0.2309   0.0000      0.967185   443.1259       25.0760       10.7797      -3.82336       4.28741      -8.83779       2.23460      -2.73805     -0.880853      0.839895     -0.595718   -0.00134391      0.102706    -0.0448061   -0.00258682    0.00104063       0.00000       0.00000       0.00000       0.00000       0.00000       0.00000       0.00000       0.00000       0.00000       0.00000       0.00000       0.00000       0.00000       0.00000       0.00000       0.00000       0.00000       0.00000       0.00000       0.00000       11.0819       11.5283       9.03886       7.73818       8.01298       7.45087       5.33252       3.07933       1.61492      0.718969      0.293810      0.130944     0.0531655     0.0158945    0.00383801   0.000731999       0.00000       0.00000       0.00000       0.00000       0.00000       0.00000       0.00000       0.00000       0.00000       0.00000       0.00000       0.00000       0.00000       0.00000       0.00000       0.00000       0.00000       0.00000       0.00000       0.00000
   8  17 2911.7983    3.4066  0.9221 12.5673 -0.0005       2.89751  0.0443   0.1017   0.0823    0.1991   0.0000      0.994982   420.7165       18.4289       6.12841       6.11197      -2.59888      -6.77513       7.45425      -4.14127     -0.766207      0.853845      0.589033    -0.0445270   -0.00177061    0.00139010    0.00457925   0.000772312       0.00000       0.00000       0.00000       0.00000       0.00000       0.00000       0.00000       0.00000       0.00000       0.00000       0.00000       0.00000       0.00000       0.00000       0.00000       0.00000       0.00000       0.00000       0.00000       0.00000       6.70341       7.09355       6.70658       6.06116       5.42682       4.55286       3.39393       1.98402       1.16327      0.583327      0.279029      0.119452     0.0473942     0.0137606    0.00376079   0.000636318       0.00000       0.00000       0.00000       0.00000       0.00000       0.00000       0.00000       0.00000       0.00000       0.00000       0.00000       0.00000       0.00000       0.00000       0.00000       0.00000       0.00000       0.00000       0.00000       0.00000
   8  18 3049.4766    3.7402  1.1392 12.4655 -0.0038       3.80095  0.0626   0.1018   0.0914    0.2841   0.0000       1.24090   426.6334       11.8890       10.0001       2.33970       4.20932      -4.67044       4.04448     -0.957205     -0.300277     -0.268522      0.163431     -0.100464     0.0670227   -0.00120734    0.00370294  -0.000312450       0.00000       0.00000       0.00000       0.00000       0.00000       0.00000       0.00000       0.00000       0.00000       0.00000       0.00000       0.00000       0.00000       0.00000       0.00000       0.00000       0.00000       0.00000       0.00000       0.00000       9.59849       10.8761       9.34463       8.69046       7.51965       5.53984       3.84886       2.37665       1.39122      0.729238      0.318964      0.135864     0.0473482     0.0148228    0.00436532   0.000798607       0.00000       0.00000       0.00000       0.00000       0.00000       0.00000       0.00000       0.00000       0.00000       0.00000       0.00000       0.00000       0.00000       0.00000       0.00000       0.00000       0.00000       0.00000       0.00000       0.00000
   8  19 3186.9606    4.2026  1.1741 12.3962 -0.0127      0.506748  0.0544   0.1138   0.0904    0.3849   0.0000       1.01728   436.8942       21.8778       11.4888      -2.63677      -6.27624      -10.2756      -4.83862      -4.37334      -1.75644      -1.29029     0.0378857     -0.183154     -0.130070   0.000882290   -0.00115501   0.000530976       0.00000       0.00000       0.00000       0.00000       0.00000       0.00000       0.00000       0.00000       0.00000       0.00000       0.00000       0.00000       0.00000       0.00000       0.00000       0.00000       0.00000       0.00000       0.00000       0.00000       7.70146       8.87024       8.40309       7.75452       6.43854       4.49252       3.47429       2.12129       1.17217      0.652452      0.311336      0.141373     0.0477932     0.0146496    0.00450602   0.000766448       0.00000       0.00000       0.00000       0.00000       0.00000       0.00000       0.00000       0.00000       0.00000       0.00000       0.00000       0.00000       0.00000       0.00000       0.00000       0.00000       0.00000       0.00000       0.00000       0.00000
   8  20 3324.7289    3.5266  1.5248 12.6778 -0.0062      0.409419  0.0607   0.0850   0.1133    0.1622   0.0000      0.632504   453.0826       30.9651       20.3606      -7.64554       6.85831      -1.25828      -4.06930      -7.94025     -0.428174     -0.131246      0.566910      0.194536    -0.0729573    -0.0124177    0.00170316  -0.000913597       0.00000       0.00000       0.00000       0.00000       0.00000       0.00000       0.00000       0.00000       0.00000       0.00000       0.00000       0.00000       0.00000       0.00000       0.00000       0.00000       0.00000       0.00000       0.00000       0.00000       8.75900       9.86949       9.91669       8.67359       7.18310       5.53506       3.90518       2.46536       1.42099      0.762278      0.353694      0.163572     0.0613009     0.0195623    0.00508233   0.000854666       0.00000       0.00000       0.00000       0.00000       0.00000       0.00000       0.00000       0.00000       0.00000       0.00000       0.00000       0.00000       0.00000       0.00000       0.00000       0.00000       0.00000       0.00000       0.00000       0.00000
   8  21 3462.9331    3.1513  2.4937 11.7341 -0.0021      0.366106  0.0803   0.0575   0.1441    0.1615   0.0000      0.324873   455.3709       38.0873       1.29399      -9.88255      -9.17283      -4.48091      0.986475      -3.40059      0.811329      -1.72716      0.152236     -0.272352    -0.0864450   0.000584269   0.000494739    0.00132191       0.00000       0.00000       0.00000       0.00000       0.00000       0.00000       0.00000       0.00000       0.00000       0.00000       0.00000       0.00000       0.00000       0.00000       0.00000       0.00000       0.00000       0.00000       0.00000       0.00000       11.4368       13.5638       13.0205       11.5938       9.12581       7.04916       4.94665       3.10848       1.68261      0.924943      0.467408      0.202010     0.0745992     0.0241551    0.00611263    0.00114931       0.00000       0.00000       0.00000       0.00000       0.00000       0.00000       0.00000       0.00000       0.00000       0.00000       0.00000       0.00000       0.00000       0.00000       0.00000       0.00000       0.00000       0.00000       0.00000       0.00000
   8  22 3601.5151    2.6636  3.3634 11.3663 -0.0018      0.609573  0.0955   0.0439   0.1699    0.1395   0.0000      0.244259   440.0303       39.2180      -25.4885       3.71960       3.82918     -0.229242      -2.04213      -5.23107      0.891014      -1.74455     -0.930379     -0.159394     0.0704406     0.0320374    -0.0122591  -0.000162443       0.00000       0.00000       0.00000       0.00000       0.00000       0.00000       0.00000       0.00000       0.00000       0.00000       0.00000       0.00000       0.00000       0.00000       0.00000       0.00000       0.00000       0.00000       0.00000       0.00000       12.7536       14.9433       14.2016       13.1247       10.5736       8.12555       5.63434       3.60557       2.10818       1.12068      0.553149      0.233547     0.0898984     0.0284795    0.00743773    0.00140740       0.00000       0.00000       0.00000       0.00000       0.00000       0.00000       0.00000       0.00000       0.00000       0.00000       0.00000       0.00000       0.00000       0.00000       0.00000       0.00000       0.00000       0.00000       0.00000       0.00000
   8  24 3878.7490    1.8042  6.8225 10.5376 -0.0012      0.113095  0.1529   0.0222   0.2780    0.0836   0.0000      0.111842   465.7727       49.6404      -1.48367       4.60346       16.0080      -24.9838       10.0412       9.32145      -4.53389      -3.12186     -0.456925    -0.0675216      0.135690   -0.00448363     0.0161753    0.00244692       0.00000       0.00000       0.00000       0.00000       0.00000       0.00000       0.00000       0.00000       0.00000       0.00000       0.00000       0.00000       0.00000       0.00000       0.00000       0.00000       0.00000       0.00000       0.00000       0.00000       19.2374       23.6935       23.0637       20.8479       16.9547       12.3836       8.88029       5.59992       3.33460       1.86069      0.868106      0.404893      0.148460     0.0485619     0.0131877    0.00235901       0.00000       0.00000       0.00000       0.00000       0.00000       0.00000       0.00000       0.00000       0.00000       0.00000       0.00000       0.00000       0.00000       0.00000       0.00000       0.00000       0.00000       0.00000       0.00000       0.00000
   8  25 4018.0046    1.6111  8.7609  9.9357 -0.0039     0.0446616  0.1741   0.0171   0.3373    0.0859   0.0000     0.0796586   404.7578       41.0715       48.0446      -58.9062       13.7957       6.82981   -0.00401602      -11.1773     -0.289412     -0.680478      -1.06212       1.00629     0.0920812    -0.0427630     0.0175682     0.0148851       0.00000       0.00000       0.00000       0.00000       0.00000       0.00000       0.00000       0.00000       0.00000       0.00000       0.00000       0.00000       0.00000       0.00000       0.00000       0.00000       0.00000       0.00000       0.00000       0.00000       20.7686       25.6958       25.1422       22.6682       18.9040       13.8968       9.95378       6.21170       3.84915       2.02178       1.00552      0.434667      0.173426     0.0547884     0.0155232    0.00274146       0.00000       0.00000       0.00000       0.00000       0.00000       0.00000       0.00000       0.00000       0.00000       0.00000       0.00000       0.00000       0.00000       0.00000       0.00000       0.00000       0.00000       0.00000       0.00000       0.00000
   8  26 4157.0612    1.3825 11.3490  9.9048 -0.0013    -0.0919153  0.2248   0.0146   0.4235    0.0682   0.0000     0.0711793   425.5920       82.8688       19.3469      -9.59540      -9.99263       24.0083       40.0625       2.62204      -6.30304      -2.23027     -0.545069    -0.0520941  -0.000662626    0.00149249    0.00129370   -0.00119800       0.00000       0.00000       0.00000       0.00000       0.00000       0.00000       0.00000       0.00000       0.00000       0.00000       0.00000       0.00000       0.00000       0.00000       0.00000       0.00000       0.00000       0.00000       0.00000       0.00000       26.7412       31.6491       31.7298       27.9110       23.3944       17.8107       12.5929       7.95110       4.80471       2.59456       1.23604      0.561037      0.216841     0.0699342     0.0183179    0.00308875       0.00000       0.00000       0.00000       0.00000       0.00000       0.00000       0.00000       0.00000       0.00000       0.00000       0.00000       0.00000       0.00000       0.00000       0.00000       0.00000       0.00000       0.00000       0.00000       0.00000
   9   9 1843.6547    0.3774  0.4012  9.6170 -0.0094       14.3773  0.0392   0.0178   0.0622    0.0768   0.0000       3.32191   433.9803     -0.723520       5.76066       5.10096       2.44286      -1.89062       1.49230      0.121982       2.43806    -0.0861278     -0.168105    0.00162684     0.0735125    0.00525463   -0.00357515  -0.000779737  -0.000646195   0.000159826       0.00000       0.00000       0.00000       0.00000       0.00000       0.00000       0.00000       0.00000       0.00000       0.00000       0.00000       0.00000       0.00000       0.00000       0.00000       0.00000       0.00000       0.00000       5.57305       7.87960       7.12607       6.38256       5.61765       4.06752       3.35789       2.25571       1.36470      0.762277      0.464484      0.198780     0.0941816     0.0352828     0.0130606    0.00438425    0.00127121   0.000217364       0.00000       0.00000       0.00000       0.00000       0.00000       0.00000       0.00000       0.00000       0.00000       0.00000       0.00000       0.00000       0.00000       0.00000       0.00000       0.00000       0.00000       0.00000
   9  10 1984.2764    0.5405  0.4527  9.8631 -0.0085       11.2015  0.0319   0.0230   0.0519    0.0914   0.0000       2.12066   434.8601      0.794432       15.2419      -5.49261      -1.73052     -0.737933       6.18578      -1.95551      -1.50638      0.724833     -0.323047      0.152478     0.0298951     0.0140531    -0.0166622  -0.000474803   -0.00170143  -0.000169916       0.00000       0.00000       0.00000       0.00000       0.00000       0.00000       0.00000       0.00000       0.00000       0.00000       0.00000       0.00000       0.00000       0.00000       0.00000       0.00000       0.00000       0.00000       4.28222       6.10135       5.26924       5.27271       4.23891       3.34792       2.40444       1.60755       1.04978      0.615844      0.331691      0.152293     0.0738092     0.0277824     0.0103968    0.00332347   0.000896537   0.000186703       0.00000       0.00000       0.00000       0.00000       0.00000       0.00000       0.00000       0.00000       0.00000       0.00000       0.00000       0.00000       0.00000       0.00000       0.00000       0.00000       0.00000       0.00000
   9  12 2264.7985    1.0154  0.7354 10.4580 -0.0127       9.78713  0.0376   0.0328   0.0677    0.1312   0.0000       1.44532   430.1914       8.07272       8.62113      -4.59404       3.71703      -3.58974       2.25161     -0.735106      0.991366     -0.692168     -0.756045    -0.0120427    -0.0966159    -0.0126246     0.0233746    0.00222988  -0.000986930  -0.000114757       0.00000       0.00000       0.00000       0.00000       0.00000       0.00000       0.00000       0.00000       0.00000       0.00000       0.00000       0.00000       0.00000       0.00000       0.00000       0.00000       0.00000       0.00000       4.87660       5.82593       6.10487       5.31546       4.44223       3.69553       2.50326       1.84112       1.13078      0.635187      0.361303      0.190367     0.0789612     0.0337923     0.0127814    0.00392434   0.000836181   0.000145248       0.00000       0.00000       0.00000       0.00000       0.00000       0.00000       0.00000       0.00000       0.00000       0.00000       0.00000       0.00000       0.00000       0.00000       0.00000       0.00000       0.00000       0.00000
   9  13 2402.5174    1.3865  0.8857 10.7453 -0.0075       5.74415  0.0416   0.0404   0.0803    0.1781   0.0000       1.18780   426.0719       19.9304       25.0271       4.64596       4.47846      -3.25828       6.58291      -2.50301      -1.08808      0.387650     -0.558274     0.0224701     -0.178964     0.0302968     0.0120253    0.00148110   -0.00100675  -8.74669e-05       0.00000       0.00000       0.00000       0.00000       0.00000       0.00000       0.00000       0.00000       0.00000       0.00000       0.00000       0.00000       0.00000       0.00000       0.00000       0.00000       0.00000       0.00000       5.60688       6.80406       7.32775       6.21969       5.08131       3.95568       2.71692       1.79358       1.15692      0.649937      0.368171      0.185923     0.0828074     0.0350454     0.0133190    0.00391017   0.000908864   0.000141310       0.00000       0.00000       0.00000       0.00000       0.00000       0.00000       0.00000       0.00000       0.00000       0.00000       0.00000       0.00000       0.00000       0.00000       0.00000       0.00000       0.00000       0.00000
   9  14 2539.7355    1.8352  0.9308 11.1072 -0.0042       2.84329  0.0433   0.0494   0.0753    0.2055   0.0000      0.969212   431.4904       22.4620       14.2735      -9.58031      0.326596      -1.68370       2.35758      -2.27966       3.74970      0.604497     -0.190959     -0.268919   -0.00777097    0.00838553    -0.0273987    0.00564156    0.00146947  -0.000326495       0.00000       0.00000       0.00000       0.00000       0.00000       0.00000       0.00000       0.00000       0.00000       0.00000       0.00000       0.00000       0.00000       0.00000       0.00000       0.00000       0.00000       0.00000       5.85045       6.27942       6.46009       6.29476       5.44743       4.03894       2.71841       1.94709       1.40197      0.829724      0.454684      0.218134     0.0940819     0.0363270     0.0131452    0.00392344   0.000939248   0.000154418       0.00000       0.00000       0.00000       0.00000       0.00000       0.00000       0.00000       0.00000       0.00000       0.00000       0.00000       0.00000       0.00000       0.00000       0.00000       0.00000       0.00000       0.00000
   9  15 2677.1941    2.4265  1.0223 11.6432 -0.0036       2.03310  0.0436   0.0633   0.0860    0.2124   0.0000      0.968670   433.4836       27.8111       5.35694      -2.30276      -2.73064    -0.0501808      -1.65808      0.147406      -1.41378      0.435043      0.147104    -0.0772122    0.00154269     0.0210092     0.0107307   -0.00159780   0.000441942   0.000240969       0.00000       0.00000       0.00000       0.00000       0.00000       0.00000       0.00000       0.00000       0.00000       0.00000       0.00000       0.00000       0.00000       0.00000       0.00000       0.00000       0.00000       0.00000       5.52700       7.02851       6.60260       6.03632       5.25942       4.20849       3.15660       1.95105       1.39965      0.723799      0.415822      0.200314     0.0830437     0.0358188     0.0141801    0.00382337    0.00107861   0.000190594       0.00000       0.00000       0.00000       0.00000       0.00000       0.00000       0.00000       0.00000       0.00000       0.00000       0.00000       0.00000       0.00000       0.00000       0.00000       0.00000       0.00000       0.00000
   9  16 2815.4212    2.9862  0.9346 12.1987  0.0031       1.46160  0.0422   0.0796   0.0778    0.1900   0.0000       1.03507   433.3050       17.6607       13.8720       9.28334       4.38352     -0.693966      -1.04246       1.34965      -1.90503      -1.13086     -0.618023    -0.0700955     0.0465149     0.0631001     0.0123613   -0.00473369  -0.000960351  -0.000228882       0.00000       0.00000       0.00000       0.00000       0.00000       0.00000       0.00000       0.00000       0.00000       0.00000       0.00000       0.00000       0.00000       0.00000       0.00000       0.00000       0.00000       0.00000       6.39163       7.30776       7.10915       6.80039       5.66178       4.25015       3.01371       2.15647       1.32695      0.765791      0.425998      0.208044     0.0908796     0.0336256     0.0115076    0.00362376   0.000829548   0.000150077       0.00000       0.00000       0.00000       0.00000       0.00000       0.00000       0.00000       0.00000       0.00000       0.00000       0.00000       0.00000       0.00000       0.00000       0.00000       0.00000       0.00000       0.00000
   9  17 2953.7451    3.5328  0.9532 12.8184  0.0030      0.619918  0.0453   0.0989   0.0773    0.1722   0.0000       1.00623   422.6666       16.6461       16.3841      -4.21677       2.82076       3.24152       6.61843      -1.15685       3.45131     -0.410778      0.279722      0.291173    -0.0966816    -0.0103149    -0.0106484    0.00417489  -0.000294257   0.000238954       0.00000       0.00000       0.00000       0.00000       0.00000       0.00000       0.00000       0.00000       0.00000       0.00000       0.00000       0.00000       0.00000       0.00000       0.00000       0.00000       0.00000       0.00000       5.97409       7.53938       7.37871       6.48078       5.38493       4.20903       3.17725       2.01067       1.25432      0.774816      0.375026      0.188168     0.0883777     0.0386983     0.0125901    0.00402271   0.000995281   0.000171616       0.00000       0.00000       0.00000       0.00000       0.00000       0.00000       0.00000       0.00000       0.00000       0.00000       0.00000       0.00000       0.00000       0.00000       0.00000       0.00000       0.00000       0.00000
   9  18 3091.7796    3.7654  0.9911 12.8244 -0.0074       1.58558  0.0453   0.1027   0.0835    0.2161   0.0000      0.895428   436.6248       28.9388       15.5485       7.60523       11.5330      -6.10680      -4.14827      -1.60770      0.640982     -0.563180     -0.380109    -0.0429733      0.186288    -0.0887296     0.0191769  -0.000387545   0.000718127   9.18717e-05       0.00000       0.00000       0.00000       0.00000       0.00000       0.00000       0.00000       0.00000       0.00000       0.00000       0.00000       0.00000       0.00000       0.00000       0.00000       0.00000       0.00000       0.00000       6.45190       7.77755       7.15516       6.88872       5.58250       4.45367       3.26153       2.14017       1.36132      0.773211      0.415977      0.195345     0.0911147     0.0351180     0.0125501    0.00355206   0.000911767   0.000178637       0.00000       0.00000       0.00000       0.00000       0.00000       0.00000       0.00000       0.00000       0.00000       0.00000       0.00000       0.00000       0.00000       0.00000       0.00000       0.00000       0.00000       0.00000
   9  19 3229.7872    3.7528  1.4526 12.7905 -0.0037      0.628699  0.0552   0.0855   0.1053    0.1570   0.0000      0.686208   439.2424       42.6574       3.20297      -4.22872       3.62348      -5.70985      -3.40140      -4.10503       2.40141     -0.446472    -0.0126507     -0.308038     0.0431091    0.00304953    -0.0110327    0.00462564  -3.00773e-05  -0.000207995       0.00000       0.00000       0.00000       0.00000       0.00000       0.00000       0.00000       0.00000       0.00000       0.00000       0.00000       0.00000       0.00000       0.00000       0.00000       0.00000       0.00000       0.00000       6.44897       8.03111       7.85942       7.35066       6.14151       4.87845       3.67014       2.47823       1.55322      0.896195      0.494764      0.240626      0.114421     0.0449159     0.0166612    0.00507399    0.00128098   0.000224099       0.00000       0.00000       0.00000       0.00000       0.00000       0.00000       0.00000       0.00000       0.00000       0.00000       0.00000       0.00000       0.00000       0.00000       0.00000       0.00000       0.00000       0.00000
   9  20 3368.1384    3.4917  1.7223 12.6747 -0.0010       1.35212  0.0650   0.0747   0.1119    0.1336   0.0000      0.533328   442.1721       30.5503       26.3343      -16.9826       6.61077      -13.4675      -4.38351     -0.382819       1.32497      -1.12375    -0.0744327     -0.254640    -0.0696563   -0.00318820    0.00535109    0.00368397   2.20967e-05  -0.000380034       0.00000       0.00000       0.00000       0.00000       0.00000       0.00000       0.00000       0.00000       0.00000       0.00000       0.00000       0.00000       0.00000       0.00000       0.00000       0.00000       0.00000       0.00000       8.15044       9.99227       9.70478       8.72850       7.57420       5.84379       4.29343       2.84080       1.83482       1.07764      0.555745      0.287157      0.118993     0.0523481     0.0179801    0.00550721    0.00141702   0.000235344       0.00000       0.00000       0.00000       0.00000       0.00000       0.00000       0.00000       0.00000       0.00000       0.00000       0.00000       0.00000       0.00000       0.00000       0.00000       0.00000       0.00000       0.00000
   9  21 3506.9546    2.8988  2.7261 11.9756 -0.0044       1.44981  0.0781   0.0507   0.1473    0.1051   0.0000      0.331223   442.9351       32.5539       22.2107      -4.63451       23.0321      -6.75821      -4.44698      -2.26430      0.106903      -3.66231     -0.112690     0.0538575    -0.0948847     0.0194365     0.0261591   -0.00435865  -0.000562098   0.000276884       0.00000       0.00000       0.00000       0.00000       0.00000       0.00000       0.00000       0.00000       0.00000       0.00000       0.00000       0.00000       0.00000       0.00000       0.00000       0.00000       0.00000       0.00000       9.52352       11.4646       11.5601       10.7648       8.55473       6.93067       5.10826       3.41179       2.11502       1.30789      0.674919      0.344757      0.159459     0.0673137     0.0227912    0.00688734    0.00162467   0.000291679       0.00000       0.00000       0.00000       0.00000       0.00000       0.00000       0.00000       0.00000       0.00000       0.00000       0.00000       0.00000       0.00000       0.00000       0.00000       0.00000       0.00000       0.00000
   9  22 3645.5991    2.5200  3.9181 11.3192 -0.0039      0.360996  0.0999   0.0353   0.1805    0.0972   0.0000      0.209336   427.2321       60.6186       32.0171      -21.9819      -11.6950      -14.8428       8.81939      -11.8098      -1.97321      0.298233      0.357525     -0.440430     0.0133622    -0.0363011    -0.0120396    0.00750492   -0.00465795  -0.000384325       0.00000       0.00000       0.00000       0.00000       0.00000       0.00000       0.00000       0.00000       0.00000       0.00000       0.00000       0.00000       0.00000       0.00000       0.00000       0.00000       0.00000       0.00000       11.9378       14.7144       13.9818       13.0806       10.9875       8.79247       6.32606       4.28725       2.69068       1.63228      0.831445      0.414861      0.182909     0.0778870     0.0266053    0.00840528    0.00206477   0.000368543       0.00000       0.00000       0.00000       0.00000       0.00000       0.00000       0.00000       0.00000       0.00000       0.00000       0.00000       0.00000       0.00000       0.00000       0.00000       0.00000       0.00000       0.00000
   9  23 3784.8902    2.0620  5.4513 10.8918 -0.0016      0.477150  0.1235   0.0259   0.2210    0.0844   0.0000      0.137685   421.8795       84.8561      -17.4293      -46.9937      -32.0148       11.3641      -2.13868      -1.42563      -1.68055      -5.02115     -0.361577      0.506252     -0.411080    -0.0688266   -0.00111715    -0.0103443    0.00226182  -0.000573139       0.00000       0.00000       0.00000       0.00000       0.00000       0.00000       0.00000       0.00000       0.00000       0.00000       0.00000       0.00000       0.00000       0.00000       0.00000       0.00000       0.00000       0.00000       14.1013       17.6208       17.6798       16.0496       13.2771       10.5724       7.47688       5.26607       3.18982       1.93566       1.01285      0.536406      0.231089      0.100316     0.0345188     0.0112287    0.00261015   0.000463532       0.00000       0.00000       0.00000       0.00000       0.00000       0.00000       0.00000       0.00000       0.00000       0.00000       0.00000       0.00000       0.00000       0.00000       0.00000       0.00000       0.00000       0.00000
   9  24 3923.9877    1.7504  7.2176 10.5388 -0.0015      0.157720  0.1516   0.0195   0.2733    0.0696   0.0000      0.105482   458.5786       43.8216       14.5850      -11.4965       31.5676      -3.02498      -2.78078      -4.18982     -0.685860      0.632393     -0.608092     -0.305056      0.203231    -0.0308460    -0.0395276     0.0330494   -0.00863555   0.000279303       0.00000       0.00000       0.00000       0.00000       0.00000       0.00000       0.00000       0.00000       0.00000       0.00000       0.00000       0.00000       0.00000       0.00000       0.00000       0.00000       0.00000       0.00000       16.6910       20.4980       20.4946       18.5897       16.1145       12.3952       9.30879       6.04704       4.01280       2.37219       1.27608      0.606847      0.289406      0.117143     0.0428060     0.0127750    0.00333534   0.000532304       0.00000       0.00000       0.00000       0.00000       0.00000       0.00000       0.00000       0.00000       0.00000       0.00000       0.00000       0.00000       0.00000       0.00000       0.00000       0.00000       0.00000       0.00000
   9  26 4203.5324    1.2907 11.0609 10.0973 -0.0016     0.0444083  0.2227   0.0137   0.4013    0.0560   0.0000     0.0783684   370.7278       59.0292      -15.2004      -25.1048     -0.739342       4.77139       18.6901      -16.3320      -15.8139       3.48309     -0.736481      0.450671      0.384558     -0.321079      0.128501    0.00481625   -0.00163880    0.00211923       0.00000       0.00000       0.00000       0.00000       0.00000       0.00000       0.00000       0.00000       0.00000       0.00000       0.00000       0.00000       0.00000       0.00000       0.00000       0.00000       0.00000       0.00000       22.5215       28.5990       28.7066       26.4991       22.3805       17.4914       12.8619       8.77787       5.55980       3.34858       1.81010      0.881853      0.422715      0.170340     0.0617644     0.0194102    0.00486339   0.000810726       0.00000       0.00000       0.00000       0.00000       0.00000       0.00000       0.00000       0.00000       0.00000       0.00000       0.00000       0.00000       0.00000       0.00000       0.00000       0.00000       0.00000       0.00000
   9  28 4483.2341    0.9584 16.3676  9.9556 -0.0026     -0.203467  0.3805   0.0104   0.6250    0.0447   0.0000     0.0855704   538.4424      -16.5719       64.8496      -79.9371       19.6298       21.8619       18.6804     -0.627960      -15.4758      -13.4543      0.865220      0.283839      0.117479    -0.0466496      0.148998     0.0493940   -0.00560805    0.00220426       0.00000       0.00000       0.00000       0.00000       0.00000       0.00000       0.00000       0.00000       0.00000       0.00000       0.00000       0.00000       0.00000       0.00000       0.00000       0.00000       0.00000       0.00000       33.2302       40.1142       41.4323       37.5980       32.3485       25.7776       19.3807       13.0924       8.54768       5.07907       2.80164       1.35616      0.654049      0.261950     0.0962390     0.0285628    0.00695999    0.00110855       0.00000       0.00000       0.00000       0.00000       0.00000       0.00000       0.00000       0.00000       0.00000       0.00000       0.00000       0.00000       0.00000       0.00000       0.00000       0.00000       0.00000       0.00000
  10  11 2163.0348    0.8048  0.6641  9.6560 -0.0104       6.10769  0.0443   0.0308   0.0710    0.1650   0.0000       1.27550   437.6546       11.8055       7.20126       9.59905      -6.71849      -1.39447       5.05862       2.11872     -0.992030     0.0784541      0.322873     -0.296110     0.0723432     -0.137803     0.0367825   -0.00209369    0.00366852  -0.000737404  -0.000421433  -1.23764e-05       0.00000       0.00000       0.00000       0.00000       0.00000       0.00000       0.00000       0.00000       0.00000       0.00000       0.00000       0.00000       0.00000       0.00000       0.00000       0.00000       6.28862       4.64145       7.59341       7.47991       4.30707       4.39626       4.69232       2.28263       1.39648       1.22597      0.794500      0.278978      0.139506      0.110673     0.0498767     0.0181729    0.00457115    0.00103370   0.000183971   2.57938e-05       0.00000       0.00000       0.00000       0.00000       0.00000       0.00000       0.00000       0.00000       0.00000       0.00000       0.00000       0.00000       0.00000       0.00000       0.00000       0.00000
  10  13 2441.0164    1.5432  0.9759 10.7647  0.0010       4.90559  0.0429   0.0412   0.0795    0.2030   0.0000       1.09216   441.6451       10.2617       2.46148      -3.57775     -0.170317      -1.35733     -0.186392      -2.62889       2.12846     -0.661952      0.572542     -0.690155     0.0818904     0.0972926     0.0342466    -0.0140353    0.00235946   0.000304365  -6.03374e-05  -5.11980e-05       0.00000       0.00000       0.00000       0.00000       0.00000       0.00000       0.00000       0.00000       0.00000       0.00000       0.00000       0.00000       0.00000       0.00000       0.00000       0.00000       4.93035       5.86960       6.09331       5.25379       5.08041       3.97915       3.12308       2.24372       1.43227      0.986453      0.551928      0.297814      0.148983     0.0673373     0.0308216     0.0111264    0.00358740    0.00119120   0.000265814   3.69483e-05       0.00000       0.00000       0.00000       0.00000       0.00000       0.00000       0.00000       0.00000       0.00000       0.00000       0.00000       0.00000       0.00000       0.00000       0.00000       0.00000
  10  14 2578.7402    2.0120  1.0492 10.8232 -0.0030       1.06618  0.0425   0.0482   0.0761    0.2725   0.0000      0.923958   438.3980       13.8392       9.77137       2.57101       6.05787    0.00779659       1.55868     -0.269358      0.544784     -0.817033      0.557384     -0.187652     0.0733524    0.00609083     0.0177201    0.00777127   -0.00477592    0.00149142  -5.32875e-05   1.47168e-05       0.00000       0.00000       0.00000       0.00000       0.00000       0.00000       0.00000       0.00000       0.00000       0.00000       0.00000       0.00000       0.00000       0.00000       0.00000       0.00000       4.90523       6.02950       5.64621       5.44324       4.69375       3.96745       3.09825       2.27176       1.50058      0.869602      0.514725      0.278679      0.148538     0.0637363     0.0277792    0.00976957    0.00355501   0.000987869   0.000235375   4.12718e-05       0.00000       0.00000       0.00000       0.00000       0.00000       0.00000       0.00000       0.00000       0.00000       0.00000       0.00000       0.00000       0.00000       0.00000       0.00000       0.00000
  10  15 2717.1791    2.6122  0.9218 11.7659 -0.0034      0.582723  0.0402   0.0677   0.0702    0.1782   0.0000      0.956769   438.5695       7.65390       23.2422       1.10897       3.75230      -1.57181       2.31710      -3.85590       1.21202     -0.299798     -0.191904    -0.0749531      0.198770  -6.25600e-06    -0.0106036    0.00455185   -0.00299298    0.00114429  -0.000317332   5.42177e-05       0.00000       0.00000       0.00000       0.00000       0.00000       0.00000       0.00000       0.00000       0.00000       0.00000       0.00000       0.00000       0.00000       0.00000       0.00000       0.00000       5.04494       5.44248       6.06250       5.90219       4.22323       3.98985       3.27103       2.16630       1.35352      0.942610      0.534789      0.269707      0.131866     0.0736898     0.0323673     0.0125311    0.00360832   0.000957543   0.000192696   3.53182e-05       0.00000       0.00000       0.00000       0.00000       0.00000       0.00000       0.00000       0.00000       0.00000       0.00000       0.00000       0.00000       0.00000       0.00000       0.00000       0.00000
  10  16 2855.8505    3.1884  0.9264 12.1666 -0.0073      0.256500  0.0395   0.0804   0.0663    0.1917   0.0000      0.861375   437.9618       20.4452       13.3259      -5.98284      -4.55459      0.949409      -6.90852      -2.34109     -0.710023      -1.46974      0.509751      0.201256     -0.298975    -0.0156988     0.0272159    0.00674323  -0.000340644   0.000563854   2.01516e-05   3.54892e-05       0.00000       0.00000       0.00000       0.00000       0.00000       0.00000       0.00000       0.00000       0.00000       0.00000       0.00000       0.00000       0.00000       0.00000       0.00000       0.00000       4.45442       5.05164       5.32133       4.84253       4.42202       3.56709       2.88661       2.09064       1.39881      0.820011      0.483709      0.269875      0.142767     0.0631589     0.0270051     0.0100391    0.00355120   0.000992703   0.000228904   3.33157e-05       0.00000       0.00000       0.00000       0.00000       0.00000       0.00000       0.00000       0.00000       0.00000       0.00000       0.00000       0.00000       0.00000       0.00000       0.00000       0.00000
  10  17 2994.7565    3.7467  1.0052 11.9979 -0.0047       1.34159  0.0414   0.0918   0.0696    0.2836   0.0000      0.710515   434.8911       23.0309       8.81277      -8.50365      -1.96755      -5.89711       3.64879      -5.86588      -2.36224    -0.0987716     0.0318317     -0.359831    -0.0128520    -0.0417192     0.0211551    0.00804784    0.00513687    0.00183385  -0.000406620  -1.91255e-05       0.00000       0.00000       0.00000       0.00000       0.00000       0.00000       0.00000       0.00000       0.00000       0.00000       0.00000       0.00000       0.00000       0.00000       0.00000       0.00000       4.83922       5.45429       5.42129       5.76087       4.79740       3.72696       2.92017       2.28945       1.54344      0.861683      0.506455      0.318000      0.169567     0.0739951     0.0296004     0.0110429    0.00364721   0.000995014   0.000237772   4.12581e-05       0.00000       0.00000       0.00000       0.00000       0.00000       0.00000       0.00000       0.00000       0.00000       0.00000       0.00000       0.00000       0.00000       0.00000       0.00000       0.00000
  10  18 3133.2327    3.9110  1.0829 12.8466 -0.0062       1.18865  0.0479   0.0976   0.0772    0.1930   0.0000       1.27953   437.5950       25.2290       13.3283      -2.61330      0.633531      -4.55696       1.90748      -3.04120       2.23240      -2.12330    -0.0399982    -0.0970807    -0.0504699    -0.0260910     0.0154990   -0.00754536  -0.000840742   -0.00159842  -0.000265916   7.12573e-05       0.00000       0.00000       0.00000       0.00000       0.00000       0.00000       0.00000       0.00000       0.00000       0.00000       0.00000       0.00000       0.00000       0.00000       0.00000       0.00000       5.28184       6.82069       6.89182       6.32197       5.48535       4.23152       3.14066       2.13450       1.44340      0.945586      0.565293      0.287513      0.149673     0.0658423     0.0311156     0.0110471    0.00389860    0.00113058   0.000276364   4.34647e-05       0.00000       0.00000       0.00000       0.00000       0.00000       0.00000       0.00000       0.00000       0.00000       0.00000       0.00000       0.00000       0.00000       0.00000       0.00000       0.00000
  10  19 3271.4970    3.7253  1.5350 12.5176 -0.0051     -0.950430  0.0526   0.0786   0.1007    0.1489   0.0000      0.596436   447.5905       11.7302       11.8457       3.85034       7.27675      -6.63230       3.58663      -7.63979       1.30444      -1.44559      0.324739     -0.244988      0.191139    -0.0316157     0.0361973     0.0104788   -0.00485854    0.00237115  -0.000293105   2.51630e-05       0.00000       0.00000       0.00000       0.00000       0.00000       0.00000       0.00000       0.00000       0.00000       0.00000       0.00000       0.00000       0.00000       0.00000       0.00000       0.00000       5.57106       7.29038       7.03955       6.54837       5.83836       4.71283       3.74509       2.69558       1.77241       1.08238      0.634757      0.341670      0.170379     0.0834191     0.0339710     0.0133399    0.00460991    0.00137977   0.000338355   5.45656e-05       0.00000       0.00000       0.00000       0.00000       0.00000       0.00000       0.00000       0.00000       0.00000       0.00000       0.00000       0.00000       0.00000       0.00000       0.00000       0.00000
  10  20 3410.5509    3.2559  2.3421 11.8883 -0.0040      0.886519  0.0720   0.0556   0.1170    0.1243   0.0000      0.268394   438.3518       40.8262       12.3080     -0.629256       12.4932      -20.7438      0.762504      -3.48113      0.955414      -1.68666      -1.06934    0.00697944      0.704874     -0.192401    -0.0113546   0.000159227   -0.00235277   0.000860187   0.000278066   1.71658e-05       0.00000       0.00000       0.00000       0.00000       0.00000       0.00000       0.00000       0.00000       0.00000       0.00000       0.00000       0.00000       0.00000       0.00000       0.00000       0.00000       7.76368       8.88657       9.12964       8.67994       7.72622       6.09210       4.67474       3.37440       2.33429       1.42062      0.828961      0.473099      0.243805      0.107131     0.0444727     0.0170873    0.00573434    0.00158345   0.000373477   5.69195e-05       0.00000       0.00000       0.00000       0.00000       0.00000       0.00000       0.00000       0.00000       0.00000       0.00000       0.00000       0.00000       0.00000       0.00000       0.00000       0.00000
  10  21 3549.6993    2.7303  3.0951 11.7227 -0.0018       1.16954  0.0851   0.0410   0.1487    0.0892   0.0000      0.256024   443.1817       47.1439       12.0447      -6.51178       14.9334       6.83555      -3.52746      -2.99599       1.35667      -1.10788      0.455349     -0.688694    -0.0177351    -0.0219758     0.0244069     0.0330927     0.0191510    0.00105653  -0.000559568   7.36825e-05       0.00000       0.00000       0.00000       0.00000       0.00000       0.00000       0.00000       0.00000       0.00000       0.00000       0.00000       0.00000       0.00000       0.00000       0.00000       0.00000       9.50570       11.3849       11.1547       10.9541       9.44595       7.55888       5.49741       3.89529       2.66903       1.73358       1.02471      0.550547      0.279693      0.120202     0.0528753     0.0194061    0.00660008    0.00187921   0.000432284   7.29795e-05       0.00000       0.00000       0.00000       0.00000       0.00000       0.00000       0.00000       0.00000       0.00000       0.00000       0.00000       0.00000       0.00000       0.00000       0.00000       0.00000
  10  22 3689.2382    2.2575  4.3296 11.1815 -0.0028       1.05072  0.1042   0.0301   0.1804    0.0774   0.0000      0.176659   441.9618       36.7038      -17.6751       16.7205       4.84791      -12.6075      -1.85845      -1.59903      -7.77843      -4.72261       1.63236      -1.72014     -0.329943    -0.0873509     0.0601024    -0.0188229     0.0106638  -0.000836197   0.000182227  -0.000139730       0.00000       0.00000       0.00000       0.00000       0.00000       0.00000       0.00000       0.00000       0.00000       0.00000       0.00000       0.00000       0.00000       0.00000       0.00000       0.00000       10.8387       12.8535       12.8260       12.4666       11.2485       9.12091       6.54671       4.59832       3.33525       2.14721       1.34088      0.692439      0.340920      0.158521     0.0657910     0.0247323    0.00893299    0.00243241   0.000572138   9.19486e-05       0.00000       0.00000       0.00000       0.00000       0.00000       0.00000       0.00000       0.00000       0.00000       0.00000       0.00000       0.00000       0.00000       0.00000       0.00000       0.00000
  10  23 3828.8511    1.9453  6.0791 10.7528 -0.0045      0.730109  0.1265   0.0224   0.2229    0.0681   0.0000      0.127084   450.5145       44.3042       8.04102       35.0535      -26.0610      -16.3647       20.3220      -11.2088      -1.25796      -7.03701       4.52534      0.354707     -0.465098     -0.711303    -0.0752721  -0.000629025    0.00321930   0.000665552  -0.000694714  -9.40067e-05       0.00000       0.00000       0.00000       0.00000       0.00000       0.00000       0.00000       0.00000       0.00000       0.00000       0.00000       0.00000       0.00000       0.00000       0.00000       0.00000       13.0324       15.5568       15.7815       14.8065       13.4321       10.6000       8.04047       5.79922       3.93057       2.50414       1.49450      0.802240      0.411776      0.184982     0.0796925     0.0293912     0.0102032    0.00296602   0.000696849   0.000105836       0.00000       0.00000       0.00000       0.00000       0.00000       0.00000       0.00000       0.00000       0.00000       0.00000       0.00000       0.00000       0.00000       0.00000       0.00000       0.00000
  11  11 2199.8837    0.8360  0.7048  9.8882 -0.0020       5.50776  0.0465   0.0250   0.0616    0.1350   0.0000       1.23313   439.5527     0.0162610       20.9824      -2.80859       4.18478      0.496361      -1.25295     -0.654469     -0.240225     -0.561404      -1.17092      0.464762      0.194214     0.0131760   -0.00680564     0.0128804    -0.0127266   0.000966553  -0.000880174  -0.000177845   6.59852e-05  -1.35839e-05       0.00000       0.00000       0.00000       0.00000       0.00000       0.00000       0.00000       0.00000       0.00000       0.00000       0.00000       0.00000       0.00000       0.00000       4.74030       6.81705       7.28739       5.11797       6.66200       3.68929       4.20015       2.75279       1.73103       1.47515      0.587437      0.532027      0.227561      0.111468     0.0716316     0.0188486     0.0125806    0.00451252   0.000932680   0.000498225   0.000119342   1.18781e-05       0.00000       0.00000       0.00000       0.00000       0.00000       0.00000       0.00000       0.00000       0.00000       0.00000       0.00000       0.00000       0.00000       0.00000
  11  12 2340.1976    1.2178  0.9206  9.9659 -0.0014       5.07620  0.0374   0.0308   0.0693    0.2083   0.0000      0.945381   437.1322       10.2858       7.29243      -3.44296      -5.86963      -7.84347       4.63829      0.741005      -1.39623     -0.663783     -0.692243      0.229427     -0.309432    -0.0889955     0.0370823    -0.0309723    0.00122373   -0.00198645  -0.000456344   1.11555e-05  -9.84331e-05  -4.33923e-06       0.00000       0.00000       0.00000       0.00000       0.00000       0.00000       0.00000       0.00000       0.00000       0.00000       0.00000       0.00000       0.00000       0.00000       4.32654       5.35996       5.16378       5.00843       4.54605       3.79383       2.87797       2.04763       1.42529      0.974949      0.659460      0.359122      0.197647     0.0927350     0.0449670     0.0194998    0.00787598    0.00257810   0.000921566   0.000239585   5.39579e-05   8.58504e-06       0.00000       0.00000       0.00000       0.00000       0.00000       0.00000       0.00000       0.00000       0.00000       0.00000       0.00000       0.00000       0.00000       0.00000
  11  13 2478.7389    1.6161  1.0315 10.5882  0.0070       5.80994  0.0446   0.0399   0.0772    0.2118   0.0000       1.21861   437.8284      0.723405       12.8316      -1.93928      0.799837       3.18194       5.51535      0.976410     -0.972357      0.494404      0.488535     -0.240541     0.0106591    -0.0969170     0.0385802     0.0123241    0.00321336    0.00469349    0.00125748   5.62766e-05   9.37298e-05   7.03223e-06       0.00000       0.00000       0.00000       0.00000       0.00000       0.00000       0.00000       0.00000       0.00000       0.00000       0.00000       0.00000       0.00000       0.00000       5.14804       6.55453       6.80970       6.10912       5.14829       4.57955       3.27676       2.51803       1.66788       1.08477      0.665768      0.403561      0.190680      0.106682     0.0500807     0.0225993    0.00830784    0.00352654    0.00110078   0.000307837   5.40511e-05   9.35088e-06       0.00000       0.00000       0.00000       0.00000       0.00000       0.00000       0.00000       0.00000       0.00000       0.00000       0.00000       0.00000       0.00000       0.00000
  11  14 2617.0322    2.1594  0.9573 11.1635 -0.0050      0.148580  0.0387   0.0546   0.0730    0.2192   0.0000      0.896540   448.8995       11.8616       7.19767       3.31376      -3.10936       3.57094     -0.981318      -6.76345     -0.602533     0.0611269     -0.842737     -0.525957     -0.352587   -0.00107381     0.0527351    0.00207421    0.00828140    0.00250973    0.00103498   0.000130894  -9.63592e-07   4.98799e-06       0.00000       0.00000       0.00000       0.00000       0.00000       0.00000       0.00000       0.00000       0.00000       0.00000       0.00000       0.00000       0.00000       0.00000       4.43972       4.86634       5.23943       5.20302       4.45908       3.66935       3.11086       2.22256       1.55273      0.998484      0.676809      0.382712      0.199355      0.106391     0.0532551     0.0237374    0.00900009    0.00317032   0.000964785   0.000236893   5.84369e-05   8.07857e-06       0.00000       0.00000       0.00000       0.00000       0.00000       0.00000       0.00000       0.00000       0.00000       0.00000       0.00000       0.00000       0.00000       0.00000
  11  15 2756.3217    2.6761  0.9122 11.9364 -0.0056       1.46363  0.0392   0.0679   0.0655    0.1678   0.0000      0.889489   437.8373       14.7078       10.9685       7.50894       1.65195      0.125044      0.435667      -2.04101      0.171359     -0.382856     -0.509128      0.203234      0.319938     -0.255741     -0.101798    -0.0159575   -0.00289205   -0.00112487    0.00122857  -0.000207463   1.19838e-05   8.01896e-06       0.00000       0.00000       0.00000       0.00000       0.00000       0.00000       0.00000       0.00000       0.00000       0.00000       0.00000       0.00000       0.00000       0.00000       4.45842       5.50295       5.58727       5.57479       4.70376       3.66235       2.95263       2.14284       1.40213      0.965696      0.622161      0.354109      0.187298      0.102210     0.0476557     0.0230075    0.00808826    0.00281802   0.000858345   0.000244181   5.51695e-05   8.83754e-06       0.00000       0.00000       0.00000       0.00000       0.00000       0.00000       0.00000       0.00000       0.00000       0.00000       0.00000       0.00000       0.00000       0.00000
  11  16 2895.5571    3.3011  0.8945 12.3233 -0.0034     0.0351853  0.0366   0.0819   0.0644    0.1691   0.0000      0.835535   439.1711       15.9472       11.4718       4.24346       1.41264      -3.06230     0.0289260      -2.34332      0.311671      -1.43743     0.0737119    -0.0618939      0.387252    -0.0144393    -0.0695456    -0.0131165     0.0100204  -1.96947e-07  -0.000849121   0.000456903   6.84102e-05  -1.52739e-07       0.00000       0.00000       0.00000       0.00000       0.00000       0.00000       0.00000       0.00000       0.00000       0.00000       0.00000       0.00000       0.00000       0.00000       4.27178       4.91683       5.22388       5.28352       4.23190       3.42572       2.95512       2.21283       1.41569      0.941525      0.623790      0.359339      0.171504      0.100060     0.0513387     0.0238695    0.00837766    0.00301844   0.000871492   0.000238797   5.15934e-05   8.27176e-06       0.00000       0.00000       0.00000       0.00000       0.00000       0.00000       0.00000       0.00000       0.00000       0.00000       0.00000       0.00000       0.00000       0.00000
  11  17 3034.8013    3.9513  0.9938 12.3542 -0.0003      0.795160  0.0592   0.1074   0.0692    0.1988   0.0000      0.856438   432.5776       18.7519       13.3271       9.44588       6.97321      -16.2358      -2.99882     -0.365385       3.22798     -0.293608      0.580654     -0.688070     -0.396475     -0.138981     0.0624738    0.00807540   -0.00270901   -0.00315670  -0.000317847   0.000149488   7.05024e-05  -1.31671e-05       0.00000       0.00000       0.00000       0.00000       0.00000       0.00000       0.00000       0.00000       0.00000       0.00000       0.00000       0.00000       0.00000       0.00000       8.62979       7.89729       5.04334       7.42592       9.08186       7.46507       4.45339       2.54336       2.48834       2.10361       1.52943      0.902495      0.422408      0.187673     0.0705932     0.0249809    0.00858578    0.00282080   0.000905901   0.000240433   5.03014e-05   8.08932e-06       0.00000       0.00000       0.00000       0.00000       0.00000       0.00000       0.00000       0.00000       0.00000       0.00000       0.00000       0.00000       0.00000       0.00000
  11  18 3173.7836    3.9385  1.1234 12.8763 -0.0050     -0.296367  0.0457   0.0927   0.0822    0.1692   0.0000      0.859000   447.2175       27.7583       9.68316       12.1245      -5.69725      -3.47183      -2.41187      -4.09835      -1.27876     -0.441369     -0.393490     -0.284972     -0.210019     -0.127421    0.00351978     0.0156017    0.00441853    0.00421738    0.00229781   0.000140790  -1.05174e-05   8.33785e-06       0.00000       0.00000       0.00000       0.00000       0.00000       0.00000       0.00000       0.00000       0.00000       0.00000       0.00000       0.00000       0.00000       0.00000       5.30489       6.31590       6.39504       5.81212       5.59823       4.50140       3.40208       2.36569       1.69744       1.16132      0.756675      0.426787      0.225292      0.110490     0.0479778     0.0218864    0.00843156    0.00311891    0.00103100   0.000272849   6.16042e-05   8.24179e-06       0.00000       0.00000       0.00000       0.00000       0.00000       0.00000       0.00000       0.00000       0.00000       0.00000       0.00000       0.00000       0.00000       0.00000
  11  19 3312.7823    3.6941  1.5286 12.3758 -0.0037       1.18589  0.0543   0.0727   0.0889    0.1444   0.0000      0.491590   439.0586       23.8093       11.6238       5.50039       3.20574      -4.18442     -0.309480      -2.35808      -5.09227      -2.43607      0.777289    -0.0438958    -0.0122075     0.0980010     0.0296172   -0.00509839    0.00787915  -0.000378302  -0.000518855   5.88505e-06  -0.000140228   2.59002e-06       0.00000       0.00000       0.00000       0.00000       0.00000       0.00000       0.00000       0.00000       0.00000       0.00000       0.00000       0.00000       0.00000       0.00000       5.18523       6.33687       6.84032       6.36702       5.56361       4.56206       3.67401       2.67227       1.88946       1.26672      0.749169      0.439711      0.257226      0.130568     0.0599349     0.0278505     0.0115527    0.00411264    0.00127712   0.000353382   7.84988e-05   1.13667e-05       0.00000       0.00000       0.00000       0.00000       0.00000       0.00000       0.00000       0.00000       0.00000       0.00000       0.00000       0.00000       0.00000       0.00000
  11  20 3452.0996    3.0413  2.3884 12.0413 -0.0008      0.973755  0.0689   0.0495   0.1215    0.0880   0.0000      0.341135   436.5055       29.8442       17.0039       3.19905      -11.6210      -14.7642       6.20134    -0.0843751     -0.236921      -1.07976      0.579842     -0.265997      0.666638     0.0122089     -0.177538    -0.0462362     0.0209486    0.00342101    0.00158903   0.000278398  -0.000262256  -1.00821e-06       0.00000       0.00000       0.00000       0.00000       0.00000       0.00000       0.00000       0.00000       0.00000       0.00000       0.00000       0.00000       0.00000       0.00000       6.61042       8.36479       8.59575       8.17348       7.53023       5.90503       4.66218       3.52035       2.45759       1.59204       1.03935      0.573295      0.343800      0.172453     0.0791649     0.0363915     0.0142169    0.00485631    0.00173778   0.000473020   0.000108386   1.56078e-05       0.00000       0.00000       0.00000       0.00000       0.00000       0.00000       0.00000       0.00000       0.00000       0.00000       0.00000       0.00000       0.00000       0.00000
  11  21 3591.8262    2.6447  3.5784 11.2009 -0.0024      0.986864  0.0849   0.0343   0.1501    0.0818   0.0000      0.197544   433.3227       18.3533      -5.99378      0.988479      -8.48504      -18.2706      -6.20826      -3.53181       3.50249      -1.61796      0.638286     -0.557674      0.509345      0.443738   -0.00599311    -0.0683218     0.0113951    -0.0111160  -0.000424679   0.000691537   0.000160527   5.51500e-06       0.00000       0.00000       0.00000       0.00000       0.00000       0.00000       0.00000       0.00000       0.00000       0.00000       0.00000       0.00000       0.00000       0.00000       8.11679       10.4594       10.2783       9.72491       8.64393       7.18186       5.99809       4.22325       3.06513       1.96484       1.21785      0.705897      0.377353      0.195822     0.0918028     0.0414188     0.0165527    0.00617172    0.00193045   0.000520321   0.000127646   1.89915e-05       0.00000       0.00000       0.00000       0.00000       0.00000       0.00000       0.00000       0.00000       0.00000       0.00000       0.00000       0.00000       0.00000       0.00000
  11  22 3731.5372    2.1821  4.8684 10.7424 -0.0031      0.789593  0.1022   0.0256   0.1822    0.0759   0.0000      0.139492   428.4586       28.0076       1.94106       2.94788      -10.8316      -3.47438      -6.68809      -7.48433      -4.48936     -0.404331       2.98105      0.885778       1.51294     0.0272372     -0.122537     -0.118648     0.0547612    0.00543988    0.00266342  -6.50241e-06  -0.000204094   2.80767e-05       0.00000       0.00000       0.00000       0.00000       0.00000       0.00000       0.00000       0.00000       0.00000       0.00000       0.00000       0.00000       0.00000       0.00000       10.1758       12.9915       12.9901       12.4700       11.0473       9.14472       7.00750       5.28328       3.58506       2.44546       1.50574      0.891541      0.479214      0.247465      0.115648     0.0518750     0.0203230    0.00747351    0.00236844   0.000689020   0.000147473   2.32184e-05       0.00000       0.00000       0.00000       0.00000       0.00000       0.00000       0.00000       0.00000       0.00000       0.00000       0.00000       0.00000       0.00000       0.00000
  11  27 4432.7041    0.9351 15.4814  9.9439 -0.0014     -0.156028  0.3394   0.0098   0.5579    0.0380   0.0000     0.0807324   424.2432       86.9903       35.1400      -48.1981      -2.13204      -7.72220       28.2458      -44.7538      -2.26194       9.33558       8.19808      -3.10814       1.71719      -1.65182    -0.0484241      0.113835     0.0646952   -0.00515826    0.00530027   -0.00119324  -0.000752921  -8.15241e-05       0.00000       0.00000       0.00000       0.00000       0.00000       0.00000       0.00000       0.00000       0.00000       0.00000       0.00000       0.00000       0.00000       0.00000       24.2759       30.7231       32.2059       30.1866       27.4552       22.9340       18.4677       14.0609       9.98000       6.52727       4.15668       2.44527       1.36705      0.717759      0.343709      0.154421     0.0613780     0.0223780    0.00729277    0.00198700   0.000432240   6.18948e-05       0.00000       0.00000       0.00000       0.00000       0.00000       0.00000       0.00000       0.00000       0.00000       0.00000       0.00000       0.00000       0.00000       0.00000
  12  11 2236.0725    0.9291  0.7356 10.2613 -0.0044       7.06405  0.0381   0.0252   0.0625    0.1081   0.0000       1.18924   430.6662      -2.52740       13.7162      -2.94082       4.46715      0.395419      -4.38162       1.59851     -0.551010     -0.102768      0.838710     0.0366904     -0.256933    -0.0506344    -0.0345202   -0.00279489     0.0135484  -0.000129753  -0.000902161  -0.000426905   8.66245e-05  -3.54298e-05   3.41130e-06  -3.37375e-06       0.00000       0.00000       0.00000       0.00000       0.00000       0.00000       0.00000       0.00000       0.00000       0.00000       0.00000       0.00000       3.54407       4.91939       4.64983       4.71892       4.26283       3.58227       3.09906       2.18957       1.61520       1.26172      0.679363      0.488035      0.244350      0.167328     0.0730325     0.0340454     0.0169489    0.00733907    0.00268233    0.00108163   0.000235461   8.58039e-05   1.84388e-05   2.76497e-06       0.00000       0.00000       0.00000       0.00000       0.00000       0.00000       0.00000       0.00000       0.00000       0.00000       0.00000       0.00000
  12  12 2376.4956    1.2852  0.8559 10.6760 -0.0116       3.40388  0.0374   0.0341   0.0671    0.1526   0.0000      0.993226   435.2382      0.456267       15.3485      -7.78525      -2.47653      0.971326      -1.99136     -0.148384     -0.276354      -1.38174      0.200100      0.658689      0.268368     0.0915989     -0.148563     0.0554740    0.00679605   0.000420325   -0.00237389  -0.000928259   4.72308e-05  -0.000116440  -6.28268e-06   2.18559e-06       0.00000       0.00000       0.00000       0.00000       0.00000       0.00000       0.00000       0.00000       0.00000       0.00000       0.00000       0.00000       3.79396       4.70153       4.57119       4.67779       4.38525       3.49494       2.96005       2.15146       1.58573       1.08956      0.736431      0.479636      0.266232      0.146646     0.0784869     0.0362647     0.0176133    0.00649435    0.00251040   0.000871841   0.000247050   6.80253e-05   1.59296e-05   2.24529e-06       0.00000       0.00000       0.00000       0.00000       0.00000       0.00000       0.00000       0.00000       0.00000       0.00000       0.00000       0.00000
  12  13 2515.5767    1.7989  0.8747 11.1098 -0.0045       2.24050  0.0407   0.0449   0.0690    0.1617   0.0000      0.889754   436.0295       8.54536       12.2296      -3.30616      -4.08037      -1.36897       2.06129      -1.78681     -0.750128      -1.43623     -0.637651     -0.529672     -0.176500      0.114946     0.0371701     0.0210800   -0.00270195    0.00164899   0.000853162   0.000350214  -0.000130924   1.82644e-05   1.50233e-05  -1.09152e-06       0.00000       0.00000       0.00000       0.00000       0.00000       0.00000       0.00000       0.00000       0.00000       0.00000       0.00000       0.00000       3.50992       4.89506       5.52096       3.86197       5.18264       3.43489       3.15625       2.59018       1.50153       1.36300      0.754876      0.500903      0.321980      0.151215     0.0878916     0.0434761     0.0173337    0.00816793    0.00340645   0.000982678   0.000343906   0.000118093   2.28855e-05   2.34072e-06       0.00000       0.00000       0.00000       0.00000       0.00000       0.00000       0.00000       0.00000       0.00000       0.00000       0.00000       0.00000
  12  14 2654.7785    2.2349  0.9478 11.7086 -0.0066       3.07359  0.0391   0.0562   0.0688    0.1609   0.0000       1.03447   447.6018       20.5563       7.92072      -6.60550      -4.06263      -5.58113      -4.55123      -4.96081      -1.51544      -1.59455      0.364479      0.330677      0.378247     0.0391577    -0.0624865    -0.0824760   -0.00137531    0.00615379    0.00493951  -0.000990376  -0.000114875   7.88207e-05  -2.91255e-05   4.73162e-07       0.00000       0.00000       0.00000       0.00000       0.00000       0.00000       0.00000       0.00000       0.00000       0.00000       0.00000       0.00000       3.66226       4.47857       4.69310       4.60734       4.25095       3.47999       2.87906       2.13657       1.47192       1.10219      0.731435      0.461575      0.272072      0.145555     0.0759026     0.0372777     0.0168272    0.00699416    0.00273436   0.000881861   0.000269809   7.41908e-05   1.53717e-05   2.18214e-06       0.00000       0.00000       0.00000       0.00000       0.00000       0.00000       0.00000       0.00000       0.00000       0.00000       0.00000       0.00000
  12  15 2794.6866    2.7371  0.8091 12.3019 -0.0191       1.32178  0.0355   0.0758   0.0619    0.1509   0.0000       1.13039   437.5526       13.8432       16.2952      0.818446       1.78841      -9.40702       1.20088      -4.13809      -2.13339      -2.30275     -0.338158     -0.551702     -0.259298    -0.0913320   -0.00253237   -0.00563400   -0.00828986     0.0114990   -0.00464830  -0.000775013   0.000325199   5.86048e-05  -5.53935e-06   2.17331e-06       0.00000       0.00000       0.00000       0.00000       0.00000       0.00000       0.00000       0.00000       0.00000       0.00000       0.00000       0.00000       3.84241       4.79261       4.35087       4.78863       4.32576       3.60322       2.70488       2.09942       1.62914       1.10126      0.687568      0.428736      0.263449      0.154038     0.0742861     0.0358364     0.0139155    0.00621860    0.00211183   0.000775522   0.000230305   5.97048e-05   1.36661e-05   2.29607e-06       0.00000       0.00000       0.00000       0.00000       0.00000       0.00000       0.00000       0.00000       0.00000       0.00000       0.00000       0.00000
  12  16 2934.4928    3.5636  0.9588 11.9209 -0.0040      0.152156  0.0389   0.0827   0.0618    0.2303   0.0000      0.730990   440.2875       14.8627       4.43858      0.794973      -3.74621     -0.377734     -0.310828      -3.24506       2.95914      -1.66546     -0.192968     -0.239913     -0.270867    -0.0775554      0.207020    -0.0580428    0.00415863    0.00121409    0.00533369   3.27095e-05  -0.000474058   3.02232e-05   2.89514e-05   1.31541e-06       0.00000       0.00000       0.00000       0.00000       0.00000       0.00000       0.00000       0.00000       0.00000       0.00000       0.00000       0.00000       3.76888       4.78848       4.84899       4.75448       4.19924       3.50042       2.85896       2.28175       1.65094       1.01758      0.731675      0.417744      0.246099      0.138142     0.0742188     0.0345217     0.0173358    0.00645161    0.00242562   0.000821413   0.000280677   6.50376e-05   1.47893e-05   2.18732e-06       0.00000       0.00000       0.00000       0.00000       0.00000       0.00000       0.00000       0.00000       0.00000       0.00000       0.00000       0.00000
  12  17 3074.1245    3.8192  1.0553 12.7849 -0.0025      0.890767  0.0420   0.0900   0.0727    0.1639   0.0000      0.682745   443.3133       23.2736       10.9041      0.477535     -0.283379     -0.461960      -1.34434      -3.71452      0.677499      -1.31496     -0.333378     -0.957844      0.669647     -0.155675    0.00625731     0.0336403    -0.0118538    0.00551709   -0.00132671   0.000478140   0.000245325   2.38694e-05   1.49985e-06  -3.34305e-06       0.00000       0.00000       0.00000       0.00000       0.00000       0.00000       0.00000       0.00000       0.00000       0.00000       0.00000       0.00000       4.36007       5.26395       5.24227       4.79045       4.32630       3.82397       3.32766       2.66769       1.93872       1.32580      0.784175      0.460410      0.279855      0.155624     0.0783586     0.0362207     0.0166106    0.00703670    0.00270328   0.000904427   0.000272313   7.13859e-05   1.49493e-05   2.11804e-06       0.00000       0.00000       0.00000       0.00000       0.00000       0.00000       0.00000       0.00000       0.00000       0.00000       0.00000       0.00000
  12  18 3213.5971    3.8506  1.2561 12.7453 -0.0031       1.97549  0.0465   0.0826   0.0789    0.1366   0.0000      0.813316   429.3176       19.4938       16.9620      -10.5939      -4.04571     -0.178480       1.83007      -7.55272       1.03714      -1.86270     -0.441754     -0.247314     -0.400844    -0.0197018    -0.0461015     0.0610583    0.00833506   -0.00537328    0.00609195    0.00142639   0.000190218  -0.000113969   2.12600e-05   2.81844e-06       0.00000       0.00000       0.00000       0.00000       0.00000       0.00000       0.00000       0.00000       0.00000       0.00000       0.00000       0.00000       4.13279       5.15114       5.29437       5.21762       4.53383       4.09528       3.20487       2.44608       1.82071       1.21077      0.818003      0.516001      0.299423      0.153855     0.0868321     0.0392918     0.0192810    0.00709911    0.00311889    0.00104265   0.000324192   7.84141e-05   1.66142e-05   2.61004e-06       0.00000       0.00000       0.00000       0.00000       0.00000       0.00000       0.00000       0.00000       0.00000       0.00000       0.00000       0.00000
  12  19 3352.9532    3.5351  1.7674 12.2723 -0.0014      0.341388  0.0549   0.0619   0.0969    0.1138   0.0000      0.468317   436.7219       26.9817       12.1352       6.25622      -1.60940      -11.5601     -0.885328      -3.91088      -1.33022      -3.78645      0.850048     -0.550586    -0.0474617     -0.105234    -0.0415168     0.0245972    0.00821106     0.0161577  -0.000299109    0.00249719   3.02290e-05  -0.000124219   2.26267e-05  -2.91105e-07       0.00000       0.00000       0.00000       0.00000       0.00000       0.00000       0.00000       0.00000       0.00000       0.00000       0.00000       0.00000       5.01110       6.38040       6.76727       6.26172       5.98957       4.80023       3.80650       2.94048       2.19411       1.40858      0.987606      0.600899      0.348275      0.197053      0.101767     0.0506168     0.0224698    0.00930085    0.00337564    0.00124920   0.000404792   0.000100256   2.20694e-05   2.92345e-06       0.00000       0.00000       0.00000       0.00000       0.00000       0.00000       0.00000       0.00000       0.00000       0.00000       0.00000       0.00000
  12  20 3492.9629    2.9406  2.6724 11.8283 -0.0034       1.12308  0.0687   0.0435   0.1247    0.0801   0.0000      0.255958   452.8049       22.4956       5.63240       15.5910      -2.99475      -9.77858      -2.14149      -12.6755       3.69072      -2.97531      -1.37409      -1.46973       1.05607     -0.107444     -0.196798     0.0218721     0.0124715     0.0145649   -0.00263486    0.00251467   0.000374150   4.91581e-05  -1.59069e-06   1.70262e-06       0.00000       0.00000       0.00000       0.00000       0.00000       0.00000       0.00000       0.00000       0.00000       0.00000       0.00000       0.00000       6.29986       7.70200       7.70501       7.49779       6.78733       5.92184       5.00342       3.82766       2.76890       1.88951       1.27736      0.757276      0.442077      0.245719      0.121490     0.0603174     0.0270993     0.0118532    0.00424448    0.00147923   0.000453462   0.000114219   2.53810e-05   3.65060e-06       0.00000       0.00000       0.00000       0.00000       0.00000       0.00000       0.00000       0.00000       0.00000       0.00000       0.00000       0.00000
  12  21 3633.1085    2.5121  3.8299 11.2575 -0.0042      0.856642  0.0846   0.0307   0.1506    0.0681   0.0000      0.167813   433.5221       39.1801       15.7162      -13.6678       7.05742       3.45017       5.81795      -2.15883       2.30654      -2.41550      -2.32383      -1.34561       1.88824     -0.382683     0.0382008      0.113187     0.0479318    -0.0306770   -0.00409387   3.56538e-05  -0.000908502  -0.000107442  -1.97778e-06  -5.71256e-06       0.00000       0.00000       0.00000       0.00000       0.00000       0.00000       0.00000       0.00000       0.00000       0.00000       0.00000       0.00000       7.43750       9.35472       9.48016       9.20324       8.26239       7.25201       5.92653       4.51794       3.44441       2.29170       1.47853      0.929748      0.539386      0.301087      0.155567     0.0768615     0.0334789     0.0141942    0.00545487    0.00195373   0.000577775   0.000146160   3.21684e-05   4.75775e-06       0.00000       0.00000       0.00000       0.00000       0.00000       0.00000       0.00000       0.00000       0.00000       0.00000       0.00000       0.00000
  12  22 3773.6083    2.0063  5.0826 11.0446 -0.0037       1.02729  0.1054   0.0235   0.1931    0.0553   0.0000      0.144084   445.2742       57.8974       7.71070       14.6400      -18.7080      -21.8961       9.93139      -3.78423       1.02874      -1.26544      0.536294     -0.518661       1.20036      0.490935      0.142226    -0.0584105    0.00412280     0.0528677   -0.00451573   -0.00300587  -0.000213133   0.000172613  -9.44348e-05   8.96087e-06       0.00000       0.00000       0.00000       0.00000       0.00000       0.00000       0.00000       0.00000       0.00000       0.00000       0.00000       0.00000       9.13097       11.6461       11.5949       11.8265       10.4492       9.02800       7.07726       5.56692       3.97926       2.80172       1.82314       1.14324      0.672652      0.373140      0.194106     0.0936525     0.0422092     0.0175525    0.00666324    0.00230000   0.000702985   0.000187710   3.87677e-05   6.11896e-06       0.00000       0.00000       0.00000       0.00000       0.00000       0.00000       0.00000       0.00000       0.00000       0.00000       0.00000       0.00000
  12  23 3913.6931    1.7248  7.4416 10.3510 -0.0004      0.345883  0.1340   0.0168   0.2403    0.0579   0.0000     0.0958701   436.6925       29.2797       3.47957      -12.6241      -12.6540      -7.22746       21.4921      -27.5080      -3.45225       1.18573       1.88713     -0.412073      0.211217     -0.194133     -0.258328     -0.191739    -0.0757200    0.00986563     0.0133282   -0.00775469   0.000914958  -1.54137e-05   4.23378e-05   6.49522e-06       0.00000       0.00000       0.00000       0.00000       0.00000       0.00000       0.00000       0.00000       0.00000       0.00000       0.00000       0.00000       11.1439       14.0696       14.4181       13.8168       12.7199       10.9214       8.90225       6.65806       4.97503       3.38015       2.24626       1.40199      0.808045      0.449066      0.228075      0.112482     0.0497958     0.0212775    0.00805565    0.00288957   0.000872970   0.000224611   4.90581e-05   6.89195e-06       0.00000       0.00000       0.00000       0.00000       0.00000       0.00000       0.00000       0.00000       0.00000       0.00000       0.00000       0.00000
  12  24 4054.3706    1.4957  9.6082 10.1872 -0.0017      0.217837  0.1631   0.0138   0.3002    0.0497   0.0000     0.0751774   455.7697       36.0843      -20.8405       2.53628       4.51887      -1.06863      -7.35242       11.6398      -7.53696     -0.248916      -1.63513       1.96461      0.131688     -0.854961   -0.00617952      0.254950     0.0952988   -0.00105537    -0.0189810    0.00226068   -0.00113427  -4.75437e-05  -9.86995e-05  -4.79177e-06       0.00000       0.00000       0.00000       0.00000       0.00000       0.00000       0.00000       0.00000       0.00000       0.00000       0.00000       0.00000       12.9570       16.5960       16.6364       16.8238       14.8130       13.1687       10.3690       8.03880       5.77624       4.11359       2.71114       1.69558      0.988863      0.551303      0.281492      0.136780     0.0626715     0.0263676     0.0100737    0.00350016    0.00106072   0.000280114   5.72087e-05   8.98984e-06       0.00000       0.00000       0.00000       0.00000       0.00000       0.00000       0.00000       0.00000       0.00000       0.00000       0.00000       0.00000
  12  25 4194.6438    1.2591 10.9205 10.0500 -0.0012    -0.0695140  0.1949   0.0118   0.3456    0.0450   0.0000     0.0752318   453.7117       80.8998       49.4356       9.97259      -20.8902      -1.13245      -15.1751      -4.34668     -0.214614       6.18314      -2.99074      -1.35728       2.94497      -1.08090     0.0351572      0.245240      0.125356    -0.0689089    0.00430694    0.00847732   -0.00146077  -0.000321590   0.000115817  -5.28455e-06       0.00000       0.00000       0.00000       0.00000       0.00000       0.00000       0.00000       0.00000       0.00000       0.00000       0.00000       0.00000       14.8383       18.4118       19.6538       18.8818       17.2120       14.7920       12.2369       9.07373       6.68997       4.75621       3.19611       1.91453       1.16832      0.659569      0.330162      0.160092     0.0743979     0.0325635     0.0122267    0.00418458    0.00128264   0.000326510   6.93993e-05   9.55945e-06       0.00000       0.00000       0.00000       0.00000       0.00000       0.00000       0.00000       0.00000       0.00000       0.00000       0.00000       0.00000
  12  26 4335.2780    1.0669 13.5805 10.0404 -0.0036    -0.0970892  0.2663   0.0107   0.4534    0.0393   0.0000     0.0748806   446.5778       41.0643       82.1419      -43.3716      -20.2343       9.93515       12.1828      -1.51831       7.74321      -5.96579      0.458332       2.39721     -0.535526       1.26549       1.06470     -0.218351     0.0786818    -0.0486025    0.00353802    0.00616514   -0.00349254  -0.000838277   0.000223508   2.03454e-05       0.00000       0.00000       0.00000       0.00000       0.00000       0.00000       0.00000       0.00000       0.00000       0.00000       0.00000       0.00000       19.0851       24.6453       25.5287       24.6475       22.6388       19.1173       15.5631       11.7508       8.79296       6.01239       3.98828       2.50534       1.45309      0.829582      0.432454      0.202270     0.0976544     0.0389818     0.0152779    0.00537619    0.00163306   0.000422884   9.02056e-05   1.24703e-05       0.00000       0.00000       0.00000       0.00000       0.00000       0.00000       0.00000       0.00000       0.00000       0.00000       0.00000       0.00000
  13   9 1983.9055    0.5471  0.5311  9.5980 -0.0052       7.87997  0.0352   0.0171   0.0490    0.0802   0.0000       1.66071   439.2697      0.789887       16.5275     -0.234489      -2.82791      -2.87639       3.19042       1.82039    -0.0156781    -0.0767637    -0.0371514     -0.755402     -0.525341      0.200307    -0.0312364     0.0175340    -0.0180895   0.000415502   -0.00752345   0.000754780   0.000666510  -0.000192516   7.75374e-05  -1.51305e-05   3.06038e-07   4.52709e-08       0.00000       0.00000       0.00000       0.00000       0.00000       0.00000       0.00000       0.00000       0.00000       0.00000       3.16342       3.79963       4.85084       4.01325       3.72219       3.83000       2.44656       2.20120       1.78897       1.01856      0.806654      0.652531      0.282924      0.211596      0.120227     0.0509268     0.0278266     0.0152911    0.00609292    0.00190967   0.000916970   0.000378955   9.93134e-05   2.09800e-05   3.50828e-06   5.32155e-07       0.00000       0.00000       0.00000       0.00000       0.00000       0.00000       0.00000       0.00000       0.00000       0.00000
  13  10 2128.6120    0.7600  0.6255  9.7229 -0.0043       4.78361  0.0313   0.0213   0.0490    0.1026   0.0000       1.10018   437.2582       2.07895       13.3848      -4.66380      -4.02456      -1.14014     -0.928635      -2.33042       1.35979     -0.746164      -1.10363     -0.430324    -0.0260769     0.0429319    -0.0797042    -0.0485619   0.000661154     0.0203717   -0.00135377   0.000716604  -0.000333368   0.000297400  -3.62654e-05   4.23581e-06   5.37413e-06  -4.08410e-07       0.00000       0.00000       0.00000       0.00000       0.00000       0.00000       0.00000       0.00000       0.00000       0.00000       3.21017       3.31748       3.97580       4.05657       3.49809       2.93620       2.68936       2.04160       1.31720       1.06114      0.792137      0.477331      0.292750      0.180792      0.100290     0.0476491     0.0236849     0.0127715    0.00565757    0.00218813   0.000719199   0.000215266   6.12510e-05   1.52890e-05   2.85321e-06   3.61295e-07       0.00000       0.00000       0.00000       0.00000       0.00000       0.00000       0.00000       0.00000       0.00000       0.00000
  13  11 2271.2909    1.0762  0.8172 10.1481 -0.0099       5.07486  0.0447   0.0274   0.0595    0.1256   0.0000      0.970924   438.1445       1.80760       15.2240      -5.31558      -2.24881       5.72044      0.827941      -5.44718      -2.82485      0.262425      0.645555      0.181196     0.0882488     0.0605588     0.0107454    -0.0788722     0.0298069    0.00445899   -0.00912572    0.00110997    0.00120194   0.000112099  -9.97106e-05  -1.33543e-07   1.05867e-05   7.76975e-07       0.00000       0.00000       0.00000       0.00000       0.00000       0.00000       0.00000       0.00000       0.00000       0.00000       3.47537       5.71378       4.40228       5.73523       3.92362       4.40116       3.40514       3.16496       2.13175       1.52845       1.08239      0.579481      0.434989      0.202176      0.152190     0.0537879     0.0418271     0.0115401    0.00918236    0.00217607    0.00124612   0.000256463   0.000113915   2.44873e-05   5.52054e-06   1.05182e-06       0.00000       0.00000       0.00000       0.00000       0.00000       0.00000       0.00000       0.00000       0.00000       0.00000
  13  12 2411.9852    1.3978  0.8771 10.7488 -0.0028       3.04357  0.0367   0.0330   0.0656    0.1256   0.0000      0.877093   438.6692       6.88551       9.66899      -2.10062     -0.897374      -1.00193     -0.974506       3.21507       1.87772     -0.686133     -0.896502    -0.0937892      0.443782     0.0971940   -0.00483200     0.0384802   0.000243327   -0.00918737   -0.00672539  -1.65186e-05    0.00113461   4.77494e-05  -7.82122e-06   2.57527e-06  -5.51536e-07  -1.03964e-07       0.00000       0.00000       0.00000       0.00000       0.00000       0.00000       0.00000       0.00000       0.00000       0.00000       3.25841       4.24881       4.88285       3.89696       4.28649       3.35189       2.86919       2.36345       1.59963       1.28363      0.786158      0.504771      0.352432      0.168477      0.106224     0.0556120     0.0264686     0.0132147    0.00488586    0.00234043   0.000894876   0.000253947   9.00196e-05   2.42468e-05   4.36544e-06   4.66753e-07       0.00000       0.00000       0.00000       0.00000       0.00000       0.00000       0.00000       0.00000       0.00000       0.00000
  13  13 2551.9305    1.8159  1.0310 10.9841  0.0034       3.63601  0.0405   0.0413   0.0721    0.1717   0.0000      0.828165   441.7382       9.51444       12.1205       1.61755      -9.37357      -8.39714       1.99564       2.40158     -0.267156      -1.71915     -0.973200      0.400605    0.00743492     -0.338975     0.0789857    -0.0303792    -0.0666016     0.0124030    0.00371513  -6.83991e-05   0.000500023   0.000378829   3.22957e-05  -2.95754e-05   4.07891e-07  -5.81003e-07       0.00000       0.00000       0.00000       0.00000       0.00000       0.00000       0.00000       0.00000       0.00000       0.00000       3.70786       4.47333       4.15708       4.32311       4.25751       3.93064       3.10012       2.25918       1.70194       1.20219      0.955543      0.636771      0.396127      0.223711      0.112370     0.0618649     0.0271736     0.0137483    0.00503932    0.00228782   0.000730675   0.000267662   7.84817e-05   1.80725e-05   3.98090e-06   5.87728e-07       0.00000       0.00000       0.00000       0.00000       0.00000       0.00000       0.00000       0.00000       0.00000       0.00000
  13  14 2691.8989    2.3664  1.0953 11.3665 -0.0014       3.51184  0.0424   0.0534   0.0753    0.2021   0.0000      0.892681   438.7816       13.8155       5.59498      -6.81548       2.73590      -2.68301      0.465046      0.516985       2.77711      -1.17704      -1.33639    -0.0775846      0.213254      0.165249     0.0251032    -0.0487056    -0.0137741    0.00467512    0.00440229  -0.000352135   -0.00124321   8.30209e-05  -0.000119967   4.75589e-05  -8.63164e-07   1.53884e-07       0.00000       0.00000       0.00000       0.00000       0.00000       0.00000       0.00000       0.00000       0.00000       0.00000       3.34317       4.74880       4.52950       4.99486       4.14519       3.81230       3.04850       2.31526       1.75150       1.23442      0.881870      0.561949      0.341654      0.208116      0.115558     0.0591734     0.0272294     0.0145673    0.00573441    0.00245230   0.000850772   0.000293807   8.62507e-05   2.12679e-05   4.57457e-06   7.48633e-07       0.00000       0.00000       0.00000       0.00000       0.00000       0.00000       0.00000       0.00000       0.00000       0.00000
  13  17 3112.7174    3.8261  1.0184 12.7759 -0.0075    -0.0973236  0.0392   0.0900   0.0668    0.1599   0.0000      0.911018   442.6923       22.1485       13.6165       3.37611       7.88963      -6.08531      -1.83671      -4.46345       2.37792      -2.32101      0.715669     -0.460793     -0.240151      0.349804     0.0814858   -0.00802223     0.0212125    -0.0272375    0.00208725    0.00539277   0.000922107   0.000472677  -2.88945e-05   2.12540e-05  -6.89674e-07   6.43709e-08       0.00000       0.00000       0.00000       0.00000       0.00000       0.00000       0.00000       0.00000       0.00000       0.00000       3.56572       4.51737       4.68013       4.74197       4.38010       3.55539       2.89627       2.26807       1.68771       1.18612      0.821651      0.514105      0.327107      0.192713      0.110415     0.0560048     0.0282843     0.0130593    0.00562034    0.00214527   0.000777666   0.000244974   7.52767e-05   1.85143e-05   3.88923e-06   5.34440e-07       0.00000       0.00000       0.00000       0.00000       0.00000       0.00000       0.00000       0.00000       0.00000       0.00000
  13  18 3252.7254    3.6491  1.4059 12.3812 -0.0038      0.266955  0.0448   0.0700   0.0835    0.1362   0.0000      0.527147   438.1763       18.4707       16.8189      -7.05499     -0.204828      -6.46875     -0.313655      -3.26083       1.78360      -1.66037     -0.512855     -0.458456       1.02378      0.139843     -0.256598     -0.109171    0.00194408     0.0448769  -0.000459949    0.00300794   8.85449e-05   0.000380353   8.05018e-05   2.80224e-05   2.74538e-06  -4.67606e-07       0.00000       0.00000       0.00000       0.00000       0.00000       0.00000       0.00000       0.00000       0.00000       0.00000       4.16031       5.03664       4.94918       4.80328       4.52673       4.04485       3.50207       2.71775       2.01351       1.42975       1.00080      0.665053      0.414657      0.217319      0.119674     0.0617860     0.0318772     0.0140914    0.00612363    0.00234965   0.000890262   0.000272166   8.14449e-05   2.02952e-05   4.24315e-06   5.85032e-07       0.00000       0.00000       0.00000       0.00000       0.00000       0.00000       0.00000       0.00000       0.00000       0.00000
  13  19 3392.7772    3.2304  1.9941 12.2648 -0.0061      0.838454  0.0573   0.0527   0.1001    0.0898   0.0000      0.370943   433.0639       24.8636       6.85554      -2.56874      -2.33934      -9.11044      -4.58497      -5.28572     -0.724313      -1.70818       1.51968      -1.62924     -0.697276     -0.221828      0.143825    -0.0520837     0.0305124   -0.00670745    0.00975985    0.00149007  -0.000154570   0.000361890  -0.000107323   4.96596e-06   1.85687e-06  -1.19030e-09       0.00000       0.00000       0.00000       0.00000       0.00000       0.00000       0.00000       0.00000       0.00000       0.00000       4.52562       6.04206       6.10293       6.24171       5.54297       4.83878       4.00170       3.21745       2.36735       1.71464       1.17038      0.735844      0.463607      0.272836      0.152568     0.0813137     0.0378485     0.0192679    0.00764338    0.00330945    0.00114007   0.000378916   0.000114124   2.88069e-05   5.86900e-06   8.79079e-07       0.00000       0.00000       0.00000       0.00000       0.00000       0.00000       0.00000       0.00000       0.00000       0.00000
  13  20 3533.0084    2.7641  2.9584 11.5177 -0.0032      0.402241  0.0703   0.0365   0.1235    0.0770   0.0000      0.222026   430.5872       25.1014      -4.29636      -1.09606       10.2880      -17.0712       5.08622     -0.913799      -4.42337     -0.116378       3.46901     -0.151091       1.09585      0.327882     -0.244948    -0.0306116     0.0935988     0.0555968    -0.0138301    0.00384106    0.00116959   0.000119886  -0.000186989  -1.33296e-05   9.04716e-06  -6.49921e-07       0.00000       0.00000       0.00000       0.00000       0.00000       0.00000       0.00000       0.00000       0.00000       0.00000       5.85376       7.67318       8.29621       7.79497       7.28594       6.16138       4.97128       4.03996       2.91556       2.08272       1.44441      0.904836      0.584426      0.327046      0.186189     0.0972568     0.0509152     0.0219712     0.0102360    0.00388225    0.00147068   0.000471248   0.000149763   3.68993e-05   7.21537e-06   9.78866e-07       0.00000       0.00000       0.00000       0.00000       0.00000       0.00000       0.00000       0.00000       0.00000       0.00000
  13  21 3673.7615    2.3027  4.4588 11.1539 -0.0015      0.585160  0.0955   0.0259   0.1609    0.0577   0.0000      0.134231   445.8943       12.0254       14.9746      -1.08251      -19.0038      -18.6697       9.29416      -5.89906      -1.72329      -7.34495     -0.175003      -1.39195       1.11589     -0.125759    -0.0991073      0.152578    -0.0445328    -0.0186756     0.0169516    0.00244670   -0.00366022  -0.000162710   2.32596e-05  -2.53704e-05  -1.34782e-05  -5.61827e-07       0.00000       0.00000       0.00000       0.00000       0.00000       0.00000       0.00000       0.00000       0.00000       0.00000       7.25143       9.12827       9.77232       8.99562       9.21665       7.54396       6.51227       5.06079       3.77376       2.80658       1.90055       1.26072      0.791306      0.449720      0.266729      0.131439     0.0644817     0.0319555     0.0129191    0.00521828    0.00200602   0.000627622   0.000192543   5.04374e-05   1.01024e-05   1.22953e-06       0.00000       0.00000       0.00000       0.00000       0.00000       0.00000       0.00000       0.00000       0.00000       0.00000
  13  22 3814.5535    1.9625  5.8748 10.7226 -0.0024      0.751300  0.1082   0.0198   0.1917    0.0530   0.0000      0.106056   450.1478       41.8129    -0.0264009       6.13206      -1.32724      -16.1955       2.81638      -7.27286      -3.36139      -5.33342      -2.75424      -4.31799     -0.113538      0.128839     -0.107992    -0.0558933    -0.0422903     0.0829162     0.0204663    0.00147841   7.80079e-05   0.000283317   0.000464967  -1.96628e-05  -2.49982e-07  -4.30604e-06       0.00000       0.00000       0.00000       0.00000       0.00000       0.00000       0.00000       0.00000       0.00000       0.00000       8.76451       11.1636       11.5593       11.5648       10.2217       9.19682       7.36781       5.84654       4.24946       3.11744       2.13763       1.40350      0.867943      0.512533      0.279437      0.149856     0.0743211     0.0343296     0.0150699    0.00604222    0.00216040   0.000709878   0.000203059   5.01562e-05   9.64337e-06   1.47374e-06       0.00000       0.00000       0.00000       0.00000       0.00000       0.00000       0.00000       0.00000       0.00000       0.00000
  13  23 3955.2168    1.6274  7.8113 10.4529 -0.0018      0.337591  0.1378   0.0156   0.2469    0.0489   0.0000     0.0914698   450.8376       38.3198       18.9128       8.86875       6.58387      -11.5717       4.20929      -9.86203       5.28605      -3.82769     -0.832261       2.01001     -0.160001     -0.537103      0.111710     -0.242929      0.343858    -0.0549723    0.00822623    0.00317071   -0.00102173   0.000301936   0.000409011   1.06208e-05  -1.27368e-05   4.25789e-07       0.00000       0.00000       0.00000       0.00000       0.00000       0.00000       0.00000       0.00000       0.00000       0.00000       10.5510       13.2303       13.5761       13.6950       12.6606       10.9221       9.17162       7.10319       5.28826       3.83047       2.66968       1.77180       1.10446      0.634014      0.353575      0.185293     0.0927302     0.0428992     0.0184693    0.00733217    0.00268080   0.000864950   0.000252638   6.32112e-05   1.28965e-05   1.78283e-06       0.00000       0.00000       0.00000       0.00000       0.00000       0.00000       0.00000       0.00000       0.00000       0.00000
  13  24 4095.8939    1.4226  9.7999 10.1415 -0.0011      0.151825  0.1655   0.0126   0.2969    0.0458   0.0000     0.0749397   420.1746       37.6117       7.08819       19.8352      -34.2011      -22.1098      -23.9281      -5.65974     -0.924878    -0.0590807      0.828735      -2.87242     -0.663813      0.267122    -0.0680498    -0.0930922    0.00477082    -0.0202189     0.0798946   -0.00651313   -0.00179611   -0.00262742   7.69000e-05  -0.000109558   7.47035e-06   5.26978e-06       0.00000       0.00000       0.00000       0.00000       0.00000       0.00000       0.00000       0.00000       0.00000       0.00000       11.8666       14.8494       16.2255       15.3773       14.2902       12.4074       10.4573       8.31694       6.21862       4.51830       3.05232       1.96171       1.25655      0.713709      0.405239      0.216088      0.107838     0.0498927     0.0216879    0.00883740    0.00325361    0.00103802   0.000310831   7.69885e-05   1.50724e-05   1.98141e-06       0.00000       0.00000       0.00000       0.00000       0.00000       0.00000       0.00000       0.00000       0.00000       0.00000
  13  26 4378.2989    1.0099 14.4735  9.9576 -0.0030    -0.0258089  0.2803   0.0092   0.4679    0.0360   0.0000     0.0762029   416.8369       69.9120       1.56006      -38.2416       19.6292      -7.68459       20.5026      -44.5302      -14.9422       18.4461       6.34156     -0.941827      -1.96659      -2.14651     -0.659785    -0.0267777     -0.275440    -0.0820110    -0.0211417  -0.000765779    -0.0104599   -0.00104167  -0.000139887   2.64187e-05  -5.10000e-05   1.06584e-06       0.00000       0.00000       0.00000       0.00000       0.00000       0.00000       0.00000       0.00000       0.00000       0.00000       17.3245       22.9984       23.5126       23.6376       21.4850       18.8983       15.8290       12.4109       9.43129       6.70181       4.74275       3.06234       1.94183       1.12814      0.632963      0.337933      0.165456     0.0797546     0.0335518     0.0137858    0.00496618    0.00163040   0.000482293   0.000117081   2.41003e-05   3.36002e-06       0.00000       0.00000       0.00000       0.00000       0.00000       0.00000       0.00000       0.00000       0.00000       0.00000
  14  10 2162.5922    0.7927  0.6471  9.7840 -0.0001       3.43438  0.0334   0.0204   0.0500    0.1011   0.0000       1.05041   441.4398       3.56905       11.5263       3.04638     -0.325882      -3.74507      -6.76100     -0.883360      -1.09638      0.351215      0.733244     -0.177127     -0.372459     0.0457637      0.210744     0.0215462    -0.0197682   -0.00431213    0.00853875    0.00372971  -0.000655096  -0.000311153   0.000162864  -3.06990e-05   1.89477e-05   8.16239e-06  -4.29024e-07  -6.92810e-08       0.00000       0.00000       0.00000       0.00000       0.00000       0.00000       0.00000       0.00000       3.87575       5.34856       5.81889       5.84144       5.08019       4.20215       3.15148       2.44661       1.76487       1.13096      0.793652      0.517503      0.329890      0.197781      0.116471     0.0594327     0.0383953     0.0174250    0.00870160    0.00355468    0.00157660   0.000475900   0.000203746   6.21760e-05   1.87156e-05   4.17651e-06   7.81251e-07   1.23839e-07       0.00000       0.00000       0.00000       0.00000       0.00000       0.00000       0.00000       0.00000
  14  12 2446.8187    1.4994  0.8345 10.8430 -0.0014       2.61272  0.0345   0.0360   0.0561    0.1309   0.0000      0.873138   442.2896       9.69204       9.24107       1.05509       2.39909      -5.73464      -6.02145     -0.998564      -1.13580     -0.663112      -2.57083     -0.122126    -0.0338968      0.133384      0.143739     0.0406215    -0.0414894     0.0240511    0.00126251   -0.00886523   0.000303932  -0.000663551   7.26336e-05  -0.000157227  -2.80512e-05   2.99359e-07   1.03512e-06  -1.34213e-08       0.00000       0.00000       0.00000       0.00000       0.00000       0.00000       0.00000       0.00000       2.74598       3.58101       3.93828       3.79869       3.61970       3.09942       2.64196       2.17625       1.54602       1.21312      0.855737      0.555283      0.387906      0.216286      0.135139     0.0752162     0.0378806     0.0200925    0.00961461    0.00429524    0.00170909   0.000719223   0.000237234   7.14047e-05   2.26686e-05   5.42087e-06   1.00378e-06   1.34633e-07       0.00000       0.00000       0.00000       0.00000       0.00000       0.00000       0.00000       0.00000
  14  13 2587.4357    1.9348  0.9193 11.3142 -0.0060       1.30316  0.0355   0.0432   0.0604    0.1313   0.0000      0.838651   436.4382       10.6556       18.5701       2.79859       5.21690      -2.68150       4.10018      -5.94646       2.46374      -2.37274      0.783508      0.750229     -0.119783      0.228894    -0.0955731     0.0118377    0.00861752   -0.00486410    0.00496789    0.00252546   0.000441991  -0.000195880   8.97202e-05   8.65171e-05  -3.69780e-05   2.01858e-06   1.15886e-06   1.59070e-07       0.00000       0.00000       0.00000       0.00000       0.00000       0.00000       0.00000       0.00000       3.23342       3.93017       3.79478       3.65021       3.55639       3.32188       2.82990       2.30460       1.67711       1.30720      0.922488      0.619411      0.398757      0.243178      0.140414     0.0720781     0.0390926     0.0180411    0.00809623    0.00378455    0.00156535   0.000565283   0.000202741   6.05738e-05   1.81526e-05   4.35907e-06   8.04665e-07   1.14591e-07       0.00000       0.00000       0.00000       0.00000       0.00000       0.00000       0.00000       0.00000
  14  14 2728.4052    2.5469  1.0322 11.3613  0.0025       2.19549  0.0383   0.0537   0.0652    0.2129   0.0000      0.825749   439.4074       14.2385       17.7676      0.929931      -4.47957      -5.04911     -0.379974     -0.557761       2.60069      -1.04780     -0.304621     -0.143724      0.163051      0.133081    -0.0313672   -0.00599790     0.0127495    0.00173379    -0.0186612   0.000362970   0.000677604    0.00109264  -4.53201e-05   2.30044e-05  -8.02437e-06   1.91614e-06   8.51646e-08  -1.74519e-07       0.00000       0.00000       0.00000       0.00000       0.00000       0.00000       0.00000       0.00000       3.19444       3.78222       4.37800       4.33818       3.61107       3.60748       2.81131       2.12912       1.79769       1.30064      0.889985      0.569651      0.386163      0.234785      0.142890     0.0773905     0.0446466     0.0201703    0.00983265    0.00409394    0.00192516   0.000713164   0.000271788   7.95739e-05   2.11864e-05   4.29195e-06   8.33708e-07   1.27158e-07       0.00000       0.00000       0.00000       0.00000       0.00000       0.00000       0.00000       0.00000
  14  15 2869.4256    3.1570  0.9675 12.1566 -0.0098      0.537607  0.0474   0.0799   0.0627    0.1923   0.0000      0.749144   443.0417       14.1566       12.8472      -5.28739      -2.57899       1.21582      0.544335      -1.51229      0.151638      -2.16375     -0.718312     -0.550904      0.123569      0.276498      0.374601     0.0719806   0.000960163     0.0484763    0.00991592   0.000400670   -0.00154020  -0.000769914   3.88125e-05  -9.81020e-06  -1.45035e-05  -2.15490e-06   4.03412e-07  -5.41164e-08       0.00000       0.00000       0.00000       0.00000       0.00000       0.00000       0.00000       0.00000       4.84029       3.71788       5.50575       7.00280       4.57679       3.53793       4.60370       3.63154       1.79579       1.69511       1.65535      0.943106      0.364823      0.355742      0.280203      0.127463     0.0417703     0.0244719     0.0182302    0.00963433    0.00369987    0.00115091   0.000310356   8.25650e-05   2.10009e-05   4.59410e-06   8.45590e-07   1.27596e-07       0.00000       0.00000       0.00000       0.00000       0.00000       0.00000       0.00000       0.00000
  14  17 3150.8198    3.7754  1.2184 12.6843 -0.0047      0.692317  0.0448   0.0767   0.0729    0.1663   0.0000      0.794468   434.7598       15.7935       16.4456      -6.14764      -8.54669      0.227260     -0.746101      -2.20701     -0.560175      0.584496    -0.0292963     -0.512601     -0.122017      0.340062     0.0858005     0.0836422    0.00690976   -0.00768258   -0.00526599    0.00232519   -0.00289901   1.11171e-05   4.08713e-05  -3.95309e-05  -1.07946e-05  -2.02103e-06  -1.04651e-06  -5.26072e-08       0.00000       0.00000       0.00000       0.00000       0.00000       0.00000       0.00000       0.00000       3.72894       4.71079       4.63405       4.67977       3.96260       3.72235       3.18942       2.80607       2.20492       1.56014       1.06453      0.703983      0.430611      0.262889      0.144176     0.0803530     0.0451004     0.0228094     0.0105485    0.00466766    0.00188682   0.000680838   0.000243229   7.97681e-05   2.13060e-05   4.83647e-06   9.40335e-07   1.46042e-07       0.00000       0.00000       0.00000       0.00000       0.00000       0.00000       0.00000       0.00000
  14  18 3291.1723    3.5693  1.4616 12.6589 -0.0082      0.414862  0.0478   0.0666   0.0817    0.1134   0.0000      0.529505   443.6018       20.1716       5.67068       2.84962      -6.68128      -11.9753      -2.66621       1.60637       1.51995       1.22480      0.152122      -1.23878     -0.518160     -0.939811      0.353635     -0.110321     0.0204543     0.0733014   -0.00682461   -0.00371146   -0.00247657   -0.00152433  -0.000441886  -3.32630e-05   2.02224e-05   9.13954e-06  -9.15659e-08  -1.06960e-07       0.00000       0.00000       0.00000       0.00000       0.00000       0.00000       0.00000       0.00000       3.58231       4.67405       4.73247       4.77312       4.41183       3.89925       3.47820       2.69765       2.18124       1.56067       1.12343      0.753522      0.484979      0.292514      0.178171     0.0953760     0.0493361     0.0258909     0.0113823    0.00556401    0.00208240   0.000855769   0.000301536   9.31151e-05   2.65728e-05   6.28843e-06   1.34311e-06   1.77910e-07       0.00000       0.00000       0.00000       0.00000       0.00000       0.00000       0.00000       0.00000
  14  19 3431.9719    3.0665  2.3840 12.0580  0.0001      0.852727  0.0627   0.0449   0.1089    0.0819   0.0000      0.304318   433.7001       21.6908       5.40408      -3.92763       11.1610      -10.7961      -11.4395     -0.112960      0.128607      -1.93159      0.506317      0.500001     -0.394513     0.0452683     -0.387118     0.0746632     0.0293996     0.0175198    0.00470810    0.00845842   0.000174949   0.000863993   8.18113e-06  -0.000184819   9.49418e-06   4.36147e-06   1.82123e-06  -1.44038e-07       0.00000       0.00000       0.00000       0.00000       0.00000       0.00000       0.00000       0.00000       4.83975       6.02751       5.94527       6.15997       6.00367       5.28925       4.29389       3.47100       2.64425       1.94048       1.44986      0.962093      0.644002      0.393124      0.236967      0.128861     0.0681122     0.0328637     0.0158701    0.00666241    0.00280771    0.00101313   0.000360944   0.000113315   3.37592e-05   7.69655e-06   1.53064e-06   2.11632e-07       0.00000       0.00000       0.00000       0.00000       0.00000       0.00000       0.00000       0.00000
  14  20 3572.7304    2.6715  3.4411 11.4929 -0.0031      0.693766  0.0760   0.0323   0.1307    0.0665   0.0000      0.191234   452.3626       21.7162       22.5392      -3.40026     -0.951928      0.644284       2.28773      -6.69390      -4.68699      -4.35683     -0.575444      -1.44703     0.0734702     -0.217494      0.188301     -0.112416   -0.00958889     0.0574777    0.00933007   -0.00773601    0.00145758   0.000179489   0.000305954   9.88231e-05  -5.22808e-06  -3.73990e-05  -3.55713e-07   5.43992e-07       0.00000       0.00000       0.00000       0.00000       0.00000       0.00000       0.00000       0.00000       5.82239       7.40170       7.48009       7.51764       7.27901       6.37155       5.29270       4.15622       3.26492       2.35618       1.72202       1.16094      0.759259      0.465454      0.278325      0.148589     0.0820619     0.0387922     0.0187841    0.00791823    0.00339269    0.00120412   0.000452191   0.000139058   4.03123e-05   9.46630e-06   1.89784e-06   2.49847e-07       0.00000       0.00000       0.00000       0.00000       0.00000       0.00000       0.00000       0.00000
  14  21 3713.6319    2.2281  4.7128 11.0014 -0.0012      0.524508  0.0930   0.0237   0.1587    0.0598   0.0000      0.130149   451.2785       31.6954       20.8620       3.31743       17.7058      -11.6519      -6.81390      -19.0379       4.86343      0.592596     -0.219626      0.400942      -1.01651      0.596010      0.271381    0.00506861     0.0380993    -0.0879000   -0.00527213     0.0154783    0.00483222   7.83413e-06   0.000294359   0.000108030  -6.95330e-05   1.06550e-05   3.35371e-06  -7.95247e-07       0.00000       0.00000       0.00000       0.00000       0.00000       0.00000       0.00000       0.00000       7.06045       8.86609       9.08194       9.20803       8.56653       7.68373       6.36052       5.13444       3.96438       2.87280       2.04864       1.41613      0.918191      0.560017      0.323995      0.174833     0.0982647     0.0469186     0.0225311    0.00956586    0.00410382    0.00146760   0.000547441   0.000169623   4.76666e-05   1.12421e-05   2.19726e-06   3.03235e-07       0.00000       0.00000       0.00000       0.00000       0.00000       0.00000       0.00000       0.00000
  14  22 3855.0654    1.9024  6.1368 10.7078 -0.0018      0.440702  0.1076   0.0183   0.1944    0.0501   0.0000     0.0975349   450.1609       17.1424       6.83625       21.3116      -9.53759      -26.4213      -12.1712     -0.769685      0.814846      -2.81565      0.350816      -6.01699       1.63316      0.580536     -0.426800   -0.00282595     -0.151004     0.0630597    0.00543698   -0.00349270   -0.00359162  -0.000573831   0.000307528  -0.000131815   6.93940e-06   1.21233e-05   5.83739e-07   1.63352e-07       0.00000       0.00000       0.00000       0.00000       0.00000       0.00000       0.00000       0.00000       7.97616       9.91599       10.5868       10.4002       10.0128       8.64244       7.39623       5.85317       4.61701       3.44035       2.37169       1.63372       1.04871      0.646450      0.389202      0.216039      0.115380     0.0562613     0.0275886     0.0114832    0.00494910    0.00184546   0.000670618   0.000205889   5.70149e-05   1.39455e-05   2.70010e-06   3.37854e-07       0.00000       0.00000       0.00000       0.00000       0.00000       0.00000       0.00000       0.00000
  14  24 4137.7223    1.3617 10.6266 10.1412  0.0000      0.215940  0.1727   0.0118   0.3157    0.0434   0.0000     0.0703001   415.3654       58.7348       43.2295      -8.16932       3.00617      -26.8080      -1.30172      -3.58626      -1.96998      0.762798       1.20778      -1.74208      0.807232     -0.811801      0.539388      0.364962     0.0611946      0.137958    -0.0397243     0.0150866   -0.00202757   -0.00136859   0.000810680   0.000280738  -5.35592e-05   1.36113e-05  -1.94490e-06  -7.23526e-07       0.00000       0.00000       0.00000       0.00000       0.00000       0.00000       0.00000       0.00000       11.7359       14.9350       15.3474       15.5544       14.3931       12.9403       10.9788       8.56524       6.95483       5.04195       3.59429       2.39667       1.55502      0.959383      0.575375      0.321420      0.167045     0.0845710     0.0389939     0.0176548    0.00710227    0.00279603   0.000980633   0.000309581   8.48721e-05   1.96736e-05   4.02293e-06   5.30158e-07       0.00000       0.00000       0.00000       0.00000       0.00000       0.00000       0.00000       0.00000
  14  25 4279.2667    1.1536 13.6528  9.9781 -0.0022      0.112693  0.2391   0.0096   0.3997    0.0387   0.0000     0.0693789   433.4765       8.54861      -16.1302       48.8651     -0.383789      -29.2817      -9.69192      -30.3656       6.76782       4.53705      -5.73577      -8.68496      0.270842    -0.0600251     -0.641877     0.0570865     -0.147325     -0.141771     0.0307989    -0.0204400     0.0180734    0.00801635   0.000269022  -0.000628443  -1.44428e-05   4.04906e-06  -5.38547e-06   3.63589e-07       0.00000       0.00000       0.00000       0.00000       0.00000       0.00000       0.00000       0.00000       14.6284       18.6434       19.9669       19.6136       18.7698       16.1292       13.6963       10.9779       8.55461       6.27065       4.49175       3.01826       1.98130       1.21367      0.730298      0.406503      0.216989      0.109322     0.0516052     0.0229968    0.00941506    0.00360259    0.00127030   0.000398298   0.000113020   2.65329e-05   5.14145e-06   6.44110e-07       0.00000       0.00000       0.00000       0.00000       0.00000       0.00000       0.00000       0.00000
  14  27 4562.9547    0.8493 19.9019  9.8310 -0.0009     0.0294673  0.4402   0.0067   0.6168    0.0284   0.0000     0.0755357   431.5446       27.0450       13.8779       20.8255      -11.4119      -21.2877       56.9233       8.15526      -31.5516      -2.87826       25.9176      -5.86178      -4.49569      0.364525      0.604668      -1.29295     -0.177258      0.180108    -0.0641630     -0.100250     0.0270602    0.00337343   -0.00397199    0.00111772  -0.000167857  -3.66423e-05   1.98509e-06  -5.03203e-07       0.00000       0.00000       0.00000       0.00000       0.00000       0.00000       0.00000       0.00000       21.5713       28.4022       29.3090       29.8719       27.8689       24.7076       21.1607       17.0763       13.3914       9.90267       7.15520       4.81317       3.20369       1.99547       1.16136      0.666369      0.360031      0.179065     0.0871524     0.0373042     0.0161377    0.00603295    0.00208677   0.000658881   0.000183462   4.28668e-05   8.32521e-06   1.10091e-06       0.00000       0.00000       0.00000       0.00000       0.00000       0.00000       0.00000       0.00000
  15  10 2195.9301    0.9011  0.6712  9.8090 -0.0041       4.75099  0.0349   0.0233   0.0500    0.1080   0.0000      0.982725   440.7235       2.41702       18.0016       4.57273      -4.68585      -1.41932       1.60580      -1.37268     -0.598728     -0.983754      0.707907      0.508033     -0.256330      0.215169     -0.117735     0.0869387     0.0152468     0.0422889   -0.00877512     0.0127422    0.00235639  -0.000569113  -0.000241005  -4.40103e-05  -0.000101475  -1.64450e-05   5.77750e-06   3.95916e-07  -2.42797e-07   3.98248e-08       0.00000       0.00000       0.00000       0.00000       0.00000       0.00000       2.57003       3.94604       3.90935       4.09136       3.69464       3.16504       2.88044       2.02707       1.82425       1.14173      0.997220      0.634981      0.379318      0.294054      0.159467      0.105648     0.0543684     0.0316503     0.0157841    0.00672457    0.00398811    0.00143495   0.000645181   0.000213846   7.04834e-05   2.55744e-05   5.68650e-06   1.31180e-06   3.12314e-07   4.00093e-08       0.00000       0.00000       0.00000       0.00000       0.00000       0.00000
  15  11 2339.6507    1.2091  0.9393  9.9458 -0.0018       3.31750  0.0375   0.0249   0.0573    0.1528   0.0000      0.808733   434.8633       5.12208       21.9638      0.945343      0.858630       1.40591      -3.22763      -3.94220      -1.89835      -1.05465     -0.411206      0.194349     -0.469008      0.104415      0.113819    -0.0312292     0.0137345    -0.0177844    0.00248473    0.00346066  -4.84846e-05   0.000178966  -0.000995459  -0.000138322  -4.45681e-05   1.93757e-05  -2.19535e-06  -1.93864e-06  -8.60937e-09   9.88599e-08       0.00000       0.00000       0.00000       0.00000       0.00000       0.00000       2.70130       3.63862       3.75150       3.81706       3.51822       3.13188       2.80625       2.19310       1.69958       1.30855      0.940335      0.665719      0.434288      0.294487      0.165804      0.108669     0.0528062     0.0317503     0.0144723    0.00751494    0.00331537    0.00147992   0.000563083   0.000229096   6.48105e-05   2.24437e-05   5.34749e-06   1.37304e-06   2.63407e-07   3.58540e-08       0.00000       0.00000       0.00000       0.00000       0.00000       0.00000
  15  12 2481.2102    1.6143  1.0450 10.5927 -0.0070       3.70105  0.0377   0.0331   0.0640    0.1677   0.0000      0.757395   443.8955       11.4512       18.3755      -3.76249      -1.94860     -0.470192      0.865457      -6.34263       2.60902     -0.465692      0.623837     -0.838580     0.0679399    -0.0364518      0.161526     0.0580679   -0.00339729    -0.0290267    0.00149277    -0.0111352   -0.00292610    0.00208146   0.000159807  -8.00899e-05  -9.53582e-05   9.33000e-06  -6.77430e-06  -1.56039e-06  -1.96804e-07  -4.52035e-09       0.00000       0.00000       0.00000       0.00000       0.00000       0.00000       2.85808       3.56130       3.66258       3.84190       3.52870       3.40377       2.66255       2.21915       1.78898       1.37015      0.952282      0.701132      0.447056      0.293788      0.178674      0.111814     0.0602316     0.0311626     0.0157872    0.00788312    0.00314539    0.00139872   0.000543280   0.000210685   7.07790e-05   2.23027e-05   5.42068e-06   1.28981e-06   2.27460e-07   3.47982e-08       0.00000       0.00000       0.00000       0.00000       0.00000       0.00000
  15  13 2622.5377    2.1294  0.9368 11.6912 -0.0040       1.91957  0.0366   0.0464   0.0629    0.1122   0.0000      0.858281   440.8747       13.4352       9.02879     -0.885863       3.91200      -3.47970       3.12737      -1.24152      -3.35076      -1.62426      -2.14282     -0.368910     -0.640470     -0.130876     -0.148206   -0.00390553     0.0177778    -0.0208674   -0.00273690    0.00303287   -0.00118022  -0.000664662  -0.000148349  -0.000141467  -2.94351e-05  -5.82176e-06  -8.39848e-07  -1.70597e-07  -1.29883e-07  -1.89208e-08       0.00000       0.00000       0.00000       0.00000       0.00000       0.00000       2.89895       3.42877       3.84235       3.53131       3.11786       3.23824       2.64531       2.31939       1.91030       1.42981      0.997691      0.684594      0.465994      0.288400      0.161369      0.100133     0.0567420     0.0261446     0.0156916    0.00728818    0.00300712    0.00126185   0.000590312   0.000202098   7.23868e-05   2.19444e-05   5.56032e-06   1.19998e-06   1.95290e-07   2.89566e-08       0.00000       0.00000       0.00000       0.00000       0.00000       0.00000
  15  14 2764.3343    2.5960  1.0587 11.8783 -0.0078       2.62012  0.0398   0.0539   0.0658    0.1460   0.0000      0.829365   432.5387       14.9314       14.6306      -5.16660      -4.39289      -13.3891       3.32993      -2.31509      -2.97314      -3.36357      0.253407       1.69301     -0.746843      0.133364     -0.188775    -0.0286984      0.129494    -0.0210889    -0.0116903    0.00575036    0.00241023   0.000230678  -0.000174517  -0.000337756   2.92643e-05   2.85267e-05  -4.61215e-06  -2.39983e-06  -2.21466e-07  -6.31567e-09       0.00000       0.00000       0.00000       0.00000       0.00000       0.00000       2.78127       3.80071       3.73861       4.06531       3.62174       3.06929       2.90861       2.29462       1.89416       1.31641       1.02789      0.705314      0.442310      0.291607      0.174260      0.110472     0.0576197     0.0306057     0.0168751    0.00762929    0.00400787    0.00146702   0.000630768   0.000213186   6.91380e-05   2.28381e-05   5.65937e-06   1.36579e-06   2.99480e-07   3.92453e-08       0.00000       0.00000       0.00000       0.00000       0.00000       0.00000
  15  15 2906.0027    3.3419  0.8658 12.3265 -0.0100      0.473503  0.0358   0.0754   0.0595    0.1608   0.0000       1.15661   440.3275       14.5840       6.73103      -1.81680       2.19352      -6.94941      -1.28042      -1.04992      0.733669      -3.94338      0.198791     -0.717376      0.987747    -0.0901174     0.0994142     0.0781623    -0.0250061     0.0228062    -0.0388662   -0.00677249   -0.00191570   1.24662e-05  -3.70350e-05  -0.000186618   0.000107718  -9.85672e-07   2.40782e-06   3.08706e-06  -2.02583e-07  -2.17826e-08       0.00000       0.00000       0.00000       0.00000       0.00000       0.00000       2.99044       3.03233       3.78653       4.12067       3.19770       2.83124       2.97233       2.26703       1.57514       1.39787       1.04416      0.638103      0.440431      0.293882      0.184160     0.0959314     0.0574523     0.0325496     0.0150798    0.00698470    0.00383848    0.00172146   0.000676013   0.000221285   6.49928e-05   1.67745e-05   4.66636e-06   1.01144e-06   1.92386e-07   2.39116e-08       0.00000       0.00000       0.00000       0.00000       0.00000       0.00000
  15  16 3047.2568    3.9000  0.9410 12.5811 -0.0015      -1.55674  0.0360   0.0865   0.0594    0.1728   0.0000      0.891567   438.6394       16.5289       10.0193      -5.69871       1.23216      -5.11108      -1.37305      -7.16911     -0.582092      0.593905     -0.241507      0.411177     -0.328953    -0.0960897     -0.218221    -0.0241705     0.0608919     0.0317213   0.000903993    -0.0222772    0.00234006   0.000939554  -0.000945082   3.87370e-07  -8.67908e-06   3.51883e-05   3.51468e-06   8.45570e-07   7.15007e-08   7.27843e-09       0.00000       0.00000       0.00000       0.00000       0.00000       0.00000       3.12794       3.82234       3.77658       3.71702       3.54309       3.37024       2.99737       2.28070       1.82693       1.27246      0.984582      0.725989      0.505006      0.309762      0.182810      0.103065     0.0541458     0.0285889     0.0140907    0.00713659    0.00286210    0.00128149   0.000484763   0.000192186   6.26748e-05   1.87654e-05   4.84135e-06   1.00805e-06   2.19027e-07   2.63844e-08       0.00000       0.00000       0.00000       0.00000       0.00000       0.00000
  15  17 3188.2409    3.9444  1.1885 12.8257 -0.0129     -0.495622  0.0413   0.0795   0.0710    0.1572   0.0000      0.560717   443.2353       20.3569      0.137987       5.18537      0.671293      -3.75157      -2.78282     -0.605166     -0.332371      -1.88280       2.17836      0.110877     -0.297367      0.258202      0.179091     0.0497404     0.0259419     0.0221201     0.0200757   -0.00645417    0.00483217  -0.000691975   0.000344380   0.000287521  -8.07530e-05   1.28305e-05   1.56304e-05  -2.71194e-06   4.43950e-07  -5.08857e-09       0.00000       0.00000       0.00000       0.00000       0.00000       0.00000       3.08229       3.93514       4.17748       4.14982       3.75373       3.63641       2.91119       2.36925       1.90962       1.37090      0.995776      0.733563      0.464202      0.303579      0.177102      0.110094     0.0559488     0.0313078     0.0152923    0.00766419    0.00332315    0.00140815   0.000535410   0.000217308   7.07456e-05   2.34879e-05   5.59073e-06   1.29349e-06   2.32652e-07   3.41822e-08       0.00000       0.00000       0.00000       0.00000       0.00000       0.00000
  15  18 3329.1791    3.5265  1.7698 12.5089 -0.0007      0.539952  0.0532   0.0601   0.0895    0.1062   0.0000      0.376576   437.8287       17.7727       15.0262      0.138458       4.99748      -4.50138       3.14725      -1.04381     -0.708334      -3.21460       1.69584     -0.836841      0.276259      0.778060      0.379048      0.115080     -0.128811     0.0262599    -0.0274527    0.00295234   -0.00508869  -0.000241410   0.000123504  -0.000199031  -4.73875e-05   1.68041e-05   5.90319e-06   1.90581e-06  -3.51983e-07  -5.82608e-08       0.00000       0.00000       0.00000       0.00000       0.00000       0.00000       4.10268       4.61293       5.04537       5.67619       4.82374       4.10142       3.88422       3.26757       2.29149       1.79754       1.40259      0.947131      0.597896      0.379193      0.254836      0.149785     0.0795219     0.0418193     0.0210301     0.0111762    0.00521228    0.00225438   0.000814506   0.000288565   8.70084e-05   2.49669e-05   6.91753e-06   1.59773e-06   2.94036e-07   4.09562e-08       0.00000       0.00000       0.00000       0.00000       0.00000       0.00000
  15  19 3470.3638    2.9635  2.5254 11.9448 -0.0007      0.505989  0.0629   0.0416   0.1097    0.0832   0.0000      0.274248   437.9818       16.8855       22.9761      -3.03531      -4.98793      -9.05825     -0.841729      -2.32333    -0.0861770      -1.76804     -0.296152     -0.376562      0.669672     -0.263127     -0.106436     -0.172769    -0.0397401     0.0335566    -0.0130915   0.000144650    0.00554002   -0.00188176   0.000439556  -0.000247237  -2.90814e-05  -5.83867e-05  -9.51300e-06  -1.82671e-06   4.32370e-07  -1.30920e-08       0.00000       0.00000       0.00000       0.00000       0.00000       0.00000       4.54825       5.85455       5.92135       6.20757       5.81063       5.14901       4.40342       3.48131       2.92384       2.10453       1.57057       1.05518      0.716060      0.470948      0.280689      0.163242     0.0939658     0.0507950     0.0256253     0.0112567    0.00545081    0.00216115   0.000902684   0.000315637   0.000108281   3.40660e-05   8.94670e-06   1.99965e-06   4.15610e-07   5.35010e-08       0.00000       0.00000       0.00000       0.00000       0.00000       0.00000
  15  20 3611.7259    2.5894  3.6771 11.3004 -0.0000      0.461029  0.0768   0.0295   0.1320    0.0707   0.0000      0.159440   440.0118       14.8321       30.1148      0.926580      -15.0464       4.93978       7.13743      -1.88178       2.38752      0.410285      -1.78090      -1.21741      0.878044     -0.248876     0.0722723     0.0540440      0.157860   -0.00906177     0.0133355    -0.0295410    0.00281211    0.00488914   -0.00120738   0.000235366  -0.000148635  -6.86043e-05   8.44096e-06   1.09915e-06  -3.32389e-07  -6.15132e-08       0.00000       0.00000       0.00000       0.00000       0.00000       0.00000       5.66793       7.12379       7.17974       7.32030       6.82295       6.52454       5.49249       4.44646       3.40545       2.62069       1.88142       1.37648      0.925189      0.594569      0.358643      0.200006      0.112806     0.0598026     0.0296681     0.0137772    0.00638389    0.00267675    0.00106294   0.000391603   0.000134757   3.99044e-05   1.06815e-05   2.53325e-06   4.56954e-07   6.38253e-08       0.00000       0.00000       0.00000       0.00000       0.00000       0.00000
  15  21 3753.1394    2.0804  5.2409 10.9303 -0.0018      0.589864  0.0957   0.0210   0.1730    0.0537   0.0000      0.111637   438.7673       32.8897       12.7263      -9.06784      0.879112      -5.76661       7.75310      -13.6926      0.822978       1.20709     -0.558985      -1.03909    -0.0382538      0.406508     -0.231316      0.186081      0.427464     0.0575216    -0.0162662    0.00449885   -0.00232880    0.00423765   0.000763483   0.000354586  -0.000143117  -3.44599e-05  -2.98598e-09  -2.59777e-06   2.18856e-07  -1.70429e-07       0.00000       0.00000       0.00000       0.00000       0.00000       0.00000       6.85045       8.84244       9.06264       9.26366       8.72695       7.73351       6.64345       5.43708       4.42315       3.31468       2.34417       1.65414       1.09647      0.693914      0.428451      0.252221      0.142970     0.0746583     0.0390795     0.0178455    0.00831768    0.00326361    0.00136752   0.000492155   0.000171103   5.09357e-05   1.37038e-05   3.23776e-06   6.21678e-07   8.00585e-08       0.00000       0.00000       0.00000       0.00000       0.00000       0.00000
  15  22 3894.9603    1.7842  7.1617 10.4969 -0.0036      0.438493  0.1165   0.0158   0.2142    0.0480   0.0000     0.0834003   459.9588       28.3141       11.3236       32.4004       2.89254      -16.1589       21.7725       2.12689      -9.64446       1.46310      -5.37585       2.00573     -0.976420       1.10352      0.196757     -0.268003      0.212355      0.210307    -0.0686367    -0.0173265   -0.00231004    0.00259234   0.000174548  -0.000225946  -0.000358254  -9.55896e-06   4.10388e-06  -2.89765e-06  -7.97633e-07  -1.02660e-09       0.00000       0.00000       0.00000       0.00000       0.00000       0.00000       7.90958       10.0317       10.5032       10.7693       9.95945       9.00000       7.85420       6.43252       5.11105       3.81849       2.83001       1.95318       1.33037      0.827930      0.522599      0.304499      0.174138     0.0873727     0.0473110     0.0225526     0.0102044    0.00424896    0.00175110   0.000611875   0.000212659   6.17715e-05   1.71607e-05   3.83112e-06   7.34091e-07   9.55641e-08       0.00000       0.00000       0.00000       0.00000       0.00000       0.00000
  15  23 4036.5594    1.5211  9.2117 10.2152 -0.0003      0.303872  0.1478   0.0129   0.2603    0.0455   0.0000     0.0700154   443.8496       44.2952       8.40956      -8.23287      -6.41730      -17.5998       7.31640      -11.7578       1.31249       2.60756      0.724051      -2.76086      -1.01327     0.0251115      0.779182     -0.670513    -0.0311756    -0.0190025    -0.0615327    -0.0152942   -0.00949165   -0.00354956    0.00345829    0.00117443   0.000314840  -0.000136249  -2.61716e-05   1.03738e-05  -4.62506e-08   9.82769e-08       0.00000       0.00000       0.00000       0.00000       0.00000       0.00000       9.46493       12.4382       12.6969       13.2252       12.2422       11.1447       9.48602       7.75733       6.14904       4.60057       3.38616       2.38108       1.58829       1.01799      0.634486      0.365835      0.206772      0.109341     0.0560274     0.0261153     0.0123879    0.00504020    0.00204204   0.000734672   0.000254683   7.65265e-05   2.07433e-05   4.76663e-06   9.12474e-07   1.21893e-07       0.00000       0.00000       0.00000       0.00000       0.00000       0.00000
  15  25 4319.8475    1.0821 13.3328 10.0097 -0.0009      0.111357  0.2371   0.0091   0.3904    0.0355   0.0000     0.0741210   415.8436       13.7444       10.2502      -26.9639      -13.0445       7.78266       14.1285      -25.2724     0.0714894      -1.74867       8.18588       3.11081       1.71940      -3.53964      0.215705       1.17597      0.129926     -0.426263    0.00672035     0.0753094    0.00424521   -0.00316846   -0.00172712  -0.000270776  -0.000218283  -8.34132e-05   3.31169e-05  -3.73795e-06  -2.79348e-06  -6.81138e-08       0.00000       0.00000       0.00000       0.00000       0.00000       0.00000       13.1367       17.5671       18.2141       18.3051       17.6042       15.7626       13.5478       11.0287       8.93984       6.60259       5.00002       3.38451       2.32478       1.49997      0.919115      0.545918      0.304714      0.166119     0.0819688     0.0402446     0.0176892    0.00782878    0.00302146    0.00113628   0.000376509   0.000118436   3.21669e-05   7.15402e-06   1.38767e-06   1.73563e-07       0.00000       0.00000       0.00000       0.00000       0.00000       0.00000
  16  10 2228.4949    0.8959  0.9025  9.6403 -0.0075       5.33029  0.0318   0.0189   0.0613    0.1338   0.0000      0.875472   438.8405     -0.197063       9.04172      -3.34839     -0.487741      -5.19649      -1.43405       2.75216      -1.76149       2.05981      0.131427     -0.198205     0.0408643      0.145124     -0.109804     -0.129830      0.120316    -0.0891620     0.0185600   0.000173739    0.00114054   -0.00157309   0.000483643  -0.000743925   4.62382e-06  -2.08427e-05  -7.40521e-06  -1.29633e-05   7.85097e-07   3.25517e-07   3.95599e-09  -6.09902e-09       0.00000       0.00000       0.00000       0.00000       2.30853       3.02561       3.16769       3.21283       3.12037       2.86514       2.37377       1.89713       1.50744       1.20654      0.916401      0.614576      0.412964      0.279410      0.180397      0.117147     0.0675231     0.0388017     0.0196661    0.00969245    0.00473507    0.00202630   0.000966475   0.000378864   0.000149910   5.22084e-05   1.65914e-05   5.20390e-06   1.33097e-06   2.90815e-07   5.29319e-08   6.90134e-09       0.00000       0.00000       0.00000       0.00000
  16  11 2372.8477    1.3056  0.9047 10.5646 -0.0008       6.25102  0.0335   0.0274   0.0582    0.1088   0.0000      0.873035   439.1394       5.40763       12.4699     -0.130556      -6.17725      -2.15498     -0.221222     -0.852857       1.59278     -0.782421      0.589037     -0.421798      0.130503      0.146034     0.0253166     -0.256005    -0.0381391    -0.0288450     0.0165608   0.000602614   -0.00428709  -0.000299717   0.000182871  -0.000164882  -3.84166e-05   1.90440e-05  -1.33573e-05  -1.94783e-06  -1.39271e-07  -2.69751e-07   4.80021e-08   6.57334e-09       0.00000       0.00000       0.00000       0.00000       2.45619       3.22364       3.63895       3.47693       3.32514       3.07328       2.44039       2.15995       1.61307       1.27670      0.907108      0.639472      0.478529      0.296872      0.183778      0.122438     0.0630875     0.0377687     0.0216604    0.00985882    0.00513804    0.00238588   0.000990498   0.000375089   0.000171052   5.94631e-05   1.82696e-05   5.81495e-06   1.55012e-06   3.29181e-07   5.22971e-08   7.10259e-09       0.00000       0.00000       0.00000       0.00000
  16  12 2514.9921    1.7405  1.0873 11.0191  0.0017       4.01536  0.0376   0.0345   0.0656    0.1295   0.0000      0.827341   436.8440      -1.11145       8.88569       5.03517      -5.15512       2.89135     0.0831285      -4.13656     -0.384962     -0.583041      -1.14335     -0.290032    -0.0483192      0.184815     -0.155502     0.0456992      0.114009    -0.0140739    0.00397145  -8.20384e-06    0.00206282  -0.000197858   -0.00131318  -0.000376701  -4.88745e-05  -6.37522e-05   1.18507e-05  -5.48488e-06   8.07549e-08   3.34382e-07  -1.42015e-08  -3.87912e-09       0.00000       0.00000       0.00000       0.00000       2.92494       3.64287       3.69045       3.79149       3.72428       3.31438       2.72447       2.30570       1.94048       1.45642       1.14337      0.744892      0.510251      0.325576      0.216780      0.134625     0.0817788     0.0450898     0.0230419     0.0120416    0.00555050    0.00253479    0.00104772   0.000437298   0.000153427   5.64835e-05   1.83607e-05   5.57831e-06   1.50459e-06   2.97648e-07   5.93289e-08   7.27047e-09       0.00000       0.00000       0.00000       0.00000
  16  15 2942.0275    3.3998  0.9674 12.1252 -0.0067      0.868789  0.0310   0.0697   0.0580    0.1742   0.0000      0.668848   439.5858       8.34261       16.2909      -4.79040       1.38147      -2.64741       6.09622      -2.99128      -1.32929      -3.43820   -0.00315517     -0.505208      0.974564    -0.0289706     -0.181434    -0.0239946    0.00424164    -0.0116299    -0.0347623    0.00747308  -0.000639137    0.00129963   0.000381379   0.000119790  -0.000155105   5.52149e-05   2.37104e-05   1.30736e-07   1.01817e-06   2.82420e-07   3.70562e-08  -2.40936e-09       0.00000       0.00000       0.00000       0.00000       2.33965       3.01978       3.09552       3.15472       3.07322       2.78792       2.44510       1.93465       1.54146       1.16320      0.851066      0.651923      0.437483      0.311152      0.193130      0.109659     0.0685561     0.0355539     0.0202552     0.0100508    0.00473594    0.00225228   0.000922634   0.000404108   0.000147541   4.88864e-05   1.81638e-05   4.96617e-06   1.23702e-06   2.98736e-07   5.48774e-08   6.96076e-09       0.00000       0.00000       0.00000       0.00000
  16  16 3083.7669    3.9917  1.1161 12.3711 -0.0018       1.60591  0.0437   0.0790   0.0656    0.2169   0.0000      0.744937   441.0023       14.9227       8.26827       1.24452      -1.69719      -3.07037       1.86976      -1.49487      -2.49501     -0.417320     -0.332364      0.539987     -0.586369      0.229465      0.191760     0.0924864    -0.0431153     0.0501127     0.0178764    0.00397242   -0.00187440   -0.00334012    0.00109060   0.000492521  -7.84405e-05  -2.00817e-05   1.10153e-05  -1.94517e-06  -2.93838e-06   1.19266e-07   9.01992e-09   8.40844e-09       0.00000       0.00000       0.00000       0.00000       3.54505       3.19439       4.99806       5.08726       3.14057       4.27299       4.04751       2.18255       2.22209       2.12817       1.14002      0.792296      0.780862      0.453133      0.207189      0.187829      0.121241     0.0468424     0.0249287     0.0185836    0.00873493    0.00278391    0.00112020   0.000756267   0.000346746   0.000115716   3.03655e-05   6.80212e-06   1.53729e-06   3.00374e-07   5.40968e-08   7.84728e-09       0.00000       0.00000       0.00000       0.00000
  16  17 3225.2462    3.8852  1.3530 12.5446 -0.0065      0.200928  0.0433   0.0722   0.0745    0.1585   0.0000      0.576189   439.9836       15.9915       14.6499       3.83690      -4.19359      -5.63141       2.96158      -5.23571     -0.289993      -2.65288     0.0200340      -1.29173      -1.38972      0.371379     -0.250173    -0.0915340     0.0613172    -0.0270614    -0.0449049    -0.0180788    -0.0114397    0.00409067   1.33426e-05   0.000561680   7.52487e-05  -0.000115816  -3.04852e-05  -4.20681e-06  -6.19056e-07  -3.19642e-07  -1.47397e-08  -2.95750e-09       0.00000       0.00000       0.00000       0.00000       3.12780       3.98888       4.02409       4.08348       3.80945       3.34775       3.17208       2.68569       2.16709       1.68088       1.28316      0.881808      0.592447      0.374250      0.248483      0.146047     0.0844987     0.0489121     0.0253193     0.0128432    0.00618190    0.00296816    0.00131036   0.000525816   0.000188315   6.81664e-05   2.11885e-05   6.11506e-06   1.68827e-06   3.69475e-07   7.25462e-08   8.83861e-09       0.00000       0.00000       0.00000       0.00000
  16  18 3366.7561    3.4097  1.8712 12.2590 -0.0044      0.896682  0.0512   0.0542   0.0904    0.1144   0.0000      0.376759   435.0945       13.2351       12.9150      -1.14125      -4.79596      -6.57863       2.17901      -2.34902      -2.97903      -3.15548    -0.0504212      -3.11467      0.675365      0.511831      0.128323     -0.108251      0.193165     0.0626677    -0.0504508     0.0186793    0.00186272  -0.000423984   -0.00186377   0.000583466  -0.000177140  -5.63463e-05   1.19432e-06  -4.96749e-06   1.62884e-06   8.66728e-08   4.67542e-08  -1.91606e-08       0.00000       0.00000       0.00000       0.00000       3.63982       4.59562       4.59659       4.49312       4.37098       4.11917       3.68868       3.09177       2.49835       1.88597       1.41108       1.04318      0.720403      0.481806      0.298699      0.178548      0.100489     0.0559977     0.0302892     0.0147582    0.00738492    0.00330046    0.00148328   0.000568925   0.000227299   7.81793e-05   2.57747e-05   7.67552e-06   1.97807e-06   4.44575e-07   8.08134e-08   1.01322e-08       0.00000       0.00000       0.00000       0.00000
  16  19 3508.2566    2.9029  2.8373 11.8742 -0.0017      0.304141  0.0686   0.0384   0.1134    0.0794   0.0000      0.239397   439.7231       13.2944       7.96707       7.75309      -4.57856      -11.6712       3.75014      -2.20150     -0.452901      -1.86082      -3.02585      -1.07399      -1.04606      0.225304     -0.626078     -0.179599    -0.0232980     -0.186001     0.0135319    0.00181973    0.00654688   -0.00352940   -0.00184023  -0.000347792   0.000363449   0.000105658   1.35007e-06   3.09318e-06   1.98099e-06   4.78522e-07   9.26733e-08   2.31619e-08       0.00000       0.00000       0.00000       0.00000       4.72182       6.17273       6.08464       6.26838       6.06642       5.39860       4.96750       3.93202       3.23552       2.29993       1.82441       1.31976      0.938905      0.617841      0.386654      0.235325      0.134168     0.0738067     0.0382433     0.0200408     0.0100806    0.00431426    0.00198418   0.000762986   0.000295503   0.000103161   3.33783e-05   1.00594e-05   2.56836e-06   5.70742e-07   1.16557e-07   1.37666e-08       0.00000       0.00000       0.00000       0.00000
  16  20 3650.5221    2.4240  4.4983 11.0623 -0.0022      0.532872  0.0836   0.0250   0.1457    0.0649   0.0000      0.114028   418.4470       20.5668       16.1228      -1.86423      0.558642      -3.76887       4.97407      -15.3931      -1.46130      -5.41240      0.824536     -0.713489      0.660371      -1.30881   0.000238003    -0.0491458      0.124024    -0.0949838     0.0480862     0.0412376   0.000996087   -0.00477987    0.00452124    0.00101958   0.000658471  -0.000280345  -3.98288e-05   1.45852e-05  -5.10976e-06  -8.88283e-08  -1.78536e-07  -9.49651e-09       0.00000       0.00000       0.00000       0.00000       5.50519       7.24888       7.55351       7.72064       7.37816       6.44218       5.85842       4.82058       3.94970       2.91140       2.29353       1.55867       1.12925      0.703921      0.470219      0.282102      0.166408     0.0921918     0.0497409     0.0256666     0.0119877    0.00605253    0.00237736    0.00104750   0.000380261   0.000138794   4.43575e-05   1.28824e-05   3.61809e-06   7.44938e-07   1.48952e-07   1.74020e-08       0.00000       0.00000       0.00000       0.00000
  16  21 3792.4737    2.0393  6.1550 10.6287 -0.0013      0.616765  0.0995   0.0181   0.1855    0.0528   0.0000     0.0890348   447.9338       32.3638      -2.74897       5.96870       6.92689      -6.74128      -14.7576      -6.93678       3.38802      -2.89930      -2.41367       3.50568      -1.12641     -0.516914       1.59064     -0.341698     -0.257737   -0.00788957    -0.0786696    0.00996772    -0.0105900    0.00877824   -0.00313464  -0.000663275    0.00122614  -5.04681e-05  -8.91192e-05  -1.20560e-05   1.36066e-06  -6.17497e-08  -1.50254e-07  -3.25432e-09       0.00000       0.00000       0.00000       0.00000       6.59229       8.36116       9.02926       9.03871       8.57944       7.72253       6.77028       5.79925       4.55353       3.51958       2.64825       1.86981       1.30651      0.833421      0.540514      0.331478      0.190365      0.107562     0.0567533     0.0295514     0.0142786    0.00677117    0.00286998    0.00118607   0.000444972   0.000160555   5.05264e-05   1.50981e-05   4.07808e-06   8.89296e-07   1.58577e-07   1.95796e-08       0.00000       0.00000       0.00000       0.00000
  16  22 3934.2454    1.7485  7.6162 10.4019 -0.0011      0.328989  0.1187   0.0145   0.2167    0.0465   0.0000     0.0770954   429.0807       29.3775       16.7736      -18.3125       14.6796      -7.32430      -9.87156      -3.07583      0.922186      -2.05644      -2.13620       2.21824     -0.571162       2.10007      0.140404     -0.268686     -0.608905    -0.0413437     0.0795337     0.0712314    -0.0250680   0.000419393   -0.00333062   0.000176962  -0.000537935  -0.000321785   6.55307e-05   1.50570e-05  -9.32832e-06   6.36189e-07   1.23885e-08  -1.73643e-08       0.00000       0.00000       0.00000       0.00000       7.77130       9.87538       10.4533       10.3756       10.0852       8.78238       7.94578       6.54771       5.45761       4.20286       3.08637       2.19603       1.47411      0.989421      0.619055      0.375335      0.223669      0.125586     0.0667005     0.0347101     0.0164030    0.00754799    0.00324413    0.00136070   0.000503364   0.000180036   5.87875e-05   1.72070e-05   4.43488e-06   1.02553e-06   1.88150e-07   2.15230e-08       0.00000       0.00000       0.00000       0.00000
  16  23 4076.1210    1.4371  9.9191 10.2565 -0.0021      0.295451  0.1555   0.0118   0.2775    0.0397   0.0000     0.0683101   450.7777       26.5604       38.0925      -31.0802       1.41063      -21.6823       10.9172      -20.9699      -13.5728       3.46637       7.91218      -4.61455      -2.67493      0.715156     -0.280323    -0.0649096     -0.220302      0.451057    -0.0335431     -0.122844     0.0129512     0.0109140  -0.000793154   -0.00222658  -0.000258718  -3.58520e-05  -0.000148875  -5.20311e-05  -7.95456e-07  -1.98577e-06  -9.50011e-08   8.54559e-09       0.00000       0.00000       0.00000       0.00000       9.15331       11.9114       12.7149       12.8531       12.0867       11.0397       9.74507       7.96972       6.56079       4.98823       3.72400       2.71085       1.86106       1.21414      0.783030      0.487777      0.282082      0.158804     0.0834339     0.0437294     0.0211729    0.00992550    0.00424086    0.00175012   0.000665692   0.000243907   7.79077e-05   2.28444e-05   5.82670e-06   1.30184e-06   2.39480e-07   2.91620e-08       0.00000       0.00000       0.00000       0.00000
  16  24 4218.7255    1.2300 12.9678 10.0865 -0.0042      0.219891  0.2074   0.0096   0.3599    0.0362   0.0000     0.0645472   426.6577       3.59248       43.9750      -17.4173      -1.53080     -0.404978       8.35342       5.19166       5.97538      -18.9683      -3.39842       5.37671      -1.18316      -3.47781     -0.214368       1.00071      0.351178      0.126521    -0.0344086    -0.0187934     0.0139974   -0.00190245    -0.0165198   -0.00116753   0.000721089  -0.000455217   5.94683e-06  -5.36201e-05  -1.40857e-05   3.40181e-06   3.87602e-08  -4.31372e-08       0.00000       0.00000       0.00000       0.00000       11.1798       14.5499       15.4935       15.5909       15.2289       13.4390       11.9974       9.95210       8.08629       6.27965       4.63792       3.39049       2.32686       1.55591      0.997106      0.614064      0.360444      0.206026      0.109669     0.0575691     0.0275598     0.0130682    0.00554289    0.00232104   0.000860604   0.000312019   9.97814e-05   2.92376e-05   7.54863e-06   1.71352e-06   3.04958e-07   3.62390e-08       0.00000       0.00000       0.00000       0.00000
  16  25 4360.8928    1.0479 15.2354 10.0010  0.0012      0.115022  0.2766   0.0080   0.4397    0.0321   0.0000     0.0683413   432.3577       53.1258       4.63028      -5.92938      -17.0659      -16.2177      -6.71086       12.2246      -6.27559       8.08180      -9.80742      -1.61616     -0.454434       1.84569      0.827172      0.280431     -0.214960      0.642950     -0.219434     0.0760883     0.0186064    0.00332490    0.00713824   -0.00229820   -0.00193668   0.000339795   9.54900e-05   5.44302e-06  -2.26454e-06   2.30615e-06   1.68450e-07   9.86440e-08       0.00000       0.00000       0.00000       0.00000       13.9655       18.6726       19.3012       19.6508       18.7069       16.8376       15.2113       12.4376       10.2745       7.83306       6.02166       4.21742       2.91471       1.95869       1.24172      0.769787      0.444664      0.256151      0.136506     0.0693752     0.0336307     0.0157714    0.00691824    0.00283483    0.00108196   0.000383753   0.000122057   3.67949e-05   9.41290e-06   2.07729e-06   3.90575e-07   4.67154e-08       0.00000       0.00000       0.00000       0.00000
  16  26 4504.4534    0.8525 17.5135  9.9495 -0.0039      0.347079  0.3529   0.0067   0.5219    0.0275   0.0000     0.0813838   403.5512       48.6299       56.2146      -21.8584      -2.32508     -0.939005       27.2509      -21.3961      -9.72039       16.9629      -15.6760       6.37071      0.701609      -1.46893      -1.00609     -0.368682      0.423320     0.0501359     -0.381334    -0.0780685     0.0232215    0.00346650   -0.00253094   -0.00400737   -0.00191073  -0.000374484  -6.90461e-05   0.000113456   7.62259e-07  -6.96501e-07   3.18912e-07  -6.72039e-08       0.00000       0.00000       0.00000       0.00000       16.5096       21.1528       22.8958       23.2278       21.9860       20.0082       17.5849       14.5852       11.8204       9.05692       6.84095       4.97841       3.43464       2.31947       1.48809      0.913681      0.541359      0.306180      0.167528     0.0846091     0.0430186     0.0191068    0.00881758    0.00343176    0.00134829   0.000464571   0.000152032   4.38307e-05   1.10894e-05   2.42211e-06   4.29141e-07   5.21551e-08       0.00000       0.00000       0.00000       0.00000
  17   9 2113.0365    0.7195  0.7040  9.6203 -0.0045       4.32748  0.0296   0.0171   0.0486    0.0926   0.0000       1.03432   438.5606      0.631356       11.0990    -0.0604405      -1.23802     -0.262670      0.604176      -4.01563     -0.906885       1.44110     -0.579265     -0.985603      0.801880     -0.484097      0.287551   -0.00589958      0.109732    -0.0734531    -0.0444360    -0.0112872     0.0120846   -0.00526412   0.000565006    0.00109504  -0.000551568   9.90035e-06   5.87067e-06   1.75570e-05  -1.00849e-05  -1.10052e-06   3.93647e-07   9.16836e-08   7.89306e-09   2.54717e-09       0.00000       0.00000       2.15641       2.78141       2.80088       2.97885       2.75419       2.70861       2.36799       1.98291       1.53226       1.16725      0.950587      0.654613      0.522744      0.343356      0.225676      0.143339     0.0871997     0.0501132     0.0265233     0.0145940    0.00734631    0.00374045    0.00164960   0.000763470   0.000311446   0.000130327   4.61844e-05   1.56115e-05   4.66430e-06   1.39024e-06   3.63291e-07   6.94907e-08   1.36918e-08   1.80482e-09       0.00000       0.00000
  17  10 2260.4264    1.0432  0.7509 10.0885 -0.0003       2.49933  0.0287   0.0235   0.0534    0.1023   0.0000      0.889831   436.0725       2.89140       19.0235      -2.32690      -4.33593     -0.984598      0.282153    0.00106953     -0.396117      0.966609     -0.153143      0.233113      0.524230      0.147731     -0.401876     0.0669159     0.0150705     0.0275490    -0.0152166   -0.00843780    0.00322461    0.00214273   -0.00114731   0.000680328  -0.000419888  -1.62142e-05   5.86127e-06   9.83421e-06  -3.32622e-06  -1.27519e-06  -6.73656e-07  -5.64350e-08   1.45596e-08   2.02483e-10       0.00000       0.00000       2.13053       2.77379       2.74381       2.81236       2.68790       2.40148       2.18491       1.94323       1.68652       1.36466      0.945240      0.692938      0.515431      0.335618      0.238624      0.120578     0.0790080     0.0469489     0.0258680     0.0156611    0.00783069    0.00377841    0.00173106   0.000701782   0.000324272   0.000121540   4.18501e-05   1.63427e-05   4.95897e-06   1.19171e-06   3.61194e-07   7.58709e-08   1.36868e-08   1.74433e-09       0.00000       0.00000
  17  11 2405.1639    1.4072  0.8600 10.6982  0.0014       1.85809  0.0311   0.0294   0.0539    0.1127   0.0000      0.821521   439.1751       2.34782       5.00499       2.15783      0.719992      -3.04808      -2.21982      -2.17273       1.61174      0.711930    -0.0506722      -1.23013     -0.506297      0.652694      0.140687    -0.0880181    -0.0459619    -0.0605171    -0.0121702   -0.00225797    0.00670627   -0.00649566   -0.00518215   0.000665637   0.000115780  -0.000116018  -3.88054e-06   2.15668e-06  -5.86842e-06   8.09427e-07   3.48448e-07  -2.42901e-08  -1.07192e-08  -1.17150e-09       0.00000       0.00000       2.15785       2.79582       2.81552       3.01964       2.90332       2.67704       2.24868       1.96838       1.52191       1.28748      0.923052      0.709176      0.480522      0.319185      0.225947      0.134852     0.0873528     0.0509402     0.0279239     0.0153209    0.00757063    0.00367404    0.00179496   0.000721615   0.000325698   0.000121130   4.33432e-05   1.57629e-05   4.94697e-06   1.29428e-06   3.60339e-07   8.02554e-08   1.28070e-08   1.83470e-09       0.00000       0.00000
  17  12 2548.2009    1.8236  1.0850 11.1148 -0.0083       2.12118  0.0422   0.0353   0.0654    0.1288   0.0000      0.786971   434.8962       7.78409       8.56817      0.595838      -1.17522      -4.67226       2.54120     -0.207006      -1.78356       1.31601      0.471869     -0.784017      0.301781      0.693953    -0.0388025      0.317470    -0.0988534     0.0224409    0.00926483     0.0142357    0.00496344   -0.00278580   -0.00350517   0.000856045  -1.60876e-05  -0.000245578   6.54552e-05  -9.98901e-06   1.71976e-07   6.78182e-07   5.16497e-08  -8.93484e-08  -1.15881e-08   1.47414e-09       0.00000       0.00000       3.04579       3.82145       3.78723       4.37337       3.26509       3.14918       2.95944       3.06249       2.23528       1.95876       1.52467       1.07749      0.628562      0.489621      0.297601      0.194138     0.0889598     0.0668879     0.0373244     0.0222698    0.00864588    0.00505937    0.00242015    0.00125653   0.000481599   0.000197412   5.68035e-05   2.15440e-05   5.34638e-06   2.00208e-06   4.08941e-07   1.04595e-07   1.50995e-08   2.72324e-09       0.00000       0.00000
  17  14 2834.5167    2.9605  0.9298 12.2388 -0.0018       1.14050  0.0324   0.0602   0.0570    0.1164   0.0000      0.830592   438.0121       4.71796       14.4343      -3.67632      -6.69353      -3.40048      -2.12543      -4.96629      0.567270     -0.305683     -0.788074      0.410501     -0.534381      0.261297    0.00613682      0.235226    -0.0708687     0.0935444   -0.00227377    -0.0115954   -0.00807452    0.00100470  -0.000539207   -0.00148760  -0.000101419   0.000297392   6.40411e-05  -1.62498e-05  -4.45399e-06   2.91208e-06  -1.93548e-07   2.69843e-09   1.36970e-08  -5.83581e-10       0.00000       0.00000       2.29726       2.72287       2.90010       3.13514       3.09799       2.69704       2.22296       2.06183       1.66910       1.38162      0.906696      0.691550      0.505508      0.367073      0.233406      0.136761     0.0816095     0.0482911     0.0303678     0.0173206    0.00849999    0.00411826    0.00187965   0.000772155   0.000317778   0.000128151   4.54902e-05   1.55472e-05   4.94924e-06   1.35580e-06   3.49448e-07   8.14298e-08   1.21598e-08   1.65066e-09       0.00000       0.00000
  17  15 2977.4173    3.5707  1.0289 12.3684 -0.0037      0.555271  0.0373   0.0685   0.0583    0.1483   0.0000      0.697862   442.0466       12.5912       11.9886     -0.271270    -0.0585792       3.64500      -3.24471      -1.45845      -1.49419      -2.82344     -0.638546     -0.823710      0.108039      0.249968     -0.155863     0.0300855     -0.252322    -0.0174247     0.0458146     0.0141879  -1.74590e-05    0.00133097    0.00333606  -0.000349334  -0.000714032  -0.000112020   1.64434e-05   1.51101e-05   1.89220e-07  -2.01094e-06   1.63757e-08   4.49519e-08   1.92193e-09  -2.91912e-09       0.00000       0.00000       2.60415       3.26942       3.06403       3.39995       3.46722       3.06442       2.64958       2.08351       1.86401       1.51286       1.17369      0.833692      0.529506      0.377536      0.244645      0.165236      0.104057     0.0610831     0.0360965     0.0182159    0.00914897    0.00412983    0.00200898   0.000818021   0.000357280   0.000130318   5.00262e-05   1.55853e-05   5.30937e-06   1.50840e-06   3.51079e-07   8.40795e-08   1.60124e-08   1.95022e-09       0.00000       0.00000
  17  16 3119.6987    3.7717  1.2006 12.6575 -0.0049       1.82966  0.0506   0.0703   0.0640    0.1446   0.0000      0.685225   438.5432       8.68389       10.6795      -2.71874     -0.230554      -3.47092     -0.409968      -3.20401     -0.552444      -3.48578     -0.322054       1.13011     -0.383564    -0.0889412     -0.164600      0.187503     -0.102793   -0.00994864    -0.0327653   0.000895170    0.00757181    0.00711629  -0.000912563   -0.00143862  -0.000507151  -0.000100366  -6.57647e-06   4.89336e-06   2.72707e-06  -2.49467e-06  -6.00060e-07  -8.58984e-08   2.90309e-09  -1.16095e-09       0.00000       0.00000       3.96015       5.08730       4.89079       4.14738       3.34428       3.19221       3.51470       3.54322       3.28336       2.67048       2.03217       1.35970      0.844950      0.522780      0.309222      0.182375      0.102956     0.0614174     0.0325187     0.0177883    0.00885141    0.00433597    0.00202776   0.000913403   0.000386936   0.000146835   5.21192e-05   1.89697e-05   5.79652e-06   1.71965e-06   4.16979e-07   8.86618e-08   1.73468e-08   2.08092e-09       0.00000       0.00000
  17  17 3261.8166    3.6584  1.6962 12.0114 -0.0019       1.29973  0.0486   0.0569   0.0820    0.1441   0.0000      0.412933   438.4828       22.3480       14.8473      -1.09357      -5.60152      -6.43111      -5.64753      -3.20408       1.81087      0.617279      -3.93339      -1.65814      0.452236     0.0372458     -0.233052    -0.0218224      0.119004     0.0281376     0.0252616    0.00397313    0.00301891   -0.00224842   0.000681873    0.00133892  -0.000282508  -0.000216383   5.86640e-05   2.13847e-05   1.18420e-06  -5.15242e-07  -7.81025e-09  -1.12631e-07  -1.29418e-08   2.89147e-09       0.00000       0.00000       2.70290       4.36693       3.93711       4.61438       4.03298       3.92263       3.40319       2.79982       2.36022       1.70524       1.44060      0.975462      0.730573      0.481316      0.328644      0.207315      0.121883     0.0755601     0.0404534     0.0230326     0.0111141    0.00578026    0.00262934    0.00124009   0.000497309   0.000205421   7.14549e-05   2.63103e-05   7.83125e-06   2.35979e-06   6.08007e-07   1.25278e-07   2.62328e-08   3.52744e-09       0.00000       0.00000
  17  18 3403.9131    3.3037  2.3398 11.7299 -0.0025       1.04830  0.0529   0.0453   0.1001    0.1214   0.0000      0.279648   440.4566       18.7186       7.49760      -2.55695       3.07692     -0.704723      0.568366      -4.88864       1.64935      -3.69159       2.33735      0.901832      -1.69821     -0.136274     -0.322415      0.190188    -0.0409980      0.103039     0.0937380    0.00504400    -0.0123877   -0.00550424  -0.000592563  -0.000499340   0.000192502  -2.78920e-05  -0.000209083   8.12015e-06   1.90366e-06  -4.14363e-06  -1.53076e-08  -2.51120e-08  -2.71386e-08   1.70195e-10       0.00000       0.00000       3.47442       4.50035       4.53472       4.74468       4.56630       4.17933       3.59223       3.14101       2.60020       2.09001       1.53834       1.13862      0.787358      0.533967      0.353102      0.219660      0.134293     0.0776265     0.0460300     0.0239607     0.0122299    0.00582640    0.00277833    0.00117905   0.000491491   0.000190166   7.28861e-05   2.42344e-05   8.04978e-06   2.20761e-06   5.64596e-07   1.26523e-07   2.16337e-08   2.80522e-09       0.00000       0.00000
  17  19 3545.9469    2.7546  3.2123 11.5156 -0.0048      0.464279  0.0686   0.0335   0.1190    0.0817   0.0000      0.194502   435.1873       13.8766       15.5745      0.446987      -4.15242      -13.5667       2.23047      -2.60013      -2.44653      -6.36295       2.80489      -2.48067    -0.0489267     -0.682441      0.192685     -0.157980   -0.00301276     0.0529636    -0.0740594     0.0499556    0.00525323    0.00309173    0.00220155   -0.00358096   0.000180056   0.000186908   4.55580e-05  -1.12648e-05  -2.16102e-05  -2.60126e-06   1.20651e-07   4.88263e-08   2.10366e-08   1.95179e-09       0.00000       0.00000       4.61882       5.77721       6.27736       6.27796       5.78719       5.30380       4.74093       4.15065       3.40925       2.68467       2.08892       1.45644       1.01536      0.678098      0.446638      0.274592      0.171147     0.0974136     0.0559344     0.0297110     0.0152239    0.00735341    0.00360442    0.00153817   0.000678573   0.000259270   9.51315e-05   3.13836e-05   1.02386e-05   2.85192e-06   7.29367e-07   1.44704e-07   2.58410e-08   3.14195e-09       0.00000       0.00000
  17  20 3688.2281    2.3464  4.7194 10.8643 -0.0016      0.333486  0.0821   0.0224   0.1470    0.0653   0.0000      0.109380   431.1557       35.6223       15.6072      -8.96004       3.04670      -6.37679      -2.01327       1.93529     -0.458390      -2.50245       1.27258      -1.42678      0.719729     -0.240765     0.0622608      0.255687     -0.138067      0.268850  -0.000445481     0.0142912     0.0180730   -0.00194550   -0.00130058   -0.00160478   -0.00114482  -0.000347763   0.000267051   2.93079e-05  -8.52157e-06   3.93385e-07   9.73688e-07  -9.02616e-08  -3.14788e-08   2.72246e-09       0.00000       0.00000       5.14984       6.66357       7.03756       7.12240       6.95423       6.23569       5.54422       4.76138       3.89679       3.03581       2.28713       1.68051       1.20574      0.815453      0.533700      0.334327      0.201699      0.118047     0.0662855     0.0359695     0.0183554    0.00940542    0.00405772    0.00195889   0.000742466   0.000313448   0.000111180   3.91300e-05   1.21789e-05   3.51083e-06   9.04645e-07   1.96530e-07   3.44271e-08   4.07849e-09       0.00000       0.00000
  17  21 3831.1059    1.9601  6.4864 10.5148 -0.0016      0.562528  0.1028   0.0166   0.1850    0.0513   0.0000     0.0813706   436.3328       16.9206      -15.1842      -1.31965       9.62977     -0.523845      -1.46377      -2.47873       12.8968      -1.91190     -0.793246     -0.891324      0.802432     -0.979005     -0.269256     -0.543150     0.0257426     0.0179271     0.0196330     0.0506132   -0.00535489    -0.0184615    0.00337267    0.00194253  -0.000317428  -0.000622472  -7.15852e-05   7.86611e-05   3.24618e-06  -9.23885e-07   1.11653e-06   3.34061e-07  -1.34990e-08  -9.06126e-10       0.00000       0.00000       6.36689       8.20154       8.51174       8.83993       8.63006       7.78640       6.74364       5.73591       4.81301       3.68265       2.85362       1.99049       1.50335      0.976252      0.666685      0.407883      0.250586      0.147031     0.0841664     0.0453033     0.0234263     0.0114338    0.00521673    0.00232606   0.000946350   0.000373687   0.000138670   4.75400e-05   1.48653e-05   4.17920e-06   1.12959e-06   2.24545e-07   4.22885e-08   5.03950e-09       0.00000       0.00000
  17  22 3973.2159    1.6382  8.3746 10.3068 -0.0030      0.375026  0.1278   0.0132   0.2294    0.0433   0.0000     0.0714084   427.6503       22.4951       5.65851      -45.6202       23.9257       7.75362       6.27102      -23.1329       11.1256      -10.8961      -1.75028      -1.55052      0.244714      -2.37867      0.161291      0.907036     -0.407447     0.0457644      0.125265    -0.0221821     0.0134213    -0.0153494   0.000576818    0.00280349   -0.00115734  -0.000321320  -0.000121757  -0.000101113   7.30168e-06  -1.01477e-06  -2.76956e-06   1.62983e-07   8.06723e-08  -4.97712e-09       0.00000       0.00000       7.47457       9.38546       10.1009       10.4128       10.1242       9.12431       8.09063       6.70715       5.74849       4.44481       3.29731       2.40971       1.78218       1.20394      0.797813      0.495475      0.297871      0.176026      0.102186     0.0561711     0.0283066     0.0140073    0.00650669    0.00281517    0.00116111   0.000467626   0.000173696   6.00839e-05   1.85535e-05   5.18886e-06   1.32965e-06   2.83690e-07   5.11404e-08   5.85534e-09       0.00000       0.00000
  17  23 4115.8080    1.3966 10.6781 10.1973 -0.0020      0.273501  0.1649   0.0111   0.2891    0.0380   0.0000     0.0652304   437.3660       23.6051       24.6517       13.6456      -4.85142       9.96548       3.14980      -8.08437       4.13052      -5.93826      -10.7188       2.09211      -2.87450     -0.953969      -1.64698     -0.103591     -0.862595    -0.0441991      0.235605     0.0938410    -0.0173239    -0.0150198    0.00249736    0.00970159   0.000220723   -0.00131836  -0.000326366  -2.76571e-06  -3.02886e-06   8.63935e-06   1.93605e-06   2.21546e-07  -3.40402e-09   4.21320e-09       0.00000       0.00000       9.15260       11.8704       12.8052       12.5162       12.4179       11.1607       9.96667       8.57264       7.05379       5.52117       4.32891       3.08679       2.17896       1.45804      0.965920      0.610014      0.378720      0.218269      0.122754     0.0655337     0.0335383     0.0167988    0.00764260    0.00353255    0.00143030   0.000582528   0.000210298   7.21351e-05   2.32508e-05   6.69038e-06   1.72657e-06   3.62727e-07   6.35710e-08   7.17748e-09       0.00000       0.00000
  17  24 4258.8551    1.1620 13.2255 10.0447 -0.0028      0.223397  0.2209   0.0089   0.3610    0.0345   0.0000     0.0641309   431.9016       26.2712       18.5075      -8.01565       40.6663      -3.95002      -10.9438      -9.45913       21.2678     -0.187914       2.58159      -5.30223     0.0391974     -0.901779      0.572370       2.09317      0.241635     -0.209001      0.158505   -0.00610391     0.0150434    -0.0216805    -0.0114035    0.00279286  -0.000862571   -0.00159497  -1.83560e-05   0.000275797  -4.95013e-06  -2.90032e-06  -1.99439e-06  -1.70095e-07  -1.11372e-07   1.98028e-08       0.00000       0.00000       11.2438       14.7045       15.9502       16.1330       15.8531       14.3475       12.3326       10.6154       8.54988       6.80599       5.12133       3.81075       2.65538       1.83731       1.23506      0.764686      0.481803      0.281633      0.159855     0.0870451     0.0447085     0.0222097     0.0101978    0.00464795    0.00191611   0.000765179   0.000274207   9.57485e-05   3.07162e-05   8.48265e-06   2.17454e-06   4.68616e-07   7.75943e-08   9.39136e-09       0.00000       0.00000
  17  25 4402.2000    0.9648 15.6784  9.9923 -0.0034      0.441913  0.2821   0.0075   0.4443    0.0298   0.0000     0.0750443   408.5894       27.3677       46.3166      -8.72865      -21.7922       12.5861       14.7370      -1.64953       6.44878      -1.12848       9.22268       7.85916       2.01356      -8.41493      -1.14329      -1.80240     -0.115947      0.501392     0.0905825     0.0259791     0.0646818     0.0419884   -0.00580813   -0.00754363    0.00531075  -0.000393816  -0.000606277   0.000105469   2.22249e-06  -9.27201e-06  -1.67029e-06   4.38540e-07   1.81268e-07  -1.16612e-08       0.00000       0.00000       13.1791       17.0167       18.7069       18.5267       18.0621       16.3947       14.7923       12.4357       10.2536       8.05230       6.16928       4.53651       3.27622       2.21485       1.45916      0.944498      0.570826      0.337441      0.189128      0.102580     0.0532363     0.0265373     0.0124815    0.00555646    0.00232764   0.000925694   0.000344981   0.000118021   3.63457e-05   1.03738e-05   2.58660e-06   5.46792e-07   9.40166e-08   1.06827e-08       0.00000       0.00000
  18   9 2143.8006    0.7676  0.6544  9.7916 -0.0060       5.21154  0.0248   0.0178   0.0457    0.0847   0.0000      0.987971   440.4102       1.14866       15.2424       1.27810      -1.85372       3.24811       1.77979       2.25765   -0.00945978      -1.51730      -1.44760     -0.904293      0.106970     -0.301642      0.100490    -0.0868157     0.0184691    -0.0174023    0.00109477    0.00522068    0.00435566   -0.00623654   -0.00144305    0.00234882    0.00100493  -0.000461660  -6.14480e-05   2.14795e-06  -1.77497e-05   2.42157e-07  -1.11494e-06  -2.79074e-07   5.06155e-08  -8.96437e-09   3.32169e-09  -2.92105e-11       1.77985       2.23305       2.38726       2.39035       2.37412       2.32443       1.94862       1.64541       1.36166       1.06118      0.862441      0.628854      0.476444      0.304214      0.221102      0.139500     0.0969095     0.0542392     0.0322769     0.0181868    0.00921224    0.00484033    0.00233859    0.00119265   0.000484872   0.000217904   8.27237e-05   3.48595e-05   1.16381e-05   4.07777e-06   1.27330e-06   3.20990e-07   8.65185e-08   1.51445e-08   2.83682e-09   3.41181e-10
  18  10 2291.7720    1.0938  0.8488 10.1798 -0.0086       4.35515  0.0296   0.0227   0.0546    0.1236   0.0000      0.882594   437.1819       5.65549       14.5129      -5.97931      -3.68665      0.152521       6.52659      -2.14348       1.52021     -0.986285      0.422861     -0.857817      0.159865     -0.517800      0.225017   -0.00406788    -0.0467784     0.0235202   -0.00135007    -0.0156372   -0.00301210    -0.0101618   0.000875459   -0.00135659   0.000268838  -0.000412361  -0.000105080  -3.73965e-05  -4.39189e-06  -2.02078e-06  -1.44862e-06   4.39289e-07   3.97163e-08   1.12383e-08  -9.41952e-11   1.25120e-10       2.05325       2.53213       2.53870       2.75525       2.62909       2.52622       2.26670       1.80453       1.58122       1.29384      0.990246      0.710050      0.540570      0.372736      0.246093      0.161404      0.108452     0.0628751     0.0372140     0.0211013     0.0112495    0.00586148    0.00279736    0.00135511   0.000536804   0.000246764   9.73708e-05   4.07983e-05   1.35266e-05   4.40472e-06   1.32815e-06   3.41747e-07   8.64221e-08   1.74227e-08   3.27155e-09   3.95756e-10
  18  11 2437.0357    1.4429  1.0120 10.5682 -0.0044       1.31466  0.0395   0.0281   0.0578    0.1319   0.0000      0.749612   438.2185       6.83697       15.6574      0.355094      -6.51063      -5.91583      -1.50851      -2.94123     -0.824406      0.311606      -1.34745      0.348391     0.0710910     -0.589743     -0.327706    -0.0608016    -0.0366369     0.0113479     0.0830234     0.0150099    -0.0166644    -0.0121949    0.00233813  -0.000239879  -0.000474875   0.000156283  -0.000119103  -4.46636e-05   3.45639e-05   1.06607e-05  -1.02156e-07  -1.82451e-07   5.06470e-08   2.41981e-08  -2.08964e-09   4.31369e-10       2.37494       3.50900       3.33022       3.57798       3.34681       2.98224       3.06463       2.30099       2.19432       1.43304       1.34602      0.891535      0.690176      0.500818      0.315062      0.228955      0.115350     0.0860559     0.0415880     0.0277064     0.0138789    0.00722520    0.00404994    0.00142825   0.000972339   0.000271138   0.000163375   4.86557e-05   1.92527e-05   6.77468e-06   1.61355e-06   5.97390e-07   1.14180e-07   2.51009e-08   5.78054e-09   6.07364e-10
  18  12 2580.9764    1.9605  1.0161 11.3286 -0.0058       1.67016  0.0346   0.0370   0.0570    0.1218   0.0000      0.735801   444.2033       2.62675       11.7823     -0.107191       1.81821      -2.09558      -1.20459      -3.34275     -0.736607      -1.83704     -0.932813    -0.0276399      0.245465    -0.0743319     0.0640041     -0.198303    -0.0654004    -0.0449000    -0.0250814     0.0161213     0.0191110   -0.00137749   -0.00772520  -0.000126495   3.20376e-05  -0.000441074   0.000160150   9.97615e-05  -6.02707e-06   1.97164e-06   1.87861e-06   4.20417e-07  -1.08023e-07  -3.13593e-08   7.17609e-09  -2.84715e-10       2.21889       2.92925       2.93505       3.05310       2.87115       2.68745       2.58242       2.05616       1.80747       1.42524       1.11606      0.792464      0.604086      0.421964      0.276759      0.189876      0.106949     0.0677672     0.0386633     0.0225812     0.0118384    0.00602527    0.00304748    0.00134959   0.000670151   0.000258750   0.000115666   4.31429e-05   1.59648e-05   5.06426e-06   1.38065e-06   4.27358e-07   9.67474e-08   2.08589e-08   4.16042e-09   4.61624e-10
  18  15 3012.4249    3.7103  1.0494 12.5921 -0.0066       2.92964  0.0353   0.0702   0.0583    0.1246   0.0000      0.731297   437.3037       13.3239       11.4624     -0.371439     -0.209528      0.460159      0.628158      -7.44926      -1.15885      -1.19410      -1.71493      0.443091      0.350954     -0.168222     0.0871264      0.326029     -0.100969    -0.0516843    -0.0131203     0.0325555    -0.0151874    -0.0132357   -0.00306427   0.000297644   0.000120013  -0.000151665   8.10559e-06   4.84578e-05   2.04284e-05  -3.51498e-06   1.01204e-06  -1.49130e-07  -1.37437e-07   3.39735e-08   5.85956e-09  -2.01357e-10       2.22867       2.76968       2.87407       3.07954       2.89172       2.73831       2.54085       2.03401       1.62874       1.34502       1.06563      0.748053      0.556056      0.409923      0.272525      0.173733      0.113440     0.0684557     0.0398138     0.0213226     0.0119472    0.00624255    0.00287048    0.00132760   0.000584671   0.000279667   0.000111724   4.35483e-05   1.47677e-05   4.60582e-06   1.42459e-06   3.66113e-07   9.18026e-08   1.93495e-08   3.62278e-09   4.23717e-10
  18  16 3155.1828    3.7766  1.1858 12.7250 -0.0098       2.02952  0.0398   0.0686   0.0617    0.1316   0.0000      0.757805   441.6198       7.81145       12.8764     -0.643674      0.860053      0.858823       3.82818      -3.98891     -0.612131     -0.769882     -0.881507     -0.868623      0.350159   -0.00452872      0.177739     -0.104129      0.130024     0.0182296    0.00372919   -0.00908603    -0.0177636   -0.00464463   5.38591e-05  -0.000447248   -0.00176958  -0.000184595   0.000103592   2.78207e-05   2.41884e-06   1.74972e-06  -9.89295e-07  -4.46857e-09   1.27843e-07  -2.87124e-08  -7.50445e-09  -9.99892e-10       2.58304       3.27992       3.41432       3.58038       3.42639       3.25973       2.92806       2.38311       1.91070       1.52885       1.12769      0.851059      0.664249      0.457861      0.324391      0.204189      0.129419     0.0746175     0.0448423     0.0244171     0.0134243    0.00681785    0.00338070    0.00154925   0.000704260   0.000293243   0.000120598   4.66394e-05   1.72187e-05   5.35679e-06   1.62238e-06   4.10169e-07   1.11410e-07   2.24498e-08   3.93350e-09   4.82093e-10
  18  17 3297.7034    3.5958  1.5859 12.4882 -0.0034      0.320888  0.0447   0.0574   0.0763    0.1068   0.0000      0.462587   436.6014       11.9483       15.4878       2.80601      -2.04879      -8.30233      -8.51236      -5.98242       5.99690     -0.904111     0.0275685      0.625692       1.38633    -0.0447809     -0.193277      0.220078     -0.218045     0.0926607     0.0395633   -0.00517951   -0.00274067   -0.00452974    0.00164498  -0.000198792   0.000218108   0.000422213  -0.000116235   2.92816e-05   1.72832e-05   5.89562e-06   2.37688e-06  -1.82387e-08  -1.17392e-07   3.11041e-08  -4.20133e-09   1.98940e-10       2.88512       3.52596       3.61122       3.77369       3.68059       3.61150       3.14146       2.57630       2.08073       1.75685       1.39022       1.05186      0.738577      0.477808      0.329593      0.230052      0.150729     0.0914452     0.0532490     0.0292970     0.0149512    0.00728891    0.00370052    0.00179473   0.000782124   0.000332661   0.000134443   5.20202e-05   1.85897e-05   6.09509e-06   1.80407e-06   4.83694e-07   1.20546e-07   2.48201e-08   4.13649e-09   5.24513e-10
  18  18 3440.4755    3.0481  2.3932 11.9651 -0.0029       1.03883  0.0568   0.0405   0.0978    0.0913   0.0000      0.261611   441.7959       15.4465       1.92550       10.0688      -1.53086      -9.13466       2.30415      -3.18172       4.35798      -4.92569      -1.56644      -1.21962     0.0364261     -0.381395     -0.318427      0.519852     0.0694801    -0.0211430    -0.0439886     0.0509053    -0.0264506    0.00514627    0.00352824    0.00116882   0.000969062   3.30717e-05   0.000213982  -5.67860e-05  -1.39871e-05   9.07094e-08  -3.16376e-06  -3.99727e-07   2.44416e-07  -3.00811e-09  -4.22126e-11   6.80748e-10       3.55317       4.61380       4.55083       4.67952       4.64687       4.54696       4.09722       3.33727       2.84572       2.08466       1.73868       1.28412      0.971005      0.695448      0.472687      0.311602      0.190499      0.117099     0.0628319     0.0383300     0.0187249    0.00968025    0.00480588    0.00223296    0.00101952   0.000410245   0.000179780   6.72045e-05   2.28345e-05   8.50098e-06   2.44052e-06   7.24435e-07   1.66294e-07   3.36714e-08   6.48246e-09   7.27806e-10
  18  19 3583.1662    2.6254  3.3786 11.5389  0.0000      0.434928  0.0699   0.0302   0.1189    0.0734   0.0000      0.178578   438.9738       26.5548       15.1955      0.596842     -0.334552     0.0897825      -2.25864      0.813545      -1.57245      -1.67833       1.24759     -0.373004      0.309591      0.915008     -0.345953     0.0506014    -0.0486783    -0.0820180     -0.119802     0.0223480     0.0150943   -0.00582004   -0.00497067  -0.000320885    0.00104410  -1.72470e-05   0.000191307  -0.000126212   1.03902e-05   1.35723e-05  -2.97783e-06   1.20197e-06   1.26712e-07  -8.00912e-08   3.80268e-10   8.71353e-10       4.36666       5.59571       5.79039       5.97615       5.95735       5.39170       4.76813       3.95636       3.37141       2.81007       2.14893       1.61397       1.11867      0.763920      0.510523      0.340986      0.224153      0.133973     0.0805145     0.0443562     0.0236347     0.0119861    0.00586022    0.00278801    0.00119917   0.000519164   0.000207061   8.16389e-05   2.88940e-05   9.49483e-06   2.97175e-06   7.90954e-07   1.97418e-07   4.30806e-08   7.15658e-09   8.17213e-10
  18  20 3726.0393    2.2475  5.4684 10.8160 -0.0004      0.621885  0.0890   0.0199   0.1619    0.0558   0.0000     0.0950765   443.9593       30.8547       14.9443       6.01657    -0.0309348      -19.0580       2.80780      -8.61533       1.92866      -5.41555      -2.96723      -2.09125       1.51742     0.0485018      0.182935      0.140495   -0.00855397     -0.315619    -0.0566700    0.00509242    0.00227185     0.0147325    0.00108282   -0.00266780   0.000186998  -0.000594718   2.81576e-06  -0.000135101  -3.43173e-05  -2.75509e-07  -6.76890e-08   1.01765e-06  -4.42927e-07  -2.42404e-08   4.01133e-09   4.72337e-10       5.24191       6.79733       7.41791       7.53693       7.36632       6.80659       5.97702       4.97471       4.18252       3.24890       2.54666       1.93812       1.35176      0.958848      0.647508      0.420952      0.271129      0.166393     0.0958220     0.0528936     0.0289775     0.0148850    0.00739151    0.00347355    0.00156545   0.000682146   0.000274127   0.000103336   3.73030e-05   1.25589e-05   3.92727e-06   1.05452e-06   2.51483e-07   5.38894e-08   9.20072e-09   1.03593e-09
  18  21 3869.1618    1.9003  6.8229 10.5360 -0.0019      0.543446  0.1049   0.0156   0.1897    0.0470   0.0000     0.0822348   439.1852       12.4201       16.9453    -0.0299735      -19.7147      -18.4978       1.75739       1.85915      -2.43764      -8.78515     -0.653492   -0.00776200      -4.64078     -0.164610       1.61229     -0.702511     -0.498460      0.362203      0.473674      0.124644    -0.0233590    -0.0249126     0.0194418    0.00204334   0.000108531   0.000611586  -8.83564e-05  -0.000113674   2.15911e-05   3.08580e-05   3.15826e-06  -3.25456e-06  -4.86789e-07   8.81480e-08  -8.34373e-09  -1.84880e-11       6.11980       7.97697       8.19076       8.64025       8.19822       7.62953       6.91958       5.87625       4.88252       3.85464       3.09628       2.29113       1.64019       1.11154      0.768349      0.498569      0.319454      0.190298      0.113492     0.0620501     0.0329632     0.0169352    0.00844333    0.00396930    0.00188245   0.000772831   0.000317517   0.000118918   4.23781e-05   1.38325e-05   4.31737e-06   1.16247e-06   2.92824e-07   6.05299e-08   1.08865e-08   1.27068e-09
  18  22 4011.5329    1.5713  9.2683 10.2867 -0.0014      0.215011  0.1342   0.0117   0.2455    0.0387   0.0000     0.0648067   447.5852       49.9131       9.08907      -4.22310       32.8636      -9.48441      -2.11690      -14.8274       6.91929       5.66466      -7.92674      -11.0184       3.24797      -1.72888    0.00810395     -0.327277     -0.308415      0.683779     -0.152257    0.00226091     0.0508002   -0.00147677     0.0245980   -0.00252194    0.00132292  -0.000664289   0.000107491  -0.000226573  -1.87692e-05  -1.88668e-06  -5.03627e-06   8.68665e-07   1.34591e-07  -3.05787e-08  -8.53186e-09   1.17941e-09       7.48770       9.43313       10.1842       10.5239       10.0605       9.39370       8.35228       7.11096       5.95150       4.68870       3.71941       2.73717       2.00420       1.37707      0.932085      0.616020      0.391001      0.235598      0.138071     0.0787383     0.0415360     0.0217541     0.0107620    0.00523282    0.00230252   0.000998344   0.000397973   0.000156294   5.41552e-05   1.80167e-05   5.41758e-06   1.49570e-06   3.62444e-07   7.29068e-08   1.27179e-08   1.45655e-09
  18  23 4154.9382    1.3053 11.7768 10.2485 -0.0028      0.358531  0.1863   0.0100   0.3154    0.0339   0.0000     0.0641003   438.1762       18.9253       11.8635      -4.41902       17.3951      -43.5365      -12.4301      -6.22666      -8.98330      -12.0060      -2.25785      -4.92204      0.240558       1.39822      0.328084      0.826364     -0.507487      0.278265     0.0904129     0.0814961   -0.00879499   0.000959747   -0.00955463   -0.00943675    0.00400024    0.00150283  -0.000229449  -0.000260391   8.68509e-05   8.38701e-05   8.35148e-06  -1.46416e-06   3.37094e-07  -6.43764e-08  -7.94320e-09  -2.26144e-09       9.12463       12.4692       12.7670       13.7440       12.8310       12.3164       10.5235       9.22184       7.55363       6.16889       4.75925       3.54370       2.57275       1.78542       1.21904      0.795312      0.511940      0.305333      0.186527      0.101968     0.0567127     0.0291147     0.0143597    0.00696776    0.00304891    0.00135944   0.000532253   0.000208238   7.50575e-05   2.40351e-05   7.57151e-06   2.02660e-06   5.06008e-07   1.04252e-07   1.76283e-08   2.24832e-09
  18  24 4297.8587    1.0991 13.8784 10.1335 -0.0025      0.291804  0.2354   0.0083   0.3775    0.0313   0.0000     0.0710047   437.1108       37.2587       22.6902      -27.2142       9.28042       12.7192      -4.89251      -27.3275      -9.00377      -18.5242      0.782469       6.80936     -0.170073      -1.65459      -1.62804      0.882850     -0.428239      0.344288     0.0411325      0.219669     0.0586109     -0.108720    0.00458822    0.00235359   -0.00281780   -0.00351178  -7.68419e-05   0.000156723  -0.000154280  -1.81217e-05   1.02897e-05  -4.76063e-06   5.24882e-07   6.77347e-08  -9.97301e-09  -9.61905e-10       11.0379       14.3557       15.8106       15.8092       15.7438       14.1852       13.0246       10.8404       9.03474       7.24097       5.62219       4.14268       3.10894       2.15089       1.47267      0.960173      0.611662      0.370665      0.216287      0.124383     0.0661202     0.0349673     0.0172793    0.00822659    0.00372745    0.00159043   0.000653913   0.000254391   8.90762e-05   2.98233e-05   8.89822e-06   2.44605e-06   6.08973e-07   1.24555e-07   2.11951e-08   2.25062e-09
  19   8 2021.8447    0.5874  0.6037  9.4408 -0.0002       5.42038  0.0232   0.0143   0.0455    0.0749   0.0000       1.10659   438.6447     -0.693555       15.8064     -0.863725      -3.27121      -3.11167     -0.467998     -0.336998     -0.363749      0.454760      0.945591      0.871177     0.0323687     0.0752121      0.172790     -0.308934     0.0838763     0.0239342     0.0760199   -0.00522665   -0.00511790     0.0220444   8.33518e-05   -0.00269541   0.000528770  -0.000415286   8.72487e-05  -6.83666e-05  -1.00604e-05  -1.59034e-05   1.09701e-06  -1.92019e-07   2.80972e-07   4.95162e-08  -1.73376e-08  -2.94618e-09       1.70489       2.12402       2.24159       2.30507       2.15191       2.11128       1.97989       1.72949       1.31249       1.06672      0.847191      0.679308      0.485871      0.352649      0.253775      0.170912      0.106734     0.0672057     0.0407690     0.0226481     0.0125310    0.00668998    0.00334181    0.00169475   0.000783868   0.000417507   0.000170220   7.66698e-05   2.67465e-05   1.02651e-05   3.43823e-06   1.08300e-06   3.09838e-07   8.16905e-08   1.96919e-08   4.03694e-09
  19   9 2173.8798    0.8347  0.6348  9.8250 -0.0061       5.92534  0.0272   0.0193   0.0417    0.0916   0.0000      0.947629   438.4858       1.94115       9.93374      -1.31647      -5.62533     -0.229353      0.414826       2.25674       1.44328     -0.773594     -0.192410     -0.302921     0.0197323      0.303150    -0.0369778     -0.111749    -0.0670920    -0.0503158    -0.0869572    -0.0170957    0.00791898    0.00323874    0.00111865   -0.00384096  -0.000486967  -0.000269002  -3.46855e-05  -6.51062e-05  -2.17504e-05   1.65191e-08  -2.65880e-06  -3.21556e-07  -3.75115e-07   1.37438e-07  -3.65665e-08   3.44431e-09       1.87760       2.48856       2.35021       2.62014       2.50702       2.43988       1.98481       1.80085       1.60020       1.31066       1.11153      0.744130      0.575074      0.380106      0.287379      0.166535      0.120514     0.0659661     0.0469103     0.0262084     0.0155057    0.00831703    0.00447139    0.00203620   0.000910491   0.000446774   0.000176108   7.90413e-05   2.89814e-05   1.11715e-05   3.42078e-06   1.22106e-06   3.78444e-07   9.58044e-08   2.70503e-08   4.07076e-09
  19  10 2322.5328    1.1413  0.9536 10.0618 -0.0006       5.22365  0.0335   0.0219   0.0562    0.1192   0.0000      0.775619   438.2911      -2.39621       11.4004       1.86944      0.917244      -2.30681      -3.41182      0.132148       1.85075     -0.847278      0.309406    -0.0379296     -0.242983     -0.179794     -0.276282     -0.160594     0.0469010    0.00709371   -0.00354879     0.0270086    0.00389835    0.00479360   -0.00359029   -0.00483791    0.00271579  -0.000119708  -0.000217426   0.000162998   1.11485e-05   1.11584e-06  -4.21684e-06   5.44625e-07   4.75622e-07  -6.78715e-08  -1.98570e-08  -3.07127e-10       2.21811       2.70402       2.86186       2.89236       2.94203       2.71697       2.44150       2.04617       1.82268       1.42042       1.07218      0.882054      0.592944      0.473005      0.325461      0.223735      0.129435     0.0837241     0.0502496     0.0287508     0.0175720    0.00895662    0.00461838    0.00234442    0.00104058   0.000504507   0.000204679   9.26271e-05   3.10196e-05   1.17803e-05   4.45093e-06   1.40479e-06   4.24505e-07   1.11377e-07   2.22805e-08   5.54769e-09
  19  11 2468.3341    1.5418  1.0300 10.6931 -0.0065       3.93581  0.0347   0.0287   0.0594    0.1292   0.0000      0.815894   438.7185       8.35720       11.5539     0.0734026       1.03367      -2.91008       1.25345      0.291464      -2.84689      -2.65382       1.00886      -1.01162     -0.237181      0.740484      0.396239     -0.466660     0.0824220     0.0341262    -0.0679530    -0.0696250     0.0106358    0.00496928   -0.00841389    0.00180894  -0.000703248  -0.000190157   0.000151602  -0.000103032  -1.22828e-05   1.11657e-05  -1.58606e-06   6.75277e-07   1.02062e-06  -2.29131e-07   2.14508e-08   1.30275e-09       2.23438       2.82584       3.20226       3.04973       3.01947       2.75488       2.48129       2.27396       1.80508       1.48455       1.19067      0.873488      0.621757      0.461508      0.324942      0.203034      0.133972     0.0809541     0.0500520     0.0288069     0.0155456    0.00893235    0.00468659    0.00214658    0.00106047   0.000484560   0.000229517   9.06691e-05   3.68591e-05   1.29765e-05   4.13344e-06   1.41587e-06   4.45007e-07   1.15020e-07   2.85317e-08   5.45803e-09
  19  12 2613.2468    2.0810  0.9753 11.4699 -0.0070       1.01307  0.0328   0.0400   0.0587    0.1254   0.0000      0.762627   436.5278       7.33114       11.4484       3.75320      -5.20087      -4.18547      -3.26626       1.16449      0.415698       1.49647     -0.955517     -0.767388   0.000115002      0.621339      0.266795     -0.139936    -0.0652352     0.0349148     0.0802256    -0.0129290     0.0136436   -0.00195684  -0.000426752   -0.00258049    0.00245931   0.000479330  -0.000202656  -0.000167433   2.63975e-05   1.22072e-06  -1.49825e-07  -2.32616e-06  -6.93679e-07  -5.37489e-08  -1.27544e-08   6.52406e-09       1.95757       2.54908       2.76671       2.79950       2.92947       2.55887       2.33073       1.97205       1.61299       1.46084       1.02782      0.842669      0.582187      0.429486      0.297122      0.200457      0.131705     0.0764358     0.0522060     0.0297161     0.0162177    0.00966809    0.00441483    0.00233187    0.00111912   0.000464673   0.000237080   8.27377e-05   3.48219e-05   1.41059e-05   4.52547e-06   1.47440e-06   4.42712e-07   1.12805e-07   2.85770e-08   6.58619e-09
  19  13 2758.1177    2.6783  0.9049 11.9073 -0.0020       1.30458  0.0286   0.0516   0.0520    0.1156   0.0000      0.621799   436.7520       4.92422       14.3341      -1.48623     -0.802853      -4.09159       1.13019      -2.78735       1.50349       1.20129      0.618148     -0.606290     -0.300395     -0.159837     -0.297676     -0.324721    -0.0933248     0.0149169     0.0379062    -0.0530930    -0.0174573   -0.00526324    0.00765799  -0.000466123   -0.00217985  -0.000372843   0.000196700   0.000103634   2.45669e-05  -9.72870e-06   3.64915e-06   2.31854e-07  -8.36535e-08  -4.89958e-08   2.97511e-08  -1.45959e-09       1.91208       2.35252       2.38702       2.65120       2.57843       2.41055       2.06321       1.83651       1.59633       1.23430      0.950663      0.729599      0.592768      0.392994      0.266904      0.179561      0.125225     0.0762308     0.0480898     0.0254300     0.0148279    0.00794038    0.00458359    0.00215804    0.00111564   0.000452006   0.000204147   7.12362e-05   3.17691e-05   1.08129e-05   4.12404e-06   1.15505e-06   3.74444e-07   9.23877e-08   2.29345e-08   4.38060e-09
  19  14 2902.8006    3.2188  0.9686 12.1349 -0.0040       2.92578  0.0315   0.0605   0.0559    0.1242   0.0000      0.769971   438.5774       15.0210       14.0015     -0.121618       2.28433      -1.92653      0.182284      -6.03557     -0.515600      -1.97360     -0.388600     -0.507510     -0.507333    -0.0845993     0.0612832      0.181756    -0.0388349     -0.116043     0.0517065    -0.0185471     0.0147186   -0.00105097   -0.00137782   -0.00311162   -0.00129369   0.000170261   0.000512687  -6.56969e-05  -1.36243e-05  -5.75131e-06   9.45738e-06  -2.30325e-06   4.86736e-07   1.03151e-07  -6.71757e-10   3.64800e-09       1.96546       2.39204       2.63450       2.31292       2.67924       2.44975       2.30088       2.03768       1.48834       1.30523      0.969983      0.779679      0.599216      0.409990      0.310606      0.203511      0.130938     0.0846253     0.0474585     0.0293217     0.0154863    0.00785650    0.00443064    0.00195254   0.000968042   0.000485314   0.000184256   8.36878e-05   3.29947e-05   1.12831e-05   4.30313e-06   1.38153e-06   3.69703e-07   1.07938e-07   2.70092e-08   5.26021e-09
  19  15 3046.7769    3.8023  1.1423 12.5303 -0.0071      0.131530  0.0365   0.0678   0.0597    0.1321   0.0000      0.708841   436.2963       13.1988       14.4794      -7.13280       2.74183      -3.71034       4.10742      -5.01626      -3.35279      -1.77005     0.0595915      0.258142      0.963493    -0.0820549      0.144063     0.0405830     0.0435040     -0.133953     0.0777942     0.0201171    -0.0124252    0.00327391    0.00478486    0.00170428   -0.00204865   -0.00106252   8.03348e-05  -8.22411e-05  -5.67244e-05   1.82089e-05   4.77394e-06   1.46701e-06   2.89509e-07   9.52304e-08  -3.66190e-08   3.70520e-09       2.24828       2.85126       3.12932       3.06405       2.86356       2.74038       2.59241       2.19459       1.89843       1.56064       1.25245      0.925605      0.683150      0.471147      0.317635      0.220499      0.138249     0.0890490     0.0495994     0.0324490     0.0171998    0.00904145    0.00466949    0.00228826    0.00122838   0.000485385   0.000243761   9.07730e-05   4.15999e-05   1.42061e-05   4.95415e-06   1.64558e-06   4.35444e-07   1.22870e-07   2.89163e-08   5.54132e-09
  19  16 3190.1733    3.7901  1.4153 12.3994 -0.0064      0.913805  0.0397   0.0593   0.0676    0.1082   0.0000      0.471343   443.3005       17.6078       19.6867      0.121168      -2.72989      -2.11448       2.41977      -6.43330      -3.28243      -2.00014       1.12832      0.202845     -0.606678     -0.270950     -0.432749     -0.112338    0.00620964    0.00531624    -0.0127017     0.0467888   -0.00987651     0.0134639    0.00381654   -0.00554045   0.000772115  -0.000275073  -5.22823e-05   7.33989e-05  -3.43269e-05  -2.31299e-05  -1.32851e-06  -6.54670e-07   6.89242e-07   2.26847e-07  -3.33407e-08  -3.67716e-09       2.44082       3.04814       3.27457       3.38815       3.20207       2.85898       2.71569       2.42293       2.03949       1.64386       1.27568      0.983190      0.726900      0.491244      0.357508      0.226394      0.146386     0.0918071     0.0528062     0.0323404     0.0176394    0.00967563    0.00498527    0.00258884    0.00123604   0.000578387   0.000245704   0.000103733   3.87784e-05   1.42052e-05   4.84204e-06   1.62821e-06   4.42759e-07   1.15168e-07   2.98233e-08   5.87237e-09
  19  17 3333.2764    3.2787  1.8971 12.5117 -0.0046      0.862886  0.0506   0.0464   0.0824    0.0715   0.0000      0.384998   437.6584       22.9197       13.7929       2.21282       3.86558      -5.06538       3.85131      -4.85377      -3.01800      -3.59831       1.71955     -0.246674     -0.702090      0.236362     -0.254705    -0.0479540     -0.330061      0.122493     0.0838097    0.00320390    -0.0380222     0.0128465    0.00234660    0.00184007    0.00269857  -0.000798209   7.56968e-05   2.35529e-05  -4.35146e-06   1.44259e-05   2.03885e-06   2.71751e-06  -2.67393e-07  -2.40806e-07   1.12929e-08   8.13306e-09       2.77157       3.58923       3.88807       3.83579       3.90389       3.51379       3.23735       2.80524       2.45862       1.96151       1.54305       1.15068      0.891028      0.609384      0.430909      0.291847      0.179535      0.114178     0.0714720     0.0390734     0.0231896     0.0127392    0.00661860    0.00331259    0.00155782   0.000712015   0.000316415   0.000125825   4.80296e-05   1.86960e-05   6.83347e-06   2.04169e-06   6.18245e-07   1.70336e-07   4.10385e-08   8.02654e-09
  19  18 3476.6631    2.8893  2.8357 11.6344 -0.0007      0.958732  0.0604   0.0334   0.1040    0.0786   0.0000      0.215703   439.5201       22.5508       22.0669      -4.40430       1.78351      -7.27242       3.81889      -3.39797       3.31372      -1.19965      -1.27197     -0.160265      -1.97031    -0.0666294     0.0640821     -0.343262   -0.00503040     0.0566124    -0.0184614     0.0222345    -0.0330349    -0.0131279    0.00603173    0.00488501   -0.00290500  -0.000424719   4.08507e-05   0.000165025   3.13027e-06   1.77014e-05   7.41373e-06   6.04337e-06  -7.15817e-07  -3.02701e-07  -5.26562e-08   1.76123e-08       3.46619       4.69556       4.95362       4.99488       4.94084       4.55820       4.13418       3.48094       2.90532       2.35667       1.89121       1.43042       1.04512      0.720466      0.511625      0.334461      0.224059      0.140818     0.0853774     0.0496004     0.0276725     0.0144837    0.00793238    0.00363697    0.00183788   0.000833284   0.000367878   0.000149249   6.16464e-05   2.15021e-05   7.77553e-06   2.50983e-06   7.41679e-07   1.93648e-07   4.85448e-08   9.54147e-09
  19  19 3619.9131    2.4980  3.8675 11.1887 -0.0026      0.593842  0.0715   0.0253   0.1261    0.0673   0.0000      0.146159   437.2181       22.3873       17.7480      -3.73515    0.00839845      -7.16986      0.975326      -7.95428      -1.62487      -2.33502       6.40799      -3.68617       1.03081      0.363577     -0.912002     -0.628231      0.138554      0.190430    -0.0686161    -0.0984422    -0.0300289     0.0424925     0.0127409    -0.0126750   0.000298457   0.000708806  -0.000573787  -0.000107413   4.46480e-05  -2.35591e-05  -5.83761e-06   4.53040e-06  -1.22014e-06  -3.51377e-08  -1.66330e-08   1.48847e-08       4.10698       5.30206       5.52166       5.80400       5.73185       5.26070       4.64149       4.10108       3.49966       2.79695       2.19084       1.69854       1.23465      0.885999      0.596105      0.407291      0.263422      0.164592      0.100874     0.0576544     0.0328810     0.0179232    0.00917048    0.00476442    0.00222956    0.00100915   0.000436094   0.000178818   6.71154e-05   2.58375e-05   8.84123e-06   2.82801e-06   8.66740e-07   2.30560e-07   5.33153e-08   1.12949e-08
  19  20 3763.2423    2.0946  6.2204 10.7765 -0.0018      0.513918  0.0963   0.0175   0.1738    0.0471   0.0000     0.0846147   428.9482       15.5148       27.6130      -10.8123      -5.28331       1.61701      0.514622      -2.90462      -2.20285      -6.17591      -5.09334       3.69317      0.523297     -0.575777    -0.0155245     -0.190094      0.511270      0.217973      0.127417     -0.188006  -0.000401955     0.0646161   0.000739691   -0.00359968   -0.00139348    0.00108259  -0.000449302   0.000273374  -0.000151527  -1.16079e-05   2.56220e-05  -2.70604e-06  -1.62064e-06  -6.16981e-07  -3.47242e-08   9.54951e-09       5.33514       6.94747       7.31686       7.51264       7.42007       6.81314       6.34465       5.41698       4.56802       3.68607       2.89654       2.24127       1.63148       1.19734      0.815331      0.555854      0.350648      0.224961      0.135080     0.0769352     0.0440811     0.0235412     0.0126619    0.00608615    0.00300380    0.00133977   0.000611551   0.000244304   9.86478e-05   3.49366e-05   1.26323e-05   3.92080e-06   1.17025e-06   3.18788e-07   7.30928e-08   1.58588e-08
  19  21 3906.5217    1.7710  7.7821 10.5085 -0.0019      0.389811  0.1177   0.0137   0.2050    0.0399   0.0000     0.0731622   437.7707       7.54907       23.3444       3.94258      -14.3673      -5.71500       19.4387       1.76256     -0.410589      -1.49689       2.72402      -1.41473      -5.43680      -1.22303     -0.380103      0.521321     -0.136454     -0.300843     0.0565885     -0.118067    0.00419253    -0.0224770    -0.0183739    0.00205064   -0.00588357    0.00351844   0.000269474   0.000153802   0.000118989   2.07449e-05  -2.15109e-05  -7.98733e-06   1.36929e-06  -3.32657e-07   1.54206e-07  -5.88617e-09       6.19946       8.26245       8.52678       8.82599       8.79979       8.04379       7.51590       6.28973       5.44194       4.32657       3.40600       2.62957       1.92919       1.41178      0.966214      0.645105      0.426093      0.261593      0.160927     0.0911094     0.0528263     0.0277968     0.0148805    0.00736256    0.00350428    0.00162093   0.000690204   0.000293339   0.000114866   4.19015e-05   1.48847e-05   4.63557e-06   1.44954e-06   3.71438e-07   8.89506e-08   1.91757e-08
  19  22 4049.6171    1.5235  9.9190 10.2278 -0.0019      0.208543  0.1408   0.0109   0.2539    0.0363   0.0000     0.0600462   435.9903       32.7256       8.31639      -20.1615      -5.66973       14.7655      -9.25730      -16.3310       13.0861      -8.10007       4.53746       3.68073      -3.19896      -1.92852       2.46389      -1.01859      0.727380     -0.241842     -0.116853     -0.118219     0.0269563     0.0311302    -0.0202634    0.00880835    0.00459641   -0.00401798  -0.000376063   0.000842128  -0.000159593   4.74524e-05   1.52103e-06  -1.23366e-06  -2.38040e-07   8.98254e-07  -1.01329e-07   2.26888e-08       6.97485       9.49705       10.0545       10.2894       10.2429       9.15057       8.64408       7.27986       6.30182       5.02813       4.01172       3.04203       2.23460       1.59015       1.11649      0.743475      0.479966      0.299357      0.182144      0.107841     0.0608689     0.0331783     0.0171642    0.00878368    0.00412104    0.00198751   0.000828875   0.000359882   0.000135729   5.13673e-05   1.75462e-05   5.71054e-06   1.68742e-06   4.50963e-07   1.08591e-07   2.27805e-08
  19  23 4193.3329    1.2682 12.5431 10.2125 -0.0046      0.276781  0.1918   0.0090   0.3272    0.0310   0.0000     0.0621452   438.1973       35.8438       12.3937       5.11485      -4.70579       17.0369       12.3554      0.218437      -7.30569      -2.50691       1.46959       3.40852       5.64516      -4.05813      0.787059      0.109511       1.13251      0.438895      0.270946     -0.117121     0.0971135     0.0241166    -0.0233461    -0.0139071     0.0124932   0.000169713   -0.00305167   7.10651e-05   0.000549751   6.81675e-05  -1.59453e-05   4.40793e-06   8.07809e-07  -6.72201e-07  -1.42408e-09  -1.93747e-08       8.89959       11.6661       12.6677       12.8248       12.7563       11.9227       10.5707       9.12284       7.68255       6.22004       4.92601       3.77875       2.76124       1.97726       1.38771      0.914933      0.614876      0.380173      0.233905      0.136778     0.0769968     0.0419194     0.0216598     0.0109410    0.00522456    0.00239095    0.00104919   0.000437145   0.000171394   6.39447e-05   2.18596e-05   7.19143e-06   2.15244e-06   5.57403e-07   1.33437e-07   2.66508e-08
  19  24 4337.3070    1.0634 15.0613 10.0577 -0.0012      0.305238  0.2529   0.0073   0.3939    0.0287   0.0000     0.0696465   447.1815       46.4698      -19.4912      -5.80272       26.2108      -30.4027       8.37771      -11.2288      -3.30624      -12.6541      -2.94412      0.438805      -7.30300      0.916666       2.87312      -2.33310     -0.899174      0.167896     0.0633003     -0.439249     -0.150832     0.0412554     0.0179307   0.000992523   -0.00164719    0.00223861  -0.000859754   0.000994691   0.000703981  -1.66231e-05  -4.93335e-05  -4.22221e-06  -4.34178e-06  -1.77406e-06   6.19478e-08   3.26069e-08       10.8087       14.0475       15.3214       15.3339       15.0105       14.1460       12.8184       11.1085       9.36338       7.65163       6.10174       4.59456       3.45760       2.43855       1.70535       1.11827      0.751567      0.475400      0.282660      0.166204     0.0945485     0.0502069     0.0269953     0.0135076    0.00641340    0.00299204    0.00126433   0.000552877   0.000217146   7.84741e-05   2.75713e-05   8.84653e-06   2.58791e-06   6.83324e-07   1.62518e-07   3.18548e-08
  20   8 2050.1561    0.6310  0.5920  9.6396 -0.0091       6.53475  0.0233   0.0154   0.0430    0.0717   0.0000       1.06046   437.5030       1.17307       14.3504     -0.577905      -2.57751      0.418099       1.11149      -1.16348      -1.62322      -1.15366       1.47327      0.807661      0.794704      0.340600    -0.0167014     -0.277007    -0.0983198      0.104624     0.0654969    -0.0330442    -0.0117679   -0.00635250   -0.00477874    0.00487174    0.00199585  -0.000991120  -0.000464286  -1.75640e-06  -2.56010e-05  -4.58241e-05   3.44375e-06  -1.93863e-06   4.81718e-08  -3.45716e-08   6.99693e-08  -1.89313e-08       1.45168       1.89351       2.00437       2.09147       2.05787       1.80600       1.82798       1.47248       1.34902       1.11704      0.930238      0.670768      0.526198      0.353447      0.270183      0.176659      0.119131     0.0733827     0.0457141     0.0288064     0.0168253     0.0101053    0.00480438    0.00290082    0.00130919   0.000688115   0.000301435   0.000136853   5.83514e-05   2.46656e-05   8.51528e-06   3.41419e-06   1.03100e-06   3.26804e-07   8.67122e-08   2.25402e-08
  20  10 2352.5489    1.2452  0.9284 10.2422 -0.0011       3.10965  0.0293   0.0225   0.0514    0.1085   0.0000      0.789448   436.9536       3.11438       10.1360       2.62923      -2.61686      -4.91176      -1.44683      -1.65716       1.35347     -0.865942      -2.60619     -0.497536      0.283939    -0.0876984     -0.273780    -0.0330509     0.0287176   0.000908038    -0.0557648     0.0212141   -0.00120468   -0.00380136    -0.0195007   -0.00419088   0.000714916    0.00117596   0.000182261   0.000149528   8.49042e-05   1.71207e-05   8.38204e-06  -5.07079e-06  -5.33764e-07   5.66781e-07  -7.08507e-08   6.52813e-08       1.73307       2.18700       2.28581       2.48460       2.39179       2.29130       1.99674       1.76551       1.51217       1.20972      0.964835      0.755262      0.563101      0.410906      0.292780      0.192854      0.132184     0.0868991     0.0547045     0.0315398     0.0188228     0.0104300    0.00583173    0.00301186    0.00156056   0.000740583   0.000331221   0.000150641   6.25689e-05   2.49000e-05   9.15406e-06   3.26123e-06   1.11297e-06   3.51384e-07   9.96553e-08   2.49715e-08
  20  11 2499.1384    1.6494  1.1642 10.6103 -0.0031       2.40748  0.0356   0.0281   0.0598    0.1441   0.0000      0.634353   436.9089       5.41622       16.8938      -1.64558       1.27365     -0.504603      -1.10587      -3.89701      0.110342      -1.82114      0.506681      0.276378     -0.150088      0.126796     0.0271530     -0.149671     0.0430933    -0.0702123     0.0736430    -0.0244418    -0.0399520   0.000143063  -0.000918855   -0.00328544   -0.00343836   2.17863e-05  -1.69345e-05   7.17964e-05  -1.52284e-05   2.69574e-05  -5.71121e-06   4.92233e-06  -8.86165e-07  -5.01953e-07  -3.80372e-08   2.24428e-08       2.02655       2.59503       2.88311       2.92670       2.70342       2.60583       2.45708       2.01863       1.91451       1.51838       1.21202      0.973162      0.693611      0.494260      0.339717      0.244427      0.144545      0.100915     0.0636391     0.0347950     0.0225022     0.0121837    0.00663739    0.00334980    0.00184478   0.000854875   0.000377671   0.000187357   7.89919e-05   2.94542e-05   1.14769e-05   4.20304e-06   1.55736e-06   4.34261e-07   1.27942e-07   3.26664e-08
  20  12 2645.1088    2.2815  0.9319 11.2656 -0.0058       3.27314  0.0376   0.0418   0.0494    0.1404   0.0000      0.705724   437.5299       10.0817       13.2825      -1.46006     -0.386131      0.755863      0.812859      -3.36700      -2.49612      -1.08113       1.02491      0.330434     -0.364499      0.449137     0.0567121     -0.269721    -0.0630783     0.0591296     0.0368186     0.0215289    0.00167428    -0.0188498    0.00355183   -0.00162843   0.000137078  -0.000939440  -0.000153569  -4.76758e-05   4.02015e-06   3.82028e-05  -7.56539e-07   1.33387e-06  -2.44750e-07  -5.17097e-07   5.25287e-09  -3.86527e-08       2.45164       2.32101       2.69034       3.77453       3.38442       2.20608       2.49280       2.70412       2.05610       1.26092       1.21866       1.17379      0.802633      0.417509      0.346586      0.306449      0.195121     0.0945611     0.0564853     0.0474419     0.0301168     0.0154614    0.00666972    0.00330363    0.00222485    0.00131904   0.000665488   0.000281526   0.000103202   3.52424e-05   1.23036e-05   3.82623e-06   1.23723e-06   3.81232e-07   9.60492e-08   2.66038e-08
  20  13 2790.9224    2.7964  0.9433 11.8619 -0.0045       1.72629  0.0293   0.0501   0.0500    0.1157   0.0000      0.798997   439.7132       10.5195       9.82537      -4.52249      -3.32324      -5.60102       1.35564      -2.43792       1.62848    -0.0810978       2.33946     -0.317710      0.393988      0.505020     -0.652173     -0.113805    -0.0617233     0.0628172     0.0225370   -0.00141943  -0.000479713    -0.0105464    0.00126001  -0.000216633    0.00159435   0.000261589  -0.000685457   0.000212161  -6.05668e-05   2.78754e-05  -1.66684e-05   2.83626e-06   7.85278e-07   3.13069e-07  -5.53695e-08  -3.95545e-08       1.75752       2.29047       2.45240       2.52384       2.48754       2.33116       2.13202       1.80242       1.54448       1.18827       1.02738      0.779832      0.575359      0.399305      0.295299      0.194424      0.132600     0.0848265     0.0560922     0.0319471     0.0189103     0.0104096    0.00571103    0.00287713    0.00147847   0.000688823   0.000337343   0.000150430   6.51388e-05   2.42981e-05   9.38761e-06   3.24603e-06   1.14856e-06   3.53717e-07   1.05961e-07   2.53877e-08
  20  14 2936.2036    3.3831  1.0607 12.2189 -0.0037      0.509457  0.0366   0.0592   0.0565    0.1292   0.0000      0.719774   438.9673       11.5302       9.11660      -3.77407      -2.87431      -2.86898      -1.25458      0.265461     0.0537338     -0.166888      0.983170      0.155377       1.10565     -0.336497     0.0467901      0.243209     -0.105498     0.0168405     0.0539530    0.00233867     0.0184668    0.00991251   -0.00375157   -0.00745456   0.000232370  -0.000139391  -0.000254684   0.000158768  -0.000120869  -1.67834e-05   1.12538e-05   2.06425e-06   2.12715e-06   5.71223e-07  -8.86590e-08   4.69725e-08       2.56786       2.76137       2.55551       2.82630       3.33492       3.23169       2.41828       2.06634       2.00969       1.76356       1.34757      0.941194      0.688094      0.574002      0.430593      0.296359      0.184308      0.108325     0.0704275     0.0453120     0.0288074     0.0169823    0.00923272    0.00458083    0.00212105   0.000923750   0.000387035   0.000160408   6.35626e-05   2.45005e-05   9.50780e-06   3.51213e-06   1.17364e-06   3.67052e-07   1.16110e-07   2.86943e-08
  20  15 3080.7505    3.7720  1.0384 12.7475 -0.0041      0.767553  0.0332   0.0677   0.0572    0.1123   0.0000      0.845760   441.0006       9.02663       13.9233       7.76652     -0.945322      -7.29643       1.85266      -1.79796       5.00718      -2.36703       1.05776      -1.71392      0.404638      0.219691     -0.339848    0.00460496     -0.367595      0.181537   -0.00895688     0.0223381     0.0341127     0.0166008     0.0133633   0.000276821  -0.000638410  -0.000203265   0.000160735   7.79755e-05  -0.000127577   2.04813e-05  -6.75863e-06   1.95484e-06   1.02358e-06   3.34784e-07   1.02112e-07  -1.25019e-08       1.89329       2.38422       2.54364       2.78343       2.57882       2.61874       2.25264       1.92117       1.57886       1.39190       1.09604      0.781980      0.630861      0.436294      0.324867      0.212587      0.154888     0.0903662     0.0601279     0.0352168     0.0225524     0.0121188    0.00675704    0.00319636    0.00182553   0.000768783   0.000384399   0.000152702   7.35464e-05   2.74362e-05   1.19533e-05   3.97660e-06   1.32272e-06   3.83837e-07   1.10785e-07   2.77882e-08
  20  16 3224.6079    3.8040  1.2980 12.8379 -0.0066     -0.529966  0.0417   0.0626   0.0619    0.0957   0.0000      0.542715   439.0934       21.1514       11.1252       9.90708       3.16531      -6.63256      -7.14304      -3.90742      0.364554      -5.35654     -0.663768     -0.178473     -0.968206      -1.03028      0.110889      0.251334      0.144063     0.0114790    -0.0213281    0.00589390     0.0271385    0.00793815    -0.0119917   -0.00158694   0.000502389   5.69051e-05   0.000331502   0.000226785   8.12731e-05  -1.89461e-05   2.83660e-05   2.59751e-06   6.82807e-07  -4.51242e-08   5.92282e-09  -5.18700e-08       2.20437       2.97853       3.18849       3.34994       3.34247       2.99090       2.80073       2.30286       2.02204       1.68452       1.32505       1.03422      0.755203      0.537928      0.394615      0.245280      0.185061      0.112682     0.0701833     0.0441966     0.0260907     0.0141197    0.00813614    0.00393280    0.00217784   0.000963429   0.000497318   0.000195756   9.04998e-05   3.51988e-05   1.44660e-05   4.46523e-06   1.64220e-06   5.32191e-07   1.38744e-07   3.57036e-08
  20  17 3368.4831    3.2546  2.0811 12.2266 -0.0033      0.965984  0.0484   0.0418   0.0848    0.0681   0.0000      0.260648   440.0599       27.4076       16.9273    -0.0482938      -4.76425      -6.71579       2.52512      -1.46159      -1.14438      -6.28201      -2.83801       2.25296     -0.111265      -1.98353     -0.624624     -0.389853    -0.0503736     -0.126976    -0.0756947     0.0760653     0.0559554    0.00774124    -0.0197965   -0.00219791   0.000639777    0.00112218   0.000522616   0.000627967   6.38455e-05   1.41318e-05   1.17572e-05   9.66608e-06  -1.61952e-06  -9.22201e-08   4.74498e-08   8.24221e-08       2.77560       3.61405       4.02218       4.18635       4.06003       3.79682       3.38190       2.90697       2.42112       1.97060       1.57871       1.17581      0.874131      0.652765      0.473993      0.314690      0.204756      0.139208     0.0810667     0.0526550     0.0298020     0.0172403    0.00942378    0.00509363    0.00234758    0.00121061   0.000533233   0.000252362   0.000101732   4.51916e-05   1.57277e-05   5.70873e-06   1.90017e-06   6.25745e-07   1.65658e-07   4.47902e-08
  20  18 3512.3456    2.8164  3.3348 11.5914 -0.0007      0.614798  0.0657   0.0293   0.1109    0.0612   0.0000      0.176700   435.8986       21.3247       13.6493       3.46504     -0.681916      -4.26669       3.01085      -2.10980      -4.41182      -5.41128       2.42976     -0.627499     -0.156904      -1.98729      0.324038    -0.0610266     -0.654204      0.230002     0.0300955      0.131417    -0.0393242    0.00225442     0.0149052    0.00436968   0.000775092    0.00206406   0.000973107  -6.70417e-05   0.000149303   7.08430e-05  -9.94419e-06  -3.31701e-06   4.94582e-06   2.15375e-07   2.56893e-07  -9.31665e-08       3.43766       4.56352       4.75137       4.94809       4.84321       4.58518       4.10361       3.69689       3.02442       2.66492       2.10848       1.64563       1.20541      0.882220      0.602647      0.426640      0.273295      0.185518      0.113316     0.0712733     0.0395070     0.0232407     0.0123888    0.00656560    0.00318906    0.00157954   0.000721157   0.000332984   0.000137871   5.59359e-05   2.14376e-05   7.69474e-06   2.52934e-06   8.10258e-07   2.17320e-07   6.20296e-08
  20  19 3656.3566    2.3748  4.9413 10.9906 -0.0009      0.675902  0.0788   0.0206   0.1418    0.0522   0.0000      0.103559   435.5426       28.9668       2.91795       1.81121       5.91062      -7.44682       2.83849      -3.64581       8.58932    0.00160618     -0.879841      -2.49054       3.97078      0.468778      -1.04702     -0.164475      0.392650     -0.192300     -0.285220     0.0581707    -0.0925455    -0.0611224   -0.00712644    0.00250908   0.000369786   -0.00280514   0.000324635   0.000738228   1.55881e-05  -0.000118451  -1.89540e-05   1.31486e-05   4.41442e-06  -5.48805e-07   1.51463e-07   7.00746e-08       4.20587       5.40888       5.82652       6.00667       5.94932       5.56246       5.06399       4.47154       3.74665       3.05859       2.46945       1.89154       1.44720       1.04009      0.753285      0.507918      0.346138      0.218571      0.137167     0.0834348     0.0484608     0.0272807     0.0148952    0.00772433    0.00391341    0.00194083   0.000867759   0.000407689   0.000161818   6.84718e-05   2.54844e-05   9.08378e-06   3.02977e-06   9.57272e-07   2.71295e-07   7.06517e-08
  20  20 3800.0681    2.0029  6.4290 10.6430  0.0001      0.421085  0.0949   0.0159   0.1746    0.0460   0.0000     0.0808461   438.9437       37.7865       12.4293      -13.3327      0.580300      -5.07120      -9.05034      -16.0812       8.19601     -0.806221     -0.560383      -3.44648       1.08659     -0.343514     -0.633767      0.264097   -0.00625634     0.0804163     -0.178124     0.0239228      0.113803     0.0626942    -0.0382317    0.00913057   -0.00147434   0.000612218   0.000954285  -0.000348573  -0.000188971  -3.50236e-05  -1.83973e-05  -3.38614e-06  -4.74643e-06  -7.54478e-08   4.82144e-07  -8.23143e-08       5.14482       6.46292       6.88400       7.16993       7.17307       6.71391       6.11470       5.37405       4.52869       3.72681       2.97501       2.28376       1.73574       1.29464      0.903918      0.633582      0.416496      0.269388      0.167509      0.100845     0.0593519     0.0333895     0.0180380    0.00959724    0.00472064    0.00229682    0.00107167   0.000459741   0.000199255   7.99192e-05   3.00902e-05   1.09499e-05   3.60132e-06   1.12066e-06   3.22698e-07   8.51306e-08
  20  21 3943.7810    1.6979  8.5224 10.4337 -0.0011      0.327188  0.1220   0.0123   0.2172    0.0365   0.0000     0.0676205   435.9387       11.6137       11.4684      -12.3930       7.64421       7.07234      -3.97209      -16.0978       4.21791      -8.71926      -5.76604       2.38525      0.848872     -0.350604    -0.0620421      0.496299      0.599595     -0.610585    -0.0778537    -0.0596523    -0.0326025    -0.0336324   -0.00673283   -0.00838948    0.00642577  -0.000345048   -0.00128529  -0.000209979   3.91991e-05  -0.000129944   4.25380e-06  -1.98689e-06   9.50711e-06  -1.23833e-06  -8.80510e-07   2.38566e-07       6.06989       7.92399       8.54214       8.91708       8.63797       8.21321       7.40132       6.68911       5.51499       4.54015       3.61005       2.83562       2.10127       1.57894       1.11600      0.759104      0.510747      0.329347      0.204465      0.123270     0.0725438     0.0399394     0.0225390     0.0118791    0.00583393    0.00293521    0.00134735   0.000608047   0.000251148   0.000106416   3.87205e-05   1.38598e-05   4.66609e-06   1.46437e-06   4.22416e-07   1.08313e-07
  20  23 4231.2252    1.2330 13.4205 10.1731 -0.0016      0.258820  0.2016   0.0083   0.3392    0.0294   0.0000     0.0587714   429.6680       42.9959       20.6644      -22.8580      -1.43687      -6.14810       10.1298      -7.77119       12.4067      -5.88999       6.18264       6.44262      -2.74169     -0.228244     -0.595248       1.50808      -1.11628     -0.541022   -0.00636474      0.382296    -0.0312549    -0.0295142    -0.0567043     0.0340795    0.00841052  -0.000783575   -0.00160016    0.00129690  -0.000428485   0.000164980   6.59479e-05   1.18242e-05  -3.15792e-06   2.52948e-06   8.44973e-08  -3.91148e-07       8.61955       11.4408       12.3916       12.9491       12.5077       11.7402       10.7928       9.30915       8.02127       6.65492       5.33648       4.10541       3.11110       2.25484       1.59450       1.09387      0.745292      0.471853      0.297060      0.183485      0.106461     0.0614920     0.0325998     0.0176185    0.00874652    0.00437645    0.00199191   0.000902149   0.000374533   0.000156188   5.86629e-05   2.16629e-05   6.93906e-06   2.22839e-06   6.10370e-07   1.58500e-07
  20  24 4375.3240    1.0128 15.6915 10.0154 -0.0016      0.183471  0.2671   0.0066   0.4087    0.0274   0.0000     0.0731377   408.8507       22.1921       15.8238      -13.8025      0.908225      -18.6074      -23.7789     -0.391254       10.6571      -14.6617      -15.1626      -3.81071       2.11923       1.39584      -1.93887      0.929873      0.732944      0.344066     -0.851832     -0.198812      0.200060     0.0272546     0.0316811     0.0554956    0.00655817   -0.00870062  -8.90757e-06   0.000585826  -7.87728e-05   0.000248945  -2.11822e-05   7.98281e-07   1.40368e-05   1.64599e-06   6.66836e-07   1.56595e-07       10.4169       13.9861       15.1317       15.3301       15.6154       14.3091       13.2451       11.5244       9.64805       8.06501       6.45410       5.07823       3.77501       2.75734       1.96958       1.34451      0.918249      0.593374      0.372338      0.226526      0.136015     0.0743972     0.0413839     0.0217143     0.0108140    0.00546978    0.00246625    0.00113903   0.000463286   0.000198119   7.22809e-05   2.59999e-05   8.87088e-06   2.73524e-06   7.76071e-07   2.02264e-07
  21   8 2077.7880    0.7230  0.6155  9.4718 -0.0030       3.85056  0.0231   0.0151   0.0375    0.0802   0.0000      0.909400   438.2826     -0.545822       10.2302      -1.45582      -1.92682     -0.530699       1.17437       2.96547     -0.217597       2.10921       1.54391      0.548527    -0.0316967      0.146962      0.298045      0.191283     0.0271566     -0.124311     0.0589630    0.00362636    0.00886837     0.0104386   -0.00817961   -0.00138434  -0.000631413    0.00202740   7.12581e-05  -0.000140790  -1.82648e-05   3.63158e-05   1.44318e-05  -1.61426e-06  -1.93166e-06  -6.87975e-07  -4.98507e-09   1.80650e-07       1.39699       1.94759       2.06389       2.16149       2.00032       1.92486       1.73214       1.57182       1.32504       1.15268      0.901385      0.732156      0.536523      0.395487      0.276012      0.182084      0.125970     0.0886113     0.0518738     0.0342740     0.0202420     0.0114697    0.00654902    0.00345733    0.00195741   0.000940581   0.000498856   0.000224750   0.000100026   4.28212e-05   1.90700e-05   7.07628e-06   2.73970e-06   8.78271e-07   3.17845e-07   9.57623e-08
  21   9 2232.0134    0.9914  0.7363 10.0886 -0.0004       5.09205  0.0274   0.0198   0.0431    0.0890   0.0000      0.840990   438.3415     -0.690722       9.66409       4.12528      -2.59339      0.643543       1.12281      0.611264      -2.31115      -2.27924      0.769880     -0.108266     -0.188268     -0.291183     -0.156959    -0.0859702     0.0736192      0.106711    -0.0420140    -0.0316733    -0.0190162     0.0222527    0.00119939   -0.00683977    0.00247553    0.00170423  -0.000277279   0.000100182   8.29364e-05  -1.18174e-05   2.26931e-05  -2.39456e-06   1.36079e-06  -1.41579e-07  -2.96503e-07   7.19027e-09       1.71213       2.00277       1.98070       2.29007       2.36426       2.14003       2.00551       1.66986       1.46436       1.22763       1.13668      0.843652      0.576652      0.423324      0.350744      0.251906      0.150196      0.101979     0.0656145     0.0438983     0.0265081     0.0156153    0.00964139    0.00509205    0.00257516    0.00109889   0.000540608   0.000275812   0.000125896   5.90544e-05   2.17611e-05   8.29765e-06   2.80260e-06   9.06072e-07   3.28269e-07   8.73293e-08
  21  10 2382.0798    1.3057  0.9407 10.5422 -0.0058       4.63582  0.0279   0.0240   0.0546    0.1012   0.0000      0.803561   438.3742       3.88196       10.1756      -4.70097       2.10883      -1.52634      -1.08581       1.47265     -0.502268      -2.49540    -0.0677490     -0.743329      -1.08768     -0.717277     -0.311605      0.143366     0.0504974     0.0540039     0.0654654    -0.0683804    -0.0321431   -0.00548462   -0.00692601    0.00655919   0.000343652  -0.000886384  -0.000601630   6.35700e-05  -0.000109437   2.01626e-05   1.88049e-06  -4.40343e-06  -5.01580e-06  -6.38371e-07  -2.67985e-07   1.31578e-09       1.57309       2.01540       2.22517       2.29428       2.33098       2.14328       2.01222       1.74667       1.42701       1.24143      0.931445      0.762195      0.569710      0.422848      0.315425      0.229222      0.152610     0.0977170     0.0614715     0.0391292     0.0236520     0.0145759    0.00769131    0.00429751    0.00216471    0.00111042   0.000544291   0.000260364   0.000114174   5.13508e-05   2.06832e-05   7.91256e-06   3.07340e-06   1.08380e-06   3.36734e-07   1.05883e-07
  21  11 2529.4542    1.8055  1.0442 10.9118 -0.0050       1.82898  0.0309   0.0311   0.0557    0.1233   0.0000      0.676284   439.4398       4.06627       14.7947       1.10736      -4.41209      -3.97613      -1.40703       1.53276      0.775826      0.221776       1.08640     -0.472812     -0.793799      0.727981      0.234135      0.434377     -0.107996    0.00433841  -9.18713e-05    -0.0845603    -0.0102188   0.000377896   -0.00674680  -0.000262464   -0.00211801   0.000867943   0.000326418  -0.000272714   2.58719e-05  -7.02953e-05  -4.05750e-05   5.64828e-06  -2.48246e-06   7.06822e-07  -2.50155e-07   1.95777e-07       1.73966       2.27828       2.41236       2.57122       2.36756       2.31301       2.03066       1.85708       1.65316       1.35509       1.12022      0.834773      0.664763      0.463544      0.351125      0.235222      0.162534      0.101484     0.0644963     0.0394745     0.0247736     0.0139436    0.00805921    0.00455081    0.00226738    0.00117307   0.000580400   0.000275674   0.000120014   5.12792e-05   2.10114e-05   8.37067e-06   2.99091e-06   1.05333e-06   3.59130e-07   1.03349e-07
  21  12 2676.3793    2.1973  1.0585 11.6735 -0.0030       2.65837  0.0353   0.0397   0.0573    0.1091   0.0000      0.753769   438.7638       6.54308       15.1343      0.475445      -1.91668      -2.44153       3.68289      -4.24709      -1.41058      -2.10729      0.524628      0.923582       1.07221      0.349768      0.102780     -0.177258     -0.121845     0.0156176    0.00837908    -0.0445341    -0.0310543    -0.0133132   -0.00722169    0.00240469    0.00323318  -0.000126566    0.00136647   0.000106876  -0.000129393   3.13976e-05   4.63852e-05  -8.50009e-06   3.69910e-07   5.67578e-07  -8.78394e-08   4.04194e-08       2.01735       2.24444       2.49341       2.83401       2.82032       2.47151       2.19131       2.08730       1.87616       1.44511       1.16791      0.935668      0.707446      0.547282      0.399129      0.252190      0.174167      0.119879     0.0846214     0.0502033     0.0268978     0.0160120    0.00965822    0.00576939    0.00306682    0.00156937   0.000728024   0.000336288   0.000158837   6.58143e-05   2.58101e-05   9.31375e-06   3.35900e-06   1.15560e-06   3.67112e-07   1.17230e-07
  21  14 2969.1299    3.3932  0.9963 12.5117 -0.0053       1.26894  0.0352   0.0623   0.0539    0.1083   0.0000      0.814520   439.3117       8.02912       13.0602      -1.39461      -3.11006      -5.11439      -3.93837      -4.94555       1.36845      -2.42692     -0.736284      -3.36779    -0.0391409      0.168192     0.0105508     0.0690489      0.226766     -0.140478     0.0929634     -0.108073  -0.000414440     0.0331033   -0.00976711   -0.00286391   -0.00137136   -0.00206553  -0.000629285  -0.000260667   4.33778e-05  -2.64458e-07   3.36080e-06  -1.06109e-06   1.90578e-06   9.05283e-07   1.23447e-07  -5.69701e-09       2.11327       2.86248       2.78391       3.00211       2.52783       2.40183       2.16470       2.07087       1.99948       1.85302       1.47555       1.16629      0.853138      0.581958      0.413378      0.275317      0.180199      0.110329     0.0684614     0.0417518     0.0272809     0.0167955    0.00911458    0.00493643    0.00251524    0.00136523   0.000621698   0.000293798   0.000126785   5.59043e-05   2.19181e-05   8.88523e-06   3.06285e-06   1.14253e-06   3.58513e-07   1.03272e-07
  21  15 3114.1913    3.7919  1.2150 12.5699 -0.0079     -0.169380  0.0351   0.0618   0.0596    0.1128   0.0000      0.615481   440.0643       11.6847       13.0308       2.87039      0.206461      -4.43893      -1.36636      -7.46510     -0.796157      0.417510     -0.122700      -2.22480     -0.595128     0.0214144     -0.299839      0.260707     0.0512357      0.219500      0.102035    -0.0300134     0.0375426     0.0241040    0.00930866  -6.34145e-06    0.00906031    0.00153253   -0.00115641  -0.000439592   0.000104417   7.41961e-05  -6.91397e-06   2.23979e-06   1.37004e-06   1.08409e-06  -5.33949e-07  -4.78415e-08       1.82686       2.42088       2.45858       2.63278       2.64777       2.41514       2.31302       2.08427       1.73047       1.42677       1.13892      0.901793      0.692277      0.526851      0.372130      0.272356      0.183988      0.119195     0.0745826     0.0459454     0.0289747     0.0156046    0.00956754    0.00481172    0.00266595    0.00135972   0.000647149   0.000326079   0.000135755   6.11981e-05   2.33347e-05   9.78524e-06   3.48679e-06   1.15980e-06   3.78021e-07   1.09369e-07
  21  16 3258.8755    3.5777  1.4523 12.6405 -0.0004      0.710134  0.0400   0.0536   0.0675    0.0854   0.0000      0.427000   438.0829       13.6601       17.0050      -1.13801      -7.12371      -5.95603    -0.0253733      -6.76479       1.78122      -2.51559     -0.541996      -1.35556       1.90698      -1.11451     -0.516934      0.673069     -0.247955     -0.175573     0.0641552     0.0334992  -0.000690956    -0.0315042     0.0144525   -0.00206808    0.00408480   -0.00244685   0.000181314   0.000616476   0.000205950  -6.88852e-05  -4.58396e-06  -6.93185e-06   2.50593e-06   1.67835e-06  -1.26838e-07  -3.36612e-08       2.17993       2.81267       3.11689       3.16169       2.99977       2.91921       2.61149       2.40511       1.98610       1.71491       1.36737       1.06310      0.807702      0.604083      0.423578      0.290277      0.204897      0.127897     0.0859231     0.0500353     0.0319847     0.0180158     0.0104311    0.00534946    0.00299502    0.00150456   0.000736650   0.000342228   0.000154940   6.68060e-05   2.80532e-05   1.12869e-05   4.08176e-06   1.43904e-06   4.70097e-07   1.34133e-07
  21  17 3403.3118    3.1985  2.1857 12.1269 -0.0027       1.10111  0.0487   0.0386   0.0869    0.0636   0.0000      0.283138   437.1932       12.2418       13.5475     -0.848161      -8.14137      -3.24833      0.514894      -5.91222     -0.181960       1.77348      0.800547      -1.38226      0.259390     -0.196562      0.672738     -0.172593     -0.481928    -0.0266382      0.187496     0.0824588     0.0161373     0.0414148     0.0188025   -0.00399499   -0.00103351   -0.00266577  -0.000221122  -5.55694e-05  -8.89798e-06   2.25282e-05  -1.27316e-05  -8.16343e-06  -2.47393e-06   2.02668e-06   5.21356e-07  -3.15397e-07       2.79990       3.51625       3.73091       4.01269       3.89422       3.64838       3.29780       3.05026       2.54912       1.96892       1.60530       1.28614       1.00823      0.705305      0.525206      0.373569      0.266323      0.165651     0.0997193     0.0640171     0.0401736     0.0232219     0.0127095    0.00639445    0.00349043    0.00184062   0.000961598   0.000439325   0.000200923   7.88022e-05   3.31740e-05   1.22595e-05   4.63050e-06   1.52015e-06   5.17083e-07   1.58225e-07
  21  18 3547.7892    2.6800  3.3180 11.6409  0.0005       1.08526  0.0634   0.0278   0.1077    0.0549   0.0000      0.179945   440.5013       22.0278       9.88429       7.85847      -8.23266      -12.4793     -0.972549      -1.78728       2.00185       2.66759      -1.16298      -1.55182       1.10671      0.237069      0.848401      0.403876    -0.0312075      0.236821    -0.0738388     0.0204575     0.0311038     0.0222592   -0.00270122     0.0132590   -0.00132213    0.00130098    0.00117029  -3.71621e-05   0.000380254   4.67668e-05   5.86592e-05   4.47188e-06  -1.05397e-05  -2.89096e-06  -5.48405e-07   9.33909e-08       3.24279       4.22904       4.43414       4.75127       4.61303       4.52256       3.98058       3.50282       3.07390       2.57711       2.02819       1.64679       1.24998      0.929415      0.651480      0.459716      0.311742      0.210221      0.138609     0.0848796     0.0505645     0.0295711     0.0165718    0.00920012    0.00489718    0.00244326    0.00119336   0.000566234   0.000241857   0.000109100   4.31721e-05   1.69224e-05   6.36581e-06   2.30313e-06   7.24947e-07   2.20993e-07
  21  19 3692.1701    2.2694  4.8969 11.0308 -0.0002      0.581501  0.0789   0.0194   0.1378    0.0478   0.0000      0.107233   441.8537       23.1555       3.53452      -3.84820       2.54152      -7.04192     -0.368386      -2.35461       4.59533      -3.81942       3.15937       1.36303      -3.92640       1.10358      0.579738     -0.637363    -0.0678721      0.127223     0.0423536     -0.130902     0.0393906      0.107988    -0.0227741    -0.0104909   -0.00523435   -0.00172198   0.000330882  -0.000855408   9.92444e-05   2.72110e-05   6.72730e-05  -4.56020e-05  -1.49101e-05   3.32774e-06   4.53189e-07  -1.05090e-07       3.98687       5.29562       5.67303       5.68626       5.79247       5.40823       5.05500       4.47631       3.79225       3.19857       2.51194       2.03421       1.53861       1.16132      0.827467      0.586757      0.402173      0.258753      0.169861      0.104668     0.0616156     0.0364319     0.0202602     0.0110772    0.00583342    0.00294544    0.00145402   0.000673628   0.000314193   0.000129863   5.47676e-05   2.10341e-05   8.02313e-06   2.80784e-06   8.86276e-07   2.72901e-07
  21  20 3836.6871    1.9138  6.7292 10.6562 -0.0011      0.638559  0.0981   0.0146   0.1789    0.0402   0.0000     0.0785517   442.6995       19.0196       14.2905       10.4776       15.4108      -12.7575      -6.06403      -5.22734       4.45345      -2.57769       4.64067       2.06206     -0.263104      -2.03781      0.960660      0.205981      0.478011     -0.362512      0.116095      0.301491    -0.0205969    -0.0211841     0.0179498    -0.0129489   -0.00922153  -0.000935454  -0.000685303  -0.000426246   0.000124932   0.000105991   0.000102905   1.80383e-07   2.09541e-05  -2.02387e-06  -1.06387e-07   1.19714e-06       4.79770       6.50411       6.89166       7.28366       7.23913       6.77046       6.21099       5.32090       4.71283       3.81190       3.10770       2.44816       1.85963       1.38739      0.985424      0.692188      0.481026      0.312740      0.207446      0.123493     0.0792744     0.0445122     0.0250211     0.0141478    0.00713789    0.00376740    0.00178918   0.000884387   0.000365706   0.000167954   6.74688e-05   2.70471e-05   9.57197e-06   3.58425e-06   1.09456e-06   3.42435e-07
  21  21 3980.7791    1.6315  8.3767 10.3655 -0.0018      0.364787  0.1191   0.0115   0.2093    0.0358   0.0000     0.0699279   434.8568       22.5385       8.97164       8.22543      -1.57622      -11.7610      -17.5718      -7.19116       3.45474      -1.87725       3.25869      0.777824      -3.22519      0.951374      0.855079      0.277072     -0.914420     -0.470673     -0.397608      0.224736     -0.153775    -0.0794737    -0.0235299     0.0232626    0.00865934   -0.00489870   -0.00384167   0.000320326   0.000434552  -0.000344388   2.55567e-05   3.73287e-05  -2.80330e-05   6.84807e-06  -3.68896e-06   4.72598e-07       5.61146       7.46901       8.25480       8.36101       8.37089       7.83180       7.29293       6.28204       5.48362       4.47382       3.60649       2.86128       2.12767       1.63220       1.18095      0.829645      0.562674      0.370516      0.237889      0.145660     0.0903299     0.0516452     0.0295782     0.0163369    0.00839306    0.00438997    0.00206709    0.00102114   0.000438817   0.000200684   7.96844e-05   3.25449e-05   1.14900e-05   4.16940e-06   1.34864e-06   4.13573e-07
  21  22 4124.6973    1.3630 11.6242 10.2168 -0.0010     0.0574153  0.1693   0.0090   0.2877    0.0308   0.0000     0.0643099   442.0209       33.2012       3.42047     -0.294198      -8.95465      -1.37097      -9.90775      -19.1213       10.7380      -6.53073      0.511804      -4.51418       1.02710       1.06513      0.800945      0.378155      0.434101      0.385217     -0.719659      0.121227    -0.0646602    -0.0739388     0.0756138    0.00316144    0.00429931   -0.00754545  -9.12785e-05   0.000115386  -4.86012e-05  -0.000275004   2.41554e-05   0.000104171  -3.95467e-06  -1.00646e-06   1.26221e-07   6.81567e-07       7.37624       9.60672       10.3663       10.8133       10.7512       10.1507       9.18832       8.14572       7.16035       5.88436       4.73409       3.73352       2.87699       2.11624       1.54004       1.08887      0.741692      0.484374      0.313194      0.194331      0.119024     0.0691891     0.0395598     0.0215908     0.0115920    0.00568021    0.00290979    0.00134819   0.000602613   0.000258012   0.000107085   4.07274e-05   1.56049e-05   5.37723e-06   1.74862e-06   5.28362e-07
  22   6 1781.5887    0.3634  0.2949  9.4633 -0.0215       13.0447  0.0198   0.0120   0.0285    0.0421   0.0000       2.45336   439.6392     -0.573183       16.1483       1.95410      -1.89694      -1.50953       2.24106       1.50565     -0.127599     -0.694215      0.344395     -0.221261    -0.0983339      0.180501      0.886853      0.236113     -0.132345     -0.102695     0.0397175      0.116061    -0.0163691   -0.00879117     0.0115777    0.00284225    0.00165860   -0.00255769  -0.000317974  -0.000150165   0.000102003   6.56654e-05   2.57068e-05  -1.05171e-05  -4.21149e-06  -6.46235e-07   1.32755e-06   5.78155e-07       1.15853       1.28674       1.77622       1.68338       1.63458       1.62377       1.45230       1.34144       1.07274      0.887353      0.796878      0.615466      0.446903      0.341765      0.308205      0.181818      0.112640     0.0999725     0.0574196     0.0338867     0.0245527     0.0134211    0.00827059    0.00439884    0.00236504    0.00130029   0.000729767   0.000314853   0.000142909   6.89015e-05   3.54893e-05   1.62418e-05   6.67195e-06   2.06443e-06   7.58580e-07   2.70455e-07
  22   8 2104.9049    0.7402  0.6940  9.6715 -0.0027       6.86755  0.0231   0.0150   0.0422    0.0748   0.0000      0.959687   436.4612      0.993872       15.3211       2.10531      -6.41479      0.983144     -0.613987     0.0835293      -1.14626      0.454357     -0.723642     -0.484420     0.0163291     -0.224243      0.111598      0.187352     -0.238926    -0.0867973     0.0287762     0.0582573     0.0109603   0.000233255    -0.0107888    0.00528182   0.000745722   0.000485465    0.00127439  -0.000522058  -0.000169769  -7.96512e-06   7.34232e-05   1.04528e-05  -3.23807e-06   1.98438e-06   1.18984e-07  -1.30237e-07       1.33779       1.84655       2.01979       2.12568       2.06653       1.93810       1.77823       1.54364       1.27667       1.12435      0.871859      0.687303      0.532941      0.392866      0.288233      0.201665      0.145201     0.0937008     0.0618616     0.0397956     0.0251824     0.0143080    0.00897321    0.00482600    0.00280116    0.00135169   0.000754837   0.000343306   0.000177285   7.58614e-05   3.45905e-05   1.39397e-05   5.85330e-06   2.20889e-06   8.38535e-07   2.58824e-07
  22   9 2260.1314    1.0053  0.9082 10.0960 -0.0052       3.30920  0.0293   0.0182   0.0513    0.0962   0.0000      0.820666   443.4491       4.65013       14.2168      -2.87696      -3.60487      -1.20548      0.183134      -3.14110      0.994248      0.335490     -0.431320       1.53460     -0.849675     -0.155779    -0.0150471     0.0480615     -0.223646      0.127295     -0.171677    -0.0161542     0.0519634  -0.000475772    0.00320136    0.00312624  -0.000193088   -0.00149100   0.000358214  -8.95763e-05  -0.000200820  -4.38110e-05  -6.69097e-05   2.98774e-05   1.97290e-06  -8.58977e-07  -1.05740e-06  -8.16895e-08       1.67286       2.03347       2.31433       2.53491       2.38814       2.16927       2.05090       1.85993       1.50417       1.29454       1.12014      0.875087      0.643830      0.456353      0.356458      0.252392      0.165090      0.112917     0.0738560     0.0484179     0.0304814     0.0177051     0.0107729    0.00604202    0.00349645    0.00168058   0.000840323   0.000426945   0.000212997   9.96641e-05   4.45781e-05   1.91235e-05   7.28311e-06   2.66593e-06   9.21396e-07   2.96766e-07
  22  10 2411.0031    1.4317  1.0829 10.4384  0.0000       3.31661  0.0353   0.0241   0.0550    0.1241   0.0000      0.705063   435.2041       4.22876       13.9741       3.90131      -3.16302    -0.0863193     -0.593527      -2.93069      0.713494     -0.994238      -1.36832     -0.114424    -0.0892289      0.892715     -0.331102     -0.120412     -0.222889      0.161567     0.0786951   -0.00577299     0.0198251    0.00494578    0.00797988    -0.0103782   -0.00337524    0.00194857  -0.000219550   0.000213693   0.000414977   1.22272e-05   2.71922e-05   2.24367e-05  -1.51217e-05   3.68180e-06   7.18782e-07   2.18846e-07       2.29215       3.22174       3.78002       4.03865       3.91841       3.64864       3.17815       2.60239       2.12562       1.62833       1.25223      0.963145      0.675687      0.500872      0.366685      0.245817      0.177535      0.118493     0.0766422     0.0481965     0.0324137     0.0185342     0.0106669    0.00627268    0.00338577    0.00170796   0.000886526   0.000443407   0.000215167   9.52591e-05   4.08144e-05   1.80154e-05   7.48320e-06   2.73802e-06   9.41868e-07   3.33057e-07
  22  11 2559.4226    1.8554  1.0253 11.0950 -0.0097       2.53860  0.0315   0.0318   0.0544    0.1192   0.0000      0.717836   435.8969       9.41717       12.6922      -1.95967     -0.734158      -2.63915      0.921222      -4.98321      -1.05419      -1.22669     -0.684172     -0.206160       1.02278      0.264354      0.158904     -0.140039     0.0999097      0.107699    -0.0764013     -0.120571    -0.0260019    -0.0111896    -0.0163536   -0.00875647    0.00646321    0.00175639  -0.000869559  -0.000180815  -7.67665e-05   1.44327e-05   1.97630e-05   6.26563e-06   5.82079e-07  -9.69470e-07   1.03979e-06  -9.06085e-08       1.72891       2.06032       2.53296       2.46392       2.12073       2.32565       2.05751       1.67310       1.68972       1.48697       1.12757      0.931652      0.774765      0.491909      0.384414      0.276310      0.189018      0.113712     0.0877619     0.0519255     0.0293886     0.0204091     0.0121369    0.00653563    0.00323553    0.00206560   0.000977176   0.000464804   0.000208119   0.000109111   4.92354e-05   1.80446e-05   7.01613e-06   2.99077e-06   1.26746e-06   4.64363e-07
  22  12 2707.2986    2.3336  1.0118 11.8494 -0.0014      0.706858  0.0303   0.0406   0.0529    0.0998   0.0000      0.738126   440.2502       4.64577       16.5740      -3.10487      -1.65667      -6.61646       1.05127      -2.77143       1.39080      -2.07606      0.700299     -0.507551      0.322646      0.301078      0.394486     -0.285162    -0.0847412      0.170153    -0.0517028     0.0213780    -0.0278444   -0.00103721   0.000215924    0.00902524   -0.00555351    0.00149685   -0.00106664  -0.000490352  -4.47613e-06  -4.67239e-05   7.71230e-05   1.27149e-05  -1.21472e-05   4.17324e-06   6.56566e-07  -2.91237e-07       1.60233       1.98261       2.05769       2.31145       2.25871       2.19902       1.93250       1.75136       1.54469       1.31649       1.00334      0.815370      0.652694      0.486132      0.349088      0.262033      0.185378      0.124059     0.0779041     0.0481896     0.0325406     0.0195344     0.0113660    0.00645936    0.00343847    0.00187989   0.000931354   0.000502844   0.000230296   9.76524e-05   4.31206e-05   1.72381e-05   6.94036e-06   2.72993e-06   9.34947e-07   3.44095e-07
  22  14 3001.6342    3.6303  0.9938 12.5239 -0.0047      0.906490  0.0288   0.0637   0.0496    0.1182   0.0000      0.719065   437.2099       10.2119       17.7677       2.01500     -0.528251      -3.45892    -0.0101504      -6.06284     -0.431509      -2.48151       2.11069      -2.33858      0.176115     0.0800543      0.215436     -0.117831     -0.110032     0.0264497    -0.0747156    -0.0107505     0.0354651   -0.00482884    -0.0171581  -0.000629393   -0.00144154   -0.00354790   -0.00151673   0.000313462  -0.000425588   8.11283e-05  -5.68634e-05  -9.65445e-06   8.36366e-06   2.38440e-06   7.86349e-07   2.48798e-07       1.51532       1.98305       2.14969       2.32374       2.13364       2.16931       1.88408       1.72943       1.46905       1.26454       1.00489      0.845791      0.623977      0.467786      0.336985      0.240813      0.158791      0.115550     0.0730210     0.0480900     0.0288741     0.0182016     0.0101347    0.00584319    0.00321802    0.00166717   0.000901999   0.000414283   0.000209070   9.01133e-05   4.11965e-05   1.67545e-05   7.06648e-06   2.40032e-06   9.63982e-07   3.17779e-07
  22  15 3147.2540    3.7780  1.2390 12.8576 -0.0042     0.0220479  0.0357   0.0609   0.0614    0.0968   0.0000      0.597236   434.7387       9.12839       14.6901      -3.03301      -3.01162      -7.63025       2.38516      -6.02665     -0.380006      -1.13272     -0.587362     -0.133487     -0.299058      0.164908      0.660867    -0.0454175    -0.0485076      0.272439     0.0865445    -0.0836166    -0.0246236   -0.00929922    0.00474448   -0.00124504   -0.00256140    0.00313011  -2.98407e-05  -0.000115383  -0.000206530   1.79495e-05   1.91532e-05   4.75711e-06   5.81509e-06   2.67042e-06   4.32613e-07   3.04144e-07       1.90902       2.42311       2.65863       2.71683       2.58571       2.40190       2.45957       2.16616       1.83433       1.51552       1.25577      0.995307      0.767935      0.584175      0.437475      0.315275      0.215018      0.140072     0.0942962     0.0593759     0.0353471     0.0211917     0.0114078    0.00700568    0.00391206    0.00193218   0.000938818   0.000499608   0.000251367   0.000105658   5.21486e-05   2.07633e-05   8.57748e-06   3.02043e-06   1.16548e-06   3.89065e-07
  22  16 3292.6686    3.4425  1.6254 12.5592 -0.0058       1.60014  0.0411   0.0483   0.0695    0.0729   0.0000      0.369859   437.5042       18.5384       12.9138      -6.42692     -0.107646      -2.99398      -4.78941      -6.91909       2.12775      -6.48430     -0.669619     -0.322326      0.544417      0.377076     -0.521544     0.0735192    -0.0294952      0.303927     -0.180946     0.0173535     0.0904938     0.0315548    -0.0214142    0.00447883  -0.000151070  -0.000539204  -6.20039e-05   0.000258640   0.000175217  -0.000214697  -6.80177e-05  -1.18090e-05  -1.10185e-05  -2.06033e-06   3.80818e-08   4.54682e-07       2.11681       2.79589       3.16721       3.30004       3.25995       3.06172       2.80286       2.46409       2.06036       1.72897       1.37874       1.10877      0.840545      0.644332      0.451977      0.307657      0.231582      0.152630      0.100707     0.0656232     0.0402974     0.0249070     0.0138903    0.00794615    0.00440780    0.00226499    0.00121964   0.000599875   0.000292036   0.000129505   5.53423e-05   2.44872e-05   9.58747e-06   3.69258e-06   1.32362e-06   4.20473e-07
  22  17 3437.6514    3.0573  2.3541 12.0542 -0.0020      0.792756  0.0497   0.0350   0.0881    0.0583   0.0000      0.255190   441.3151       20.5897       12.3089     -0.261064      -4.31311      -5.97077      0.397913      -8.60848      -4.37600      -1.76613       2.18732      -2.89296     -0.651320     -0.474551     -0.357386      0.870228     -0.212227     -0.117657      0.176287      0.129638     0.0462299    -0.0403064    -0.0160299   -0.00751153    0.00151812   -0.00447164  -0.000977090    0.00140795   0.000369873  -8.82184e-05  -3.26639e-05   6.62237e-05   9.72387e-07   3.64864e-06  -2.90910e-07  -2.46024e-07       2.42551       3.18848       3.42568       3.76422       3.58236       3.30561       3.18056       2.76720       2.47391       2.01912       1.67315       1.33142       1.02461      0.773644      0.563017      0.406065      0.287849      0.184904      0.123168     0.0812989     0.0492238     0.0291484     0.0172375     0.0100411    0.00546240    0.00284267    0.00144492   0.000722393   0.000354394   0.000163801   6.91055e-05   2.90725e-05   1.14887e-05   4.46025e-06   1.57495e-06   5.19695e-07
  22  18 3582.8032    2.5438  3.6363 11.5940 -0.0015      0.949984  0.0656   0.0246   0.1126    0.0462   0.0000      0.155135   431.7802       21.7681       7.04197      -1.45270      -1.50323      -2.57420      -1.69306      -2.83297      -1.12644      -4.82989      0.491956      -2.84066     0.0628655      0.650839      -1.54217     -0.360268     -0.309506     0.0118337    -0.0907710    -0.0463836    -0.0451655    -0.0767242    -0.0372202    0.00124848    0.00216112   -0.00528283   -0.00153805   0.000572595  -0.000236165  -4.35865e-05  -5.57648e-05  -9.32750e-06   1.62319e-05   3.74339e-06  -2.16559e-06   6.07442e-07       3.25311       4.16667       4.45426       4.66856       4.66915       4.39838       4.10968       3.61474       3.17197       2.63291       2.18075       1.73543       1.32321      0.989450      0.752880      0.534008      0.378134      0.248566      0.161134      0.101489     0.0637533     0.0398945     0.0231163     0.0127807    0.00702554    0.00367434    0.00186286   0.000943624   0.000440962   0.000199028   8.92931e-05   3.73993e-05   1.44464e-05   5.52221e-06   1.93771e-06   6.57117e-07
  22  19 3727.6770    2.1157  5.2993 11.0872 -0.0017      0.546345  0.0824   0.0179   0.1474    0.0414   0.0000      0.101573   446.7507       19.5790       12.0786       4.83249       2.65202      -5.66273     -0.507407      -4.35639      -6.75640      -6.12296      0.216746    -0.0723942      0.203225     -0.376659       1.56136       1.50499     -0.664882      0.322678    -0.0727069     0.0549180     0.0479591    -0.0849374   9.69563e-05   0.000556395     0.0210741  -0.000736633   -0.00303618   -0.00170172  -0.000439673  -0.000405281   8.62773e-05   2.08493e-05  -8.61487e-07  -1.59230e-06   1.50154e-06   7.06450e-07       4.07991       5.28338       5.67312       5.84423       5.96493       5.76154       5.10313       4.60630       4.06030       3.33930       2.72606       2.17495       1.67819       1.26572      0.945768      0.678914      0.483432      0.318678      0.206955      0.127717     0.0837547     0.0501438     0.0299040     0.0162878    0.00897376    0.00471847    0.00243220    0.00120936   0.000567233   0.000251553   0.000111514   4.57215e-05   1.84005e-05   7.01492e-06   2.44901e-06   8.62965e-07
  22  20 3872.4930    1.8464  7.2083 10.6253 -0.0011      0.460975  0.1006   0.0133   0.1803    0.0363   0.0000     0.0732434   432.5037       17.5578       27.4371      -3.45523      -5.70608      -2.62542      -2.05276      -2.57697      -4.44056      -2.64232      -2.11812      -8.37167      -1.75975     -0.966543      0.584039      0.146421     -0.625841      0.786561     0.0902404      0.248219     0.0634524     0.0463312    -0.0307040    -0.0258455     0.0117175  -0.000438965   -0.00296261   0.000920422    0.00181506   0.000353983   2.86977e-05   4.09219e-05   4.23315e-05   6.80668e-06   4.59427e-07  -1.60112e-06       4.65538       6.15789       6.51078       6.94161       6.77371       6.61712       6.05084       5.42099       4.65468       3.93142       3.17139       2.58501       2.00075       1.51944       1.09886      0.786401      0.550241      0.377797      0.245702      0.160037     0.0993050     0.0574692     0.0346191     0.0188920     0.0107160    0.00548904    0.00286737    0.00140936   0.000674379   0.000307554   0.000132083   5.58125e-05   2.22200e-05   8.65148e-06   2.98636e-06   1.01659e-06
  22  21 4017.2238    1.5658 10.1021 10.3282 -0.0026      0.231886  0.1360   0.0101   0.2415    0.0317   0.0000     0.0591239   439.5349       35.5199       22.3354      -4.71452      -9.89267      -6.77543      -2.99822      -8.21583      0.878774      -3.74752      -5.09570      -4.43870       1.97133      -2.19296      -1.79007      -2.25943    -0.0238049     -0.207602     -0.106429  -9.07102e-05      0.162496    -0.0193577      0.114314   -0.00264456    -0.0116436   -0.00307531   -0.00682914   -0.00409157    0.00171534   0.000239386   9.07966e-05  -0.000107799   6.34941e-05   9.14070e-06  -6.23495e-06  -9.87466e-07       5.95602       7.70097       8.40714       8.73199       8.71239       8.29254       7.69603       6.96488       5.94794       4.98851       4.05139       3.25364       2.53984       1.90114       1.43621       1.02418      0.714043      0.480837      0.317488      0.202058      0.125273     0.0751992     0.0435998     0.0252957     0.0134755    0.00729995    0.00370255    0.00182231   0.000880043   0.000402827   0.000177549   7.32017e-05   2.97918e-05   1.11146e-05   3.92556e-06   1.36448e-06
  22  22 4162.1961    1.2697 12.3364 10.2780 -0.0005      0.224533  0.1860   0.0083   0.3088    0.0283   0.0000     0.0656457   442.4291       1.40129       29.2912       5.70755       8.34583      -8.05646       5.91934       1.02621       5.55206       2.26985     -0.375283       2.47929      -6.14441      -2.75201       1.31874      0.818118    -0.0995330      0.542155     -0.495278     -0.380323      0.470261     0.0844522    -0.0952133    -0.0265143    0.00355679     0.0140082   -0.00883819    0.00100820   0.000177541  -2.58864e-05   1.78352e-05  -2.49900e-05  -3.58684e-05  -2.13678e-05   2.36681e-07   1.89293e-06       7.50062       9.99301       10.6852       11.3238       11.0718       10.7642       9.90304       8.71676       7.42056       6.44474       5.16523       4.20478       3.22738       2.45120       1.78208       1.27270      0.894789      0.603431      0.403600      0.259635      0.160643     0.0965707     0.0564972     0.0320706     0.0173047    0.00938518    0.00465939    0.00234830    0.00109714   0.000509498   0.000222843   9.40902e-05   3.70187e-05   1.46405e-05   5.04215e-06   1.73995e-06
  22  23 4306.7201    1.0928 14.4430 10.1434 -0.0020      0.124910  0.2299   0.0069   0.3579    0.0262   0.0000     0.0660423   454.3592       32.9179       16.7630      -6.46304       6.82679      -16.9736       5.31558      -24.5719       5.61383      -9.49351      -7.50111      0.916820      -10.0707       1.68939      -1.93678      -1.24599      0.499358     0.0875731     -0.604113      0.358747      0.400214     -0.151923    -0.0180855    0.00655526     0.0169185     0.0261292   0.000198661    0.00130466   9.05417e-05  -0.000141013  -0.000121503   2.42325e-05  -1.13366e-05   1.12023e-06   9.74307e-06  -2.59636e-06       8.44126       11.2248       12.3831       12.7557       12.7863       12.0876       11.2888       10.0709       8.65819       7.20061       5.99778       4.78939       3.69540       2.81571       2.06436       1.49431       1.03523      0.708310      0.465865      0.302157      0.188568      0.111595     0.0667789     0.0375137     0.0209273     0.0109297    0.00566200    0.00280130    0.00134273   0.000630456   0.000270751   0.000116320   4.58566e-05   1.76453e-05   6.03302e-06   2.05470e-06
  23   6 1804.2642    0.3397  0.3367  9.4822 -0.0027       13.0048  0.0194   0.0112   0.0310    0.0411   0.0000       2.84319   439.1916       1.34290       18.6733     -0.961701      -3.02183      0.697588      0.206859       2.09705       1.45368    -0.0143230     -0.167105     -0.102431      0.270623     -0.134962   -0.00552238    -0.0552156    -0.0557069    -0.0905500    -0.0451984    -0.0683805     0.0154996     0.0106063    0.00686678    0.00265964    0.00136511    0.00158405  -0.000289490  -0.000221276   0.000218132   0.000130546  -1.24605e-05   2.51004e-05   3.86690e-06   3.16376e-06   1.62226e-06   1.01297e-08       1.37466       1.47118       1.52004       1.91021       2.01304       1.87788       1.45310       1.21619       1.26820       1.17590      0.822848      0.565211      0.518808      0.433559      0.333744      0.210320      0.129733     0.0926926     0.0820511     0.0571259     0.0311597     0.0169087    0.00987234    0.00643575    0.00410200    0.00268933    0.00141088   0.000673930   0.000312820   0.000135003   5.64950e-05   2.36966e-05   9.69872e-06   3.50308e-06   1.45772e-06   5.93484e-07
  23   7 1969.7065    0.5278  0.5277  9.5147 -0.0130       9.66958  0.0218   0.0125   0.0379    0.0624   0.0000       1.33710   440.2268     -0.454736       17.8752      -2.28886      -2.77359      0.903221       1.44078      -2.15990      0.246660      -1.27692      0.197586      0.740289     -0.854531    -0.0820851    -0.0418644     0.0378661    -0.0906597     -0.142685     -0.140426    -0.0308238    -0.0297807    -0.0130646    -0.0136196     0.0112027   -0.00381839  -0.000472303  -0.000158652  -0.000772062   0.000286387   0.000103378  -4.65372e-07   8.04607e-06   1.29192e-05   1.20526e-06  -2.15815e-06   6.50679e-08       1.38323       1.62669       1.74634       1.93675       1.81807       1.86002       1.69688       1.42769       1.29506       1.18544      0.920206      0.672609      0.579315      0.482626      0.340589      0.226365      0.163992      0.114168     0.0791274     0.0551992     0.0346644     0.0185288     0.0106207    0.00667646    0.00407060    0.00225216    0.00122342   0.000607710   0.000298506   0.000128226   5.63381e-05   2.37314e-05   1.05489e-05   4.38422e-06   1.93129e-06   6.69035e-07
  23   9 2287.6065    1.0993  0.8203 10.1683 -0.0057       4.32703  0.0356   0.0201   0.0436    0.0986   0.0000      0.779114   438.9744       2.62430       15.3727       1.08285      -1.45551      -5.71567       1.00691      -2.14452      -1.29837     0.0433328      -1.86912      -1.01307      0.410169     -0.408814    -0.0106275     -0.157878      0.256370    -0.0857570    -0.0157003    -0.0421250   -0.00789991    -0.0189831   -0.00646851    0.00482017    0.00848681   -0.00203401  -0.000147693   0.000673749  -0.000205384   7.16004e-05  -6.09989e-05  -1.09962e-05   1.40642e-05   7.69724e-06   1.45376e-06  -1.67664e-07       1.95179       1.95745       2.34200       2.98493       2.67019       1.93394       2.75032       2.36969       1.69807       1.35920       1.54802       1.02754      0.694464      0.587955      0.519362      0.341491      0.193182      0.171649      0.117498     0.0758041     0.0359706     0.0305164     0.0190802     0.0102616    0.00515445    0.00299226    0.00200305   0.000956064   0.000445636   0.000161571   0.000107148   5.61250e-05   2.45945e-05   9.38796e-06   3.48247e-06   1.04524e-06
  23  10 2439.2968    1.5311  1.1139 10.4946 -0.0049       2.61494  0.0341   0.0250   0.0540    0.1369   0.0000      0.658952   436.7392       4.78351       13.4111      -5.38882      -2.89492     -0.179340      -1.04845      -1.10138      -1.86210      -1.66198     -0.717040      -1.26996     -0.547000      0.881083     -0.157879      0.158911     -0.174055     -0.220716    -0.0833896      0.120788     0.0347786     0.0260801    0.00843018    0.00388557   -0.00150425   -0.00352886  -0.000701430   0.000606299   0.000608161  -8.00626e-05  -0.000134250  -1.00685e-05   1.14491e-06  -7.38799e-06  -3.25870e-07   6.02558e-07       1.78209       2.30987       2.21365       2.33528       2.32570       2.41908       2.33604       2.07737       1.74626       1.36540       1.18144      0.963399      0.781503      0.600647      0.451123      0.323943      0.236006      0.168332      0.113917     0.0756661     0.0464172     0.0295334     0.0164301    0.00954229    0.00503049    0.00273778    0.00142510   0.000716568   0.000375986   0.000169964   8.06829e-05   3.53111e-05   1.53320e-05   6.11568e-06   2.31581e-06   8.41662e-07
  23  11 2588.8401    2.0214  1.0754 11.2889 -0.0035       3.30368  0.0321   0.0332   0.0520    0.1063   0.0000      0.721041   437.5204       5.40687       12.8012     0.0655791    -0.0687172      -6.73345      -2.19114      -2.40713      0.277835       2.85971      0.660226      -1.61671     -0.620971      0.950840    -0.0724423      0.381116     -0.308653     -0.168655     0.0632088     0.0586627   -0.00339144     0.0168918    0.00362173   -0.00353895  -0.000590991    0.00201303   -0.00280968   0.000627605  -0.000108661  -0.000221054   1.86568e-05  -2.21559e-05  -7.89408e-08   1.09507e-05   1.87455e-06  -7.79091e-07       1.55689       1.96889       2.22211       2.21652       2.31005       2.14016       1.91966       1.82487       1.61557       1.36109       1.09702      0.941761      0.746046      0.534234      0.415178      0.269756      0.214425      0.143267     0.0927615     0.0599768     0.0392381     0.0239542     0.0156260    0.00861605    0.00449650    0.00255069    0.00143803   0.000716580   0.000382914   0.000174950   8.21966e-05   3.61414e-05   1.52455e-05   5.75342e-06   2.45784e-06   8.26771e-07
  23  12 2737.7785    2.6112  1.0416 11.7454 -0.0035      0.866055  0.0277   0.0431   0.0534    0.1147   0.0000      0.604554   439.9243       6.31598       12.0055       1.16054      -3.20082      -3.82575      -4.15160      -3.35101      0.771025      -2.41107      0.598747     -0.264729    -0.0647168      0.618523     0.0997672      0.469860      0.359322    -0.0655270     0.0149296    -0.0117725    0.00611182     0.0223193    0.00892814   -0.00429691   -0.00804959   -0.00284071   4.20153e-05   0.000265548  -0.000206211  -0.000211305  -9.08443e-05   2.46214e-05   9.00128e-06   1.20213e-05  -1.45478e-06   1.39854e-07       1.38251       1.74391       1.99015       1.98501       2.01932       1.96379       1.81696       1.59439       1.41942       1.19196      0.972619      0.805317      0.627380      0.469642      0.346718      0.270108      0.180868      0.124986     0.0864905     0.0542670     0.0358431     0.0217926     0.0130820    0.00760855    0.00445603    0.00236089    0.00123435   0.000639448   0.000312056   0.000156796   7.23426e-05   3.12263e-05   1.39905e-05   5.43233e-06   2.06673e-06   7.91286e-07
  23  13 2886.3275    3.2903  0.9974 12.1044 -0.0005       2.72448  0.0307   0.0548   0.0497    0.1257   0.0000      0.757926   438.9396       4.79844       12.0322     -0.311792      0.868055     0.0433375      -3.38269      -3.19953      0.316206      -2.20823     -0.341629     -0.139111     -0.686455     -0.102719     -0.579816     0.0165194      0.175515   -0.00414278    -0.0356921     0.0173481    0.00829387   -0.00444391     0.0130067    0.00774517  -0.000863732   -0.00229604   0.000862713  -0.000462445  -0.000345059   0.000153489   0.000112626  -1.97661e-05  -2.28851e-06   1.62314e-06  -9.84269e-07  -2.48907e-07       1.72216       2.05773       2.12698       2.26486       2.18824       2.28441       2.12551       1.80267       1.53287       1.31229       1.11907      0.960772      0.787783      0.539777      0.401070      0.278701      0.186635      0.136347     0.0994168     0.0679979     0.0431102     0.0261068     0.0153026    0.00838592    0.00472759    0.00259848    0.00127110   0.000649778   0.000327936   0.000156594   7.10938e-05   3.29456e-05   1.39859e-05   5.46368e-06   1.99077e-06   7.50135e-07
  23  14 3033.6506    3.6413  1.1191 12.6016 -0.0076     -0.359250  0.0329   0.0595   0.0555    0.1165   0.0000      0.727664   437.9714       8.26394       13.4683       1.56850      -2.60374      -6.89632       1.64519      -2.21697      0.489847      -2.51729      -1.59262     0.0856894    -0.0121012       1.14026     -0.700418      0.573791     0.0253887    -0.0519712     -0.102445    -0.0171819     0.0340315    0.00643884    -0.0232581  -0.000688418  -0.000382909    0.00147900   -0.00176502   0.000485502   4.51188e-05   5.31123e-05   0.000113380   8.33953e-06   1.23959e-05   1.08284e-05  -4.05132e-06   3.83438e-07       1.71928       2.20380       2.35111       2.52813       2.33385       2.20029       1.98999       1.92222       1.69452       1.48093       1.25200       1.06806      0.803657      0.594961      0.425718      0.308221      0.209277      0.136292     0.0927815     0.0652977     0.0394319     0.0238785     0.0143098    0.00860832    0.00470050    0.00273374    0.00138414   0.000700259   0.000351945   0.000178143   8.32160e-05   3.85876e-05   1.49016e-05   5.90305e-06   2.28659e-06   8.73809e-07
  23  16 3325.8376    3.4889  1.7043 12.4451 -0.0037      0.543640  0.0407   0.0465   0.0683    0.0717   0.0000      0.349685   440.5924       11.8198       14.2234      -1.43611      -5.23948      -3.74095     -0.706926      -7.89492      0.462574      -4.40717       1.16970       1.82448     0.0299397     -0.852124      0.843119      0.739985     -0.131085     0.0295571     -0.112868   -0.00231622     0.0642273     0.0384371     0.0188871  -0.000152668     0.0107175    0.00417972  -0.000841556  -0.000259144  -0.000367841  -0.000106100   0.000128649  -1.76411e-05   4.54029e-05  -2.36701e-06   2.88066e-06  -1.59639e-06       2.11755       2.55942       2.70737       2.97385       2.89762       2.64603       2.48487       2.32905       2.10698       1.77648       1.43505       1.19403      0.961474      0.726459      0.504953      0.363667      0.275546      0.185820      0.120018     0.0749207     0.0501349     0.0315838     0.0192884     0.0108151    0.00590410    0.00320035    0.00175272   0.000957365   0.000488184   0.000233827   0.000104419   4.35560e-05   1.82454e-05   7.29550e-06   2.86355e-06   1.06149e-06
  23  17 3471.7301    2.9788  2.6787 11.8806 -0.0009      0.919880  0.0510   0.0305   0.0935    0.0504   0.0000      0.215355   434.0974       21.9057       11.8359      -1.52281      0.659707      -11.7560       1.70687      -5.64858      0.949424      -2.21825     -0.614769      -1.52848      0.268683     -0.825846      0.780907      0.380787      0.146553    -0.0676227     0.0810177     0.0595651    -0.0451807     0.0284198    -0.0404189    -0.0133452     0.0100316    0.00108553   0.000116113   0.000556414   0.000126948   2.07519e-05  -0.000112921   7.19645e-05  -6.91795e-07   2.78143e-06   1.35227e-06  -3.76909e-07       2.47251       3.12837       3.40525       3.57699       3.54189       3.34427       3.08453       2.83178       2.52750       2.10025       1.73369       1.37570       1.10435      0.856473      0.623300      0.451120      0.320519      0.225983      0.147721     0.0943784     0.0593304     0.0378910     0.0227183     0.0129789    0.00715793    0.00406686    0.00215980    0.00116495   0.000572567   0.000273495   0.000119476   5.52953e-05   2.27321e-05   9.37669e-06   3.55436e-06   1.32863e-06
  23  18 3617.3852    2.4377  4.0432 11.3562 -0.0018      0.600487  0.0664   0.0213   0.1171    0.0417   0.0000      0.131738   435.8190       11.4809       20.9938     -0.616489      0.927060       3.08323     -0.157687      -11.7511       4.35542       1.69806      -1.87997       3.14597      -2.12775       1.38161      0.612882      0.327402     -0.663384      0.378925      0.141514    -0.0285484    -0.0726707     0.0458730    -0.0471326    -0.0112668     0.0179880   -0.00433332   -0.00181319   -0.00247983   0.000622770   4.67497e-06  -0.000180219   7.53937e-06  -1.21996e-05   1.18247e-05  -1.11639e-06  -1.26840e-06       3.05114       4.11875       4.44214       4.72029       4.58831       4.46408       4.22707       3.71142       3.27524       2.63298       2.26115       1.77463       1.45043       1.08524      0.815422      0.578082      0.420915      0.290877      0.195693      0.131311     0.0803561     0.0515924     0.0296301     0.0177547    0.00959307    0.00540992    0.00288255    0.00148422   0.000753215   0.000357888   0.000165242   7.59747e-05   3.10201e-05   1.30980e-05   4.97673e-06   1.86868e-06
  23  19 3762.6529    2.0841  5.6744 10.9612 -0.0019      0.374480  0.0827   0.0163   0.1508    0.0389   0.0000     0.0878710   442.7908       23.7665       14.8984      -1.01902       2.26276     -0.876116      -4.10421      -7.04628       12.4901      -2.37150      0.566587     -0.778491       3.82351      -1.48992      0.102220     -0.576505      0.882855     -0.203851      0.118817    -0.0347565      0.123455     0.0340042     0.0220307   -0.00636873    0.00163972   -0.00386803    0.00973758   -0.00124755  -0.000232998  -0.000502037  -5.12568e-05   2.56459e-05  -3.73831e-06   1.69166e-05   1.35885e-05   8.70713e-07       3.86238       5.12254       5.53731       5.82106       5.80446       5.53857       5.20057       4.58387       4.08659       3.34298       2.79189       2.24102       1.78787       1.34111       1.00384      0.745589      0.516017      0.360061      0.241647      0.157978     0.0997523     0.0617442     0.0370421     0.0214463     0.0120963    0.00667601    0.00352913    0.00181621   0.000903640   0.000437290   0.000200576   9.03451e-05   3.78256e-05   1.54874e-05   5.78275e-06   2.17586e-06
  23  20 3908.3215    1.7305  7.4131 10.7268 -0.0023      0.476909  0.1057   0.0129   0.1883    0.0326   0.0000     0.0740922   434.9117       25.8276       23.4673       6.33782      -2.57225      -20.7122      -1.69403      -16.3156      -6.97511      -7.04265       7.99761      -1.44315      0.968201      -3.76334       1.77754       1.46525      0.732616     -0.856812     -0.570461     0.0622250      0.135457      0.184952    -0.0202280     0.0162967   -0.00100702   0.000723155    0.00210504    0.00364019  -1.43470e-05  -0.000796220   0.000308427   0.000213814  -3.35445e-05   3.21369e-05  -8.16375e-06   5.02630e-06       4.63764       6.19131       6.54575       7.18024       6.86154       6.76111       6.14173       5.64970       4.85304       4.17440       3.43485       2.80377       2.23457       1.65634       1.26484      0.895010      0.644252      0.449485      0.297282      0.196891      0.126683     0.0775626     0.0468171     0.0271763     0.0154560    0.00834195    0.00453806    0.00226364    0.00118030   0.000556386   0.000255316   0.000116651   4.69040e-05   1.99575e-05   7.58996e-06   2.74058e-06
  23  21 4053.2005    1.4899 10.1949 10.3710 -0.0012      0.184961  0.1421   0.0097   0.2405    0.0297   0.0000     0.0614041   436.5495       31.4787       24.9851      -4.74708      -10.2743       5.02833       15.6383      0.155594      -6.95790      -11.9809      0.589621      -1.31249       3.18129      -4.00684      0.281092       1.33152       2.46443     0.0368704      0.405398     -0.195137      0.114267      0.146800    -0.0810330    -0.0455184    -0.0126499    0.00309336     0.0140649  -0.000584190   0.000940586   0.000925491  -0.000375109   0.000146570   0.000156819   1.46981e-05  -4.25440e-06   4.95142e-06       5.87998       7.66990       8.47779       8.89871       8.76826       8.45535       7.82348       6.93799       6.13654       5.30270       4.33502       3.49833       2.74100       2.11071       1.56778       1.13765      0.806308      0.560988      0.368604      0.245591      0.154988     0.0963410     0.0585092     0.0341629     0.0194123     0.0106118    0.00573245    0.00294418    0.00144650   0.000704979   0.000320579   0.000144761   6.01983e-05   2.54289e-05   9.69266e-06   3.63634e-06
  23  22 4198.4716    1.2532 13.3864 10.2025 -0.0008      0.280749  0.1978   0.0076   0.3158    0.0274   0.0000     0.0611974   427.3486       18.1489       2.75940       22.0650      -8.40550      -7.22983      -10.2696      -6.83760      -14.1246      -7.52112     -0.428475       1.11006       5.14962      -4.49344       1.42397      0.858175      0.314212     -0.298190     -0.761616      0.138118     0.0449011     -0.292482    -0.0435811    0.00399880     0.0483108     0.0248202    -0.0227211  -0.000775965    0.00527270   -0.00224663  -0.000412782  -3.48961e-05   1.21349e-05   7.39703e-06  -3.63746e-05   6.92221e-06       7.36165       9.77356       10.6887       11.0157       11.0580       10.5387       9.92283       8.89113       7.78212       6.54982       5.53189       4.43331       3.48418       2.69184       1.98003       1.46617       1.03644      0.714603      0.479479      0.316254      0.201928      0.123374     0.0759891     0.0437196     0.0247823     0.0138285    0.00720061    0.00374572    0.00188261   0.000893659   0.000421709   0.000186165   8.06312e-05   3.18512e-05   1.25400e-05   4.62991e-06
  23  23 4343.0809    1.0379 15.4511 10.1450 -0.0004     0.0360610  0.2592   0.0063   0.3832    0.0244   0.0000     0.0730182   446.5219       36.4011       28.5386       12.0709      -5.93408       1.81649      -13.2342       35.9607     -0.769271      0.261518       3.32766       5.20860       8.35020       7.11870      -2.51577     -0.225803      0.707035       1.06678     -0.957268     0.0513780      0.170383     -0.127918     0.0891702     0.0612836     -0.103022     0.0155654    -0.0115801   -0.00734906  -0.000313010  -0.000178290  -5.67734e-05  -0.000370076   0.000163901   7.86791e-05  -2.92801e-05  -6.54639e-06       8.74177       11.9792       12.9588       13.5183       13.4873       12.8597       12.0642       10.7112       9.61158       8.07235       6.76158       5.36579       4.32661       3.26219       2.45100       1.80065       1.29222      0.870954      0.594584      0.388425      0.245182      0.154141     0.0932602     0.0541398     0.0310063     0.0171820    0.00902289    0.00474052    0.00234161    0.00115473   0.000513898   0.000241613   9.79040e-05   4.13060e-05   1.50643e-05   5.89186e-06
  24   7 1993.6474    0.5621  0.5699  9.4540 -0.0057       8.98169  0.0200   0.0127   0.0393    0.0650   0.0000       1.23490   439.6972      -1.36868       15.5916      0.231266     -0.882871     -0.828007       2.23118      -4.14356      -1.15981      -1.58812      0.854531   -0.00425510     -0.774950      0.585957     -0.260133     -0.298035      0.150924    -0.0978781     0.0576192     0.0844037     0.0237781     0.0237192   0.000817094    0.00786975   -0.00674469    0.00162661   -0.00158835  -0.000555467  -0.000246226  -4.65943e-05   0.000234227   2.09557e-06  -1.52247e-05   8.53226e-06   4.73792e-06   2.71507e-06       1.17658       1.38556       1.49357       1.66701       1.74960       1.55501       1.39161       1.34029       1.25335       1.07718      0.839294      0.649951      0.568554      0.456299      0.310874      0.233553      0.171656      0.122278     0.0803138     0.0545669     0.0345798     0.0218392     0.0138587    0.00823354    0.00469419    0.00268462    0.00156302   0.000833711   0.000469280   0.000226920   0.000110388   4.96534e-05   2.19093e-05   8.58871e-06   3.38236e-06   1.37508e-06
  24   8 2156.8923    0.8434  0.7321  9.7396 -0.0054       3.82801  0.0250   0.0159   0.0406    0.0912   0.0000      0.786241   438.3321     -0.325471       14.0507       3.23634      -1.47097       1.04520       2.22645      -1.32223     -0.377844      -1.05007     -0.789563     -0.629232    -0.0532711     0.0330369     -0.194422    -0.0188085     0.0527198   -0.00841579      0.116952    -0.0370104   0.000595809    0.00632273    0.00264497    -0.0222456    -0.0112171  -0.000722292   0.000572969   0.000816818  -0.000155777  -0.000389450  -8.07756e-06   7.54157e-06  -3.98966e-06  -5.46836e-06  -3.52514e-06   1.19153e-06       1.36878       1.67712       1.82671       2.06281       2.04199       1.82826       1.79518       1.63246       1.44241       1.10641      0.954579      0.814939      0.667447      0.454868      0.356895      0.275426      0.204483      0.136171     0.0872657     0.0636297     0.0428264     0.0266077     0.0149033    0.00929115    0.00569793    0.00338457    0.00167632   0.000821145   0.000434583   0.000242272   0.000125237   5.91667e-05   2.61239e-05   1.07772e-05   4.35784e-06   1.64450e-06
  24   9 2314.4973    1.1569  1.0020 10.1124 -0.0020       4.39231  0.0296   0.0190   0.0488    0.1082   0.0000      0.705356   438.7629       1.93043       13.2541       6.28677      -3.20832      -3.07208      -1.73032      -2.34512      0.153249     -0.559595     -0.432002       1.39399    -0.0837617      0.295201     0.0348500     -0.189672      0.289615     0.0501254    -0.0942927    0.00236988   -0.00150252   -0.00784234     0.0237672    0.00234666   -0.00350246   -0.00179904  -0.000381277  -0.000619641  -0.000394092   0.000449352  -6.21010e-05  -8.35073e-05   1.56727e-05  -9.51053e-06  -2.28767e-06  -3.66582e-06       1.37879       1.81378       1.92322       2.13976       2.02717       1.99837       1.85288       1.73409       1.42047       1.25595       1.05176      0.863980      0.686548      0.526166      0.404838      0.288702      0.212144      0.142024      0.103369     0.0700497     0.0445089     0.0276566     0.0177607     0.0102718    0.00608904    0.00326731    0.00190725    0.00103796   0.000524354   0.000253306   0.000124220   6.17788e-05   2.65648e-05   1.22948e-05   4.82111e-06   1.97421e-06
  24  11 2617.8378    2.1442  1.0706 11.2449 -0.0030       2.48300  0.0304   0.0348   0.0503    0.1232   0.0000      0.763260   440.0700       7.72631       16.0197      -2.52992      -3.36552       2.34379     -0.426628      -4.61365      0.652987      -1.89863      0.225662      -1.09625     0.0189993     -0.350470      0.365700    0.00471199     -0.271766    0.00307360      0.103377      0.118611    -0.0394293     0.0190280    -0.0108782    -0.0162921   -0.00970359   -0.00437659    0.00330161   0.000486647  -0.000141156   0.000392321  -0.000139890   4.44512e-05   8.07391e-05   1.23648e-05  -8.78270e-06  -2.67399e-06       1.50233       1.80019       2.00245       2.26663       2.18332       2.09397       1.95047       1.73246       1.49242       1.32196       1.10318      0.923626      0.688687      0.535912      0.406142      0.300254      0.219691      0.147280      0.102052     0.0671580     0.0458316     0.0278045     0.0179894     0.0106533    0.00643274    0.00377882    0.00203977    0.00100717   0.000542805   0.000271763   0.000131138   6.10933e-05   2.81383e-05   1.25542e-05   4.76233e-06   2.00594e-06
  24  12 2767.8259    2.7294  1.0391 11.7729 -0.0002      0.378400  0.0305   0.0435   0.0519    0.1155   0.0000      0.702772   437.1142       3.76164       13.1459      -2.44236      0.337338      -2.31358     -0.101463     -0.631667       1.35156     -0.510324     -0.703825    -0.0691103     -0.524057      -1.04657     -0.617144      0.313273     -0.155976     -0.315066     0.0477545    0.00792682     0.0520351    -0.0212810    0.00765677   -0.00459136    0.00588718   0.000451730  -7.16998e-05   -0.00119508   0.000208082   0.000324526  -0.000181313  -0.000126360   5.10591e-05   7.45384e-06  -1.59399e-06   7.19757e-07       1.64340       2.03500       2.07896       2.03595       1.96630       2.04043       1.99599       2.01828       1.70283       1.41370       1.11251      0.789864      0.682894      0.553615      0.470922      0.370752      0.269761      0.190915      0.125751     0.0759721     0.0506954     0.0294217     0.0169173     0.0103060    0.00591851    0.00348814    0.00185530   0.000970002   0.000516164   0.000255281   0.000127262   5.83920e-05   2.50339e-05   1.06866e-05   5.00877e-06   1.96378e-06
  24  13 2917.1952    3.2886  1.0461 12.4264  0.0018      0.367034  0.0301   0.0532   0.0522    0.1012   0.0000      0.722336   440.4674       9.58969       11.3605     -0.658815       1.29123      -4.51398       1.67451      -3.86011      0.945590      -1.03704      -1.22308      -1.14097      0.608251     -0.266511     -0.196443      0.133033      0.139719    0.00894267     0.0412986     0.0754488    -0.0929685     0.0268585     0.0194980     0.0134764   -0.00572684    0.00321667  -0.000350109   0.000468219   0.000113871  -0.000123549  -6.91243e-05   4.42354e-05   3.09520e-05   8.58674e-06  -4.69799e-06   2.07068e-07       1.44918       2.00272       2.05123       2.19609       2.14880       1.90955       1.98489       1.66918       1.62673       1.29780       1.13070      0.939958      0.715678      0.562781      0.406542      0.317113      0.215735      0.150527      0.102422     0.0679464     0.0441580     0.0263999     0.0168304    0.00996682    0.00562033    0.00326327    0.00174051   0.000967050   0.000481091   0.000242323   0.000117928   5.74969e-05   2.50887e-05   1.12872e-05   4.24629e-06   1.71614e-06
  24  14 3065.2320    3.7973  1.1124 12.4902 -0.0041    -0.0286282  0.0308   0.0602   0.0526    0.1274   0.0000      0.625506   438.5758       11.7544       11.7021      -3.86394       2.88946      -2.95050      -1.33242      -2.17156       2.17631      -4.89271      -1.36374     -0.377266      -2.14190    -0.0986641     -0.159185      0.128221     -0.164350      0.143825    -0.0562195     0.0523126    -0.0455022    -0.0648387   -0.00190409   -0.00232903   0.000537935    0.00271648    0.00124943  -9.11842e-05   0.000280961   6.84306e-05  -7.61531e-05  -9.57248e-05  -1.86756e-05  -1.41332e-05  -1.92387e-06   4.27001e-06       1.44046       1.86831       1.99771       2.02702       2.04662       2.04985       1.84537       1.81329       1.49216       1.29119       1.10480      0.874670      0.711203      0.565600      0.407271      0.310339      0.216868      0.159250      0.104957     0.0745845     0.0457124     0.0300115     0.0179599     0.0108026    0.00595890    0.00348588    0.00185368    0.00100597   0.000521915   0.000259129   0.000123679   5.88499e-05   2.65086e-05   1.15264e-05   4.62748e-06   1.91621e-06
  24  15 3212.2813    3.6953  1.4717 12.6297 -0.0045      0.148959  0.0364   0.0521   0.0637    0.0857   0.0000      0.417331   438.7362       13.9252       13.8326      -4.26928      -4.73648      -6.56107      0.977822      -6.31008     -0.625977      -1.91194      0.687597      -1.40145      0.495482     0.0292805      -1.11825     -0.245714     -0.233332    -0.0421797     -0.119280    -0.0503726     0.0155875   -0.00947899     0.0128834     0.0234660    0.00505970   -0.00272078  -0.000982103   -0.00107490  -0.000505727  -0.000420040   7.47358e-05   1.76110e-05   4.12742e-05  -1.95430e-05   9.34863e-06   3.33871e-06       1.75642       2.24514       2.34532       2.43972       2.37607       2.42691       2.24609       2.07812       1.82013       1.55503       1.27106       1.01673      0.816564      0.633526      0.489389      0.379436      0.274906      0.190098      0.131594     0.0820931     0.0519755     0.0338055     0.0214163     0.0125722    0.00723693    0.00400696    0.00220240    0.00115776   0.000609356   0.000302323   0.000142583   6.46075e-05   3.02117e-05   1.30709e-05   5.21215e-06   2.02672e-06
  24  16 3358.8119    3.3136  1.9657 12.3615  0.0006      0.279425  0.0422   0.0397   0.0767    0.0612   0.0000      0.302088   437.7708       15.0605       11.4779      -1.48080       2.08047      -11.3299       2.89699      -2.28330    -0.0297008     -0.621313      -3.57612      -1.24657      -1.02394      0.975689     -0.447820     -0.147191      0.534294      0.119832     -0.103789     0.0569218   -0.00525230   -0.00970938    -0.0282309   -0.00582238    0.00535776    0.00125955   -0.00472681    0.00175745  -0.000195347  -0.000266015   5.22897e-05   4.13906e-06  -3.40562e-05  -2.53187e-05   1.37165e-05   3.44261e-06       1.92967       2.51027       2.67964       2.78182       2.79433       2.60799       2.51143       2.23190       2.01189       1.80218       1.53935       1.22897      0.993452      0.757006      0.574786      0.413963      0.292980      0.204406      0.138003     0.0959703     0.0594794     0.0378796     0.0239322     0.0143415    0.00825774    0.00468230    0.00260119    0.00144782   0.000699717   0.000362559   0.000162600   8.10085e-05   3.56982e-05   1.55412e-05   6.28201e-06   2.59625e-06
  24  17 3505.3549    2.8334  3.2274 11.6444 -0.0024      0.496165  0.0557   0.0261   0.0983    0.0459   0.0000      0.150728   440.1499       14.8448       9.57974       1.87255      -2.20007      -11.6542     -0.704022      -10.1115      0.876252      -2.57524     -0.909936      -4.84976      0.660732      0.761879      0.701936    -0.0794179    -0.0671632      0.420101      0.118390     -0.173507     -0.108766    -0.0686340     0.0366113    -0.0286581    -0.0169998   -0.00631802   0.000997626  -0.000550200   -0.00123995   0.000478422   0.000201295  -0.000214422  -5.66287e-06  -2.56227e-05   6.41786e-06   4.72634e-06       2.54100       3.29775       3.47007       3.71336       3.68726       3.68494       3.34711       3.13557       2.70923       2.29744       1.95066       1.51294       1.21321      0.944006      0.755167      0.545178      0.414125      0.288100      0.191102      0.125500     0.0819869     0.0514325     0.0324208     0.0189279     0.0114824    0.00638485    0.00348955    0.00184319   0.000955627   0.000478070   0.000231348   0.000105792   4.65143e-05   2.03515e-05   8.60858e-06   3.42037e-06
  24  18 3651.6074    2.3226  4.2053 11.4011 -0.0017      0.547680  0.0680   0.0198   0.1205    0.0375   0.0000      0.120085   445.1768       19.0201       11.1588      -4.90951       1.69232      -7.97898      -2.08832      -1.61249      -4.34210      -3.47835      -7.10467      -1.39588     -0.667817      0.568512       1.53844     -0.126695      0.353950     -0.277859      0.127008    -0.0381635      0.156476     0.0666864     0.0392485   -0.00954823    -0.0135244   -0.00224552   -0.00292928   -0.00342866   0.000845425   0.000541286   4.24421e-05   0.000112537  -7.30606e-06  -3.71091e-05  -1.86950e-05  -5.72675e-06       2.96582       4.00440       4.34887       4.36011       4.56276       4.21794       4.13628       3.66118       3.23825       2.84700       2.32360       1.90701       1.51637       1.16706      0.913065      0.654248      0.487125      0.332870      0.231560      0.152301     0.0993650     0.0630682     0.0379746     0.0234410     0.0134430    0.00762600    0.00423486    0.00222707    0.00117383   0.000565646   0.000281793   0.000131701   5.75585e-05   2.57855e-05   1.02415e-05   4.14395e-06
  24  19 3797.6607    1.9485  6.3779 10.8758 -0.0015      0.585504  0.0902   0.0144   0.1621    0.0347   0.0000     0.0824140   438.3684       24.9656       24.6231      0.171069      -5.69877      -19.0684       11.4199      -10.5270      -4.51929      -6.98484       10.3556      -1.39675     -0.102228  -0.000716166     -0.455020       1.57533     -0.291297     -0.724667     0.0538791      0.280717    -0.0749610    -0.0973834    -0.0182855    -0.0604263     0.0157715   -0.00348561   -0.00556506    0.00183215  -0.000913272  -9.46285e-05  -0.000479100  -0.000106225   1.27522e-05  -7.09779e-05   6.84835e-06  -7.07659e-06       3.84847       5.15110       5.60931       5.85433       6.03375       5.67006       5.37830       4.82238       4.21480       3.63226       3.00633       2.44601       1.90792       1.52055       1.14827      0.860796      0.606585      0.430644      0.300395      0.197766      0.129750     0.0809511     0.0505642     0.0304631     0.0175978     0.0100385    0.00564302    0.00298266    0.00155653   0.000764757   0.000368014   0.000171274   7.86440e-05   3.36389e-05   1.36857e-05   5.44320e-06
  24  20 3943.3916    1.6891  8.2648 10.5584 -0.0010      0.309320  0.1113   0.0115   0.1968    0.0319   0.0000     0.0668925   445.8721       6.36734       4.16995       6.81798      -10.2951      -20.0564       2.51638      -10.7527       3.40506      -1.13987      -9.15271     -0.495060       1.71733      0.164410     -0.862879      0.278341     -0.361931      0.841936      0.280910      0.268517     0.0645707     -0.162267     0.0631931    -0.0565175   -0.00338003    0.00377517    0.00201129   0.000115303   -0.00196952   0.000567589   0.000606828   0.000316388  -0.000114110   7.93537e-05   2.12850e-05  -1.01002e-05       4.70525       6.27250       6.67619       7.03750       7.15104       6.79785       6.42564       5.80263       5.10975       4.34103       3.62441       3.00990       2.33177       1.84741       1.40686       1.01444      0.747326      0.525053      0.359752      0.240726      0.154388     0.0998781     0.0605761     0.0370631     0.0210257     0.0119584    0.00665448    0.00349047    0.00184659   0.000915063   0.000438703   0.000207080   9.07183e-05   4.03604e-05   1.59668e-05   6.52320e-06
  24  21 4089.3979    1.4211 10.9295 10.3603 -0.0011      0.227907  0.1505   0.0090   0.2580    0.0280   0.0000     0.0607601   427.3793       9.67455       6.65851       8.14239       18.2653      -8.02175       13.8950      -13.8968     -0.531082      -5.42153       3.95699    -0.0869025      -1.79665      -3.34905     -0.211384       1.77354      0.464667      -1.12825    -0.0167200      0.124638      0.182764    -0.0413802      0.132230    -0.0437857    0.00965491    -0.0272464    0.00109857   -0.00146874   -0.00170963   8.36537e-05    0.00108857  -5.19565e-05  -0.000103238  -7.90738e-05  -1.96813e-06   4.62210e-06       5.90053       7.69925       8.41870       8.67889       8.89256       8.46429       7.96111       7.30630       6.49575       5.48903       4.56409       3.76065       2.93873       2.32858       1.75848       1.33540      0.965190      0.680944      0.459266      0.302417      0.199730      0.123301     0.0783775     0.0463910     0.0271593     0.0155915    0.00837515    0.00453204    0.00235365    0.00116205   0.000578289   0.000268079   0.000118353   5.22835e-05   2.07223e-05   8.19956e-06
  24  23 4380.8072    0.9898 15.5914 10.1165 -0.0017      0.318052  0.2549   0.0060   0.3836    0.0230   0.0000     0.0666152   417.8374       15.1943       13.8572      -32.1815       3.22527      -3.72816       4.63941       19.7260      -19.5977      -18.0067       8.41022      -7.24202      -4.51296      -2.16020     -0.196885      -3.14264     -0.423230      0.360418      0.489398    0.00653263     0.0807882     0.0453533     -0.109208    -0.0788307      0.179435    -0.0229923     0.0175002   -0.00914701   -0.00566007  -0.000255298  -0.000598883   0.000195471   0.000302908  -5.31006e-05   4.04017e-05  -1.02277e-06       8.42738       10.9938       12.2225       12.6325       12.7294       12.3462       11.4715       10.3928       9.19811       7.83812       6.57993       5.37077       4.18359       3.29671       2.51803       1.88719       1.37339      0.954998      0.656114      0.436754      0.283794      0.180713      0.112813     0.0677351     0.0402925     0.0226815     0.0126410    0.00669840    0.00347488    0.00175134   0.000842473   0.000400867   0.000179037   7.86260e-05   3.11179e-05   1.25389e-05
  25   6 1847.9291    0.4211  0.4255  9.4278 -0.0041       12.0412  0.0235   0.0112   0.0335    0.0448   0.0000       1.91835   439.4287      0.625112       20.0364      0.670628      -1.54126     -0.452589      0.176797     -0.375307       1.00936      0.524536      -2.10611     -0.359276    -0.0356300      0.735594      0.223630      0.209723     -0.231287     0.0479407    -0.0904823     0.0632265   -0.00108026    -0.0158827    -0.0243348    -0.0202218    0.00475432    0.00122878    0.00151295    0.00295866   9.91232e-05  -0.000427141   7.97949e-05   8.13928e-05  -3.11525e-06   6.91687e-06   6.85001e-06   5.56717e-07       1.19675       1.55328       1.90030       1.88026       1.64130       2.18503       1.42359       1.59621       1.48390       1.22966       1.00573      0.999818      0.663938      0.485974      0.491069      0.322685      0.198337      0.171809      0.101778     0.0621620     0.0476704     0.0274231     0.0167533     0.0114041    0.00700796    0.00345620    0.00238568    0.00136954   0.000657481   0.000303652   0.000171202   6.98197e-05   3.32196e-05   1.75198e-05   8.10318e-06   2.95581e-06
  25   8 2181.9172    0.8764  0.8219  9.8022 -0.0023       6.13615  0.0256   0.0156   0.0452    0.0874   0.0000      0.816060   439.4555    -0.0513079       15.9009      -2.53308      0.816722     -0.373578      0.540890     0.0771263     -0.545990       2.50434     -0.325793     -0.111777     -0.578588     -0.347789     -0.199394      0.637759      0.105673     -0.118245    -0.0309422     0.0128860    0.00336634    0.00100494    -0.0223028   -0.00694216    0.00680922   -0.00229713   -0.00313040   0.000375560  -0.000817253  -0.000262621   0.000242870   2.42628e-05  -9.48531e-05   2.36402e-05   8.98122e-06  -1.70440e-06       1.27273       1.62789       1.65242       1.88866       1.66970       1.77749       1.64778       1.66394       1.33434       1.22640      0.938327      0.808474      0.599750      0.508514      0.388836      0.328114      0.224641      0.161540      0.112294     0.0802303     0.0473741     0.0308687     0.0192809     0.0132216    0.00703349    0.00407170    0.00216307    0.00139098   0.000706837   0.000383043   0.000164454   8.41954e-05   4.09472e-05   2.00360e-05   9.13075e-06   3.64734e-06
  25   9 2340.6661    1.2277  0.9423 10.4901 -0.0051       3.68748  0.0259   0.0205   0.0499    0.0897   0.0000      0.762300   439.4093       3.98289       13.0090       1.27234     -0.167085     -0.423984      -2.70142      0.107156      -1.69149      -1.28254      0.585938       1.17256      0.229679       1.21866     -0.107249      0.447523     0.0932943     -0.203076     -0.197078    -0.0203985     0.0826948     0.0286245     0.0300270   -0.00453247    0.00347832    0.00728418   0.000304977  -0.000479685  -0.000630358   0.000208816  -0.000212696  -2.90129e-05  -1.51400e-06  -1.49078e-05  -2.97444e-06   2.11566e-06       1.23498       1.50536       1.66380       1.87964       1.82709       1.74052       1.58301       1.51617       1.35312       1.15027      0.962564      0.798389      0.682791      0.505623      0.388554      0.278964      0.211286      0.153503      0.104550     0.0686297     0.0471437     0.0312610     0.0197613     0.0120431    0.00705308    0.00442440    0.00241281    0.00130778   0.000687870   0.000386073   0.000206514   9.65518e-05   4.50979e-05   2.08793e-05   8.84748e-06   3.69802e-06
  25  10 2494.5145    1.7230  0.9906 10.9886 -0.0038       1.96975  0.0286   0.0277   0.0481    0.1016   0.0000      0.669611   440.2443       5.19780       16.1056      -2.07669      -3.25877      -4.27502      0.745803      -2.96672       1.76939      -1.10136       1.69896     -0.843836     -0.736100      -1.11417       1.23209     -0.389297     0.0300731     0.0518744    -0.0854429     0.0388857    0.00984458    -0.0402180  -0.000832584    0.00530649     0.0130766   -0.00183216  -0.000853372   0.000965866   0.000100181   0.000197124  -4.44544e-05  -3.47640e-05   4.45032e-05  -4.96594e-07  -1.23136e-05   7.46706e-07       1.33248       1.66749       1.73471       2.03705       1.96989       1.80389       1.71090       1.57512       1.43475       1.23453       1.04024      0.854621      0.663188      0.568705      0.418747      0.314675      0.205756      0.165805      0.117100     0.0748813     0.0481807     0.0320068     0.0213015     0.0126534    0.00743757    0.00437628    0.00244474    0.00140620   0.000794929   0.000421089   0.000215021   0.000100372   4.49115e-05   2.03351e-05   9.02119e-06   4.28077e-06
  25  11 2646.4206    2.2128  1.0059 11.6245 -0.0022       2.91293  0.0317   0.0367   0.0504    0.1053   0.0000      0.717120   439.7647       3.62086       12.7903      0.269563      -2.78300     0.0897983      -2.23203      -3.98964      0.767554     -0.465001       1.96326      -2.21162     0.0390614     -0.659032      0.793309     -0.584738     -0.230246      0.198026     0.0785509    -0.0903165     0.0137950    -0.0208045    0.00900709    0.00296264    -0.0170835    0.00751333    0.00209377   -0.00196131  -0.000397090   0.000279409   1.81815e-05  -9.30532e-06   1.31848e-05   5.17430e-05  -5.74959e-07   1.30809e-06       1.41340       1.84581       1.93814       2.10811       2.08464       2.06977       1.91093       1.75206       1.54121       1.30685       1.18526      0.858378      0.703509      0.570373      0.452479      0.305562      0.256034      0.178781      0.126421     0.0792328     0.0558044     0.0354989     0.0230013     0.0130589    0.00843592    0.00503550    0.00288485    0.00145280   0.000841207   0.000435086   0.000214471   0.000103665   4.74273e-05   2.00105e-05   9.65781e-06   3.95306e-06
  25  12 2797.5572    2.8321  1.0036 12.0043 -0.0043       1.03682  0.0278   0.0457   0.0478    0.1074   0.0000      0.709313   440.0614       7.64019       16.9457       2.15360      -4.08916      -2.48784      0.750945      -2.01903     -0.262140      -1.21392     -0.674125      0.500007     -0.754711      0.104366      0.384023      0.230422     0.0250010      0.273122    -0.0334475     0.0699132     0.0862041     0.0512848    -0.0123171    -0.0145555    0.00531754    0.00475631    0.00418362   0.000471821   0.000114213   0.000533716  -4.46938e-06   0.000158076  -2.31464e-05  -9.88236e-06   9.31109e-06  -2.03020e-06       1.38243       1.87389       1.95464       2.08215       1.94525       1.81947       1.76610       1.63419       1.44016       1.33411       1.16821      0.967471      0.775360      0.602412      0.445577      0.323841      0.227467      0.161438      0.107670     0.0746609     0.0499968     0.0310886     0.0198902     0.0123047    0.00736830    0.00412539    0.00235642    0.00133579   0.000688266   0.000362088   0.000173772   8.65476e-05   4.15920e-05   1.92036e-05   8.16640e-06   3.39520e-06
  25  13 2947.6277    3.4698  0.9749 12.4024 -0.0024      0.471071  0.0270   0.0559   0.0471    0.1028   0.0000      0.674486   439.0736       6.68935       11.4984      0.974663      -3.09045       1.48113      -1.31091      -3.01804     0.0511227     -0.498698     0.0692867      -1.13224      0.227473     -0.298309     -0.372755    -0.0937518     -0.195860      0.120636      0.118237    -0.0396071    -0.0569184     0.0502930     0.0318132    0.00226696   0.000106625    0.00175308    0.00278304  -0.000302875    0.00184752  -0.000865430  -0.000188073   9.40461e-05   1.36543e-05  -1.40279e-05   7.84912e-06  -3.24000e-06       1.32744       1.64281       1.77095       1.78972       1.74044       1.81124       1.67512       1.56700       1.33813       1.17694       1.00492      0.852152      0.695077      0.549998      0.413193      0.293553      0.204177      0.152898      0.107764     0.0747654     0.0498523     0.0325942     0.0203684     0.0125143    0.00705168    0.00398372    0.00232488    0.00121792   0.000665839   0.000348526   0.000175974   8.14983e-05   3.72319e-05   1.80409e-05   7.51008e-06   3.38478e-06
  25  14 3096.4173    3.8661  1.2546 12.4941 -0.0040      0.313802  0.0324   0.0565   0.0554    0.1090   0.0000      0.495140   438.5442       10.1087       13.6454       1.85437      -6.03151      -3.99476      -2.23456      -4.78032       3.32553      -4.15778       1.17864     -0.443688      -1.49263    -0.0723415     0.0934585    -0.0980934     -0.102854      0.274925      0.182578     -0.195454     0.0540798     -0.104038   -0.00340836    0.00878799   -0.00636619    0.00140847   -0.00478595  -0.000625410   0.000269489   0.000135131   3.42463e-05  -0.000151576  -2.61929e-05  -1.02279e-05   7.24373e-06   1.21610e-06       1.61422       2.09703       2.26595       2.39188       2.40195       2.26294       2.00406       1.88312       1.71530       1.51783       1.26477       1.06941      0.879982      0.668609      0.496046      0.347389      0.249968      0.183085      0.127526     0.0833530     0.0538489     0.0362710     0.0234392     0.0149562    0.00849833    0.00477888    0.00272393    0.00148831   0.000842511   0.000451591   0.000214555   0.000109012   4.79995e-05   2.11885e-05   9.64596e-06   3.82202e-06
  25  15 3244.1812    3.7098  1.3452 12.7180 -0.0046      0.368795  0.0359   0.0529   0.0585    0.0871   0.0000      0.457264   436.3713       14.7501       11.3148     -0.657108      0.260218      -4.95780      -1.29637      -3.66277       1.44296      -4.45539      0.336613      -1.13131     -0.932713      -1.04324     0.0365139      0.174219     -0.433954      0.259722      0.164075     0.0437976    -0.0748783    -0.0399948     0.0147904    0.00225327    -0.0158823   -0.00279903   -0.00106523   -0.00250147  -0.000132774  -0.000416483  -0.000102884   2.53331e-05   2.18886e-05  -1.53220e-05   4.07444e-06   7.02943e-06       1.70607       2.10796       2.11007       2.41096       2.52903       2.38614       2.06809       1.99754       1.94874       1.61392       1.21176      0.996288      0.847842      0.725455      0.521141      0.372307      0.287514      0.216249      0.155375     0.0979411     0.0622117     0.0412075     0.0278149     0.0170233    0.00979980    0.00531944    0.00299652    0.00173556    0.00103984   0.000546980   0.000282744   0.000131452   5.86711e-05   2.45037e-05   1.04861e-05   4.31301e-06
  25  16 3391.5075    3.1732  1.9996 12.4347 -0.0029      0.785324  0.0438   0.0377   0.0757    0.0554   0.0000      0.335530   439.3420       9.93629       10.7012      -2.88983       1.57856      -7.40633     -0.725495      -3.45059      -1.50921      -4.45815       2.38501     -0.530076      0.249975      -1.65647      0.257217      0.881963      0.270365     -0.149711      0.284423      0.175819    -0.0615823     0.0439606    -0.0108777    0.00936171   -0.00997499    0.00647108   -0.00562536   -0.00393186   -0.00168122    0.00119590   0.000266685   1.97965e-05  -0.000136043  -3.22292e-05  -1.66228e-05   6.95309e-06       1.89994       2.43652       2.63990       2.82017       2.76276       2.78160       2.51162       2.29314       2.04670       1.78326       1.52990       1.24630      0.991039      0.776692      0.600861      0.452774      0.323394      0.232672      0.161617      0.108975     0.0730513     0.0472664     0.0295305     0.0183956     0.0111001    0.00648469    0.00372613    0.00203917    0.00108196   0.000558150   0.000281235   0.000133633   6.38835e-05   2.87955e-05   1.25972e-05   5.32254e-06
  25  17 3538.4709    2.6329  3.0985 11.9061 -0.0012      0.208014  0.0560   0.0256   0.0994    0.0426   0.0000      0.190094   444.2409       17.2969       12.8958      -4.45752      -3.09968      -8.29537      -2.39628      0.144893       6.56377     -0.643198      0.882986      -2.14982      -2.44697      0.707469      0.788868     -0.758377      0.200133      0.691836      0.111931    0.00341398    -0.0407069     0.0471263     0.0524479   -0.00759449    0.00756653  -0.000169894   -0.00363493   -0.00235803   -0.00205385   2.10899e-05   0.000521954   7.54878e-05  -0.000152737   3.93772e-06  -2.45970e-06  -3.66778e-06       2.47889       3.19152       3.44699       3.68326       3.64627       3.58421       3.34126       3.06655       2.79336       2.28567       1.93621       1.58845       1.29637       1.00507      0.785411      0.583885      0.435939      0.314722      0.217043      0.144714     0.0985354     0.0625773     0.0395233     0.0239669     0.0148050    0.00822778    0.00472367    0.00262468    0.00138644   0.000722063   0.000370351   0.000181421   8.48138e-05   3.92338e-05   1.59363e-05   7.03130e-06
  25  18 3685.4691    2.2553  4.9116 11.1936 -0.0003      0.463391  0.0730   0.0176   0.1265    0.0370   0.0000     0.0912066   433.4597       13.1373       19.3377      -5.78885       4.80088      -13.5076     0.0353199      -1.63453      -3.39867      -2.49675      0.471396      -4.86305      0.311758      0.945822      0.940800     -0.334282    -0.0153736     -0.161449     0.0591195      0.202334    -0.0714777    -0.0658022     0.0524745    0.00290693   0.000733837    -0.0157521    0.00771130    0.00233709  -0.000645128   -0.00195654  -0.000227353   1.72029e-05  -2.43900e-05  -5.84971e-05  -1.17778e-05   5.43352e-06       3.27923       4.27205       4.71517       4.88242       4.97634       4.83310       4.48558       4.17809       3.61034       3.05302       2.60321       2.08191       1.70909       1.31416       1.03220      0.764631      0.569390      0.404528      0.281887      0.194314      0.125029     0.0826222     0.0519552     0.0313805     0.0187143     0.0111052    0.00609571    0.00342119    0.00179496   0.000942081   0.000479580   0.000228806   0.000109078   4.85548e-05   2.19889e-05   8.95091e-06
  25  19 3832.1100    1.9163  6.8582 10.8016 -0.0012      0.484614  0.0924   0.0133   0.1663    0.0326   0.0000     0.0752165   442.5700       22.4349       11.1930       2.14273       4.58579      -21.9948      -2.57902     -0.942159      -2.25944      -1.41380       2.41357       1.51644       4.68245     0.0533208      -1.14528      0.795895     -0.957158     -0.132097     0.0398196      0.107652    -0.0508967     -0.122039    -0.0584290    -0.0840768    -0.0496158   -0.00365253    0.00336120    0.00356671   9.60160e-05   -0.00250557  -0.000336666  -9.02903e-05  -0.000210079   1.69986e-05   1.45677e-05  -2.52006e-07       3.83653       5.04611       5.55250       5.81952       5.72609       5.61432       5.24425       4.89076       4.27010       3.72401       3.10849       2.60333       2.07748       1.62563       1.26338      0.925043      0.700065      0.488716      0.340144      0.234895      0.153338     0.0997927     0.0620556     0.0393857     0.0230665     0.0132537    0.00769833    0.00412557    0.00227791    0.00116055   0.000586732   0.000289078   0.000136453   6.33195e-05   2.66704e-05   1.12417e-05
  25  20 3978.3781    1.6004  9.6529 10.5133 -0.0012      0.283865  0.1280   0.0101   0.2259    0.0290   0.0000     0.0635354   436.6068       12.9527       16.0930       4.17984      -5.24358      -4.10635      -4.09742      -5.98326      -11.1671      -5.39750       2.11054       3.08973       2.63903      -3.36096      0.446918      0.831285      0.782167     -0.564046      0.588238      0.399013     -0.289086      0.172234     0.0406036   -0.00286375    -0.0468585   -0.00452529    0.00882732   -0.00385169   0.000494764   -0.00268148   0.000677118  -1.17047e-05  -9.53954e-05  -7.69600e-05   9.21499e-06   5.66692e-06       4.92612       6.59644       7.26167       7.49095       7.54177       7.28918       6.86149       6.24656       5.60225       4.83631       4.05156       3.38531       2.69707       2.12038       1.63034       1.21819      0.890521      0.636751      0.439781      0.300513      0.201773      0.128918     0.0818600     0.0495122     0.0299992     0.0176421    0.00998615    0.00548804    0.00292293    0.00152476   0.000773097   0.000377166   0.000178024   8.03537e-05   3.45101e-05   1.44592e-05
  25  21 4124.6242    1.3594 11.8335 10.3491 -0.0001      0.232628  0.1666   0.0083   0.2740    0.0267   0.0000     0.0615415   436.7108       29.0644       15.4382       11.1111      -6.75086      -9.81726      -2.61558      -3.45544      -2.41477       3.98266       7.31910      -10.9445       4.14007       1.69749     0.0600205       1.78197      -1.60184      0.345434      0.369054     -0.265995     -0.502535    -0.0376762      0.107349      0.135751    -0.0278585     0.0506792    0.00805027   -0.00887172   -0.00148766    0.00287245    0.00144145  -0.000398160   0.000329823   4.30363e-05   4.63823e-06   1.40727e-06       6.02747       8.05007       8.67624       9.26652       9.26059       9.06207       8.43906       7.70021       6.68091       5.89126       4.94606       4.12064       3.29576       2.57940       1.96765       1.47082       1.08627      0.770654      0.534277      0.369982      0.247044      0.158791      0.101896     0.0624053     0.0373083     0.0220437     0.0124880    0.00684368    0.00362094    0.00190460   0.000958300   0.000467606   0.000217164   0.000102150   4.22186e-05   1.80965e-05
  25  22 4270.6153    1.1334 14.8880 10.1669 -0.0018      0.192082  0.2274   0.0063   0.3405    0.0242   0.0000     0.0671404   436.6532       24.0192       12.8092      -5.07258      -12.5591       14.3866      -8.88013      -13.8047       26.5567      -9.14729     -0.130260       1.64813     -0.480867       3.15394     -0.424353     -0.687061      -1.75974      0.126508      -2.08907     -0.649237     -0.194394      0.404749     0.0447630     0.0233568     -0.104393     0.0201834     0.0238540     0.0103694   -0.00790837    0.00261752   0.000784108   0.000390785  -0.000252854  -0.000150793  -1.53474e-05   2.95413e-05       7.34493       9.74174       10.5044       11.1390       11.3428       11.0358       10.2526       9.32759       8.29639       7.19073       5.96846       4.95923       3.90225       3.11635       2.39752       1.82488       1.34492      0.963687      0.671703      0.452203      0.303976      0.196493      0.123712     0.0770733     0.0468000     0.0270459     0.0155156    0.00858540    0.00460427    0.00234261    0.00122556   0.000570472   0.000278959   0.000124202   5.18472e-05   2.20685e-05
  26   6 1869.0837    0.4386  0.4666  9.4248 -0.0046       10.5077  0.0197   0.0106   0.0337    0.0489   0.0000       1.64326   440.9490     -0.669131       19.9842      -1.58769      -1.54839     -0.859537       1.17165     -0.948720     -0.533057     -0.457656      0.906401      0.804920      0.547185     -0.295395     -0.150911     0.0193722     -0.206207     0.0521616     0.0903023    -0.0856301    -0.0496198    0.00547783    -0.0192447    0.00443841    0.00340259   -0.00448016   0.000426780   0.000876568   0.000221176   0.000237321  -0.000139465   5.86047e-05  -7.91235e-05   3.42624e-05   9.81188e-06   5.47954e-06       1.16743       1.23906       1.36393       1.67408       1.68970       1.48392       1.33534       1.32636       1.22917      0.971056      0.790650      0.696999      0.641072      0.415654      0.321862      0.250571      0.217232      0.142332     0.0912519     0.0620143     0.0491365     0.0338332     0.0197133     0.0113297    0.00689967    0.00502490    0.00303141    0.00168599   0.000830918   0.000418941   0.000243269   0.000136114   7.02350e-05   3.55263e-05   1.55690e-05   6.65937e-06
  26   8 2206.1871    0.9262  0.8030 10.0169 -0.0048       5.18407  0.0243   0.0161   0.0441    0.0829   0.0000      0.864837   437.6302     -0.142767       19.6004     -0.480458      -5.16506      -2.63076      0.290561      -1.70601      -1.59424      0.605948      0.831030      0.821456      0.198301      0.663630    -0.0968217      0.143799      0.438883     -0.221664     0.0228445     -0.154359     0.0552670     0.0364549   -0.00859543    0.00293061   -0.00790983    0.00413239   -0.00274956    0.00128412   0.000262771  -2.52192e-05   4.76702e-05   0.000173969   9.39922e-05  -4.12835e-05  -6.21067e-07   4.63363e-06       1.17737       1.54630       1.57367       1.66462       1.70955       1.67309       1.57962       1.43934       1.36516       1.14906      0.950682      0.740826      0.610117      0.480120      0.395656      0.303047      0.237104      0.167648      0.122282     0.0800474     0.0523540     0.0346398     0.0215574     0.0136547    0.00824633    0.00491618    0.00296713    0.00162369   0.000945992   0.000482316   0.000261171   0.000130819   6.17655e-05   2.95929e-05   1.25899e-05   5.77075e-06
  26   9 2366.2207    1.3394  0.9589 10.5940 -0.0013       4.63419  0.0266   0.0214   0.0479    0.0904   0.0000      0.726603   435.9645      0.640081       16.4730      0.260616      -2.51310     0.0755104      -1.26958     -0.911991       1.01938     0.0829707      0.647944     0.0867950     -0.812584     -0.175437      0.357672      0.389834     -0.322037      0.111656     -0.113478     -0.104013    0.00457487    -0.0319614    -0.0225433   -0.00702861   -0.00122161   -0.00323581    0.00410806   -0.00110348  -0.000323040  -0.000539537  -7.39216e-06   5.77736e-05  -1.86111e-05  -6.53541e-05  -1.62002e-05   9.04819e-06       1.18078       1.66529       1.69166       1.92796       1.92059       1.84740       1.72953       1.56856       1.41555       1.18880       1.00436      0.844910      0.674449      0.530552      0.400133      0.313056      0.237571      0.167022      0.124710     0.0800301     0.0544056     0.0349642     0.0237888     0.0146039    0.00964299    0.00538689    0.00317493    0.00179711    0.00100572   0.000538122   0.000289127   0.000138501   7.08852e-05   3.21580e-05   1.52036e-05   6.56384e-06
  26  10 2521.3893    1.7613  1.1108 11.1593  0.0008       2.82990  0.0301   0.0272   0.0535    0.0985   0.0000      0.678138   440.9740       2.15241       16.1094       1.91314      -1.39063       1.11056      -3.47790      -2.54712      0.980630      -2.46684      -2.03330     -0.149161      0.220715     -0.402070     -0.278056      0.264278     0.0429314     -0.149137     -0.272907     0.0729898     0.0366111    -0.0614900   -0.00250877    0.00803290     0.0189130   -0.00512301    0.00261211    0.00161859   -0.00123831  -0.000220365   0.000309826  -0.000190007  -1.90792e-05   5.52628e-05  -1.39979e-05  -1.05736e-05       1.34819       1.70864       1.92063       1.98981       1.96112       1.94355       1.89070       1.65031       1.49128       1.31933       1.11932      0.911837      0.756194      0.587427      0.460986      0.348247      0.254822      0.186286      0.129503     0.0930883     0.0590901     0.0417464     0.0264208     0.0154538    0.00993879    0.00605385    0.00349796    0.00190374    0.00109538   0.000586281   0.000286975   0.000148426   7.80654e-05   3.51204e-05   1.50907e-05   7.51667e-06
  26  11 2674.5761    2.4081  1.0551 11.7644  0.0005       2.35088  0.0289   0.0381   0.0514    0.1025   0.0000      0.662094   436.2159       2.08137       13.4487     -0.704267     -0.416395      0.127634      -2.12289      -3.41746      -4.31350      -1.06709      0.424882     -0.445285      -1.07592     -0.196692      0.852788      0.203894     -0.327966    -0.0411977      0.234643    -0.0613616     -0.117001     0.0857337   -0.00710446    0.00815127     0.0148815    0.00500923   0.000391051   -0.00181928   0.000244241   0.000288197  -0.000144414   6.69682e-06   3.27611e-05  -1.83315e-05  -9.94329e-06   1.79973e-06       1.38401       1.68317       1.81380       2.01526       2.06141       1.90531       1.66559       1.59691       1.51504       1.35304       1.10815      0.879129      0.740802      0.634183      0.464751      0.323444      0.235485      0.185434      0.132938     0.0864936     0.0528490     0.0370524     0.0247108     0.0159374    0.00978776    0.00566470    0.00305272    0.00176947    0.00103132   0.000624551   0.000330644   0.000168671   8.16096e-05   3.50881e-05   1.50292e-05   6.67089e-06
  26  12 2826.7766    3.0136  1.0100 12.1868 -0.0031       2.35884  0.0270   0.0476   0.0473    0.1002   0.0000      0.656708   438.9741       8.09238       13.9132     -0.319746      -1.41758      -2.68850     -0.951585      -1.75856     -0.529541      -2.77640      -1.89256     -0.850576     -0.101352      0.973777   -0.00274672     -0.244050     -0.281724      0.182375     0.0505823    -0.0659594    -0.0885776    -0.0320763    -0.0161478   -0.00521931     0.0139498  -0.000274886    0.00137664   0.000488919  -0.000835358    0.00114569  -0.000391149  -7.47335e-05  -4.72502e-05  -1.59666e-05  -2.92424e-05   5.73036e-07       1.32215       1.58920       1.68805       1.93010       1.99852       1.86964       1.61678       1.53228       1.42791       1.28143       1.05179      0.860854      0.701209      0.556757      0.429803      0.333262      0.241413      0.166769      0.113659     0.0832706     0.0586193     0.0386984     0.0235193     0.0142912    0.00852404    0.00554022    0.00351724    0.00199039    0.00108476   0.000583655   0.000306065   0.000151446   7.48155e-05   3.44729e-05   1.60648e-05   7.10645e-06
  26  13 2977.6557    3.6428  1.0817 12.4484 -0.0034      0.845912  0.0281   0.0555   0.0507    0.1105   0.0000      0.660912   440.2247       11.7615       14.9065     -0.165185       1.80821      -1.02881      -2.48265      -3.72808      -1.54659      -1.66943      0.423057      0.285224      0.142202      0.400329      0.172128    -0.0330184     -0.306007     0.0308322     0.0609500    -0.0155300    -0.0217312     0.0271739     0.0167297    0.00817464    0.00155214   -0.00746278   -0.00306169   -0.00240331   0.000600116  -0.000765909   7.46832e-05  -0.000100886  -4.04761e-05  -1.60503e-06   1.88289e-05  -1.12480e-05       1.27286       1.63219       1.65982       1.83460       1.79305       1.91431       1.70350       1.51459       1.39335       1.19103       1.06052      0.910754      0.720816      0.518694      0.424809      0.321842      0.250881      0.181276      0.127267     0.0821849     0.0551230     0.0363415     0.0240497     0.0162499    0.00994857    0.00600898    0.00345614    0.00189308    0.00102081   0.000529586   0.000278956   0.000133484   6.79931e-05   3.10894e-05   1.43795e-05   6.80764e-06
  26  14 3127.2049    3.6278  1.1248 13.0648 -0.0105       1.06235  0.0342   0.0593   0.0536    0.0924   0.0000      0.745899   439.4929       10.5275       7.84436      0.384120      -1.79197      -3.41125       4.74548      -5.24901     -0.706386      -1.32187      0.199102     0.0202298      0.315913      0.942313      0.338463     0.0621841     -0.554750     -0.132859      0.304414      0.103032     0.0287995    -0.0207621    -0.0454802   -0.00108149    -0.0124600    0.00813047   -0.00622143    0.00431546   0.000255412   0.000232485   0.000232814   0.000324324  -7.62528e-05  -3.37817e-05   1.63320e-05  -1.07096e-05       1.49294       1.97124       1.99112       2.16886       2.21470       2.04131       2.07191       1.79939       1.66584       1.42022       1.21887       1.02541      0.807270      0.639403      0.510742      0.396480      0.272907      0.197265      0.144625      0.100823     0.0660420     0.0437939     0.0282911     0.0180377     0.0104069    0.00632995    0.00376913    0.00214712    0.00117057   0.000619442   0.000333476   0.000159733   7.65829e-05   3.55834e-05   1.78311e-05   7.60958e-06
  26  15 3275.6809    3.6195  1.6667 12.4393 -0.0022      0.347805  0.0377   0.0456   0.0660    0.0782   0.0000      0.387701   434.1721       10.5802       15.6017       2.05575      -5.48290      -4.59655      -1.20363      -3.24335       1.72039      -5.85980      -1.88917      -2.78317      0.778367     -0.325521     -0.682501     -0.741118      0.244043     0.0110317     0.0508133    -0.0416587      0.111534    -0.0338380   -0.00422295    -0.0288005    0.00612933    0.00159043   -0.00275398  -0.000781543   0.000603364  -0.000713994  -0.000958978  -0.000285582  -8.44487e-05  -1.62457e-05   8.39314e-06   6.09902e-06       1.68429       2.13346       2.18876       2.42656       2.49894       2.36903       2.18690       1.92028       1.80134       1.68938       1.44983       1.18045      0.909616      0.746230      0.599802      0.451254      0.317083      0.221161      0.156224      0.111742     0.0778915     0.0526917     0.0312684     0.0194320     0.0117615    0.00768312    0.00455858    0.00266086    0.00151886   0.000770897   0.000401169   0.000193376   9.48771e-05   4.44636e-05   1.90325e-05   8.68865e-06
  26  16 3423.6919    3.0748  2.2797 12.2679 -0.0027      0.503608  0.0474   0.0338   0.0799    0.0548   0.0000      0.266884   435.1731       10.2713       19.8063      -1.33346      -1.82385      -2.75616       1.49000      -7.37690     -0.270963      -1.45469       1.26106      -1.37228       1.21991      0.170083      0.176653     -0.602802     -0.576910     -0.173794     -0.137552     -0.171044   -0.00258346    -0.0537314   -0.00649478    -0.0392266   -0.00323565    0.00828093   -0.00179419   -0.00572934   -0.00174804   0.000252281   0.000870529   3.88685e-05  -0.000127698   3.60816e-05  -2.47843e-05   2.13034e-05       1.99947       2.61429       2.73570       3.06583       3.02434       2.88111       2.76969       2.55933       2.25582       1.89003       1.65242       1.40503       1.11621      0.863985      0.657341      0.527530      0.385045      0.278250      0.194039      0.134578     0.0922508     0.0587472     0.0387318     0.0246023     0.0151398    0.00908612    0.00516977    0.00300408    0.00160392   0.000865235   0.000440757   0.000220222   0.000109002   5.30298e-05   2.53558e-05   1.10408e-05
[truncated: 1,551,733 more chars]
