# Supplementary material for: Global-Mode Analysis of Full-Disk Data from the Michelson Doppler Imager and the Helioseismic and Magnetic Imager
Source: Sol Phys. 2018 Jan 31;293(2):29. doi: 10.1007/s11207-017-1201-5 (PMC6566312; doi:10.1007/s11207-017-1201-5)
Supplement: Supplementary file 3 — (TAR 230.0 MB) [file 11207_2017_1201_MOESM3_ESM.tar › MDI/mdifdvwap.3904.18]

   1  13 2020.0568    0.6101  0.5799 14.0905  0.0000  0.1756   0.0934   0.3482    0.1268   0.0000   -54.4718       383.775       0.00000       0.00000       0.00000       0.00000       0.00000       0.00000       0.00000       0.00000       0.00000       0.00000       0.00000       0.00000       0.00000       0.00000       0.00000       0.00000       371.754       136.166       0.00000       0.00000       0.00000       0.00000       0.00000       0.00000       0.00000       0.00000       0.00000       0.00000       0.00000       0.00000       0.00000       0.00000       0.00000       0.00000
   1  16 2425.7578    1.5719  0.8733 15.2476  0.0000  0.1491   0.1984   0.4442    0.1524   0.0000   400.8650      -91.7378       0.00000       0.00000       0.00000       0.00000       0.00000       0.00000       0.00000       0.00000       0.00000       0.00000       0.00000       0.00000       0.00000       0.00000       0.00000       0.00000       257.510       86.4653       0.00000       0.00000       0.00000       0.00000       0.00000       0.00000       0.00000       0.00000       0.00000       0.00000       0.00000       0.00000       0.00000       0.00000       0.00000       0.00000
   1  17 2559.1342    2.4939  0.8732 14.7339  0.0000  0.1105   0.2098   0.2513    0.1793   0.0000   176.7600      -20.8668       0.00000       0.00000       0.00000       0.00000       0.00000       0.00000       0.00000       0.00000       0.00000       0.00000       0.00000       0.00000       0.00000       0.00000       0.00000       0.00000       155.612       84.0671       0.00000       0.00000       0.00000       0.00000       0.00000       0.00000       0.00000       0.00000       0.00000       0.00000       0.00000       0.00000       0.00000       0.00000       0.00000       0.00000
   1  19 2827.7558    3.3232  1.4931 15.0362  0.0034  0.3332   0.2500   0.3997    0.2151   0.0000   -14.3542      -258.608       0.00000       0.00000       0.00000       0.00000       0.00000       0.00000       0.00000       0.00000       0.00000       0.00000       0.00000       0.00000       0.00000       0.00000       0.00000       0.00000       559.997       173.428       0.00000       0.00000       0.00000       0.00000       0.00000       0.00000       0.00000       0.00000       0.00000       0.00000       0.00000       0.00000       0.00000       0.00000       0.00000       0.00000
   1  21 3098.2394    3.6584  1.1559 15.0724  0.0000  0.1204   0.2526   0.4441    0.2114   0.0000   344.7819       332.066       0.00000       0.00000       0.00000       0.00000       0.00000       0.00000       0.00000       0.00000       0.00000       0.00000       0.00000       0.00000       0.00000       0.00000       0.00000       0.00000       158.371       82.9697       0.00000       0.00000       0.00000       0.00000       0.00000       0.00000       0.00000       0.00000       0.00000       0.00000       0.00000       0.00000       0.00000       0.00000       0.00000       0.00000
   1  23 3369.0276    3.5707  2.8310 15.8058 -0.0005  0.3232   0.2023   0.8348    0.1026   0.0000  1257.3342       481.481       0.00000       0.00000       0.00000       0.00000       0.00000       0.00000       0.00000       0.00000       0.00000       0.00000       0.00000       0.00000       0.00000       0.00000       0.00000       0.00000       473.298       204.672       0.00000       0.00000       0.00000       0.00000       0.00000       0.00000       0.00000       0.00000       0.00000       0.00000       0.00000       0.00000       0.00000       0.00000       0.00000       0.00000
   1  24 3504.1747    2.9490  3.3081 15.9810 -0.0244  0.4273   0.1650   0.9129    0.0881   0.0000  -590.2790       202.474       0.00000       0.00000       0.00000       0.00000       0.00000       0.00000       0.00000       0.00000       0.00000       0.00000       0.00000       0.00000       0.00000       0.00000       0.00000       0.00000       731.823       328.068       0.00000       0.00000       0.00000       0.00000       0.00000       0.00000       0.00000       0.00000       0.00000       0.00000       0.00000       0.00000       0.00000       0.00000       0.00000       0.00000
   1  25 3639.2522    2.8980  4.2921 15.9530 -0.0085  0.5025   0.1378   1.3710    0.0745   0.0000   880.5021       894.102       0.00000       0.00000       0.00000       0.00000       0.00000       0.00000       0.00000       0.00000       0.00000       0.00000       0.00000       0.00000       0.00000       0.00000       0.00000       0.00000       849.278       406.765       0.00000       0.00000       0.00000       0.00000       0.00000       0.00000       0.00000       0.00000       0.00000       0.00000       0.00000       0.00000       0.00000       0.00000       0.00000       0.00000
   2  13 2081.8577    0.8677  1.3625 13.1951  0.0000  0.1763   0.0439   0.2830    0.1269   0.0000   454.4090       34.8887       72.1664       16.0650       0.00000       0.00000       0.00000       0.00000       0.00000       0.00000       0.00000       0.00000       0.00000       0.00000       0.00000       0.00000       0.00000       0.00000       125.416       98.2275       52.7196       15.6329       0.00000       0.00000       0.00000       0.00000       0.00000       0.00000       0.00000       0.00000       0.00000       0.00000       0.00000       0.00000       0.00000       0.00000
   2  14 2217.6318    1.0521  1.0568 14.0819  0.0000  0.1919   0.0620   0.1807    0.1337   0.0000   475.5958       109.132       48.8925      -14.6400       0.00000       0.00000       0.00000       0.00000       0.00000       0.00000       0.00000       0.00000       0.00000       0.00000       0.00000       0.00000       0.00000       0.00000       182.005       150.803       54.3879       13.7954       0.00000       0.00000       0.00000       0.00000       0.00000       0.00000       0.00000       0.00000       0.00000       0.00000       0.00000       0.00000       0.00000       0.00000
   2  17 2619.7332    2.8058  1.4862 13.6601  0.0625  0.1040   0.1287   0.2308    0.1819   0.0000   366.5284       77.1888      -42.7132       7.06950       0.00000       0.00000       0.00000       0.00000       0.00000       0.00000       0.00000       0.00000       0.00000       0.00000       0.00000       0.00000       0.00000       0.00000       89.1510       67.8680       36.4445       10.1039       0.00000       0.00000       0.00000       0.00000       0.00000       0.00000       0.00000       0.00000       0.00000       0.00000       0.00000       0.00000       0.00000       0.00000
   2  21 3160.1285    4.1782  1.1343 14.0802  0.0000  0.0784   0.2038   0.1985    0.2207   0.0000   354.3384       163.007      -27.1236       31.1451       0.00000       0.00000       0.00000       0.00000       0.00000       0.00000       0.00000       0.00000       0.00000       0.00000       0.00000       0.00000       0.00000       0.00000       67.8454       49.6426       27.8657       8.52564       0.00000       0.00000       0.00000       0.00000       0.00000       0.00000       0.00000       0.00000       0.00000       0.00000       0.00000       0.00000       0.00000       0.00000
   2  22 3295.2575    4.2608  3.2810 14.4423  0.0000  0.4952   0.1214   0.3630    0.1200   0.0000   253.8886     -0.633979       16.3616       18.0716       0.00000       0.00000       0.00000       0.00000       0.00000       0.00000       0.00000       0.00000       0.00000       0.00000       0.00000       0.00000       0.00000       0.00000       247.159       381.106       80.7267       23.4576       0.00000       0.00000       0.00000       0.00000       0.00000       0.00000       0.00000       0.00000       0.00000       0.00000       0.00000       0.00000       0.00000       0.00000
   3  12 2001.0694    0.6929  1.1031 11.1877  0.0000  0.1580   0.0296   0.2203    0.1698   0.0000   464.8940       89.5800       30.2423       17.8931      -5.67529      -5.29110       0.00000       0.00000       0.00000       0.00000       0.00000       0.00000       0.00000       0.00000       0.00000       0.00000       0.00000       0.00000       103.251       91.3533       50.7423       25.7933       8.61654       2.48479       0.00000       0.00000       0.00000       0.00000       0.00000       0.00000       0.00000       0.00000       0.00000       0.00000       0.00000       0.00000
   3  13 2137.6353    0.9605  0.8100 11.5936  0.0017  0.1008   0.0515   0.1564    0.1908   0.0000   352.9518       14.8373       55.7479       4.06233      0.401420      -1.36142       0.00000       0.00000       0.00000       0.00000       0.00000       0.00000       0.00000       0.00000       0.00000       0.00000       0.00000       0.00000       55.9721       44.2884       35.7338       23.5747       8.65548       2.18391       0.00000       0.00000       0.00000       0.00000       0.00000       0.00000       0.00000       0.00000       0.00000       0.00000       0.00000       0.00000
   3  18 2811.4515    3.1029  1.1729 10.5262  0.0000  0.1041   0.1199   0.1585    1.4306   0.0000   407.4750       32.0418       2.83127       8.10317      -17.0513      0.215313       0.00000       0.00000       0.00000       0.00000       0.00000       0.00000       0.00000       0.00000       0.00000       0.00000       0.00000       0.00000       54.8227       56.8595       41.1625       15.3036       10.9436       3.10767       0.00000       0.00000       0.00000       0.00000       0.00000       0.00000       0.00000       0.00000       0.00000       0.00000       0.00000       0.00000
   3  19 2947.0691    3.7657  0.9248 11.7493  0.0000  0.0603   0.1639   0.1354    0.6103   0.0000   437.0113       9.04644       23.2850      -5.12944     -0.552551     -0.470518       0.00000       0.00000       0.00000       0.00000       0.00000       0.00000       0.00000       0.00000       0.00000       0.00000       0.00000       0.00000       33.8963       30.8464       22.5859       12.2088       5.53834       1.49187       0.00000       0.00000       0.00000       0.00000       0.00000       0.00000       0.00000       0.00000       0.00000       0.00000       0.00000       0.00000
   3  20 3082.3302    4.0473  1.2418 11.3848 -0.0023  0.0717   0.1546   0.1618    1.0497   0.0000   420.3797       7.44476       16.9649      -27.1270       7.89626     -0.736414       0.00000       0.00000       0.00000       0.00000       0.00000       0.00000       0.00000       0.00000       0.00000       0.00000       0.00000       0.00000       36.2304       36.4248       25.0281       17.2826       6.32621       2.24250       0.00000       0.00000       0.00000       0.00000       0.00000       0.00000       0.00000       0.00000       0.00000       0.00000       0.00000       0.00000
   3  21 3217.8609    4.3539  1.7078 11.7235  0.0000  0.0865   0.1462   0.2162    0.6028   0.0000   415.3114       45.4932      -17.9417       12.5669      -2.37105      0.379811       0.00000       0.00000       0.00000       0.00000       0.00000       0.00000       0.00000       0.00000       0.00000       0.00000       0.00000       0.00000       50.1248       45.0050       32.3416       18.0627       7.07483       2.17642       0.00000       0.00000       0.00000       0.00000       0.00000       0.00000       0.00000       0.00000       0.00000       0.00000       0.00000       0.00000
   3  22 3353.7786    4.0699  2.3170 12.1491  0.0000  0.1040   0.1159   0.2339    0.3077   0.0000   541.9517       89.2028       43.0666      -1.23758       2.01294      -2.04051       0.00000       0.00000       0.00000       0.00000       0.00000       0.00000       0.00000       0.00000       0.00000       0.00000       0.00000       0.00000       57.7151       51.1202       38.8150       21.6000       9.31445       2.59026       0.00000       0.00000       0.00000       0.00000       0.00000       0.00000       0.00000       0.00000       0.00000       0.00000       0.00000       0.00000
   3  23 3490.0307    3.2199  3.0035 12.7912  0.0000  0.1466   0.0874   0.3607    0.1666   0.0000   334.4661      -29.6676      -23.5813       49.2652      -7.48942       2.03995       0.00000       0.00000       0.00000       0.00000       0.00000       0.00000       0.00000       0.00000       0.00000       0.00000       0.00000       0.00000       85.8369       86.8894       56.2229       26.5512       11.8087       3.21330       0.00000       0.00000       0.00000       0.00000       0.00000       0.00000       0.00000       0.00000       0.00000       0.00000       0.00000       0.00000
   4  13 2188.3657    0.7429  0.9266 10.6555 -0.0033  0.0910   0.0352   0.1567    0.1488   0.0000   440.5306      -31.7149      -8.62712       26.4050      -1.15130      -6.55019     -0.657181      0.794175       0.00000       0.00000       0.00000       0.00000       0.00000       0.00000       0.00000       0.00000       0.00000       0.00000       22.9471       38.1200       20.2274       23.6421       8.97743       6.93822       1.67279      0.899738       0.00000       0.00000       0.00000       0.00000       0.00000       0.00000       0.00000       0.00000       0.00000       0.00000
   4  14 2324.0749    1.2684  1.1658 10.5371 -0.0064  0.1646   0.0471   0.1887    0.2849   0.0000   414.9701      0.441396       7.53538       17.8492      -13.6923       2.53244       2.99465      0.997424       0.00000       0.00000       0.00000       0.00000       0.00000       0.00000       0.00000       0.00000       0.00000       0.00000       49.8750       38.0736       56.5517       32.7102       16.8496       15.2216       5.04512      0.877691       0.00000       0.00000       0.00000       0.00000       0.00000       0.00000       0.00000       0.00000       0.00000       0.00000
   4  17 2728.3478    2.7240  0.8943 11.8755  0.0028  0.1476   0.1083   0.1685    0.3449   0.0000   472.5988       69.2539       27.9633       39.8376       17.7246       6.56551      0.447567     -0.211966       0.00000       0.00000       0.00000       0.00000       0.00000       0.00000       0.00000       0.00000       0.00000       0.00000       60.6194       57.5017       47.6637       32.1250       17.8483       7.57646       2.95724      0.556299       0.00000       0.00000       0.00000       0.00000       0.00000       0.00000       0.00000       0.00000       0.00000       0.00000
   4  18 2864.2603    3.2999  0.8916  9.2923 -0.0022  0.0585   0.1333   0.1228    3.1395   0.0000   465.2397      -1.14327       40.2375      -5.80241       1.66918       7.72969    -0.0730132      0.439177       0.00000       0.00000       0.00000       0.00000       0.00000       0.00000       0.00000       0.00000       0.00000       0.00000       20.2568       23.3114       17.8451       12.9152       7.47360       3.65655       1.41929      0.413986       0.00000       0.00000       0.00000       0.00000       0.00000       0.00000       0.00000       0.00000       0.00000       0.00000
   4  19 3000.2554    4.1099  0.9909  9.4666 -0.0000  0.0656   0.1590   0.1586    4.8761   0.0000   390.9436       7.97839       16.6837       21.6176       5.59980       5.69462     -0.517324      0.103104       0.00000       0.00000       0.00000       0.00000       0.00000       0.00000       0.00000       0.00000       0.00000       0.00000       31.6976       33.0298       24.7553       15.4890       8.26283       3.32008       1.28649      0.314320       0.00000       0.00000       0.00000       0.00000       0.00000       0.00000       0.00000       0.00000       0.00000       0.00000
   4  20 3135.9707    3.8585  1.3967  6.8080 -0.0239  0.0667   0.1341   0.1948  216.5582   0.0000   381.9810       57.1125     -0.465292      -24.3279      -6.89717       7.56935       2.06416     -0.648012       0.00000       0.00000       0.00000       0.00000       0.00000       0.00000       0.00000       0.00000       0.00000       0.00000       23.2656       25.4758       22.2949       15.1004       9.23978       4.66152       1.95569      0.491236       0.00000       0.00000       0.00000       0.00000       0.00000       0.00000       0.00000       0.00000       0.00000       0.00000
   4  21 3271.6548    3.7213  1.6846 10.3543  0.0018  0.0835   0.1070   0.1954    1.2366   0.0000   420.7066       60.9095      -12.6608      -17.1454       6.54873      -3.70910       3.49522     -0.100811       0.00000       0.00000       0.00000       0.00000       0.00000       0.00000       0.00000       0.00000       0.00000       0.00000       31.5547       31.6997       26.7264       21.3335       12.9328       6.03478       2.16634      0.588264       0.00000       0.00000       0.00000       0.00000       0.00000       0.00000       0.00000       0.00000       0.00000       0.00000
   4  22 3408.1312    3.3402  2.1996 11.2707 -0.0007  0.1010   0.0859   0.2299    0.3501   0.0000   426.1994       31.7950       1.29939       7.54650      0.417957       3.39499     -0.305436      0.797237       0.00000       0.00000       0.00000       0.00000       0.00000       0.00000       0.00000       0.00000       0.00000       0.00000       33.0269       42.4892       30.4267       22.8367       12.4256       6.46037       2.54867      0.860015       0.00000       0.00000       0.00000       0.00000       0.00000       0.00000       0.00000       0.00000       0.00000       0.00000
   4  23 3544.8365    3.0233  2.3164 11.7946 -0.0030  0.1123   0.0774   0.2233    0.2319   0.0000   487.7703       96.5832       1.88067       19.4945       10.5207      -7.82072      -3.63798      -1.32526       0.00000       0.00000       0.00000       0.00000       0.00000       0.00000       0.00000       0.00000       0.00000       0.00000       42.9696       46.5762       38.4831       24.4804       14.4668       7.22225       2.91543      0.788396       0.00000       0.00000       0.00000       0.00000       0.00000       0.00000       0.00000       0.00000       0.00000       0.00000
   5  14 2371.1179    1.4658  1.1283 11.9049 -0.0107  0.1153   0.0556   0.1410    0.1752   0.0000   416.6569      -15.8535       47.7505       6.02812      -16.9555      -2.54834      -3.10479      -2.01884      0.730416     -0.205402       0.00000       0.00000       0.00000       0.00000       0.00000       0.00000       0.00000       0.00000       53.6109       53.6148       43.6448       32.7087       19.4626       9.73512       3.98388       1.38866      0.449268     0.0941599       0.00000       0.00000       0.00000       0.00000       0.00000       0.00000       0.00000       0.00000
   5  15 2506.1135    1.7961  1.0770 11.6010 -0.0014  0.0571   0.0611   0.1455    0.2085   0.0000   434.5309      -11.8541      -1.01850       12.3293       2.01609      -7.86327      -1.53105    0.00233201      0.287838     0.0847542       0.00000       0.00000       0.00000       0.00000       0.00000       0.00000       0.00000       0.00000       17.1599       19.2165       14.8770       14.5619       9.39286       5.85555       2.58711       1.13105      0.353175      0.103727       0.00000       0.00000       0.00000       0.00000       0.00000       0.00000       0.00000       0.00000
   5  17 2777.3568    2.7623  1.0207 11.9839 -0.0003  0.0633   0.0866   0.1253    0.3127   0.0000   448.0705       33.6040       26.2784       5.02390      -2.13368      -3.21517       1.61361      0.249802      0.111898    -0.0481251       0.00000       0.00000       0.00000       0.00000       0.00000       0.00000       0.00000       0.00000       21.5289       24.1960       22.5756       15.5412       8.96676       5.37912       3.02046       1.31923      0.423422     0.0920944       0.00000       0.00000       0.00000       0.00000       0.00000       0.00000       0.00000       0.00000
   5  19 3050.0339    3.6626  1.2187 12.1684 -0.0070  0.0776   0.1050   0.1535    0.4408   0.0000   465.9686       24.3705       26.5333       9.54377       13.5595      -9.79970      -2.54114      -2.40620     -0.946786   -0.00750010       0.00000       0.00000       0.00000       0.00000       0.00000       0.00000       0.00000       0.00000       21.7176       27.9909       22.7950       17.6846       11.1000       6.64914       3.17082       1.50430      0.511261      0.147770       0.00000       0.00000       0.00000       0.00000       0.00000       0.00000       0.00000       0.00000
   5  20 3186.3182    3.6593  2.0100 11.8898 -0.0012  0.1056   0.0833   0.1918    0.2851   0.0000   439.4907       61.5694       28.8960       4.57251      0.697182      0.178111      0.510733      0.983152     -0.446000    -0.0596429       0.00000       0.00000       0.00000       0.00000       0.00000       0.00000       0.00000       0.00000       28.4080       35.1781       34.4846       23.5407       19.9499       9.66791       6.77204       2.23535       1.07660      0.203670       0.00000       0.00000       0.00000       0.00000       0.00000       0.00000       0.00000       0.00000
   6  13 2279.8212    1.1111  0.6803 11.0013  0.0060  0.0426   0.0514   0.0922    0.1597   0.0000   426.8212       29.7410       27.4401      -26.0386      -4.06605      0.144220      -9.38091       2.04430       1.32488      0.287441    -0.0694888   -0.00779850       0.00000       0.00000       0.00000       0.00000       0.00000       0.00000       11.1923       12.8245       12.6655       10.5198       6.26689       4.42038       2.62391       1.50932      0.657637      0.271680     0.0670850     0.0166574       0.00000       0.00000       0.00000       0.00000       0.00000       0.00000
   6  14 2415.4909    1.4604  0.9818 11.7259  0.0033  0.0764   0.0611   0.1328    0.2025   0.0000   437.7505     -0.414546       9.51936       5.44688       5.93029     0.0136876       2.40155       1.35234    -0.0921436     0.0996540     0.0364272    -0.0155339       0.00000       0.00000       0.00000       0.00000       0.00000       0.00000       16.4752       22.0907       15.7583       15.4121       13.3157       7.99053       5.58032       2.03677       1.21428      0.289247      0.148812     0.0351546       0.00000       0.00000       0.00000       0.00000       0.00000       0.00000
   6  16 2687.1266    2.7394  1.0153 11.8695  0.0040  0.0636   0.1082   0.1167    0.3564   0.0000   408.9857       26.7411       20.7382       23.6770      -5.11127       7.80710       4.50494      -3.26791     -0.429907     -0.129068    -0.0131731    -0.0407757       0.00000       0.00000       0.00000       0.00000       0.00000       0.00000       23.7889       28.2897       25.4436       18.1412       11.1671       5.95107       3.08123       1.45489      0.601847      0.221757     0.0693712     0.0157701       0.00000       0.00000       0.00000       0.00000       0.00000       0.00000
   6  17 2823.7880    3.1639  0.9811 11.6688 -0.0082  0.0442   0.1127   0.1162    0.5309   0.0000   434.7387       8.83915       5.55731      -10.7033       3.62974      -1.91689      -3.97460     -0.404241       2.27414     -0.309279   -0.00348847   -0.00698721       0.00000       0.00000       0.00000       0.00000       0.00000       0.00000       11.7374       14.8129       12.5630       10.4042       7.31838       5.07550       2.58495       1.51417      0.589324      0.273127     0.0768663     0.0189189       0.00000       0.00000       0.00000       0.00000       0.00000       0.00000
   6  18 2960.7373    3.7721  1.0625 11.8007 -0.0056  0.0566   0.1271   0.1185    0.6661   0.0000   420.5258       20.2470       19.7173       2.85114      0.684879       5.40766       1.22233      -2.49809      0.514026    -0.0178307    0.00816497   -0.00200617       0.00000       0.00000       0.00000       0.00000       0.00000       0.00000       16.6137       17.4738       14.2327       12.9590       10.9271       6.90898       4.00613       1.77267      0.803873      0.245610     0.0877664     0.0187265       0.00000       0.00000       0.00000       0.00000       0.00000       0.00000
   6  19 3097.4011    4.3522  0.9941 11.5490 -0.0037  0.0498   0.1509   0.1184    1.0667   0.0000   444.2168       7.82611       7.28465       14.7664       10.8933      -3.41160       5.62553     -0.166770       1.11697      0.235828    -0.0969608   -0.00732974       0.00000       0.00000       0.00000       0.00000       0.00000       0.00000       13.9300       14.8408       12.9944       10.8836       8.77827       5.99699       3.34010       1.61501      0.670581      0.268207     0.0800822     0.0163853       0.00000       0.00000       0.00000       0.00000       0.00000       0.00000
   6  20 3234.1115    3.7711  1.1184 12.4493 -0.0046  0.0585   0.1204   0.1334    0.4149   0.0000   405.8115       46.2460      -5.93413       4.67672      -14.7074       2.12625     -0.794630     -0.249135      0.282877     -0.305845      0.194753   -0.00416967       0.00000       0.00000       0.00000       0.00000       0.00000       0.00000       15.5768       19.7785       16.5722       14.5289       9.72895       5.63985       3.72725       1.94364      0.921958      0.305026      0.102400     0.0253804       0.00000       0.00000       0.00000       0.00000       0.00000       0.00000
   6  21 3371.1145    3.5960  2.3126 10.9074  0.0008  0.0976   0.0732   0.2056    0.6503   0.0000   445.6588       3.87688      -41.2015       7.01192       6.24042       6.12080      -6.20311       1.17231      0.776304    -0.0550298     -0.197926     0.0258239       0.00000       0.00000       0.00000       0.00000       0.00000       0.00000       20.7415       28.3362       25.3183       20.6814       15.7049       10.5521       5.73467       3.30371       1.32178      0.628058      0.202314     0.0469812       0.00000       0.00000       0.00000       0.00000       0.00000       0.00000
   6  22 3508.3938    3.2433  2.7820 10.9396 -0.0032  0.1281   0.0632   0.2501    0.4181   0.0000   465.4901       68.5611       46.9531      -25.2411       10.9869      -5.00102       12.7579      -4.87786     -0.957566     -0.561581     -0.201291     0.0235371       0.00000       0.00000       0.00000       0.00000       0.00000       0.00000       23.2029       38.4129       27.7987       28.5941       17.7572       13.0532       6.92961       4.22403       1.65348      0.771685      0.223278     0.0704032       0.00000       0.00000       0.00000       0.00000       0.00000       0.00000
   6  23 3646.1159    2.6073  3.8901 11.3389  0.0009  0.1195   0.0422   0.2978    0.1662   0.0000   393.5011      -15.0896       56.6059       58.6859       12.1313      -9.58607      -5.47354       4.48837      -3.89571     -0.327817      0.434684     0.0939616       0.00000       0.00000       0.00000       0.00000       0.00000       0.00000       31.6322       35.8593       36.5270       28.3555       21.5915       14.3403       8.41757       4.38785       2.13271      0.858305      0.266142     0.0464406       0.00000       0.00000       0.00000       0.00000       0.00000       0.00000
   6  24 3784.3328    2.0574  5.4051 11.5613  0.0021  0.1596   0.0300   0.4161    0.0989   0.0000   466.7049       70.2492       32.4390      -27.9550       27.6736      -3.71494       5.15604       4.47365      -3.11586      0.406416    -0.0210593     0.0324122       0.00000       0.00000       0.00000       0.00000       0.00000       0.00000       40.9548       46.6149       45.9083       38.4896       29.1500       19.7637       11.7166       6.26019       2.85927       1.17137      0.351295     0.0643563       0.00000       0.00000       0.00000       0.00000       0.00000       0.00000
   7  11 2045.7841    0.6142  0.5972 10.4461  0.0100  0.0465   0.0313   0.0885    0.0951   0.0000   416.8599      -27.3986       4.98529       12.1542      -4.28848       4.46714      -3.39362       2.50974      0.224734     -0.244381     -0.236222     -0.177991    0.00785001    0.00356871       0.00000       0.00000       0.00000       0.00000       11.0620       13.8837       12.6679       10.7206       8.40130       5.59134       3.81259       2.04002       1.09342      0.474344      0.210729     0.0645581     0.0213014    0.00432353       0.00000       0.00000       0.00000       0.00000
   7  12 2184.6087    0.7813  0.6903 10.6683 -0.0094  0.0592   0.0352   0.0849    0.1211   0.0000   435.1934      -9.26675      -6.18313       23.0744      -9.56215      -2.47803      0.489327     -0.748510       1.20893     -0.495526    -0.0476659     0.0849188    -0.0131185    -0.0126529       0.00000       0.00000       0.00000       0.00000       9.90928       15.8707       12.3237       14.5717       8.62635       8.04033       4.29120       2.82613       1.16593      0.786635      0.258662      0.129912     0.0283622    0.00832961       0.00000       0.00000       0.00000       0.00000
   7  13 2322.1786    0.9827  0.8398 11.0326 -0.0237  0.0510   0.0395   0.1062    0.1372   0.0000   427.8431       27.7802      -9.14292      -4.10624       26.5361       4.19633       6.53121      -3.78984       1.80174       1.18356     -0.303364     0.0655065    -0.0143149    -0.0128403       0.00000       0.00000       0.00000       0.00000       10.8465       12.3789       11.7415       9.95146       8.38646       6.85771       4.37483       2.34209       1.29510      0.535105      0.258334     0.0891355     0.0235028    0.00472248       0.00000       0.00000       0.00000       0.00000
   7  14 2458.2231    1.5154  0.8572 11.0673 -0.0198  0.0428   0.0559   0.1016    0.2164   0.0000   462.8364      0.469890      -15.1157       11.6588       5.69770      -13.1513      -1.92758      -1.94946      0.309689     -0.518457   -0.00916199     -0.102461     0.0432061     0.0108220       0.00000       0.00000       0.00000       0.00000       9.54633       11.1725       11.4203       9.42036       6.98754       4.91141       3.07639       1.94430      0.985801      0.507280      0.204448     0.0767737     0.0203119    0.00389364       0.00000       0.00000       0.00000       0.00000
   7  15 2594.2821    1.9570  0.9282 11.7647 -0.0086  0.0507   0.0770   0.1188    0.1880   0.0000   439.0729       25.5227       19.5081       6.51206       10.4644      -5.76402     -0.818618      0.331484      -1.35179      -1.87274     -0.316571     0.0798064     0.0532761  -0.000944155       0.00000       0.00000       0.00000       0.00000       10.7446       13.3213       10.9852       9.59727       8.98862       6.54848       4.33457       2.34211       1.21734      0.583871      0.226148     0.0779573     0.0260977    0.00526947       0.00000       0.00000       0.00000       0.00000
   7  16 2731.2592    2.6660  0.8163 12.4675 -0.0029  0.0454   0.1032   0.0960    0.1688   0.0000   432.9893       17.5287      -2.15937       15.7143       25.6305       5.67985       5.72994      -3.04200     0.0579925      0.684370     -0.117061     0.0732601    0.00668140    0.00132259       0.00000       0.00000       0.00000       0.00000       10.0913       11.6423       12.5623       9.55380       7.39736       5.77811       3.71099       1.97854       1.11617      0.510442      0.246860     0.0851884     0.0226433    0.00386117       0.00000       0.00000       0.00000       0.00000
   7  17 2868.3548    2.9881  0.7943 13.0369 -0.0115  0.0430   0.1216   0.0954    0.1532   0.0000   414.2492       36.5482       11.0173      -13.3499      -10.0235       1.57724     -0.345466      -1.36900      0.262939     -0.827576      0.112453     0.0270194    -0.0438594    -0.0189991       0.00000       0.00000       0.00000       0.00000       10.1697       11.7211       11.0386       9.41423       7.48744       5.63390       3.55411       1.95997       1.12431      0.426070      0.220865     0.0700444     0.0199880    0.00400649       0.00000       0.00000       0.00000       0.00000
   7  18 3005.7074    3.7990  0.7576 13.5965 -0.0140  0.0843   0.1758   0.0949    0.1485   0.0000   436.5445       36.3891       4.67045      -12.8812       7.10323      -5.63414      -3.63487      -1.86301      0.425113      -1.50736     -0.171812     0.0815483    -0.0102403   0.000137227       0.00000       0.00000       0.00000       0.00000       29.9916       37.7058       36.8284       27.0194       17.8387       9.32970       4.39849       2.03444      0.990939      0.532741      0.192222     0.0628671     0.0181102    0.00338308       0.00000       0.00000       0.00000       0.00000
   7  19 3142.9527    3.8930  1.1611 12.7106 -0.0114  0.0494   0.1311   0.1224    0.3225   0.0000   442.6908      -8.76846       35.4545       9.54134       5.36227      -8.62857       3.79221      -1.07098      0.245220     0.0476007     -0.343164    -0.0252185     0.0207809    0.00838312       0.00000       0.00000       0.00000       0.00000       11.4213       12.5557       12.3764       11.2594       9.11470       5.56685       3.83290       2.41711       1.35496      0.597926      0.233452     0.0781677     0.0239257    0.00431358       0.00000       0.00000       0.00000       0.00000
   7  20 3280.1249    3.7188  1.3345 12.9492 -0.0038  0.0553   0.1223   0.1302    0.2164   0.0000   444.9816       5.04648       26.1218      -11.3063      -9.22652       5.81626      -3.90883      -3.81797      -2.25338      -1.13431     -0.141333    -0.0327358     0.0490518    0.00673258       0.00000       0.00000       0.00000       0.00000       13.3557       16.6078       16.0188       12.9601       9.46505       6.75596       4.03206       2.55722       1.19343      0.664191      0.239430     0.0961491     0.0247085    0.00499959       0.00000       0.00000       0.00000       0.00000
   7  21 3417.6658    3.3891  2.0485 12.0905  0.0081  0.0705   0.0902   0.1878    0.2427   0.0000   438.1501       43.5674       19.2861       9.57377      -2.53526      -1.87837      -6.39474      -1.49587      0.757152     -0.831918      0.219968      0.255610    -0.0320192   -0.00425791       0.00000       0.00000       0.00000       0.00000       15.8885       18.5385       17.2044       15.9768       12.6409       8.08382       5.58428       3.30933       1.88844      0.804273      0.344826      0.108986     0.0345281    0.00677056       0.00000       0.00000       0.00000       0.00000
   7  22 3555.5626    2.8642  2.8248 11.0774 -0.0018  0.0967   0.0589   0.2205    0.3556   0.0000   457.9852       28.2099       34.4777      -44.0615      -9.58228       3.81393      -1.67412       1.64030       4.31367      -1.03285       1.09160      0.202529    -0.0151880    -0.0121346       0.00000       0.00000       0.00000       0.00000       19.6815       27.4636       22.3748       21.0558       15.3598       11.7637       7.28973       4.35340       2.10002       1.08943      0.427601      0.160570     0.0447093     0.0112421       0.00000       0.00000       0.00000       0.00000
   7  24 3832.2369    2.0288  5.3694 10.9697  0.0028  0.1578   0.0336   0.4262    0.1500   0.0000   440.4378       46.0878      -14.8195       4.45060       45.1265      0.347400      -13.4236       1.61002      -6.01637     -0.572830    -0.0405529      0.602263      0.138335    0.00543531       0.00000       0.00000       0.00000       0.00000       34.6817       42.6206       40.5874       34.8962       27.3403       18.1667       11.8014       7.25694       3.86076       1.83811      0.741287      0.274150     0.0814944     0.0152851       0.00000       0.00000       0.00000       0.00000
   8  10 1946.0775    0.5765  0.8150 10.6317 -0.0075  0.0678   0.0267   0.1054    0.1510   0.0000   434.0043      -3.51005    -0.0220926      -6.20713      -9.00039       7.38055      -9.07799      -2.54978      0.586109     -0.602614    -0.0934547   -0.00595921     0.0346384     0.0155386    -0.0105358   0.000489007       0.00000       0.00000       14.7879       15.9895       17.4635       16.9579       12.3300       8.25298       6.60825       4.10679       2.06418       1.20445      0.683603      0.294106     0.0980722     0.0288053    0.00728413    0.00117150       0.00000       0.00000
   8  12 2225.2085    0.9440  0.8987 11.3668 -0.0063  0.0595   0.0338   0.1018    0.1259   0.0000   436.6874       4.84050       35.2725       14.3275      -3.58095      -6.60428      -2.44174      -1.13025      0.245730     -0.702691     0.0240675     -0.148215    -0.0521672     0.0291457   -0.00274186   0.000535839       0.00000       0.00000       12.5244       17.4905       12.7979       13.5192       10.8154       9.10152       6.44792       3.82362       2.14015      0.854577      0.505463      0.141010     0.0879524     0.0239549    0.00766706    0.00174410       0.00000       0.00000
   8  14 2499.4908    1.7093  1.1268 12.2350 -0.0149  0.0745   0.0608   0.1194    0.1718   0.0000   437.2894       30.0036       4.07937       10.8950       4.30640      -1.82037       1.63341       8.12754      -3.62718      -1.65306     0.0823032      0.100989    -0.0854007     0.0230071    -0.0159489   0.000372639       0.00000       0.00000       15.4642       19.8536       22.8667       16.6378       11.8194       9.15107       5.32381       3.10118       2.35982       1.14598      0.403275      0.249502      0.113280     0.0343187    0.00848729    0.00138458       0.00000       0.00000
   8  16 2773.8957    3.2843  1.0736 10.4128  0.0013  0.0620   0.1007   0.0990    1.2473   0.0000   435.1741      -1.11608      0.820086       13.1634      -5.10089      -8.81079      -6.35917      -4.25593       1.38661      -1.41420    -0.0246156     0.0825895    -0.0118954    -0.0106421    0.00505519   0.000416060       0.00000       0.00000       16.0687       18.0099       12.7907       11.8570       11.7141       10.5762       7.60738       4.51801       2.26220      0.936946      0.425794      0.140105     0.0630020     0.0158875    0.00519281    0.00111076       0.00000       0.00000
   8  18 3049.2067    3.9288  1.2943 13.5481 -0.0172  0.0692   0.1324   0.1272    0.2259   0.0000   438.5564       6.58228       10.9946       16.4018       16.4820      -10.9136      -3.97874       3.68076     -0.319848      0.374989      0.340867      0.149106     0.0365015   0.000431881    -0.0183894   -0.00184292       0.00000       0.00000       15.2969       13.0783       13.0058       15.9086       14.0901       8.06805       4.35196       4.18175       2.99520       1.69963      0.686770      0.235307     0.0735015     0.0245787    0.00631391   0.000958455       0.00000       0.00000
   8  20 3324.4431    3.9347  1.5354 13.2235 -0.0049  0.0744   0.1145   0.1374    0.2240   0.0000   443.2783       36.5314       21.7735      -18.8949       2.20611       7.96538      -2.46306      -2.63347       3.71259       2.34325     -0.231972    -0.0181656      0.112732    -0.0171650   -0.00217242   0.000565452       0.00000       0.00000       18.2824       24.5453       23.1276       19.7649       13.9846       10.0275       5.52716       3.53579       1.80354       1.00735      0.478632      0.208389     0.0778683     0.0302858    0.00696060    0.00141878       0.00000       0.00000
   8  22 3601.0469    2.8460  3.0433 12.4246 -0.0117  0.1052   0.0575   0.2387    0.1535   0.0000   377.3381      -19.7804       39.7754       20.1722      -10.6032      -14.5557       1.36069      -11.7506     -0.405615      -1.07575       2.27181      0.126291     0.0501286     -0.110848     0.0206316    0.00109895       0.00000       0.00000       19.3403       26.1584       24.9568       21.1636       18.3693       11.3233       8.57727       5.35565       3.15442       1.85444      0.775811      0.402452      0.130435     0.0478747     0.0151878    0.00243555       0.00000       0.00000
   8  23 3739.7267    2.3630  4.3909 11.7718 -0.0016  0.1198   0.0338   0.2875    0.1146   0.0000   480.1121       11.5630       4.92284       31.7805       32.2737       15.6375      -7.66243       1.87347       7.63938     -0.701495     -0.247506      0.466335     -0.280400    -0.0318399     0.0414223   -0.00254706       0.00000       0.00000       24.8536       30.6799       29.5109       26.1462       21.7123       14.8967       9.88118       6.62614       3.86278       2.18538      0.963459      0.444364      0.158103     0.0579387     0.0157455    0.00272123       0.00000       0.00000
   8  25 4017.8975    1.5509  8.2268 11.4944  0.0004  0.1851   0.0162   0.4686    0.0600   0.0000   409.9260       45.9780       51.7812       51.6297      -22.7288       3.87062       7.45051       12.1324       4.03108       3.24857     -0.101480     0.0408262      0.173424     0.0346896     0.0619416   -0.00481391       0.00000       0.00000       35.3023       46.8900       46.4354       40.5089       34.2699       25.1920       17.1841       11.2951       6.31427       3.37316       1.76627      0.728989      0.304054      0.106562     0.0286921    0.00476934       0.00000       0.00000
   9  12 2264.5601    0.8780  0.8435 11.1350  0.0065  0.0471   0.0345   0.0960    0.1121   0.0000   423.2576       17.6190       17.1904      -12.1996       14.8793       11.6908      -8.78629      -4.44647       1.77710     -0.685508     -0.433629      0.145708   0.000257842   -0.00333473    -0.0430318     0.0123107   -0.00124375   0.000823483       7.66094       10.2605       10.2668       9.36621       7.51905       6.56164       4.21141       3.09985       1.81775       1.22066      0.547437      0.333359      0.118677     0.0663694     0.0209323    0.00764725    0.00156906   0.000314054
   9  13 2402.3422    1.2780  0.9681 11.5551 -0.0030  0.0503   0.0438   0.1092    0.1194   0.0000   435.1891       6.98626       1.11196      -9.79101       14.3278       5.46903      -2.60196       1.81510      0.933872      -2.11313     0.0177763     0.0639782     -0.295410     0.0235269    0.00937750   -0.00232645   -0.00213018   0.000252770       9.04618       12.0972       11.4335       11.4204       8.52986       6.55208       4.75870       2.97428       2.01465       1.08335      0.636982      0.289528      0.158043     0.0531463     0.0224665    0.00567541    0.00159381   0.000322462
   9  14 2539.5694    1.7186  0.8521 11.8567 -0.0023  0.0596   0.0577   0.0893    0.1416   0.0000   432.0058       16.3402       8.90472      -8.65911      -4.86985       16.9448       2.53367      -2.62615      -2.30763      0.687937      0.555991     -0.545473    -0.0459120      0.101969     0.0165737   -0.00230975   -0.00132510   0.000448118       6.54357       13.2581       7.19145       12.7592       6.81281       8.58667       3.66102       4.20248       1.88887       1.61442      0.649265      0.446172      0.137549     0.0820272     0.0201343     0.0100783    0.00141461   0.000563069
   9  15 2677.1648    2.3531  0.7835 12.4341  0.0058  0.0372   0.0848   0.0883    0.1294   0.0000   408.8287      -12.5266       21.4123      -5.97964       2.88627      -14.7718      -2.07865      -1.66496       2.62205      0.665490     -0.641547      0.164925     0.0902073     0.0286227     0.0315377   -0.00421136    0.00138134  -0.000367277       6.15480       8.19008       7.29000       7.40823       6.07036       4.69907       3.87249       2.34216       1.65504      0.808979      0.506596      0.230396      0.116712     0.0421044     0.0176626    0.00422670    0.00136635   0.000243206
   9  16 2815.2376    2.8469  0.8055 12.7761  0.0039  0.0418   0.0987   0.0884    0.1393   0.0000   439.2783       14.9348       7.97125      0.138083       1.69682       4.35187      -3.18977      -1.36699    0.00299688      0.106031      0.291211      0.181553    -0.0361987    -0.0485555     0.0135081    0.00983949   1.75794e-05  -0.000250081       9.39659       10.6657       9.00083       7.61814       7.44756       6.53943       5.27280       3.48522       1.93722       1.02153      0.461525      0.227067      0.100417     0.0424282     0.0132420    0.00430213    0.00112120   0.000179810
   9  18 3091.6194    3.8191  0.8352 13.6432 -0.0053  0.0443   0.1289   0.0895    0.1351   0.0000   442.2863       4.58413       2.24684       11.1104       1.70641       11.4174      -3.47253      -2.21946      0.182127      -1.30100      0.221704     0.0784126     0.0499381     0.0196195     0.0242119   -0.00446162   0.000710118  -4.35665e-05       7.46138       9.89271       9.40229       8.33825       7.70108       5.03784       4.54917       2.61281       1.77157      0.990468      0.480241      0.316502     0.0966175     0.0573114     0.0171845    0.00517615    0.00173168   0.000259413
   9  19 3229.6748    3.8085  1.1742 13.6539 -0.0121  0.0492   0.1120   0.1194    0.1385   0.0000   443.0036       11.5710       14.4891       6.56174      -5.92427       8.60217       1.96936      -8.55731       1.64127     -0.979961     -0.557054     -0.202470      0.195612    0.00556103    -0.0157263    0.00421597   0.000902431  -0.000218556       10.2074       12.6591       12.6398       11.4939       9.17186       6.65732       4.86443       3.07648       1.91625       1.09689      0.581180      0.295728      0.126805     0.0541527     0.0183426    0.00519747    0.00147352   0.000231861
   9  20 3367.8990    3.2499  1.5826 13.8248 -0.0086  0.0587   0.0911   0.1511    0.0941   0.0000   454.5332       11.9901       21.4672       3.45219     -0.411870      -2.05835       10.2029      -1.49866       2.83700     -0.442910       1.06602     -0.190016     -0.102485     0.0287753   -0.00251285    0.00159389  -0.000254700  -0.000676950       10.4568       12.2929       12.5797       12.2369       10.1978       7.44128       5.49558       3.79149       2.43027       1.38049      0.828202      0.411256      0.182333     0.0690721     0.0263781    0.00747049    0.00183734   0.000328511
   9  21 3506.3741    2.8738  2.4380 13.0412 -0.0064  0.0812   0.0669   0.1917    0.0861   0.0000   405.6087       35.1220       8.73236      -11.3975       4.69476       2.01191      0.940204      -1.60379       2.77887      -2.54391      -1.65149     -0.625002     0.0200751     0.0600645     0.0370865    0.00484652   -0.00371250  -0.000752586       13.2004       17.1309       17.5462       15.3325       13.1012       10.8373       7.31738       5.15214       3.34763       1.76499       1.05274      0.508800      0.230032     0.0911726     0.0384933     0.0115656    0.00278645   0.000487363
   9  22 3645.3903    2.4208  2.9348 12.5641  0.0008  0.0886   0.0528   0.2192    0.0859   0.0000   468.8642      0.854689       67.8211      -40.8208       28.9840      -5.10527      -15.5490      0.336895      -4.77492       1.08567      -1.01304      0.134201     -0.173086     0.0753765     0.0161337    -0.0175857  -0.000159895   0.000790801       17.8117       22.9087       23.0882       21.1584       17.1569       12.6867       8.20503       5.50348       3.54423       2.10086       1.15310      0.550757      0.243139     0.0976486     0.0358781     0.0111940    0.00265337   0.000478108
   9  24 3923.6619    1.6703  6.2085 11.4052 -0.0009  0.1416   0.0235   0.3705    0.0755   0.0000   476.9629       44.1737       12.7784       3.38009       8.52602       25.2740       2.01495      -16.7170      -11.5617      0.570881      0.371776     -0.182139     -0.464725     -0.434666      0.195714     0.0312122    -0.0100434   -0.00112089       25.1085       31.4646       31.4493       28.9539       25.6846       19.2404       14.0650       9.58423       6.35728       3.53375       2.04879      0.949290      0.454218      0.171627     0.0689548     0.0205345    0.00525771   0.000812217
  10  10 2021.4551    0.5122  0.6919  9.5742 -0.0244  0.0651   0.0206   0.0775    0.1043   0.0000   436.7964      -10.4475       16.8941       13.2861       8.41537      -1.60369       2.72180      0.269284      -1.86231     -0.169297      0.218536      0.356612      0.549224   -0.00989994    -0.0259085    -0.0323134    0.00556279    0.00230320       7.23262       14.2007       8.20840       12.5481       6.43407       9.45640       4.69755       5.44039       2.43771       2.13328       1.08726      0.565018      0.336487      0.101879     0.0685557     0.0158227    0.00685783    0.00149060
  10  13 2440.8885    1.3886  0.9652 11.0023 -0.0185  0.0561   0.0465   0.0918    0.1411   0.0000   429.4301       11.1700       24.0361       18.2232      -11.5842      -3.06584       14.4733      -2.77318      -3.61096     -0.323784      0.571841    0.00270297     0.0308460     0.0576364     0.0402966    -0.0267218   -0.00305717   0.000181243       7.11298       10.3821       11.3516       8.74771       9.09218       6.14507       6.11768       3.04800       2.58420       1.46123      0.713654      0.500758      0.236861      0.109351     0.0473606     0.0243042    0.00812966    0.00176706
  10  15 2717.0943    2.3854  0.7701 12.0475 -0.0215  0.0340   0.0816   0.0797    0.1183   0.0000   437.0536       6.05810       15.8855       7.45876      -5.59843       2.62228      -3.37616      0.926583       3.22014     -0.630328     -0.411900      0.906015      0.115457     -0.102884    -0.0594618     0.0131755    0.00737748   -0.00458730       5.79073       6.72381       6.57753       5.93520       5.38544       4.45137       3.71590       2.48841       1.65825       1.10576      0.595121      0.322990      0.163506     0.0697578     0.0346675     0.0125447    0.00360666    0.00116732
  10  16 2855.7409    3.0924  0.7644 12.5549 -0.0103  0.0509   0.1033   0.0765    0.1231   0.0000   441.8413       14.8095       7.85702       10.4470      -4.43569      -5.86716      -1.23679      -2.11449      0.831228      -1.06876     0.0132275      0.427342      0.179380     0.0925522     0.0273312   -0.00640353   -0.00269450  -0.000831508       8.71384       6.89805       10.6822       10.8990       5.73318       6.16995       6.25319       3.24341       1.70382       1.77911       1.08463      0.369013      0.208809      0.150311     0.0746114     0.0254990    0.00667502    0.00134598
  10  17 2994.6325    3.7043  0.9075 12.5922 -0.0069  0.0336   0.1136   0.0866    0.1432   0.0000   435.6155       15.4858       5.86103       6.75550      -4.73027       9.62410     -0.641279     -0.554561      -4.06065    -0.0685365      0.267955      0.239413     -0.156814     -0.124319     0.0512197    0.00509860    0.00476337  -0.000174878       5.18746       6.56578       6.33495       6.28039       5.31602       4.39012       3.24404       2.40989       1.65671       1.02041      0.587979      0.351733      0.163284     0.0878402     0.0310557     0.0136341    0.00415041    0.00124828
  10  18 3133.0322    3.6294  0.8239 13.2400 -0.0087  0.0379   0.1183   0.0819    0.1069   0.0000   432.7324       15.7867       17.8017      -4.01635      -2.47616       8.08626       2.08204     -0.420777      0.844716      0.494026     -0.518016    -0.0288864     0.0613442    -0.0904060    -0.0131419     0.0143505    0.00646906   0.000201656       6.59417       8.47285       8.60787       7.73757       6.50650       4.92299       4.06092       2.60981       1.78708       1.08821      0.561746      0.347385      0.176750     0.0782254     0.0351345     0.0141628    0.00431890    0.00118978
  10  19 3271.5049    3.6550  1.2413 12.7676 -0.0043  0.0458   0.1014   0.1124    0.1301   0.0000   427.7418       22.1433       26.8601     -0.154454      -14.1676       9.94291      -9.35940      -3.13898       2.47052       1.45580    -0.0535431     -0.228590     -0.282488      0.214923     0.0300706     0.0338044  -0.000193197    0.00314112       7.49184       9.87564       9.78838       9.67517       7.69033       6.49561       4.41112       3.11043       2.23596       1.36651      0.827684      0.445573      0.251881     0.0968192     0.0479071     0.0176194    0.00637030    0.00167226
  10  20 3410.2632    2.9276  2.1685 12.7760 -0.0125  0.0647   0.0699   0.1631    0.0745   0.0000   439.3651       15.6280       36.4683       28.1099      -2.66698      -9.66467      0.172523       1.54284      -4.33178     -0.782047       4.70410     -0.424959      0.340291     0.0837099     -0.117897   -0.00387353    -0.0151340    0.00118981       10.5214       13.2556       13.4359       13.2586       10.7930       8.91142       6.45834       4.58742       3.24697       1.99998       1.18022      0.697466      0.344603      0.160534     0.0656646     0.0274790    0.00882748    0.00241097
  10  21 3549.2318    2.5559  2.8339 12.0785 -0.0012  0.0732   0.0485   0.1837    0.0738   0.0000   464.2521       20.5291      -6.86688      -2.28944       8.30549       18.0237      -6.66895      -1.58630      -1.14569      -1.37189     -0.903372      0.340862     -0.395637     -0.211182     0.0864716    0.00403489    -0.0129248    0.00153656       11.9793       14.5842       15.4157       14.5184       12.2496       9.77865       7.43240       5.16083       3.49802       2.34218       1.28592      0.768187      0.389890      0.175644     0.0792845     0.0311745    0.00954452    0.00283259
  10  23 3828.1895    1.6805  5.1064 11.2325 -0.0004  0.1138   0.0276   0.3147    0.0642   0.0000   426.9097       43.6994       19.9473       61.0023       38.8080       14.4727      -14.4625      -8.50103      0.862464      -7.85869      -5.98878      -1.29094      0.219046      0.781177     0.0255203    -0.0349219    0.00737905    0.00344536       17.9387       22.7453       22.6898       22.2987       18.4927       15.7479       11.2253       8.55813       5.65368       3.74913       2.14165       1.24800      0.622195      0.291487      0.124425     0.0494466     0.0157304    0.00465437
  11  10 2057.9786    0.6585  0.5026 10.8503  0.0003  0.0363   0.0257   0.0560    0.0717   0.0000   447.8757      0.570694       9.45891       3.45289       5.72685       5.40255      0.504330       2.56601      0.884143     -0.901517     -0.490708      0.464828    -0.0321825     0.0688011     0.0715836    -0.0254676   -0.00167786  -7.67123e-05       6.59084       8.53435       8.64280       7.61045       6.69735       5.43791       4.90392       3.26283       2.30516       1.39913      0.739880      0.465371      0.215350      0.116947     0.0603949     0.0219259     0.0117178    0.00375830
  11  11 2199.8177    0.9273  0.7832 10.5199 -0.0023  0.0473   0.0321   0.0762    0.1604   0.0000   451.4696       14.4627       4.55794       6.99733       2.29097       6.26783      -4.96006      -3.81441    -0.0767924      -1.55974     -0.632968      0.451941    -0.0253120     -0.290016   -0.00490689     0.0575292    0.00485396    0.00308628       8.06544       9.50143       9.77558       9.61773       8.43185       6.98065       5.51125       3.90671       2.45808       1.73882       1.21751      0.668865      0.292405      0.151384     0.0901995     0.0361111     0.0132664    0.00413261
  11  12 2340.0247    1.2034  0.9485 10.7595 -0.0009  0.0456   0.0344   0.0881    0.1945   0.0000   436.8304       7.37540       19.8805       9.91584      -7.74434       6.07054      -4.30746      -2.88979      -2.99502      -1.91646    -0.0983841     -0.281991   -0.00965805    -0.0365972     0.0173994    -0.0249189    -0.0274210    0.00255989       6.80826       8.49504       8.07072       8.09200       7.60078       5.74363       5.49796       3.38848       2.65505       1.73726       1.06185      0.722854      0.314717      0.169272      0.103702     0.0348697     0.0162989    0.00556974
  11  13 2478.5235    1.6146  1.1239 11.0540 -0.0055  0.0517   0.0494   0.1224    0.3196   0.0000   437.5079       3.96510       24.7382       7.13673      -5.09769      -13.3839      -1.16842       3.16263     -0.535333      -2.94919     -0.313101    -0.0234824      0.294442      0.488982      0.170110    -0.0578007   -0.00635375  -3.76419e-05       8.68371       10.1263       9.98171       9.86213       8.37652       7.47278       5.53644       3.94872       2.81808       1.98309       1.07657      0.668619      0.361277      0.178639     0.0754189     0.0328190     0.0137977    0.00518356
  11  15 2756.1870    2.5912  0.9238 12.7213 -0.0107  0.0378   0.0764   0.0806    0.1283   0.0000   434.4377       12.4561       4.90521       1.55924     -0.713975       1.71837     -0.312933      -3.88329     -0.821389     0.0648890     -0.283000    -0.0669985      0.346356     -0.289380     0.0291918     0.0378810   -0.00819013   -0.00780281       5.46432       7.22923       6.99394       7.22364       6.11604       4.86427       3.66201       2.53900       1.90970       1.23448      0.772553      0.492187      0.257731      0.142970     0.0625612     0.0280882     0.0101707    0.00421784
  11  17 3034.5890    3.7845  0.8318 13.6003 -0.0096  0.0329   0.1195   0.0799    0.1208   0.0000   440.5377       13.4168       7.87765      -4.10369      -5.51761      -5.02173       1.43830      -3.74811      -1.47583      0.153456      0.456552      0.630210     -0.152926    -0.0874404    -0.0259700     0.0180121    0.00677790   -0.00649744       5.28327       6.36729       6.20885       6.00468       5.45237       4.75204       3.59263       2.54696       1.88096       1.21485      0.755685      0.442012      0.233760      0.114275     0.0528164     0.0215416    0.00919321    0.00341420
  11  19 3312.5701    3.5785  1.1777 13.5303 -0.0025  0.0482   0.0973   0.0962    0.1301   0.0000   433.0574       11.7928       8.73690       11.6372       12.4304       2.31931       2.93920      -2.05210       3.64012       2.90326      0.205281      -1.28019      0.200374      0.155848     -0.106176    -0.0289265    -0.0133504    0.00180880       8.62409       11.0921       11.7438       10.5314       9.40606       6.86874       5.60105       3.89202       2.50683       1.68170      0.883788      0.554135      0.304235      0.154460     0.0734919     0.0312193     0.0127637    0.00457551
  11  20 3451.6257    2.9461  2.0434 13.1848  0.0027  0.0631   0.0646   0.1424    0.0839   0.0000   436.0604       17.5789      -2.29865       31.1317     -0.348996      -5.29455      -8.12731      -13.1605       2.92954     -0.235470     0.0831173      -1.44206      0.506780     0.0538956      0.108148    -0.0491842  -0.000767431    0.00646130       9.22879       12.7349       12.9275       12.7850       11.0928       8.27173       6.57492       4.40431       3.43889       1.96383       1.29112      0.751221      0.437120      0.237938     0.0975583     0.0479744     0.0165488    0.00648189
  11  22 3731.0857    2.1167  4.4390 12.2617 -0.0006  0.0995   0.0342   0.2475    0.0670   0.0000   428.0290       44.6946       31.8020       10.0540       29.0618      -19.1193     0.0205337    -0.0948375       9.26334      -1.08359     0.0466397      -1.46886      0.489418      0.121352     0.0422529    -0.0760594    -0.0250989   -0.00196295       14.4522       18.7998       19.6380       18.6965       16.0413       13.3291       10.7805       8.02841       5.42591       3.53725       2.21894       1.24664      0.679871      0.360563      0.170366     0.0814803     0.0311977     0.0111626
  11  23 3870.7198    1.6941  6.7048 11.7044 -0.0038  0.1257   0.0228   0.3655    0.0645   0.0000   449.2446       42.2880       7.45679       19.3306      -18.0502      -10.1767      -4.83076       5.86115       15.1258      -3.61182     -0.596676      -3.80488     -0.381730      0.592143     -0.322663      0.179352     0.0392724  -0.000212196       18.6279       23.4415       23.6645       23.5797       20.5127       17.0768       13.4632       10.1975       7.07278       4.71915       2.85141       1.73378      0.924030      0.485289      0.230204      0.100559     0.0392115     0.0145844
  11  26 4292.6726    1.1349 12.3973 10.6058 -0.0011  0.2222   0.0106   0.5977    0.0571   0.0000   465.3442      -45.7827      -33.8680      -43.7516       72.5993       5.22061       10.6340      -11.5242      -22.3764      -3.22507       3.46754      -4.54581     -0.808396      0.982184      0.627446     -0.418586    -0.0558502     0.0728091       32.5611       42.8705       43.3895       43.5291       36.4018       31.1509       23.4915       17.6187       12.4464       8.49576       5.08763       3.17318       1.67188      0.908701      0.412812      0.189511     0.0708480     0.0276200
  12  10 2093.6236    0.6169  0.7065 10.4092 -0.0043  0.0385   0.0200   0.0685    0.0741   0.0000   441.0350      0.691531       10.5418    -0.0330651      -4.66775       7.03098     -0.576913     -0.631559      0.292633      0.376511      0.428014     -0.566566      0.225866      0.222917    -0.0825014    -0.0614074     0.0365137    0.00853516       5.10002       5.67604       7.24467       6.16892       5.66044       5.23819       3.70190       2.59881       2.27837       1.45595      0.889194      0.648490      0.320800      0.200171      0.108006     0.0624304     0.0182599     0.0102326
  12  11 2235.9419    0.8866  0.7336 10.8629 -0.0095  0.0373   0.0307   0.0765    0.0872   0.0000   443.8788       5.56108       16.4741       6.82943     -0.100417      0.260481      -7.42801      -9.19511       1.86312     -0.876628      0.234197      0.152417      0.484455     -0.195644    -0.0586933      0.111389    -0.0342232   -0.00677818       4.56985       6.51935       6.09128       6.55145       5.49419       4.72489       3.86192       2.97262       1.89772       1.37370      0.902583      0.584168      0.316263      0.173517     0.0874809     0.0494550     0.0218113    0.00848472
  12  12 2376.3310    1.2384  1.0364 11.0052 -0.0076  0.0453   0.0366   0.0945    0.1761   0.0000   440.4658       6.87927       6.80538      -9.89316       5.09321     -0.448687     0.0227883      -3.91786       2.83748      0.190514   0.000807347     -0.740002      0.643457      0.303552     -0.289036     -0.140825     0.0138573     0.0376356       5.90470       7.21959       6.03122       7.64384       7.51982       6.01188       3.92094       3.53998       2.70481       1.94849       1.21090      0.770943      0.526588      0.295834      0.153201     0.0679903     0.0283427     0.0110150
  12  14 2654.6403    2.2823  0.8727 11.4307  0.0008  0.0339   0.0665   0.0790    0.3009   0.0000   424.0762       7.68111       21.3366       3.29050       2.79623       5.76546      -2.11549      -4.23771       2.16584      -2.84485       1.42625   -0.00568322    0.00455027    -0.0453528     0.0115190     0.0789303    0.00360888  -0.000326681       4.73649       5.22625       5.02108       5.87646       5.33477       4.23731       3.38447       2.80095       1.90390       1.45105      0.883468      0.609472      0.332247      0.205679     0.0990544     0.0469576     0.0222345    0.00816168
  12  16 2934.4284    3.2170  0.7770 13.5371  0.0030  0.0366   0.0971   0.0684    0.0936   0.0000   442.2030       13.7362       20.1969       6.16988      -1.63163      -4.87793      -6.72354      -2.40532      -1.75032     -0.637841      0.931292      0.407561     -0.858957      0.109405    -0.0466419    -0.0874156    -0.0379456    0.00182761       5.09712       6.27548       6.64312       6.62828       5.74402       4.44963       3.80894       3.11673       1.92360       1.25682      0.914852      0.579158      0.330000      0.165085     0.0916393     0.0530793     0.0221355     0.0106689
  12  17 3073.9505    3.6620  0.9348 13.3166 -0.0059  0.0362   0.1025   0.0794    0.1212   0.0000   435.4628       5.62521       21.2943       7.62852       2.34551       6.97175      -6.03565     -0.665303      0.720445       1.08094       1.03182      0.865779     -0.442494     0.0656133     0.0143394     0.0125216     0.0249044     0.0225057       4.27759       6.20712       5.85602       6.03695       5.20106       4.53963       3.84339       2.71871       2.12712       1.45348      0.993130      0.635101      0.322774      0.231683     0.0923752     0.0535038     0.0221308     0.0101450
  12  18 3213.3404    3.5507  1.2294 13.6982 -0.0122  0.0585   0.0999   0.1040    0.1048   0.0000   426.1962       10.9534       20.2469       3.42036      -10.2457      -12.9585       2.75111      0.669367      -3.68059      -1.26196      0.514427    -0.0279685     -0.741452      0.158258      0.160751    -0.0142735   3.94279e-05    0.00260503       10.7924       14.8710       16.7602       16.3937       14.6266       10.8996       7.73398       4.48695       3.04269       1.90692       1.15901      0.791854      0.490176      0.235763      0.136021     0.0613142     0.0249609     0.0106598
  12  20 3492.6396    2.8174  2.6191 12.4868 -0.0010  0.0601   0.0509   0.1546    0.0739   0.0000   432.8740       20.2572       4.30566      -4.49623       3.48338       18.6946       1.83650      -3.95715       7.76734      -2.57945     -0.370065      -2.26866     -0.254686     0.0260604      0.138376    -0.0632487   -0.00489071     0.0102859       8.19535       9.56045       10.9327       10.2574       8.87223       7.83225       6.56802       4.69707       3.45136       2.49555       1.57840       1.02762      0.589475      0.311821      0.168933     0.0824310     0.0385693     0.0162112
  12  21 3632.6875    2.3165  3.5858 12.1306 -0.0024  0.0766   0.0367   0.1892    0.0633   0.0000   419.4193       20.9426       26.0963       3.90119      -17.4755       15.2031       2.93047      -3.68185       3.86536      -1.59230      -1.05481     -0.817159     -0.141735     -0.195318      0.170944     0.0823834     -0.154691     0.0175769       10.1614       12.9099       14.5864       13.6072       12.3150       10.2355       8.17058       6.50076       4.49272       3.08336       2.05810       1.23396      0.738544      0.390849      0.216455      0.102450     0.0496573     0.0194686
  12  24 4053.7927    1.3906  8.0292 11.0627  0.0020  0.1383   0.0173   0.3883    0.0584   0.0000   479.4198      -13.3828      0.687530      -9.55780       5.88445       3.18076       21.9121      -18.6110       5.56414      0.564209       10.8410       3.14430     -0.795801     -0.385485      0.192611     -0.144979     0.0195554     0.0543055       18.2147       24.0597       25.2596       24.5975       22.2301       18.5256       14.6676       11.4911       8.00681       5.81923       3.78514       2.37168       1.40781      0.782881      0.396090      0.208783     0.0845090     0.0375327
  12  25 4194.8706    1.1761  9.7516 10.7097 -0.0008  0.1693   0.0134   0.4513    0.0562   0.0000   488.8469      -2.72750       11.3303      -40.0242       10.9678       52.0417      -21.7821       10.5966       22.8879       4.86364      -7.77777      -3.91910     -0.253711     -0.165152      0.285540     -0.231404     -0.146995   -0.00610880       22.0213       28.3940       30.4596       29.7180       27.0553       22.0088       18.3005       13.6249       10.2517       6.98864       4.66441       2.80866       1.74231      0.983856      0.517916      0.240749      0.114469     0.0463649
  13  10 2128.4772    0.6883  0.7052 10.0695  0.0003  0.0341   0.0219   0.0730    0.0753   0.0000   431.3124      -6.04100       12.4588       7.08498      -1.76527       3.68821      -1.19712      -3.69791       2.37759     -0.833988      -2.47127     -0.534017      0.258340      0.141439    -0.0919790    -0.0350400     0.0793127    -0.0186362       3.89854       4.30959       4.87096       5.04700       4.62009       3.81143       3.33507       2.70589       2.05022       1.34988      0.957119      0.697405      0.400492      0.223996      0.124847     0.0698051     0.0381599     0.0171035
  13  11 2271.2213    0.9280  0.6684 10.6108 -0.0064  0.0293   0.0295   0.0669    0.0767   0.0000   445.1095       5.95727       11.5592      -2.81402      -3.98216      -6.84572       2.24826       3.51693      -1.72003      0.665190      0.604972      -1.19927      0.303710      0.641190      0.114400     0.0172776    -0.0269370    -0.0101943       3.33460       4.51153       4.19201       4.38450       3.96633       3.80572       2.92839       2.22253       1.73128       1.19146      0.918481      0.588806      0.397544      0.227953      0.118894     0.0688678     0.0298452     0.0133092
  13  12 2411.8899    1.3459  0.7017 10.9434 -0.0063  0.0314   0.0429   0.0692    0.1025   0.0000   439.6547       5.95982       11.4652       1.55544       1.94393      -6.52881      -5.93491      -5.52783      -2.66065      -2.75844      -1.39774     -0.343232     -0.633458     -0.193829     0.0263377     0.0391516     0.0291534    0.00970195       4.22791       5.15063       5.56196       5.55278       3.98413       4.07925       3.91787       2.85210       2.14776       1.60251      0.986031      0.562695      0.357980      0.208548      0.133107     0.0663258     0.0296758     0.0198139
  13  13 2551.6714    1.7244  0.9672 11.4688 -0.0053  0.0381   0.0489   0.0880    0.1450   0.0000   443.0734       7.73511       9.80488      -5.69863      -2.52628       7.67962      -3.18104      -2.65530      -1.37611      0.649313     -0.720599     -0.709892       1.13347     -0.188572     0.0740348     -0.104673     0.0103839    -0.0180090       4.78410       6.17507       6.41054       5.40798       5.37776       4.56731       4.30334       3.30611       2.62570       1.78942       1.16205      0.728809      0.445581      0.238488      0.138484     0.0722723     0.0343103     0.0155388
  13  14 2691.7798    2.3262  0.9865 11.8365 -0.0101  0.0351   0.0699   0.0922    0.1890   0.0000   435.3719       11.2952       9.65681       6.25240      -2.25706      0.353519       10.1377       1.66775       3.79742      -2.74332      -2.30081     0.0652484      0.233270     -0.452007    -0.0929092     0.0406448    -0.0151746    0.00867459       3.95985       5.33008       5.74087       5.13578       4.97064       4.46934       3.60422       2.93794       2.09385       1.64058      0.958388      0.742481      0.403811      0.239549      0.150165     0.0685506     0.0339317     0.0167697
  13  15 2832.2252    2.8407  0.7294 12.5087 -0.0145  0.0399   0.0994   0.0727    0.1543   0.0000   435.8725       15.0672       16.7684       4.00487       1.47111       4.86225       2.06417      -3.16476      -3.24447      -1.82964    -0.0714169      0.823322     -0.193036     -0.232594     -0.135763    -0.0798264     0.0226329    -0.0135609       5.06653       5.56672       6.84232       6.47590       5.68789       4.13717       4.71848       3.37584       2.38131       2.11701       1.15525      0.802054      0.485509      0.265296      0.143873     0.0765044     0.0513291     0.0186252
  13  16 2972.7672    3.3575  0.7758 13.0058 -0.0060  0.0316   0.0983   0.0715    0.1120   0.0000   437.7335       14.8494       8.63590      -3.55516       1.11182      -7.68088      -2.99609      -1.78382     -0.218009      -2.67163       2.14122      0.612195     -0.544626     -0.274904    -0.0352386    -0.0568780    -0.0185114     0.0231779       3.84300       4.91205       5.39944       4.57933       4.50030       4.13079       3.25513       2.77359       2.00839       1.50135      0.946953      0.644278      0.389564      0.195853      0.139184     0.0548472     0.0308164     0.0139431
  13  17 3112.6064    3.8356  0.8931 13.3016  0.0004  0.0337   0.1071   0.0761    0.1031   0.0000   441.6683       12.1222      0.657121      -2.39013      0.274211       10.9219       3.05926      -1.73821      -1.11182     -0.596264     0.0279515     -0.246242     -0.187483      0.124537     0.0611633     0.0247655    -0.0436973     0.0305389       3.79274       5.27600       4.82836       5.31305       4.56803       4.28779       3.25482       2.78556       2.10089       1.48340      0.976583      0.642048      0.401948      0.230029      0.140183     0.0664319     0.0347565     0.0154028
  13  18 3252.4522    3.3383  1.0747 13.3206 -0.0157  0.0441   0.0962   0.0958    0.0948   0.0000   441.2186       39.5615      -12.4464       1.39022      -2.60492       5.07436      -1.51888       7.95351      -4.23558       3.51830       3.38099       3.77250      -1.00197      0.228421      0.498158      0.269830    -0.0232540    -0.0312137       5.43607       7.05240       6.71752       6.66518       6.76674       5.49967       4.74946       3.45351       2.56020       1.94943       1.33345      0.946439      0.556486      0.319443      0.175884     0.0917497     0.0423326     0.0201245
  13  19 3392.4539    2.9615  1.7528 12.6048 -0.0040  0.0502   0.0643   0.1229    0.0815   0.0000   440.2953       17.9313       20.0436       20.1469       10.4978       4.14158       1.16772       3.73775       4.77859       1.22378      -3.12144       1.77056      0.377069     -0.175081    0.00989804     0.0986178    -0.0238842     0.0135382       6.38464       8.39378       8.32600       8.00581       7.20723       6.19092       6.03298       4.53715       3.65379       2.50954       1.67703       1.09127      0.599597      0.374418      0.200368      0.106654     0.0497740     0.0250505
  13  21 3673.2284    2.0233  3.6024 11.5308 -0.0014  0.0754   0.0330   0.1878    0.0631   0.0000   458.3880       38.6526       5.53720      -22.5574      -12.9778       15.6021       1.56059       7.52749      -14.7711      -2.69896       1.88935       1.69619     -0.646555      -1.12784    -0.0810466    -0.0205113     -0.171009    -0.0234765       8.99468       11.4358       12.1754       12.0227       11.2227       9.08006       8.09372       6.18011       4.73862       3.34536       2.33218       1.57041      0.946714      0.577764      0.312754      0.172832     0.0829279     0.0401301
  13  22 3813.8145    1.7400  5.2845 11.1073 -0.0062  0.0940   0.0241   0.2502    0.0555   0.0000   448.8356       29.8129      -35.3012       30.1241       19.0113      -24.0425       1.64909       26.4260       3.11521      -9.80125       2.35382      0.319112      -2.19363      -1.52239      -1.01068      0.276895     0.0554455    -0.0391055       10.6012       14.4102       14.8107       15.2315       13.5390       11.9504       10.0842       7.53006       5.95179       4.25781       2.95502       1.96826       1.22983      0.728746      0.414898      0.210776      0.101918     0.0465113
  13  23 3954.4082    1.4413  6.6670 10.7519  0.0003  0.1146   0.0190   0.3072    0.0549   0.0000   474.3770       60.0311       15.0798       18.3705       27.5440      -4.25013       16.3192      -1.25659       1.46989      -8.35890      -1.10240      -1.38145      -2.22966     -0.931990      -1.10332     0.0312827      0.301107    -0.0565949       13.1181       17.0901       18.6366       17.4843       16.7916       14.0318       12.3807       9.46815       7.39127       5.15943       3.66055       2.31407       1.49579      0.903746      0.473337      0.272604      0.121401     0.0568403
  14   9 2017.0442    0.5669  0.6442 10.1753 -0.0141  0.0328   0.0189   0.0649    0.0759   0.0000   438.6547      -2.20249       14.1976       3.38619      -5.81707      -6.73352       1.68662      -1.18366      -1.65332       1.97100      -1.14840       1.45643      0.815788    -0.0363224     0.0755872    -0.0157733    0.00337871    -0.0161717       3.72971       4.27827       4.86058       4.65721       4.92081       4.05409       3.00633       2.86080       2.17150       1.55767       1.07762      0.693191      0.497262      0.272390      0.181296     0.0941334     0.0546201     0.0278499
  14  11 2305.7260    1.0513  0.7359 11.2902 -0.0079  0.0315   0.0323   0.0642    0.0745   0.0000   440.9319       7.36810       9.99080       14.8494     -0.964878      -7.55528      -2.78771      -2.04055      -1.15040      0.636468       1.74970     -0.993160     -0.650504    -0.0763477      0.113831     -0.231155    -0.0330559     0.0677902       3.34592       4.81613       4.82587       5.08982       4.63156       3.81519       3.28583       2.44725       2.03510       1.33087       1.08468      0.623369      0.417517      0.262964      0.151616     0.0960492     0.0426329     0.0234244
  14  15 2869.3002    3.1073  0.9548 12.5420 -0.0023  0.0382   0.0955   0.0838    0.2580   0.0000   437.1115       16.2594       13.9224       3.76452      -1.09761       6.80643      -1.99727       3.94608       2.48862      -2.37078     -0.145917      0.241593     -0.695268      0.189949     0.0160548     -0.209456     0.0239473     0.0230720       4.50209       5.64163       5.60724       5.38730       4.44046       4.57313       4.21913       3.37460       2.81751       2.09174       1.36394      0.873414      0.540364      0.333028      0.196254      0.107978     0.0552471     0.0267307
  14  16 3010.2516    3.8825  0.8610 13.1506 -0.0070  0.0553   0.1270   0.0864    0.2088   0.0000   438.6746       10.5697       15.2439      0.247664       1.16593     -0.677687       6.16306       2.93521      -3.47440      0.494280       1.62495       1.12855    -0.0650609     -0.513945     0.0466818     0.0196601     0.0512216     0.0208453       9.37047       12.6182       13.4968       13.1434       12.0797       10.2535       7.61659       5.09915       3.28708       2.32690       1.67032       1.16092      0.788202      0.468202      0.222261      0.114335     0.0572444     0.0280329
  14  17 3150.7087    3.7770  1.0839 13.4692 -0.0018  0.0579   0.0977   0.0865    0.1511   0.0000   445.6361       11.4569       12.5127       9.85460       5.21557       4.29276      -7.47506       3.66323      -2.15767       2.15510     -0.686979       1.04062   -0.00856570     -0.479937     -0.259062    -0.0264916     0.0190012    -0.0174023       9.61552       13.6757       14.9979       14.6012       12.6541       10.2438       7.71237       5.42529       3.72881       2.47023       1.53941      0.997611      0.580750      0.346267      0.207486      0.107147     0.0569201     0.0267103
  14  18 3290.9721    3.5648  1.4760 12.9938 -0.0006  0.0464   0.0761   0.0938    0.1227   0.0000   437.5189       16.1030       4.16942       8.50731      -3.11173       1.37843      -2.89324      -1.24841       2.42843       1.79019      0.268521      0.402341      0.662102     0.0527154     -0.392787     0.0801138     0.0546658     0.0272245       4.67452       6.25419       6.85527       6.75110       5.99577       5.65369       4.62596       3.25869       3.07842       2.07768       1.38009       1.02026      0.638375      0.375367      0.247364      0.126531     0.0669252     0.0324532
  14  19 3431.6711    2.9825  2.0860 13.0396 -0.0070  0.0548   0.0595   0.1312    0.0746   0.0000   429.3596       7.82348       12.4164       10.8775       1.60846      -7.23653       1.65803      -1.11852      -9.69432      -3.13866     -0.359217      -2.59632      0.367293   -0.00146017      0.290340      0.349191      0.131127     0.0144052       6.54715       8.82320       9.55280       9.34288       8.60746       7.26921       6.28812       4.32311       3.59688       2.46187       1.77389       1.17068      0.832624      0.454717      0.292680      0.150916     0.0807963     0.0407039
  14  20 3572.2615    2.5742  3.3631 12.2606  0.0001  0.0645   0.0401   0.1674    0.0683   0.0000   437.0839       35.6639       7.55120       9.75722      -8.81935       2.28239      0.814553      -5.69263       11.4397       3.07038      0.672687      -2.22578      0.269905      -1.32882     0.0354351      0.233658      0.114021     -0.109194       7.12474       9.20613       9.76446       9.66409       9.22692       8.12792       6.94037       5.46914       4.22616       3.15424       2.22280       1.59433      0.973950      0.638504      0.375150      0.203420      0.103300     0.0518197
  14  21 3713.3206    2.0638  4.4552 11.8498 -0.0001  0.0808   0.0284   0.2029    0.0595   0.0000   437.4362      -4.09947      -30.0793       8.73608       12.9384       23.9908      0.209557       12.0296      -5.52573      -6.24469       2.55334      -1.82578     -0.664721     -0.107651      0.665667     -0.321103     -0.378198     0.0976871       8.87759       11.5864       12.6001       12.1532       11.4739       10.2209       8.58989       6.96071       5.36183       3.90651       2.80125       1.91367       1.25830      0.758964      0.452651      0.250318      0.126829     0.0658990
  14  22 3854.3390    1.7557  5.6970 11.5566 -0.0003  0.0964   0.0220   0.2532    0.0528   0.0000   453.3351       30.3715      -1.33089      -26.1930       33.0156      -6.25969      -15.6930      -1.21952       4.80141       8.43035       2.22627      -4.83612      -2.90922     -0.367083      0.586677      0.364644     -0.300400     -0.133716       11.1243       13.9993       15.9352       15.1890       14.2764       11.9968       10.6994       8.48056       6.44254       4.88203       3.40009       2.27433       1.43517      0.918725      0.536483      0.286962      0.158747     0.0764668
  14  23 3995.3453    1.4618  7.8836 11.1364 -0.0029  0.1271   0.0166   0.3276    0.0535   0.0000   420.0283       62.6023      -5.35142      -1.04952      -2.47028      -14.7261      -8.51071       4.64044       14.8755      -2.82433      -10.9374     -0.557492       3.88474     -0.930201      -1.27324     -0.518378      0.106749    0.00213406       13.9447       18.2965       19.1185       18.3901       18.2113       15.8490       13.8046       10.8928       8.95142       6.19116       4.65057       3.25419       2.05137       1.28957      0.727216      0.403872      0.204387      0.107340
  14  24 4137.0624    1.2243 10.0407 10.8649 -0.0021  0.1530   0.0128   0.4192    0.0481   0.0000   441.4522       15.5233       44.7003       43.6189      -19.8956      -21.2825       3.36305       9.23201       16.7009      -8.92873      0.343414       4.13339       1.30773       3.98549       1.61246      -1.19341     -0.340568      0.174720       16.1918       22.1474       23.1441       23.1052       21.8159       19.0274       16.5103       13.1515       10.7853       7.69411       5.62271       3.79627       2.40237       1.52509      0.887670      0.497545      0.243447      0.126515
  14  27 4562.1764    0.7773 18.7790 10.2011  0.0026  0.3151   0.0067   0.7867    0.0388   0.0000   471.0781       93.0444      -35.8334     -0.543423       42.1495      -15.6173      -42.2619       11.2602       20.3187      -9.46536       7.93135       14.3181      -1.08296     -0.771363      -4.04762      0.190181      0.571668      0.217469       37.9195       48.0683       53.4510       51.2857       48.6335       42.1234       35.1508       27.5741       22.5936       15.9864       11.4920       7.89856       4.96068       3.12384       1.87253       1.01466      0.534544      0.267788
  15  10 2195.8500    0.8457  0.7485 10.4708 -0.0006  0.0326   0.0237   0.0656    0.0763   0.0000   440.3582      -3.21029       18.2897       5.80057      -5.63930      -1.86096      -1.42610       3.11951      -1.51989      0.965764      -2.71154      0.578762      0.572218     -0.294114      0.162730     0.0463094     0.0611984    -0.0664216       3.33319       4.82217       4.20999       5.05627       4.25849       4.29886       3.36501       3.23563       1.95162       1.67316       1.09553      0.931566      0.630698      0.392354      0.222821      0.117529     0.0674242     0.0367891
  15  11 2339.4867    1.1506  0.8178 10.9499 -0.0019  0.0350   0.0309   0.0638    0.0889   0.0000   435.0047       3.15233       12.8899       4.14560       3.10470       3.35955      -5.10306       4.66551       2.58351       3.15216       1.76371      -1.16422     -0.910332    -0.0187467      0.133888    -0.0309210    0.00134298    -0.0264802       3.84357       4.96210       5.26979       5.25565       4.85804       3.96654       3.79048       3.06377       2.34888       1.96599       1.26828      0.855191      0.566927      0.362664      0.211111      0.122546     0.0707138     0.0379914
  15  13 2622.3600    1.9938  0.9067 12.1770 -0.0054  0.0359   0.0507   0.0752    0.0861   0.0000   435.0528      0.309910       7.85346       3.39419      -8.25055       6.63706      -2.53238     -0.864100      0.499002      -1.37771       1.32502     -0.173765     -0.595437      0.113795     -0.134375     0.0241929    -0.0437909    -0.0258731       4.36494       5.31027       5.38453       5.34624       4.63389       3.69396       3.78929       3.53880       2.65797       2.01403       1.38731      0.972424      0.581244      0.358746      0.185736      0.120118     0.0657987     0.0347454
  15  14 2764.1891    2.5829  0.8810 12.5424 -0.0008  0.0322   0.0673   0.0734    0.1039   0.0000   436.5051       9.15999       18.2152       4.81670      -6.28648      -2.98590     -0.512871      -2.42962      -2.67955       1.03226     -0.998548     -0.256052      0.838125     0.0895678    -0.0485345    -0.0622198     0.0457793    -0.0229006       3.30381       4.32243       4.09004       3.81392       4.39719       3.66330       3.55207       2.68045       2.14415       1.55524       1.12455      0.915056      0.617362      0.395570      0.224056      0.130706     0.0673954     0.0342703
  15  15 2905.8809    3.2667  0.8231 12.8543 -0.0127  0.0304   0.0946   0.0655    0.1495   0.0000   443.3283       18.0664       11.7276       8.00058       4.92837    -0.0739670       2.68366      -2.86756       1.80613     -0.664629      0.885296     -0.196949      0.653781      0.416494     0.0465774     -0.348558     0.0778698    -0.0336974       3.26308       4.55170       4.48669       4.45316       4.25722       3.77448       3.44425       2.57721       2.09122       1.47188       1.08031      0.793842      0.530507      0.325207      0.199052      0.114181     0.0581028     0.0277945
  15  16 3047.1729    3.8926  0.9655 13.2956 -0.0011  0.0314   0.1055   0.0786    0.1502   0.0000   440.0668       10.6074       7.65628       4.39932      -9.93533      -1.05742       3.33207      0.885882       1.92269      -1.57501     -0.308336     -0.366285      0.249810     -0.475950     -0.219238      0.416354     0.0971018    -0.0597132       3.62661       4.71555       4.65490       4.53922       4.13493       3.82448       3.43020       2.90908       2.30786       1.73281       1.22012      0.861434      0.550580      0.360234      0.203949      0.126794     0.0630545     0.0357760
  15  17 3188.1042    3.8325  1.0217 13.4543  0.0079  0.0408   0.1080   0.0804    0.1495   0.0000   440.4403       12.1143       9.74893       6.97064      -10.2750     -0.843637      -4.68267       7.48155       1.05482      -5.77844      0.462547     -0.619639      0.234832     -0.360124     -0.511813     -0.159839      0.155928  -0.000407932       4.20714       5.85571       6.06007       6.05928       6.45595       4.84710       3.94558       3.94486       2.69128       2.20904       1.32217       1.00832      0.630753      0.437121      0.299280      0.146223     0.0903238     0.0538929
  15  18 3329.0100    3.1886  1.7532 12.9575 -0.0041  0.0498   0.0698   0.1133    0.1083   0.0000   437.7036     -0.241212      -1.69594       9.85346       8.93136     -0.513038     -0.326267       8.06602       4.47925      -7.77549      -3.49479      0.860398     -0.428423     -0.209756      0.302423     0.0606628     0.0746370     0.0283299       5.21016       7.12246       7.42466       6.82168       6.99773       5.99011       5.13339       4.38987       3.26644       2.68119       1.81869       1.25228      0.817687      0.530033      0.304847      0.192072     0.0993956     0.0529073
  15  19 3470.1162    2.7713  2.2591 12.6138  0.0010  0.0543   0.0509   0.1316    0.0814   0.0000   432.5440       7.37856      0.255945       10.2033       5.74205       2.48301       2.04235     -0.854264      -4.10588     -0.271014       2.88285      0.396846      0.394386      0.243510     -0.302163      0.192486    -0.0302677    -0.0699341       5.42738       7.35563       8.07834       7.97161       7.42543       6.77299       5.40156       4.70070       3.53740       2.75983       1.89263       1.41371      0.924111      0.610771      0.349849      0.222866      0.111114     0.0590581
  15  20 3611.3197    2.3555  3.3990 11.9666 -0.0022  0.0666   0.0361   0.1653    0.0708   0.0000   433.1169       5.87647       23.8486       29.5744      -16.0040      -2.23486       9.71711      -9.35207       1.37659      -3.52986       5.18928      -2.19950       1.10720      -1.38205     -0.769712     -0.203807    -0.0175937    -0.0761981       6.91088       9.39456       10.3473       10.0899       9.48368       8.48680       7.17564       5.66731       4.49884       3.34277       2.43041       1.70850       1.18014      0.740675      0.465015      0.259821      0.140899     0.0765895
  15  21 3752.7818    2.0264  4.9475 11.4512 -0.0005  0.0857   0.0256   0.2099    0.0601   0.0000   429.0361       9.30168      -14.7685       4.21323      -2.93585       5.30737      -3.46232      -4.93089      -1.96178      -12.7930       1.19657       4.21172      -3.08411      0.559034      0.292463      0.453379      0.296405    0.00599095       10.0313       13.3721       14.9336       14.9188       13.8583       11.7272       9.61564       7.81664       5.74900       4.37294       2.99949       2.16841       1.45601      0.919127      0.552652      0.333010      0.180001     0.0953566
  15  22 3894.3804    1.5798  7.0441 11.1336 -0.0040  0.1033   0.0181   0.2943    0.0497   0.0000   441.7469       16.0605       37.8526       5.79464       7.02035      -9.12208      -8.16202      -9.21280      -7.80934       1.49704     -0.647884       6.34228      0.888162       1.17101     -0.862485       1.05345    -0.0980382      0.153894       10.9635       13.8067       15.4144       15.0755       14.1903       12.8112       11.0482       9.15463       7.17739       5.56175       4.09264       2.74344       1.86789       1.21729      0.743578      0.438173      0.238195      0.129424
  15  23 4035.9009    1.3728  8.2110 10.8625 -0.0023  0.1268   0.0155   0.3293    0.0503   0.0000   432.5382       22.4202       31.1447      -42.3206      -9.88498       21.0012       11.4802      -4.73738       1.16399      -3.25225       2.02263     -0.987679      -6.80218      0.830067     -0.657511      0.130537     0.0859088    -0.0249585       13.3802       18.3538       19.6778       19.6605       18.1602       16.5219       13.5957       11.2277       8.67026       6.74077       4.71756       3.36989       2.25239       1.43967      0.886778      0.500830      0.276425      0.144068
  15  24 4177.5055    1.1455 11.2612 10.5182 -0.0030  0.1614   0.0117   0.4497    0.0469   0.0000   458.0866       67.8256      -5.12322       1.03383       59.7980       13.6071      -2.64557      -37.3378       30.6828       25.6059       1.59411      -1.32101    -0.0911713     -0.520706       2.48239       1.02210      -1.10119     -0.590347       17.1717       21.8383       24.4314       23.6443       22.4788       19.8505       17.3318       14.1685       11.4349       8.66232       6.19907       4.42215       2.90966       1.89780       1.18678      0.685775      0.377938      0.205769
  16   8 1933.1868    0.4711  0.3765  9.4684 -0.0033  0.0263   0.0186   0.0463    0.0547   0.0000   440.5394       1.78953       12.2080       2.10688     0.0663883       4.18301     -0.413126      -1.00714      -2.40111      0.174098     -0.407759      0.154238      0.115369     -0.393604      0.120263      0.272259    -0.0698032   -0.00272225       3.29326       3.04793       4.62188       3.31247       2.94065       3.96173       2.51414       2.07835       2.46901       1.75576       1.08036      0.866884      0.534525      0.250175      0.228770      0.126034     0.0754444     0.0461754
  16   9 2081.6358    0.5891  0.5525  9.9893 -0.0179  0.0285   0.0198   0.0567    0.0637   0.0000   433.1082       4.48371       18.4862      -2.12550      -1.78838       4.33867       2.11738      -2.86685       1.20322       2.15234      0.145625     -0.262887      0.130795      0.531717      0.139862    -0.0733373     0.0726195      0.121654       2.41677       3.42815       3.47465       3.68669       3.68024       2.99117       2.87089       2.16193       1.87342       1.35611       1.12573      0.633452      0.528670      0.357250      0.221631      0.117643     0.0779838     0.0471726
  16  10 2228.4027    0.9155  0.6932 10.1531 -0.0030  0.0265   0.0248   0.0602    0.0893   0.0000   439.6610       2.72905       17.4421      -1.57285      -3.90179       4.40719   -0.00669092      -4.73050     -0.497265      0.444883     -0.713173       1.34170      0.139650      0.215444     0.0478696     -0.147528      0.121894     0.0650650       2.50768       3.20282       3.33391       3.43678       3.46952       2.97099       2.55209       2.04412       1.60872       1.42224      0.948245      0.694736      0.450685      0.315350      0.200237      0.125891     0.0787121     0.0448867
  16  11 2372.7237    1.1630  0.7555 10.9650 -0.0054  0.0306   0.0313   0.0637    0.0711   0.0000   445.0630      -5.22850       5.71150       8.21392      -3.53357       11.1861       5.21576      -2.37346       2.76352       2.38828     -0.894188      0.680910     -0.370082      0.244857   -0.00382257     -0.109525     0.0292662     0.0744278       3.14198       3.23831       3.90130       4.68756       3.79843       2.99043       3.33088       2.82179       1.87868       1.39849       1.31013      0.879845      0.525062      0.351482      0.262187      0.161991     0.0903853     0.0453189
  16  12 2515.0072    1.5009  0.8572 11.6634 -0.0021  0.0352   0.0400   0.0817    0.0679   0.0000   437.9538       3.50823       15.5587     -0.978892      -16.8331       1.56504      0.201183       2.03969      0.410879     -0.537656     -0.691897      -1.49494     -0.616992      0.650037     -0.354534    -0.0630053      0.137055    -0.0238602       3.59507       4.63063       5.05286       4.60442       4.08777       3.87987       3.47951       2.95457       2.76788       2.14898       1.45481       1.03281      0.718616      0.416244      0.294236      0.147883     0.0897718     0.0535309
  16  13 2657.0010    2.0154  0.8492 11.9403  0.0010  0.0330   0.0536   0.0712    0.0794   0.0000   439.0365       8.15576       11.5375       3.74934      0.137044       5.05641     -0.457932      -1.20042      -1.93070       5.81032     -0.135274     0.0605206     -0.758143     -0.103615      0.388501    -0.0701999    -0.0434543    -0.0179544       3.24265       3.72542       3.90861       4.68188       4.31511       3.18269       3.43321       3.13062       2.37446       1.65957       1.45851       1.13553      0.737803      0.343972      0.280601      0.224603      0.127920     0.0593361
  16  17 3225.0151    3.3761  1.2397 13.0948 -0.0250  0.0379   0.0902   0.0946    0.1423   0.0000   439.3687       9.90238       10.7786       2.27248       6.49891      -8.77278      -5.76533       5.86124       4.65935      0.513647      -5.47197     -0.204347      0.292851     -0.173803     -0.380812    0.00954190     -0.165302     0.0448045       3.62705       4.74040       4.88139       4.87301       4.58151       4.15219       3.85408       3.27317       2.65348       2.08018       1.54275       1.13132      0.764235      0.515534      0.329117      0.193894      0.107081     0.0641212
  16  18 3366.4044    3.1978  1.6231 12.6218  0.0027  0.0439   0.0705   0.1133    0.1196   0.0000   449.4297       12.0348      -6.07446       12.5550       8.04062     -0.333063      -1.74219       4.43263       1.94844       1.15700      -2.03962      -1.37973      0.204391      0.522579    -0.0248983    -0.0526091     0.0880809    -0.0197105       4.36141       5.92401       6.64526       6.22664       6.43489       5.26904       4.70838       3.78763       2.84433       2.19258       1.61978       1.18191      0.859997      0.537356      0.351837      0.223443      0.118467     0.0675803
  16  19 3507.9559    2.6302  2.7586 11.9318 -0.0016  0.0576   0.0436   0.1429    0.0802   0.0000   441.2396       32.9425       16.6344      -14.0315       10.6562      0.134508       5.37467      -4.55305      -2.11759      -1.10135      -4.51902       1.62729      -1.79506     -0.616892     -0.430274    -0.0201012     0.0318844    -0.0933146       5.78057       7.71602       8.69726       8.37577       8.09316       6.86975       6.30236       5.03750       3.92687       3.15964       2.24859       1.60054       1.15855      0.740818      0.484263      0.296788      0.154917     0.0931489
  16  20 3649.8673    2.1606  3.7385 11.6002  0.0013  0.0683   0.0323   0.1787    0.0625   0.0000   430.2432       18.2105       21.9280       10.5956      -14.7356       1.52851       5.74823      -9.18614      -5.60222       5.21838     -0.271092      -4.70791      -1.05683     -0.337912      0.268472      0.218860      0.102728     0.0195663       6.47189       8.45886       9.61781       9.12721       8.97341       8.03088       7.11551       5.84691       4.58416       3.61855       2.76350       1.94022       1.35948      0.950443      0.573190      0.361930      0.205428      0.108406
  16  21 3791.7795    1.8397  5.0344 11.1518 -0.0007  0.0806   0.0239   0.2228    0.0535   0.0000   443.3778       12.7527      -19.7016       15.0920      -7.84320      -24.2536       1.38892       8.07172       12.0111      -1.90847     -0.371650      -2.31706      0.847336     -0.658961     0.0256939      0.380771    -0.0390254    -0.0669321       7.71292       9.57056       10.8428       10.8463       10.3437       9.06271       8.44537       6.77896       5.55429       4.16896       3.25958       2.36339       1.63063       1.09885      0.710110      0.447003      0.245760      0.134012
  16  22 3933.7300    1.4974  6.9819 10.6725 -0.0022  0.1036   0.0179   0.2808    0.0500   0.0000   431.5165       47.7315      -5.48166       17.6069       9.46085       6.58991      -12.6208      -22.1187       15.6432       10.6906      -3.25053      -3.97852       3.45933      0.600689      0.762051      -1.17219    -0.0657768      0.406879       10.0418       12.8501       14.0354       13.8207       13.4110       12.0970       10.7902       9.09897       7.18429       5.78833       4.21168       3.09213       2.13089       1.42825      0.910150      0.566425      0.311375      0.180076
  16  23 4075.5854    1.2254  9.1087 10.2861 -0.0013  0.1299   0.0140   0.3625    0.0498   0.0000   417.1803       21.5977       27.6092       47.8553      -12.8203      -15.7075       39.6173      -12.0114      -1.98526       5.80487       4.36474      -5.10810       1.33485    -0.0386192      -2.04531      -1.31141      0.411826      0.678671       12.4782       16.3012       17.8364       17.8336       16.8183       15.6664       13.6846       11.2404       9.34436       6.99264       5.30412       3.90515       2.73788       1.84182       1.17064      0.720051      0.395567      0.221770
  16  25 4360.1721    0.8077 11.6623 10.0000  0.0007  0.1900   0.0102   0.5161    0.0424   0.0000   441.1589       21.3552       24.8029       21.5922       81.4337       3.66863       9.31451       18.5630       22.6400      -1.71996     -0.368282       20.3902      -3.67471      -3.61296       1.55527      0.776817      0.287852     -0.229480       18.6906       23.4456       25.8775       25.5654       24.2418       22.7175       20.3708       16.3975       13.3071       10.4501       7.88532       5.76925       4.04596       2.71727       1.75822       1.07064      0.610211      0.338224
  16  26 4503.2375    0.6949 13.6759  9.7540 -0.0019  0.2263   0.0078   0.6161    0.0387   0.0000   404.9342       41.7486       23.1299       3.69907       26.6490      -7.51609      -71.4738       7.91004      -7.37837      -10.6375      -10.6802       2.20529      -8.50598       4.14241       1.92447      -1.98014      -1.49378      0.793255       21.4268       28.2023       31.0671       30.5197       30.0580       26.6760       23.6961       19.5973       15.6928       12.5033       9.30739       6.77095       4.70464       3.19350       2.04020       1.26671      0.712960      0.397634
  17   6 1656.9363    0.2324  0.4852  9.5272 -0.0155  0.0470   0.0105   0.0713    0.0464   0.0000   438.6272      0.750540       10.6106      -7.60814     -0.146045       1.43543      -4.04086      -3.15494       1.19146     -0.372847     -0.800176      -1.43415      0.746784     0.0594019     -0.780945      0.268687      0.279119     -0.127292       4.25722       5.14957       6.44854       6.90153       5.50220       5.66710       4.65027       2.98549       2.67506       2.23525       1.32340       1.29897      0.806783      0.471945      0.378672      0.293997      0.132278     0.0883302
  17   8 1963.2812    0.4738  0.6243  9.9523 -0.0086  0.0321   0.0144   0.0613    0.0583   0.0000   434.4999      0.693407       16.5250       1.23190       5.12167       6.71540     0.0532786      0.196565      -5.83255       1.72208      -2.05513       1.94625     -0.696643      0.197923    -0.0996702     -0.262673     -0.251282    -0.0396164       3.30099       3.60859       3.88421       4.21430       3.78139       3.49300       3.42864       2.68564       1.95888       1.55315       1.17919      0.913684      0.656858      0.518121      0.362051      0.210457      0.107283     0.0672633
  17   9 2113.0519    0.6593  0.5196 10.5053 -0.0039  0.0271   0.0207   0.0515    0.0554   0.0000   442.3148      -3.55319       17.1229       5.99947       3.55081     -0.575456       2.42410       3.18080       3.12408      -1.64142      0.767741      0.896121     0.0329534     -0.429106     -0.369427      0.332960    -0.0346464     0.0191340       2.95687       3.76805       3.75927       3.46996       2.91186       2.98483       2.88942       2.72682       2.28101       1.83015       1.35350      0.966580      0.672140      0.400821      0.268844      0.156713     0.0872602     0.0533421
  17  10 2260.3083    0.9947  0.9423 10.6779 -0.0060  0.0376   0.0254   0.0773    0.1001   0.0000   438.5555       2.86389       7.74202      -2.54655       2.76600      0.190469       1.31787      -1.04280     -0.828599      -3.67486       3.10142     -0.185671      -1.16903      0.435324    -0.0636247      0.255105     -0.193627     0.0963336       2.73775       4.39582       4.28086       4.35541       4.58439       3.66916       3.75555       2.64687       2.45084       1.76222       1.41457       1.10167      0.710798      0.571770      0.300712      0.222901      0.120155     0.0707132
  17  11 2405.1469    1.3135  1.0160 11.4132 -0.0061  0.0332   0.0323   0.0829    0.0853   0.0000   438.5313      -12.2248       14.3658       9.21493       3.14148      -4.50838      -5.03291      -7.21577      -2.42099      -2.12838      -1.45903     -0.547105      0.407937      0.506133    -0.0699341    -0.0346746     0.0109382     0.0128485       3.08333       4.08087       4.37173       4.20546       4.35358       3.99863       3.30761       2.77794       2.18850       1.66557       1.31846      0.913020      0.659270      0.470562      0.302610      0.193024      0.112540     0.0660230
  17  14 2834.4337    2.7218  0.8637 13.0334 -0.0076  0.0299   0.0676   0.0676    0.0724   0.0000   437.7575       6.02062       15.9361       6.09493      -6.27100       7.31021       7.58094      -2.31393       2.14864      -2.52882     -0.847501     -0.916616     -0.697195     -0.285967      0.680995    -0.0452571     -0.110767    -0.0106805       2.96545       3.92095       4.22706       4.23561       3.78319       3.85931       3.50699       2.64026       2.03548       1.49380       1.09830      0.871355      0.660870      0.482603      0.317525      0.189674      0.109646     0.0643751
  17  15 2977.3383    3.3864  0.7908 13.3884 -0.0087  0.0288   0.0889   0.0643    0.0820   0.0000   442.0489       9.56655       18.6114       5.89778     -0.182433       3.91112     -0.385197       1.82413      -2.75000      -2.28152       2.97726       1.41455       1.30845     -0.440839      0.188718      0.168310     0.0391794     0.0889562       3.02159       4.04616       4.26223       4.63936       4.22037       3.74478       3.16031       2.61487       1.98161       1.59315       1.22210      0.900643      0.560784      0.361598      0.236912      0.170213      0.102594     0.0595345
  17  16 3119.5192    3.9211  0.9749 13.3173 -0.0013  0.0288   0.0940   0.0720    0.1189   0.0000   440.1119       15.3814       11.5990       5.17344      -3.00394       11.4164     -0.440809      0.982584      0.588207      -2.20372       1.43812     -0.730332      0.840081      0.107664     0.0854370     -0.123607    -0.0422743     0.0311687       2.60220       3.44588       3.46714       3.55217       3.54852       3.20295       2.99001       2.34249       2.02190       1.47424       1.28262      0.825512      0.651216      0.424258      0.281966      0.174441      0.108879     0.0623995
  17  17 3261.5504    3.4433  1.5504 13.0710  0.0105  0.0427   0.0768   0.1057    0.1193   0.0000   434.7361       21.2889       17.4726       10.2026       2.78713      -3.17019      -6.78994     -0.147665       1.42754      -3.50443       1.95664      -1.29874     -0.735218      -1.09061     -0.498246     -0.249510     -0.266283     0.0205418       4.39936       5.63083       6.09215       6.23517       5.82644       4.96381       4.62062       3.83939       3.20528       2.51189       1.80986       1.31437      0.917668      0.600008      0.386337      0.254480      0.142422     0.0841193
  17  18 3403.5842    3.1691  1.7888 12.9448 -0.0056  0.0484   0.0688   0.1103    0.1243   0.0000   442.9506       5.84702       23.1303       12.6959       8.29712       3.74677      -4.79516      -6.72156     -0.649040      -1.76617      -1.24346    -0.0562926     -0.511836     -0.877999      0.545840     -0.447468     0.0865378     0.0448049       4.88221       6.56728       6.52347       6.11142       5.63431       5.13732       5.06127       4.42858       4.06554       3.05080       2.34621       1.67034       1.13683      0.748044      0.445676      0.286713      0.176869     0.0993701
  17  19 3545.6524    2.6067  3.0270 12.2888 -0.0086  0.0605   0.0427   0.1584    0.0842   0.0000   434.7562       27.9073       13.5922      0.473951      0.670890      -16.0228      -8.41826       7.34862      -5.85958      -14.0912       1.84969       1.53669      0.446626      -1.61024      0.350405      0.286824     -0.138967      0.215611       5.38158       7.13499       7.88696       7.53245       7.86944       6.66139       6.20247       5.01202       4.20587       3.37710       2.44469       1.89048       1.25218      0.891052      0.617871      0.354981      0.219773      0.130694
  17  20 3687.9020    2.1600  4.4476 11.6814 -0.0019  0.0714   0.0274   0.1894    0.0636   0.0000   447.2705       20.9979       6.75591       14.8340      -9.24460      -6.03002      -11.3787      -3.66815      -6.24519      -3.09255       5.05108      -1.73276      -1.07201   0.000399023     -0.403160      0.441423      0.210997     -0.179330       6.49109       8.31470       9.29345       9.25435       8.99119       8.29106       7.22386       6.17100       5.00411       3.95622       3.08501       2.27692       1.55954       1.08378      0.718289      0.457230      0.275045      0.159788
  17  21 3830.3714    1.8250  5.9004 11.3363  0.0002  0.0900   0.0213   0.2332    0.0548   0.0000   442.9940       44.3545       4.87323       5.41028      -20.8853       1.63358      -21.9970       14.6959       10.9230      -1.92739       6.55390     -0.526322     -0.320352      0.614315     -0.294293      -1.84626      0.304318      0.498009       8.24873       11.1789       11.9471       12.3541       11.6573       10.8704       9.42425       7.98587       6.21503       5.08595       3.76680       2.83520       2.06236       1.33195      0.897381      0.576306      0.349130      0.199448
  17  22 3972.6554    1.4521  7.4219 11.0559 -0.0008  0.1079   0.0159   0.2899    0.0463   0.0000   443.3406       39.7993      -7.53537      -1.12798       25.7085       1.65808      -26.7352       13.7599       1.00188      -7.39163       2.40200      -2.80112       1.38656      -1.27991     -0.919210     -0.504127     -0.656275     -0.204765       9.58704       12.5440       13.6290       13.6500       13.1727       12.2800       10.8454       9.32709       7.61316       5.87608       4.59236       3.34475       2.49520       1.67346       1.08718      0.707761      0.416766      0.233897
  18   7 1839.9899    0.3873  0.4390  9.8666 -0.0023  0.0376   0.0131   0.0459    0.0517   0.0000   439.4505      -1.68697       11.9275      -4.61103      -1.29245       7.14327       2.78896      0.899443      -1.21705     -0.200913      0.660263     -0.959437     -0.737715     -0.194432      0.286601    0.00725500     -0.224436    -0.0997511       2.90041       5.21744       4.58564       6.04098       4.60929       5.00593       3.74632       3.22394       2.25218       1.90687       1.39077      0.985707      0.705439      0.453356      0.326024      0.178003      0.137507     0.0666430
  18   8 1992.8253    0.5063  0.6118  9.9675 -0.0077  0.0296   0.0147   0.0565    0.0614   0.0000   441.8113     -0.600851       15.4484       2.15534      -7.71940      -1.31141      -1.75112      -3.03732     -0.331882      -2.85453       2.65019      0.293960     -0.708457      0.340011    -0.0556392      0.252313    -0.0761583      0.100605       2.71798       3.44366       3.79896       4.04439       3.81594       3.49319       2.69768       2.40079       2.14015       1.57446       1.15353      0.885666      0.674863      0.448042      0.283777      0.178449      0.113478     0.0889398
  18   9 2143.7372    0.7532  0.6530 10.4767 -0.0040  0.0260   0.0210   0.0607    0.0642   0.0000   437.2201       4.51413       14.9192       2.70165      -1.82941     -0.291602       2.13317      -2.72997     -0.127295      0.977219       1.17220      0.879098      -1.04447     0.0753719      0.294997     0.0369921     -0.185754      0.120047       2.25489       3.09853       3.33202       3.69961       3.39837       2.68088       2.77855       2.09752       1.80738       1.22367       1.13616      0.762827      0.531510      0.378115      0.262603      0.175220     0.0988466     0.0621484
  18  10 2291.5751    0.9836  0.7163 11.2136 -0.0108  0.0283   0.0284   0.0636    0.0718   0.0000   434.7169      -6.78305       11.1591       1.92564     -0.404804      -3.27240      -5.93444       4.54954      0.978871      -3.25444     -0.233746     -0.259850     -0.264584     -0.270038      0.257671     -0.261756    -0.0698470     -0.209490       2.73158       3.56266       3.61466       3.84700       4.04730       3.44730       3.01822       2.32540       1.99149       1.64202       1.15664      0.852295      0.603013      0.444689      0.302298      0.200826      0.120092     0.0701842
  18  11 2436.8284    1.3704  0.8979 11.6067 -0.0061  0.0296   0.0353   0.0747    0.0922   0.0000   436.8662       4.91400       11.7585       5.03705      -1.17801      -8.26967       2.04512    -0.0191488       4.39817       1.54560       1.51015       1.26235    -0.0566132     -0.434962     -0.574963     0.0735091      0.205364    -0.0627945       2.62951       3.16043       3.63691       3.53747       3.45902       3.55385       3.02361       2.43328       2.19482       1.72045       1.22586       1.10002      0.683605      0.481063      0.354836      0.209262      0.139502     0.0789882
  18  12 2580.9000    1.6963  0.8338 12.2063 -0.0049  0.0296   0.0436   0.0685    0.0693   0.0000   440.6130       5.76467       14.6154     -0.974413      -2.65098      -5.90693       4.71548      -4.12465       1.55009      -1.93812      0.599559      0.842022      -1.21827      0.928084    -0.0583896    -0.0787073    -0.0423595    -0.0462232       3.25061       4.32699       4.94853       4.90170       4.81304       4.24913       3.68258       3.02329       2.26607       1.60900       1.15417      0.873041      0.691714      0.495367      0.335142      0.210128      0.135189     0.0728915
  18  13 2724.8077    2.2570  0.8541 12.7169  0.0007  0.0317   0.0552   0.0682    0.0766   0.0000   438.2034       6.40912       17.1500       3.54240      -10.0068      -10.2849     -0.828486       1.63066      -1.07683      -1.99292     -0.644000      0.735577     -0.344254     -0.893345      0.184053      0.258747     -0.224262    -0.0298424       2.73928       3.29454       3.74831       3.68369       3.41896       3.30340       2.98824       2.22933       2.02474       1.66465       1.27958      0.932290      0.687327      0.503253      0.307629      0.210100      0.151746     0.0843913
  18  14 2868.7461    3.0284  0.7113 13.2033 -0.0041  0.0268   0.0754   0.0615    0.0715   0.0000   434.3448       10.3459       12.1052       5.12624       1.51227      -2.36549      0.710751      -4.03781      -1.74545      -1.09374       2.17353      -1.26618     -0.212775      0.327445     0.0564644     0.0782940     -0.105410      0.100096       3.02983       3.49876       3.60109       3.67115       4.24159       4.15591       3.14069       2.21901       1.82857       1.68668       1.51934       1.03730      0.622485      0.377145      0.306650      0.244216      0.166163     0.0885174
  18  16 3155.0173    3.4785  1.1120 13.6451 -0.0099  0.0311   0.0793   0.0873    0.0858   0.0000   443.3623       13.2204       14.0950       4.44022      -6.73857       4.48215       3.45386      -3.68388      -5.34408       1.03440     -0.771759      0.496938     -0.128172     -0.734044     -0.214134     -0.123211      0.387207     -0.154830       2.78188       3.76952       4.12861       4.18633       3.97366       3.68789       3.10812       2.70713       2.27443       1.71831       1.33642       1.01918      0.681277      0.498369      0.322777      0.205552      0.134572     0.0824561
  18  17 3297.5502    3.3025  1.5201 13.3365 -0.0033  0.0417   0.0692   0.1011    0.0944   0.0000   442.1585       1.46967       10.4887       8.98553      -1.46199      -10.1257      -1.18640       4.66211      -1.82480      -1.61581       1.27835       2.49981     0.0132562      -1.72151      0.175636      0.188790    -0.0391412     0.0286483       3.66333       5.13252       5.46778       5.13641       5.21002       4.44799       4.11218       3.71897       2.93663       2.38683       1.84034       1.34177      0.968184      0.655198      0.430642      0.280370      0.162689      0.103848
  18  18 3440.1317    2.8160  2.2260 12.5607 -0.0027  0.0486   0.0504   0.1208    0.1014   0.0000   442.8149       16.5682       5.42121       5.98507      -4.77966       9.48992       2.18483      -4.96514      -6.06496       7.65353       3.11737      0.322384      0.989079      -1.20020    -0.0247000     -0.173560     0.0523898      0.281696       4.54375       6.09875       6.54142       6.41285       6.14429       5.28791       5.03894       4.32712       3.68456       3.20069       2.36981       1.71107       1.21232      0.793289      0.532629      0.352494      0.199466      0.127330
  18  19 3582.7916    2.4658  3.7794 12.0236 -0.0019  0.0635   0.0335   0.1636    0.0738   0.0000   438.8350      -4.44121       2.23203       6.74487     -0.346610      -12.5263       10.0618      -6.24494      -4.45461     -0.556045     -0.332638      -1.10365       1.04040       1.13407    -0.0140372      0.373814     -0.526023      0.161981       6.01425       7.61822       7.93894       8.38051       8.35133       7.80133       6.59058       5.27622       4.58388       3.73899       2.87288       2.06956       1.47294       1.07799      0.723864      0.479785      0.305154      0.188910
  18  20 3725.3179    1.9669  4.6434 11.6194 -0.0037  0.0751   0.0251   0.1994    0.0650   0.0000   456.2488       22.4736       10.3007      -9.10040      -13.0686     -0.423570      0.915122      -11.7726       4.10911      -8.75104      -3.88290      -5.14789       2.58572       1.34596    -0.0663689     -0.561924     -0.202224  -0.000111188       6.59284       8.46157       9.58506       9.67552       9.20760       8.37602       7.76381       6.26217       5.29066       4.22021       3.41394       2.42715       1.76707       1.25809      0.822310      0.550324      0.347043      0.208493
  18  22 4011.1944    1.3670  8.8431 10.9012  0.0002  0.1162   0.0138   0.3283    0.0443   0.0000   465.7124       46.8642       22.5772      -72.3676       1.55679       14.2208      -15.6269      -14.8409       5.98209      -1.65300       1.81764       1.35561       3.15987      0.422362       2.80097      -1.24194      0.742861      0.643422       10.4419       14.2384       15.5993       15.6082       15.5215       14.0887       12.4461       10.4241       8.34646       6.68495       5.21090       3.87511       2.84565       1.97938       1.34361      0.879473      0.545348      0.334497
  19   9 2173.7670    0.7540  0.7029 10.2828 -0.0024  0.0296   0.0203   0.0603    0.0621   0.0000   435.4984      -2.36770       12.6920       5.71782      -5.62355      -3.53430     -0.486689       2.10433      -3.21104      -1.16382      -1.16801    -0.0651050      0.679588      0.661637     -0.548621     -0.323108      0.181634    -0.0331453       3.18513       4.18309       4.42660       4.26627       4.43651       4.19192       3.76608       2.94243       2.19976       1.51716       1.23339      0.969801      0.732290      0.542012      0.352516      0.230858      0.140324     0.0943572
  19  10 2322.3563    1.0470  0.7970 10.8330  0.0052  0.0323   0.0255   0.0639    0.0645   0.0000   438.3444      0.949874       10.9069       6.26801      -3.48231      -2.01610      -2.61541      -2.11991    -0.0847460      -2.43293     -0.185237       1.43610      0.340857     -0.921274     -0.248650      0.192508     -0.116030      0.176286       2.49541       3.39584       2.77148       3.84365       3.61368       3.35804       2.70829       2.80652       2.60520       2.09977       1.51117      0.895394      0.887487      0.709840      0.561588      0.368170      0.216164     0.0996255
  19  11 2468.2200    1.4730  0.9365 11.4306 -0.0071  0.0302   0.0344   0.0690    0.0881   0.0000   437.5825      -1.41030       20.6991       4.31850      -1.66692       3.62880       1.18120      -5.52019      -1.42572     -0.162789     -0.542067     -0.624766       1.05645     -0.138059     -0.120978     -0.246478     0.0981559    -0.0586391       2.64305       3.35738       3.87013       3.76729       3.74399       3.39666       3.08755       2.60482       2.21198       1.80896       1.28179       1.04973      0.749803      0.533668      0.384218      0.253843      0.154479     0.0995670
  19  12 2613.1078    1.9213  0.9048 11.7726  0.0019  0.0297   0.0450   0.0643    0.0924   0.0000   439.9654       4.39030       17.8998       5.37677      -5.82943      -6.52655      -4.82295      -2.27509       3.04481      0.652779      0.507388     -0.464636      0.935430      0.272910     -0.817575     -0.173214      0.318533     -0.118867       2.35799       3.05568       3.47535       3.12431       3.27646       2.74811       2.86021       2.41670       2.00413       1.73711       1.27580       1.03117      0.731848      0.543751      0.346675      0.244911      0.153991     0.0965579
  19  16 3189.9299    3.3795  1.2183 13.1831 -0.0047  0.0334   0.0726   0.0869    0.0808   0.0000   439.2582       19.9900       6.05402     -0.397516      -2.05329       4.77085      -7.76998      -4.62852      0.445029     -0.841813       1.89153       1.27189     -0.778514      0.456382     -0.559204     -0.390867      0.193528    -0.0911346       2.87235       3.88096       4.19989       4.36911       4.03552       3.98786       3.38495       2.89166       2.37451       1.87133       1.50421       1.22218      0.875384      0.596908      0.377063      0.262993      0.186998      0.135349
  19  17 3333.0691    3.0483  1.4252 12.9198 -0.0052  0.0399   0.0623   0.0878    0.0821   0.0000   437.0095       13.5987       11.6989    -0.0429072      -7.62695      -7.00218      -11.0470       3.24986      0.547411      -3.66513     -0.610829      -1.66985       1.70230     -0.357061      0.397716     -0.153874      0.168244    0.00616721       3.28478       4.43111       5.12550       5.08983       5.11809       4.49078       4.27910       3.37254       2.86617       2.44714       1.66799       1.37349       1.02381      0.705706      0.485048      0.327779      0.202248      0.117461
  19  18 3476.3298    2.6173  2.5049 12.4339 -0.0061  0.0552   0.0453   0.1335    0.0697   0.0000   441.8033       15.0378       15.2914       14.6967     -0.545678      0.768757       2.92784     0.0821081       4.13203       2.01624       4.63841      0.238338       1.56601     -0.869851    -0.0900888      0.302824     -0.452456     -0.406761       4.29479       6.35010       6.34890       7.09018       6.34565       6.63737       5.12973       4.75899       3.62923       3.02309       2.46719       1.83550       1.35839      0.896893      0.657228      0.445547      0.282938      0.179132
  19  19 3619.4898    2.2678  3.7559 11.6356 -0.0015  0.0633   0.0314   0.1678    0.0698   0.0000   431.2646       15.7548       26.9404       14.6174      -7.55977       10.4568       7.90396      -8.14459      -2.07503      -2.69447      -6.63568       1.60181      0.184364     -0.638324    -0.0857936      0.116989     -0.690244      0.107574       5.43072       7.07717       8.33845       8.37702       8.09399       7.30419       6.66337       5.54938       4.60776       3.71942       3.00376       2.13791       1.62373       1.13440      0.795853      0.523783      0.331377      0.208408
  19  20 3762.7548    1.9145  5.1226 11.1473 -0.0030  0.0737   0.0230   0.2042    0.0623   0.0000   447.1784       17.0370       9.01679      -3.56571       2.77936      -13.5541      -19.6137       6.41769       5.67306       5.08663      -2.06675      -2.14040       4.63832     -0.514953       1.10242    0.00962218     0.0966911     -0.355923       6.16365       8.21791       9.07526       9.27200       9.12032       8.31601       7.48699       6.45816       5.33962       4.24371       3.37382       2.61604       1.90549       1.39590      0.930361      0.662206      0.398669      0.259001
  19  21 3906.0154    1.5691  7.6238 10.6813 -0.0026  0.0979   0.0162   0.2736    0.0501   0.0000   438.8724     -0.181408       34.9391      -6.91964       6.29791      -4.61607       3.84007      -15.9565      -12.6106       1.09349       9.50299       3.58338      0.950291     -0.795173      -1.56074       2.06207      0.899215     -0.654428       8.13073       10.5096       11.6310       12.0178       11.6126       10.8627       9.69297       8.51198       7.04411       5.71282       4.59464       3.46927       2.55965       1.86584       1.28064      0.891588      0.540251      0.340708
  19  22 4049.2536    1.3043  9.0974 10.4023 -0.0004  0.1123   0.0133   0.3347    0.0479   0.0000   444.8276       6.11452       23.8116       31.1019       6.93867       2.28664       18.6361      -21.9933      -16.3215       4.32117       9.54644      -2.42420     -0.703008     -0.804822      0.146232     0.0919131      -1.24602     -0.230131       9.43494       12.1729       13.5279       13.7717       12.9977       12.6514       11.1503       9.80049       8.14350       6.76492       5.34286       3.99712       2.96917       2.21288       1.46958      0.999471      0.645393      0.395028
  19  23 4192.7173    1.0808 10.1603 10.3158 -0.0019  0.1340   0.0117   0.3771    0.0434   0.0000   455.2271      -10.9719      -6.31006       20.0401       19.9720       4.81255      -15.9204      -18.8645       13.7549     -0.137679     0.0132514      -3.05404      -10.1490      -3.41377       2.09927     -0.821742     -0.962136      -1.43767       11.0401       14.5315       16.0763       16.8858       16.2903       15.0059       13.3631       11.5845       9.65866       7.76450       6.10359       4.83593       3.44978       2.49419       1.72729       1.18888      0.739492      0.466522
  19  24 4336.0273    0.8487 12.3459 10.1650 -0.0033  0.1785   0.0095   0.5006    0.0393   0.0000   416.2740       18.1590       37.1216      -22.7627       20.0161      -23.6932      -13.0442       10.3575      -16.2391      -27.0178      -1.57570       13.9192      -4.85939     -0.961456       3.03163       4.95955      0.925754     -0.526288       14.7883       19.6973       21.6240       21.7532       21.5517       20.0244       18.2930       15.4872       13.0157       10.6028       8.40743       6.32092       4.86989       3.36666       2.41611       1.63483       1.01109      0.624353
  19  25 4479.6284    0.7115 15.0090 10.0058 -0.0003  0.2325   0.0075   0.6157    0.0340   0.0000   473.6947      -40.2271       18.8391      -39.0381       32.9852       24.2851       4.56503      -48.2924       9.15594       35.5438       12.2195      -4.39001      -15.7496       2.47617      0.624388       1.66906      0.665004       1.74171       18.8324       25.1466       27.3088       28.5379       27.3775       26.0861       22.7765       20.0400       16.9038       13.6715       10.7127       8.41789       6.15559       4.45333       3.07402       2.11452       1.31458      0.816967
  20   7 1893.9461    0.4436  0.4650  9.5935 -0.0113  0.0215   0.0138   0.0470    0.0498   0.0000   442.4986      -2.11747       17.5561       4.71126       3.53179     -0.581863       3.81764     -0.565109     -0.156117       1.79925     -0.913071    -0.0828301     -0.488331    -0.0680706     -0.265325     -0.143316     -0.143268    -0.0832248       2.03582       2.64758       2.87306       2.61996       2.31815       2.12551       2.02036       2.03951       1.90491       1.59323       1.27525      0.963433      0.679601      0.479812      0.339851      0.223411      0.134151     0.0822514
  20   9 2203.1529    0.8925  0.8499 10.1507 -0.0058  0.0296   0.0207   0.0613    0.0776   0.0000   436.3870       3.21298       13.4089       4.96571      -2.89833       1.13029       7.29244      -3.55184      -2.32172      -1.89186      0.645631      0.132014     -0.361671      0.358551      0.499439     0.0740221     -0.223758     0.0941796       2.14363       3.24869       3.03051       3.38724       2.79406       2.99205       2.54606       2.56026       2.05549       1.66217       1.37894      0.997632      0.756718      0.576076      0.407630      0.276891      0.173895      0.112074
  20  10 2352.4604    1.1308  0.7966 11.2355  0.0019  0.0268   0.0273   0.0633    0.0581   0.0000   436.1578     0.0441607       15.9737      -1.91680     -0.548841       4.16619      -2.25043       3.27144      -2.14885      -2.18664      -1.05271       1.53147      0.260904     -0.543480      0.229874      0.247611     -0.211984     -0.109089       2.24181       2.71315       3.10358       3.07083       2.89360       2.96829       2.72149       2.24124       1.93210       1.65772       1.19268      0.977862      0.709733      0.532082      0.392597      0.245145      0.177961      0.110000
  20  11 2498.9539    1.4874  0.9837 11.3829 -0.0091  0.0286   0.0336   0.0691    0.0868   0.0000   438.2151       3.45458       15.6311       3.12346    -0.0478107       2.09392      -1.01551      -2.27504      -2.03115       3.19644       1.72290       2.22515       1.08788       1.08927     -0.266249      0.139547   0.000120534     0.0292460       2.42846       3.13252       3.40187       3.45446       3.24949       3.12704       2.86828       2.53907       2.08189       1.83595       1.39786       1.11440      0.769603      0.616579      0.439740      0.284129      0.177267      0.121494
  20  12 2644.8283    2.0261  0.9933 11.9460 -0.0027  0.0304   0.0453   0.0706    0.0955   0.0000   437.5286       8.07573       9.88832       1.34407      -2.15119      -3.43348    0.00159274      0.794890      -2.51850      -1.87326      0.526629      -1.56965     -0.562487       1.21362      0.152036    0.00293813    -0.0941094    -0.0419563       2.65531       3.37195       3.46891       3.42985       3.56921       3.40768       3.10876       2.74866       2.16606       1.86153       1.47665       1.23135      0.897509      0.620404      0.416454      0.305237      0.204083      0.130108
  20  13 2790.7780    2.6233  0.7414 12.8691 -0.0020  0.0242   0.0628   0.0546    0.0598   0.0000   440.3819       6.31930       20.5347       2.71401      -5.41827      -3.13903       2.31981      -1.85709     -0.112772     -0.407786      0.729102       1.09228     -0.932088     -0.247435     -0.707315      0.200063    -0.0868435    -0.0332590       1.92216       2.44813       2.70351       2.79611       2.52363       2.51681       2.42651       2.03104       1.77695       1.42300       1.09716      0.875727      0.643108      0.500957      0.359194      0.242456      0.159743     0.0980018
  20  14 2936.0281    3.1420  0.8149 12.8896 -0.0042  0.0246   0.0739   0.0605    0.0729   0.0000   438.3228       5.73022       14.5032       6.27631       1.04008       3.98195      -4.87565      -1.21202       3.56369      0.357978      0.620822       1.47605      0.770165      0.707204      0.109418      0.470322      0.101702     -0.157988       2.06200       2.75705       2.88971       2.83721       2.92188       2.58937       2.61718       2.11784       1.78657       1.44054       1.15843      0.917288      0.693330      0.478031      0.325267      0.230108      0.163713      0.101931
  20  15 3080.5558    3.5828  0.8968 13.3749 -0.0029  0.0294   0.0857   0.0657    0.0748   0.0000   439.7773       8.64744       7.16068       3.60510       2.57666       7.38275       7.20429       2.08610     -0.344452      -3.85389      0.617076     -0.338429       1.06099     -0.842216     -0.552517     -0.274950      0.133665     -0.195853       2.46261       3.45554       3.25136       3.35228       3.28271       3.28137       3.35378       2.67011       2.12746       1.62333       1.20017      0.977057      0.804449      0.638403      0.426142      0.307317      0.194763      0.128841
  20  16 3224.5265    3.4654  1.0997 13.4785  0.0012  0.0306   0.0753   0.0842    0.0689   0.0000   434.6745       12.8786       17.3635      -2.33425       1.03174      0.757268       1.97696     -0.802856      -1.09246      -2.15069     0.0604258       2.97509     -0.432636     -0.572777     0.0141614     -0.252013      0.200732      0.103449       2.39412       3.11664       3.22884       3.42445       3.51256       3.31516       2.92819       2.45729       2.02754       1.83298       1.40395       1.15113      0.740849      0.590692      0.394491      0.279796      0.188421      0.121761
  20  17 3368.1045    2.9341  1.6975 13.0674 -0.0078  0.0411   0.0557   0.1084    0.0548   0.0000   432.2735       10.7272       8.79344       11.2291      -4.32502       11.2635       6.55902      -12.8646       1.88689    -0.0378196       3.78760      -3.40087       2.17295      0.516011     0.0764952     -0.494475    -0.0558366    -0.0188035       3.24486       4.26589       4.60221       4.72593       4.74509       4.19974       4.01122       3.59395       3.04613       2.72070       1.86873       1.66033       1.21218      0.851205      0.588958      0.390490      0.276580      0.170938
  20  18 3512.0190    2.4670  2.7353 12.3313 -0.0007  0.0517   0.0382   0.1358    0.0565   0.0000   428.8310       15.7542       25.0440       8.87594      -4.52628       9.49046       8.64523       1.45783    0.00891299      -1.52420      -1.86204      0.295092       2.75200     -0.682092     -0.930920      0.885887       1.35915      0.115685       4.28326       5.64639       6.08129       6.03963       6.07456       5.65376       5.11480       4.68112       3.85031       3.23134       2.46575       1.95163       1.49015       1.08343      0.772006      0.522681      0.344293      0.221750
  20  19 3655.6818    2.0938  3.9985 11.6714 -0.0053  0.0653   0.0275   0.1706    0.0552   0.0000   440.7289       21.6041      -8.08509       5.68631       20.9501       2.61897      -18.4997       1.06182       14.7756      -2.00807       1.98247      -2.26759      -4.38646      -1.38224     -0.830302     -0.839680      -1.00465    -0.0166900       5.14770       6.89643       7.47639       7.43996       7.55286       6.91022       6.36218       5.67065       4.81397       3.99935       3.13063       2.43829       1.84326       1.37655      0.929498      0.665556      0.418229      0.269338
  20  20 3799.5045    1.8007  6.3731 10.8892 -0.0005  0.0856   0.0183   0.2327    0.0517   0.0000   434.6822       28.6551       27.1728       5.93082      -9.21655       4.16778      -9.90294       2.83844       5.47296       3.32042       5.02140       2.50909       1.44458       1.73042      -1.98532      0.238404     -0.107115      0.138576       6.50151       8.23318       9.29895       9.36020       9.77032       8.72482       8.19445       6.95155       6.02121       5.12042       4.03185       3.15300       2.32977       1.72751       1.24033      0.851086      0.541150      0.347173
  20  21 3943.2596    1.5273  7.4268 10.7125  0.0006  0.1000   0.0158   0.2606    0.0474   0.0000   458.2715       13.3055       14.9317       12.7201      -14.2141      -15.4457      -14.4159     -0.422352       12.9791      -5.38517      -1.54025      -2.99577       1.76817     -0.524329     -0.758660     -0.213742      0.679039     -0.745350       7.85085       10.3915       11.8236       11.8915       11.8814       11.1722       9.80468       8.81586       7.25891       5.97750       4.62415       3.78141       2.70196       2.04714       1.45595      0.990719      0.641061      0.414416
  20  24 4374.1479    0.9044 16.6700 10.0740  0.0037  0.2209   0.0073   0.5724    0.0322   0.0000   417.3465      -10.2324       18.7890      -13.7552       29.4361      -32.0219      -28.9822      -16.0935       39.6815       17.1799      0.482656      -12.3377       12.8532      -15.0343       1.84485     -0.185145      0.118797       1.11496       17.1458       22.7878       25.5721       26.3255       25.8839       24.7188       22.0052       18.9022       16.2377       13.0711       10.3647       8.07882       6.24999       4.52747       3.26257       2.26843       1.43589      0.931198
  21   9 2231.8522    0.9303  0.7880 10.5632 -0.0037  0.0260   0.0221   0.0590    0.0704   0.0000   437.9901       3.52489       16.8346       2.81293      -9.09439      -4.33117       1.38194      0.428185     -0.786381     -0.509488       1.08991     -0.282994     -0.973972    -0.0425267       1.20446     -0.386589      0.346581    -0.0488183       2.12390       2.86548       3.08935       3.08016       3.08065       2.86674       2.49960       2.22062       1.94193       1.66957       1.29692       1.01198      0.778533      0.562898      0.401198      0.265431      0.177237      0.119865
  21  10 2381.8726    1.1466  0.9634 11.1405  0.0010  0.0295   0.0256   0.0722    0.0663   0.0000   444.7032       3.52653       17.4918       4.05016      -1.28977     -0.657288      -4.68525       3.81159      -3.16796      -3.61019       2.39671      0.561507     -0.406519      0.271793      0.269495     -0.700802     -0.252888      0.272527       2.25557       2.76479       3.04617       3.27395       3.30608       2.97401       2.66777       2.47337       2.05337       1.68901       1.39507      0.981473      0.768189      0.603893      0.464958      0.333985      0.203343      0.138608
  21  13 2823.0276    2.6446  0.7856 12.9882 -0.0075  0.0260   0.0671   0.0616    0.0720   0.0000   440.3314       11.2843       12.9450       4.87986      -3.34731      -1.67307       4.27296       2.81607      -2.97134      -2.06360      -1.48648      -1.07453      0.832250     -0.243975      0.494606      0.220938    -0.0462703    -0.0186577       2.01306       2.78660       3.04197       3.15069       3.09682       2.63506       2.54786       2.19842       2.00183       1.54231       1.33897      0.979211      0.786561      0.537753      0.387368      0.252108      0.173172      0.114414
  21  14 2968.9997    3.3111  0.8508 13.2790  0.0050  0.0250   0.0746   0.0643    0.0643   0.0000   441.2430       5.87369       13.5345       6.00175       1.38832      0.143570      -3.80056      -2.94621     -0.686823       2.16072     -0.137010      -1.02440     -0.398026      -1.21820     -0.624676      0.749256      0.229506     -0.398390       2.03045       2.70786       3.11571       3.24328       3.09421       2.77546       2.62006       2.20022       1.84908       1.48920       1.18138      0.893057      0.685301      0.508840      0.350843      0.248056      0.169188      0.108380
  21  17 3402.9824    2.8092  1.8851 13.1063 -0.0028  0.0431   0.0516   0.1157    0.0513   0.0000   440.1721      -1.95658       18.6977       2.62786       8.92012       3.88169      -4.27686      -6.28997       4.02079     -0.566780     -0.916134      -2.32672    -0.0332379      -1.48194     -0.578603     -0.507503      0.806143     -0.107107       3.46558       4.46987       5.00706       5.07788       5.24467       4.74798       4.42221       3.79353       3.20475       2.57029       2.01671       1.67005       1.27911      0.896664      0.658142      0.477012      0.322223      0.215604
  21  18 3547.3779    2.3812  3.1435 12.1118  0.0009  0.0555   0.0324   0.1389    0.0520   0.0000   438.0968       15.2053       13.4426       1.21307      -4.43432      -9.48612       2.96958      -6.17453       3.04933     0.0471942       1.47892      -3.72539      -1.00522      0.907660       1.04157      -1.69396      0.188866      0.313026       3.97633       5.59958       5.79804       6.36070       6.13567       5.90525       5.14573       4.60100       4.00329       3.47624       2.56960       2.12370       1.61322       1.20043      0.865478      0.592267      0.391136      0.257887
  21  19 3691.6854    1.9633  4.1703 11.7227 -0.0032  0.0660   0.0253   0.1782    0.0501   0.0000   430.3594       20.6464       7.55143      0.331017      -11.8441       7.34061      -6.42069      -8.24904      -3.42021       1.03167      0.102498      -4.23754     -0.946742       3.49622       1.46821     -0.520683     -0.198770     -0.237769       4.83227       6.21890       7.09843       7.13228       6.90320       6.77253       6.22736       5.35738       4.58961       3.97249       3.17947       2.57445       1.88979       1.43912       1.02598      0.709138      0.474942      0.327412
  21  21 3980.0798    1.3667  7.6214 10.8788 -0.0009  0.1066   0.0149   0.2837    0.0411   0.0000   444.3398       21.6333       18.9133      -11.0880      -2.91916      -18.1583     -0.280602       3.35605       6.48953       6.03733       3.68358       1.52941      -2.62269      -4.93982       3.66389       1.16223     -0.463724     -0.195904       7.71465       10.3386       11.0122       11.7454       11.3065       11.2280       9.92809       8.91889       7.48353       6.50606       5.08968       4.18542       3.11044       2.29137       1.72813       1.18531      0.782953      0.524711
  21  22 4124.6574    1.1824 10.6675 10.4859 -0.0010  0.1357   0.0113   0.3672    0.0378   0.0000   419.2160       17.3428       3.40314      -4.28748      -5.97162       17.8631       12.6531       25.0718      -44.5817      -2.13800       11.2271      -6.49250     -0.357182      0.872624      -2.71924     0.0990818      0.244720     -0.295458       10.0971       13.2205       14.7731       15.5966       14.9276       14.4163       13.0616       11.5346       9.73027       8.53549       6.49568       5.37243       4.06157       3.04319       2.15717       1.49691       1.00751      0.677422
  21  23 4268.2736    0.9849 12.8396 10.3262 -0.0015  0.1727   0.0092   0.4612    0.0344   0.0000   433.2215       29.5311       8.17674       26.1901       18.9817      -22.6848      -5.89750       19.9647       14.1693      0.398747      -16.3120       3.69249      0.758522      -4.89937      0.213545       3.22252       3.25427      -1.18976       12.2448       17.0624       18.6578       19.0571       19.2865       18.0388       16.3970       14.5264       12.4757       10.5766       8.43364       6.68683       5.21411       3.70662       2.81802       1.94135       1.24477      0.810206
  21  24 4413.0606    0.8227 15.2015 10.1631 -0.0040  0.2088   0.0071   0.5570    0.0301   0.0000   463.3332       18.0184       1.97360      -20.5237       32.9909       20.2199      -24.1271      -31.4566       7.88606       16.3996       4.87702      -20.2918     -0.251801       4.42736      -3.89209      -5.51312       1.40249      -1.09504       15.7132       20.5649       23.1986       23.8945       23.7464       22.2193       20.1741       18.0525       15.3576       13.0019       10.3771       8.39593       6.27620       4.64308       3.40713       2.39342       1.56860       1.02545
  21  25 4557.5157    0.6448 16.5733 10.0987 -0.0015  0.2654   0.0061   0.6756    0.0266   0.0000   437.5423       27.2110       110.221      -21.3936      -9.88372       49.1180       24.7804      -53.3498       15.8100       21.7580       19.1052      -1.14195       10.1356       6.69984       2.03324      -4.25589      -3.21973       2.33527       19.8376       26.4812       29.2242       29.9214       30.3729       28.7976       25.5534       22.7838       19.5560       16.4721       13.3129       10.8275       7.91568       6.04713       4.25957       3.06196       2.01522       1.33515
  22   6 1781.5158    0.3231  0.3619  9.4347  0.0001  0.0209   0.0111   0.0429    0.0402   0.0000   440.8789      0.306300       18.5881       4.05991      -1.99318     -0.980519      -1.60646     0.0767974      -2.30257       1.95235      0.628746      0.421380     -0.770502      0.125477     -0.180868    -0.0178898     0.0934499    -0.0444468       1.80965       2.43569       2.42098       2.28801       2.11696       1.84940       1.84554       1.70606       1.72383       1.68829       1.32602       1.01295      0.786079      0.601960      0.362743      0.263468      0.182728      0.120684
  22   8 2104.7749    0.7124  0.6040 10.0213 -0.0007  0.0231   0.0177   0.0486    0.0570   0.0000   440.0685      -2.93917       16.1048       2.77860      -2.68724      0.420199       2.70107       1.86785     -0.830391       1.39658     -0.937417     -0.306586     -0.326383      0.700673      0.420338      0.235873    -0.0868216     0.0274179       1.53415       2.10520       2.25798       2.18547       2.25941       1.94157       2.05332       1.72157       1.48424       1.51417       1.06362      0.902782      0.703681      0.494968      0.389556      0.254431      0.177371      0.113899
  22   9 2259.9959    0.9519  0.7937 10.5466 -0.0011  0.0245   0.0213   0.0583    0.0641   0.0000   438.8150       2.25601       9.01062     -0.853517       1.27161       3.85798      -5.52888     -0.696803       1.72210      -2.95422       1.61069     -0.845730      0.872967     -0.507995      0.100940     -0.441926      0.579406     -0.239448       1.82121       2.48247       2.58848       2.61257       2.59279       2.47942       2.35960       2.19524       1.88142       1.48973       1.12342      0.880568      0.670756      0.557691      0.432021      0.348452      0.244899      0.163403
  22  11 2559.2698    1.8026  0.8891 11.6839  0.0005  0.0283   0.0386   0.0590    0.0721   0.0000   438.9215       5.41162       10.1677       1.44110      -3.35777      0.271498       5.05186       1.18445      -1.36328      0.514605      0.309903      -2.27346     -0.154169      0.578800      0.262281     -0.721262     0.0720436     -0.265673       2.33614       3.27405       3.54500       3.62819       3.47942       3.03849       2.91935       2.65823       2.28874       1.97038       1.61243       1.29001      0.958891      0.724445      0.494087      0.337109      0.225435      0.151194
  22  12 2707.1779    2.1288  0.8351 12.3517 -0.0050  0.0261   0.0490   0.0627    0.0662   0.0000   437.5137      -1.93992       8.86479       1.13769      -4.25547      -6.84689      -4.80216       2.29024      -1.33353      -1.03581      0.538515     -0.260565      0.189692     -0.662524      0.916968     -0.707601     -0.141836      0.365958       1.99781       2.88429       3.24301       3.15427       3.28770       2.85359       2.64098       2.40741       1.87314       1.71375       1.31660       1.00908      0.791135      0.565105      0.422831      0.314341      0.218480      0.132441
  22  13 2854.8166    2.7804  0.8771 12.6550  0.0001  0.0266   0.0628   0.0611    0.0855   0.0000   441.7394       5.06723       13.6662       2.09860      -3.41254     -0.608857      0.762680     -0.464918      -6.04004     -0.305071       1.47741      0.341015      0.565468     -0.278234      0.676383     -0.519073    -0.0142761     -0.389807       2.16848       3.20211       3.19617       2.96918       2.88198       3.04808       2.98379       2.67798       2.21741       1.75461       1.27512       1.00656      0.880344      0.659030      0.470163      0.371721      0.283947      0.181305
  22  15 3147.1409    3.6640  1.1359 13.1139 -0.0021  0.0279   0.0708   0.0739    0.0820   0.0000   436.8872       9.93136       7.86254       4.12563      -3.52080      -3.75221      -2.28178      0.787554      0.411152     -0.316161      0.336435      -1.19786      0.593795      0.397998      0.517637      0.426584     -0.106407      0.246703       1.99964       2.59305       2.96676       2.92201       2.93393       2.65263       2.52397       2.30616       2.13674       1.78835       1.38749       1.08945      0.825968      0.638935      0.537919      0.390402      0.280527      0.176936
  22  16 3292.3872    3.2523  1.4275 13.1869 -0.0066  0.0360   0.0620   0.0857    0.0641   0.0000   446.2716       15.0591       10.1165      -1.59664       3.07543      -10.4596      0.595259     -0.557892      -2.61274      -4.29700      0.278558      -3.08295      -2.22902     -0.872136       1.50466      0.290104      0.332877      0.276006       2.69491       3.66902       3.92489       3.84399       3.53986       3.63605       3.21636       3.03690       2.74662       2.29413       1.89709       1.48316       1.16876      0.890634      0.640810      0.451413      0.308171      0.204255
  22  18 3582.2582    2.2389  3.1618 12.1193 -0.0037  0.0522   0.0304   0.1417    0.0445   0.0000   437.8268       8.51779       12.3196       16.1988      -5.06380      -14.6619       10.9674       5.45650      -1.76618      -4.76617      -4.84106       1.19691      -1.06739      -2.14814       1.07170     -0.377270     -0.379095    -0.0928076       3.78318       4.82139       5.44787       5.49324       5.55042       5.14163       4.77637       4.31789       3.76772       3.17637       2.69205       2.07503       1.61303       1.24310      0.893203      0.649728      0.430355      0.291813
  22  19 3727.0997    1.9194  4.6067 11.4520 -0.0071  0.0663   0.0227   0.1803    0.0479   0.0000   430.5750    -0.0309470       3.32944       19.6006       14.3557     0.0995805      -5.19991       1.73347      -2.75960       9.66940       2.66852      -10.7353      0.585064       2.92642       1.56404      0.200067     -0.383698     -0.198700       4.98174       6.55384       7.38029       7.84827       7.58492       7.16511       6.41264       5.64388       4.95732       4.16522       3.32906       2.72962       2.02427       1.53622       1.11648      0.787923      0.531550      0.352393
  22  20 3871.9475    1.5850  6.5140 10.9829 -0.0022  0.0859   0.0168   0.2359    0.0434   0.0000   435.4616       10.5320      0.229306      -3.57740       3.73621       14.3292      -18.5290      -5.02945       9.80044      -7.95040      -7.28071      -1.89399      -5.32253      -1.16093    -0.0663129      0.285697      -1.70227      0.230411       6.00235       8.03435       8.65098       9.11328       8.69190       8.49979       8.23809       7.15848       6.18600       5.04293       4.21094       3.29463       2.63768       1.96113       1.49530       1.05396      0.753750      0.493770
  22  22 4161.0280    1.0784 11.2255 10.3395 -0.0026  0.1456   0.0100   0.3856    0.0364   0.0000   439.9532       15.4354       3.40222       14.8413       1.08643       15.5156       14.9192       1.61814      -9.88704      -5.94933       32.5364      -2.98369      -12.4339      -3.99702      -3.51115      -1.43680     -0.103986     -0.790921       10.1102       13.1141       14.9553       15.0693       14.9386       14.1715       13.0842       11.8150       10.5356       8.88503       7.46731       6.00247       4.54751       3.49636       2.56466       1.77801       1.19473      0.815512
  22  25 4594.5597    0.6071 16.5406  9.9768  0.0000  0.2606   0.0061   0.6683    0.0266   0.0000   438.4785       49.8950       12.8193      -35.3170       5.91554      -27.6341       28.7395       21.1564       32.5876      -9.74146      -19.1612      -9.89696       1.66374       4.61020      -1.86224       1.26899       3.38286      0.548241       18.1514       24.6946       27.3038       28.4303       27.6789       27.3800       24.1751       21.6688       18.8454       15.8749       13.2184       10.4245       8.16790       6.09819       4.55006       3.23822       2.14884       1.47419
  23   7 1969.6391    0.4974  0.4720  9.9788 -0.0042  0.0213   0.0143   0.0422    0.0460   0.0000   437.7217      -2.45964       16.9873      -1.58823      -4.14011     -0.658951      -1.41741      -1.71920      -1.81613      -2.11941     -0.832344     -0.271544     -0.309767     -0.677029     -0.172429     -0.813636    0.00785315      0.296701       1.45675       2.07816       2.16029       1.94494       2.20791       1.91495       2.05551       1.74221       1.51796       1.27999      0.964404      0.846834      0.662359      0.536720      0.370729      0.276384      0.197025      0.130662
  23   8 2131.1003    0.6889  0.7234 10.3122 -0.0017  0.0245   0.0165   0.0601    0.0554   0.0000   440.3315       4.08172       15.4631     -0.119181      -2.71616      -2.22643       3.95527       3.46248      -2.08146      0.189919       2.72325       2.20453       1.14186     0.0569395     -0.295078      0.423743      0.352258     0.0228226       2.05312       2.85948       3.24272       3.34127       3.21701       2.99240       2.79643       2.43630       2.05310       1.75767       1.46297       1.19990      0.896743      0.652701      0.450114      0.330664      0.223480      0.140592
  23   9 2287.5482    0.9768  0.8957 10.9408  0.0006  0.0281   0.0214   0.0668    0.0608   0.0000   439.5926      0.381809       13.0464      0.882986      -7.44311       5.86899      0.445550      -4.18043      -2.11259       1.63419       2.49072      -2.97782      -1.61444       1.03415       1.36057     -0.652440     -0.244193      0.128339       1.96736       2.35168       2.82533       2.70719       2.66916       2.81159       2.51842       1.99424       1.99219       1.64771       1.32265       1.10383      0.814921      0.620976      0.488781      0.330651      0.259105      0.156203
  23  10 2439.2143    1.3702  0.9208 11.2786 -0.0027  0.0267   0.0291   0.0627    0.0818   0.0000   441.2154       9.03299       15.2399       2.71028      -4.94298     -0.394515       1.53766      -1.34013       1.55120       1.32063     -0.965097     0.0473652      0.771902      -1.01536      0.271287      0.311346      0.294919    -0.0617380       1.78306       2.36420       2.39047       2.54014       2.53928       2.57620       2.38164       2.03251       1.78441       1.51975       1.26892       1.02618      0.848811      0.637736      0.456159      0.324504      0.245394      0.160937
  23  11 2588.6315    1.6945  0.9873 11.8955 -0.0104  0.0268   0.0356   0.0683    0.0683   0.0000   438.6266       6.59536       10.6834       4.52870      -3.03330      -2.81990      0.556076      0.419916       2.40847     -0.502103      -1.33708      0.242919       1.20511      -1.25402      0.859771      0.858239     -0.460859      0.104154       1.87563       2.50696       2.53503       2.62083       2.85400       2.64551       2.50749       2.17468       1.98451       1.58014       1.46790       1.00725      0.901962      0.670892      0.490379      0.360904      0.245027      0.174441
  23  12 2737.6928    2.3372  0.7719 12.6338 -0.0069  0.0219   0.0535   0.0572    0.0606   0.0000   433.3886       10.0545       14.5519       2.74142      0.563216       1.78336      -1.53825     -0.596145      0.186467       2.00243       1.34737      0.968822      0.448100      0.471974     -0.642171      -1.02282     0.0567127      0.158323       1.65164       2.21328       2.41654       2.45254       2.48575       2.32826       2.25651       1.91678       1.65944       1.35401       1.11836      0.872290      0.702496      0.537966      0.402638      0.286768      0.197716      0.134592
  23  13 2886.1720    2.9210  0.9475 12.9467 -0.0014  0.0316   0.0625   0.0667    0.0808   0.0000   440.8143       4.84065       9.19373       2.62152      -5.05089       2.24380      -1.04011       2.29597     0.0617487       1.53266      -1.44989      -2.25073     -0.610174      0.542939     -0.332780     -0.207829      0.395749    -0.0244002       2.71898       3.75233       3.92862       3.43315       2.91287       2.44260       2.53668       2.74391       2.72946       2.52599       2.23189       1.73386       1.34565      0.942888      0.638009      0.449493      0.302718      0.200645
  23  15 3179.9132    3.3965  1.1368 13.5249 -0.0086  0.0293   0.0700   0.0816    0.0697   0.0000   437.2620       8.43424       10.8474       8.54722      -1.37135       1.15343       1.31263       1.35244      -4.06679      -2.17754     -0.520499      -1.20378      0.620409      -2.06030      0.364856     -0.399500     -0.126239     0.0538854       2.14626       2.86191       3.05799       3.20220       2.93890       2.85250       2.82045       2.52649       2.22540       1.84511       1.55730       1.19422      0.939605      0.732493      0.546627      0.388936      0.265264      0.182952
  23  16 3325.6585    3.0404  1.4978 13.2282 -0.0023  0.0355   0.0558   0.0878    0.0590   0.0000   440.0053       12.5289       14.8004       10.1848       6.42426      -4.87964     -0.790010       1.88778     -0.353948     0.0529199      -1.39356       3.71666      -1.25841      -1.70354       1.80902     -0.138717     0.0713697      0.264133       2.52637       3.39583       3.65284       3.83141       3.75954       3.62743       3.31094       2.80208       2.52546       2.20609       1.92663       1.48547       1.19405      0.883620      0.625342      0.451746      0.318580      0.214070
  23  17 3471.4418    2.5620  2.3666 12.7222 -0.0028  0.0462   0.0387   0.1178    0.0460   0.0000   436.2637       1.74971       12.2899       15.0713       7.14505      -7.26952       4.46840      -3.95423      -2.20264      -2.16059       4.30183       2.05090     -0.778977     -0.907629      0.521714     -0.848058     -0.177941     0.0110513       3.14762       4.25552       4.73925       4.63295       4.83766       4.32356       4.18444       3.84322       3.25849       2.84520       2.39669       1.95792       1.54908       1.15393      0.842862      0.595611      0.411657      0.277632
  23  18 3616.8639    2.0953  3.6590 12.0742 -0.0042  0.0588   0.0270   0.1556    0.0417   0.0000   437.7532       6.64519       10.8125       1.73855       9.52800       7.86051      -3.71793      -1.59703    0.00824773       4.52967     -0.893115      -3.11183      -4.76796      -4.92718       3.48542       1.59855     -0.890178      0.372639       3.93154       5.27754       5.74660       5.77272       5.92834       5.38988       5.33042       4.60403       4.15916       3.59719       3.01611       2.43147       1.89958       1.48116       1.10293      0.767915      0.539584      0.370531
  23  19 3762.1192    1.8524  5.7409 11.3935 -0.0007  0.0763   0.0192   0.1992    0.0420   0.0000   438.0766       14.7720       18.8960      -3.77988      -2.42111      -4.53980      -4.79209       14.8920      -9.62659      -2.00448       5.95218      0.113715       2.44827      -1.68824      -2.44363      -2.23150      0.888000     -0.960982       5.04714       6.83680       7.27846       7.73338       7.61313       7.51353       6.79231       6.20110       5.58044       4.49734       3.81537       3.07622       2.40985       1.92936       1.35701       1.01979      0.694931      0.491839
  23  20 3907.4039    1.5874  7.2372 10.9411 -0.0011  0.0915   0.0152   0.2391    0.0425   0.0000   437.2574       24.9925       23.0361       18.3565       5.62412       2.25362   -0.00549796      -5.58046       7.23821      -8.61651      -7.76151     -0.455072       2.85566       2.74561      -1.70895     -0.634710       2.41616      0.916329       6.46179       8.89398       9.86403       10.2036       10.0703       9.73578       9.04126       7.69402       6.89442       5.62519       4.80075       3.74561       2.98038       2.25159       1.64867       1.18759      0.830706      0.576142
  23  21 4052.8330    1.3210  9.6258 10.6997 -0.0010  0.1153   0.0118   0.3151    0.0367   0.0000   430.8514       21.6495       20.2722       15.0597       19.6384      -1.13032       8.24602       3.54512      -3.98183       2.45387       3.13633      -9.10705      -2.04893       3.24939       2.27184      0.874825      -1.21812     -0.406108       7.86491       10.4256       11.8386       12.1658       12.1388       11.5916       10.9324       9.52970       8.60941       7.02648       5.78677       4.63572       3.74471       2.85076       2.14444       1.51758       1.07847      0.750593
  23  22 4198.2128    1.1278 12.4900 10.4897 -0.0012  0.1488   0.0090   0.4065    0.0318   0.0000   447.7796      -14.9868      -2.69495       8.15881       22.4537       4.76487      -23.1318       12.2719      -22.0363      -17.6547      -22.1624       2.61398       7.60027      -1.52133       2.52532       3.27062       1.92743      0.629249       9.91079       13.4157       14.6241       15.2790       15.3523       14.5779       13.8666       12.1315       10.8343       8.95625       7.66444       6.03384       4.83708       3.71349       2.80880       1.94574       1.38124      0.957200
  23  23 4342.5421    0.8840 14.3600 10.3570 -0.0017  0.1873   0.0071   0.5036    0.0283   0.0000   433.7989      -10.1835       41.2143      -7.29157       36.4197      -34.5829       26.7291       12.5218       1.10621      -4.94286       8.29697       1.48896       2.50109     -0.656283      -2.28967       4.50421      0.211935       1.77810       12.6720       16.4687       18.9439       18.8727       19.5328       18.3066       17.1329       15.5860       13.7258       11.2511       9.79827       7.71782       6.06393       4.89297       3.47970       2.54801       1.74112       1.21934
  23  24 4487.7600    0.7572 17.9690 10.1688 -0.0015  0.2427   0.0056   0.6174    0.0248   0.0000   386.3770       46.3711       39.0723       56.3000      -3.82472      -13.4522       46.7958      -7.60724      -38.5222       7.64753       2.82463       1.92028      -1.90335      -2.43620      -3.21789       9.28817       1.20211      -3.86979       16.4225       22.1708       24.3687       24.9304       25.6213       24.2061       22.5003       20.2013       17.7221       15.0903       12.4928       10.1961       8.04455       6.27059       4.53401       3.32407       2.25502       1.60355
  24   5 1653.6791    0.2373  0.2060  9.4681 -0.0251  0.0203   0.0144   0.0375    0.0330   0.0000   440.9824       1.71515       19.0715     0.0873792      -3.13084      -1.35555     -0.185385     -0.532485      -1.54932      -1.04245       1.44824     -0.699140     -0.338180      0.642644     -0.612562    -0.0415078     0.0404839     -0.269593       1.48971       1.71543       2.11442       2.11441       2.48701       2.78244       1.83976       2.02940       2.01587       1.12318       1.43460       1.09743      0.472351      0.604185      0.507328      0.266640      0.233376      0.179163
  24   6 1826.2377    0.3870  0.4722  9.4670  0.0036  0.0223   0.0111   0.0453    0.0440   0.0000   441.0490       1.60000       16.5286      -7.01478      0.676996      0.607101      0.627269     -0.576642       1.51460     -0.112637      0.206535     -0.421536    0.00727561      0.620686     -0.405864     -0.279797      0.374101     -0.222606       1.56387       2.23553       2.46117       2.64190       2.66895       2.60044       2.16399       1.92026       1.68285       1.30531       1.13605      0.881057      0.663905      0.490983      0.376548      0.271496      0.185565      0.132688
  24   7 1993.5822    0.5742  0.5397  9.9237  0.0011  0.0205   0.0147   0.0447    0.0476   0.0000   440.7330      -1.04525       13.2408       5.80727       1.55029     -0.863497       1.33473      -1.54494      -3.65071      0.975940      0.972565      -1.75588      0.146744      0.143974      0.318403      0.297819     -0.175963     -0.256685       1.33965       1.69134       2.01563       1.88660       1.93846       1.97872       1.85274       1.76137       1.41484       1.23561      0.962913      0.751272      0.624447      0.472823      0.410875      0.269330      0.227757      0.149282
  24   8 2156.7846    0.7983  0.6494 10.3119 -0.0030  0.0210   0.0185   0.0473    0.0552   0.0000   439.9377       2.09269       13.0712       2.50097     0.0681401      -2.24622      -1.92170       4.20545       1.19170     -0.687947      -1.23170      0.154625    -0.0688640     -0.207431      0.339589     -0.514011      0.608174   -0.00596817       1.40865       1.74710       2.07799       1.84759       2.08213       1.97400       1.96205       1.75043       1.47402       1.21452      0.967841      0.861719      0.669756      0.525972      0.390076      0.290593      0.210688      0.147366
  24   9 2314.3511    1.0925  0.6465 11.1656  0.0005  0.0251   0.0260   0.0502    0.0519   0.0000   439.6974      -1.18161       18.6421      -6.34424     -0.905724       6.75923      -3.60918      -1.17985       2.33465      -1.38408       1.00604      -1.47524     -0.302538      0.453936      0.460911      0.608552     -0.261938      0.195851       2.03143       2.57610       2.24016       2.13802       2.27338       2.55611       2.68956       2.29109       1.81588       1.31999       1.14240      0.897749      0.832529      0.655197      0.515776      0.351679      0.226483      0.153329
  24  10 2467.0358    1.5157  1.1206 11.2331 -0.0081  0.0289   0.0297   0.0715    0.0897   0.0000   440.8907       4.67555       15.8533       4.90656      -2.80178      0.773279       4.05324       2.31597      -1.06888      -4.44357       2.72181      -1.72557      0.243099      -1.33729      0.568077      0.493393     0.0665791     0.0139883       2.17323       2.69285       2.81578       2.83076       3.16684       3.14743       2.78931       2.26524       1.93070       1.73707       1.53179       1.20836      0.976839      0.732293      0.519303      0.374268      0.302897      0.202952
  24  12 2767.7401    2.4125  0.9011 12.4568  0.0003  0.0263   0.0489   0.0603    0.0655   0.0000   439.6776       1.34323       12.3975       2.76634     -0.888516      0.689589     -0.181674      -1.14357      -2.00425      -2.07921      0.362303       1.40053       1.03888      0.506197     0.0375440      0.271742     -0.281615    -0.0441286       2.15037       2.90790       3.24710       3.27389       2.95319       2.63013       2.37846       2.38300       2.29064       2.00848       1.68512       1.43693       1.07255      0.795148      0.596750      0.404628      0.273485      0.180529
  24  13 2917.0543    3.1249  0.8559 13.0976 -0.0051  0.0239   0.0665   0.0570    0.0673   0.0000   437.0929       5.40727       14.3333       1.55841      0.411326       2.95883     -0.935203      -2.68754      -1.61675       2.49260      -1.24823       1.61430     -0.488882      0.572163      0.572359     -0.798167      0.136389     -0.191185       1.61607       2.03866       2.14510       2.22004       2.24087       2.19630       2.13585       1.97104       1.76168       1.40533       1.14570      0.914736      0.752466      0.639348      0.483987      0.336964      0.242862      0.176532
  24  14 3065.1299    3.5384  0.9464 13.1804 -0.0022  0.0255   0.0745   0.0628    0.0880   0.0000   441.9697       6.86596       20.4091       6.74189      -3.91229       6.98500       5.12024      -3.14683      0.637191     0.0292111      0.428154      -1.04809      -1.14881       2.08594       1.05706     0.0228426     -0.306534      0.255471       1.74400       2.18946       2.24679       2.50370       2.61710       2.39824       2.05956       1.93078       1.84445       1.64762       1.26657       1.00032      0.829942      0.702636      0.508617      0.343546      0.247278      0.185017
  24  15 3212.0733    3.3813  1.2891 13.2419 -0.0010  0.0306   0.0657   0.0802    0.0799   0.0000   440.7158       5.91961       25.5848      0.450321       1.66601       6.62875       3.08306     -0.788074      -1.65120      -2.91212       1.16350     -0.745416     0.0824399     -0.381043      0.844769    -0.0824492      0.202824      0.116228       2.10944       2.86195       3.02079       3.25969       3.28836       3.14040       2.98359       2.59629       2.32604       1.92397       1.64798       1.29979      0.981048      0.784013      0.583603      0.439394      0.332869      0.249347
  24  16 3358.6393    2.9435  1.8176 13.0233 -0.0007  0.0392   0.0486   0.1002    0.0503   0.0000   440.7406       6.13449       16.7395       4.49593      -3.64185       6.61888       5.98158      -2.66826       1.11690      -2.64317       2.72049       1.45498     -0.263941     -0.211346       1.03278    -0.0660554      0.693046     0.0424244       2.52652       3.32706       3.83660       3.88902       4.12850       3.78241       3.50776       3.19046       2.71379       2.31079       1.92727       1.61103       1.25054      0.955412      0.711883      0.527146      0.369032      0.251597
  24  17 3504.9250    2.5087  2.4672 12.5594 -0.0034  0.0460   0.0363   0.1121    0.0446   0.0000   441.5116       17.1565       6.99912      -1.70791      0.101220      -1.33065      -2.32410      -9.76132      -6.75642      0.521636       3.29229      -2.08367      -1.05532       2.39705       1.41614     0.0375920      0.237626     -0.735213       3.17266       3.97058       4.08930       4.42500       4.43523       4.44209       4.23480       3.70416       3.28552       2.75629       2.37668       1.92539       1.51468       1.16979      0.906187      0.669730      0.503151      0.360028
  24  18 3650.9286    2.1055  4.0150 11.8312 -0.0040  0.0578   0.0239   0.1552    0.0387   0.0000   434.2798       14.5501       14.3832      -3.62565       9.11118       6.84291      -3.61803      -10.2471      0.805956       4.65975    -0.0118804       6.49663       1.42777       1.70982      -2.19066     -0.505024      0.508792      0.643202       3.78727       4.99825       5.54212       5.86812       5.73581       5.73077       5.17249       4.65079       4.09259       3.56204       2.98608       2.42767       1.92323       1.51718       1.13265      0.811661      0.561070      0.414719
  24  19 3797.0154    1.7389  5.7659 11.3177  0.0003  0.0768   0.0178   0.2030    0.0383   0.0000   434.4743       5.22516      -3.85776       26.1927      -5.43373      -6.09500      -4.71829       10.7099       15.5153      -3.64008      0.870926      -3.93377      -4.24016      -1.15340       1.89394       1.72234      -1.28370     -0.494609       4.97726       6.51087       7.01108       7.14163       7.62101       7.18155       6.72102       5.97021       5.31698       4.58032       3.89045       3.20021       2.54276       1.94311       1.48314       1.08842      0.754700      0.548275
  24  20 3942.6284    1.4701  7.9233 10.8956 -0.0023  0.0967   0.0137   0.2609    0.0358   0.0000   440.3702       32.9393       28.5243       6.45513      -2.58744       11.0990      -14.3919      -4.26769       17.8130       11.5562       1.38985       6.09237     -0.339449      -2.70700       5.24869      -2.16890     -0.525973       1.46825       6.22436       8.10789       9.09546       9.46769       9.50358       9.17373       8.45110       7.71863       6.96309       5.90032       4.88427       4.01546       3.25386       2.51190       1.93582       1.39677      0.952245      0.689015
  24  21 4088.7006    1.2787 10.1494 10.5174 -0.0004  0.1196   0.0110   0.3222    0.0363   0.0000   437.8250       31.7456       12.7316       13.5085      -12.5949     -0.976322       3.14715      -1.98400      -5.97290       14.7508       7.06747      -11.9187      -2.96847       5.19082      -2.33625      -1.71463      0.433055      -1.40111       7.89053       10.7972       11.5791       11.7702       11.9774       11.2008       10.8242       9.54374       8.63272       7.64547       6.42543       5.32495       4.19269       3.27810       2.40409       1.77137       1.21868      0.848354
  24  23 4379.7663    0.9003 15.4975 10.2313 -0.0008  0.1910   0.0068   0.5006    0.0261   0.0000   447.8902       9.82245       2.37107       12.5753       17.9228      -12.1112       22.3859      -4.42781      -30.1982      -9.36418      -20.4582      -11.9278      -13.7343       5.80591      -3.39085      -3.22323       1.55435      0.150892       12.3011       16.2884       18.0536       19.0648       18.6021       18.3704       17.3809       15.1148       13.7576       11.6703       9.88431       8.09308       6.60258       5.02913       3.84336       2.74080       1.91635       1.35818
  25   5 1674.1364    0.2437  0.4130  9.1979 -0.0099  0.0260   0.0089   0.0505    0.0378   0.0000   440.7614      0.421074       18.9322       1.21514      -1.49273     -0.623438       2.55872      0.119564    -0.0563135     -0.868089       1.59115      0.400568     -0.530718      0.758963     -0.349331      0.349203     -0.498322      0.135230       1.76419       2.32388       2.30581       2.18772       2.29183       2.47924       2.65810       2.24022       1.81053       1.63681       1.25641       1.03639      0.780493      0.684315      0.550023      0.381343      0.319639      0.245447
  25   8 2181.7682    0.8063  0.8338 10.2662 -0.0003  0.0251   0.0172   0.0592    0.0561   0.0000   441.1865      -1.51725       16.9485      0.373942       1.48017       1.04206       3.75625      0.725299      0.118042       1.69971      -1.72502     -0.852663       1.15245      -1.31685     -0.556160    -0.0682958      0.138900     0.0767548       1.62262       2.31459       2.54800       2.70426       2.78433       2.67844       2.42924       2.18082       1.86189       1.52735       1.27684       1.01424      0.776478      0.675437      0.432108      0.368756      0.255463      0.178378
  25   9 2340.5395    1.1225  0.8452 11.0256 -0.0035  0.0259   0.0241   0.0578    0.0583   0.0000   442.7735     0.0319156       16.4254       6.27244       1.11395      0.881163     -0.295809       1.39925       2.43434      0.632313       1.51869       1.32616      0.274643      -1.51034     -0.524196     -0.190857      0.380301    0.00508540       1.68192       2.33201       2.65967       2.64326       2.76430       2.74305       2.47962       2.18437       1.87368       1.54168       1.33336       1.12729      0.887790      0.665475      0.508445      0.354176      0.266964      0.202533
  25  11 2646.3024    2.1890  0.9290 12.0071 -0.0046  0.0251   0.0440   0.0595    0.0732   0.0000   438.5383       4.20458       17.1884       7.13182     -0.711941      -1.90202     -0.955089      -2.77251     -0.375842     -0.721633     -0.781554     -0.758933       1.19438       1.05595      0.788135     -0.143795      0.515573     -0.356442       1.55596       2.25317       2.28442       2.52700       2.39681       2.36501       2.24821       2.05899       1.73093       1.51668       1.33266       1.07315      0.840587      0.665368      0.506755      0.358838      0.276567      0.195212
  25  12 2797.4222    2.6859  0.8650 12.5773  0.0013  0.0274   0.0546   0.0566    0.0625   0.0000   439.6286       3.95934       12.7364       5.99826      -7.76135      0.177562     -0.773864      -1.49337      0.604771      -2.28129      0.684325      0.842665      -1.16626      0.100614    -0.0256364     -0.503340      0.206201    -0.0697125       1.59012       2.35610       2.38009       2.23406       2.68991       2.19820       2.59131       1.97529       1.85593       1.59793       1.15330       1.10122      0.788769      0.678108      0.479439      0.378766      0.270506      0.190922
  25  13 2947.4952    3.2206  0.9035 12.7433 -0.0020  0.0227   0.0628   0.0571    0.0686   0.0000   440.2136       7.09404       17.8802       7.72357      -1.39917    -0.0406283      -1.82170       2.60806      -3.26136      -3.20291      -1.54322      -1.93368      -2.18247     0.0912298      0.274163     -0.664112     -0.199569    -0.0151047       1.46506       2.12024       2.28170       2.25505       2.20303       2.13997       2.14107       1.97240       1.73998       1.55889       1.17607      0.955833      0.783009      0.650700      0.466813      0.366105      0.280718      0.208471
  25  14 3096.2800    3.7092  1.0034 13.0716  0.0006  0.0287   0.0742   0.0639    0.0871   0.0000   439.6834       5.11729       12.6959       3.26305      -1.01526       1.93876      -5.13914       1.78444       2.21822     -0.308279       2.02073     -0.351271     -0.663407      0.852971      0.662573     0.0955278    -0.0447312      0.304780       2.08473       2.83175       3.10737       2.92252       2.63760       2.27460       2.05259       2.21377       2.13990       2.02414       1.86027       1.58515       1.30125      0.986413      0.693131      0.498208      0.338493      0.234284
  25  15 3244.0017    3.2235  1.2238 13.1569 -0.0067  0.0330   0.0651   0.0789    0.0788   0.0000   440.2175       7.92876       14.6206       2.63984      -1.61947       2.30635       1.50018      -7.08143      -5.46881      -1.13218     -0.681027     -0.683220       2.10436      -1.41473     -0.807677      0.708909      0.188891     -0.168822       2.07644       2.66571       3.08295       3.02793       2.95936       2.64983       2.84259       2.46432       2.22073       2.03759       1.70028       1.44543       1.15378      0.874151      0.661232      0.482485      0.355331      0.245767
  25  16 3391.2717    2.8111  1.9352 12.6953 -0.0019  0.0381   0.0446   0.1011    0.0517   0.0000   438.0651       19.8306       9.34298      0.144564      0.478498     -0.589615      0.166946      -2.27092      -3.86417       4.36970      0.209037      -1.86487     -0.901866      0.804595     -0.967044      0.240724     -0.701694      0.286140       2.42274       3.19735       3.29017       3.43657       3.52368       3.37093       3.32877       2.97671       2.57529       2.30539       1.96538       1.56626       1.29200       1.06198      0.793479      0.582448      0.412016      0.296783
  25  17 3538.3285    2.3041  2.7098 12.3771  0.0001  0.0471   0.0331   0.1288    0.0406   0.0000   434.6947       12.9783       21.5319      -3.77987      0.584837      -4.26882       6.11522       1.21295      -2.89037       3.27677      -1.77247      -2.83057       2.12129     -0.265934      -2.28058       1.12483      0.132882      0.643727       3.18905       4.14725       4.41823       4.49307       4.50306       4.46359       4.17070       3.98482       3.51978       2.96295       2.50955       2.00889       1.69023       1.32608       1.00687      0.762119      0.556947      0.397630
  25  18 3685.0053    1.9899  4.5086 11.5501 -0.0001  0.0634   0.0220   0.1651    0.0380   0.0000   432.7181       5.13795       15.8456      -2.53040      -10.0427      -7.01069      -2.99563      -11.0091     -0.133244       2.20380     -0.173971      -4.94614      -1.23791       2.39884     -0.513495     -0.598092     -0.841198      0.242778       3.87893       5.33995       5.82675       6.13092       6.22287       5.62644       5.68864       4.90973       4.59931       3.74461       3.29164       2.66863       2.16795       1.69878       1.27870      0.967342      0.682867      0.498441
  25  19 3831.4654    1.6631  6.2432 11.0410 -0.0018  0.0775   0.0165   0.2113    0.0376   0.0000   436.5689       15.6730       12.0681       7.05891       3.32705       6.33788       4.45287      -7.57872      -12.5661      0.983881     -0.925295       2.63319       5.09648       1.23980       1.77783       1.34529     -0.327337     -0.476656       4.74927       6.26515       6.96590       6.98813       7.35910       7.13913       6.77091       6.06042       5.51740       4.63882       3.96572       3.17774       2.68722       2.07911       1.56972       1.22413      0.862395      0.610305
  25  20 3977.7021    1.3811  7.6718 10.7846 -0.0031  0.0959   0.0138   0.2574    0.0349   0.0000   443.5173       16.4550       11.3646       32.5655       12.8742      -2.70520      -5.43142      -19.8481      -24.4097       6.64223      0.641420    -0.0349841      -3.67994      0.514753      -1.21685      -1.60623     0.0771117      -2.67466       6.10987       8.09393       8.87464       9.22213       9.55901       8.89505       8.49428       7.73523       6.96541       5.82626       5.08489       4.17326       3.30981       2.64229       1.97663       1.50009       1.08014      0.749619
  25  21 4124.2802    1.1300 10.0999 10.4836 -0.0047  0.1278   0.0108   0.3458    0.0325   0.0000   442.9247      -16.5006      -4.19170       15.1490      -7.80779       6.78971      -15.0632      -9.26009       16.9364      -17.1307      -1.15542       18.7498      -15.4981       4.05310       1.20896      -3.54360      -3.59959      0.645707       7.76047       10.7452       11.3240       12.3394       11.5293       12.1655       10.7794       10.2714       8.71956       7.84312       6.54156       5.45374       4.40609       3.48966       2.58523       1.94498       1.42954       1.00414
  25  22 4269.9992    0.9353 12.4903 10.2371 -0.0009  0.1574   0.0084   0.4316    0.0295   0.0000   438.0397      -22.5985       19.1871       9.89682      0.948609       17.8637      -20.6450      -3.94318       6.19863      -1.24501     -0.913604      -5.51253      -9.78768      0.979173      -6.68090      -9.37082       2.28248       3.35006       9.81764       13.1908       14.5345       14.9338       15.2189       14.7875       14.2475       12.6416       11.1313       9.70756       8.04335       6.81849       5.44611       4.26374       3.21607       2.48407       1.74874       1.25464
  25  23 4415.8070    0.7350 13.8651 10.0945 -0.0041  0.1943   0.0066   0.5193    0.0265   0.0000   420.7981       19.9560       24.5758      -18.2817       13.5016       10.9155      -14.2841      -21.6194      -3.68375       20.0793       16.6036     -0.977644       15.1839     0.0145353       5.70860      0.341782      -6.53783      -1.63130       12.1672       15.6962       17.5478       18.3225       18.3556       17.6106       17.0074       15.3556       13.6467       11.8285       10.3191       8.33659       6.72091       5.34768       4.12056       3.08393       2.23000       1.58977
  26   6 1869.0529    0.4031  0.4781  9.4865 -0.0068  0.0186   0.0110   0.0457    0.0425   0.0000   441.7018      -1.69044       19.0221      -1.44816      -1.09900      0.268063      -1.00704       2.79711    0.00538833      -1.30558       1.51147     0.0451936      -1.16300     -0.431003      0.405458     -0.512322    -0.0693721     -0.100550       1.21543       1.55314       1.81320       1.78830       1.81096       1.82890       1.67062       1.67842       1.37471       1.12480      0.973000      0.808791      0.611545      0.535284      0.393143      0.308667      0.218657      0.162022
  26   7 2039.7905    0.6095  0.6264  9.9587 -0.0049  0.0207   0.0142   0.0485    0.0499   0.0000   439.6034     -0.182799       18.6092       2.41589      -5.67579     -0.745426       1.44142     -0.477497       2.55986      -1.77429      0.665205   -0.00387253      -1.22808      0.846808      0.850624    -0.0134685     0.0153135      0.233705       1.36416       1.64334       1.91967       2.03465       1.94922       1.98543       1.92592       1.59531       1.47270       1.31216       1.05493      0.852503      0.732503      0.568422      0.452435      0.318941      0.235775      0.171735
  26   8 2206.0850    0.9086  0.7846 10.2932 -0.0022  0.0222   0.0185   0.0510    0.0612   0.0000   440.1246       2.71652       17.8303       1.73576      -1.88640       2.37858      0.876978       2.65540      -1.72278      -2.83323      0.847948       1.77894      0.154106    -0.0409558     -0.172443      0.625762      0.347225     0.0777449       1.28790       1.57614       1.90895       1.89827       2.03509       1.86538       1.78202       1.67198       1.48187       1.30012       1.04148      0.915421      0.701581      0.599541      0.437195      0.346830      0.240545      0.186212
  26   9 2366.0580    1.2656  0.9464 11.0682  0.0001  0.0246   0.0246   0.0604    0.0610   0.0000   442.2449       3.67087       18.6435       3.85723      0.483092       1.27620      -3.45768      0.447285       2.80622     -0.672694     -0.318471      -1.87613     -0.855187     -0.299404     -0.137132     -0.209513      0.177111     -0.264997       1.50221       1.98944       2.13474       2.27722       2.36487       2.25046       1.99283       1.97707       1.66997       1.52950       1.25457       1.03479      0.891408      0.660109      0.516337      0.386826      0.280941      0.204577
  26  10 2521.1637    1.5847  0.9498 11.6214 -0.0009  0.0244   0.0311   0.0628    0.0619   0.0000   439.3960       5.30564       19.4056       8.46095      -3.71671     -0.425109      0.559190       1.50044      -1.29680      -2.49426       2.06003     -0.255594      -1.74027     -0.815806      0.262080      0.539272     -0.513309      0.238798       1.53296       2.14128       2.29656       2.43920       2.31279       2.16690       2.13331       1.96645       1.75233       1.56519       1.32554       1.09088      0.923916      0.713945      0.536294      0.411767      0.289058      0.205619
  26  11 2674.4577    2.1212  0.9642 12.4183  0.0017  0.0276   0.0437   0.0663    0.0637   0.0000   439.4096       1.47075       15.2816     -0.977722      -1.17389      0.802441      -3.06105      -4.13608       2.91669      0.116399       1.54879      0.836307     -0.800219     0.0632449      0.344707      0.521391    -0.0720829     -0.152563       1.80266       2.53691       2.82805       3.16048       3.29672       2.95646       2.79826       2.41047       2.23755       1.76508       1.43086       1.08430      0.935047      0.720755      0.547475      0.395781      0.285204      0.208182
  26  12 2826.6845    2.8460  0.8763 12.6836  0.0004  0.0238   0.0556   0.0552    0.0681   0.0000   437.7424       5.05182       11.6151       4.05894      -4.17197      0.314895       1.15013      -2.20080      0.421500       1.15269     0.0399968      -2.02983      -1.21818     -0.308796     -0.607790     -0.107665    -0.0514086      0.130861       1.57970       2.23299       2.45584       2.58372       2.60030       2.38429       2.27532       1.96170       1.77993       1.51700       1.30414       1.11822      0.915906      0.693046      0.521313      0.377088      0.268806      0.193502
  26  13 2977.5427    3.5028  0.8728 13.1577  0.0019  0.0218   0.0681   0.0547    0.0624   0.0000   439.1749    0.00641556       17.2057       3.85334      -1.35831      -3.18005      -1.17626       1.72280       1.47784      0.842378      0.526744       1.62756      -1.30902      0.375939     -0.463775      0.707343    0.00467841     -0.230429       1.37904       1.90818       2.07193       2.21986       2.22175       2.11752       2.00624       1.81828       1.57480       1.40839       1.14909      0.995868      0.780013      0.597108      0.494108      0.343787      0.258911      0.194768
  26  14 3127.0047    3.6153  0.8763 13.5242 -0.0009  0.0251   0.0746   0.0594    0.0619   0.0000   440.8816       4.69659       15.7204       8.35449      -1.50474       4.13073     -0.109426     0.0151234       3.64493     -0.374997      0.477890     -0.333028     -0.631654      -1.16040      0.740520     0.0691239    -0.0507177     0.0103387       1.88981       2.59623       2.85265       3.06717       3.20784       3.13456       2.90655       2.50751       2.09849       1.64946       1.34793       1.13958      0.885264      0.703677      0.507156      0.352596      0.273629      0.228961
  26  15 3275.4520    3.2889  1.5689 13.0693 -0.0031  0.0344   0.0569   0.0877    0.0687   0.0000   438.4052       12.7434       16.8151       9.11810      -2.38639     -0.303871       3.13056       2.64276      0.843048      -2.79375       2.61799    -0.0995357     -0.480408      -1.26169     -0.685874     -0.655416      0.163430     -0.154848       1.99910       2.85474       3.02959       3.18103       3.31451       3.00008       3.01925       2.74913       2.46443       2.12088       1.79138       1.45359       1.14635      0.959724      0.734532      0.566695      0.392867      0.303493
  26  17 3571.0137    2.2207  3.3947 12.2166 -0.0006  0.0514   0.0274   0.1421    0.0372   0.0000   433.6853       14.9548       28.9105      -6.70238      -8.03292       7.22823     -0.527035     -0.297033       1.67424     -0.556815      -2.63020       2.98689      -3.37104      -1.05417      0.938112      -1.57787      -1.69956     0.0821932       3.20050       4.26990       4.78599       4.96363       5.14580       4.79849       4.53643       4.12501       3.74884       3.29030       2.70090       2.26238       1.83291       1.48265       1.12499      0.844614      0.605350      0.458226
  26  18 3718.4987    1.8977  4.8288 11.5943 -0.0033  0.0648   0.0199   0.1738    0.0353   0.0000   439.1028       11.8185       9.65443       3.40328      -1.80447       1.87641      0.517670      -10.1135       2.96335      -12.0104      0.231221       4.83784      -2.10675      -1.33518      -2.69849       1.18533      0.710890      0.167196       3.82467       5.03127       5.71942       5.72957       6.08961       5.92047       5.46033       5.10279       4.31476       3.90214       3.37411       2.76465       2.23748       1.76825       1.35536       1.05825      0.762232      0.553913
  26  19 3865.4289    1.5809  6.7790 11.0945 -0.0014  0.0823   0.0154   0.2245    0.0360   0.0000   440.1835       23.3746       7.54736       17.6437      -1.69533      -4.83155      -4.94839      0.667670       2.52182      -14.5926      -3.87888     -0.956597       2.44146      0.731308     -0.386365      -2.02718     -0.776836       1.59408       4.94210       6.57044       7.26216       7.70016       7.79167       7.39307       6.94815       6.38628       5.86489       4.99413       4.31839       3.58528       2.95326       2.37799       1.79387       1.38039      0.953028      0.704983
  26  20 4012.1010    1.3275  9.4161 10.7502  0.0002  0.1084   0.0120   0.3059    0.0329   0.0000   436.2183       28.3801       40.2094       12.0014       5.71470       4.58882       12.0623      -3.13553       7.92229       10.7724       9.38086       1.14368      -2.99474      -3.06414       4.54781       2.33385      -1.86459      -2.16182       6.46974       8.39757       9.61816       10.3048       9.98970       9.99318       9.44383       8.43581       7.66879       6.53833       5.61153       4.70575       3.79226       3.04758       2.32399       1.77630       1.28402      0.932676
  26  21 4159.1230    1.0984 10.8641 10.5365 -0.0006  0.1319   0.0096   0.3552    0.0302   0.0000   441.2165       20.6823      -1.94698       24.1775       16.6673      -16.9184       7.18553      -9.07506       9.79177       18.8582    -0.0143390      -14.9395      -5.43689       8.75445      -1.86207      0.823166      0.711675     -0.368537       7.76088       10.4234       11.6034       12.3045       12.2416       11.8655       11.2930       10.2430       9.27394       8.14144       6.90873       5.64232       4.72227       3.63375       2.88862       2.19138       1.57146       1.14330
  26  22 4305.6447    0.9075 12.9559 10.3278 -0.0008  0.1621   0.0077   0.4388    0.0276   0.0000   419.2370       32.6371       33.2241      -25.9056      -5.16201       16.9134       22.5130      -3.21324      -17.0428       6.97668      -20.0457       7.20858      -2.95103      -11.7354       7.14022      -1.04737      -5.82181     -0.686238       9.64475       12.8214       14.4838       15.3896       15.4115       14.7496       14.1730       12.9171       11.4164       10.0123       8.39832       7.04379       5.72109       4.56439       3.58019       2.65661       1.92400       1.39029
  26  23 4451.3528    0.7775 17.3267 10.1371  0.0008  0.2234   0.0057   0.5708    0.0227   0.0000   403.9554       21.2602       56.2954       43.1303       12.7347       21.0090       22.0985       8.00247       22.8503      -27.1900      -39.9391       21.5224       15.5424      -7.65322      -7.83123      -7.56761       10.4629      0.140930       13.3910       17.1935       19.8024       20.6611       21.0399       20.0715       19.2280       17.6252       15.7756       13.7575       11.4776       9.90171       7.92656       6.45063       4.90173       3.74848       2.68614       1.96423
  27   6 1889.8073    0.4349  0.4915  9.6103 -0.0059  0.0191   0.0116   0.0452    0.0426   0.0000   440.1926       2.55548       15.9626      -1.92070      -1.82235      0.469176       1.22427      0.695709     -0.168366     -0.130976     -0.207644      -1.10046      0.323613      0.719064     -0.760676     -0.450605     -0.216672      0.347206       1.10159       1.48847       1.67777       1.76463       1.70121       1.70550       1.67609       1.37442       1.39987       1.15606      0.941512      0.884654      0.649187      0.488225      0.422826      0.324730      0.230716      0.163986
  27   7 2062.0418    0.6065  0.7717  9.8568 -0.0047  0.0245   0.0130   0.0550    0.0536   0.0000   437.9758       1.32334       13.0202       1.35230      0.619687       2.50200     -0.491993      0.727394      0.662143       1.63458     -0.721945      0.502371      0.726657     -0.512534     -0.376879     -0.371457     -0.247950     -0.252560       1.43586       1.92515       2.09391       2.22817       1.93492       2.07184       1.81874       1.72433       1.56930       1.47020       1.31844       1.15725      0.982015      0.702651      0.566402      0.411814      0.314414      0.239318
  27   8 2229.7792    0.9415  0.8276 10.4304 -0.0056  0.0230   0.0189   0.0540    0.0598   0.0000   437.6095       1.08031       18.0063      -1.04869      -4.06888    -0.0439278       1.09946       1.24049     -0.990174      -3.09967      0.139296      0.255630      -1.22743     0.0321705     -0.123352     -0.310688     -0.820851    -0.0578479       1.37677       1.69782       2.02851       2.09978       2.05624       1.90655       2.03891       1.78037       1.55997       1.36871       1.14637      0.917707      0.759807      0.618602      0.474726      0.382207      0.299853      0.217838
  27   9 2391.0520    1.2663  0.9948 11.0867 -0.0016  0.0266   0.0238   0.0640    0.0589   0.0000   442.2860       2.51958       12.8429       4.40767      -1.96255     -0.145198      -2.40742      0.846389      -2.52974      -2.44856     -0.401670     0.0484719      0.581811      -1.54023     -0.255737      0.124162    -0.0830872      0.100839       1.77157       2.67687       2.89418       2.87038       2.59510       2.32255       2.16931       1.93903       2.14596       1.94989       1.88012       1.62486       1.34558       1.07712      0.747817      0.564477      0.407404      0.283308
  27  10 2547.5388    1.7855  0.9811 11.6618  0.0005  0.0239   0.0328   0.0616    0.0622   0.0000   438.4926       5.56275       13.9372       3.85999       2.68781      -1.09848     -0.257410      -3.11966      0.905976       1.04725      0.355294     -0.499838       2.80259    -0.0110653     -0.169054      0.431446       1.26539   -0.00398119       1.40231       1.94130       2.14566       2.31586       2.27966       2.19199       2.05617       1.76731       1.74312       1.42742       1.29718       1.03135      0.900461      0.703665      0.518243      0.404905      0.296451      0.208426
  27  11 2702.1459    2.1434  0.8248 12.3301 -0.0065  0.0224   0.0443   0.0552    0.0583   0.0000   439.2289       5.91122       16.7690      -2.55187       1.21487      -2.01867      0.760165      -2.23414       1.14408      -2.99695      -3.47625       1.05485       1.82045      -2.03285     -0.844171     0.0207559     -0.293014     -0.403257       1.41215       1.78254       2.06221       2.21878       2.08048       2.12054       2.07422       1.91776       1.55753       1.39908       1.24694      0.971847      0.762108      0.638728      0.496182      0.382431      0.289837      0.214331
  27  12 2855.4555    2.8754  0.8186 12.9582 -0.0022  0.0223   0.0591   0.0542    0.0617   0.0000   441.1652       4.62133       9.72905       5.63799      -3.00341       5.01583      -2.90945      -4.33914     -0.353002       1.48513      0.254077      0.382609      0.336353     -0.665042     -0.443286     -0.316594     0.0521240     0.0321315       1.32096       1.84106       1.97176       2.08361       2.09996       2.00047       1.85384       1.78285       1.51100       1.44280       1.15501       1.00008      0.792981      0.651338      0.514334      0.383200      0.283180      0.200918
  27  14 3157.3958    3.5406  0.9965 13.6596 -0.0103  0.0271   0.0715   0.0666    0.0572   0.0000   437.4109       7.71068       12.6330      0.489959      -2.45047      -1.42553       2.07976       3.86043      -6.85606      -3.79958     -0.523130      -1.59312    -0.0654355    0.00839906     -0.202091      -1.02947      0.681945      0.206322       1.59243       2.17235       2.28870       2.56922       2.26359       2.45662       2.16522       2.10119       1.81474       1.63237       1.43281       1.24435      0.949958      0.807257      0.582007      0.460083      0.362497      0.246428
  27  15 3306.6932    3.2013  1.5617 12.8765 -0.0046  0.0330   0.0539   0.0840    0.0685   0.0000   437.7196       5.92355       11.5614       7.09878       5.85659       3.54059      -2.34293      -5.74103      0.908892       1.99856     -0.601472      -1.60062      -3.15944       2.07528       1.68654     -0.335889      0.460977      0.132219       1.81394       2.49557       2.76294       2.93082       2.91844       2.70089       2.70576       2.39601       2.14378       1.97961       1.69326       1.44940       1.16022      0.960212      0.731492      0.554620      0.409549      0.280256
  27  16 3455.3279    2.7826  2.2942 12.4466 -0.0029  0.0422   0.0396   0.1019    0.0570   0.0000   439.7575       13.6492       8.16464       4.51640       5.69800     -0.810143      -7.06503       4.23665       1.81762      -4.22698      -2.84260       1.17388      -1.84542       1.13081     -0.569490     -0.345158      0.261520      0.629658       2.81508       3.96794       4.57189       4.94633       5.01708       4.82797       4.52403       4.04742       3.40980       2.85618       2.31082       1.86092       1.52486       1.16754      0.878295      0.680183      0.520253      0.379299
  27  17 3603.6428    2.2138  3.6395 11.9919  0.0001  0.0529   0.0263   0.1420    0.0402   0.0000   437.7712       4.93597       8.61206       4.58989      -5.46509       2.15810      -1.16849       2.00042      -6.33041      -1.35813       5.30721       3.91214       1.29126      0.525189       2.34481      0.128904       1.42763     -0.394732       3.21597       4.16686       4.61447       4.87194       4.92970       4.91949       4.50485       4.16346       3.70084       3.30063       2.82906       2.38936       1.98690       1.56292       1.19670      0.922536      0.703077      0.511629
  27  18 3751.6373    1.8348  5.2427 11.3395 -0.0005  0.0649   0.0177   0.1755    0.0357   0.0000   438.7498       22.6503       16.3499       15.5952    -0.0913108       11.8533      -5.29986       7.06014       7.58502       1.28573      0.742143       1.75180       2.00796      0.546066     -0.992610     -0.160564     -0.788896       1.13220       3.95663       5.25682       5.96537       6.26187       6.20278       6.19095       5.67599       5.20970       4.75622       4.08466       3.57084       2.93600       2.36216       1.88016       1.48744       1.15118      0.845880      0.629602
  27  19 3899.4067    1.5216  6.8391 11.0982 -0.0006  0.0812   0.0144   0.2283    0.0321   0.0000   440.5793       11.7134       6.39567       6.73748       1.95841      -21.0121      -1.56592       8.60888       5.81810       5.39854      0.504430       2.60981       4.39652     -0.449661       2.13550      -1.69100      0.814825      0.450665       4.73913       6.09328       6.88098       7.06600       7.25835       7.00587       6.67680       6.00945       5.61696       4.96100       4.26691       3.63658       2.97439       2.41995       1.88855       1.44109       1.04889      0.759413
  27  20 4046.7675    1.2853  9.6469 10.6639 -0.0001  0.1091   0.0110   0.3003    0.0316   0.0000   454.3825       13.5273       13.9748      -23.9483       14.2413       10.1507     -0.189433       9.79587       7.21297      -4.33406      -6.36612       5.93267       7.30562       3.31871      -2.34770       2.72260     -0.366683      0.506575       6.40106       8.34489       9.37717       10.0201       9.75088       9.63323       9.33489       8.33044       7.55381       6.78467       5.85669       4.81729       4.08086       3.21738       2.56009       1.92546       1.40901       1.03880
  27  21 4193.8694    1.0984 12.4067 10.4391 -0.0009  0.1420   0.0086   0.3878    0.0284   0.0000   445.7686       19.0042       4.89558       5.40257      -12.4933       4.64195       13.2746       4.87242       8.84900      -6.07556      -12.8986      0.433803       7.26799       2.88617      -5.68278       4.89315     -0.528937      -2.43463       8.38496       11.0432       12.5122       13.1184       13.5084       12.8487       12.3583       11.0522       10.2736       8.65492       7.66201       6.39813       5.17992       4.28764       3.33591       2.48733       1.79737       1.34348
  27  22 4340.5229    0.8973 15.0913 10.1967  0.0005  0.1815   0.0064   0.4628    0.0250   0.0000   438.9500       11.6868       45.4719       20.6343      -20.0489      -25.6107      -18.0669       19.8022       36.5318      -13.0530      -6.46116       7.98321       5.77043      -2.57181     -0.193390      -6.04733     -0.321685       3.05168       10.2382       13.6264       15.2912       16.1834       16.3663       16.2188       15.0786       13.8958       12.7591       10.8330       9.72829       7.91116       6.63777       5.34209       4.16096       3.13544       2.33226       1.69655
  28   7 2083.9442    0.7009  0.5820  9.8671 -0.0006  0.0198   0.0159   0.0437    0.0474   0.0000   442.0303     -0.438639       20.5996      -1.24754     -0.569645     -0.933367     -0.274356       1.02106     -0.476132       1.43087     -0.687502       1.39445      -1.17266      0.297677      0.291513      0.833995     -0.105078      0.103540       1.66698       2.25632       2.83808       2.26843       2.28537       1.79172       1.48394       1.50609       2.00237       1.52815       1.89903       1.55561       1.40296       1.12028      0.729797      0.634363      0.391483      0.336763
  28   9 2415.3687    1.3319  0.9624 11.0298 -0.0025  0.0240   0.0253   0.0607    0.0588   0.0000   442.1295     0.0708665       19.6007       2.40842      -1.90613       1.46081      -4.52677       2.38084      0.422736      -2.79216      -1.97611      -2.10939      -1.61941     -0.594128      0.610409      0.507675      0.358095   -0.00586788       1.42248       1.76259       1.94052       2.18998       2.13481       2.07242       1.98388       1.87203       1.65844       1.45281       1.23192       1.08150      0.899291      0.688945      0.589753      0.425339      0.317757      0.238685
  28  10 2573.4414    1.8759  0.8747 11.8316 -0.0014  0.0228   0.0367   0.0562    0.0550   0.0000   440.2735     -0.636893       19.0021       5.80579      -2.70484      0.612110      -2.81003      0.388348       2.81388      0.758055      -2.62079       1.94948       1.33896     -0.440078      0.528843      0.639479    -0.0666616    -0.0362515       1.31457       1.71451       1.84770       1.91746       1.90598       1.90817       1.85959       1.81006       1.56061       1.42088       1.21053       1.02464      0.785751      0.620509      0.547628      0.422887      0.335557      0.255916
  28  11 2729.4179    2.3452  1.0566 12.1166  0.0002  0.0247   0.0425   0.0632    0.0639   0.0000   440.0722       7.26327       12.6910      -1.20393      0.387008       2.10804      -2.60817       1.05818       7.00304     -0.597208     -0.688817       1.69536     -0.536595     -0.430119      0.591111      0.632384     -0.270129      0.230073       1.46705       1.92592       2.16273       2.29844       2.41105       2.31429       2.22661       1.93264       1.75292       1.63655       1.32667       1.08898      0.861985      0.732511      0.615167      0.444095      0.325049      0.235315
  28  12 2883.7741    2.9268  0.9045 12.7235  0.0004  0.0233   0.0558   0.0579    0.0611   0.0000   439.8929       3.98325       12.4548       1.63730      -2.13955      -7.37497       2.17649     -0.225681      0.262159      -2.24799       3.35484    -0.0754118      0.147881      0.246259     -0.833849     -0.351896      0.121034     -0.183623       1.25071       1.73335       1.86746       2.03680       2.01205       1.87808       1.87774       1.77148       1.58955       1.39386       1.15945      0.998789      0.755425      0.653423      0.526518      0.392795      0.294657      0.241914
  28  13 3036.2456    3.5420  1.0492 12.9373 -0.0052  0.0257   0.0641   0.0617    0.0688   0.0000   438.7384       6.01758       12.4030      0.948683     0.0982290       2.16510       3.57118      -2.07526     0.0914184       1.45757       1.48002     0.0392442       3.12832     -0.176574      0.296432     -0.734022      0.404244     0.0125725       1.38304       1.99500       2.12924       2.22205       2.36362       2.12711       2.19718       1.96499       1.70960       1.54554       1.32809       1.07081      0.936408      0.694811      0.595212      0.419006      0.343941      0.246151
  28  14 3187.2736    3.3982  1.2705 13.0489 -0.0051  0.0307   0.0588   0.0749    0.0584   0.0000   441.2835       6.39541       16.5841       3.22525      -7.68669      -2.19804       5.49676      -2.53288      -2.61898      0.468212      0.293992      0.150891      0.999256      0.693606      -1.74052      0.719349      0.346981      -1.06576       1.58080       2.15273       2.42316       2.28348       2.73677       2.43184       2.45947       2.16651       1.85401       1.72526       1.46830       1.29620       1.01968      0.842609      0.649971      0.513310      0.368301      0.279269
  28  15 3337.4294    3.0013  1.6795 12.7553 -0.0018  0.0340   0.0482   0.0881    0.0552   0.0000   441.8451       13.8132       14.5354     0.0414591      -2.25505      -5.24833       3.75021       3.20057       1.88863      -1.48375      -3.38431      -2.10492       1.16123      -1.29350      0.239432      0.251149     -0.197104      0.404489       1.97668       2.55054       2.75431       3.04382       3.09074       2.94685       2.92175       2.61235       2.41812       2.01443       1.73803       1.46857       1.21146      0.953211      0.780278      0.632958      0.454562      0.326696
  28  16 3486.8734    2.6503  2.7241 12.0500 -0.0058  0.0434   0.0349   0.1140    0.0543   0.0000   438.2790       21.1862       4.88920      -2.12447       3.03840       6.45194      -1.56110      -3.24163       5.77353       4.97883      -2.04285      -1.57114     -0.380860       2.92390     -0.769514      -1.07725       1.72604     -0.766570       2.39480       3.18631       3.58533       3.47932       3.70078       3.79643       3.48095       3.34925       2.89399       2.54770       2.24301       1.90229       1.57546       1.25280       1.00901      0.769387      0.597964      0.452336
  28  17 3635.9418    2.1157  3.9502 11.5431 -0.0019  0.0552   0.0239   0.1433    0.0420   0.0000   437.9550       12.3068       13.3121       2.94883       7.45538       1.30872      -3.81909     -0.996733       6.21624       1.98954      0.459453      -3.68314      -1.86518     -0.277593     -0.726651      -1.54924      0.613125      0.927483       3.06963       4.10674       4.53953       4.81859       5.01427       4.90948       4.60406       4.19216       3.73269       3.35613       2.89446       2.43515       1.96779       1.60774       1.23721      0.986540      0.734600      0.543838
  28  18 3784.7302    1.7478  5.6310 11.0231 -0.0005  0.0685   0.0166   0.1819    0.0354   0.0000   435.5254       8.12212       8.90361       5.81383      -6.74909      -6.44138       9.10134      -4.17702      -4.64875      -1.31177     -0.914512       4.84149       1.72909     -0.638820     -0.760112      0.673009      -1.85462     -0.376385       3.88210       4.99571       5.54818       5.74764       6.00499       6.00883       5.62251       5.15621       4.68529       4.12907       3.52374       3.05671       2.56402       2.07107       1.64906       1.24728      0.926910      0.682707
  28  19 3932.6810    1.4417  7.8083 10.6714 -0.0020  0.0901   0.0129   0.2442    0.0323   0.0000   450.7159       13.7170       4.76789       26.6960       23.6711      0.817980      -17.8017       3.43272      -4.82844       5.74895       4.60595       2.97135      -1.75078       1.42564      -2.15027       2.98256       1.84964       1.07929       4.93156       6.42309       7.28315       7.68290       7.67754       7.81237       7.24743       6.69567       6.05392       5.27041       4.80609       3.92633       3.28033       2.65530       2.12130       1.61355       1.21096      0.917103
  28  20 4080.7503    1.2398 10.8201 10.3951 -0.0008  0.1206   0.0102   0.3242    0.0302   0.0000   448.2034       9.57854       20.5311     -0.226192       7.00660      -3.67143       7.39234       7.71359      -5.52877      -12.6450      -15.5720      -1.68765       2.23401       5.47594     -0.553514     -0.751994      -1.06622      -1.65220       6.59626       8.53775       9.92301       10.3209       10.4507       10.4010       9.81770       8.95540       8.25076       7.26020       6.30366       5.31695       4.38498       3.52116       2.86619       2.18904       1.62298       1.20518
  28  21 4228.4094    1.0120 12.4322 10.1907  0.0001  0.1448   0.0081   0.3888    0.0276   0.0000   423.4858       13.7280       47.7367      -8.68703      -12.8575       2.14123       14.6121      -7.24779      -1.17681       8.05773      -1.02059      -6.10674     -0.786087      -3.62082       3.60547       1.88569       2.19580      0.855980       7.91315       10.5944       11.7434       12.5225       12.7145       12.4568       11.7609       10.9645       9.84385       8.74907       7.72298       6.45317       5.36077       4.34718       3.47509       2.67757       1.97802       1.44041
  28  22 4375.8807    0.7943 14.9102  9.9838 -0.0031  0.1926   0.0061   0.4966    0.0242   0.0000   457.7536       18.4897       37.5778       17.3460       15.1549       6.32958      -1.70718      -24.2079      -7.84792       8.16033       12.4418      -10.5539      -15.9093       14.9884      -11.3265      -1.21087       4.38234      -1.87708       10.7403       13.6495       15.2019       16.8209       16.5828       16.5575       15.3136       14.6408       13.2713       11.6541       10.1900       8.52924       6.96006       5.78247       4.63851       3.59918       2.65530       1.95842
  29   6 1930.1950    0.5020  0.4933  9.5009 -0.0035  0.0170   0.0124   0.0395    0.0452   0.0000   438.5520      -2.20596       17.5849      -1.00678      -2.27853       2.14431      -1.26519      -2.17495      0.247326       1.01269    -0.0692685     -0.283791     -0.270791      -1.15855     -0.246963      0.279873     0.0386689     -0.238043      0.963843       1.26141       1.41565       1.40657       1.49003       1.42002       1.39953       1.37487       1.18720       1.05143      0.898684      0.718697      0.612106      0.479514      0.395689      0.332523      0.243533      0.193929
  29   7 2105.3437    0.7192  0.7254  9.9648 -0.0046  0.0199   0.0148   0.0502    0.0510   0.0000   439.9881      -1.46586       22.2830       1.70524      -1.22025      -1.51758      -1.98093     -0.111611      -2.17295      -5.09919     -0.403668       2.21603     0.0576559    -0.0321960    -0.0232603    -0.0449564      0.274980     -0.197530       1.08802       1.37193       1.58822       1.76595       1.72778       1.63671       1.65606       1.54094       1.34046       1.21720       1.06486      0.879040      0.707218      0.611994      0.451605      0.378947      0.281776      0.220669
  29   8 2275.3902    1.0318  0.9582 10.5488 -0.0041  0.0241   0.0190   0.0605    0.0586   0.0000   440.2906      0.471503       19.4614       3.49720      0.170040      -1.45746      -1.01082      -4.27597      0.955513       2.37413      -1.32612     -0.258749     -0.905131      0.446206    -0.0327821     0.0546243      0.258359     -0.338715       1.36751       1.84496       2.05395       2.07005       1.99255       1.87805       1.76711       1.69387       1.54969       1.57534       1.35658       1.19675      0.996613      0.814774      0.622442      0.462585      0.367679      0.272691
  29   9 2439.1515    1.4471  0.9806 11.2796 -0.0048  0.0251   0.0273   0.0606    0.0597   0.0000   441.6828      0.225553       17.7040       6.57102      -1.58903       3.31444      -1.06844      -4.66742      0.801415      -1.79919       1.28063      0.674515     -0.465256      -2.16762      0.832704     -0.125975     0.0678571     -0.114765       1.39878       1.96392       2.18527       2.20232       2.21344       1.96632       1.88958       1.77044       1.71309       1.63744       1.46205       1.34857       1.09251      0.951907      0.683723      0.513911      0.394121      0.281434
  29  10 2598.7296    2.0050  0.9829 11.7337 -0.0007  0.0230   0.0358   0.0578    0.0629   0.0000   436.5870       2.68652       17.1416     -0.722651      -2.84725      -4.20941       1.26654      -1.73276      -1.13154      -2.74589     -0.807313     -0.885501     -0.503469     -0.489906       1.61660      0.628531     -0.423225     -0.479145       1.23637       1.63263       1.82534       1.98305       2.06350       1.94651       1.87695       1.72419       1.55584       1.36615       1.20031      0.984281      0.833591      0.672842      0.544388      0.444260      0.304279      0.238432
  29  11 2756.1984    2.5410  0.7977 12.5517 -0.0044  0.0201   0.0503   0.0529    0.0544   0.0000   440.2382       6.08815       15.2157      -1.86357      -2.88735       2.90288       1.85600      0.184528     -0.446256      0.829495       2.72018      -4.50509      -2.96052     -0.642753    -0.0753022     -0.330306    -0.0252826     0.0924868       1.09631       1.43322       1.60062       1.65891       1.66617       1.68882       1.58290       1.51909       1.38005       1.20083       1.04075      0.912285      0.756615      0.551857      0.492629      0.377459      0.300256      0.212814
  29  12 2911.7508    3.1018  0.9248 12.8734  0.0019  0.0215   0.0577   0.0546    0.0642   0.0000   439.9797       5.24761       14.7478      -1.01173       1.95020       2.34152      0.513604     -0.791637     0.0250441       1.50010       2.57599      0.494173     0.0457908      0.117858     -0.412674      0.197918      0.259322    -0.0450085       1.25761       1.64332       1.82285       1.95419       1.96916       1.96369       1.91651       1.75074       1.54429       1.30067       1.18066      0.970261      0.779948      0.661224      0.522888      0.424152      0.299322      0.221971
  29  13 3065.1196    3.5791  0.9315 13.1534 -0.0026  0.0226   0.0671   0.0571    0.0672   0.0000   440.7301       4.22465       16.8326       5.20601       1.45210       1.26641      0.995810     -0.532066      -1.91472      -2.37750     -0.523527       1.02883      0.194664     -0.241638       1.44368     -0.190496     -0.640515      0.313684       1.34311       1.69977       1.98283       2.12240       2.16144       2.13455       1.97472       1.73461       1.62913       1.42167       1.24568       1.01906      0.852972      0.717664      0.569556      0.454672      0.319288      0.241362
  29  14 3216.8937    3.4018  1.2949 13.2250 -0.0125  0.0288   0.0595   0.0735    0.0579   0.0000   438.3827       10.7065       14.3007       2.57618      -2.33982       3.18903       6.74526      -1.08589      -1.30862      0.482054      -3.08970     0.0567144     -0.192239      -1.88823     -0.455303     0.0102828      -1.86567     -0.215762       1.52722       2.07590       2.29938       2.39243       2.37999       2.36905       2.42117       2.17623       1.96694       1.73678       1.46567       1.24614       1.02968      0.865529      0.695893      0.541294      0.418329      0.312897
  29  15 3367.7955    3.0297  2.0184 12.6910 -0.0002  0.0354   0.0421   0.0944    0.0471   0.0000   435.1456       8.47453       15.3401       5.35467      -2.00008      0.275766      -2.06337     -0.606982       2.94374     -0.585755      -1.05749      -3.12679   -0.00300069    -0.0864995      0.789531    -0.0367418     -0.248146    -0.0587372       1.85085       2.49860       2.73191       2.80890       2.87214       2.91888       2.76145       2.49409       2.29586       2.10101       1.82919       1.61114       1.35116       1.11556      0.868914      0.673096      0.511308      0.375688
  29  16 3518.0206    2.5138  2.8152 12.2297 -0.0031  0.0437   0.0322   0.1212    0.0461   0.0000   437.9177       7.21443       10.7137      -1.12758      0.248769      -2.74039     -0.376022       8.36111      -5.37145      -4.18687      -1.29860       2.12660     -0.817477      -1.53237      0.622463       1.28150      -1.38969      -1.27889       2.34447       3.04632       3.41419       3.66716       3.67070       3.59237       3.48592       3.17184       3.05394       2.59558       2.27484       1.92248       1.61674       1.37809       1.05592      0.847988      0.627272      0.482953
  29  17 3667.9595    2.0498  4.5899 11.5398 -0.0010  0.0586   0.0215   0.1605    0.0383   0.0000   433.3140       10.2906       23.8101       11.2769      -10.2215       7.60142      -4.08989      0.991720       4.13760      -6.29283       9.57172       2.01981       3.36697      0.168763       1.63402      -1.81797      -1.24306      0.762808       3.18695       4.24718       4.74679       4.94598       5.04839       5.01371       4.78721       4.52179       4.00912       3.49217       3.10624       2.70152       2.29117       1.79871       1.43196       1.13114      0.850724      0.639767
  29  18 3817.0025    1.6944  6.2874 11.0218 -0.0017  0.0735   0.0153   0.1952    0.0342   0.0000   445.0643       5.36906       30.1804       2.05955      -12.0212      -4.02855       13.4817      -16.1937       6.48877       14.2404     -0.383479      -7.38747     -0.879654       5.42283      -2.61073      -1.99450      0.439003       1.52432       3.91164       5.16746       5.85840       6.06634       6.37320       6.02644       5.95505       5.55626       4.95090       4.50045       3.79700       3.24739       2.73131       2.20498       1.77309       1.41420       1.04125      0.791552
  29  19 3965.7256    1.3368  8.4393 10.8103 -0.0023  0.0981   0.0120   0.2684    0.0297   0.0000   444.5491       17.8258       5.17399      -14.6558       10.5787      -14.5546      -19.6732       3.12664       10.1545     -0.733354       9.72785      -1.17201       5.60781      -2.64962      -3.87525       1.69801       1.71119      -1.77435       5.23422       6.87466       7.81041       8.07951       8.43624       8.05081       7.87897       7.36227       6.72826       5.82205       5.17930       4.34614       3.73929       3.09951       2.44406       1.89924       1.43003       1.02796
  29  20 4114.3702    1.1347 11.1506 10.5201 -0.0031  0.1271   0.0094   0.3556    0.0288   0.0000   439.8096       1.63818       8.47954       8.67310       13.3193       15.5033      -12.3388       18.3374      0.274051       7.85312      -10.2803      -4.80122       13.1200      0.448644       3.39215      -7.01837      -1.94962       2.71498       6.84726       8.86229       10.1362       10.6562       10.9575       10.6557       10.2084       9.31913       8.58529       7.76964       6.70690       5.72475       4.87420       3.99800       3.16427       2.48441       1.83531       1.37815
  29  21 4262.6751    0.9483 13.2296 10.2570  0.0014  0.1582   0.0074   0.4139    0.0271   0.0000   442.1578       5.14300       13.3665       11.1961      0.708051       1.64086      -18.7810       20.6745      -13.5449      -18.8321       17.1175       8.89422      -5.58930     -0.487864      -5.49274      -7.75084      -5.52636      -2.31515       8.58901       11.0415       12.2190       13.3873       13.6049       13.1270       13.0391       11.6837       10.8393       9.61646       8.39832       7.01279       5.89105       4.87700       3.93279       3.09926       2.28693       1.71065
  29  22 4410.1169    0.7845 15.4181 10.0632 -0.0003  0.1904   0.0058   0.5019    0.0237   0.0000   458.3097      0.241379      -8.30960       1.60394       2.19433      -8.38408       37.9916      -23.0642      -26.7294     -0.333946       33.2671      -6.11597      -6.76314       9.44228     -0.526320       4.32211       4.74188       3.83923       10.2257       13.2284       15.0725       15.5444       16.1659       15.8164       15.3489       14.3629       12.7812       11.1625       10.1753       8.62000       7.34173       5.95642       4.76749       3.71384       2.75720       2.10124
  30   5 1770.0511    0.3323  0.4132  9.4399 -0.0065  0.0207   0.0094   0.0400    0.0357   0.0000   439.3014      -1.82629       20.7380       3.24137      -3.65659      -1.06603      -1.46625     -0.810940      0.911170      0.172465      0.939283      -1.04374    -0.0391307      0.911472     0.0692192     0.0640224      0.141074     -0.181582       1.26038       1.67719       2.19140       2.09900       2.20378       1.94338       1.76736       1.57748       1.40528       1.42644       1.40646       1.24348       1.08074       1.08924      0.636733      0.509099      0.442834      0.355216
  30   7 2126.4002    0.7665  0.7057 10.1477 -0.0026  0.0208   0.0154   0.0461    0.0528   0.0000   442.1165       1.45399       19.0367       4.23234      -4.90612       1.30430     -0.995084      -2.11488      -1.80728      0.518425      0.414798    -0.0577474      0.315058     -0.577365     -0.241478      0.445799     -0.391943      0.307061       1.09107       1.54388       1.70382       1.88495       1.82208       1.72352       1.69793       1.49130       1.42393       1.28474       1.13809      0.976060      0.767032      0.691685      0.492431      0.394384      0.298807      0.231610
  30   9 2462.3857    1.4886  1.0227 11.4464 -0.0037  0.0248   0.0272   0.0626    0.0625   0.0000   438.2758      -1.51416       19.8909      -1.49857      -2.06604      -3.83789       1.05530      0.537746      -1.89677      -2.25696      -1.83006      0.250520       1.77998     -0.588479      0.368653      0.140863      0.406687     -0.288520       1.32187       1.70655       1.91489       2.02444       2.04973       2.01092       1.90267       1.82035       1.73929       1.50580       1.33234       1.05743      0.923892      0.767078      0.614925      0.477393      0.395682      0.282695
  30  10 2623.5582    2.0893  0.9411 12.0471 -0.0016  0.0223   0.0379   0.0546    0.0627   0.0000   439.9781       4.62278       17.1125       1.30463      -1.34228     -0.665517       1.67457      -4.30082      -1.08466      0.320419      -1.31660     -0.337305      -1.93335     -0.523276       1.04777      0.161233     -0.276138     -0.517148       1.22478       1.62463       1.86956       1.97700       2.06362       1.98790       1.89077       1.78540       1.60970       1.39194       1.16736       1.08990      0.967200      0.752843      0.563648      0.465037      0.363629      0.262686
  30  12 2939.2139    3.3120  0.8872 12.9146 -0.0007  0.0215   0.0593   0.0501    0.0633   0.0000   435.5257       3.46529       11.7469      0.674057       1.40519      -4.53543      -1.80055      -1.86295      -1.59339      -1.12641      -1.31295      -1.68614       1.50691      -1.49747     -0.185338   -0.00748761     0.0681414    -0.0723636       1.21275       1.69478       1.76722       1.78074       1.80248       1.80817       1.73812       1.68502       1.52920       1.33591       1.16739      0.992043      0.875255      0.741495      0.554591      0.444831      0.334482      0.256553
  30  13 3093.4412    3.7447  0.8769 13.2950 -0.0063  0.0214   0.0707   0.0518    0.0703   0.0000   439.3183       4.87734       13.5011       2.40213      0.591388     -0.531271      -1.43840      -2.72832     -0.960430      -3.18757       3.47972      -1.16440       2.32417      0.365153     -0.674240     -0.350196      0.162291      0.403502       1.18721       1.53782       1.78762       1.91224       1.95361       1.82127       1.84128       1.67448       1.44988       1.33054       1.14836       1.01912      0.814744      0.688666      0.547927      0.395170      0.322005      0.251054
  30  14 3246.0796    3.3875  1.3498 13.3522  0.0008  0.0280   0.0563   0.0768    0.0571   0.0000   437.6150       7.94381       13.8157       8.67083      -4.05603       4.49592      -2.27591     -0.290441       1.07484      0.125087       1.23609     -0.605766     -0.848813     -0.501699     -0.985805     0.0984851      0.292987     -0.341033       1.62244       2.19356       2.46995       2.48119       2.51013       2.43890       2.33007       2.25220       2.01715       1.81214       1.65588       1.39977       1.22756      0.969249      0.782148      0.600214      0.465622      0.365560
  30  15 3397.8038    2.9321  2.1818 12.5903  0.0001  0.0355   0.0377   0.0955    0.0476   0.0000   439.9637       7.09352       14.2921       3.32495      -5.00420       5.56392      -1.50626      -1.77017      -2.81470      -1.36583      0.159042     -0.562120      -1.50690      -2.87202      -1.07583      0.106404    -0.0999576     -0.303567       1.84924       2.54808       2.77261       2.94561       3.00118       2.84821       2.75075       2.59779       2.38037       2.10758       1.96899       1.64439       1.38248       1.17207      0.932900      0.728746      0.575737      0.405408
  30  16 3548.8415    2.4180  3.0275 12.2042 -0.0029  0.0459   0.0290   0.1208    0.0433   0.0000   445.3244       16.5607       14.8767       3.75537      -2.08822       2.10800       8.52966       3.30752       7.93368       1.33002       2.99138      0.335720      -2.33408     -0.681323       1.88190      -1.69211      0.195230     -0.765642       2.44012       3.20492       3.83696       4.02009       4.18203       4.07280       3.80203       3.59382       3.17331       2.85398       2.43101       2.06567       1.72148       1.34901       1.14851      0.893694      0.658398      0.508421
  30  17 3699.2575    1.9804  4.6704 11.6134 -0.0014  0.0601   0.0202   0.1611    0.0368   0.0000   434.3432       21.3693       14.0567       3.08225       1.41376       2.52289       9.12586      -4.64287       2.97172    0.00127334      -4.55722     -0.989663      -1.68356      -1.67160       2.49565       2.94430     -0.732267     -0.882693       3.15058       4.14573       4.66667       4.85987       5.04430       4.90296       4.83052       4.47682       4.16423       3.66040       3.20123       2.64524       2.20770       1.89852       1.53582       1.20841      0.929043      0.686867
  30  18 3849.1708    1.6407  6.7736 11.0972 -0.0014  0.0746   0.0142   0.2101    0.0320   0.0000   431.4410       29.3665       12.2186       4.72947      -1.86966      -6.75058      -6.74598      0.591674       4.07077       7.69442      -2.48868      -3.04438      -1.30785       1.08632      0.974702      -3.50020     -0.179570       1.64452       3.95756       5.13658       5.78424       6.02238       6.26659       6.15650       5.75644       5.60161       5.07716       4.48403       3.99920       3.34472       2.83198       2.37892       1.90288       1.55710       1.16200      0.853659
  30  19 3998.6083    1.3414  8.8114 10.8334 -0.0026  0.0974   0.0113   0.2659    0.0293   0.0000   449.6033       26.0394       16.8862       3.08307      -3.82511      0.128155       2.53501      -15.0845       10.3919      -1.36953      -10.0509      -8.28111       8.99107     -0.249218      -6.24399       4.15407       5.48251      -1.43668       5.36178       6.73578       7.48187       7.85751       8.18233       8.10435       7.69006       7.40961       6.54645       5.84249       5.21052       4.50119       3.94658       3.14734       2.59296       1.98349       1.53295       1.18162
  30  20 4147.8180    1.1234 11.5335 10.5727  0.0022  0.1314   0.0088   0.3467    0.0273   0.0000   457.7395       10.8146      -8.30823       1.33418       23.4861       6.58882      -23.7616      -23.6083       23.0871       8.41309     -0.614228      -19.3896      -1.61268       3.08011      -1.42028       2.21746      0.852843      -3.00953       6.88415       8.95047       10.4212       10.8056       11.0553       10.7166       10.3649       9.59113       8.93349       8.13524       7.00328       6.14957       4.99513       4.22371       3.44330       2.68308       2.02522       1.55969
  30  21 4296.1436    0.9376 14.6245 10.3113 -0.0008  0.1698   0.0065   0.4374    0.0246   0.0000   463.9944       10.8658       10.6987       33.4935       2.49622      -10.9383       9.98308       2.00152       25.4710      0.558573      -10.3273      0.847434      -2.61615       16.0839      -8.79237       4.70315       7.37295      0.497817       8.93175       11.6263       13.3400       14.2014       14.0686       13.9609       13.2854       12.5871       11.5558       10.3902       9.24979       7.85157       6.52215       5.38394       4.44613       3.49434       2.65305       2.02389
  31   5 1788.2326    0.3672  0.4355  9.3133 -0.0030  0.0158   0.0096   0.0393    0.0377   0.0000   439.9548      -1.05256       20.6072    -0.0548047      -3.42185      0.572278     -0.212490      -1.52260      0.656003     0.0406342      0.231914     0.0476522      0.234381     -0.295296      0.639041      0.593998     -0.126468     0.0368232      0.807648       1.09547       1.17502       1.34126       1.26392       1.25189       1.22334       1.18516       1.05370       1.00208      0.874086      0.750094      0.595639      0.485257      0.431476      0.327280      0.279846      0.202466
  31   6 1969.4503    0.5349  0.5858  9.6604  0.0000  0.0193   0.0119   0.0430    0.0452   0.0000   438.6831     -0.785387       21.3335      -2.09774      -1.89127     -0.563705     0.0266625      0.520035       1.84410      -1.58013      -1.24050       1.07488    -0.0825929     -0.328603     -0.615012      0.801342     -0.129949     0.0970177       1.02813       1.36571       1.45995       1.42199       1.55623       1.51318       1.57657       1.49325       1.29871       1.19665      0.931109      0.856062      0.734061      0.614186      0.496090      0.373931      0.320926      0.237165
  31   7 2147.0681    0.7992  0.7539 10.0753 -0.0027  0.0202   0.0153   0.0493    0.0556   0.0000   442.2862      -3.87837       18.4442      -3.01590      -1.21978      -1.36445      0.817520     -0.629688      0.504374       1.59606      0.964028     -0.495496      -1.07943     -0.116084     -0.421597     -0.148810      0.624373     -0.360749       1.16336       1.46700       1.59868       1.62314       1.66681       1.69040       1.71744       1.66107       1.42932       1.20637       1.04426      0.875174      0.789003      0.651348      0.532659      0.403716      0.321119      0.259945
  31   9 2485.0731    1.6345  1.0295 11.4546 -0.0006  0.0261   0.0286   0.0574    0.0628   0.0000   440.4739      0.961568       15.3510       7.42370      -2.97175       3.38953      -4.51540       3.41438       1.15889     -0.674377       1.53295       1.20689      -1.28768      -1.54352      0.373884    -0.0503621     -0.452982     -0.349191       1.35295       1.98770       2.16333       2.44301       2.42578       2.36041       2.25722       2.13968       1.95655       1.65966       1.51429       1.20326       1.07775      0.775816      0.636648      0.504065      0.392579      0.304035
  31  10 2647.8879    2.1407  1.0363 12.0678 -0.0005  0.0238   0.0368   0.0589    0.0611   0.0000   442.2836       4.04003       16.9473       1.97630       2.20526      -1.24013     -0.792315      0.444998      -1.79617     -0.354102     -0.653693      -1.05418    -0.0966516       1.37963     -0.234384      0.226378      0.692197     0.0322795       1.25370       1.55994       1.79013       1.95370       1.97514       1.97885       1.90320       1.73105       1.55936       1.45356       1.21502       1.08863      0.931912      0.756149      0.650039      0.474693      0.375348      0.280314
  31  11 2808.4541    2.7190  0.9809 12.5762 -0.0028  0.0224   0.0474   0.0570    0.0592   0.0000   443.4957       6.21585       12.7555       6.30199      -4.07409      -1.40627       2.11712     -0.584607      -2.47283      -1.65620     -0.180006      -4.08292     -0.240057     -0.778933      -1.07947      0.288246      0.408969     -0.192680       1.15633       1.65851       1.83207       2.04823       1.98027       2.01079       1.84167       1.73422       1.58331       1.40787       1.21995       1.08460      0.856355      0.722212      0.556547      0.458255      0.350030      0.266142
  31  12 2966.2248    3.4110  0.9610 12.8377 -0.0033  0.0220   0.0577   0.0516    0.0652   0.0000   438.6673       2.05020       16.9346       3.64626      -7.66318     -0.114995     -0.365998      -2.84905      -1.43676     -0.690836       1.17557      -1.63582     -0.642078      0.377806     -0.994356      0.794710   -0.00108480      0.209801       1.14749       1.50770       1.64294       1.81343       1.84900       1.90823       1.73176       1.66414       1.48852       1.34799       1.14089      0.985163      0.791533      0.683597      0.561083      0.428736      0.327378      0.265952
  31  13 3121.3934    3.6725  1.1495 13.1069 -0.0033  0.0247   0.0631   0.0651    0.0791   0.0000   437.3955       4.70497       13.4589       2.86028    -0.0420145       1.62750      0.591394      -1.86292       1.77958     -0.168889      -1.23919      -1.13232      -1.69193     -0.601106      0.111157      0.726806    -0.0286871     -0.171788       1.26755       1.75856       1.90720       1.89692       2.00388       1.91539       1.84115       1.85350       1.61371       1.63226       1.31252       1.10291      0.969079      0.770504      0.640749      0.511049      0.408959      0.313583
  31  14 3274.9367    3.2963  1.4910 13.0919 -0.0040  0.0308   0.0522   0.0779    0.0567   0.0000   442.2213       4.73849       15.8192     -0.222549     -0.200275       3.86791       3.54194      -2.42391      -3.52514      -2.27036       1.21058      0.503504     -0.885210      -1.02959      0.255518      -1.10218     -0.329178     -0.215219       1.76989       2.26943       2.69542       2.93885       3.01813       2.90947       2.68650       2.53019       2.30726       2.05142       1.74526       1.48213       1.23326      0.969909      0.795244      0.637991      0.491015      0.361727
  31  15 3427.5154    2.8701  2.2217 12.6407 -0.0009  0.0366   0.0377   0.0972    0.0437   0.0000   439.2941       14.5625       20.7105       3.76938      -6.51301       5.35839       5.70383      -1.32212      -5.16395     -0.592823       4.30041      -1.18727      0.358799     -0.467147      -1.87630      -1.87444     -0.616263      0.615282       1.90030       2.51978       2.72920       2.99104       3.05454       2.98888       2.97739       2.76228       2.43230       2.15374       1.97204       1.67827       1.40114       1.15473      0.938878      0.745473      0.580039      0.454380
  31  16 3579.3561    2.3306  3.7862 11.8945  0.0003  0.0491   0.0239   0.1314    0.0371   0.0000   431.1397       1.40368       19.8793       11.6195      -7.16260      -1.61162       2.17771      -3.49382      -5.98299      -7.29013       3.86325      0.472957     -0.700140      0.303204     -0.788626      -1.34373      -1.09700      0.517736       2.56428       3.32930       3.79901       4.00830       4.06454       3.96675       3.71972       3.59135       3.22415       2.97725       2.66956       2.31562       1.95387       1.64585       1.33100       1.02323      0.807973      0.625188
  31  17 3730.4097    1.9043  5.2209 11.3239 -0.0011  0.0604   0.0173   0.1644    0.0344   0.0000   443.4713       11.5698       16.5218       9.03287      -7.42815       11.1882      -2.36822      -7.78954      0.725144      -9.62624      -1.42101       2.62739      0.847735       3.05603       1.17756      -1.06324       1.25674      -1.26115       3.13294       4.12527       4.71625       5.02122       5.04821       5.01111       4.76761       4.38825       4.18645       3.73436       3.26409       2.81588       2.34144       2.01377       1.58958       1.25483      0.976527      0.754717
  31  18 3881.1677    1.5908  7.1760 10.9577 -0.0009  0.0791   0.0133   0.2168    0.0305   0.0000   433.1561       16.2190       9.97137       13.5691      -6.79224       2.99272       5.75449      -10.4328      -2.09805       2.70808      -6.34684      -5.24019      0.915154      -2.09171      -2.67949       3.10374       1.94079    -0.0775200       4.00187       5.10449       5.92751       6.02294       6.41671       6.20823       6.06766       5.65154       5.10171       4.72312       4.13384       3.64286       2.99136       2.61046       2.03269       1.66452       1.27305      0.966595
  31  19 4030.9230    1.2889  9.8866 10.7025 -0.0006  0.1072   0.0104   0.2927    0.0274   0.0000   448.9941       6.33624       16.0904      0.367778      -3.52181      -13.5258      -5.43484       8.30294      -3.63475      -9.98939      -11.0299     -0.827060       6.53501      -5.67007       3.11882      -2.83127      0.532239     -0.341401       5.45586       7.20519       8.25605       8.49575       8.77771       8.73689       8.38794       7.95593       7.29216       6.39234       5.76976       4.93837       4.17425       3.46460       2.80386       2.25011       1.73450       1.34159
  31  20 4180.6339    1.0528 11.5789 10.4397 -0.0001  0.1351   0.0082   0.3510    0.0269   0.0000   424.4359       36.5959       11.8965       12.3660       8.37343       4.43774       12.9989      -16.8874      -23.6556      -6.56672       17.3125      -2.14320      -2.69865       1.85646      -5.63712      -5.76367      -2.78774       3.57745       6.74300       8.89261       10.1683       10.6981       10.9469       10.7232       10.4699       9.99667       9.06994       7.95722       7.27330       6.06787       5.23186       4.26750       3.53925       2.82436       2.15661       1.64967
  32   4 1616.4231    0.2112  0.2980  9.1344 -0.0158  0.0177   0.0077   0.0376    0.0293   0.0000   440.4499      -2.57964       15.3931      -1.14414      -2.09532       1.30831      0.201479      0.612038       1.32470      0.527013       1.95858       1.10210      0.387585       1.17959      0.395980   -0.00653701     -0.574653    -0.0541596      0.910349       1.14099       1.30627       1.19138       1.33380       1.27103       1.21379       1.33979       1.16992       1.05535      0.904944      0.761895      0.610175      0.512499      0.443324      0.363044      0.313350      0.243195
  32   5 1806.1836    0.3891  0.4018  9.2817 -0.0028  0.0177   0.0100   0.0345    0.0377   0.0000   440.9765      0.629902       19.6640       1.11856      -3.11143     -0.673420      0.241891     -0.823349     -0.190748     -0.987288      0.455381      0.525512     -0.419117     -0.395429     -0.945366     0.0750151      0.274758      0.243232      0.859854       1.18975       1.28851       1.07379       1.47730       1.30656       1.23749       1.36934       1.05748       1.09368      0.858046      0.657865      0.677093      0.483313      0.447998      0.350492      0.247767      0.235429
  32   6 1988.6749    0.5389  0.6038  9.6618 -0.0003  0.0187   0.0116   0.0448    0.0439   0.0000   441.3616     -0.313125       20.9926       5.49153      -1.48053       1.44630     -0.924219       1.69272      0.315096     -0.470490       1.50491     -0.253917      0.109610     -0.275198     -0.619951     -0.170446      0.156842      0.335443      0.869604       1.10204       1.34512       1.36632       1.45354       1.35498       1.35738       1.24629       1.12863       1.07500      0.955406      0.772668      0.708017      0.571249      0.454514      0.378349      0.290727      0.229396
  32   7 2167.3865    0.8608  0.7548 10.1835  0.0000  0.0190   0.0160   0.0453    0.0499   0.0000   441.9910     -0.352928       19.4794       2.04684      -2.10360      0.519409       1.01736     -0.935763      0.394196      0.631304      0.670374       1.36684      0.915779      0.163322     -0.599864     0.0111145     -0.260613      0.189382      0.874066       1.20973       1.37765       1.47766       1.48224       1.44471       1.46528       1.32048       1.22037       1.16326      0.932428      0.852530      0.701355      0.583619      0.495103      0.391583      0.305407      0.236851
  32   8 2340.1005    1.2219  0.9604 10.8166 -0.0001  0.0226   0.0212   0.0558    0.0585   0.0000   441.3933       1.28909       18.8025       3.30378     -0.784295      -1.08620      -1.05983      0.195794     -0.968062      -3.55546      0.491936      0.978702    -0.0920308     -0.887712      0.444003   0.000981568    -0.0718094      0.140968       1.12454       1.54058       1.65294       1.80716       1.87550       1.88144       1.72905       1.62353       1.52192       1.37272       1.27823      0.994112      0.891202      0.735791      0.578512      0.487491      0.380971      0.287185
  32   9 2507.3622    1.6322  0.9648 11.6321 -0.0056  0.0238   0.0299   0.0557    0.0563   0.0000   439.1779      0.432581       19.0033       3.31509       2.05823       2.15538       2.56544       3.77532      0.194334     -0.890302       1.06026       1.78879      -1.06861     -0.460567     -0.189507      0.494814      0.616009     -0.968366       1.27734       1.61900       1.80006       1.96906       1.92127       1.79885       1.76297       1.72622       1.57867       1.48429       1.33204       1.11261      0.986721      0.831341      0.654427      0.533645      0.442549      0.347380
  32  10 2671.7148    2.2242  1.0692 12.0732 -0.0020  0.0236   0.0380   0.0617    0.0636   0.0000   440.0764     0.0795849       21.6543       5.70398      -2.89765      -5.02018     -0.120649       1.16464      0.916256      -4.16353     -0.962258       1.07146      0.543816      -1.05931      0.350068     -0.238383     -0.446613      0.184214       1.21074       1.60088       1.79686       1.94451       1.94729       1.83748       1.78203       1.64035       1.59643       1.44706       1.25922       1.16441       1.02464      0.837836      0.660673      0.532559      0.411696      0.333016
  32  11 2833.7758    2.8427  1.0079 12.3964 -0.0031  0.0229   0.0466   0.0537    0.0627   0.0000   438.5420       5.16940       17.2613       4.38845      -4.24757       5.47708       4.69144       1.73580       2.09498      -2.79040       1.58727      0.115465     -0.525100      0.332582      0.189773      0.539797     -0.361600     -0.379070       1.11649       1.49288       1.54709       1.63154       1.83358       1.73930       1.78627       1.52144       1.42175       1.29807       1.16130       1.01816      0.876467      0.708603      0.566732      0.483959      0.372299      0.280504
  32  12 2992.8078    3.3194  0.9039 13.1079  0.0016  0.0227   0.0598   0.0511    0.0551   0.0000   439.9302       6.26893       15.2778       2.74835      -5.32506       3.14315      -1.90263      0.372699      0.721090      -1.21914      -1.45161      -2.28934     -0.622318       1.36364      -1.32472     -0.151893      0.520453     -0.148303       1.31756       1.83425       1.88919       1.97508       1.84895       1.77056       1.82892       2.13223       2.07609       1.82092       1.31650       1.05447      0.881643      0.840190      0.753903      0.603212      0.443357      0.334101
  32  13 3149.0548    3.6604  1.2967 12.8786 -0.0021  0.0251   0.0560   0.0662    0.0682   0.0000   439.7726       7.46231       15.1845       5.38857      -1.45626      -1.47496       1.35784      -2.68712      -2.03558      -3.13381     -0.959772       1.49783      0.668878      -1.55151      -1.32637      0.578623      0.760224      0.227209       1.30034       1.68600       1.96559       1.97809       2.07595       1.96159       1.99308       1.91968       1.67295       1.53670       1.34028       1.20219       1.04387      0.830311      0.704714      0.556038      0.449986      0.336082
  32  14 3303.4643    3.3123  1.5238 12.9075 -0.0030  0.0302   0.0510   0.0762    0.0597   0.0000   439.2970       3.10316       16.2866       6.03921       4.08819      -2.24924      -5.52529      -7.65461      -1.55463      -1.94783      -1.18963      -1.90644     -0.726792      -1.03856     -0.713202      0.740857       1.28825     -0.843278       1.42619       2.03308       2.19317       2.36243       2.47605       2.30447       2.29890       2.16211       1.97624       1.81545       1.52345       1.36976       1.13834      0.994803      0.771235      0.624115      0.511227      0.380212
  32  15 3456.8389    2.6632  2.4177 12.4176 -0.0038  0.0383   0.0332   0.1018    0.0407   0.0000   443.2179       8.31453       15.9434       2.59293       2.05870     -0.730932      0.214914      -7.25581       4.04689       2.07163      -4.94914       1.55461       1.15741       2.90282      0.199957       1.57836      -1.02018     0.0873801       1.85553       2.53687       2.84994       2.96334       3.14488       2.98782       2.80122       2.81296       2.48566       2.31882       2.04228       1.74881       1.48280       1.30261       1.00790      0.829102      0.629891      0.490837
  32  16 3609.5044    2.2089  3.7756 11.7639 -0.0006  0.0491   0.0223   0.1295    0.0356   0.0000   441.2920       8.68290       7.79897    -0.0979281      -4.83252      -2.63083       4.19759      -4.61121     -0.531229      -3.63534      -3.05941       3.12062       1.81788      -3.11722      -1.72474       3.14034      -1.37943     -0.332651       2.39606       3.14192       3.57916       3.77086       3.98205       3.85461       3.74656       3.57590       3.26667       2.86169       2.62797       2.23198       1.86889       1.58090       1.29542       1.05407      0.805858      0.625093
  32  17 3761.4461    1.8373  5.9446 11.1655 -0.0013  0.0652   0.0156   0.1824    0.0319   0.0000   438.5905       16.7643       10.2577       8.71996      -3.83802      -6.60631      -3.44644      -2.95366      -4.29479      -7.06266      -3.32667       4.00113       2.06647      -2.69900    -0.0721057       2.12789     -0.160867      0.233940       3.25257       4.23923       4.86410       5.12459       5.37651       5.12202       4.96585       4.73419       4.34086       3.95292       3.50428       3.00266       2.54670       2.12119       1.79181       1.42612       1.11259      0.844369
  32  18 3912.6699    1.5326  7.6162 10.8360 -0.0005  0.0815   0.0122   0.2243    0.0291   0.0000   445.8070       13.9198       20.6630       22.9882      -15.4416       3.73826       3.55913     -0.915695       5.86270     -0.188279      -5.28142      -7.23426      0.151990     -0.775129      0.218604      -3.31076       1.97607      0.430245       4.15741       5.41008       6.24565       6.40022       6.61655       6.38138       6.22356       5.91780       5.41637       4.97622       4.39374       3.90287       3.35114       2.77943       2.32113       1.87219       1.41311       1.09608
  32  19 4063.1965    1.2150  9.6920 10.6179 -0.0011  0.1097   0.0098   0.2968    0.0273   0.0000   423.0336       22.3593       9.68065      -4.42243      -4.03973     -0.720093       3.76798      -3.60888       12.9996      -1.22520      -6.29239      0.403286      0.361551      -3.38430      -1.29171       5.44238      -1.01396      0.119306       5.37192       7.00032       7.97180       8.40678       8.83875       8.56870       8.30761       7.98038       7.24143       6.47311       5.80647       4.98402       4.26872       3.63324       2.89094       2.39779       1.82206       1.41775
  33   7 2187.4014    0.8855  0.8101 10.2619 -0.0045  0.0199   0.0165   0.0504    0.0523   0.0000   441.7595      -1.83158       21.8224       3.15785     -0.331042      -1.19089     -0.372209      -3.23284   -0.00293055       1.52389     -0.183219      0.547234      -1.81630       1.49458      0.684600     -0.920277     -0.666627      0.375794       1.00855       1.33217       1.45621       1.63213       1.59988       1.56674       1.44625       1.43641       1.27918       1.19869       1.08052      0.938807      0.791589      0.701950      0.592379      0.470239      0.370964      0.296053
  33   8 2360.8449    1.2522  1.0799 10.9596 -0.0035  0.0237   0.0214   0.0630    0.0587   0.0000   438.9801      0.734791       16.3498      0.666889      0.169858       1.71781       1.55460     -0.948636       2.02076       1.81762     -0.143268       2.79246       1.42282      0.469870      0.776746     -0.530471     -0.634029     -0.144836       1.18603       1.57017       1.60908       1.75941       1.74522       1.73660       1.78306       1.80944       1.59779       1.37966       1.20792       1.07112      0.921549      0.783307      0.590691      0.527781      0.410602      0.331782
  33   9 2529.2330    1.7688  1.0927 11.6206  0.0004  0.0230   0.0286   0.0632    0.0586   0.0000   439.7056       4.81852       19.8960      -3.23698      -3.39514       5.35655      -1.87021      -2.11817      0.109996      0.961275     -0.829613     -0.937204     -0.439871      0.206272      0.428867      0.700135     -0.722250    -0.0397878       1.10750       1.54208       1.77849       1.81016       1.91650       1.89387       1.79399       1.75105       1.61827       1.35245       1.28435       1.07643      0.922902      0.753251      0.612834      0.512943      0.393067      0.298974
  33  10 2695.0815    2.3651  1.0050 12.0759 -0.0049  0.0215   0.0388   0.0557    0.0621   0.0000   441.9784       2.82653       16.6529       1.48085      -1.42807      -1.49243     -0.419437      0.288743       1.43968      -1.51600      -3.02874    -0.0637263       1.04399      0.946974     0.0917589     -0.892136      0.441198     -0.297035       1.07113       1.46611       1.62501       1.73192       1.75646       1.67352       1.68883       1.55727       1.45445       1.29045       1.16721       1.06095      0.931439      0.757539      0.641910      0.508775      0.396767      0.306977
  33  11 2858.6483    3.0207  1.0120 12.6600 -0.0039  0.0219   0.0512   0.0551    0.0641   0.0000   439.8171       4.13717       16.9209      -1.54112      -1.42434      0.664727     0.0465294      -5.83570      -2.42434       2.63397     0.0259196      -3.62122     0.0390872      0.946606      0.739571      0.623050     0.0707303    -0.0952009       1.05738       1.42037       1.56322       1.67073       1.69355       1.67179       1.54623       1.62136       1.38968       1.31770       1.16292       1.06408      0.882169      0.734526      0.573603      0.458836      0.381088      0.319022
  33  12 3018.9110    3.7875  0.9498 13.1712 -0.0030  0.0207   0.0640   0.0521    0.0610   0.0000   441.3849       3.58692       16.2883       1.83622      0.711200       2.27706       1.37921      -2.66687      -2.03927       1.47576      0.987886      -1.04789     0.0331602      0.485848      0.487151    -0.0734414     -0.455077     -0.575956       1.03959       1.43776       1.63833       1.74139       1.80228       1.72629       1.71162       1.61933       1.44957       1.32199       1.15812      0.988258      0.865274      0.728123      0.555780      0.441247      0.372049      0.294058
  33  13 3176.1803    3.7151  1.1755 13.0476 -0.0031  0.0241   0.0591   0.0613    0.0716   0.0000   442.1450       5.66104       16.4834       5.34898     -0.471758    -0.0930184     -0.731610      0.396114     -0.398075       1.86020     -0.821447      0.654139       1.15069      -1.61080     -0.767928     -0.985081      0.824189     0.0105098       1.23108       1.72607       1.80723       1.96884       1.95883       2.00001       1.93597       1.83822       1.69104       1.58365       1.38234       1.14749      0.988020      0.786296      0.669173      0.540952      0.449474      0.351264
  33  14 3331.5862    3.1987  1.7259 12.8952 -0.0011  0.0329   0.0453   0.0815    0.0525   0.0000   441.7315       9.49258       15.3737       6.62963       1.20729       5.44409      0.893509      -3.26255       2.17714       3.10386     -0.502314     -0.677212     -0.184790       1.39175       1.02847      0.272858      -1.24004      0.327839       1.73985       2.47988       2.99366       3.36721       3.45748       3.44855       3.28177       3.00938       2.64568       2.28640       1.97128       1.62107       1.27840       1.08667      0.844760      0.697686      0.508149      0.391189
  33  15 3485.8915    2.7607  2.6203 12.2749 -0.0015  0.0377   0.0315   0.1042    0.0435   0.0000   440.1704       3.76931       13.8493       8.46229       5.19618      -6.27183       1.75779      -5.68200      -1.34421      -3.71314       3.18063     0.0527642       1.40013      -3.24751      -1.09045     -0.561612     0.0605864    -0.0398532       1.77961       2.42079       2.66520       2.85410       3.02199       2.91609       2.80512       2.77658       2.51030       2.25119       1.99671       1.71746       1.40976       1.23270      0.990031      0.808897      0.652034      0.508220
  33  16 3639.3095    2.1665  4.2138 11.6375 -0.0024  0.0513   0.0199   0.1351    0.0336   0.0000   438.7104       6.13612       13.5856       9.92514      -2.63765      -4.45677       3.25838      -3.31150       1.46316      -5.42366      -2.74653      -1.41657      -3.86221      -3.23678       1.82081     -0.703221      -1.45022     -0.556358       2.37610       3.20329       3.68278       3.90495       3.98498       4.01400       3.89070       3.71130       3.34966       3.04064       2.65686       2.31822       1.96124       1.68273       1.35451       1.10714      0.866526      0.654268
  33  17 3791.7771    1.7954  6.4464 11.1124 -0.0010  0.0694   0.0140   0.1917    0.0301   0.0000   441.8777       7.24483       9.35088       1.65544       6.57342      -2.25026      -3.72586       2.07348      -2.62493      -1.54392      -1.65038     -0.243489       4.32780       1.74219      -1.74711      -3.38980     -0.754123       1.11340       3.26651       4.26297       4.98337       5.16983       5.45217       5.34803       5.13669       4.99222       4.54631       4.02469       3.66385       3.15387       2.68564       2.29377       1.84163       1.54601       1.18936      0.919015
  33  19 4094.6974    1.2781 11.3603 10.4675 -0.0011  0.1173   0.0079   0.3108    0.0251   0.0000   445.3726       25.7701       21.5512      -10.5226       6.04620      -20.7515       3.63934      -4.89567      -10.7313      -2.72676     -0.171253       7.50361      -19.3391      -6.27181       5.94212      -2.44714      -6.24387     -0.396769       5.63209       7.26592       8.49697       8.74808       9.08777       9.01634       8.65643       8.15314       7.43500       6.82326       6.39476       5.51002       4.77443       4.05085       3.31695       2.65529       2.10999       1.63225
  34   4 1649.7027    0.2595  0.3978  9.0300 -0.0093  0.0183   0.0073   0.0403    0.0315   0.0000   442.1007      0.655058       18.3955      0.365097      -3.02194     -0.107391       3.57303      0.540429      -2.13538      -1.15208      0.924717       1.34961      0.500131      -1.18387     -0.222829      0.157172      0.258005      0.112197      0.795245       1.05604       1.20071       1.31632       1.26441       1.33294       1.31402       1.14117       1.14940       1.03932      0.957514      0.752231      0.676759      0.535698      0.462538      0.407014      0.312311      0.228932
  34   5 1841.2275    0.4304  0.4633  9.2761 -0.0013  0.0169   0.0100   0.0345    0.0395   0.0000   439.8928     -0.470497       19.6799     -0.472391      0.673435      0.748856      -1.77270      0.766541       1.32192     -0.284091     -0.808762      0.994967      0.483826     -0.987977    -0.0669179     0.0784012      0.103474     -0.145014      0.779783       1.05558       1.12414       1.27455       1.32890       1.18321       1.31123       1.17742       1.17504      0.921731      0.924377      0.753890      0.677028      0.534436      0.422551      0.400160      0.295212      0.234445
  34   6 2026.3220    0.6327  0.8128  9.6674 -0.0003  0.0223   0.0121   0.0499    0.0519   0.0000   442.3471     -0.238716       21.8538       1.14373     -0.119253     -0.297412      -3.11733      0.845042     -0.798917      0.633717      0.854222       1.14271     -0.970226     -0.516789      0.271075     -0.517259     -0.331492      0.286241       1.01835       1.45436       1.55422       1.67107       1.65378       1.60569       1.68174       1.56715       1.48735       1.28328       1.20082       1.00403      0.826291      0.734389      0.570266      0.478071      0.391371      0.323773
  34   7 2207.0618    0.9040  0.9625 10.1879 -0.0012  0.0214   0.0155   0.0562    0.0566   0.0000   441.9782       2.99375       21.3524       2.03583     -0.488919      0.222483       4.58161    -0.0720040      -2.31967      -1.01491       1.67135     -0.643793      -1.19896      0.268373      0.859217     -0.249788      0.303903      0.347349      0.990758       1.35964       1.54820       1.61051       1.72621       1.70622       1.68843       1.58047       1.43569       1.27755       1.16799       1.02148      0.806969      0.682692      0.581132      0.467207      0.386086      0.295740
  34   8 2381.2677    1.3142  1.0468 10.8636 -0.0017  0.0229   0.0219   0.0564    0.0612   0.0000   442.8978      0.125814       20.0191       1.84602      -2.27823       3.53929       2.23217       2.53859       1.18255     -0.829809     0.0347307     -0.544763     -0.631749      0.770201      0.518015      0.262424      0.134448      0.142384       1.03335       1.49215       1.55030       1.70355       1.76366       1.75916       1.69335       1.63711       1.48537       1.37882       1.17304       1.04557      0.887938      0.749768      0.599763      0.497264      0.397889      0.314902
  34   9 2550.7045    1.8154  1.0943 11.5642 -0.0015  0.0225   0.0289   0.0596    0.0570   0.0000   441.6671       4.28785       16.5877       2.57376      -1.76224      -1.10815      -2.14107     -0.658525    0.00645032     -0.303900      -2.34259    -0.0398070      0.769062       1.01574     -0.155177      0.162961     -0.723264     -0.176656       1.00269       1.36027       1.49517       1.61834       1.70643       1.67039       1.63853       1.52398       1.48980       1.29673       1.14651      0.960883      0.868861      0.743994      0.598746      0.500248      0.398346      0.301114
  34  10 2718.0287    2.4583  1.1032 11.9272 -0.0002  0.0230   0.0386   0.0566    0.0690   0.0000   439.1989       4.60714       18.5498       1.36475      -3.02848       2.17888     -0.902076      -1.22448      0.100788      0.438776     0.0888853       1.41481      0.564896      0.675483     -0.223914       1.06788      0.593109     -0.186500       1.15755       1.62651       1.88050       2.00727       2.15911       2.08062       2.00814       1.89270       1.68914       1.49124       1.33837       1.10613      0.958590      0.775825      0.623656      0.524316      0.415211      0.328461
  34  11 2883.0270    3.1477  1.0847 12.5850  0.0003  0.0215   0.0489   0.0573    0.0608   0.0000   438.3090       5.25711       18.4112       3.70584     -0.118538      -1.01120     -0.838733      0.566662     -0.775481      -1.30443     -0.358375      0.137547      -2.03944     -0.153344     -0.114321      -1.46690   -0.00774803      0.260698      0.991618       1.30607       1.46896       1.58243       1.61256       1.56885       1.54661       1.40516       1.37865       1.25922       1.12441      0.985026      0.866530      0.727832      0.599824      0.493832      0.389377      0.308069
  34  12 3044.5217    3.6019  0.9856 13.0926 -0.0032  0.0229   0.0605   0.0531    0.0573   0.0000   441.6150       5.87046       16.4327       4.31589       1.19511       1.01905      0.479861      -1.57962       2.49419     -0.962995      -1.19869      -1.95893     -0.345528      -1.60264       1.03714     -0.145432      0.535236      0.316977       1.06413       1.49316       1.77084       1.74168       1.95931       1.87212       1.79343       1.77170       1.49335       1.39015       1.23665       1.04099      0.891654      0.739882      0.620481      0.498367      0.381849      0.301899
  34  13 3202.9081    3.6817  1.3055 12.8941 -0.0004  0.0245   0.0534   0.0647    0.0603   0.0000   436.1682       4.68392       14.9521       3.51924      0.200711       1.79215     -0.247048      -2.48934       1.43392     -0.954121      -1.30267      0.408222      0.351976      -1.30129     -0.497210      0.291049     -0.188033     -0.136358       1.10468       1.50868       1.63906       1.74507       1.80930       1.80701       1.80366       1.73007       1.60334       1.38578       1.33138       1.05290      0.948073      0.785650      0.681804      0.546849      0.421258      0.337488
  34  14 3359.2831    3.1218  1.9247 12.5004 -0.0017  0.0321   0.0400   0.0812    0.0516   0.0000   438.1946       8.94089       8.48705       6.48647     -0.369827    -0.0527886      -2.62395       1.74382      0.338844      -7.12475      0.687032     -0.610604       2.25653      0.638065      -1.85270      -1.13276     -0.137475       1.18533       1.41588       1.91787       2.14138       2.28313       2.49106       2.35345       2.28963       2.20369       1.95770       1.82150       1.62989       1.43825       1.24874       1.04413      0.902604      0.699290      0.550617      0.432768
  34  15 3514.5093    2.5818  2.8238 12.0305 -0.0015  0.0392   0.0278   0.1047    0.0425   0.0000   441.4972       12.8032       3.80836       10.8258       4.58027       5.06076       1.21674      -2.28959     -0.318121      0.394445       3.93936      -1.34461      -2.56273      -1.07718       1.69840      0.161484      -1.24015     -0.371499       1.79247       2.36405       2.61291       2.88828       2.90417       2.93848       2.77819       2.69645       2.47521       2.29961       2.05775       1.83572       1.48718       1.31758       1.07876      0.861750      0.692719      0.565657
  34  16 3668.8233    2.0401  4.7667 11.4688 -0.0004  0.0556   0.0177   0.1482    0.0305   0.0000   435.6341       8.81102       10.1340       13.6898      -6.13673       4.21005       4.78672       6.13712      -1.81665      -7.16805       1.31744      0.602568      -1.52132      0.747684      0.615278      -1.15985      0.105644      0.976774       2.66501       3.46722       4.04517       4.10415       4.29628       4.10645       4.00334       3.84675       3.64115       3.38661       3.07375       2.62689       2.24973       1.93500       1.53542       1.29351       1.06156      0.823297
  34  17 3822.1489    1.7073  6.7302 11.0250 -0.0072  0.0716   0.0129   0.1936    0.0274   0.0000   440.5781       3.88601       15.6209      -10.6979      -5.92012      -7.11575     -0.144840      -2.69144       9.68431      -14.5531       5.73607      0.771708       9.09952       1.19431       5.16266       1.44466       1.95565       1.27848       3.42523       4.28072       5.03201       5.31268       5.37562       5.43589       5.34645       4.99971       4.67588       4.19366       3.77849       3.38871       2.85995       2.47323       2.06122       1.66852       1.32496       1.03199
  34  18 3974.9288    1.4855  9.0751 10.6201 -0.0010  0.0927   0.0097   0.2449    0.0256   0.0000   432.3014      -6.20771       19.1055       11.9748      -22.9656       1.67163       8.54299       1.45940       9.48840      -8.27319       3.54719      -10.2003      -5.62859      -1.64196       4.57400      0.329189    -0.0120762      -1.66856       4.19182       5.41212       6.16180       6.61689       6.91603       6.92548       6.69187       6.32792       5.82347       5.45764       4.76110       4.16423       3.62153       3.01631       2.50898       2.07239       1.63715       1.26739
  34  19 4126.5581    1.2107 12.1309 10.3567 -0.0017  0.1310   0.0068   0.3303    0.0228   0.0000   435.6865       24.0971      0.942032      -3.33415       9.20160       9.83448       8.73948     -0.653242      -12.1543      -10.3323       1.72863       4.87735       11.2506       2.15388      -2.81541       6.06419       3.80535      -4.67449       5.66812       7.59360       8.60256       9.22319       9.58168       9.64763       9.20540       8.95475       8.23840       7.40634       6.68555       5.92347       5.06945       4.20520       3.49069       2.94202       2.20765       1.77781
  34  20 4277.8606    0.9912 14.1725 10.0433 -0.0036  0.1531   0.0052   0.3889    0.0218   0.0000   428.2917       36.1321       34.7132      -5.31183      -10.0581       14.2322      -6.45519      -5.62919       7.10116       14.7143       14.8430      -2.40529      -2.94198      -1.07957       11.0291       1.49314      -6.20262     -0.223311       6.92301       8.96069       10.4127       10.9345       11.5683       11.3797       11.1862       10.7937       9.84749       8.90654       7.95466       6.86490       5.90297       5.06722       4.13464       3.39531       2.69311       2.11398
  35   3 1456.6232    0.1385  0.1203  9.1570 -0.0068  0.0199   0.0071   0.0220    0.0233   0.0000   441.3130     -0.361600       19.3634       1.15830      -1.05227     -0.821372     -0.195824     -0.625742      -1.44540     -0.700740      0.155084      0.483417      0.810739     -0.454066     -0.573772    -0.0358352    -0.0145709     -0.352251      0.883861      0.875459      0.949787       1.30340       1.49476       1.21761       1.08457      0.956615       1.13379       1.39899      0.972811      0.746550      0.741356      0.867025      0.618742      0.332132      0.401765      0.363752
  35   4 1665.9309    0.2541  0.3220  9.2042 -0.0122  0.0187   0.0080   0.0322    0.0297   0.0000   440.9944      0.477083       18.8864     -0.182332      -4.15559     -0.531014      0.361246      -2.14711      0.646934      0.789112      -2.36748      -1.30949     -0.576255      0.314015      0.615659     -0.215739      0.211798     0.0563195      0.764528       1.03592       1.16496       1.17245       1.34363       1.47727       1.18052       1.23618       1.04634      0.990741       1.03341      0.773848      0.702942      0.592765      0.444399      0.421258      0.324540      0.223764
  35   5 1858.4376    0.4186  0.5371  9.3903 -0.0076  0.0183   0.0094   0.0372    0.0407   0.0000   441.3857     -0.194796       20.4184      0.284276      -2.22457      0.242813      -1.91815      0.829217      0.148079      0.206634       1.01750      -2.33097     -0.508761     -0.361849    -0.0553692      0.302343    -0.0852622     0.0451439      0.797436       1.09129       1.21837       1.37324       1.40706       1.46158       1.38425       1.27787       1.16966       1.11046      0.976442      0.894327      0.651904      0.668422      0.503385      0.411290      0.321594      0.248118
  35   6 2044.8652    0.6344  0.6451  9.8774 -0.0001  0.0180   0.0126   0.0416    0.0455   0.0000   441.1696       2.81687       19.9923       3.26167      -2.15701      0.749207       2.46921     -0.469256     0.0519452     -0.626871      0.341977      0.677567      0.556021      0.167920     -0.524565     -0.367323    -0.0835425      0.190336      0.870690       1.22724       1.39329       1.46454       1.55304       1.39807       1.36539       1.30549       1.14180       1.12468      0.998951      0.937187      0.766524      0.699925      0.539919      0.452646      0.346769      0.289112
  35   7 2226.4494    0.9724  1.0064 10.2837 -0.0021  0.0233   0.0160   0.0528    0.0609   0.0000   440.9442     -0.617547       20.7960       1.00493      -3.42778      0.746310      0.945611      -1.98619   -0.00847628      0.410487      -1.10299     -0.577587    -0.0184539     -0.231079    -0.0404581     -0.268683      0.195042     -0.566857       1.01317       1.35447       1.51006       1.56635       1.63906       1.62729       1.51484       1.51319       1.39177       1.31495       1.18665       1.00589      0.948266      0.772135      0.651890      0.512897      0.432777      0.328514
  35   8 2401.3378    1.3984  1.1114 11.0079  0.0008  0.0239   0.0222   0.0597    0.0634   0.0000   441.4227      0.851507       16.7858      0.980445      -2.02103    -0.0475918      0.822279      0.289712     -0.695808      0.400491      0.817389     -0.382255      -1.36941      0.408871       1.30936     -0.654092      0.753838     -0.728251       1.00661       1.44561       1.54610       1.70970       1.78386       1.67551       1.61618       1.53803       1.48014       1.34665       1.22173       1.04708      0.936668      0.802832      0.660378      0.553080      0.427869      0.337960
  35   9 2571.9054    1.9482  1.1656 11.7136 -0.0025  0.0229   0.0301   0.0608    0.0610   0.0000   439.2818       1.90494       15.8446      0.816673      -3.09509      -2.44009      -2.06916      0.216321       2.69138      -2.41313      0.323603      -2.71529      0.948102    0.00774727       1.19972      0.140076    -0.0258635     0.0418826       1.03689       1.41555       1.58355       1.68806       1.74306       1.75419       1.68206       1.67582       1.48925       1.34188       1.20330       1.04168      0.928909      0.781397      0.639336      0.512879      0.444411      0.339355
  35  10 2740.5946    2.5450  1.0504 12.2729 -0.0032  0.0221   0.0398   0.0530    0.0617   0.0000   440.6064       3.84863       16.5896       2.72678      -2.99085       1.44862       2.02298      -3.25617      -4.85528      0.308070      0.154113     -0.696955      0.638521     -0.496567     -0.421811     -0.491185      0.389055      0.253308      0.991251       1.41933       1.53734       1.64867       1.71261       1.69046       1.62433       1.57423       1.45847       1.32192       1.16953       1.03453      0.901625      0.800227      0.644256      0.533560      0.437512      0.335397
  35  11 2906.9579    3.4006  1.0109 12.7882 -0.0007  0.0208   0.0531   0.0523    0.0615   0.0000   439.5414       2.99627       16.3278       4.61976      -4.50135       1.83905     0.0277334     -0.404420    -0.0441496      -1.67861     -0.533555     -0.750785     0.0880164      -1.07879      -1.72379     0.0646162      0.306783     -0.312534      0.977597       1.34950       1.52443       1.61425       1.62885       1.65656       1.64177       1.52822       1.43074       1.32940       1.15676       1.03888      0.861715      0.692075      0.585642      0.465210      0.396262      0.301205
  35  12 3069.7379    3.7079  1.1193 13.1746 -0.0018  0.0229   0.0583   0.0573    0.0630   0.0000   439.2264       6.05350       18.4818       3.45007      -2.45448       2.60115     -0.433849    -0.0176406      -2.28624     -0.844858    -0.0404409      -1.47454      -3.40675     -0.300931     -0.122563     -0.418315      0.428885     -0.351027       1.02332       1.40995       1.55794       1.66711       1.71011       1.71201       1.65076       1.58628       1.51836       1.35062       1.26307       1.08664      0.950207      0.746624      0.620404      0.534988      0.430052      0.354135
  35  13 3229.2533    3.6054  1.4789 13.0226  0.0007  0.0259   0.0504   0.0712    0.0525   0.0000   439.6724       8.31414       14.0728      -1.53192     -0.406684      0.440830      -1.81896       1.46252      -2.80261      0.111690       1.70034      -2.42330      -1.17830      0.181333    -0.0293772       1.16297      0.331238     -0.903971       1.17698       1.64232       1.83677       1.93217       2.02498       1.98997       1.93242       1.78834       1.74309       1.55443       1.40918       1.20876       1.02998      0.894431      0.751598      0.617100      0.501954      0.395516
  35  14 3386.7801    3.0521  2.0543 12.6655 -0.0010  0.0317   0.0373   0.0881    0.0441   0.0000   441.0653       8.21285       12.5066       5.46624      0.304878      -2.01400      -2.59855      -1.42596       1.01487      -2.58293      -2.87187     -0.508538     -0.112234     -0.384787       1.07951      0.234935     0.0936072    -0.0471775       1.35788       1.81807       2.12209       2.19886       2.29632       2.23525       2.30000       2.16772       1.95354       1.89346       1.61207       1.43562       1.21961       1.08926      0.877758      0.709935      0.577554      0.451940
  35  15 3542.9565    2.4922  3.4003 11.9940 -0.0026  0.0420   0.0243   0.1171    0.0379   0.0000   438.9644       6.88669       14.7247       7.73807      -11.2190       5.50243      -4.04593      -1.34216      0.869621      0.543324      -5.74761      -3.03254       6.56386      -2.35678     -0.337040     -0.615819     0.0834563      0.794569       1.87805       2.50029       2.83750       2.98637       3.07305       3.10577       2.91902       2.86009       2.64803       2.47463       2.23228       1.94621       1.66742       1.43969       1.19574       1.00027      0.808402      0.626458
  35  16 3697.9189    1.9781  4.6507 11.6520  0.0006  0.0549   0.0177   0.1443    0.0295   0.0000   438.7083       11.2176       13.8006       3.87033       1.02552      -2.33136      0.831919      -7.62766       5.34864     -0.769768     -0.126531      -2.40103      -4.07283       1.22116      0.158395      0.312972      -1.14312      0.949177       2.44570       3.21753       3.56959       3.91758       3.96984       4.01588       3.91627       3.73691       3.42143       3.21771       2.85042       2.53376       2.18756       1.84843       1.56830       1.30265       1.00368      0.825854
  35  17 3852.2942    1.6465  6.8638 11.1011 -0.0005  0.0729   0.0126   0.1986    0.0274   0.0000   432.8184       6.24304       7.82396       7.74364      -2.61490       9.54369      -7.65269      -2.54298       10.0812       12.8134      -4.30123      -1.59421      -1.45126      -2.07022      0.289839      0.701291      -2.32936       1.08113       3.31997       4.34750       5.08449       5.26259       5.47183       5.48705       5.19441       5.05941       4.73868       4.40690       3.88858       3.41573       2.94638       2.49673       2.06409       1.71356       1.36096       1.09931
  35  18 4005.3486    1.3542  9.0773 10.7710 -0.0007  0.0956   0.0096   0.2597    0.0256   0.0000   442.3430       4.14897       26.0751      -4.11348      -1.05216      0.627630       1.13808      -11.5395      -1.29988       2.17996       7.70262      -5.74935      0.637133       3.61610      0.763655       2.11255     -0.813748       1.23573       4.32598       5.70772       6.30312       6.78127       7.01066       7.14018       6.77027       6.48603       6.08784       5.54750       5.03501       4.60764       3.79183       3.35789       2.72346       2.24649       1.84044       1.44810
  35  19 4157.8279    1.1128 11.4720 10.5036 -0.0012  0.1257   0.0071   0.3242    0.0230   0.0000   431.0598       14.3152      -8.44177       13.6585      -18.5684      -7.52767       7.86592      -9.35106      -4.40528      -5.24074       10.8983      -10.0627      -11.8696      -4.74678       5.97868      -3.21562      0.639645      -1.16244       5.46730       7.19264       8.38583       8.57931       9.34168       9.00198       8.81721       8.33504       7.82236       7.26162       6.54219       5.77875       4.94379       4.29202       3.56089       2.84285       2.36174       1.85226
  36   4 1681.9103    0.2824  0.3362  9.2403 -0.0010  0.0146   0.0079   0.0350    0.0305   0.0000   441.9223     -0.545724       19.8523      0.558649      -1.90744       1.89477      0.570314      0.693209     -0.456708     -0.388854    0.00705984     -0.335972     -0.411900      0.472093    -0.0744381    -0.0300347     -0.170901      0.318514      0.655926      0.878761      0.987749       1.11690       1.13003       1.10061       1.01953       1.03965      0.870619      0.872950      0.735778      0.702156      0.565062      0.509275      0.432842      0.392042      0.303193      0.233705
  36   5 1875.4629    0.4483  0.4438  9.6069 -0.0030  0.0151   0.0104   0.0346    0.0360   0.0000   440.1162      -2.22922       20.0878       1.21611      -3.20568       1.06980     -0.166390     -0.288836      0.197569      0.280279     -0.236005     -0.284955     -0.909392      0.362564       1.23199     -0.391895     -0.346306    -0.0216037      0.647540      0.838396       1.00551      0.996795       1.14610       1.03610       1.02617       1.01847      0.942154      0.928084      0.713284      0.677775      0.564053      0.481049      0.416097      0.339909      0.282655      0.227699
  36   6 2063.0941    0.6682  0.7772  9.8295 -0.0068  0.0206   0.0124   0.0479    0.0515   0.0000   440.9422     -0.891950       21.1363      -2.28506      -2.49463      -1.25021      0.440158     -0.348341       1.64459       2.28622      -2.61362      -3.37710       1.93623       2.03849     -0.964958     -0.650842      0.949073      0.440787      0.862213       1.26080       1.35652       1.47585       1.41346       1.56002       1.39668       1.42413       1.34506       1.13832       1.07624      0.934206      0.837056      0.690826      0.593750      0.458096      0.406433      0.316961
  36   7 2245.5409    1.0125  0.9797 10.5662 -0.0025  0.0220   0.0168   0.0544    0.0548   0.0000   441.8409      0.408816       19.8457       1.91654     -0.289659      0.649827       1.63149      -1.14320      -1.92238      0.506620       2.80209       1.12415     -0.382556     -0.638292       1.14768    0.00128430     -0.525037     -0.692653       1.05076       1.43666       1.67102       1.76477       1.91576       1.86726       1.85321       1.68359       1.50264       1.34553       1.22013       1.04945      0.931041      0.803324      0.666661      0.538488      0.413089      0.325068
  36   8 2421.1769    1.4349  1.1324 11.1188 -0.0049  0.0231   0.0225   0.0594    0.0644   0.0000   439.1354       1.96178       20.1523       1.86378      -2.27280     0.0668988      -2.62214      0.965683      -2.94736       1.44913      0.978191      -1.39776     -0.303806      -1.10871      0.171623      0.423332      0.797864      0.550578      0.977831       1.29396       1.47245       1.58238       1.64405       1.71927       1.62309       1.54484       1.37641       1.29794       1.20123       1.04457      0.875795      0.775062      0.625601      0.520248      0.432132      0.333821
  36   9 2592.7605    1.9468  1.1341 12.0564 -0.0036  0.0238   0.0322   0.0607    0.0577   0.0000   440.3131       3.15307       17.6626       1.74429     -0.685636       1.87421       1.96621      -2.79633     -0.895063     -0.217677       3.50678     -0.207894      -1.87296       1.51683     -0.169798      -1.00618     -0.211050     0.0469660       1.07483       1.41055       1.58216       1.64716       1.76783       1.69663       1.74402       1.67065       1.48450       1.38064       1.25917       1.08404      0.988188      0.819888      0.680066      0.561978      0.450339      0.363189
  36  10 2762.7847    2.6816  1.0678 12.3479 -0.0037  0.0206   0.0419   0.0562    0.0636   0.0000   440.4829       4.36477       17.2945      -1.64379     -0.944860       2.58019       2.43988    -0.0345487       2.83089      -3.82016      0.668686     -0.340336      0.776752      0.199732     -0.168660     -0.588726      0.406759      0.275323      0.913196       1.23818       1.37065       1.50018       1.55590       1.51525       1.49763       1.43166       1.32348       1.24473       1.08317      0.940602      0.833004      0.731367      0.636015      0.501500      0.397792      0.316838
  36  11 2930.3446    3.4478  0.9050 12.9842 -0.0010  0.0188   0.0553   0.0476    0.0560   0.0000   440.6777       5.72776       18.4567       1.82183      -5.40848       2.92446     -0.690972      -1.39566       1.91831     -0.807964       2.25603      0.725883      0.182641     -0.771664     -0.156660    -0.0292446      0.378096     -0.296244      0.865665       1.15445       1.25800       1.38613       1.35067       1.36911       1.24146       1.25715       1.21699       1.12644       1.01584      0.902726      0.782073      0.672158      0.563780      0.457992      0.383666      0.305299
  36  12 3094.3557    3.8313  1.1029 13.2677 -0.0011  0.0230   0.0596   0.0576    0.0611   0.0000   441.1225       6.19132       15.5417       1.48682     -0.690131      -4.29348     -0.983345     -0.971427       1.23722      -3.27221       3.74482    -0.0567655     -0.350417       1.16101       1.82250      0.579110     -0.528049      0.119577      0.938485       1.35319       1.51562       1.50380       1.64872       1.51438       1.62362       1.49871       1.39347       1.34758       1.13368       1.05632      0.860441      0.797890      0.644803      0.541717      0.422335      0.331958
  36  13 3255.2098    3.3904  1.4199 13.2701 -0.0043  0.0274   0.0502   0.0708    0.0490   0.0000   439.1379       3.99950       16.8057      -2.94843      -2.81439      -3.24076      -2.74660      0.488024      0.384608      -4.00643      -1.27781      -4.77431       2.07234      0.793504       1.75955     -0.322001      0.590370      0.919635       1.26952       1.75972       2.00466       2.01389       2.05081       2.10853       2.15434       2.04114       1.93665       1.73245       1.49816       1.29459       1.09134      0.940064      0.765383      0.657343      0.526665      0.421559
  36  14 3413.8166    2.9590  2.3214 12.5281 -0.0004  0.0345   0.0333   0.0890    0.0414   0.0000   440.0973       8.99966       16.4997       2.80474       2.74159      -2.44105      -3.02106      0.811784       1.57459       1.58511      -2.49824     -0.873831       1.07213       1.26553     -0.819975       1.45381     0.0988236     -0.790452       1.60366       2.23034       2.58616       2.57196       2.59196       2.46203       2.28234       2.21651       2.13159       2.04770       2.00059       1.81458       1.59654       1.35784       1.06667      0.893335      0.732315      0.587330
  36  15 3570.8005    2.3539  3.6435 12.0084 -0.0038  0.0464   0.0226   0.1183    0.0350   0.0000   436.5110       9.99948       10.7892       5.21957       2.29658     -0.545230       8.24911     -0.320729       3.28980    -0.0365833      -5.01877      -2.12788      0.946273      -2.49638       1.07845       2.60372      0.298324     -0.604815       1.99191       2.72754       3.12190       3.24183       3.32939       3.38017       3.24041       3.11785       2.85427       2.66789       2.47725       2.16702       1.89475       1.63155       1.35966       1.09596      0.923154      0.735391
  36  16 3726.6340    1.8719  5.1344 11.5809 -0.0007  0.0589   0.0160   0.1577    0.0281   0.0000   444.1909       12.1416       5.31358      -5.23775       1.71229       2.94355      -3.02236      -4.92173       5.53440      -3.56950      -6.04368       1.69041       2.86561      0.335003     -0.174358      -1.81436      -1.63736     -0.723455       2.56076       3.44228       3.94517       4.09920       4.26681       4.30067       4.12329       3.98579       3.72630       3.41975       3.12782       2.83260       2.32069       2.13707       1.70556       1.43008       1.18203      0.932827
  36  17 3881.5211    1.5668  7.4081 11.0924 -0.0010  0.0770   0.0116   0.2144    0.0263   0.0000   433.1090       6.76263       29.6147      0.715056      -10.9117       2.43393       3.81167       4.35649       12.0127      -13.7092       7.67355     -0.406697     -0.954166       4.36779     -0.786622      -4.20045      -3.46839      -2.25256       3.37006       4.35222       5.13982       5.27479       5.60222       5.46744       5.39263       5.20503       4.77466       4.46104       4.07175       3.60426       3.09642       2.63983       2.21381       1.81863       1.50748       1.20130
  36  19 4189.0104    1.0672 12.7421 10.5266 -0.0002  0.1372   0.0064   0.3591    0.0215   0.0000   433.8685       8.65478       2.30806       15.9879       23.8962      0.625434      -2.07262      -14.2807      -4.99527       14.0930      -3.10938       3.29176       4.07137      -3.30854       2.77871      -2.83752     0.0857973      -6.83150       5.74520       7.67641       8.92889       9.24923       9.77036       9.75292       9.42278       9.12833       8.62446       7.91955       7.07342       6.30114       5.45319       4.61841       3.94680       3.26786       2.61621       2.05720
  37   4 1697.5822    0.2695  0.3555  9.1735 -0.0052  0.0155   0.0076   0.0348    0.0293   0.0000   441.5042       1.53895       19.4200       1.02290      -1.85948    -0.0913286     0.0932221     -0.212491      -1.39246      0.271815      0.381469     -0.691863      0.216593      0.631383     -0.184977     -0.251168      0.378522    -0.0884503      0.759650      0.991451       1.15832       1.28715       1.26822       1.24375       1.18061       1.12814       1.13979      0.989802      0.887825      0.808710      0.779177      0.640265      0.562385      0.434285      0.337727      0.274437
  37   5 1892.2042    0.4708  0.6035  9.3047 -0.0018  0.0177   0.0095   0.0402    0.0417   0.0000   441.0057      0.269054       20.9453      -1.24930     -0.587352       2.06966       1.05646      -3.13234    -0.0605205      0.384973      0.502868     -0.228181      0.138762      0.824736    -0.0751904    -0.0581679     -0.213241      0.326503      0.767648      0.982194       1.09887       1.23147       1.23115       1.25724       1.13725       1.26388       1.12148      0.995447      0.891078      0.848963      0.708548      0.588716      0.476740      0.420504      0.348440      0.290372
  37   6 2081.1425    0.6806  0.7591  9.7996 -0.0071  0.0198   0.0126   0.0455    0.0491   0.0000   440.5443      -1.41695       19.3495       1.04278      -2.29607     -0.932376     -0.107850       1.75034       1.38397      -2.05112     -0.607497       1.50207     0.0149040      -1.92382      -1.46147     -0.228935     -0.746679      0.563742      0.810202       1.03614       1.32025       1.28395       1.44663       1.41139       1.33996       1.38770       1.23391       1.11684      0.975432      0.881013      0.807260      0.667254      0.517421      0.473617      0.374914      0.307562
  37   7 2264.3800    1.0128  0.9190 10.5581 -0.0041  0.0220   0.0173   0.0536    0.0515   0.0000   441.6997     -0.446252       17.8793       3.20281      -2.53686       1.84199       1.47982       1.91263     -0.386505      0.354402      -2.11155      0.389656      0.893622    -0.0893174      0.965198      -1.05599      0.218519     -0.362633      0.939839       1.30782       1.50921       1.54117       1.61198       1.56408       1.58533       1.59128       1.39497       1.32742       1.11375       1.01021      0.849304      0.745470      0.624836      0.534139      0.437974      0.330978
  37   8 2440.7186    1.5342  1.1604 11.2215  0.0015  0.0230   0.0236   0.0598    0.0571   0.0000   441.6306       3.61751       22.3720       3.02943      -2.60996       1.22923       1.40235       1.28778      -1.23397      -1.32503      0.328343      0.997067     -0.459396     -0.181937     -0.627510      0.368914      0.409926    -0.0779604      0.954703       1.28875       1.50433       1.51697       1.63331       1.57155       1.55792       1.49843       1.36218       1.33093       1.20231       1.03151      0.936384      0.797873      0.672478      0.563941      0.452517      0.371248
  37   9 2613.4292    2.1469  1.1771 11.7265 -0.0018  0.0229   0.0323   0.0592    0.0639   0.0000   439.1096       2.78163       21.8580       3.52841      -2.26106       1.08266      -2.32172      0.105979       1.47207      0.293113      0.212160       1.78324       1.23852      -1.99561      0.599807       1.21935      -1.05215    -0.0240050       1.00482       1.34212       1.45469       1.52316       1.69445       1.62843       1.64146       1.51898       1.44313       1.31541       1.20316       1.07939      0.914163      0.776014      0.691320      0.575908      0.469588      0.360828
  37  10 2784.6291    2.8440  1.0588 12.2992 -0.0059  0.0211   0.0440   0.0522    0.0633   0.0000   441.2568       3.65804       17.6013       1.61851      0.393972       1.73118      -6.12040      -1.66720       4.83859     -0.669928       1.30798      0.859517      -1.20068     -0.133792     -0.652837     -0.430484       1.23692    -0.0454351      0.931081       1.27246       1.44117       1.46522       1.50263       1.52737       1.48387       1.49684       1.36160       1.27531       1.10973      0.982107      0.874040      0.747339      0.615614      0.511915      0.439444      0.340940
  37  11 2953.4536    3.4002  1.1098 12.8870 -0.0004  0.0222   0.0520   0.0580    0.0574   0.0000   443.4344       3.06232       18.7579       3.22898      -2.57994      -2.07153      -1.18889      -1.07572      -1.64447      -1.79729       1.21916      -3.21604      -1.76150       2.21318     0.0947161     -0.874827     -0.676131    0.00553229      0.896698       1.23410       1.35582       1.47250       1.53710       1.47008       1.52981       1.39264       1.36362       1.24652       1.11656       1.01435      0.851955      0.737283      0.601937      0.520501      0.440944      0.327041
  37  12 3118.6919    3.6192  1.1997 13.0720 -0.0018  0.0234   0.0551   0.0604    0.0609   0.0000   440.3570       2.98938       19.4486       5.45996      -3.15440      0.455342      -1.75080      -1.02882      0.584710      -2.91706     -0.234480      -1.16114     -0.575390      -1.31255    -0.0890497     -0.124369     -0.400848    -0.0459917      0.988617       1.40319       1.53207       1.64634       1.70224       1.69293       1.65803       1.68513       1.53157       1.43017       1.23431       1.04014      0.915938      0.813630      0.674360      0.572174      0.473127      0.366637
  37  13 3280.7288    3.4068  1.5960 12.9775 -0.0014  0.0280   0.0461   0.0725    0.0459   0.0000   440.5237       5.71603       19.0103       3.22280       2.13241       2.74486      -1.51866      -3.87052      -1.33393     -0.506295      -2.62096      0.202434     -0.134624       1.51795     -0.962288     -0.477830      0.477316     -0.183542       1.18704       1.66231       1.82456       1.93676       2.04943       1.91978       1.95677       1.90503       1.77368       1.66222       1.48921       1.30093       1.12029      0.957954      0.813699      0.695445      0.553770      0.437269
  37  14 3440.5485    2.7580  2.3553 12.3893 -0.0008  0.0342   0.0313   0.0912    0.0378   0.0000   442.4974       11.0997       13.2875       3.26349       11.3522       3.57751     -0.946370      -5.03051      0.575598       1.03072       2.64941     0.0668166      -2.39336      -1.16759      0.739377      0.277414      0.789479     -0.399741       1.43173       1.93398       2.18746       2.39236       2.41913       2.42904       2.34762       2.28303       2.07448       1.98325       1.73395       1.61234       1.36920       1.21073       1.02274      0.861855      0.700120      0.567878
  37  15 3598.6256    2.3365  3.9955 11.7182 -0.0023  0.0471   0.0206   0.1220    0.0324   0.0000   443.8170       8.63725       15.5302       13.4231      -1.51284       3.26480       1.71264      -1.92963      -2.98544      -2.28747      -1.96460       3.66827     0.0637620      0.621638    -0.0668217      -1.92610      -2.78830     -0.535975       2.04012       2.85322       3.19431       3.43493       3.53001       3.55200       3.36550       3.34321       3.02947       2.89620       2.54650       2.26983       1.93967       1.66518       1.39290       1.15580      0.951596      0.764767
  37  16 3755.2784    1.8986  5.9798 11.1801 -0.0007  0.0618   0.0144   0.1696    0.0278   0.0000   436.9586       6.69011       14.9941       4.05408      -10.0892      -1.86269      -3.63910       1.08484      -1.14871       2.11017       1.41798      0.116981      -2.60826      0.901861     -0.932568      -4.02090      -2.15003      0.974857       2.67854       3.52063       3.99120       4.21736       4.47038       4.44438       4.28453       4.19239       3.95512       3.62709       3.25811       2.88250       2.51760       2.13583       1.81183       1.52054       1.23013       1.00660
  37  17 3910.8107    1.5542  8.2279 10.8303  0.0001  0.0823   0.0106   0.2200    0.0249   0.0000   429.2981       9.90246       11.6860       8.24564     -0.392851       8.42340       2.59772      -6.85494      -12.0728       3.37744    -0.0377841       1.82509       2.69292      -3.51822       4.46407      -2.28690     -0.797190      0.953642       3.49667       4.61401       5.20627       5.63884       5.80105       5.78582       5.75043       5.36697       5.08860       4.68509       4.31238       3.85983       3.36927       2.89601       2.41266       2.03435       1.64148       1.31280
  37  18 4065.4874    1.2355 10.2683 10.5598 -0.0015  0.1108   0.0080   0.2881    0.0232   0.0000   441.2706       8.99824      -5.09170       7.58482      -8.12004      -5.73148      -2.51099       7.53723       1.15779      -4.76696       7.35761     -0.896178      -4.68953       5.32073       4.51603       6.90307      -7.11580      -4.82260       4.53514       6.02215       6.99558       7.27194       7.71277       7.80262       7.54713       7.33536       6.73583       6.36456       5.62317       5.08369       4.35909       3.79062       3.13632       2.65172       2.15323       1.73676
  37  19 4219.2135    1.0292 12.7901 10.3176 -0.0012  0.1378   0.0060   0.3572    0.0209   0.0000   452.5752       8.91641       24.3659       7.10839      -27.8849       2.84622       18.2495       4.84918       5.11563      -6.88032       2.23888      -15.5650       7.81731       8.72438     -0.591854       8.94827       2.48568       1.22184       5.78740       7.52768       8.70615       9.14209       9.80093       9.74783       9.52822       8.90354       8.37881       7.86443       7.12834       6.43177       5.55882       4.80293       4.05554       3.34993       2.72315       2.18748
  38   3 1501.5562    0.1561  0.2691  8.9092 -0.0085  0.0179   0.0060   0.0398    0.0239   0.0000   440.6361      0.458049       21.9109       1.12197      -2.85456      0.457652       1.51911       1.90176      0.205949      -1.26954     -0.415585       1.60720      0.447103     -0.504718      0.316764      0.860723     -0.264912      0.171386      0.824059       1.02553       1.13724       1.15686       1.17469       1.30462       1.37549       1.20141       1.21937       1.00805      0.941352      0.792344      0.780829      0.743558      0.670763      0.512568      0.366423      0.278791
  38   5 1908.7713    0.5024  0.5856  9.2555 -0.0027  0.0201   0.0101   0.0389    0.0418   0.0000   440.1450     -0.259211       21.0848      0.118950    -0.0918998      0.875551      0.337159      0.407549       1.16866     -0.634097       1.32813       1.20176     -0.753462     0.0310916    -0.0573423      0.113874      0.401508     0.0564574       1.21948       1.50120       2.02219       1.72683       1.69783       1.46921       1.19026       1.16820       1.32713       1.16033       1.38347       1.18677       1.21969       1.01787      0.839820      0.694599      0.524653      0.464745
  38   6 2098.9784    0.7191  0.8327  9.7813  0.0005  0.0189   0.0125   0.0489    0.0482   0.0000   441.7978     -0.314955       21.0433     -0.488204     -0.172882     -0.750697     -0.948544      0.706021     -0.784217      -2.33345      -1.01288      0.280660      0.836663      -1.10039      0.403042     -0.447209      0.520736      0.261358      0.847862       1.06869       1.16533       1.28927       1.33360       1.35539       1.29221       1.25599       1.16029       1.07223      0.956936      0.867821      0.820331      0.704621      0.614406      0.511156      0.405708      0.327171
  38   7 2282.9313    1.1216  0.9290 10.3940 -0.0005  0.0205   0.0178   0.0489    0.0547   0.0000   441.4052       1.81594       20.1828       1.70681     -0.921765      -2.99319      0.622634      -3.92208      0.573320      -1.90802      0.416053      0.997967      0.157574   -0.00685299     -0.222530     -0.408935   -0.00116403      0.219515      0.901052       1.17628       1.40314       1.53560       1.62287       1.55780       1.52705       1.53400       1.39830       1.25026       1.13528      0.923525      0.841323      0.705960      0.583928      0.511768      0.413410      0.307644
  38   8 2460.0415    1.5818  1.1394 11.0901 -0.0013  0.0225   0.0239   0.0594    0.0595   0.0000   441.3762       2.21186       19.9836       1.07936      -4.43114      -1.63883     -0.201172      -1.15762       1.51154      0.968455     -0.495600      -2.71333      0.146272       1.54222     -0.340158     -0.466170      0.342537      0.736392       1.02042       1.39299       1.53604       1.59864       1.61729       1.47391       1.41565       1.40530       1.36688       1.33126       1.25806       1.13175       1.02058      0.864933      0.705930      0.615800      0.498219      0.387347
  38   9 2633.8237    2.0924  1.1919 11.8209 -0.0017  0.0234   0.0320   0.0614    0.0580   0.0000   439.6953       2.87169       20.9548     -0.924710      -6.96955      0.467289      0.165388      -1.37435       2.20170      -1.26906      0.702904     0.0836166     -0.747408     -0.635022     -0.540574       1.02711     -0.327632     -0.702299      0.967697       1.32069       1.44273       1.49375       1.60852       1.58814       1.54797       1.49678       1.39551       1.34295       1.21820       1.10100      0.934436      0.878042      0.705590      0.602084      0.484250      0.406075
  38  10 2806.1685    2.8476  1.0868 12.2810 -0.0033  0.0207   0.0429   0.0568    0.0594   0.0000   440.6044       1.83320       17.2308       2.28198      -2.23782      0.634707      -1.94043      0.169558      -1.61874      -3.05677      0.986161      -1.70413     -0.623727      -1.29223     -0.832553       1.26344      0.457836     -0.375994      0.880096       1.19414       1.31374       1.36560       1.43562       1.40484       1.42391       1.31371       1.23992       1.22300       1.10144      0.997900      0.855230      0.751994      0.613070      0.512822      0.414094      0.357766
  38  11 2976.0075    3.5565  0.8909 13.0266 -0.0064  0.0189   0.0594   0.0498    0.0520   0.0000   440.2366       6.11515       17.7242       3.69304     -0.704926       1.20253       1.11222     0.0695588     -0.177233     -0.982807      -1.54235       2.36910      0.376719     -0.730544     -0.520377     -0.447252      -1.49738      0.307303      0.886111       1.17457       1.29550       1.27723       1.30472       1.28265       1.38817       1.34940       1.26012       1.19417       1.03297      0.902394      0.760187      0.673251      0.587507      0.477692      0.397946      0.325935
  38  12 3142.4210    3.7785  1.1824 13.1368  0.0005  0.0230   0.0570   0.0619    0.0559   0.0000   439.8704       7.67212       16.0957      0.768015      -4.56147       4.37556      -2.04991      -3.05667       2.29361     -0.185165     -0.220008     0.0853364      -2.22165      0.348915     -0.810442      0.377265     -0.210783     -0.998401       1.01820       1.41923       1.52314       1.66844       1.74919       1.76554       1.79474       1.73999       1.58998       1.41300       1.27579       1.11544      0.948876      0.800282      0.674702      0.550224      0.460212      0.376637
  38  13 3305.8530    3.3477  1.7659 12.6765 -0.0048  0.0283   0.0421   0.0774    0.0443   0.0000   438.3155       6.72209       14.0242       3.17446     -0.146315     -0.147669       1.50612      -1.79445      0.457797      -7.90679      -1.15087       2.00795      -3.15572    -0.0950743       1.08214      -1.50771      -1.67599     0.0955025       1.14620       1.63631       1.77645       1.93014       1.98900       1.95857       1.95109       1.85675       1.72199       1.66744       1.51933       1.29289       1.20726      0.987142      0.838590      0.738454      0.585423      0.481127
  38  14 3466.8314    2.7453  2.9452 12.0701 -0.0006  0.0377   0.0269   0.0961    0.0341   0.0000   440.5613       8.80520       13.5819       5.95264       2.42183     -0.278598      -4.82815       1.76268       2.73001      -1.72180     -0.342087      -2.33717     -0.224761      -1.91917      -1.60780      0.839826      -1.72226      0.858625       1.61954       2.07106       2.35475       2.54967       2.59844       2.59103       2.60472       2.47005       2.32080       2.11171       1.98944       1.78850       1.54957       1.33169       1.13167      0.966389      0.766581      0.637208
  38  15 3625.9652    2.1773  4.2828 11.5692 -0.0009  0.0493   0.0190   0.1301    0.0301   0.0000   437.5790       5.17801       11.4089       3.67106      0.952390       8.23089     -0.917667       3.13876       5.92803     -0.506146      -1.18889       3.01633      -2.97709      -4.31278      0.426079       1.06133      -1.35258      0.315971       2.07367       2.72158       3.12299       3.17377       3.38914       3.44202       3.37563       3.20488       3.05239       2.74743       2.57874       2.28574       2.02943       1.77899       1.48386       1.25286       1.04165      0.840344
  38  16 3783.4458    1.8671  6.3253 11.0356 -0.0029  0.0656   0.0134   0.1704    0.0262   0.0000   440.9695       3.96634       16.1107       3.61363       7.18902      0.140997       10.7368       2.54961      -2.15510       1.96148      -3.88528      -10.7128       3.60375      -6.97391      -3.68642     -0.307381       1.61113     -0.533000       2.66830       3.52622       4.06536       4.35417       4.52979       4.62514       4.47765       4.34810       4.15428       3.75274       3.34655       3.02014       2.59306       2.23944       1.91892       1.60741       1.28358       1.04288
  38  17 3939.8684    1.4844  8.5678 10.7005 -0.0001  0.0877   0.0098   0.2328    0.0237   0.0000   441.4073       7.84976       14.4183       14.6799       1.08986      -1.28522      -3.34017      -10.7511      -1.49281       6.39240       2.09543      -7.90275      -6.62186       1.45613       4.25377      -2.16745      -1.52474     -0.932954       3.53447       4.67303       5.45873       5.61748       5.99551       6.06254       5.90146       5.70239       5.36408       4.90666       4.49945       4.04377       3.54403       2.98060       2.61130       2.14944       1.75131       1.41120
  38  18 4095.1806    1.2199 11.2861 10.3967 -0.0014  0.1161   0.0069   0.3044    0.0214   0.0000   429.9191       17.6203       24.7281       12.5459       15.3285      -10.8949      -29.0895      -10.3620       12.0120       20.5362      -5.76384      -5.49116       4.95186      -1.90685       1.00777       4.10043       6.96467       1.27753       4.73066       6.12948       7.14952       7.46129       7.88652       7.85715       7.84059       7.49033       7.05118       6.59961       5.98797       5.31430       4.72151       3.95777       3.44028       2.90144       2.34922       1.91998
  38  19 4249.4435    1.0083 14.0019 10.1669  0.0007  0.1484   0.0054   0.3790    0.0191   0.0000   428.0932       2.75523       38.1349      -6.08846       6.64044      -16.5484      -32.3975     -0.349991       18.3750      -5.68109       2.90949      -3.94594      -11.6494      -2.75362       13.8790      -2.46578      -8.18698     -0.218429       5.99444       7.76553       9.21061       9.75716       10.1011       10.2835       10.1216       9.69223       9.20938       8.42129       7.58514       6.81376       5.97567       5.14420       4.33010       3.68988       2.89434       2.40770
  39   4 1728.2427    0.3164  0.3545  9.2715 -0.0053  0.0131   0.0081   0.0330    0.0303   0.0000   440.7500      0.997873       20.6847     -0.500935      -2.60813      -1.53003      0.527186      0.781674     -0.608620      -1.69923     -0.102630      0.928032      0.184545     -0.254629     -0.121864      0.356028      0.482856      0.180372      0.515937      0.675690      0.783848      0.821004      0.880601      0.866304      0.853617      0.820459      0.772835      0.749881      0.683041      0.579666      0.517951      0.463813      0.374407      0.332058      0.250281      0.218217
  39   5 1925.1798    0.5309  0.5728  9.4919 -0.0050  0.0174   0.0103   0.0370    0.0413   0.0000   442.2982     -0.964776       20.4365      -1.60724      -3.35849      0.952465       1.69311      0.337120      0.883561      -1.85973      0.806511      0.500889      -1.06988      0.121110      0.113553      0.381060      0.128720      0.498595      0.707573       1.06946       1.24811       1.41449       1.48250       1.50564       1.48032       1.39702       1.27958       1.20054       1.04735      0.871166      0.774007      0.635637      0.490853      0.415267      0.351112      0.252956
  39   6 2116.5973    0.7498  0.8222  9.9051 -0.0003  0.0188   0.0126   0.0465    0.0494   0.0000   441.6895       1.69161       22.6923      0.505662      -1.99117      0.361159     0.0211579      -1.28302      0.207108      0.460291      0.277294      0.670659     -0.433314      0.109664      0.620084     -0.234796     -0.532317     -0.300828      0.740260      0.975595       1.15535       1.21898       1.32235       1.25189       1.27697       1.27044       1.11822       1.07455      0.959497      0.887324      0.730778      0.605689      0.581209      0.467248      0.360423      0.297117
  39   7 2301.2615    1.1498  1.0229 10.7375 -0.0032  0.0206   0.0181   0.0551    0.0541   0.0000   438.2656       1.07082       20.1265       1.73663      -2.70816      0.896326       1.19533      -1.96667     -0.157958      -2.19448      -2.09729      -1.14614    -0.0106315      0.167846      0.405933     -0.487525      0.321511      0.334984      0.842445       1.08457       1.26750       1.39522       1.40566       1.44482       1.41090       1.35154       1.31293       1.13589       1.02361      0.941371      0.865910      0.724538      0.648662      0.554344      0.446229      0.338265
  39   8 2479.1020    1.6542  1.2191 11.2402 -0.0011  0.0229   0.0238   0.0591    0.0598   0.0000   440.8301      0.764829       17.8320       1.73154    -0.0718091      -1.79050     -0.983553      -2.15378      -1.08989      -1.61784      -1.21384     -0.452169     -0.494996      0.698545     -0.132227    0.00429753     -0.628278      0.138982      0.936968       1.28396       1.50127       1.59733       1.68250       1.70942       1.66649       1.57191       1.48033       1.34674       1.22036       1.05299      0.943768      0.831583      0.701934      0.583959      0.482501      0.375478
  39   9 2653.9152    2.2145  1.1198 11.9732 -0.0005  0.0211   0.0325   0.0571    0.0567   0.0000   441.3660       3.92068       16.8046      0.543604       1.59756       2.55903      -1.23892      -1.29629       2.94948    -0.0793972      0.383611      -1.34813     -0.168698     -0.229073     -0.945978    -0.0448106      0.399835      0.105431      0.847250       1.15892       1.27054       1.31911       1.39528       1.39547       1.41405       1.36924       1.31344       1.15371       1.08762      0.955471      0.827958      0.744659      0.622655      0.511125      0.442380      0.352180
  39  10 2827.3793    3.1452  1.0624 12.4306 -0.0047  0.0199   0.0456   0.0511    0.0629   0.0000   440.7806       4.34706       21.1289      0.698591      -2.37358     -0.841508       1.75048      -3.29233     -0.193323     -0.776588       2.54669      -1.14427      0.810750       1.85349      0.158721     -0.999332     -0.785657     0.0480312      0.861847       1.12590       1.23577       1.33459       1.39954       1.37483       1.35723       1.24661       1.18345       1.17869       1.05611      0.915659      0.841893      0.741415      0.623841      0.525142      0.447515      0.358115
  39  11 2998.2532    3.6246  1.0508 12.9911  0.0021  0.0205   0.0542   0.0524    0.0591   0.0000   442.7441       3.00411       19.5267       2.68500      -1.45435      0.567897      0.778256     -0.612055      -1.07250       1.55815     -0.199162      -1.63783      0.861023      0.985105      0.173466      0.118029     -0.481176      0.369285      0.873274       1.21627       1.38870       1.48349       1.57717       1.57583       1.47454       1.49087       1.36760       1.26915       1.15083      0.996147      0.860680      0.738908      0.614293      0.528153      0.435984      0.366104
  39  12 3165.8346    3.8639  1.3243 13.0551  0.0004  0.0238   0.0521   0.0592    0.0529   0.0000   440.7540       4.52773       17.4189       3.99281      -1.80897      0.790159      -2.22556     -0.268259     -0.442339       1.29723      -1.03059     -0.568890      -1.63251       1.56027     -0.537490      0.581421      0.360540     -0.428142      0.993962       1.35305       1.54058       1.66055       1.78916       1.81224       1.77782       1.66620       1.51658       1.39559       1.30800       1.11309       1.00582      0.866131      0.687887      0.591359      0.494926      0.391317
  39  13 3330.5025    3.3244  1.7461 12.9518  0.0012  0.0288   0.0426   0.0752    0.0443   0.0000   440.1765       10.4581       15.7857       2.25578     -0.911797       2.97882       2.48055    -0.0269727       1.27899      -1.34186     -0.440418     -0.288687      -3.14892      0.436184      -1.11622     -0.954193      0.492691     -0.159837       1.19366       1.60059       1.77796       1.96653       2.00901       1.96893       1.84912       1.90160       1.76525       1.61788       1.51106       1.31179       1.21760       1.06394      0.883282      0.759547      0.640559      0.515441
  39  14 3492.7954    2.7031  2.9604 12.2431 -0.0008  0.0371   0.0261   0.1013    0.0335   0.0000   443.7179       5.22180       8.55543       2.84687       1.19409     -0.643574      -3.85360       3.87659       1.88697      -4.55482       3.64233      0.958740      0.462911      -1.91249      -1.73434     -0.800941      -1.02820      0.146427       1.43505       1.94822       2.21300       2.29987       2.46082       2.48671       2.38685       2.40394       2.20148       2.05399       1.88768       1.63633       1.48192       1.27900       1.10974      0.914280      0.755853      0.607531
  39  15 3653.0253    2.1662  4.7182 11.6203  0.0002  0.0511   0.0175   0.1362    0.0285   0.0000   438.5940       12.6400       24.4494      -3.44685      -4.89841       2.35283     -0.293943      -5.32117      -1.26064      -1.61381      -2.00109      -4.10023     -0.893041       2.83310     -0.755271      -3.02807     -0.267176     -0.230784       2.06334       2.80508       3.09586       3.31538       3.50379       3.49914       3.41406       3.30048       3.07827       2.88918       2.66526       2.37103       2.13281       1.81328       1.56399       1.29493       1.08499      0.888456
  39  16 3811.2871    1.7264  6.6800 11.1630 -0.0012  0.0685   0.0123   0.1809    0.0252   0.0000   439.2335       16.5738       12.1337      -1.99785      -18.9798       3.91441       1.75634       2.01004      0.873030      0.272472     -0.244747       6.88147      -5.08869      -3.97119      -1.03487       4.52790       1.48783      0.646635       2.77324       3.63105       4.17191       4.46222       4.64799       4.71988       4.63217       4.46399       4.16625       3.86334       3.52553       3.10062       2.86100       2.45209       2.11399       1.77432       1.49944       1.20273
  39  17 3968.3185    1.4302  9.0004 10.8542 -0.0007  0.0922   0.0090   0.2460    0.0223   0.0000   443.4407       4.06060       24.5025       1.48861       5.79423       14.8574       8.01559      -7.96830       10.0796      -9.61141      -5.75673      -2.87836      0.457864     -0.999085       1.10724      0.828365       3.01838      0.760868       3.63347       4.82263       5.55864       5.82863       6.24824       6.22043       6.00162       5.94021       5.45786       5.13226       4.74241       4.24848       3.74727       3.24403       2.74955       2.31921       1.90358       1.54246
  40   4 1743.2657    0.3188  0.4143  9.3739 -0.0046  0.0159   0.0079   0.0344    0.0316   0.0000   441.6749     -0.368939       21.5053     -0.118319      -1.79311       1.82213     -0.310797       1.04911     -0.278798      0.308398     -0.590086      0.207599     -0.254239      -1.03502      0.643587     0.0160417      0.414063     -0.418355      0.584767      0.801917      0.929315      0.912643       1.04417       1.03720       1.02577       1.00361      0.899853      0.896226      0.745315      0.705846      0.609065      0.538171      0.465326      0.381315      0.311270      0.252576
  40   5 1941.4191    0.5537  0.6709  9.5643 -0.0014  0.0184   0.0102   0.0398    0.0449   0.0000   441.5457     -0.271032       22.7766     -0.415776      -3.26899     -0.235543      0.477912       1.38773      0.866443      -1.20834      -1.42013      -1.01626    -0.0255119     -0.302304      -1.06497    -0.0241607      0.174097     0.0369845      0.711889      0.979905       1.05611       1.05757       1.20763       1.19028       1.18732       1.20213       1.09820      0.979553      0.875656      0.803304      0.694484      0.630512      0.513522      0.432202      0.354743      0.307083
  40   6 2133.9918    0.8237  0.6988 10.2870 -0.0014  0.0166   0.0145   0.0404    0.0452   0.0000   441.4280      -1.89916       20.4352       2.69098      -1.64444     -0.167193      -1.75352      0.990106      -1.68908     -0.496993      -1.15364     -0.942484      -1.51382     -0.307127     0.0946396      -1.38844      0.368912     -0.293225      0.687838      0.924050       1.03074       1.10312       1.15041       1.19492       1.17926       1.11234       1.06764      0.988279      0.889948      0.753740      0.680303      0.599004      0.511807      0.440298      0.365480      0.293537
  40   7 2319.3566    1.1930  1.0542 10.9020 -0.0046  0.0213   0.0185   0.0572    0.0546   0.0000   441.9778     -0.862600       18.9773     -0.840118      0.272939      0.193618       1.43866       3.32965       3.25065      -4.04078       1.67875       1.13639      0.946519      -1.04831     -0.864507     -0.899930     0.0334823     -0.500667      0.851933       1.22570       1.31362       1.38976       1.48601       1.46472       1.53993       1.39959       1.36374       1.20130       1.14670      0.994775      0.923713      0.746195      0.681248      0.551150      0.446725      0.375523
  40   8 2497.9662    1.7787  1.1791 11.4798 -0.0009  0.0235   0.0258   0.0562    0.0629   0.0000   441.3788       2.04446       22.2008       3.01615      -5.37025    -0.0906787       1.56456      -1.63458       2.10817     -0.814357       2.08522    -0.0946930      -1.01161     -0.979690       1.36576     -0.134999      0.723939      0.575361       1.03723       1.45916       1.68617       1.94465       2.08189       2.06750       1.99586       1.89632       1.73705       1.58425       1.38634       1.19639       1.03753      0.866547      0.743037      0.605840      0.526031      0.400208
  40   9 2673.8067    2.4409  1.1613 12.0733 -0.0008  0.0214   0.0346   0.0557    0.0623   0.0000   440.8336       4.02636       19.0499      -1.80000      0.907742      0.277633     -0.949981     -0.353334       1.27619      0.167246     0.0974582      -2.48998      0.127710      0.305880     -0.941729    0.00741823      0.402186      0.822709      0.913490       1.25212       1.35528       1.48155       1.55316       1.53436       1.44130       1.34274       1.29190       1.19838       1.18251       1.00875      0.929622      0.841143      0.707083      0.601187      0.493517      0.411106
  40  10 2848.3409    3.2058  1.0049 12.6954 -0.0007  0.0198   0.0466   0.0483    0.0592   0.0000   440.3349       5.70062       19.3096       3.38452      -4.20500     -0.803068     0.0841778     -0.951821     -0.519532     0.0651913     -0.328874      0.240359    -0.0882855     -0.276637      0.549864     -0.580809      0.504097    -0.0919619      0.871551       1.19627       1.26587       1.38380       1.33790       1.30924       1.25148       1.26107       1.22293       1.19065       1.08715      0.996187      0.873849      0.737123      0.630628      0.523357      0.469893      0.369566
  40  11 3020.1738    3.6554  1.1727 13.2476 -0.0003  0.0218   0.0535   0.0572    0.0567   0.0000   443.8054       5.01362       18.8786       1.02459      -2.09533       2.93554    -0.0928894     0.0936100       3.27215      -1.80906     -0.553487      -1.33254      -1.10986     -0.360637    -0.0599444       1.10126      0.545489     -0.393018      0.901590       1.22468       1.38271       1.50076       1.57359       1.53609       1.46128       1.45429       1.35231       1.25734       1.13561       1.06465       1.00780      0.859114      0.720417      0.604149      0.495727      0.401393
  40  12 3188.9093    3.7303  1.3358 13.3555 -0.0033  0.0238   0.0513   0.0629    0.0483   0.0000   442.2141       4.13059       18.4009       5.00916      -1.05307      0.218450      0.484887     -0.572905      0.111090    -0.0605546      -1.49322      -2.46285     -0.508686     -0.155116     -0.308709      -2.02396     -0.890748     -0.464739      0.927261       1.28409       1.44769       1.52508       1.61616       1.66147       1.57681       1.50059       1.44389       1.31454       1.24386       1.08136       1.01636      0.854975      0.737130      0.608682      0.508287      0.420353
  40  13 3354.7825    3.1984  1.9763 12.8075 -0.0016  0.0295   0.0373   0.0797    0.0418   0.0000   439.3689       4.48465       15.8780       3.05726     -0.576282     0.0277873     -0.401989       1.40826       1.41273     -0.903612      -1.83063       2.99057     -0.411890      -2.36862       1.25967      0.372241       1.51463      0.103908       1.10965       1.52854       1.71526       1.79328       1.90236       1.96993       1.90958       1.90752       1.77016       1.63349       1.48853       1.31415       1.13786       1.04411      0.851505      0.755870      0.600152      0.494292
  40  14 3518.3542    2.5388  3.3949 12.1522 -0.0001  0.0400   0.0225   0.1066    0.0305   0.0000   438.5401       4.65113       12.4044       7.36767       2.33540      -8.94474     -0.233930       3.13658      0.731723      -6.07540      -1.77192       1.78188       5.02010      -1.60001     -0.143420      -1.17391      0.465456      0.835404       1.55873       2.10647       2.39518       2.63861       2.74709       2.78055       2.75625       2.62062       2.44358       2.27382       2.05865       1.85087       1.62843       1.41343       1.23604       1.01727      0.837598      0.688967
  40  15 3679.6259    2.0767  5.1085 11.6794 -0.0005  0.0547   0.0162   0.1421    0.0262   0.0000   440.2673       13.4377       17.9594      -4.11221       2.21652     -0.819437      -5.27883      -2.75214       4.88572     -0.155588      -2.85735      0.313402      -4.49041      -1.58227      0.121058       1.13867       1.71128     -0.585746       2.12771       2.77800       3.18836       3.48028       3.54656       3.63816       3.53482       3.44521       3.18634       3.00364       2.82586       2.49758       2.22428       1.91994       1.67602       1.39046       1.15224      0.965477
  40  16 3839.0013    1.6893  7.3909 11.2157  0.0002  0.0739   0.0114   0.1943    0.0237   0.0000   444.5929       11.5966       17.3452       16.5095       6.86402     -0.755628       3.89169      -1.79860      0.150485     0.0172329      -4.14108      -7.06891      0.593966      0.637882       2.53477      -2.84760      -3.48856      0.701633       2.83332       3.77915       4.37901       4.64227       4.98494       4.98794       4.84890       4.81822       4.45011       4.08419       3.77730       3.32026       3.00484       2.61127       2.24024       1.87894       1.53159       1.25670
  40  17 3996.8639    1.4069  9.9907 10.9125 -0.0003  0.0980   0.0083   0.2625    0.0214   0.0000   444.5389       14.6050       13.2848       2.76873       8.27467      -11.6969      -5.93075       17.9134       7.23017      0.314031       3.11237       1.77019       3.16806       9.08167       4.25147       1.32765      -2.78794       4.10135       3.76390       5.12777       5.85766       6.28768       6.39163       6.53629       6.39189       6.23696       5.86484       5.50383       5.08121       4.50735       4.08505       3.53438       3.04319       2.49571       2.09186       1.73491
  40  18 4153.6027    1.1259 12.2764 10.6121 -0.0004  0.1293   0.0062   0.3304    0.0202   0.0000   434.7904       15.9234       15.5388      -11.4886      -8.59629      -10.3339      -18.1454      -12.3108      -3.98145      -7.13844       6.32880      -3.65900       2.96213      -5.18598       5.36312      -1.34923       2.16101      -1.58057       4.82706       6.58755       7.59840       7.99261       8.60721       8.48789       8.48984       8.15551       7.61205       7.18952       6.48662       5.95108       5.23473       4.56264       3.90604       3.29345       2.71794       2.17922
  41   4 1758.0462    0.3613  0.3576  9.5045 -0.0015  0.0155   0.0085   0.0290    0.0304   0.0000   441.0605      -1.12503       19.9716     -0.936986      -2.67901     -0.903837      0.426590     -0.402718      -1.30345      -1.06307     -0.301235     -0.737754     -0.546215     -0.223029     -0.101002     -0.435195     -0.333953      0.128626      0.604871      0.995089       1.03133       1.31430       1.27090       1.36219       1.18957       1.24490       1.08163       1.04171      0.807977      0.745191      0.635251      0.550686      0.422588      0.363681      0.316640      0.252846
  41   5 1957.4580    0.5517  0.6199  9.9431 -0.0020  0.0165   0.0103   0.0405    0.0388   0.0000   440.5504       1.49680       21.2534       1.07349      -3.60008      -2.56123      0.737510       2.30527     -0.546845     -0.528064     -0.326394     -0.762576     -0.330027      0.116393    0.00485039      0.244004      0.157978    -0.0706743      0.698152      0.936339       1.09682       1.12848       1.12344       1.15190       1.09505       1.04183      0.967737      0.913982      0.918244      0.859734      0.800034      0.721954      0.598971      0.492646      0.397204      0.320319
  41   6 2151.1465    0.8370  0.7548 10.4714 -0.0032  0.0176   0.0141   0.0434    0.0450   0.0000   440.7450     -0.416126       19.5904      0.276916      -1.14919      -1.74447       3.42744      -1.41748     -0.231616     -0.549401       1.53401     -0.532559      0.854529     -0.574355     -0.679013     -0.195198      0.215627     0.0261546      0.676314      0.963794       1.06433       1.17404       1.22670       1.33011       1.19435       1.20318       1.05540       1.03431      0.928398      0.804905      0.714700      0.621250      0.533432      0.435209      0.377653      0.300606
  41   7 2337.1727    1.2817  1.0147 11.1620  0.0003  0.0208   0.0196   0.0503    0.0506   0.0000   440.6635       1.71296       20.2989       1.23830      -2.59813       3.80949      -1.27909    -0.0800695      0.184999       1.83050       1.67415      0.136378      -1.72696      0.131148     -0.971617     -0.134361     -0.727206       1.11872      0.840361       1.14082       1.23528       1.26223       1.40156       1.38844       1.37050       1.24219       1.13051       1.12089       1.06467      0.958959      0.918916      0.810163      0.720836      0.609394      0.537629      0.454122
  41   8 2516.5873    1.7653  1.1504 11.8765 -0.0028  0.0217   0.0266   0.0585    0.0544   0.0000   441.4729       3.95760       21.4431       2.10934   -0.00505353       1.61111     -0.841731      0.303266     -0.435735      0.109683      0.323062     -0.998374      0.784876       1.36706     -0.232858     -0.669964      0.116724       1.76035      0.852657       1.21954       1.34660       1.52033       1.59289       1.59749       1.55225       1.46556       1.43323       1.25036       1.19635       1.05100      0.944895      0.787843      0.715675      0.582624      0.472175      0.393781
  41   9 2693.5407    2.4607  1.1933 12.2149 -0.0011  0.0215   0.0343   0.0560    0.0634   0.0000   439.6799       2.16218       22.3630       1.00257      0.173386       2.63398      -1.98337     -0.563682       1.12309       1.33979      0.277867      0.196651     -0.379346      -1.86865     -0.617856     -0.547164      0.397740     -0.535290      0.863433       1.17889       1.30700       1.34684       1.42446       1.49142       1.49328       1.47278       1.34908       1.22794       1.14584      0.976335      0.900269      0.769020      0.668287      0.560648      0.460666      0.389008
  41  10 2869.0223    3.2049  0.9568 12.9148 -0.0037  0.0181   0.0481   0.0474    0.0556   0.0000   440.7419       3.86916       19.0566       1.14703      -2.71052       1.94410       2.28851      -2.40345      0.309240     -0.115899     -0.140346      -1.10913    -0.0546979     0.0860342     -0.747567     -0.568630      -1.41237    -0.0360196      0.709401      0.980160       1.02072       1.11436       1.20688       1.21870       1.20562       1.13530       1.06625       1.00364      0.946674      0.834944      0.726774      0.665689      0.569644      0.478925      0.423960      0.337875
  41  11 3041.7649    3.7700  1.0271 13.4700 -0.0043  0.0202   0.0562   0.0507    0.0552   0.0000   440.7400       3.97103       18.8891       1.72883     -0.269282      -2.61331      -2.84977       2.03117      -1.28017      -2.44371      0.427923     0.0929616      0.565767      0.398827     -0.670374      0.391212     -0.890812      0.217134      0.794038       1.06227       1.20982       1.23205       1.34469       1.33805       1.32118       1.29220       1.18531       1.09309      0.998678      0.917791      0.885644      0.784304      0.684035      0.578600      0.493925      0.400875
  41  12 3211.4836    3.7017  1.4513 13.3083 -0.0006  0.0258   0.0487   0.0635    0.0513   0.0000   443.1070       2.94863       20.0865       3.73540       1.33415     -0.215849       3.11732      -1.36201      0.334882      -1.47856       1.92077      -1.22232     -0.588801     0.0584459      -1.42321     -0.370136      -1.03862      0.485944       1.03254       1.42716       1.65344       1.78461       1.77658       1.83538       1.75712       1.73124       1.63631       1.49274       1.36876       1.26228       1.04974      0.935662      0.790916      0.683540      0.567309      0.467479
  41  13 3378.6357    3.0881  2.1625 12.9978 -0.0003  0.0319   0.0350   0.0844    0.0371   0.0000   443.7707       5.90414       14.9309       1.87023       1.75005      -2.59331      0.931207      -4.53150    -0.0395275      -3.84244       3.09355      -2.25760       1.60114      0.401359      0.290145    -0.0654641      0.773395      -1.23412       1.20453       1.69669       1.93696       2.06945       2.26685       2.21344       2.19237       2.09355       1.94427       1.83191       1.65058       1.51183       1.32011       1.14605      0.985587      0.820278      0.678532      0.575279
  41  14 3543.4788    2.5368  3.6274 12.3379 -0.0035  0.0410   0.0217   0.1113    0.0274   0.0000   438.8947       10.3937       13.3818       7.11730      -3.94281      -2.53202     -0.826397       2.41169       4.38980     -0.746641       3.34750      0.879114       3.83423      -1.73477       1.25711     -0.672659      0.612772      0.955165       1.61424       2.14554       2.46307       2.59641       2.78883       2.71851       2.64035       2.57358       2.46079       2.28089       2.16276       1.91595       1.74860       1.54824       1.29334       1.10812      0.915806      0.760518
  41  15 3705.8702    2.0398  5.1569 11.7987 -0.0005  0.0526   0.0156   0.1476    0.0250   0.0000   440.7636       6.32271       15.1439      0.726611       1.40749      0.773853       4.18265     -0.407865      -3.78820      -4.39815       3.54771       4.84363      0.919991      -1.81417      0.842423       2.56997      -1.14061       1.24888       2.09403       2.73867       3.13549       3.28827       3.52476       3.48938       3.44016       3.27849       3.07745       2.90054       2.71705       2.53633       2.21646       1.97778       1.68108       1.45381       1.19683      0.988722
  41  16 3866.2287    1.6589  7.2762 11.3262 -0.0006  0.0712   0.0111   0.1902    0.0233   0.0000   438.4276       4.56307       23.7309       7.56701       5.31973      -1.04860      -4.96351      -2.28320      -5.74823      -6.79068      -5.95229       3.47226       5.87455      -1.19396      -3.54956       5.52594      0.893071      -1.30260       2.76516       3.65044       4.23451       4.44260       4.58924       4.61609       4.66850       4.49208       4.21943       3.94723       3.68316       3.27717       2.97962       2.64519       2.22074       1.93335       1.62233       1.33504
  41  18 4182.7392    1.0990 12.9280 10.7442  0.0024  0.1306   0.0060   0.3397    0.0190   0.0000   426.1907       19.7660       37.1331      -23.5422      -8.87125       6.81621       9.71068      -12.2937      -1.70566       10.0623      -6.88365      -6.77771       1.30640       13.9335      -3.24784      0.970083      0.836946       2.40296       4.90279       6.57566       7.62620       8.18341       8.43177       8.62484       8.42276       8.19673       7.69493       7.22076       6.59767       6.06529       5.39005       4.71233       4.06998       3.48213       2.92113       2.38974
  42   3 1558.1925    0.1899  0.2158  9.3250 -0.0093  0.0143   0.0066   0.0293    0.0233   0.0000   442.3960     -0.448779       20.8898      -1.54008      -3.54080      0.553978      -1.63700     -0.692868      -1.28592     -0.865778     -0.497239     -0.918690      0.123701      0.632517      0.115102     -0.375809     -0.259101     -0.165215      0.519089      0.803717      0.740909      0.944776      0.838566      0.966361      0.864215      0.856384      0.736433      0.753231      0.739024      0.648517      0.610929      0.516675      0.470071      0.369825      0.323415      0.260666
  42   5 1973.3273    0.5789  0.6472  9.9001 -0.0022  0.0172   0.0105   0.0397    0.0411   0.0000   441.7405     -0.861803       20.0784     -0.610128      -3.02102       1.01378    -0.0637095     -0.682104      0.972597       1.90872      0.629934     -0.465056     -0.575598     -0.616816      0.339711     -0.194786      0.540050     -0.460140      0.653639      0.931969      0.987162       1.08109       1.07652       1.05121       1.05720       1.07819       1.00746      0.955470      0.903565      0.811821      0.714883      0.602114      0.511142      0.418389      0.386733      0.310334
  42   6 2168.1229    0.8773  0.8649 10.4078 -0.0011  0.0190   0.0138   0.0465    0.0495   0.0000   442.3588       1.10293       19.1511       2.19200      -1.94583      -3.50135      -1.23491      -2.17785     0.0971079      0.791281      0.360601     -0.193084      0.666958      0.815822     -0.125955      0.191630     -0.435614     -0.120090      0.761911       1.09355       1.26147       1.33710       1.36728       1.33119       1.31881       1.19367       1.15231       1.04997       1.03409      0.939042      0.901103      0.786923      0.696694      0.567203      0.504491      0.398803
  42   7 2354.8649    1.2838  1.1249 11.1480 -0.0005  0.0222   0.0189   0.0565    0.0552   0.0000   441.8561       2.44053       20.5614      0.793957      -2.89143       1.65016      -1.77814      0.369758       1.06479      0.329300       1.67728       1.36784      0.356864     -0.866913     -0.413434      0.449807      0.434485      0.225425      0.795535       1.09754       1.23946       1.31790       1.46745       1.36477       1.43474       1.34750       1.26454       1.21114       1.09278      0.958539      0.924324      0.764370      0.682523      0.570507      0.468786      0.396239
  42   8 2535.1092    1.8340  1.1285 12.1176 -0.0025  0.0226   0.0279   0.0576    0.0502   0.0000   439.6458       2.93874       23.1521      0.979142      -3.56909       1.11619       1.98788     -0.371713      0.539530     -0.849455     0.0703480      -1.10310      -1.07776     -0.335638      0.581961      0.171165     -0.492624      0.208496      0.858337       1.18177       1.30593       1.39841       1.41722       1.41674       1.36016       1.34367       1.26851       1.20016       1.17006       1.03675      0.975833      0.828696      0.733281      0.610192      0.513568      0.424459
  42   9 2713.1204    2.4792  1.0292 12.5381 -0.0035  0.0196   0.0366   0.0511    0.0529   0.0000   441.7090       4.46168       21.6707     0.0926614      -2.87438      -1.70982       1.38536       1.26582     -0.805702      -1.11901     -0.320176     0.0929284      0.288320     -0.814128     0.0538365     -0.238074       1.47460      0.245019      0.721640      0.988797       1.09931       1.18760       1.25164       1.22868       1.23831       1.23019       1.05813       1.07777      0.977271      0.919852      0.805838      0.722855      0.613002      0.519710      0.450426      0.363050
  42  10 2889.5011    3.3102  1.0979 12.9070  0.0010  0.0194   0.0463   0.0511    0.0583   0.0000   440.6492       4.60612       18.9926       1.95827      -1.66730      -1.77970      -3.25814      -2.34552      -1.02992      0.815781      0.752365      -1.31366      -1.15787    -0.0967971     0.0655630     0.0404798    -0.0648893     -0.509452      0.735816      0.997861       1.16719       1.23284       1.36018       1.30576       1.30556       1.25536       1.17647       1.12768      0.995045      0.921288      0.838897      0.744183      0.597599      0.523770      0.428169      0.367235
  42  11 3063.1051    3.8353  1.0973 13.4559 -0.0008  0.0208   0.0547   0.0561    0.0524   0.0000   439.0923       4.04683       18.3204       3.31222      -3.44458       1.80281     -0.122853      0.897592     -0.558512     -0.538597     -0.327502      0.835780      0.578703     -0.648385     -0.406488      0.181544      0.276260      0.375473      0.803324       1.14557       1.30084       1.41765       1.34168       1.36191       1.17002       1.21067       1.14407       1.14396       1.07404      0.998900      0.903777      0.841839      0.679891      0.591143      0.519035      0.419380
  42  12 3233.7810    3.6484  1.4391 13.4471 -0.0008  0.0250   0.0491   0.0648    0.0475   0.0000   437.7063       7.21169       22.2853       1.22877      -3.75570     -0.490225       1.04020      -2.14708     -0.636027      -1.32499      -2.50491      -2.08684      -2.11816     -0.811120      0.701347    -0.0587163      0.311422      -1.03218      0.955606       1.29806       1.44496       1.49658       1.58144       1.61060       1.60961       1.55412       1.46420       1.42703       1.29306       1.19424       1.03837      0.878613      0.796987      0.676915      0.569277      0.452993
  42  13 3402.1972    3.0576  2.0327 13.0397  0.0007  0.0312   0.0351   0.0783    0.0369   0.0000   439.5465       4.92639       20.7046       2.99241      -1.75994      0.224235     -0.887453     -0.555335     -0.339374       1.22878     -0.404734    -0.0841861     -0.120325     -0.464497      0.269740     0.0205984      0.969241     -0.970650       1.11051       1.56908       1.74503       1.91199       1.92567       2.00294       1.96899       1.90358       1.80598       1.66653       1.56381       1.40747       1.25309       1.11738      0.942354      0.818650      0.691291      0.557624
  42  14 3568.1996    2.4230  3.9291 12.2143 -0.0012  0.0440   0.0202   0.1190    0.0275   0.0000   440.6261       11.7924       14.9964       2.88300       2.64164      0.565841       2.78766      0.674067      -4.81057      -5.95025     -0.654748       3.33243      0.795178     -0.872719     -0.472965     -0.110127     -0.547700      0.903196       1.60230       2.17884       2.49381       2.66712       2.82741       2.81592       2.78461       2.68606       2.59534       2.43226       2.20960       2.05775       1.75365       1.55803       1.37056       1.16252      0.994520      0.807930
  42  15 3731.7388    1.9465  6.1380 11.6674 -0.0007  0.0604   0.0135   0.1632    0.0224   0.0000   442.2521       16.1950       13.8286      -2.19832       4.87283      -5.55277      -11.7223      -1.96562       6.62269       2.53149      0.461718       3.88756      -2.52642      0.153153     -0.309002    -0.0842674      -2.05125      0.392728       2.30789       3.00472       3.46923       3.69842       3.92620       3.91437       3.84656       3.77897       3.57171       3.35649       3.06131       2.77951       2.50189       2.16514       1.93840       1.67790       1.37334       1.14723
  42  16 3892.9496    1.5716  8.2509 11.3194 -0.0015  0.0803   0.0102   0.2192    0.0216   0.0000   438.4329       7.65769       22.6589       1.39153     0.0510736      -6.06437       2.39841       8.24809      -1.16526       6.96887      0.642243      -5.82650      -2.18030     -0.343049    -0.0636656       4.24318     -0.749588      -2.46882       3.08477       3.97314       4.70932       4.92471       5.21984       5.28480       5.09807       4.90017       4.72328       4.40623       4.08923       3.73488       3.38825       2.94273       2.57414       2.20582       1.87302       1.57676
  42  17 4052.7917    1.2694 10.6910 10.9324 -0.0003  0.1088   0.0071   0.2808    0.0204   0.0000   435.6538       21.5289       5.25873       2.19745      -1.51285      -3.73695      -5.37016       11.1343     -0.387374      -3.39292       7.20980      -2.24705      -8.72063       1.35338       8.42363       1.04293      -4.30981      -1.51223       3.94520       5.40789       6.16509       6.65628       7.04905       6.94115       6.96520       6.61323       6.35810       6.00380       5.46859       4.94283       4.50890       3.94258       3.48066       2.93064       2.39949       2.03261
  42  18 4211.2089    1.0284 13.1883 10.7362 -0.0030  0.1435   0.0056   0.3614    0.0182   0.0000   425.3976       19.4554       32.3075       7.09187       4.92129       1.24773      0.655457       5.87426      -8.32451      -17.0188       5.01571       8.13177       4.07542      -6.86437      -2.97079       7.58257      -1.99696       2.88341       5.25089       7.22604       8.08622       8.76142       8.92717       9.21973       8.80133       8.69064       8.16343       7.79150       7.19819       6.66892       5.94543       5.34517       4.54221       3.88943       3.28426       2.75557
  43   3 1571.8030    0.1983  0.2453  9.1491 -0.0054  0.0130   0.0063   0.0280    0.0237   0.0000   441.9210      -1.10751       21.4087     -0.192270      -3.98918     -0.891227      0.306029      0.406579      0.149854       1.01645     -0.212159      -1.03994      0.877309  -0.000277477      0.278927      0.372589     -0.141940     -0.123826      0.501183      0.581544      0.742722      0.775833      0.853893      0.823360      0.778698      0.780092      0.758781      0.696419      0.638248      0.599321      0.536613      0.465772      0.393939      0.349615      0.297526      0.255632
  43   4 1787.0441    0.3792  0.4450  9.3692  0.0000  0.0155   0.0082   0.0324    0.0323   0.0000   441.6569      0.557605       20.9770      -1.28463      -2.04952       1.59460      0.668882      -1.72710      -1.36051     -0.604021      0.920237     -0.260699     -0.500639     -0.143415     -0.270438     -0.259082      0.336371    -0.0490347      0.696573      0.978777       1.09352       1.11585       1.10132       1.04655      0.977205      0.859574      0.869944      0.872429      0.831376      0.788919      0.771792      0.694501      0.585151      0.482510      0.394054      0.329599
  43   5 1989.0604    0.6007  0.6128  9.8114 -0.0014  0.0160   0.0110   0.0367    0.0400   0.0000   440.0531      -1.02074       20.3197       2.05269      -1.22225    -0.0866246     -0.481054      0.631368       1.37792     -0.168733     0.0936460     -0.121630       1.05759     -0.764538      0.366939      0.355949      0.491909      0.416713      0.542736      0.762888      0.885856      0.964498      0.974472       1.03632       1.00502      0.935183      0.988553      0.850184      0.775807      0.758161      0.606285      0.581632      0.474417      0.427259      0.355530      0.284912
  43   6 2184.8510    0.9240  0.9725 10.2645 -0.0020  0.0202   0.0139   0.0482    0.0522   0.0000   440.4633       1.34592       18.2651      0.469274      -2.16668       1.82611      -1.27377     -0.759344      0.882145     -0.376696      0.662185     0.0542922     -0.252450     -0.540032      0.504800      0.615364     -0.969807      0.266958      0.715316      0.965255       1.12145       1.19009       1.35768       1.25117       1.31933       1.25773       1.14335       1.13451      0.969694      0.915966      0.792524      0.711588      0.606674      0.514170      0.431562      0.356628
  43   7 2372.2794    1.3774  1.1676 10.9977 -0.0020  0.0212   0.0195   0.0547    0.0578   0.0000   439.1003       1.92034       18.9692       2.44571      -3.05018     -0.333493      0.527775     -0.604036     -0.555290       1.57067      0.355874     -0.986756     -0.324876     -0.741018      -1.06436     -0.933770      0.134489      0.764859      0.829237       1.08864       1.26186       1.32231       1.39380       1.36550       1.38396       1.34909       1.29354       1.19819       1.12434       1.02569      0.928190      0.807197      0.716644      0.583290      0.501207      0.418141
  43   8 2553.3952    1.9208  1.1676 11.9265 -0.0015  0.0218   0.0281   0.0569    0.0522   0.0000   441.9208       3.90307       19.9265       3.56884      -2.08025      0.274378      -2.94619      -1.81242     -0.301105      -2.03650      0.182029      0.417725      0.498464     -0.741960       2.12532      0.195433      0.748693     -0.348196      0.834600       1.15474       1.28311       1.42081       1.41383       1.45508       1.43944       1.36260       1.27629       1.19366       1.11849       1.05638      0.958093      0.875531      0.743497      0.615063      0.531650      0.457701
  43   9 2732.4698    2.6310  1.1250 12.2978 -0.0039  0.0202   0.0375   0.0530    0.0608   0.0000   440.6667       4.75563       18.8499      0.213795      -3.71999    -0.0871159       3.59131      -1.51536     -0.701390       3.14465     -0.791973      0.686611     -0.488951       1.13674     0.0314869     -0.386037     -0.259027      0.278107      0.753438       1.03724       1.14174       1.24895       1.28819       1.31369       1.29289       1.23693       1.22204       1.12131       1.01825      0.926214      0.856857      0.744154      0.640976      0.561283      0.457232      0.396037
  43  10 2909.7641    3.4396  0.9524 12.9653 -0.0021  0.0190   0.0506   0.0468    0.0540   0.0000   440.6952       5.05680       20.0587      0.274114      -3.24510       3.35401      0.866932     -0.254946      0.768818      -1.30973       1.13983      -3.14934    -0.0169488      -1.61566     -0.505560     -0.102272      0.108345     -0.463847      0.729261       1.01845       1.21270       1.26590       1.27285       1.28571       1.19347       1.16594       1.09170       1.06329      0.988786      0.980832      0.840245      0.732732      0.641211      0.541517      0.439734      0.373924
  43  11 3084.1042    3.8542  1.2045 13.2998 -0.0010  0.0209   0.0531   0.0575    0.0532   0.0000   442.2722       5.37179       18.2895       3.52967      -4.77707       1.42973      0.552432     0.0851656     -0.878880      -1.15854      0.254740     -0.843017       1.31114      0.217109      0.221162      0.223688      0.665398      0.653670      0.750632       1.00723       1.11974       1.18818       1.30925       1.26464       1.30313       1.25387       1.23036       1.13640      0.998840      0.946996      0.860744      0.724589      0.655461      0.542506      0.472590      0.385704
  43  12 3255.7745    3.6528  1.5151 13.1649 -0.0010  0.0245   0.0461   0.0646    0.0449   0.0000   441.6746       6.66548       21.4190       4.93469      0.759287       4.30020      -1.57126      -3.44727      0.868663     -0.127293     -0.356630      -2.54737      -2.05812    -0.0994474     0.0623716     -0.227397     -0.515916     -0.608135      0.923778       1.20966       1.38513       1.47948       1.50615       1.47359       1.53130       1.47411       1.39673       1.34559       1.24112       1.13624       1.00377      0.894430      0.792680      0.645624      0.568369      0.459704
  43  13 3425.2823    2.9747  2.4061 12.6505  0.0006  0.0323   0.0311   0.0855    0.0352   0.0000   441.7082       8.52595       17.5767       6.37568      0.447915       2.98252       1.22551       1.42612       2.84980       1.56712     -0.556265      -1.77410      -2.13396     -0.652513     0.0135525      0.142193      -1.57684     -0.567672       1.17503       1.62652       1.86177       1.90709       2.06451       1.99306       1.99138       1.98680       1.85152       1.81244       1.64179       1.51085       1.33264       1.17045       1.02552      0.876565      0.737352      0.612269
  43  14 3592.5553    2.4279  4.2470 11.8928 -0.0009  0.0448   0.0189   0.1188    0.0273   0.0000   440.6399       7.07075       16.9387       1.60501      -1.68714      -1.67215      -3.77577      -1.48111       4.15251      0.341860      -5.28222      -1.37077      -3.79206      -3.63546      -2.21811    -0.0715802       2.12648     -0.584116       1.63591       2.18334       2.50816       2.66191       2.83731       2.83885       2.82625       2.68134       2.60999       2.43115       2.30242       2.06946       1.87736       1.62611       1.37926       1.22148       1.03703      0.845803
  43  15 3757.3042    1.9188  6.5117 11.3867 -0.0004  0.0636   0.0125   0.1692    0.0223   0.0000   440.5790       4.67645       18.8061       1.96923     -0.893970       1.48941       4.00531      -1.03984      -2.00903       4.68779      -1.85554      -5.12106      -6.30613       1.51182      -3.17155      -1.35295      0.631638     -0.525150       2.24530       3.09122       3.55692       3.76873       4.03365       3.95640       3.92368       3.70906       3.68901       3.38283       3.17674       2.95173       2.59131       2.33559       1.98563       1.72068       1.43226       1.18948
  43  16 3919.6707    1.5688  8.5555 11.0898  0.0002  0.0831   0.0096   0.2177    0.0211   0.0000   442.0416       11.6044       17.8005       8.61608    -0.0748332      -4.03503      -13.3293      -4.01857       4.02174      -6.81983      -1.49073      0.485967       7.36439      -1.26495      -1.24645      -1.85691      -1.66722       1.37401       3.02736       3.92826       4.56887       4.84160       5.11413       5.17228       5.15611       4.98676       4.68784       4.42579       4.12476       3.84570       3.38536       2.98781       2.63744       2.24204       1.90013       1.55379
  43  17 4080.3457    1.2401 10.9738 10.7959 -0.0013  0.1122   0.0069   0.2834    0.0193   0.0000   440.9131       16.6529       6.52025       5.53213       2.86858       2.70895       4.99677      -6.21702       5.70453       2.43032      -11.7133      -8.88335       2.36333     -0.843843       6.58138       1.69826       3.00281      -1.61206       3.99230       5.33859       6.13938       6.49173       6.91976       6.90493       7.02503       6.75758       6.46618       6.01399       5.54432       5.02496       4.66269       4.00714       3.58995       3.11990       2.51254       2.12068
  44   2 1339.0917    0.0979  0.0924  8.9855 -0.0249  0.0150   0.0066   0.0234    0.0192   0.0000   442.3342     -0.404718       20.6999     -0.855970      -2.80798      0.569138     -0.303691      0.312021     0.0270399     -0.434284     -0.368962      0.132719      0.355524    -0.0757106     0.0320567     -0.193202     -0.169965     0.0854732      0.561815      0.751158      0.705676      0.903953       1.06016       1.01273      0.873959      0.883333      0.999729      0.998588      0.874138      0.639811      0.537295      0.577294      0.519699      0.392260      0.354708      0.305264
  44   4 1801.2271    0.4034  0.5438  9.1844 -0.0021  0.0161   0.0080   0.0359    0.0348   0.0000   442.2480    -0.0262704       20.6750     -0.347244      -2.61886     0.0238176      0.612736     -0.402825     -0.204682      -1.60138      0.371826      -1.10869     -0.382240     -0.794287     -0.181534      0.277931    -0.0235132     0.0724812      0.532996      0.718222      0.837186      0.910984      0.942346      0.970626      0.954734      0.923318      0.852173      0.855536      0.780231      0.669361      0.672973      0.536426      0.487806      0.425730      0.345317      0.288545
  44   6 2201.4498    0.9361  0.9146 10.3074 -0.0042  0.0190   0.0144   0.0475    0.0486   0.0000   442.1005      0.531229       20.5567     -0.431006      -2.07190      0.782356     -0.545475       2.78858      0.518008      0.884147       1.34717       1.79470     -0.619873      -1.22683      0.451855       1.15901      -1.42798     -0.132620      0.680473      0.926270       1.02414       1.06096       1.20869       1.12854       1.14247       1.18859       1.07973       1.04844      0.935870      0.868108      0.757558      0.670746      0.598906      0.488109      0.414073      0.357251
  44   7 2389.4671    1.3701  1.2732 10.8528 -0.0030  0.0224   0.0183   0.0564    0.0519   0.0000   442.1800      0.774462       18.8505       2.01006      -1.30261      0.280383     -0.247874      -1.33311     -0.804785      0.956187       3.74490     -0.480460      0.385669     -0.884824     -0.952403       1.07209      0.481231     -0.505622      0.821964       1.07237       1.19183       1.31067       1.38881       1.42414       1.36797       1.33894       1.25800       1.19180       1.12250       1.01317      0.935718      0.821630      0.702558      0.624902      0.528068      0.438379
  44   8 2571.4923    1.9901  1.2180 11.6191 -0.0011  0.0219   0.0270   0.0540    0.0551   0.0000   441.5683       3.67622       22.7263       2.49016     -0.905520      0.348153       1.29917       1.18838      -1.93396      -2.64620     0.0374794      0.401268      -1.10583      -1.44353     0.0364808      -1.36461     0.0284445      0.324432      0.765146       1.06305       1.15643       1.33212       1.34405       1.35836       1.35736       1.36133       1.25135       1.13176       1.10388      0.975551      0.909025      0.798726      0.719285      0.621931      0.516478      0.421586
  44   9 2751.6633    2.7009  1.1940 12.1727 -0.0031  0.0210   0.0367   0.0557    0.0608   0.0000   441.1527       3.35441       20.7268       2.12675      0.202295       2.27185      -1.32120      -1.05696      0.463876      0.402057      0.105389      -1.18480      -1.06628      -2.10020    -0.0596501      0.776959     -0.376879     -0.290771      0.747647       1.09246       1.24422       1.40875       1.45545       1.49395       1.48071       1.41748       1.39478       1.26875       1.17686       1.03325      0.926440      0.783163      0.673197      0.563348      0.469754      0.385707
  44  10 2929.7530    3.4580  1.1166 12.7116 -0.0007  0.0202   0.0474   0.0503    0.0599   0.0000   440.7170       5.14501       21.3648       3.95821      -2.09702      0.121556     -0.218013      -1.32672       3.07363       1.09588     -0.236521      -1.20594       1.36398     0.0844748      0.402259      0.329854     -0.983392     -0.384725      0.692380      0.973253       1.10732       1.12402       1.24900       1.18337       1.24102       1.21550       1.10776       1.06641      0.976719      0.884980      0.825290      0.728424      0.632942      0.565798      0.473262      0.395453
  44  11 3104.9365    3.8795  1.2236 13.1150  0.0033  0.0215   0.0532   0.0541    0.0604   0.0000   441.0252       6.12977       19.7912     -0.636750      -1.17764    -0.0861253     -0.819828      0.133314      -1.00802      -1.98044      0.345446     0.0991980      0.149880      0.819315     -0.916206     -0.141014     -0.554638      0.268120      0.806366       1.06550       1.18610       1.27778       1.35347       1.40431       1.32535       1.33376       1.25121       1.19163       1.10345      0.984619      0.934843      0.818591      0.692964      0.604685      0.486814      0.413756
  44  12 3277.5111    3.5872  1.6470 12.8820 -0.0026  0.0266   0.0426   0.0658    0.0453   0.0000   439.2886       4.63980       19.8090       3.58333      -3.78498       1.44898      -1.49512      -5.54384      -2.27729      0.520815     -0.873786      -2.16290       1.50788      0.572053      0.299224     -0.963992     -0.627072      0.939377      0.938137       1.35100       1.46897       1.53844       1.57438       1.65564       1.59421       1.67058       1.55045       1.48946       1.30029       1.21454       1.04183      0.978189      0.812828      0.732321      0.609599      0.516748
  44  13 3448.0834    2.9302  2.9620 12.4066 -0.0003  0.0352   0.0270   0.0948    0.0311   0.0000   442.2617       9.13580       22.9861      0.916519     -0.580117       6.39928      -3.52262      -1.32868      0.762593      0.712500      -1.33381      -2.09817     -0.588134     -0.874707      -2.06139       1.67785      0.706635      -1.06400       1.29141       1.68275       1.95163       2.09171       2.13078       2.27937       2.20300       2.14843       2.06162       1.93845       1.75519       1.66445       1.41657       1.31720       1.13049      0.958296      0.805985      0.697595
  44  14 3616.5082    2.3297  4.3381 11.8786 -0.0006  0.0460   0.0184   0.1233    0.0254   0.0000   442.4709       4.56320       21.8257       7.63599      -6.26300       1.13355       1.02857       2.42576      -3.31600      -1.82048      0.560472      -2.53511       3.32295      0.456095      0.875892     -0.995021     0.0304322      0.128953       1.66804       2.18518       2.51505       2.67207       2.77843       2.82099       2.82364       2.77622       2.63135       2.50668       2.32168       2.10217       1.86747       1.67762       1.46643       1.27668       1.09492      0.892726
  44  15 3782.4038    1.8642  6.5645 11.2976 -0.0008  0.0644   0.0124   0.1716    0.0225   0.0000   442.7385       10.9434       12.5964      0.510485      0.127843      -2.55656       2.63084      -4.90048      0.337335      0.742475      -2.38652      -3.56859      0.121262      -1.15029     -0.746103      -1.78283      -1.90442       2.64372       2.31338       3.07890       3.52843       3.76934       3.97944       4.01596       3.99276       3.92619       3.82273       3.45767       3.20192       2.91926       2.66444       2.35363       2.08514       1.76422       1.49978       1.24441
  44  16 3946.0302    1.4819  8.9247 10.9257 -0.0022  0.0874   0.0087   0.2304    0.0209   0.0000   439.6313      -7.20064       20.2608      -4.07914      -12.1537       12.7732      -7.53185      -3.74909      -7.09240       4.07490      -8.64403      -3.14539      -1.02931       3.77136      -2.23211     -0.681420       6.06909      0.927988       3.10819       4.09261       4.77527       5.11550       5.41792       5.44393       5.56029       5.26952       5.06034       4.76924       4.44090       3.99757       3.60513       3.13943       2.75134       2.38638       1.98245       1.66702
  44  17 4107.5175    1.2158 11.8377 10.6385 -0.0009  0.1191   0.0063   0.3043    0.0189   0.0000   447.1508       10.2230       22.8308     -0.498240      -9.25252     -0.638374       13.3207      -8.16163      -4.55989       5.85823       2.23177      -8.09955       1.44939       5.40246      -6.73431      -1.51304      -8.37082      -1.09389       4.25077       5.47209       6.34267       6.91067       7.24522       7.20958       7.35169       7.18418       6.78380       6.48575       5.85999       5.40028       4.83250       4.29721       3.76547       3.26708       2.72035       2.25993
  45   3 1598.4154    0.2086  0.3181  9.1548 -0.0034  0.0163   0.0063   0.0343    0.0250   0.0000   441.6429     -0.148255       21.3722     -0.252512      -2.37306       1.35584       2.37735      0.330033     -0.726417     -0.993767      0.327864     -0.733299     -0.311897      0.671100      0.293635     -0.115527      0.291987    -0.0665248      0.591393      0.772734      0.882816      0.922570      0.886660       1.01235       1.03551      0.958609      0.880900      0.847143      0.796061      0.688825      0.666527      0.553524      0.472826      0.426797      0.329837      0.325212
  45   4 1815.3133    0.4019  0.5186  9.4082 -0.0002  0.0161   0.0081   0.0340    0.0334   0.0000   441.4856     -0.888094       21.8524     -0.116350      -2.55176       2.06716     -0.102142      -1.62695       1.46249      0.916058     -0.157362     -0.154431     -0.463178      0.348640      0.466021     -0.333953    -0.0664663      0.664760      0.585933      0.832529      0.991150       1.07076       1.18240       1.17031       1.17743       1.10491      0.997467      0.940173      0.828018      0.793934      0.676319      0.617401      0.505561      0.460844      0.384075      0.323918
  45   5 2020.0025    0.6221  0.7228  9.9049 -0.0019  0.0169   0.0106   0.0404    0.0396   0.0000   441.7888     -0.199709       22.7210     -0.989235      -2.95435       1.77894      0.200455     -0.503183    -0.0912097     -0.283254       1.37318      0.899255     -0.102997      0.865589      0.111104      0.312001     -0.428029     0.0756032      0.627681      0.804537      0.866325      0.963722       1.00130       1.09088       1.07792       1.04830      0.942359      0.882016      0.837761      0.814527      0.685665      0.605092      0.541670      0.458183      0.385754      0.330530
  45   6 2217.7900    1.0117  0.9845 10.3847 -0.0030  0.0196   0.0147   0.0486    0.0530   0.0000   441.7265       2.12976       19.9917       1.01688      -5.07093      0.271495       1.48401      -1.31331      0.241422       1.31896     -0.931152     -0.830764     -0.757097      0.264062      0.300033     -0.287330      0.312054     -0.527423      0.643068      0.962819       1.01128       1.13903       1.13441       1.21685       1.11968       1.20381       1.04169       1.09079      0.937844      0.899779      0.772767      0.719911      0.602022      0.547444      0.441926      0.381045
  45   7 2406.4508    1.4179  1.2216 11.1282 -0.0010  0.0221   0.0195   0.0566    0.0529   0.0000   438.5488       3.00318       19.6446      0.522016      -2.03157       2.27464     -0.776879     -0.957964      -1.23382       1.42170      0.721895      -2.94711      -1.76795      0.307697     -0.369830     -0.362678     -0.594428      0.113152      0.763818       1.06265       1.19803       1.29748       1.35954       1.39953       1.35528       1.36413       1.30238       1.20554       1.11392       1.00559      0.899322      0.816259      0.695543      0.606679      0.523056      0.428162
  45   8 2589.5577    2.0867  1.1802 11.8385 -0.0013  0.0207   0.0285   0.0552    0.0572   0.0000   443.3042       3.40983       20.0077       1.43723      -3.15387      0.722667      0.940534     -0.177676      -1.01050     -0.955849     -0.654391      0.740023       1.79802      0.132032     -0.427379     -0.665234      0.523345     -0.638630      0.730487       1.03059       1.18444       1.22797       1.30835       1.28538       1.26967       1.22010       1.16147       1.11181       1.07341      0.977427      0.897412      0.773339      0.667351      0.581340      0.509624      0.436780
  45   9 2770.6569    2.7881  1.0940 12.5321 -0.0019  0.0198   0.0390   0.0524    0.0541   0.0000   442.2633       3.51180       16.9888       2.52241      -2.07110       1.08383      0.407366     -0.713048       2.43897      -1.61580       2.05822      0.452496       1.12338      0.797120    -0.0663552      0.787584    -0.0883556     -0.114428      0.709620      0.991143       1.16819       1.23035       1.29170       1.35708       1.32579       1.28746       1.22417       1.13989       1.07763      0.989570      0.862901      0.770661      0.622800      0.552339      0.449043      0.379428
  45  10 2949.5637    3.5857  1.0319 13.1027 -0.0014  0.0189   0.0510   0.0483    0.0534   0.0000   441.1519       5.72488       17.6108       2.25541      -2.98800       1.11693      -1.06776      0.363343     -0.723424      -1.39668      0.915196     -0.188829       1.00854      -1.14879     -0.555364      0.260496     -0.130631     -0.112831      0.653006      0.902786       1.03194       1.10911       1.23846       1.21117       1.22640       1.17311       1.12319       1.07967      0.963355      0.881337      0.768732      0.683391      0.576372      0.518427      0.433311      0.365095
  45  11 3125.5050    3.8305  1.2173 13.3496 -0.0036  0.0214   0.0520   0.0556    0.0509   0.0000   441.9601       5.97590       20.5466       2.24996      -2.99799     -0.626280       2.70010       1.54013      0.176434      -1.12505     -0.157154      -1.89932    -0.0656379      -1.28798      0.821286     -0.518676      0.164141     -0.681175      0.739723      0.999708       1.10854       1.17275       1.27705       1.32106       1.29337       1.31199       1.20989       1.10903       1.03376      0.980827      0.893557      0.769748      0.650188      0.576303      0.473860      0.413977
  45  12 3299.0477    3.5813  1.7723 12.9626 -0.0029  0.0259   0.0409   0.0681    0.0418   0.0000   441.8794       6.07245       17.7591      0.949406      -1.23618       1.95432       2.88474      0.899200       2.23610      -1.95438     -0.783571      -4.36037      -1.16162     -0.438977      -1.01786     -0.320120     -0.294828      0.472098      0.963039       1.20505       1.39647       1.45379       1.50825       1.54002       1.61436       1.57378       1.48885       1.39391       1.29394       1.16464       1.04310      0.956836      0.847097      0.723232      0.601742      0.518116
  45  13 3470.6246    2.8479  3.1019 12.3227  0.0010  0.0351   0.0246   0.0951    0.0305   0.0000   443.2997       9.14737       14.4238      -2.81002      0.872129      -1.12284      -6.83011      -5.01069      -1.04856     -0.548753      0.352409      0.864232     -0.301091      -3.08557      0.308607       1.75658      0.804087    -0.0446729       1.24483       1.61723       1.93870       2.03637       2.14108       2.20957       2.16752       2.13722       2.03494       1.90639       1.76160       1.59034       1.43289       1.31826       1.16038       1.00358      0.839030      0.705191
  45  14 3640.2201    2.2027  4.6814 11.9308 -0.0015  0.0502   0.0171   0.1317    0.0241   0.0000   439.4603       6.12393       18.7058       7.87400      -1.56606       4.61968      -1.65324      -1.48538      -2.13233      -3.86570       2.06904       4.46976      -3.07999      -4.34209       2.13483     -0.843492      -2.14204      0.295086       1.75751       2.35419       2.69166       2.94378       3.11051       3.13542       3.15821       3.07609       2.94971       2.70583       2.55327       2.31233       2.04836       1.83179       1.58602       1.40441       1.15219      0.990443
  45  15 3807.4662    1.8488  7.4783 11.3768 -0.0009  0.0713   0.0112   0.1878    0.0206   0.0000   441.7938       12.7884       23.9542       8.81373      -1.62229       8.06224      -9.08760      -9.56064       4.53309     -0.690102       4.92240      -1.45181       4.03704       1.32161     -0.200359     0.0752992       4.46895      0.933739       2.50431       3.22514       3.76713       4.03861       4.21977       4.37702       4.37906       4.16450       4.04116       3.79221       3.50398       3.22992       2.91499       2.62820       2.27657       1.94241       1.69845       1.40223
  45  16 3971.6981    1.4988 10.3266 10.9499  0.0017  0.0972   0.0074   0.2545    0.0190   0.0000   443.2511       5.74199       13.6105       4.87658      -7.71297       5.13518      -7.23461      -3.16550       3.60008       3.07146      -4.50638     -0.604450      -1.23720      0.664995      -2.37248      -5.27867      0.127804       1.57701       3.31858       4.35265       5.17104       5.40836       5.72537       5.99165       5.75716       5.66301       5.48057       5.14937       4.74049       4.38573       3.87204       3.52105       3.04872       2.68605       2.25575       1.93056
  45  17 4134.2077    1.2144 12.8768 10.6676  0.0016  0.1236   0.0056   0.3178    0.0170   0.0000   444.7984       15.9429       14.5482       1.80496      -7.19976       15.0696       4.94347      -14.1268      -3.63930       11.6629      -8.05855       21.8069       15.8170      -1.13872       10.2553      -4.20783      -7.68662       2.79426       4.29484       5.70073       6.65619       7.05170       7.38343       7.55382       7.45328       7.36916       7.10753       6.65855       6.10960       5.65568       5.15020       4.49501       3.95855       3.42150       2.91928       2.45543
  46   3 1611.4388    0.2294  0.3065  9.2023 -0.0032  0.0136   0.0064   0.0302    0.0252   0.0000   441.8194     -0.554043       20.7278      0.830588      -1.90256       1.05755       1.00027     -0.634080      -1.70367      -1.29554      0.937635      0.598323     -0.123559      0.400300     -0.140421     -0.641240      0.541136     0.0870275      0.470568      0.566417      0.704288      0.736723      0.771282      0.774999      0.754589      0.782002      0.736597      0.653663      0.659240      0.598697      0.546696      0.462132      0.437554      0.376378      0.322178      0.265396
  46   4 1829.2065    0.4348  0.4837  9.4465 -0.0054  0.0145   0.0088   0.0326    0.0359   0.0000   442.0238      0.844413       22.7527      -1.52467      -3.82072     -0.220335      0.887443     -0.990928     -0.390863     -0.622614      0.779247      0.901774     -0.899182      0.260701      0.606348      0.150569     -0.725552     -0.224000      0.472379      0.669378      0.793964      0.821076      0.885952      0.911738      0.880767      0.861176      0.822265      0.745327      0.720289      0.683057      0.588309      0.526062      0.426389      0.388875      0.355454      0.287115
  46   5 2035.2602    0.6841  0.7503  9.9163 -0.0000  0.0175   0.0110   0.0395    0.0443   0.0000   440.9348     -0.395523       21.6879       1.96184      -2.24745      -1.32605      0.388412      -1.18814     -0.373565      0.120921      0.928362    -0.0738307     -0.232102     -0.689151      0.855042    -0.0474091     -0.371553     0.0187308      0.570543      0.822867      0.864590       1.02476       1.03116       1.05665       1.03572       1.03192      0.969646      0.905219      0.844597      0.802105      0.671609      0.635231      0.546125      0.488674      0.406451      0.356051
  46   6 2234.0194    1.0003  0.9669 10.6788 -0.0013  0.0192   0.0151   0.0498    0.0468   0.0000   441.1385       1.20062       20.1054      0.107988      -2.31534     -0.697785      0.566301      -1.57447      0.963953      0.222862     -0.974995      0.624313       1.31931     -0.474038     -0.224140      0.308051      0.244115     -0.219720      0.626942      0.906875       1.00723       1.11139       1.15666       1.17180       1.18907       1.15354       1.12490       1.01525      0.966655      0.848691      0.802834      0.701067      0.622342      0.519932      0.447953      0.367159
  46   7 2423.3207    1.5402  1.2313 11.2303  0.0014  0.0207   0.0204   0.0565    0.0514   0.0000   441.8945       2.94798       17.4343       2.37426     -0.469693      -1.60838     -0.423477      -1.19512       1.44493      -1.44519       1.75159       1.62332      0.168982      -1.90128      -1.45716       1.28187     -0.191442     -0.782662      0.704327      0.950493       1.08918       1.21009       1.28635       1.27782       1.28641       1.22861       1.17657       1.13338       1.01510      0.946704      0.838973      0.778880      0.662452      0.589909      0.487848      0.418390
  46   8 2607.3572    2.1454  1.2864 11.7250 -0.0031  0.0215   0.0272   0.0547    0.0568   0.0000   441.1875       2.84504       19.0452       1.70869     -0.466820      0.329706      0.879186      -1.35380     -0.798735     -0.979666    -0.0934157      -1.26199     -0.596013     -0.393155      -1.88371       1.42702      -1.56201     -0.668997      0.750264       1.03371       1.14063       1.19191       1.29671       1.35134       1.30810       1.26281       1.19896       1.10642       1.06973      0.981499      0.912307      0.801058      0.710492      0.585817      0.525672      0.455953
  46   9 2789.4306    2.8948  1.1640 12.5412 -0.0033  0.0198   0.0387   0.0524    0.0574   0.0000   441.8739       3.70758       21.9275       1.23215      -4.51468      0.460013     -0.195111     -0.816867      -2.21847     -0.749696       1.17015      -2.18405     -0.495558      0.392319       1.14822      0.104632      0.656161    -0.0921836      0.691799      0.931712       1.04770       1.12668       1.16161       1.16437       1.17026       1.13817       1.08385       1.03748      0.994252      0.921566      0.843419      0.740981      0.649037      0.545438      0.479479      0.415527
  46  10 2969.1472    3.5546  1.0859 13.2435 -0.0009  0.0198   0.0492   0.0496    0.0505   0.0000   442.1872       3.15829       18.6099       6.11117      -1.91922     -0.300076      0.770071       2.25200       1.21564      0.244059      -2.18400     -0.805520      0.234384      0.255443     -0.104689     -0.510814     0.0706454      0.539016      0.663913      0.925640       1.04400       1.17808       1.20070       1.23804       1.22628       1.19936       1.12495       1.08120      0.984056      0.936893      0.806044      0.734602      0.639685      0.554828      0.459115      0.375918
  46  11 3145.8007    3.8077  1.3053 13.3424 -0.0003  0.0223   0.0500   0.0586    0.0497   0.0000   439.5775       5.96259       19.4045       3.47477      -2.81432      -2.02824      -1.17073     -0.476342      -1.38367      -2.31973       1.18729       2.68120      0.931232      0.567474     -0.929093     0.0103335      0.530004     0.0362037      0.799171       1.13715       1.32860       1.42193       1.50356       1.46856       1.49937       1.41348       1.34954       1.24371       1.17335       1.08218      0.966867      0.825993      0.743743      0.621210      0.540148      0.461522
  46  12 3320.2198    3.4557  1.9067 13.0158 -0.0009  0.0276   0.0380   0.0706    0.0388   0.0000   443.1104       6.55507       16.9009       5.23062     -0.918152      -1.41631      -2.34065      -3.50000     -0.632805     -0.532723      0.221590      0.257115       1.80402      0.312089     -0.353881      0.333658      0.255972      0.730234      0.898671       1.24166       1.41351       1.50328       1.59006       1.62059       1.59161       1.61678       1.47436       1.39601       1.34724       1.21865       1.14557      0.996470      0.858805      0.771019      0.632239      0.548210
  46  13 3492.8440    2.7167  3.3034 12.4638 -0.0011  0.0377   0.0237   0.1032    0.0282   0.0000   440.9880       4.21429       21.5844     -0.276500       1.19708      0.704085      0.436914       2.34099      -1.24902      -3.00181       1.72093      0.639314      -1.51020      -3.74678      -2.16778      -1.41399      0.216394      0.668225       1.28320       1.70702       1.94190       2.10564       2.18014       2.21560       2.29309       2.16841       2.08054       1.96109       1.88537       1.70046       1.52441       1.38282       1.18844       1.04533      0.879928      0.746525
  46  14 3663.5066    2.1640  5.0479 11.8249 -0.0016  0.0513   0.0156   0.1361    0.0239   0.0000   438.1789       13.8061       22.5450       5.42387     -0.663930       5.50781     -0.918125      -5.36138       2.16241       5.56545       4.10684      -3.84728       4.69659     -0.600499     -0.670476      -1.01966       1.11147      -2.67489       1.74294       2.30268       2.70121       2.83587       3.03233       3.06392       3.01231       3.02748       2.88491       2.70170       2.54122       2.30567       2.10030       1.87405       1.63543       1.43767       1.21472       1.00824
  46  15 3831.6512    1.7840  7.4760 11.4233 -0.0009  0.0725   0.0108   0.1894    0.0206   0.0000   440.7954       14.5045       19.9700       4.56550      -1.47668      -4.12593       1.77165       4.45808      -3.18839      -5.23537     -0.890199      -2.56234      -1.92917      0.627558     0.0500502     -0.570725     -0.154703      0.551328       2.38532       3.17434       3.63714       3.97299       4.12726       4.17259       4.26259       4.15449       4.04972       3.71989       3.46961       3.21810       2.87836       2.56054       2.30826       1.99906       1.65815       1.40059
  46  16 3997.4785    1.3983  9.6185 11.0372 -0.0013  0.0934   0.0075   0.2468    0.0192   0.0000   445.1010      -1.99109       30.7207      -1.83519       7.82908      -8.67978     -0.282651       8.59761      -5.45324      -6.07966      -5.50600       4.52165      -1.62885      -7.14165      -2.14711      0.680989       5.02847      0.713265       3.17906       4.08348       4.84365       5.18955       5.49167       5.57913       5.63438       5.45892       5.18943       4.92939       4.53643       4.26755       3.79201       3.37777       2.98376       2.60959       2.18502       1.88632
  46  17 4160.8647    1.1280 12.2665 10.7219 -0.0023  0.1240   0.0055   0.3147    0.0176   0.0000   433.9090       4.13732       20.6928      -4.22086     -0.491025       11.5118      -18.7312     -0.391132      -5.77573      -8.22666       3.37803      -11.1791     -0.379051      -8.32816     -0.413031       10.8151       6.34511      -2.46168       4.17566       5.57299       6.40522       6.98397       7.39295       7.50077       7.51243       7.14631       7.01577       6.52013       6.19179       5.63902       5.10805       4.52912       3.97041       3.46100       2.96535       2.46146
  47   2 1375.1858    0.1175  0.1899  8.9298  0.0285  0.0204   0.0060   0.0324    0.0201   0.0000   443.1906     -0.546454       20.1663     0.0880120      -3.17013      0.279792      -1.44341      0.400306      -2.80579      -2.18178      0.569832      0.575954     -0.779236      0.685864      0.681879       1.01624      0.241067       1.12288      0.825310       1.01221       1.17575       1.13689       1.31662       1.33664       1.58753       1.52507       1.59183       1.09027      0.971963      0.959917      0.833300      0.884009      0.754880      0.711773      0.571859      0.498113
  47   3 1624.2257    0.2245  0.2854  9.0606 -0.0063  0.0140   0.0065   0.0281    0.0250   0.0000   441.7783       1.57457       21.3846      -1.76382      -2.82900      0.470899      0.533137      -1.54227      0.631130     -0.103097       1.38254      0.573528      -1.05606     0.0849958     -0.159828     0.0589415     -0.230709      0.106328      0.520765      0.732768      0.873388      0.996065       1.09106       1.17438       1.16494       1.23790       1.20242       1.12268       1.03072      0.902876      0.781658      0.617957      0.521203      0.406673      0.345705      0.281185
  47   4 1842.9313    0.4447  0.5458  9.2586  0.0010  0.0153   0.0083   0.0342    0.0364   0.0000   442.2524    -0.0441467       21.5157     -0.105296      -2.02271  -0.000777864     -0.283306       1.58386      -1.00488     -0.685318      0.422491     -0.236701     -0.487030      0.488516      0.159426     -0.649563      0.131986      0.201492      0.500751      0.709841      0.812797      0.884294      0.921296      0.934969      0.831420      0.919439      0.818032      0.761622      0.772104      0.706024      0.635192      0.569216      0.502418      0.448333      0.355160      0.325978
  47   5 2050.3734    0.7131  0.7646  9.7300  0.0014  0.0166   0.0112   0.0402    0.0449   0.0000   441.2404       1.01654       21.6329     -0.385993      -1.12278     -0.184505      0.861720     0.0748312     -0.315140     -0.568836      0.279395    -0.0349456       2.05561       1.44829      -1.23780     -0.251085      0.129064    -0.0268776      0.596834      0.815840      0.927402      0.964753       1.01984       1.01411       1.00734      0.965982      0.951251      0.865170      0.872403      0.782411      0.725406      0.668688      0.580873      0.490194      0.422529      0.346498
  47   6 2249.9671    1.0624  1.0727 10.4185 -0.0001  0.0198   0.0149   0.0503    0.0510   0.0000   440.9684       1.32461       17.7024       2.15306      -1.40721      -1.83169      -3.08548       1.03578      0.367085      -1.06817      0.358512      0.939127      0.592361     -0.956944     -0.125573      -1.37822     -0.431285     -0.211971      0.667168      0.903597       1.03246       1.09224       1.14970       1.14955       1.17821       1.17377       1.14882       1.09600      0.995620      0.890117      0.821968      0.714835      0.636386      0.555658      0.462287      0.407400
  47   7 2440.0176    1.6032  1.1899 11.0999 -0.0030  0.0211   0.0214   0.0526    0.0571   0.0000   441.4641       1.01442       20.8553       2.85915      -4.28531      0.161360      -1.91084     -0.363830     -0.153856      0.117586     -0.775543      -1.77682      0.746505      -1.41270     -0.712454     0.0314817     -0.422204      0.294884      0.663775      0.934568       1.07884       1.11097       1.24691       1.24163       1.24577       1.24716       1.13688       1.14588       1.02570      0.936733      0.846061      0.748223      0.670089      0.566013      0.511838      0.415513
  47   8 2624.9895    2.2196  1.2364 11.6522 -0.0016  0.0203   0.0284   0.0539    0.0576   0.0000   440.0015       1.83614       19.4989       1.52536      -3.30750    -0.0543261      0.482392       1.34001       2.47680      -2.20476     -0.119277     -0.472812       1.10581      -1.23651     -0.568980      0.202728      0.929766     0.0710409      0.672744      0.889527      0.996713       1.10347       1.16482       1.15840       1.17399       1.14787       1.12072       1.02996      0.978077      0.880611      0.807289      0.720995      0.658073      0.576243      0.502627      0.398196
  47   9 2808.1044    2.9350  1.0856 12.5422 -0.0011  0.0193   0.0400   0.0498    0.0523   0.0000   440.3198       1.15081       21.2135      0.352444      -4.29992      -1.14524      0.823672     -0.487743      0.731542      -1.20552       2.10333     -0.121418      0.494592    -0.0223429     -0.421612     -0.377866      0.955327      0.141519      0.677848      0.910880       1.00825       1.08607       1.11831       1.17327       1.13079       1.09676       1.08241       1.02148      0.978965      0.877340      0.826946      0.708582      0.629236      0.534721      0.460875      0.390376
  47  10 2988.5905    3.6911  1.2280 12.9325 -0.0028  0.0206   0.0483   0.0517    0.0531   0.0000   442.6202       4.40922       19.8727       2.00102      -3.87396      0.439205      0.957254     -0.669922      0.946136      -2.18524      0.151679     -0.453913      0.775884    -0.0687051      -1.43677      0.914246     -0.755958     -0.506590      0.718766      0.973670       1.10050       1.19798       1.31735       1.31346       1.31509       1.31169       1.19664       1.11954       1.03529      0.968865      0.860588      0.758393      0.672466      0.591047      0.519291      0.422287
  47  11 3165.9979    3.8566  1.4354 13.1196 -0.0016  0.0226   0.0472   0.0612    0.0456   0.0000   440.6573       4.26451       20.1385       2.61601      -5.07683     -0.583926      0.751784      0.109605       1.06487       1.27796      0.699498     -0.685021       1.61898     -0.498646      0.269938      -1.28480     0.0436347    -0.0390585      0.757693       1.05880       1.16638       1.32357       1.38037       1.33492       1.42190       1.31522       1.29073       1.18429       1.12705       1.03324      0.943988      0.840491      0.727781      0.656333      0.553150      0.475129
  47  12 3341.2888    3.3498  2.0724 12.7915 -0.0003  0.0293   0.0353   0.0766    0.0357   0.0000   441.4659       3.58950       18.9308       4.49144      -1.58139       2.74136      -2.12858     -0.355421       1.99336      -1.60177      -2.30886     -0.519540      -1.53931       1.45460     0.0524131      0.125690     0.0121566      0.257706      0.925839       1.39093       1.47465       1.67983       1.76251       1.77624       1.80917       1.67284       1.67326       1.53844       1.45104       1.31852       1.21478       1.07946      0.916549      0.803589      0.688676      0.581668
  47  13 3514.8486    2.6697  3.5054 12.1662 -0.0004  0.0393   0.0224   0.1040    0.0278   0.0000   441.3717     -0.502063       16.2064       8.06437       2.44935      0.597097      -1.04067      -1.85401       5.20347      -4.94000       1.64739      -2.14891      -2.93795     -0.540426      -2.39977      -1.42827     -0.368496      -1.45647       1.30725       1.76232       2.04152       2.20680       2.29485       2.34508       2.36883       2.28090       2.27087       2.06162       1.95237       1.77251       1.61628       1.46686       1.24431       1.11905      0.955491      0.825610
  47  14 3686.3844    2.1542  5.7099 11.5726 -0.0005  0.0561   0.0145   0.1484    0.0226   0.0000   441.2808       4.78464       22.3790       3.41010       2.11148       2.10094      -4.69431      -3.99199       9.28507      0.548637      -4.44570       3.00973       1.80247       1.54993       2.67721       4.76856       2.20267       1.43430       1.82715       2.46254       2.80918       3.08507       3.21558       3.36302       3.24604       3.27057       3.07019       2.91813       2.71805       2.48984       2.28783       2.03962       1.78342       1.56652       1.33543       1.09960
  47  15 3855.8252    1.6964  7.6479 11.1725 -0.0014  0.0736   0.0101   0.1951    0.0204   0.0000   437.5198       7.61533       18.0355      0.666866      -2.77732       8.46677     -0.954618      -5.51906       5.03312      -1.12948      -1.19915     -0.199078      -6.70378     -0.500014       3.62688       1.01614      -3.70792     -0.862651       2.46122       3.28437       3.75454       4.08805       4.31343       4.33400       4.42623       4.16949       4.10552       3.84634       3.60666       3.32556       3.01313       2.72096       2.39237       2.10508       1.79031       1.51933
  47  16 4022.5268    1.3661 10.7551 10.8076  0.0011  0.1046   0.0068   0.2671    0.0182   0.0000   433.1657       3.61921       15.1620      -4.07206       7.47141      0.355126     -0.181847      -4.90688      -1.34801      -3.52074       4.36276       3.00064       3.41593      -1.73745      -4.27567      0.539127       5.40323      -1.72409       3.45670       4.56037       5.28248       5.74285       6.02860       6.13385       6.11438       5.91250       5.76355       5.36537       5.04508       4.68768       4.33026       3.81399       3.44124       2.97461       2.51341       2.14636
  48   3 1636.8407    0.2531  0.3522  8.9532 -0.0135  0.0143   0.0064   0.0310    0.0260   0.0000   442.3157    0.00576877       20.2753     -0.111682      -2.35188     0.0932281      0.320386      0.936453     -0.549393     -0.579540      0.951288      0.581760      -1.47219       1.35904      0.904702     -0.354112     -0.483892    0.00174754      0.448258      0.641933      0.667992      0.800912      0.817281      0.864924      0.852611      0.862212      0.726147      0.772088      0.641467      0.611980      0.551835      0.576909      0.461483      0.429618      0.368510      0.376178
  48   4 1856.5634    0.4423  0.5294  9.2052  0.0013  0.0146   0.0083   0.0330    0.0348   0.0000   442.2550      0.815119       21.3916      0.180569     -0.185000      0.401597     -0.869955     -0.809247      0.343793     0.0640653      0.144555     -0.862928      0.274421     -0.214283     -0.752427    -0.0387826      0.647222     -0.314572      0.490101      0.657464      0.764831      0.795781      0.884821      0.858698      0.859940      0.847296      0.725850      0.717370      0.718984      0.660192      0.636008      0.569978      0.487896      0.443330      0.385495      0.320984
  48   6 2265.7692    1.1233  1.0927 10.3684  0.0000  0.0196   0.0155   0.0510    0.0538   0.0000   442.2504       3.13839       21.8213       1.23133      -4.37547      -1.68390      0.193229      0.341613     -0.562489      -2.89272      0.346087     -0.206045     -0.486292     -0.119552      0.223890      0.425578      0.810484     -0.577221      0.637966      0.887191      0.991168       1.07024       1.09338       1.12457       1.15606       1.10631       1.09920       1.02414      0.929019      0.857989      0.795229      0.749503      0.652276      0.560949      0.486318      0.412893
  48   7 2456.5704    1.6498  1.3591 10.9507 -0.0007  0.0229   0.0202   0.0560    0.0517   0.0000   442.3510       2.84980       20.5417       1.18519      -3.49451      0.287264      -1.26002    -0.0732402     -0.564131     -0.462410     -0.675912     -0.718901      0.752591      -2.28244      -1.02847     -0.480304      0.199298      0.516294      0.772629       1.10374       1.25629       1.42453       1.56351       1.52229       1.53159       1.51162       1.41597       1.31561       1.18985       1.08903      0.981321      0.857106      0.742672      0.641808      0.543052      0.486294
  48   8 2642.4974    2.3322  1.2419 11.6343 -0.0006  0.0205   0.0292   0.0526    0.0576   0.0000   441.3028      0.425344       18.8166      0.476606      -2.09326      -2.08572       1.35338    -0.0487026      -1.54528      -1.87372       1.20292      -1.05435     0.0111817     -0.323759       1.80956      0.246561     0.0622233      0.293457      0.657430      0.924378       1.03877       1.14073       1.22206       1.24136       1.19201       1.18564       1.12884       1.05137       1.02319      0.898337      0.847862      0.751008      0.657535      0.589546      0.492747      0.421336
  48   9 2826.5914    3.1511  1.1456 12.4277 -0.0013  0.0197   0.0413   0.0505    0.0566   0.0000   442.5516       3.86024       20.0270       2.15810      -2.57974     -0.528581      0.997143     -0.868560     -0.148195      0.411095     -0.652227     -0.425759       1.23069      0.325259      -1.09974    0.00922272     -0.177084       1.07160      0.691864      0.949144       1.08878       1.16331       1.21347       1.26236       1.28162       1.27267       1.16498       1.08639       1.00060      0.907050      0.853838      0.746945      0.670494      0.577124      0.497706      0.419551
  48  10 3007.7968    3.7587  1.0739 12.9972 -0.0026  0.0191   0.0515   0.0479    0.0535   0.0000   443.0782       5.53199       22.2391       1.69411     -0.277315      -1.17149      0.375007      0.922891     -0.558940     -0.997663       1.05846     -0.698706     0.0469009      0.619143      0.526664       1.85400       1.17054     0.0954384      0.663196      0.920537       1.05234       1.14543       1.17817       1.17602       1.15362       1.13210       1.05930       1.03044      0.979746      0.922080      0.862295      0.777059      0.660620      0.571153      0.489518      0.418860
  48  11 3186.0224    3.8917  1.3194 13.1205 -0.0012  0.0220   0.0497   0.0563    0.0477   0.0000   441.3904       3.43192       18.3665       1.78893      -2.12981       2.90101      0.597105      0.386911      -1.20682      0.870509       2.98027     -0.674566      0.748229      -3.33720      -1.21708       1.16748      0.218760      0.174160      0.724792       1.00485       1.11230       1.13552       1.25438       1.27940       1.28799       1.33432       1.22450       1.17334       1.06852      0.981160      0.890146      0.807386      0.699143      0.642104      0.526717      0.452396
  48  12 3362.0315    3.3267  2.2312 12.5995 -0.0009  0.0286   0.0329   0.0758    0.0348   0.0000   441.9329       5.79150       20.7481       2.32495    -0.0603897      -1.00208      -1.08258      -3.08117       1.32597       1.76198      -1.56283     -0.998455       1.15838     -0.301070       1.18427     -0.576952    -0.0884929      0.928299      0.937798       1.27318       1.46753       1.60199       1.67914       1.72059       1.71214       1.68309       1.58865       1.52091       1.39172       1.29954       1.20986       1.06472      0.921600      0.822700      0.711488      0.584002
  48  13 3536.3967    2.6709  3.7732 11.9707 -0.0014  0.0398   0.0209   0.1045    0.0271   0.0000   438.1265       5.57447       19.4756       3.95301       2.76182       3.24318     0.0458938       2.01389      -3.12811      -5.48745    -0.0874660    -0.0717176     -0.275215      -3.53925      -2.09465     -0.755253     -0.216972      0.149880       1.29881       1.73019       1.96353       2.11135       2.23328       2.29480       2.32459       2.25098       2.19687       2.06646       1.96182       1.77158       1.65505       1.41058       1.28844       1.10765      0.942949      0.802710
  48  14 3709.0898    2.0936  6.2319 11.4563  0.0000  0.0605   0.0134   0.1585    0.0218   0.0000   439.9144       12.1959       23.7119       8.43833       3.92446       2.44375      -1.20250       3.29565       6.00065      -1.48914      -1.09806       1.22298       4.71892       3.35173      -1.00592      -1.41513       1.38944      0.745291       1.95415       2.65228       3.03936       3.31096       3.46554       3.50303       3.49457       3.42904       3.34290       3.16794       2.98359       2.75881       2.49465       2.19528       1.94879       1.71894       1.45959       1.23899
  48  15 3879.3673    1.6502  8.3196 11.0852 -0.0006  0.0802   0.0092   0.2121    0.0195   0.0000   440.2461       7.43361       15.9666       2.46941      -3.10715       13.9018       2.98262       6.51803     -0.798632      -2.17342       3.97095      -2.31520       3.94825       5.31733      -3.16563      -3.86703      -1.05197      0.349646       2.56210       3.43493       3.91668       4.25319       4.47735       4.61853       4.72739       4.47212       4.34368       4.13191       3.83744       3.52645       3.23718       2.87272       2.58234       2.25765       1.90760       1.64970
  48  16 4047.2480    1.3237 11.3845 10.6771 -0.0012  0.1109   0.0062   0.2846    0.0175   0.0000   440.1128       3.60876       22.6990       4.37040       9.28238       2.30951      -13.5743      -7.31784     -0.879891      -5.53241       2.34117      -5.10931     -0.341188      -3.12094       8.13139       4.00841      -1.43382       4.60657       3.54852       4.71828       5.45554       5.95981       6.28928       6.36635       6.41000       6.12345       6.00346       5.80692       5.30073       4.90572       4.50915       4.01645       3.60929       3.13897       2.68852       2.25524
  49   3 1649.3481    0.2682  0.3301  9.1233 -0.0101  0.0153   0.0068   0.0273    0.0258   0.0000   441.3953      -1.22287       21.5865     -0.353267      -3.06105     -0.398261     0.0256504      0.986484     -0.119852     -0.791060      0.870371     -0.685021     -0.372349    -0.0931885     -0.124559     -0.190435      0.683242      0.471030      0.578880      0.849974      0.950409       1.01503      0.951885      0.846076      0.755497      0.739190      0.764110      0.794392      0.821676      0.838357      0.798381      0.680408      0.599780      0.465117      0.385931      0.313973
  49   4 1869.9528    0.4906  0.5956  9.3254 -0.0012  0.0146   0.0086   0.0354    0.0376   0.0000   442.8335     -0.864952       20.4870       1.12455      -3.01294     -0.601809      -1.03611   4.00530e-05    -0.0949177      0.896881     -0.710172     -0.788194      0.390753      0.880779     -0.272313      0.292176     -0.224922     -0.370376      0.471710      0.625045      0.661430      0.738568      0.818255      0.850077      0.850686      0.803480      0.770158      0.772268      0.727512      0.645165      0.568695      0.532322      0.453949      0.422681      0.346848      0.308633
  49   5 2080.0728    0.7395  0.7496  9.9537 -0.0009  0.0167   0.0116   0.0385    0.0411   0.0000   442.2409     -0.396516       20.8530      0.832633      -3.72906     -0.359177      0.881959       2.78290     -0.162682     -0.949525      0.237764     -0.276289      0.675211       2.17475      -1.09155     -0.465700     -0.300663   -0.00560637      0.600858      0.852910       1.02259       1.10423       1.17976       1.20308       1.19316       1.15994       1.11386       1.02495      0.935283      0.866735      0.756184      0.659289      0.571758      0.491682      0.427034      0.353791
  49   6 2281.3759    1.1622  1.0409 10.5559 -0.0008  0.0195   0.0161   0.0484    0.0522   0.0000   441.7774       1.02186       17.8764      0.304726      -4.61602      -1.24955     -0.165460       2.03870     -0.861497     -0.123578       1.26118      0.964202       1.03615     -0.119294     -0.281202     -0.967921      0.950507    -0.0792418      0.590781      0.821593      0.948496      0.985602       1.04432       1.10935       1.03902       1.07164      0.992554      0.990262      0.913438      0.839375      0.748427      0.696525      0.611072      0.543843      0.468553      0.386402
  49   7 2472.8735    1.7030  1.2626 11.1925 -0.0059  0.0211   0.0212   0.0540    0.0510   0.0000   442.3707       1.17660       20.9812       1.88190     -0.544927     -0.775776      0.974367     -0.275345       2.61774      -1.39815       1.55804     0.0448478     -0.346067     -0.270764     -0.513792      0.406372     -0.423455      0.119871      0.650267      0.924840       1.03365       1.15088       1.21176       1.23984       1.24401       1.19083       1.18055       1.08268       1.05454      0.944861      0.854481      0.766623      0.676092      0.587175      0.504692      0.415847
  49   8 2659.8865    2.3574  1.3140 11.8342  0.0003  0.0213   0.0288   0.0544    0.0524   0.0000   440.6638       3.61289       19.8031     -0.551390      -1.37253      0.301825      -1.52267      -2.40566      -3.19617       1.71339       2.42814       1.00696      -1.14612     -0.496205     -0.563729     -0.844607      0.449931      0.371084      0.675968      0.943108       1.10015       1.16458       1.28325       1.23470       1.32551       1.27478       1.23162       1.14643       1.06129      0.968315      0.876003      0.787605      0.690231      0.612658      0.522627      0.436525
  49   9 2844.8800    3.2301  1.2181 12.4087  0.0033  0.0193   0.0403   0.0514    0.0612   0.0000   441.9353       2.16319       21.5162       1.39816      -1.84825      0.538860      -1.38380     -0.306161       1.94958      -1.68861       1.47853     -0.584346      0.853474      0.451515       1.00434      0.380110     -0.125821     -0.392624      0.640615      0.868745      0.995449       1.08352       1.17191       1.17203       1.11979       1.08224       1.10462      0.997807      0.952317      0.889402      0.804082      0.737719      0.641281      0.560902      0.502493      0.411095
  49  10 3026.8839    3.8743  1.2155 13.0780 -0.0004  0.0193   0.0495   0.0535    0.0509   0.0000   439.8146       5.73473       21.3463       3.06206      0.316429       1.27035     -0.410090     0.0664361      0.994087     -0.742353     -0.454698      -1.38762      -1.25726       1.46059      0.636062     -0.856094     -0.109388     -0.330028      0.640801      0.870790       1.03293       1.06075       1.17259       1.14728       1.13380       1.12310       1.05714       1.00303      0.940240      0.869654      0.798860      0.737005      0.655367      0.579816      0.509800      0.431243
  49  11 3205.7574    3.9126  1.4346 13.0776 -0.0020  0.0228   0.0471   0.0576    0.0485   0.0000   441.4269       7.22702       18.5351       2.93888      -2.57302       2.57358      -1.00969      -2.95261      0.663212     -0.855382       2.43056      0.114076      0.643645     -0.858538      -1.19596      -1.52216     -0.298285     -0.433065      0.683589      0.959971       1.08674       1.16877       1.22864       1.25836       1.25056       1.21023       1.23595       1.12373       1.07359      0.975425      0.903394      0.825643      0.719641      0.649392      0.523969      0.445463
  49  12 3382.6618    3.2102  2.4409 12.5587 -0.0009  0.0303   0.0299   0.0787    0.0334   0.0000   443.3278       9.51311       14.3417       1.88670       1.68807       2.76585      -7.22909     -0.360572      -2.69505      -1.56714      -2.49133      -1.43837       1.01519       1.88517       1.24776     -0.781537      -1.05302       1.42978      0.964244       1.32634       1.53622       1.68007       1.74807       1.75882       1.80089       1.75019       1.64476       1.57367       1.48797       1.35269       1.26101       1.12659      0.979175      0.852033      0.733466      0.631602
  49  13 3557.9988    2.5132  3.8668 12.0858 -0.0015  0.0420   0.0199   0.1083    0.0261   0.0000   440.5437       7.70483       18.7407       2.11968      -1.29011       2.71822     0.0808278       2.13945     -0.328399      -2.76986       3.97894       1.07249      -2.62294      0.609288       3.05850      0.553992      0.161868      -1.17397       1.31542       1.79189       2.02004       2.20520       2.34025       2.35642       2.35984       2.30230       2.26384       2.14068       2.01798       1.87077       1.69209       1.50689       1.34123       1.17788       1.02298      0.881967
  49  14 3731.3096    2.0085  6.4703 11.5252 -0.0009  0.0614   0.0124   0.1654    0.0210   0.0000   433.8878       7.21690       15.6152      -1.08716      -1.62227       4.66284       3.46800      -6.32628      -1.74121      -4.13847       6.41118      -6.04761     -0.901727     0.0381941       3.50206      -2.26455      -2.67349       1.36965       1.98557       2.61270       3.04223       3.25497       3.39905       3.49566       3.49749       3.46523       3.40440       3.17849       2.96558       2.74827       2.51858       2.26710       1.99436       1.74577       1.50180       1.30796
  49  15 3902.9487    1.6828  9.1147 11.0634  0.0019  0.0834   0.0084   0.2202    0.0200   0.0000   440.7301       2.84226       18.5857      -1.02631       5.81079       6.98880     -0.826774      -6.94328       3.17764       3.90259       7.16414      -1.58741       4.08703       4.70655      -3.96461      -2.10335     -0.467765      -2.54932       2.62798       3.50872       4.07617       4.35048       4.66237       4.72485       4.66197       4.64191       4.48372       4.26402       4.00833       3.70341       3.38606       3.05650       2.69450       2.37834       2.01000       1.73199
  50   3 1661.5925    0.2624  0.3622  9.1187 -0.0088  0.0156   0.0065   0.0311    0.0258   0.0000   441.9881     -0.174135       21.0252      0.435553      -2.31589      0.346396      0.738062    0.00490338      0.512498     -0.934099     -0.822377      0.226390      0.291674     -0.775011      0.663875     -0.705717      0.337304     -0.222361      0.444739      0.571976      0.768539      0.655162      0.849549      0.803443      0.784722      0.818879      0.747233      0.737183      0.674761      0.614357      0.580716      0.498776      0.502687      0.388687      0.353444      0.319573
  50   4 1883.3112    0.5039  0.5191  9.4164 -0.0032  0.0134   0.0092   0.0307    0.0353   0.0000   442.5125     -0.622884       20.2642    -0.0407302      -1.41704     0.0834081     -0.241962      -1.73782      0.205260     0.0111689      0.793816     -0.273240     -0.889889     -0.253094     -0.299251   -0.00830676      0.318578      0.686154      0.425735      0.580223      0.643693      0.699158      0.752772      0.724252      0.750597      0.736642      0.696321      0.665028      0.621069      0.590082      0.559884      0.498714      0.438342      0.382016      0.370761      0.319997
  50   5 2094.6770    0.7950  0.8574  9.8608 -0.0023  0.0169   0.0115   0.0422    0.0456   0.0000   442.9595       1.27266       21.9818     -0.338200      -1.63401      0.801933       2.24109      -1.73920      -1.39034     -0.394981     -0.430731      0.259936     0.0175575       1.37477      0.181064     -0.211095      -1.09678     0.0426764      0.538534      0.736605      0.834321      0.890399      0.971965       1.01381      0.998815      0.962209      0.922478      0.833168      0.879351      0.743880      0.707238      0.637121      0.548127      0.508309      0.437224      0.363757
  50   6 2296.8253    1.1911  1.1070 10.5913 -0.0028  0.0200   0.0159   0.0490    0.0512   0.0000   440.5819      -1.27186       19.6775      0.508094      -2.81322       2.33548      0.146857      -1.50733      0.516365      -1.58472       1.08849      0.209797       2.11160      -1.16744     0.0584650      0.425756       1.28178      0.551709      0.622442      0.850934      0.952638      0.980029       1.05903       1.06973       1.10228       1.10790       1.09228      0.994050      0.933008      0.870484      0.770165      0.720202      0.629169      0.579739      0.520096      0.439214
  50   7 2489.0400    1.7596  1.2753 11.2785 -0.0009  0.0216   0.0222   0.0534    0.0511   0.0000   441.4734       1.90530       21.8314      0.837205      -1.19190       1.29790     -0.547358      0.102433       2.25046      -1.75655       1.23781      0.647556       1.58146      0.414932      0.268349      -1.48879      0.615199      0.451208      0.649228      0.926791       1.02227       1.09542       1.18747       1.23695       1.19370       1.16684       1.14828       1.07581       1.05252      0.935161      0.861601      0.784378      0.697843      0.600481      0.519248      0.445224
  50   8 2677.0944    2.5496  1.2085 12.1094 -0.0011  0.0201   0.0326   0.0521    0.0499   0.0000   441.9100       2.24633       20.7572      0.887289      -3.93932      -1.39937     -0.143416     -0.403241      -2.28736      -1.59499       1.20250     -0.297360      -3.28913      0.606657       1.13332      -1.37063      0.543553      0.326961      0.606101      0.852508      0.953227       1.08143       1.10616       1.14283       1.10586       1.12857       1.07971       1.00387      0.969336      0.871475      0.822286      0.730923      0.653976      0.575396      0.482536      0.415212
  50   9 2863.0236    3.3024  1.1213 12.5621 -0.0013  0.0188   0.0424   0.0486    0.0559   0.0000   442.8963       3.40135       17.6574       1.24905      -3.78065       1.91695     0.0413845      -2.63163      -1.11751     -0.957956      -1.15494      0.387922      0.498736      -1.59620     -0.279730      -1.05993     -0.440676      0.399060      0.624941      0.882630      0.996469       1.07268       1.18277       1.17964       1.21577       1.13891       1.11112       1.02326      0.935998      0.890723      0.815281      0.745450      0.646279      0.568725      0.485276      0.417337
  50  10 3045.7798    3.8702  1.2240 13.1207 -0.0006  0.0199   0.0495   0.0527    0.0493   0.0000   440.8524       2.76512       18.0234       2.52018     -0.228588       1.22493       2.35093      -1.48571      0.461209     -0.851109     -0.279686      0.856684      -1.92383     -0.143178      0.796833      0.509339      0.550585     -0.764568      0.649672      0.887814       1.00675       1.06540       1.16419       1.15556       1.12332       1.12922       1.08590       1.04485      0.991356      0.909138      0.845385      0.746162      0.648677      0.595671      0.510122      0.434139
[truncated: 611,580 more chars]
