# Supplementary material for: Global-Mode Analysis of Full-Disk Data from the Michelson Doppler Imager and the Helioseismic and Magnetic Imager
Source: Sol Phys. 2018 Jan 31;293(2):29. doi: 10.1007/s11207-017-1201-5 (PMC6566312; doi:10.1007/s11207-017-1201-5)
Supplement: Supplementary file 3 — (TAR 230.0 MB) [file 11207_2017_1201_MOESM3_ESM.tar › MDI/mdivwcomm.1238.36]

   0  15 2228.7127    0.9069  0.6719  9.6695 -0.0032  0.1280   0.1729   0.7004    1.1019   0.0000     0.0000       0.00000       0.00000       0.00000       0.00000       0.00000       0.00000       0.00000       0.00000       0.00000       0.00000       0.00000       0.00000       0.00000       0.00000       0.00000       0.00000       0.00000       0.00000       0.00000       0.00000       0.00000       0.00000       0.00000       0.00000       0.00000       0.00000       0.00000       0.00000       0.00000       0.00000       0.00000       0.00000       0.00000       0.00000       0.00000       0.00000       0.00000       0.00000       0.00000       0.00000       0.00000       0.00000       0.00000       0.00000       0.00000       0.00000       0.00000       0.00000       0.00000       0.00000       0.00000       0.00000       0.00000       0.00000       0.00000       0.00000       0.00000       0.00000       0.00000       0.00000       0.00000       0.00000       0.00000       0.00000       0.00000       0.00000       0.00000       0.00000       0.00000       0.00000       0.00000
   0  20 2898.8283    3.1212  0.8628 11.8357  0.0000  0.1718   0.5243   0.5860    1.6909   0.0000     0.0000       0.00000       0.00000       0.00000       0.00000       0.00000       0.00000       0.00000       0.00000       0.00000       0.00000       0.00000       0.00000       0.00000       0.00000       0.00000       0.00000       0.00000       0.00000       0.00000       0.00000       0.00000       0.00000       0.00000       0.00000       0.00000       0.00000       0.00000       0.00000       0.00000       0.00000       0.00000       0.00000       0.00000       0.00000       0.00000       0.00000       0.00000       0.00000       0.00000       0.00000       0.00000       0.00000       0.00000       0.00000       0.00000       0.00000       0.00000       0.00000       0.00000       0.00000       0.00000       0.00000       0.00000       0.00000       0.00000       0.00000       0.00000       0.00000       0.00000       0.00000       0.00000       0.00000       0.00000       0.00000       0.00000       0.00000       0.00000       0.00000       0.00000       0.00000       0.00000
   1  14 2156.6220    0.9044  0.9183  8.5922  0.0000  0.1175   0.0723   0.2014    0.9259   0.0000   263.7525       73.6153       0.00000       0.00000       0.00000       0.00000       0.00000       0.00000       0.00000       0.00000       0.00000       0.00000       0.00000       0.00000       0.00000       0.00000       0.00000       0.00000       0.00000       0.00000       0.00000       0.00000       0.00000       0.00000       0.00000       0.00000       0.00000       0.00000       0.00000       0.00000       0.00000       0.00000       0.00000       0.00000       0.00000       0.00000       174.715       69.7639       0.00000       0.00000       0.00000       0.00000       0.00000       0.00000       0.00000       0.00000       0.00000       0.00000       0.00000       0.00000       0.00000       0.00000       0.00000       0.00000       0.00000       0.00000       0.00000       0.00000       0.00000       0.00000       0.00000       0.00000       0.00000       0.00000       0.00000       0.00000       0.00000       0.00000       0.00000       0.00000       0.00000       0.00000
   1  17 2559.0947    1.8676  1.1921 10.7026  0.0222  0.1187   0.1524   0.2646    0.8547   0.0000   455.2312      -61.6845       0.00000       0.00000       0.00000       0.00000       0.00000       0.00000       0.00000       0.00000       0.00000       0.00000       0.00000       0.00000       0.00000       0.00000       0.00000       0.00000       0.00000       0.00000       0.00000       0.00000       0.00000       0.00000       0.00000       0.00000       0.00000       0.00000       0.00000       0.00000       0.00000       0.00000       0.00000       0.00000       0.00000       0.00000       152.313       80.5517       0.00000       0.00000       0.00000       0.00000       0.00000       0.00000       0.00000       0.00000       0.00000       0.00000       0.00000       0.00000       0.00000       0.00000       0.00000       0.00000       0.00000       0.00000       0.00000       0.00000       0.00000       0.00000       0.00000       0.00000       0.00000       0.00000       0.00000       0.00000       0.00000       0.00000       0.00000       0.00000       0.00000       0.00000
   1  20 2963.2387    3.5820  0.9432 10.9551  0.0000  0.1252   0.2578   0.2257    1.9164   0.0000   499.8948       83.0588       0.00000       0.00000       0.00000       0.00000       0.00000       0.00000       0.00000       0.00000       0.00000       0.00000       0.00000       0.00000       0.00000       0.00000       0.00000       0.00000       0.00000       0.00000       0.00000       0.00000       0.00000       0.00000       0.00000       0.00000       0.00000       0.00000       0.00000       0.00000       0.00000       0.00000       0.00000       0.00000       0.00000       0.00000       153.842       72.0234       0.00000       0.00000       0.00000       0.00000       0.00000       0.00000       0.00000       0.00000       0.00000       0.00000       0.00000       0.00000       0.00000       0.00000       0.00000       0.00000       0.00000       0.00000       0.00000       0.00000       0.00000       0.00000       0.00000       0.00000       0.00000       0.00000       0.00000       0.00000       0.00000       0.00000       0.00000       0.00000       0.00000       0.00000
   1  21 3098.2882    4.1897  1.0757  1.7919  0.0000  0.1112   0.3017   0.2574 1000.0000   0.0000   453.8429       26.6228       0.00000       0.00000       0.00000       0.00000       0.00000       0.00000       0.00000       0.00000       0.00000       0.00000       0.00000       0.00000       0.00000       0.00000       0.00000       0.00000       0.00000       0.00000       0.00000       0.00000       0.00000       0.00000       0.00000       0.00000       0.00000       0.00000       0.00000       0.00000       0.00000       0.00000       0.00000       0.00000       0.00000       0.00000       124.187       91.9596       0.00000       0.00000       0.00000       0.00000       0.00000       0.00000       0.00000       0.00000       0.00000       0.00000       0.00000       0.00000       0.00000       0.00000       0.00000       0.00000       0.00000       0.00000       0.00000       0.00000       0.00000       0.00000       0.00000       0.00000       0.00000       0.00000       0.00000       0.00000       0.00000       0.00000       0.00000       0.00000       0.00000       0.00000
   2  13 2081.9589    0.7792  0.8124  7.4830  0.0000  0.1908   0.0575   0.2336    1.3314   0.0000   420.7317       28.4885       17.4599      -10.9558       0.00000       0.00000       0.00000       0.00000       0.00000       0.00000       0.00000       0.00000       0.00000       0.00000       0.00000       0.00000       0.00000       0.00000       0.00000       0.00000       0.00000       0.00000       0.00000       0.00000       0.00000       0.00000       0.00000       0.00000       0.00000       0.00000       0.00000       0.00000       0.00000       0.00000       0.00000       0.00000       82.5872       63.7780       80.3741       21.7898       0.00000       0.00000       0.00000       0.00000       0.00000       0.00000       0.00000       0.00000       0.00000       0.00000       0.00000       0.00000       0.00000       0.00000       0.00000       0.00000       0.00000       0.00000       0.00000       0.00000       0.00000       0.00000       0.00000       0.00000       0.00000       0.00000       0.00000       0.00000       0.00000       0.00000       0.00000       0.00000
   2  14 2217.5775    1.0998  0.8740  2.9826  0.0000  0.0663   0.0697   0.1724  298.3539   0.0000   441.2104       12.4478       27.2551      -2.40291       0.00000       0.00000       0.00000       0.00000       0.00000       0.00000       0.00000       0.00000       0.00000       0.00000       0.00000       0.00000       0.00000       0.00000       0.00000       0.00000       0.00000       0.00000       0.00000       0.00000       0.00000       0.00000       0.00000       0.00000       0.00000       0.00000       0.00000       0.00000       0.00000       0.00000       0.00000       0.00000       55.8005       41.5187       22.9653       7.13849       0.00000       0.00000       0.00000       0.00000       0.00000       0.00000       0.00000       0.00000       0.00000       0.00000       0.00000       0.00000       0.00000       0.00000       0.00000       0.00000       0.00000       0.00000       0.00000       0.00000       0.00000       0.00000       0.00000       0.00000       0.00000       0.00000       0.00000       0.00000       0.00000       0.00000       0.00000       0.00000
   2  17 2619.7556    2.1375  1.0825  9.6512  0.0000  0.0877   0.1181   0.1844    1.6141   0.0000   376.3635       66.3932      -1.60326       4.03075       0.00000       0.00000       0.00000       0.00000       0.00000       0.00000       0.00000       0.00000       0.00000       0.00000       0.00000       0.00000       0.00000       0.00000       0.00000       0.00000       0.00000       0.00000       0.00000       0.00000       0.00000       0.00000       0.00000       0.00000       0.00000       0.00000       0.00000       0.00000       0.00000       0.00000       0.00000       0.00000       73.8310       55.3758       27.3550       8.19166       0.00000       0.00000       0.00000       0.00000       0.00000       0.00000       0.00000       0.00000       0.00000       0.00000       0.00000       0.00000       0.00000       0.00000       0.00000       0.00000       0.00000       0.00000       0.00000       0.00000       0.00000       0.00000       0.00000       0.00000       0.00000       0.00000       0.00000       0.00000       0.00000       0.00000       0.00000       0.00000
   2  18 2754.4663    2.9486  0.8899  3.9836  0.0000  0.0599   0.1811   0.1780  881.1881   0.0000   441.4323      -51.2362       25.3933      -4.43655       0.00000       0.00000       0.00000       0.00000       0.00000       0.00000       0.00000       0.00000       0.00000       0.00000       0.00000       0.00000       0.00000       0.00000       0.00000       0.00000       0.00000       0.00000       0.00000       0.00000       0.00000       0.00000       0.00000       0.00000       0.00000       0.00000       0.00000       0.00000       0.00000       0.00000       0.00000       0.00000       46.1464       36.4218       22.5618       7.17326       0.00000       0.00000       0.00000       0.00000       0.00000       0.00000       0.00000       0.00000       0.00000       0.00000       0.00000       0.00000       0.00000       0.00000       0.00000       0.00000       0.00000       0.00000       0.00000       0.00000       0.00000       0.00000       0.00000       0.00000       0.00000       0.00000       0.00000       0.00000       0.00000       0.00000       0.00000       0.00000
   2  20 3024.7338    3.9398  0.7674 11.2932  0.0000  0.0545   0.2565   0.1507    1.0973   0.0000   424.2320      -6.08593      -9.56827       8.12770       0.00000       0.00000       0.00000       0.00000       0.00000       0.00000       0.00000       0.00000       0.00000       0.00000       0.00000       0.00000       0.00000       0.00000       0.00000       0.00000       0.00000       0.00000       0.00000       0.00000       0.00000       0.00000       0.00000       0.00000       0.00000       0.00000       0.00000       0.00000       0.00000       0.00000       0.00000       0.00000       39.4961       31.7912       20.8533       6.89116       0.00000       0.00000       0.00000       0.00000       0.00000       0.00000       0.00000       0.00000       0.00000       0.00000       0.00000       0.00000       0.00000       0.00000       0.00000       0.00000       0.00000       0.00000       0.00000       0.00000       0.00000       0.00000       0.00000       0.00000       0.00000       0.00000       0.00000       0.00000       0.00000       0.00000       0.00000       0.00000
   2  21 3159.8443    4.0644  1.0603 -0.7978  0.0000  0.0780   0.2312   0.1880 1000.0000   0.0000   380.9150      -73.1898       48.9980      -6.16963       0.00000       0.00000       0.00000       0.00000       0.00000       0.00000       0.00000       0.00000       0.00000       0.00000       0.00000       0.00000       0.00000       0.00000       0.00000       0.00000       0.00000       0.00000       0.00000       0.00000       0.00000       0.00000       0.00000       0.00000       0.00000       0.00000       0.00000       0.00000       0.00000       0.00000       0.00000       0.00000       64.2055       50.7652       25.3993       9.10486       0.00000       0.00000       0.00000       0.00000       0.00000       0.00000       0.00000       0.00000       0.00000       0.00000       0.00000       0.00000       0.00000       0.00000       0.00000       0.00000       0.00000       0.00000       0.00000       0.00000       0.00000       0.00000       0.00000       0.00000       0.00000       0.00000       0.00000       0.00000       0.00000       0.00000       0.00000       0.00000
   2  23 3430.5046    3.2897  2.4107  9.7501  0.0000  0.1095   0.1274   0.3043    2.2237   0.0000   357.2379       144.317      -15.1332       14.7849       0.00000       0.00000       0.00000       0.00000       0.00000       0.00000       0.00000       0.00000       0.00000       0.00000       0.00000       0.00000       0.00000       0.00000       0.00000       0.00000       0.00000       0.00000       0.00000       0.00000       0.00000       0.00000       0.00000       0.00000       0.00000       0.00000       0.00000       0.00000       0.00000       0.00000       0.00000       0.00000       72.1656       61.3736       39.3533       14.4403       0.00000       0.00000       0.00000       0.00000       0.00000       0.00000       0.00000       0.00000       0.00000       0.00000       0.00000       0.00000       0.00000       0.00000       0.00000       0.00000       0.00000       0.00000       0.00000       0.00000       0.00000       0.00000       0.00000       0.00000       0.00000       0.00000       0.00000       0.00000       0.00000       0.00000       0.00000       0.00000
   2  24 3566.5685    2.8130  3.4823  3.1340  0.0000  0.1356   0.0905   0.3573 1000.0000   0.0000   415.2086      -68.9788       39.9560      -29.1087       0.00000       0.00000       0.00000       0.00000       0.00000       0.00000       0.00000       0.00000       0.00000       0.00000       0.00000       0.00000       0.00000       0.00000       0.00000       0.00000       0.00000       0.00000       0.00000       0.00000       0.00000       0.00000       0.00000       0.00000       0.00000       0.00000       0.00000       0.00000       0.00000       0.00000       0.00000       0.00000       98.7606       84.9385       44.8782       18.0396       0.00000       0.00000       0.00000       0.00000       0.00000       0.00000       0.00000       0.00000       0.00000       0.00000       0.00000       0.00000       0.00000       0.00000       0.00000       0.00000       0.00000       0.00000       0.00000       0.00000       0.00000       0.00000       0.00000       0.00000       0.00000       0.00000       0.00000       0.00000       0.00000       0.00000       0.00000       0.00000
   3  12 2001.1557    0.4550  0.6847  9.4152  0.0000  0.0565   0.0296   0.1751    0.2032   0.0000   482.7724      -5.44058      -3.40082       14.9981      -7.31644       1.47099       0.00000       0.00000       0.00000       0.00000       0.00000       0.00000       0.00000       0.00000       0.00000       0.00000       0.00000       0.00000       0.00000       0.00000       0.00000       0.00000       0.00000       0.00000       0.00000       0.00000       0.00000       0.00000       0.00000       0.00000       0.00000       0.00000       0.00000       0.00000       0.00000       0.00000       27.2961       26.2290       20.4692       11.7716       5.78830       1.57048       0.00000       0.00000       0.00000       0.00000       0.00000       0.00000       0.00000       0.00000       0.00000       0.00000       0.00000       0.00000       0.00000       0.00000       0.00000       0.00000       0.00000       0.00000       0.00000       0.00000       0.00000       0.00000       0.00000       0.00000       0.00000       0.00000       0.00000       0.00000       0.00000       0.00000
   3  13 2137.6085    0.8245  0.4396  9.6594  0.0000  0.0593   0.0649   0.1056    0.2221   0.0000   423.3933       31.2938       26.9681       10.0014      0.394066      -3.79062       0.00000       0.00000       0.00000       0.00000       0.00000       0.00000       0.00000       0.00000       0.00000       0.00000       0.00000       0.00000       0.00000       0.00000       0.00000       0.00000       0.00000       0.00000       0.00000       0.00000       0.00000       0.00000       0.00000       0.00000       0.00000       0.00000       0.00000       0.00000       0.00000       0.00000       35.6953       36.4645       20.9371       10.5915       4.13072       1.53264       0.00000       0.00000       0.00000       0.00000       0.00000       0.00000       0.00000       0.00000       0.00000       0.00000       0.00000       0.00000       0.00000       0.00000       0.00000       0.00000       0.00000       0.00000       0.00000       0.00000       0.00000       0.00000       0.00000       0.00000       0.00000       0.00000       0.00000       0.00000       0.00000       0.00000
   3  14 2273.3124    1.0665  0.7853  9.7112  0.0000  0.0635   0.0658   0.1582    0.3967   0.0000   473.1275       44.9746      -30.5250       8.80656       1.29195      -3.86341       0.00000       0.00000       0.00000       0.00000       0.00000       0.00000       0.00000       0.00000       0.00000       0.00000       0.00000       0.00000       0.00000       0.00000       0.00000       0.00000       0.00000       0.00000       0.00000       0.00000       0.00000       0.00000       0.00000       0.00000       0.00000       0.00000       0.00000       0.00000       0.00000       0.00000       28.5555       26.9016       23.2846       13.3413       6.93094       1.90256       0.00000       0.00000       0.00000       0.00000       0.00000       0.00000       0.00000       0.00000       0.00000       0.00000       0.00000       0.00000       0.00000       0.00000       0.00000       0.00000       0.00000       0.00000       0.00000       0.00000       0.00000       0.00000       0.00000       0.00000       0.00000       0.00000       0.00000       0.00000       0.00000       0.00000
   3  15 2407.5619    1.4576  1.0194  9.7793  0.0000  0.0710   0.0952   0.2108    1.1713   0.0000   406.6892      -5.63044       8.16332       11.2581      -11.6886      0.834900       0.00000       0.00000       0.00000       0.00000       0.00000       0.00000       0.00000       0.00000       0.00000       0.00000       0.00000       0.00000       0.00000       0.00000       0.00000       0.00000       0.00000       0.00000       0.00000       0.00000       0.00000       0.00000       0.00000       0.00000       0.00000       0.00000       0.00000       0.00000       0.00000       0.00000       36.2826       33.0741       27.1397       12.7923       7.47947       1.97755       0.00000       0.00000       0.00000       0.00000       0.00000       0.00000       0.00000       0.00000       0.00000       0.00000       0.00000       0.00000       0.00000       0.00000       0.00000       0.00000       0.00000       0.00000       0.00000       0.00000       0.00000       0.00000       0.00000       0.00000       0.00000       0.00000       0.00000       0.00000       0.00000       0.00000
   3  17 2676.1526    2.2670  0.7268 11.1314  0.0000  0.0773   0.1331   0.1328    0.5980   0.0000   439.1260      -22.2586      -23.4446       3.20763       5.89155      -1.29358       0.00000       0.00000       0.00000       0.00000       0.00000       0.00000       0.00000       0.00000       0.00000       0.00000       0.00000       0.00000       0.00000       0.00000       0.00000       0.00000       0.00000       0.00000       0.00000       0.00000       0.00000       0.00000       0.00000       0.00000       0.00000       0.00000       0.00000       0.00000       0.00000       0.00000       45.4689       45.6312       29.8631       13.7095       6.14401       1.89128       0.00000       0.00000       0.00000       0.00000       0.00000       0.00000       0.00000       0.00000       0.00000       0.00000       0.00000       0.00000       0.00000       0.00000       0.00000       0.00000       0.00000       0.00000       0.00000       0.00000       0.00000       0.00000       0.00000       0.00000       0.00000       0.00000       0.00000       0.00000       0.00000       0.00000
   3  18 2811.3939    3.0770  0.9660 -0.2490  0.0000  0.0752   0.1793   0.2023 1000.0000   0.0000   455.6898      -1.43550       9.15473      -13.5609       2.66083      -1.05310       0.00000       0.00000       0.00000       0.00000       0.00000       0.00000       0.00000       0.00000       0.00000       0.00000       0.00000       0.00000       0.00000       0.00000       0.00000       0.00000       0.00000       0.00000       0.00000       0.00000       0.00000       0.00000       0.00000       0.00000       0.00000       0.00000       0.00000       0.00000       0.00000       0.00000       34.4780       32.8762       23.5761       14.4309       5.78597       1.77635       0.00000       0.00000       0.00000       0.00000       0.00000       0.00000       0.00000       0.00000       0.00000       0.00000       0.00000       0.00000       0.00000       0.00000       0.00000       0.00000       0.00000       0.00000       0.00000       0.00000       0.00000       0.00000       0.00000       0.00000       0.00000       0.00000       0.00000       0.00000       0.00000       0.00000
   3  20 3082.1923    3.8373  0.8690 11.8404  0.0000  0.0571   0.2108   0.1417    0.7733   0.0000   404.7956       2.09762      -3.34473      -2.95918      -4.43538     -0.715659       0.00000       0.00000       0.00000       0.00000       0.00000       0.00000       0.00000       0.00000       0.00000       0.00000       0.00000       0.00000       0.00000       0.00000       0.00000       0.00000       0.00000       0.00000       0.00000       0.00000       0.00000       0.00000       0.00000       0.00000       0.00000       0.00000       0.00000       0.00000       0.00000       0.00000       30.8463       29.2368       21.3053       11.5908       5.36708       1.58071       0.00000       0.00000       0.00000       0.00000       0.00000       0.00000       0.00000       0.00000       0.00000       0.00000       0.00000       0.00000       0.00000       0.00000       0.00000       0.00000       0.00000       0.00000       0.00000       0.00000       0.00000       0.00000       0.00000       0.00000       0.00000       0.00000       0.00000       0.00000       0.00000       0.00000
   3  21 3217.6813    4.0560  0.9780 11.7069  0.0000  0.0630   0.2125   0.1436    0.8697   0.0000   408.5926       7.16774       21.3903       11.3483       5.18001      -1.02630       0.00000       0.00000       0.00000       0.00000       0.00000       0.00000       0.00000       0.00000       0.00000       0.00000       0.00000       0.00000       0.00000       0.00000       0.00000       0.00000       0.00000       0.00000       0.00000       0.00000       0.00000       0.00000       0.00000       0.00000       0.00000       0.00000       0.00000       0.00000       0.00000       0.00000       30.9959       31.9778       22.1989       11.8188       5.95114       1.91553       0.00000       0.00000       0.00000       0.00000       0.00000       0.00000       0.00000       0.00000       0.00000       0.00000       0.00000       0.00000       0.00000       0.00000       0.00000       0.00000       0.00000       0.00000       0.00000       0.00000       0.00000       0.00000       0.00000       0.00000       0.00000       0.00000       0.00000       0.00000       0.00000       0.00000
   3  22 3353.4306    3.1965  1.4794 11.8569  0.0134  0.0805   0.1567   0.2174    0.4754   0.0000   434.5504       84.9964      -20.2317       9.66478       1.23492      -1.25659       0.00000       0.00000       0.00000       0.00000       0.00000       0.00000       0.00000       0.00000       0.00000       0.00000       0.00000       0.00000       0.00000       0.00000       0.00000       0.00000       0.00000       0.00000       0.00000       0.00000       0.00000       0.00000       0.00000       0.00000       0.00000       0.00000       0.00000       0.00000       0.00000       0.00000       41.0532       35.5143       29.8806       18.6318       8.07204       2.16734       0.00000       0.00000       0.00000       0.00000       0.00000       0.00000       0.00000       0.00000       0.00000       0.00000       0.00000       0.00000       0.00000       0.00000       0.00000       0.00000       0.00000       0.00000       0.00000       0.00000       0.00000       0.00000       0.00000       0.00000       0.00000       0.00000       0.00000       0.00000       0.00000       0.00000
   3  23 3489.5328    2.8178  2.5549 11.2496  0.0000  0.1088   0.1068   0.2708    0.3365   0.0000   408.1030      -35.1025       13.8088      0.277751      -17.2350      -6.22365       0.00000       0.00000       0.00000       0.00000       0.00000       0.00000       0.00000       0.00000       0.00000       0.00000       0.00000       0.00000       0.00000       0.00000       0.00000       0.00000       0.00000       0.00000       0.00000       0.00000       0.00000       0.00000       0.00000       0.00000       0.00000       0.00000       0.00000       0.00000       0.00000       0.00000       56.0021       54.5348       40.0094       21.4351       10.9585       3.11666       0.00000       0.00000       0.00000       0.00000       0.00000       0.00000       0.00000       0.00000       0.00000       0.00000       0.00000       0.00000       0.00000       0.00000       0.00000       0.00000       0.00000       0.00000       0.00000       0.00000       0.00000       0.00000       0.00000       0.00000       0.00000       0.00000       0.00000       0.00000       0.00000       0.00000
   3  24 3626.0502    2.4172  3.1691 11.2269  0.0013  0.1223   0.0856   0.3489    0.2398   0.0000   591.7711      -115.064      -7.46143       35.9764      -9.64864       2.62140       0.00000       0.00000       0.00000       0.00000       0.00000       0.00000       0.00000       0.00000       0.00000       0.00000       0.00000       0.00000       0.00000       0.00000       0.00000       0.00000       0.00000       0.00000       0.00000       0.00000       0.00000       0.00000       0.00000       0.00000       0.00000       0.00000       0.00000       0.00000       0.00000       0.00000       63.8190       62.9590       45.0592       25.6390       11.8374       3.63203       0.00000       0.00000       0.00000       0.00000       0.00000       0.00000       0.00000       0.00000       0.00000       0.00000       0.00000       0.00000       0.00000       0.00000       0.00000       0.00000       0.00000       0.00000       0.00000       0.00000       0.00000       0.00000       0.00000       0.00000       0.00000       0.00000       0.00000       0.00000       0.00000       0.00000
   4  12 2051.6227    0.6774  0.5598  8.9915  0.0006  0.0686   0.0456   0.1210    0.2259   0.0000   440.2937      -2.46264      -19.8595       9.84501      0.604875       1.87462       1.25762     -0.201848       0.00000       0.00000       0.00000       0.00000       0.00000       0.00000       0.00000       0.00000       0.00000       0.00000       0.00000       0.00000       0.00000       0.00000       0.00000       0.00000       0.00000       0.00000       0.00000       0.00000       0.00000       0.00000       0.00000       0.00000       0.00000       0.00000       0.00000       0.00000       33.3817       36.3954       26.0106       14.5399       6.76905       2.63134       1.09678      0.274591       0.00000       0.00000       0.00000       0.00000       0.00000       0.00000       0.00000       0.00000       0.00000       0.00000       0.00000       0.00000       0.00000       0.00000       0.00000       0.00000       0.00000       0.00000       0.00000       0.00000       0.00000       0.00000       0.00000       0.00000       0.00000       0.00000       0.00000       0.00000
   4  13 2188.2452    0.7916  0.8826  8.7148 -0.0026  0.0813   0.0424   0.1628    0.5709   0.0000   472.9217       54.7797      -7.16871       10.1864       11.2860       7.28769     -0.595648      0.106078       0.00000       0.00000       0.00000       0.00000       0.00000       0.00000       0.00000       0.00000       0.00000       0.00000       0.00000       0.00000       0.00000       0.00000       0.00000       0.00000       0.00000       0.00000       0.00000       0.00000       0.00000       0.00000       0.00000       0.00000       0.00000       0.00000       0.00000       0.00000       25.8099       35.7726       26.5381       17.2684       11.8954       4.08404       2.40653      0.724888       0.00000       0.00000       0.00000       0.00000       0.00000       0.00000       0.00000       0.00000       0.00000       0.00000       0.00000       0.00000       0.00000       0.00000       0.00000       0.00000       0.00000       0.00000       0.00000       0.00000       0.00000       0.00000       0.00000       0.00000       0.00000       0.00000       0.00000       0.00000
   4  14 2324.1621    1.2126  0.8217  9.3366 -0.0010  0.0898   0.0673   0.1793    0.9040   0.0000   445.5046      -38.6123       4.51179      -14.8610      -1.29326      -4.95084     -0.681869     -0.164149       0.00000       0.00000       0.00000       0.00000       0.00000       0.00000       0.00000       0.00000       0.00000       0.00000       0.00000       0.00000       0.00000       0.00000       0.00000       0.00000       0.00000       0.00000       0.00000       0.00000       0.00000       0.00000       0.00000       0.00000       0.00000       0.00000       0.00000       0.00000       35.6405       22.5146       24.2123       26.0378       15.6322       6.46869       1.82237      0.411427       0.00000       0.00000       0.00000       0.00000       0.00000       0.00000       0.00000       0.00000       0.00000       0.00000       0.00000       0.00000       0.00000       0.00000       0.00000       0.00000       0.00000       0.00000       0.00000       0.00000       0.00000       0.00000       0.00000       0.00000       0.00000       0.00000       0.00000       0.00000
   4  16 2592.8143    2.0608  0.9139  9.9115  0.0019  0.0590   0.0965   0.1571    1.0282   0.0000   457.6583      -10.5219      -31.0230      -8.52946       3.80489      -6.88209      -3.55372      0.335732       0.00000       0.00000       0.00000       0.00000       0.00000       0.00000       0.00000       0.00000       0.00000       0.00000       0.00000       0.00000       0.00000       0.00000       0.00000       0.00000       0.00000       0.00000       0.00000       0.00000       0.00000       0.00000       0.00000       0.00000       0.00000       0.00000       0.00000       0.00000       23.4071       24.2480       20.1332       12.9251       7.38901       3.98907       1.46760      0.350951       0.00000       0.00000       0.00000       0.00000       0.00000       0.00000       0.00000       0.00000       0.00000       0.00000       0.00000       0.00000       0.00000       0.00000       0.00000       0.00000       0.00000       0.00000       0.00000       0.00000       0.00000       0.00000       0.00000       0.00000       0.00000       0.00000       0.00000       0.00000
   4  17 2728.4026    2.6072  1.0797  6.6490  0.0168  0.0680   0.1230   0.2146    3.5767   0.0000   422.7762      -12.0973      -4.55698       17.9799       13.3189       2.05363       4.22969      0.930733       0.00000       0.00000       0.00000       0.00000       0.00000       0.00000       0.00000       0.00000       0.00000       0.00000       0.00000       0.00000       0.00000       0.00000       0.00000       0.00000       0.00000       0.00000       0.00000       0.00000       0.00000       0.00000       0.00000       0.00000       0.00000       0.00000       0.00000       0.00000       20.3624       23.7503       19.4429       14.4670       8.65121       4.51855       1.74370      0.475244       0.00000       0.00000       0.00000       0.00000       0.00000       0.00000       0.00000       0.00000       0.00000       0.00000       0.00000       0.00000       0.00000       0.00000       0.00000       0.00000       0.00000       0.00000       0.00000       0.00000       0.00000       0.00000       0.00000       0.00000       0.00000       0.00000       0.00000       0.00000
   4  18 2864.1945    3.0134  0.7781 11.6896 -0.0139  0.0524   0.1563   0.1365    0.5303   0.0000   398.5745       22.4622       23.1612       2.53089      -4.11959       3.18892      0.307984     -0.550540       0.00000       0.00000       0.00000       0.00000       0.00000       0.00000       0.00000       0.00000       0.00000       0.00000       0.00000       0.00000       0.00000       0.00000       0.00000       0.00000       0.00000       0.00000       0.00000       0.00000       0.00000       0.00000       0.00000       0.00000       0.00000       0.00000       0.00000       0.00000       17.4236       20.5609       17.5931       11.2326       8.10803       3.22651       1.60582      0.414051       0.00000       0.00000       0.00000       0.00000       0.00000       0.00000       0.00000       0.00000       0.00000       0.00000       0.00000       0.00000       0.00000       0.00000       0.00000       0.00000       0.00000       0.00000       0.00000       0.00000       0.00000       0.00000       0.00000       0.00000       0.00000       0.00000       0.00000       0.00000
   4  20 3135.9097    4.2005  1.0647  9.9443  0.0020  0.0643   0.2062   0.1577    4.5790   0.0000   426.5639      -17.5252       38.0193      -8.26335      -4.22603       6.19398      0.187859     -0.236459       0.00000       0.00000       0.00000       0.00000       0.00000       0.00000       0.00000       0.00000       0.00000       0.00000       0.00000       0.00000       0.00000       0.00000       0.00000       0.00000       0.00000       0.00000       0.00000       0.00000       0.00000       0.00000       0.00000       0.00000       0.00000       0.00000       0.00000       0.00000       29.7076       29.3655       22.9114       15.8558       8.68490       3.93675       1.32008      0.331215       0.00000       0.00000       0.00000       0.00000       0.00000       0.00000       0.00000       0.00000       0.00000       0.00000       0.00000       0.00000       0.00000       0.00000       0.00000       0.00000       0.00000       0.00000       0.00000       0.00000       0.00000       0.00000       0.00000       0.00000       0.00000       0.00000       0.00000       0.00000
   4  21 3271.6730    3.7125  1.4280 10.2923 -0.0166  0.0674   0.1712   0.1962    4.5432   0.0000   415.3390       18.2137       6.31559      -5.91454      -9.77535      -3.80734      -1.19367      0.466176       0.00000       0.00000       0.00000       0.00000       0.00000       0.00000       0.00000       0.00000       0.00000       0.00000       0.00000       0.00000       0.00000       0.00000       0.00000       0.00000       0.00000       0.00000       0.00000       0.00000       0.00000       0.00000       0.00000       0.00000       0.00000       0.00000       0.00000       0.00000       26.0961       30.1373       23.0447       16.0608       9.03066       4.67252       1.78559      0.498538       0.00000       0.00000       0.00000       0.00000       0.00000       0.00000       0.00000       0.00000       0.00000       0.00000       0.00000       0.00000       0.00000       0.00000       0.00000       0.00000       0.00000       0.00000       0.00000       0.00000       0.00000       0.00000       0.00000       0.00000       0.00000       0.00000       0.00000       0.00000
   4  22 3408.0353    3.1255  1.9652 11.4535  0.0198  0.0912   0.1357   0.2599    0.4650   0.0000   425.7366      -20.7315       46.8100       12.2096       17.0673      -4.70435      0.725692     -0.803146       0.00000       0.00000       0.00000       0.00000       0.00000       0.00000       0.00000       0.00000       0.00000       0.00000       0.00000       0.00000       0.00000       0.00000       0.00000       0.00000       0.00000       0.00000       0.00000       0.00000       0.00000       0.00000       0.00000       0.00000       0.00000       0.00000       0.00000       0.00000       30.4087       37.7377       28.1520       22.2870       12.2929       6.40980       2.31011      0.765284       0.00000       0.00000       0.00000       0.00000       0.00000       0.00000       0.00000       0.00000       0.00000       0.00000       0.00000       0.00000       0.00000       0.00000       0.00000       0.00000       0.00000       0.00000       0.00000       0.00000       0.00000       0.00000       0.00000       0.00000       0.00000       0.00000       0.00000       0.00000
   5  12 2098.4013    0.6939  0.6962  9.6052  0.0014  0.0542   0.0373   0.1064    0.1469   0.0000   424.0955      -14.1803      -1.58827       21.5694      -9.37014      -6.36200       3.81763      0.813633      0.222687     -0.152111       0.00000       0.00000       0.00000       0.00000       0.00000       0.00000       0.00000       0.00000       0.00000       0.00000       0.00000       0.00000       0.00000       0.00000       0.00000       0.00000       0.00000       0.00000       0.00000       0.00000       0.00000       0.00000       0.00000       0.00000       0.00000       0.00000       14.5899       17.8909       15.0492       12.7387       8.04368       4.59614       2.89821       1.06826      0.383996      0.105377       0.00000       0.00000       0.00000       0.00000       0.00000       0.00000       0.00000       0.00000       0.00000       0.00000       0.00000       0.00000       0.00000       0.00000       0.00000       0.00000       0.00000       0.00000       0.00000       0.00000       0.00000       0.00000       0.00000       0.00000       0.00000       0.00000
   5  13 2235.2597    0.9269  0.6264  9.8357  0.0044  0.0428   0.0542   0.1105    0.1760   0.0000   438.8533       30.8038      -3.73422      -12.6229      -10.9954      0.519741       3.67889       1.13074     0.0507709     -0.126307       0.00000       0.00000       0.00000       0.00000       0.00000       0.00000       0.00000       0.00000       0.00000       0.00000       0.00000       0.00000       0.00000       0.00000       0.00000       0.00000       0.00000       0.00000       0.00000       0.00000       0.00000       0.00000       0.00000       0.00000       0.00000       0.00000       14.5299       15.8693       14.3783       10.2861       5.80330       3.57267       2.05229      0.877785      0.276851     0.0636550       0.00000       0.00000       0.00000       0.00000       0.00000       0.00000       0.00000       0.00000       0.00000       0.00000       0.00000       0.00000       0.00000       0.00000       0.00000       0.00000       0.00000       0.00000       0.00000       0.00000       0.00000       0.00000       0.00000       0.00000       0.00000       0.00000
   5  14 2371.1559    1.2969  0.6438 10.2014 -0.0021  0.0457   0.0661   0.0942    0.2456   0.0000   435.9088      -8.90036      -6.79112     -0.848408      -7.57036       1.39416      0.288852     -0.307555     -0.128776    -0.0637770       0.00000       0.00000       0.00000       0.00000       0.00000       0.00000       0.00000       0.00000       0.00000       0.00000       0.00000       0.00000       0.00000       0.00000       0.00000       0.00000       0.00000       0.00000       0.00000       0.00000       0.00000       0.00000       0.00000       0.00000       0.00000       0.00000       12.8496       15.8811       14.0637       9.91800       6.81368       4.33423       1.77233       1.02347      0.349278     0.0834040       0.00000       0.00000       0.00000       0.00000       0.00000       0.00000       0.00000       0.00000       0.00000       0.00000       0.00000       0.00000       0.00000       0.00000       0.00000       0.00000       0.00000       0.00000       0.00000       0.00000       0.00000       0.00000       0.00000       0.00000       0.00000       0.00000
   5  15 2506.1002    1.7366  0.7189 10.3110 -0.0028  0.0421   0.0910   0.1078    0.3451   0.0000   414.8270       3.32795       22.6265       8.14121     -0.799844      -2.72404     -0.344878      -1.07989      0.315060     0.0322696       0.00000       0.00000       0.00000       0.00000       0.00000       0.00000       0.00000       0.00000       0.00000       0.00000       0.00000       0.00000       0.00000       0.00000       0.00000       0.00000       0.00000       0.00000       0.00000       0.00000       0.00000       0.00000       0.00000       0.00000       0.00000       0.00000       13.1824       14.4195       13.7156       9.51176       6.29686       3.88129       1.81205      0.908605      0.303059     0.0628926       0.00000       0.00000       0.00000       0.00000       0.00000       0.00000       0.00000       0.00000       0.00000       0.00000       0.00000       0.00000       0.00000       0.00000       0.00000       0.00000       0.00000       0.00000       0.00000       0.00000       0.00000       0.00000       0.00000       0.00000       0.00000       0.00000
   5  16 2641.0715    2.4383  0.9660  9.6599  0.0143  0.0500   0.1140   0.1393    0.9916   0.0000   429.5296       23.8207       5.78907     -0.606357      -8.81570       6.28942     -0.886848       1.03720     -0.189430     -0.168599       0.00000       0.00000       0.00000       0.00000       0.00000       0.00000       0.00000       0.00000       0.00000       0.00000       0.00000       0.00000       0.00000       0.00000       0.00000       0.00000       0.00000       0.00000       0.00000       0.00000       0.00000       0.00000       0.00000       0.00000       0.00000       0.00000       15.1826       18.3955       14.7156       11.6958       8.20644       4.08845       2.55139      0.849526      0.357136     0.0906893       0.00000       0.00000       0.00000       0.00000       0.00000       0.00000       0.00000       0.00000       0.00000       0.00000       0.00000       0.00000       0.00000       0.00000       0.00000       0.00000       0.00000       0.00000       0.00000       0.00000       0.00000       0.00000       0.00000       0.00000       0.00000       0.00000
   5  17 2777.2916    2.7933  0.9958  9.6007  0.0024  0.0518   0.1152   0.1370    2.1008   0.0000   427.8027      -22.1695       3.29924       4.74423      -8.52597      0.694225       1.59022     -0.571253     -0.265901     0.0114464       0.00000       0.00000       0.00000       0.00000       0.00000       0.00000       0.00000       0.00000       0.00000       0.00000       0.00000       0.00000       0.00000       0.00000       0.00000       0.00000       0.00000       0.00000       0.00000       0.00000       0.00000       0.00000       0.00000       0.00000       0.00000       0.00000       16.8942       19.1299       17.0626       12.4840       8.18873       4.80631       2.52094       1.04505      0.359650     0.0795443       0.00000       0.00000       0.00000       0.00000       0.00000       0.00000       0.00000       0.00000       0.00000       0.00000       0.00000       0.00000       0.00000       0.00000       0.00000       0.00000       0.00000       0.00000       0.00000       0.00000       0.00000       0.00000       0.00000       0.00000       0.00000       0.00000
   5  20 3186.2158    4.0449  1.0568 10.4303  0.0024  0.0693   0.1677   0.1547    3.1383   0.0000   418.7813       13.0518      -11.5038      -17.6019       5.53096      -1.62160       4.89636     -0.783690     -0.829756     0.0481883       0.00000       0.00000       0.00000       0.00000       0.00000       0.00000       0.00000       0.00000       0.00000       0.00000       0.00000       0.00000       0.00000       0.00000       0.00000       0.00000       0.00000       0.00000       0.00000       0.00000       0.00000       0.00000       0.00000       0.00000       0.00000       0.00000       17.0450       25.0611       19.7123       16.4363       11.2033       5.89745       3.82782       1.35970      0.570980      0.150332       0.00000       0.00000       0.00000       0.00000       0.00000       0.00000       0.00000       0.00000       0.00000       0.00000       0.00000       0.00000       0.00000       0.00000       0.00000       0.00000       0.00000       0.00000       0.00000       0.00000       0.00000       0.00000       0.00000       0.00000       0.00000       0.00000
   5  21 3322.4305    3.4899  1.5966 11.5334 -0.0122  0.0899   0.1297   0.2120    0.9056   0.0000   427.2392       14.2003      -3.15344       8.95092      -11.3164       9.84616       6.70552       4.16628     -0.623281     -0.115091       0.00000       0.00000       0.00000       0.00000       0.00000       0.00000       0.00000       0.00000       0.00000       0.00000       0.00000       0.00000       0.00000       0.00000       0.00000       0.00000       0.00000       0.00000       0.00000       0.00000       0.00000       0.00000       0.00000       0.00000       0.00000       0.00000       28.2652       33.4316       30.3318       21.3750       14.9153       8.07254       4.78018       1.94659      0.731981      0.155561       0.00000       0.00000       0.00000       0.00000       0.00000       0.00000       0.00000       0.00000       0.00000       0.00000       0.00000       0.00000       0.00000       0.00000       0.00000       0.00000       0.00000       0.00000       0.00000       0.00000       0.00000       0.00000       0.00000       0.00000       0.00000       0.00000
   6  12 2142.4088    0.7758  0.6867  9.2843 -0.0034  0.0555   0.0392   0.1073    0.1582   0.0000   421.1125       23.0770       13.7211      -28.7820      -14.7085      0.734631       5.16490     -0.467299     -0.933702     -0.125298      0.172712     0.0514244       0.00000       0.00000       0.00000       0.00000       0.00000       0.00000       0.00000       0.00000       0.00000       0.00000       0.00000       0.00000       0.00000       0.00000       0.00000       0.00000       0.00000       0.00000       0.00000       0.00000       0.00000       0.00000       0.00000       0.00000       12.5510       13.6789       14.8391       10.3197       7.76209       5.80173       3.23105       1.46274      0.875164      0.338238      0.101220     0.0177381       0.00000       0.00000       0.00000       0.00000       0.00000       0.00000       0.00000       0.00000       0.00000       0.00000       0.00000       0.00000       0.00000       0.00000       0.00000       0.00000       0.00000       0.00000       0.00000       0.00000       0.00000       0.00000       0.00000       0.00000
   6  13 2279.8206    1.0396  0.7957  9.6396 -0.0114  0.0871   0.0483   0.1068    0.2140   0.0000   428.3158       15.0545       11.4459      -6.64208      -4.99457      -3.07982       3.62265      0.143321     -0.529978   -0.00772749    -0.0815311    -0.0164087       0.00000       0.00000       0.00000       0.00000       0.00000       0.00000       0.00000       0.00000       0.00000       0.00000       0.00000       0.00000       0.00000       0.00000       0.00000       0.00000       0.00000       0.00000       0.00000       0.00000       0.00000       0.00000       0.00000       0.00000       23.8441       17.6164       27.2753       21.5470       12.6832       8.60032       6.05949       3.78593       1.69745      0.639257      0.165757     0.0197074       0.00000       0.00000       0.00000       0.00000       0.00000       0.00000       0.00000       0.00000       0.00000       0.00000       0.00000       0.00000       0.00000       0.00000       0.00000       0.00000       0.00000       0.00000       0.00000       0.00000       0.00000       0.00000       0.00000       0.00000
   6  15 2551.0595    1.8506  0.9313 10.7913  0.0024  0.0564   0.0774   0.1221    0.2237   0.0000   438.9156      -25.3757       10.0298      -6.89053       13.0586      0.543555     -0.729338      -3.21501      0.806968      0.435782     0.0584623    0.00451141       0.00000       0.00000       0.00000       0.00000       0.00000       0.00000       0.00000       0.00000       0.00000       0.00000       0.00000       0.00000       0.00000       0.00000       0.00000       0.00000       0.00000       0.00000       0.00000       0.00000       0.00000       0.00000       0.00000       0.00000       12.6222       15.7444       15.8586       10.1195       9.87134       5.80336       3.37534       2.15595      0.734362      0.382040      0.135143     0.0226679       0.00000       0.00000       0.00000       0.00000       0.00000       0.00000       0.00000       0.00000       0.00000       0.00000       0.00000       0.00000       0.00000       0.00000       0.00000       0.00000       0.00000       0.00000       0.00000       0.00000       0.00000       0.00000       0.00000       0.00000
   6  16 2687.0414    2.2597  0.9726 11.1414 -0.0007  0.0524   0.0950   0.1342    0.2544   0.0000   422.0551      -12.6020       19.7221       15.1889      -2.12427     -0.292620     -0.290108      0.388384    -0.0926560    0.00580875    0.00980559    0.00805718       0.00000       0.00000       0.00000       0.00000       0.00000       0.00000       0.00000       0.00000       0.00000       0.00000       0.00000       0.00000       0.00000       0.00000       0.00000       0.00000       0.00000       0.00000       0.00000       0.00000       0.00000       0.00000       0.00000       0.00000       13.4016       13.3405       13.2105       13.9135       8.37470       5.35680       3.50530       2.30561      0.867890      0.338188     0.0814451     0.0190403       0.00000       0.00000       0.00000       0.00000       0.00000       0.00000       0.00000       0.00000       0.00000       0.00000       0.00000       0.00000       0.00000       0.00000       0.00000       0.00000       0.00000       0.00000       0.00000       0.00000       0.00000       0.00000       0.00000       0.00000
   6  18 2960.6093    3.6962  0.7515 11.6210 -0.0003  0.0496   0.1710   0.1019    0.3854   0.0000   454.2246      -5.58130       4.32821      -9.80238      -6.74844  -0.000495688       2.97633      0.128747      0.208075     -0.154251    -0.0961650   -0.00648343       0.00000       0.00000       0.00000       0.00000       0.00000       0.00000       0.00000       0.00000       0.00000       0.00000       0.00000       0.00000       0.00000       0.00000       0.00000       0.00000       0.00000       0.00000       0.00000       0.00000       0.00000       0.00000       0.00000       0.00000       11.0724       13.5043       14.4971       9.36579       7.87350       5.43075       2.90203       1.70029      0.730417      0.354206      0.110637     0.0189484       0.00000       0.00000       0.00000       0.00000       0.00000       0.00000       0.00000       0.00000       0.00000       0.00000       0.00000       0.00000       0.00000       0.00000       0.00000       0.00000       0.00000       0.00000       0.00000       0.00000       0.00000       0.00000       0.00000       0.00000
   6  19 3097.2086    4.1761  1.0001  9.7567  0.0013  0.0471   0.1631   0.1213    2.6662   0.0000   443.9369      -7.85363       37.3337      -14.5817       3.30175       4.74968      -2.48097      0.806524     -0.221786      0.113581     0.0538772   0.000158225       0.00000       0.00000       0.00000       0.00000       0.00000       0.00000       0.00000       0.00000       0.00000       0.00000       0.00000       0.00000       0.00000       0.00000       0.00000       0.00000       0.00000       0.00000       0.00000       0.00000       0.00000       0.00000       0.00000       0.00000       12.6731       12.9075       12.8518       11.1178       7.83001       5.19145       3.25823       1.70913      0.771021      0.273156     0.0785136     0.0162750       0.00000       0.00000       0.00000       0.00000       0.00000       0.00000       0.00000       0.00000       0.00000       0.00000       0.00000       0.00000       0.00000       0.00000       0.00000       0.00000       0.00000       0.00000       0.00000       0.00000       0.00000       0.00000       0.00000       0.00000
   6  20 3233.8470    3.5997  1.2356 11.6988 -0.0020  0.0601   0.1400   0.1447    0.5327   0.0000   452.8012       6.39690       8.12111       25.2517       13.7930      -3.23132      -1.54728      -1.49353      -1.25226    0.00758602    -0.0160325     0.0173443       0.00000       0.00000       0.00000       0.00000       0.00000       0.00000       0.00000       0.00000       0.00000       0.00000       0.00000       0.00000       0.00000       0.00000       0.00000       0.00000       0.00000       0.00000       0.00000       0.00000       0.00000       0.00000       0.00000       0.00000       14.4665       17.4151       16.4221       12.9306       9.56601       6.71776       3.71063       1.93090      0.949336      0.382421      0.114902     0.0243760       0.00000       0.00000       0.00000       0.00000       0.00000       0.00000       0.00000       0.00000       0.00000       0.00000       0.00000       0.00000       0.00000       0.00000       0.00000       0.00000       0.00000       0.00000       0.00000       0.00000       0.00000       0.00000       0.00000       0.00000
   6  21 3370.6698    3.2944  1.9658 10.8481 -0.0110  0.0836   0.0971   0.2106    0.7466   0.0000   471.5802       35.1477      -13.7712      -28.9611       1.75339       4.46082      -5.08863      -1.15929       2.94126      0.192875     0.0832364     0.0126355       0.00000       0.00000       0.00000       0.00000       0.00000       0.00000       0.00000       0.00000       0.00000       0.00000       0.00000       0.00000       0.00000       0.00000       0.00000       0.00000       0.00000       0.00000       0.00000       0.00000       0.00000       0.00000       0.00000       0.00000       19.2862       24.2141       20.0289       21.1895       12.9406       10.0051       5.62692       3.62203       1.44161      0.608875      0.143384     0.0405482       0.00000       0.00000       0.00000       0.00000       0.00000       0.00000       0.00000       0.00000       0.00000       0.00000       0.00000       0.00000       0.00000       0.00000       0.00000       0.00000       0.00000       0.00000       0.00000       0.00000       0.00000       0.00000       0.00000       0.00000
   6  22 3508.1013    2.7410  2.7534 11.0632 -0.0089  0.1012   0.0754   0.2502    0.3234   0.0000   445.2773      -11.1622       22.8143       8.01692       4.94501       1.85653      -13.8020       5.41755       1.94902     -0.801512     -0.264983     0.0182246       0.00000       0.00000       0.00000       0.00000       0.00000       0.00000       0.00000       0.00000       0.00000       0.00000       0.00000       0.00000       0.00000       0.00000       0.00000       0.00000       0.00000       0.00000       0.00000       0.00000       0.00000       0.00000       0.00000       0.00000       24.1659       29.1216       28.4474       23.0853       18.6127       12.8852       7.73372       4.82715       1.87263      0.800128      0.231719     0.0435659       0.00000       0.00000       0.00000       0.00000       0.00000       0.00000       0.00000       0.00000       0.00000       0.00000       0.00000       0.00000       0.00000       0.00000       0.00000       0.00000       0.00000       0.00000       0.00000       0.00000       0.00000       0.00000       0.00000       0.00000
   6  23 3645.8950    2.3436  3.4204 10.6062 -0.0017  0.1249   0.0602   0.3063    0.2946   0.0000   442.8918      -7.12862       4.00218       5.70329       16.4191       4.24693       1.24537       6.60673      -1.70089     -0.811156     -0.666322     0.0218427       0.00000       0.00000       0.00000       0.00000       0.00000       0.00000       0.00000       0.00000       0.00000       0.00000       0.00000       0.00000       0.00000       0.00000       0.00000       0.00000       0.00000       0.00000       0.00000       0.00000       0.00000       0.00000       0.00000       0.00000       27.1505       33.1807       34.5238       25.5935       22.4648       13.8318       8.97582       4.89373       2.20388      0.890274      0.299041     0.0517170       0.00000       0.00000       0.00000       0.00000       0.00000       0.00000       0.00000       0.00000       0.00000       0.00000       0.00000       0.00000       0.00000       0.00000       0.00000       0.00000       0.00000       0.00000       0.00000       0.00000       0.00000       0.00000       0.00000       0.00000
   7  11 2045.7432    0.6758  0.4716  9.1594 -0.0083  0.0424   0.0366   0.0747    0.1304   0.0000   437.9329       19.2152       21.0120      -22.2604      -4.85857       3.19515     -0.819865      0.889167     -0.469063     0.0266813     -0.118644      0.138635     0.0272621  -0.000869930       0.00000       0.00000       0.00000       0.00000       0.00000       0.00000       0.00000       0.00000       0.00000       0.00000       0.00000       0.00000       0.00000       0.00000       0.00000       0.00000       0.00000       0.00000       0.00000       0.00000       0.00000       0.00000       9.29919       11.8519       9.46193       8.81551       7.21686       4.83875       3.54041       1.73809       1.00099      0.411855      0.202853     0.0556524     0.0209362    0.00429916       0.00000       0.00000       0.00000       0.00000       0.00000       0.00000       0.00000       0.00000       0.00000       0.00000       0.00000       0.00000       0.00000       0.00000       0.00000       0.00000       0.00000       0.00000       0.00000       0.00000       0.00000       0.00000
   7  12 2184.5040    0.8448  0.6562  9.3603  0.0006  0.0404   0.0385   0.0953    0.1513   0.0000   428.2478       3.89751       11.0245      -18.2883       6.13282       13.5967      -3.11387     -0.713629     -0.118804     -0.129966     0.0149191    -0.0186766     0.0213106   -0.00265804       0.00000       0.00000       0.00000       0.00000       0.00000       0.00000       0.00000       0.00000       0.00000       0.00000       0.00000       0.00000       0.00000       0.00000       0.00000       0.00000       0.00000       0.00000       0.00000       0.00000       0.00000       0.00000       8.26525       9.54368       10.2003       8.30940       6.00578       4.99282       3.12527       1.71876      0.975584      0.460737      0.225018     0.0774363     0.0207999    0.00367501       0.00000       0.00000       0.00000       0.00000       0.00000       0.00000       0.00000       0.00000       0.00000       0.00000       0.00000       0.00000       0.00000       0.00000       0.00000       0.00000       0.00000       0.00000       0.00000       0.00000       0.00000       0.00000
   7  14 2458.1575    1.6197  1.1014  8.6883 -0.0045  0.0519   0.0602   0.1121    0.7382   0.0000   432.3434      -11.2431      -5.55460      0.510475       16.7075       1.40288      -8.22326       5.39134      0.519072      0.663868      0.124436     0.0397232    0.00554637   -0.00239979       0.00000       0.00000       0.00000       0.00000       0.00000       0.00000       0.00000       0.00000       0.00000       0.00000       0.00000       0.00000       0.00000       0.00000       0.00000       0.00000       0.00000       0.00000       0.00000       0.00000       0.00000       0.00000       12.1867       13.6465       12.8828       11.7873       9.30796       5.45757       4.05160       2.65207       1.37785      0.645327      0.232116     0.0807846     0.0245047    0.00458353       0.00000       0.00000       0.00000       0.00000       0.00000       0.00000       0.00000       0.00000       0.00000       0.00000       0.00000       0.00000       0.00000       0.00000       0.00000       0.00000       0.00000       0.00000       0.00000       0.00000       0.00000       0.00000
   7  15 2594.2865    1.8549  1.0678 10.2921  0.0001  0.0518   0.0685   0.1273    0.2895   0.0000   441.5641       11.3925       2.10840       6.73472       3.09438       1.64346     -0.133825     -0.798179      0.504005     -0.718237      0.187997    -0.0167752    0.00505446   -0.00330413       0.00000       0.00000       0.00000       0.00000       0.00000       0.00000       0.00000       0.00000       0.00000       0.00000       0.00000       0.00000       0.00000       0.00000       0.00000       0.00000       0.00000       0.00000       0.00000       0.00000       0.00000       0.00000       10.9496       13.4606       12.3737       11.1485       8.49821       6.31078       4.03113       2.31033       1.30669      0.556738      0.273180     0.0870244     0.0245736    0.00538432       0.00000       0.00000       0.00000       0.00000       0.00000       0.00000       0.00000       0.00000       0.00000       0.00000       0.00000       0.00000       0.00000       0.00000       0.00000       0.00000       0.00000       0.00000       0.00000       0.00000       0.00000       0.00000
   7  16 2731.1052    2.4367  0.9536 11.3037 -0.0098  0.0451   0.0936   0.1116    0.2042   0.0000   444.7078      -7.75779       9.10174       8.90938       4.02532      -9.28911       2.68747      -2.67397       1.07260      0.220219      0.181461      0.209367    -0.0308580    0.00140104       0.00000       0.00000       0.00000       0.00000       0.00000       0.00000       0.00000       0.00000       0.00000       0.00000       0.00000       0.00000       0.00000       0.00000       0.00000       0.00000       0.00000       0.00000       0.00000       0.00000       0.00000       0.00000       10.0505       11.5341       11.6396       10.3457       7.41010       5.15647       3.33337       2.21226       1.09580      0.611850      0.217390     0.0836345     0.0213710    0.00430188       0.00000       0.00000       0.00000       0.00000       0.00000       0.00000       0.00000       0.00000       0.00000       0.00000       0.00000       0.00000       0.00000       0.00000       0.00000       0.00000       0.00000       0.00000       0.00000       0.00000       0.00000       0.00000
   7  17 2868.2674    3.1141  0.6987 12.2469  0.0011  0.0442   0.1392   0.0995    0.1487   0.0000   437.3485       2.09048      -3.32217      -7.23706       5.28370       2.55137      -4.43172      0.742806      0.453407      0.369234     -0.212640     0.0852119    0.00506692   -0.00424370       0.00000       0.00000       0.00000       0.00000       0.00000       0.00000       0.00000       0.00000       0.00000       0.00000       0.00000       0.00000       0.00000       0.00000       0.00000       0.00000       0.00000       0.00000       0.00000       0.00000       0.00000       0.00000       7.77146       10.6998       10.0708       7.68379       7.56712       4.70684       3.48521       1.91199       1.03588      0.494652      0.207508     0.0758666     0.0263895    0.00488979       0.00000       0.00000       0.00000       0.00000       0.00000       0.00000       0.00000       0.00000       0.00000       0.00000       0.00000       0.00000       0.00000       0.00000       0.00000       0.00000       0.00000       0.00000       0.00000       0.00000       0.00000       0.00000
   7  18 3005.6173    3.9737  0.6532 12.3203 -0.0032  0.0374   0.1774   0.0793    0.1903   0.0000   425.7609      -2.80442       7.87369      -6.45117       5.86146       10.6056     -0.599945     -0.704979     0.0505428      0.569013    -0.0247276     0.0429227     0.0200334    0.00126854       0.00000       0.00000       0.00000       0.00000       0.00000       0.00000       0.00000       0.00000       0.00000       0.00000       0.00000       0.00000       0.00000       0.00000       0.00000       0.00000       0.00000       0.00000       0.00000       0.00000       0.00000       0.00000       8.30188       9.37774       8.66995       8.00051       6.62459       4.34229       3.09779       1.73543       1.03811      0.413264      0.191243     0.0557229     0.0187417    0.00351360       0.00000       0.00000       0.00000       0.00000       0.00000       0.00000       0.00000       0.00000       0.00000       0.00000       0.00000       0.00000       0.00000       0.00000       0.00000       0.00000       0.00000       0.00000       0.00000       0.00000       0.00000       0.00000
   7  19 3142.7869    3.8798  0.9594 11.7208 -0.0046  0.0500   0.1471   0.1076    0.3207   0.0000   433.8168      -8.23517      -10.0190       2.12802       11.5844      -5.62317      -1.56922      0.136252       1.00594   -0.00613908     -0.166649     0.0124900     0.0127143   -0.00348727       0.00000       0.00000       0.00000       0.00000       0.00000       0.00000       0.00000       0.00000       0.00000       0.00000       0.00000       0.00000       0.00000       0.00000       0.00000       0.00000       0.00000       0.00000       0.00000       0.00000       0.00000       0.00000       9.06926       12.1379       11.5324       10.4900       8.33228       5.56628       4.70032       1.95500       1.40084      0.591547      0.322746     0.0778474     0.0307432    0.00572858       0.00000       0.00000       0.00000       0.00000       0.00000       0.00000       0.00000       0.00000       0.00000       0.00000       0.00000       0.00000       0.00000       0.00000       0.00000       0.00000       0.00000       0.00000       0.00000       0.00000       0.00000       0.00000
   7  20 3279.7469    3.6953  1.3614 10.7601 -0.0228  0.0511   0.1111   0.1217    0.7588   0.0000   448.2686      -16.0650       12.8647       2.87476      -3.79680       2.55016      -1.38483       2.44739       1.82020      0.762114      0.210976     -0.147373    0.00515059  -9.50102e-05       0.00000       0.00000       0.00000       0.00000       0.00000       0.00000       0.00000       0.00000       0.00000       0.00000       0.00000       0.00000       0.00000       0.00000       0.00000       0.00000       0.00000       0.00000       0.00000       0.00000       0.00000       0.00000       11.2778       13.0773       12.0642       11.1955       8.27993       6.47574       4.41893       2.28487       1.27232      0.615406      0.272822     0.0824155     0.0234692    0.00500760       0.00000       0.00000       0.00000       0.00000       0.00000       0.00000       0.00000       0.00000       0.00000       0.00000       0.00000       0.00000       0.00000       0.00000       0.00000       0.00000       0.00000       0.00000       0.00000       0.00000       0.00000       0.00000
   7  21 3417.3852    3.3808  1.9620 10.1581 -0.0031  0.0698   0.0905   0.1574    0.6376   0.0000   435.2599      -32.7603      -9.00433       20.8009       8.20652       4.40157     0.0291876       2.85725      -2.16454      0.386634      0.336183    -0.0948508    -0.0654866    0.00371230       0.00000       0.00000       0.00000       0.00000       0.00000       0.00000       0.00000       0.00000       0.00000       0.00000       0.00000       0.00000       0.00000       0.00000       0.00000       0.00000       0.00000       0.00000       0.00000       0.00000       0.00000       0.00000       15.9540       16.3362       15.6436       16.8146       12.2002       7.61622       5.16789       3.75474       2.06956      0.942671      0.336314      0.112611     0.0299530    0.00638166       0.00000       0.00000       0.00000       0.00000       0.00000       0.00000       0.00000       0.00000       0.00000       0.00000       0.00000       0.00000       0.00000       0.00000       0.00000       0.00000       0.00000       0.00000       0.00000       0.00000       0.00000       0.00000
   7  22 3555.0689    2.5751  3.1390 10.1894  0.0019  0.0861   0.0536   0.2195    0.2952   0.0000   421.4316       6.38397       21.6503       14.6556       8.42232      -7.35088      -13.7020       2.94739       4.58652       1.77990     -0.514698     -0.167980    -0.0495832    0.00827628       0.00000       0.00000       0.00000       0.00000       0.00000       0.00000       0.00000       0.00000       0.00000       0.00000       0.00000       0.00000       0.00000       0.00000       0.00000       0.00000       0.00000       0.00000       0.00000       0.00000       0.00000       0.00000       18.7614       21.8218       22.7696       18.6104       15.1012       10.8912       7.07310       4.28219       2.21980       1.14644      0.460030      0.172915     0.0474363    0.00798036       0.00000       0.00000       0.00000       0.00000       0.00000       0.00000       0.00000       0.00000       0.00000       0.00000       0.00000       0.00000       0.00000       0.00000       0.00000       0.00000       0.00000       0.00000       0.00000       0.00000       0.00000       0.00000
   7  23 3693.3684    2.1344  3.9592 10.1204  0.0015  0.1066   0.0444   0.2663    0.2457   0.0000   432.2368       13.5221      -10.4782       39.4745       23.8523       9.93892      -8.98947       2.85637       4.24496      -2.81731    -0.0738511      0.275564    -0.0620898   -0.00224513       0.00000       0.00000       0.00000       0.00000       0.00000       0.00000       0.00000       0.00000       0.00000       0.00000       0.00000       0.00000       0.00000       0.00000       0.00000       0.00000       0.00000       0.00000       0.00000       0.00000       0.00000       0.00000       21.4459       27.8577       26.1033       22.9833       18.9919       13.3009       9.29476       5.48535       3.03982       1.48097      0.612806      0.211693     0.0626061     0.0115533       0.00000       0.00000       0.00000       0.00000       0.00000       0.00000       0.00000       0.00000       0.00000       0.00000       0.00000       0.00000       0.00000       0.00000       0.00000       0.00000       0.00000       0.00000       0.00000       0.00000       0.00000       0.00000
   7  24 3831.7591    1.8529  5.2502 10.0304 -0.0026  0.1367   0.0354   0.3466    0.1633   0.0000   465.3609       14.8431       8.46734      -35.8086      -1.57089       25.5531       11.1019      -5.40796     -0.707285     -0.894580     -0.193396     -0.203052     -0.107087    0.00513490       0.00000       0.00000       0.00000       0.00000       0.00000       0.00000       0.00000       0.00000       0.00000       0.00000       0.00000       0.00000       0.00000       0.00000       0.00000       0.00000       0.00000       0.00000       0.00000       0.00000       0.00000       0.00000       27.3269       33.6058       34.4430       29.0349       23.7161       17.1046       11.1642       6.72684       3.73149       1.73835      0.765668      0.277295     0.0800289     0.0141427       0.00000       0.00000       0.00000       0.00000       0.00000       0.00000       0.00000       0.00000       0.00000       0.00000       0.00000       0.00000       0.00000       0.00000       0.00000       0.00000       0.00000       0.00000       0.00000       0.00000       0.00000       0.00000
   7  25 3970.3902    1.4851  7.0874  9.5987  0.0027  0.1542   0.0257   0.4494    0.1383   0.0000   419.9867       23.8286       55.3154      -53.7872      -10.3640       27.6065       7.09554      -13.8332      -4.15498       2.70482      0.624528     0.0345993     -0.105488    -0.0166037       0.00000       0.00000       0.00000       0.00000       0.00000       0.00000       0.00000       0.00000       0.00000       0.00000       0.00000       0.00000       0.00000       0.00000       0.00000       0.00000       0.00000       0.00000       0.00000       0.00000       0.00000       0.00000       34.1895       42.7344       40.2242       35.6608       28.5965       20.9599       13.5702       8.56991       4.46899       2.27012      0.888187      0.327410     0.0868778     0.0162323       0.00000       0.00000       0.00000       0.00000       0.00000       0.00000       0.00000       0.00000       0.00000       0.00000       0.00000       0.00000       0.00000       0.00000       0.00000       0.00000       0.00000       0.00000       0.00000       0.00000       0.00000       0.00000
   7  26 4109.5143    1.2036  9.1184  9.4877 -0.0069  0.2037   0.0205   0.5708    0.1051   0.0000   416.9535      -53.6868       36.5725      -76.8308      -16.3996       27.1744       4.18621      -4.82051      -9.17302      -4.21541      -1.89881     -0.328169     0.0243135     0.0109032       0.00000       0.00000       0.00000       0.00000       0.00000       0.00000       0.00000       0.00000       0.00000       0.00000       0.00000       0.00000       0.00000       0.00000       0.00000       0.00000       0.00000       0.00000       0.00000       0.00000       0.00000       0.00000       40.7978       52.1162       51.8207       45.0123       36.6119       27.1686       17.9744       10.9746       6.16374       2.89953       1.28123      0.455371      0.122967     0.0219522       0.00000       0.00000       0.00000       0.00000       0.00000       0.00000       0.00000       0.00000       0.00000       0.00000       0.00000       0.00000       0.00000       0.00000       0.00000       0.00000       0.00000       0.00000       0.00000       0.00000       0.00000       0.00000
   7  28 4387.1124    0.8425 11.6582  9.4476 -0.0008  0.2699   0.0172   0.8173    0.0740   0.0000   510.6380      -29.1802      -8.19056       14.6819       23.0270       9.75682       22.7164      -11.1006      -9.55378       2.83513      -1.18085     -0.654107      0.221513    -0.0228547       0.00000       0.00000       0.00000       0.00000       0.00000       0.00000       0.00000       0.00000       0.00000       0.00000       0.00000       0.00000       0.00000       0.00000       0.00000       0.00000       0.00000       0.00000       0.00000       0.00000       0.00000       0.00000       56.4797       71.3680       69.3235       62.0214       49.1327       35.7728       24.8704       15.0501       8.73215       4.09277       1.80325      0.589614      0.159805     0.0288164       0.00000       0.00000       0.00000       0.00000       0.00000       0.00000       0.00000       0.00000       0.00000       0.00000       0.00000       0.00000       0.00000       0.00000       0.00000       0.00000       0.00000       0.00000       0.00000       0.00000       0.00000       0.00000
   8  11 2086.1102    0.7156  0.6595  9.3766  0.0182  0.0644   0.0368   0.1025    0.1287   0.0000   434.3088      -1.45455       7.07339      -17.6063      -2.55953       10.0235      -1.16684     -0.529693       2.48908      0.448215      0.175349     0.0597368     0.0583315   -0.00806755   -0.00715264    0.00100578       0.00000       0.00000       0.00000       0.00000       0.00000       0.00000       0.00000       0.00000       0.00000       0.00000       0.00000       0.00000       0.00000       0.00000       0.00000       0.00000       0.00000       0.00000       0.00000       0.00000       14.0007       14.2535       12.2649       16.2194       11.5814       7.32781       3.18761       3.68975       2.50806       1.48419      0.566758      0.223691     0.0554007     0.0251467    0.00382168    0.00129074       0.00000       0.00000       0.00000       0.00000       0.00000       0.00000       0.00000       0.00000       0.00000       0.00000       0.00000       0.00000       0.00000       0.00000       0.00000       0.00000       0.00000       0.00000       0.00000       0.00000
   8  12 2225.1497    0.9591  0.6997  9.4852  0.0007  0.0388   0.0408   0.0917    0.1614   0.0000   436.7390       2.81562       13.2213       4.25013      -4.32609      -2.50503       4.01307      -1.73170     -0.755520     -0.245294     -0.231587     0.0431876    -0.0120871   -0.00525364    0.00239624  -0.000606839       0.00000       0.00000       0.00000       0.00000       0.00000       0.00000       0.00000       0.00000       0.00000       0.00000       0.00000       0.00000       0.00000       0.00000       0.00000       0.00000       0.00000       0.00000       0.00000       0.00000       7.18660       8.76604       8.01353       7.80688       6.82698       4.36473       3.22080       2.05162       1.38981      0.728076      0.351536      0.143668     0.0545947     0.0160555    0.00483831   0.000894955       0.00000       0.00000       0.00000       0.00000       0.00000       0.00000       0.00000       0.00000       0.00000       0.00000       0.00000       0.00000       0.00000       0.00000       0.00000       0.00000       0.00000       0.00000       0.00000       0.00000
   8  13 2362.8763    1.2433  0.8497  9.8110 -0.0054  0.0453   0.0513   0.0958    0.2024   0.0000   445.3301      -11.0326       23.8509       14.0914      -13.6522      -5.65903      -2.19543       2.40956      0.567591       1.29962      0.188198      0.353459     0.0185055    -0.0185188   -0.00335358   0.000451180       0.00000       0.00000       0.00000       0.00000       0.00000       0.00000       0.00000       0.00000       0.00000       0.00000       0.00000       0.00000       0.00000       0.00000       0.00000       0.00000       0.00000       0.00000       0.00000       0.00000       7.89619       9.39986       9.63479       8.73491       6.95240       5.40839       4.15960       2.58356       1.27702      0.809548      0.391954      0.200880     0.0644975     0.0234729    0.00581132    0.00102317       0.00000       0.00000       0.00000       0.00000       0.00000       0.00000       0.00000       0.00000       0.00000       0.00000       0.00000       0.00000       0.00000       0.00000       0.00000       0.00000       0.00000       0.00000       0.00000       0.00000
   8  14 2499.3611    1.6433  1.0094  9.7940 -0.0043  0.0443   0.0566   0.0939    0.2741   0.0000   440.4522      -6.38143       7.49914       9.02566       4.07646      -2.44433       6.33858      -2.34316      0.748186     -0.382006    -0.0746490     -0.117636    -0.0537457     0.0245068   -0.00596539   0.000216376       0.00000       0.00000       0.00000       0.00000       0.00000       0.00000       0.00000       0.00000       0.00000       0.00000       0.00000       0.00000       0.00000       0.00000       0.00000       0.00000       0.00000       0.00000       0.00000       0.00000       8.51610       11.3389       11.0417       9.53966       7.50565       5.19110       3.73380       2.32021       1.31278      0.735083      0.372763      0.164660     0.0616977     0.0212365    0.00584587    0.00105906       0.00000       0.00000       0.00000       0.00000       0.00000       0.00000       0.00000       0.00000       0.00000       0.00000       0.00000       0.00000       0.00000       0.00000       0.00000       0.00000       0.00000       0.00000       0.00000       0.00000
   8  15 2636.0442    2.0563  1.1033 10.7171 -0.0111  0.0642   0.0761   0.1182    0.2394   0.0000   454.2693      -16.5481       13.2253      -5.19174      -12.4253       5.70620       7.04057      -2.12952       1.65059       1.21392     -0.353480    -0.0977519     0.0195338    0.00865816    0.00122570  -0.000259865       0.00000       0.00000       0.00000       0.00000       0.00000       0.00000       0.00000       0.00000       0.00000       0.00000       0.00000       0.00000       0.00000       0.00000       0.00000       0.00000       0.00000       0.00000       0.00000       0.00000       10.2719       14.3290       15.6882       10.8337       11.5106       7.01002       5.00512       3.67727       1.85237       1.09109      0.620321      0.220857     0.0894193     0.0386019    0.00996387    0.00148284       0.00000       0.00000       0.00000       0.00000       0.00000       0.00000       0.00000       0.00000       0.00000       0.00000       0.00000       0.00000       0.00000       0.00000       0.00000       0.00000       0.00000       0.00000       0.00000       0.00000
   8  16 2773.6751    2.7363  0.7745 11.3165 -0.0130  0.0361   0.1159   0.0949    0.2306   0.0000   430.6543       1.54735       14.5909       8.27095      -9.43357      0.169067      0.387970       1.42508      0.128791      0.229771    -0.0924265    -0.0496544   -0.00495757    -0.0103826    0.00841794   5.92029e-05       0.00000       0.00000       0.00000       0.00000       0.00000       0.00000       0.00000       0.00000       0.00000       0.00000       0.00000       0.00000       0.00000       0.00000       0.00000       0.00000       0.00000       0.00000       0.00000       0.00000       7.30556       8.96948       9.40080       7.98583       5.90412       4.83785       2.99495       1.89226       1.24059      0.620645      0.287464      0.139370     0.0610713     0.0191102    0.00430370   0.000786687       0.00000       0.00000       0.00000       0.00000       0.00000       0.00000       0.00000       0.00000       0.00000       0.00000       0.00000       0.00000       0.00000       0.00000       0.00000       0.00000       0.00000       0.00000       0.00000       0.00000
   8  17 2911.5157    3.1920  0.8230 11.9613 -0.0170  0.0432   0.1180   0.0900    0.1920   0.0000   437.6574      -21.1862       10.9931       15.5174       2.62796     -0.988605     0.0417689      -2.12860      -3.60564     -0.449985      0.388672     -0.120233    -0.0400232     0.0351790   -0.00686931  -0.000917208       0.00000       0.00000       0.00000       0.00000       0.00000       0.00000       0.00000       0.00000       0.00000       0.00000       0.00000       0.00000       0.00000       0.00000       0.00000       0.00000       0.00000       0.00000       0.00000       0.00000       9.10382       9.43191       9.41244       8.86114       6.82599       5.88601       4.41473       2.67860       1.46264      0.735787      0.401400      0.170192     0.0641831     0.0184357    0.00435448   0.000824674       0.00000       0.00000       0.00000       0.00000       0.00000       0.00000       0.00000       0.00000       0.00000       0.00000       0.00000       0.00000       0.00000       0.00000       0.00000       0.00000       0.00000       0.00000       0.00000       0.00000
   8  18 3049.1807    3.9219  0.7912 12.3116  0.0004  0.0430   0.1512   0.0949    0.1729   0.0000   430.0036       4.50351       23.6493       12.6614    -0.0545642      -3.42789      -2.77128       2.70086       1.46076     -0.548687      0.325036    -0.0220914    0.00290895    0.00490314   -0.00765382   0.000741462       0.00000       0.00000       0.00000       0.00000       0.00000       0.00000       0.00000       0.00000       0.00000       0.00000       0.00000       0.00000       0.00000       0.00000       0.00000       0.00000       0.00000       0.00000       0.00000       0.00000       10.1813       12.4427       12.6400       10.5834       7.78033       5.45223       3.19784       2.04702       1.30996      0.704005      0.292179      0.145410     0.0553508     0.0184806    0.00431946   0.000794148       0.00000       0.00000       0.00000       0.00000       0.00000       0.00000       0.00000       0.00000       0.00000       0.00000       0.00000       0.00000       0.00000       0.00000       0.00000       0.00000       0.00000       0.00000       0.00000       0.00000
   8  19 3186.7178    3.5479  0.9949 12.4171  0.0031  0.0461   0.1295   0.1146    0.1818   0.0000   437.6311       12.9633       9.41329      -12.8394      -2.11916      -5.30964      -4.12989       2.70436      0.412577    -0.0729071     -0.510784      0.307150     0.0200475     0.0170648  -0.000225090   0.000837256       0.00000       0.00000       0.00000       0.00000       0.00000       0.00000       0.00000       0.00000       0.00000       0.00000       0.00000       0.00000       0.00000       0.00000       0.00000       0.00000       0.00000       0.00000       0.00000       0.00000       8.99839       9.61018       10.0642       8.73936       7.89830       5.82782       3.95521       2.72356       1.67768      0.867794      0.444742      0.174097     0.0704119     0.0237412    0.00577478   0.000888060       0.00000       0.00000       0.00000       0.00000       0.00000       0.00000       0.00000       0.00000       0.00000       0.00000       0.00000       0.00000       0.00000       0.00000       0.00000       0.00000       0.00000       0.00000       0.00000       0.00000
   8  20 3324.3080    3.4927  1.3711 11.7794 -0.0051  0.0612   0.1060   0.1263    0.2045   0.0000   429.1723       4.84229     0.0922459      -2.03591       9.64621      -5.33991      -5.34950       4.16571       1.39058     -0.837471     -0.459661      0.150128      0.127975    -0.0295763   -0.00589653    0.00163481       0.00000       0.00000       0.00000       0.00000       0.00000       0.00000       0.00000       0.00000       0.00000       0.00000       0.00000       0.00000       0.00000       0.00000       0.00000       0.00000       0.00000       0.00000       0.00000       0.00000       10.5652       13.7357       14.7319       11.5805       10.7130       7.67154       4.95122       3.74642       1.87839       1.12728      0.568520      0.243135     0.0875533     0.0365864    0.00916315    0.00145362       0.00000       0.00000       0.00000       0.00000       0.00000       0.00000       0.00000       0.00000       0.00000       0.00000       0.00000       0.00000       0.00000       0.00000       0.00000       0.00000       0.00000       0.00000       0.00000       0.00000
   8  21 3462.2874    2.8477  2.0443 11.3557  0.0003  0.0697   0.0711   0.1660    0.1522   0.0000   451.3699      -17.0811      -6.94005       4.55591       12.7750      -12.6967      -10.0584       1.75196     -0.335472       1.29873     -0.302732     -0.518921     0.0618088      0.103458   -0.00953251   -0.00418351       0.00000       0.00000       0.00000       0.00000       0.00000       0.00000       0.00000       0.00000       0.00000       0.00000       0.00000       0.00000       0.00000       0.00000       0.00000       0.00000       0.00000       0.00000       0.00000       0.00000       11.8616       16.1304       14.8276       13.9237       11.5279       8.88342       5.66275       4.19837       2.28454       1.40068      0.600164      0.293769     0.0993179     0.0397993    0.00959942    0.00191754       0.00000       0.00000       0.00000       0.00000       0.00000       0.00000       0.00000       0.00000       0.00000       0.00000       0.00000       0.00000       0.00000       0.00000       0.00000       0.00000       0.00000       0.00000       0.00000       0.00000
   8  22 3600.6939    2.4439  3.0804 10.6831 -0.0010  0.0834   0.0528   0.2038    0.1661   0.0000   448.8857      -52.2445      -4.30876      -4.51258      -7.99184       10.4863       8.49292      -2.75135      -5.22019       2.03009     -0.198168      0.679977     -0.104932    -0.0816084     0.0169411  -9.96278e-06       0.00000       0.00000       0.00000       0.00000       0.00000       0.00000       0.00000       0.00000       0.00000       0.00000       0.00000       0.00000       0.00000       0.00000       0.00000       0.00000       0.00000       0.00000       0.00000       0.00000       16.3452       19.4806       19.0380       17.4240       13.6400       11.3395       7.71433       4.79489       2.96713       1.57522      0.720926      0.343667      0.135994     0.0422359     0.0102440    0.00195118       0.00000       0.00000       0.00000       0.00000       0.00000       0.00000       0.00000       0.00000       0.00000       0.00000       0.00000       0.00000       0.00000       0.00000       0.00000       0.00000       0.00000       0.00000       0.00000       0.00000
   8  23 3739.2252    1.9972  4.3718 10.5053 -0.0012  0.1084   0.0370   0.2811    0.1242   0.0000   440.2849      0.965404      -7.05864       9.21963      -22.3786      -14.5092       11.5099       4.11310      -4.54958      0.749810      0.843952      0.105011     -0.121204     0.0271702    0.00476104  -0.000834223       0.00000       0.00000       0.00000       0.00000       0.00000       0.00000       0.00000       0.00000       0.00000       0.00000       0.00000       0.00000       0.00000       0.00000       0.00000       0.00000       0.00000       0.00000       0.00000       0.00000       19.7356       25.4336       25.3905       22.0906       19.1064       13.1574       10.0135       6.30027       3.78015       2.13584       1.03933      0.479102      0.177333     0.0586118     0.0164033    0.00263752       0.00000       0.00000       0.00000       0.00000       0.00000       0.00000       0.00000       0.00000       0.00000       0.00000       0.00000       0.00000       0.00000       0.00000       0.00000       0.00000       0.00000       0.00000       0.00000       0.00000
   8  25 4017.1152    1.4424  7.3246  9.8002 -0.0002  0.1570   0.0235   0.4354    0.0982   0.0000   438.5247       38.4363       18.8660      -23.1805       32.4922       1.22100      -13.7019      -28.9841       4.96750       4.45479      -1.21933     -0.522687      0.407680      0.108362    -0.0114165  -0.000512716       0.00000       0.00000       0.00000       0.00000       0.00000       0.00000       0.00000       0.00000       0.00000       0.00000       0.00000       0.00000       0.00000       0.00000       0.00000       0.00000       0.00000       0.00000       0.00000       0.00000       29.1079       37.8386       37.8911       32.8213       27.6094       20.8889       15.1554       9.71855       5.88163       3.24775       1.61397      0.720227      0.284620     0.0922263     0.0239302    0.00397414       0.00000       0.00000       0.00000       0.00000       0.00000       0.00000       0.00000       0.00000       0.00000       0.00000       0.00000       0.00000       0.00000       0.00000       0.00000       0.00000       0.00000       0.00000       0.00000       0.00000
   8  26 4156.6025    1.1251  9.0559  9.6626  0.0000  0.2029   0.0192   0.5295    0.0812   0.0000   409.5325      -28.5502       33.5068      -15.3038       58.9897      -33.0831      -30.8451       23.2501       4.64718      -4.69723      -1.75801       1.68537     0.0192729    -0.0354988   0.000279149    0.00663765       0.00000       0.00000       0.00000       0.00000       0.00000       0.00000       0.00000       0.00000       0.00000       0.00000       0.00000       0.00000       0.00000       0.00000       0.00000       0.00000       0.00000       0.00000       0.00000       0.00000       36.2013       44.7561       45.8657       42.4184       34.6124       27.6101       20.2075       13.1699       8.12694       4.66074       2.22963       1.07435      0.394830      0.124219     0.0300249    0.00514890       0.00000       0.00000       0.00000       0.00000       0.00000       0.00000       0.00000       0.00000       0.00000       0.00000       0.00000       0.00000       0.00000       0.00000       0.00000       0.00000       0.00000       0.00000       0.00000       0.00000
   9  10 1984.2051    0.5670  0.4584  9.0799 -0.0030  0.0452   0.0294   0.0781    0.1360   0.0000   426.7917       5.02169       16.8096      -12.6560      -5.71465       2.74121       2.71467     -0.939236      0.895195      0.105872     -0.405372      0.118186     0.0132545   -0.00885019  -0.000933716   3.79551e-05  -4.38414e-05   0.000231182       0.00000       0.00000       0.00000       0.00000       0.00000       0.00000       0.00000       0.00000       0.00000       0.00000       0.00000       0.00000       0.00000       0.00000       0.00000       0.00000       0.00000       0.00000       6.27604       8.32776       9.35080       5.45177       6.88214       5.48755       3.72587       2.97286       1.63299       1.02210      0.565118      0.259043      0.129252     0.0505685     0.0199582    0.00725184    0.00164656   0.000218511       0.00000       0.00000       0.00000       0.00000       0.00000       0.00000       0.00000       0.00000       0.00000       0.00000       0.00000       0.00000       0.00000       0.00000       0.00000       0.00000       0.00000       0.00000
   9  12 2264.4098    0.9607  0.6441  9.8730  0.0061  0.0443   0.0440   0.0840    0.1320   0.0000   437.5661       3.38446       6.90055      -9.44587      -2.41634       3.09876       1.24507       2.06874     -0.836127      -1.20183       1.31415      0.177771     -0.201624    -0.0573682  -0.000976079   -0.00362702    0.00286809   0.000268302       0.00000       0.00000       0.00000       0.00000       0.00000       0.00000       0.00000       0.00000       0.00000       0.00000       0.00000       0.00000       0.00000       0.00000       0.00000       0.00000       0.00000       0.00000       6.69343       10.0277       9.30422       9.48424       6.99376       6.47483       3.45862       3.41827       1.63564       1.37672      0.526982      0.406673      0.101916     0.0741037     0.0179892    0.00905756    0.00153846   0.000343638       0.00000       0.00000       0.00000       0.00000       0.00000       0.00000       0.00000       0.00000       0.00000       0.00000       0.00000       0.00000       0.00000       0.00000       0.00000       0.00000       0.00000       0.00000
   9  13 2402.2907    1.4093  0.9389 10.0226  0.0023  0.0416   0.0515   0.1025    0.1816   0.0000   436.5958      -2.07306       14.4565      -8.42638      -3.97414       4.24560     -0.832699      -1.46704      -1.04221      0.782624     -0.385549     -0.386413      0.136446    0.00777576    -0.0287499   0.000603208  -0.000936783  -0.000151330       0.00000       0.00000       0.00000       0.00000       0.00000       0.00000       0.00000       0.00000       0.00000       0.00000       0.00000       0.00000       0.00000       0.00000       0.00000       0.00000       0.00000       0.00000       6.88419       8.06536       8.79349       7.64187       6.87056       4.92023       4.03381       2.64765       1.64530       1.02157      0.552814      0.259476      0.137888     0.0525556     0.0189462    0.00574169    0.00148481   0.000221745       0.00000       0.00000       0.00000       0.00000       0.00000       0.00000       0.00000       0.00000       0.00000       0.00000       0.00000       0.00000       0.00000       0.00000       0.00000       0.00000       0.00000       0.00000
   9  14 2539.4606    1.7478  0.9289 10.3959 -0.0105  0.0575   0.0663   0.1123    0.2203   0.0000   446.6827       11.4907       10.6986      -11.4565       16.0945       12.0496      -6.76603      -5.04082       1.35555     -0.577918     -0.632105    -0.0989336    -0.0608354     -0.131434     0.0482740   -0.00930136  -0.000598364    0.00102775       0.00000       0.00000       0.00000       0.00000       0.00000       0.00000       0.00000       0.00000       0.00000       0.00000       0.00000       0.00000       0.00000       0.00000       0.00000       0.00000       0.00000       0.00000       8.70047       11.2034       9.74574       11.0368       7.83831       6.40486       4.73582       3.50812       1.96812       1.33693      0.608645      0.476278      0.138873     0.0844566     0.0211845    0.00766331    0.00175731   0.000390739       0.00000       0.00000       0.00000       0.00000       0.00000       0.00000       0.00000       0.00000       0.00000       0.00000       0.00000       0.00000       0.00000       0.00000       0.00000       0.00000       0.00000       0.00000
   9  15 2677.0142    2.4895  0.8630 10.2730 -0.0087  0.0341   0.0888   0.0801    0.2940   0.0000   422.8539       13.4861       12.4041      -5.36986      0.112088       1.48828       4.89953      -3.74443      -1.37166      -2.77555      0.906976    -0.0333027    -0.0855404    0.00289072    -0.0213098   -0.00425361   0.000134309  -0.000293532       0.00000       0.00000       0.00000       0.00000       0.00000       0.00000       0.00000       0.00000       0.00000       0.00000       0.00000       0.00000       0.00000       0.00000       0.00000       0.00000       0.00000       0.00000       6.30041       7.29126       7.16410       7.01405       5.48068       4.45330       3.41352       2.30521       1.39843      0.874406      0.453377      0.231357      0.104583     0.0423918     0.0142650    0.00409158   0.000958848   0.000185101       0.00000       0.00000       0.00000       0.00000       0.00000       0.00000       0.00000       0.00000       0.00000       0.00000       0.00000       0.00000       0.00000       0.00000       0.00000       0.00000       0.00000       0.00000
   9  16 2815.1898    3.0897  0.7405 11.2115 -0.0090  0.0315   0.1174   0.0837    0.2162   0.0000   424.1023      -4.78918       11.1455       6.41879      -4.58394       5.41896      0.514255     -0.248058      0.547826      0.694852     -0.547275     -0.133649    -0.0555692     0.0114256     0.0151313   -0.00228945    0.00133535   0.000131067       0.00000       0.00000       0.00000       0.00000       0.00000       0.00000       0.00000       0.00000       0.00000       0.00000       0.00000       0.00000       0.00000       0.00000       0.00000       0.00000       0.00000       0.00000       5.78125       6.95387       6.19478       6.07263       4.94394       4.45596       3.16585       2.27530       1.35633      0.717093      0.413102      0.209873     0.0900723     0.0345085     0.0130678    0.00386931   0.000867034   0.000184455       0.00000       0.00000       0.00000       0.00000       0.00000       0.00000       0.00000       0.00000       0.00000       0.00000       0.00000       0.00000       0.00000       0.00000       0.00000       0.00000       0.00000       0.00000
   9  17 2953.4350    3.6995  0.7276 11.3476 -0.0036  0.0314   0.1427   0.0765    0.2517   0.0000   433.2315      -4.05702     -0.212721       11.6960      -12.1801      -1.92166      -1.64740      -2.51878       1.49940      0.413805      0.700770     -0.221872    -0.0563926     0.0393899   -0.00193880    0.00272797   -0.00141029   0.000199888       0.00000       0.00000       0.00000       0.00000       0.00000       0.00000       0.00000       0.00000       0.00000       0.00000       0.00000       0.00000       0.00000       0.00000       0.00000       0.00000       0.00000       0.00000       5.77352       7.23276       7.30796       6.61932       5.36194       4.03424       2.81822       1.95283       1.19511      0.689901      0.399932      0.185138     0.0911880     0.0349733     0.0129532    0.00396916   0.000959704   0.000163877       0.00000       0.00000       0.00000       0.00000       0.00000       0.00000       0.00000       0.00000       0.00000       0.00000       0.00000       0.00000       0.00000       0.00000       0.00000       0.00000       0.00000       0.00000
   9  18 3091.4127    4.0635  0.8540 11.2223  0.0027  0.0360   0.1400   0.0835    0.3312   0.0000   430.4592      -17.9728       3.83556       8.68945       4.99125       9.50315     -0.926874      -3.10615      0.625794     -0.293465      -1.06804     -0.163089      0.136426    -0.0218204   -0.00762339    0.00168486   0.000684891   0.000238266       0.00000       0.00000       0.00000       0.00000       0.00000       0.00000       0.00000       0.00000       0.00000       0.00000       0.00000       0.00000       0.00000       0.00000       0.00000       0.00000       0.00000       0.00000       6.31145       7.21521       6.68711       6.72528       6.37305       4.82177       3.14174       2.44010       1.57817       1.01912      0.530768      0.246054      0.106567     0.0415675     0.0142216    0.00507819    0.00117707   0.000203118       0.00000       0.00000       0.00000       0.00000       0.00000       0.00000       0.00000       0.00000       0.00000       0.00000       0.00000       0.00000       0.00000       0.00000       0.00000       0.00000       0.00000       0.00000
   9  19 3229.4389    3.7734  0.9183 12.5823  0.0005  0.0549   0.1452   0.0969    0.1744   0.0000   430.3247       4.34523       11.7356       2.28016      -4.73873       9.05846      -3.56090      -1.76264       2.19172      -1.07259      -1.31502    -0.0476143      0.121700     0.0505917    -0.0343373    0.00168817   -0.00172201   7.58612e-05       0.00000       0.00000       0.00000       0.00000       0.00000       0.00000       0.00000       0.00000       0.00000       0.00000       0.00000       0.00000       0.00000       0.00000       0.00000       0.00000       0.00000       0.00000       6.75931       11.6455       9.30884       10.0532       8.71766       6.62307       5.21752       3.93473       2.15609       1.75304      0.625388      0.532634      0.121298      0.103196     0.0209939    0.00985230    0.00232715   0.000430018       0.00000       0.00000       0.00000       0.00000       0.00000       0.00000       0.00000       0.00000       0.00000       0.00000       0.00000       0.00000       0.00000       0.00000       0.00000       0.00000       0.00000       0.00000
   9  20 3367.6834    3.1527  1.5163 12.1116 -0.0034  0.0609   0.0949   0.1399    0.1338   0.0000   433.7883      -22.2478       2.92427       28.8216      0.362538      -4.56428      -8.90837       6.07015   -0.00289789       2.12677       1.67239     -0.289101     0.0738078      0.126249    -0.0198969  -0.000407429   -0.00205380  -0.000445525       0.00000       0.00000       0.00000       0.00000       0.00000       0.00000       0.00000       0.00000       0.00000       0.00000       0.00000       0.00000       0.00000       0.00000       0.00000       0.00000       0.00000       0.00000       9.16775       12.7250       10.6459       11.4411       8.88735       8.06213       5.66670       4.17563       2.54289       1.44317      0.834775      0.408112      0.189571     0.0746600     0.0279266    0.00848237    0.00194267   0.000435739       0.00000       0.00000       0.00000       0.00000       0.00000       0.00000       0.00000       0.00000       0.00000       0.00000       0.00000       0.00000       0.00000       0.00000       0.00000       0.00000       0.00000       0.00000
   9  21 3506.0080    2.5885  2.2161 11.6599  0.0006  0.0712   0.0640   0.1734    0.0979   0.0000   432.8951       9.62904      -3.05903       2.54069       16.6762      -2.42763      -14.6063      -4.91848       4.33146      -1.86913      -1.38054      0.402868      0.263648    -0.0379006    -0.0313084    0.00770789    0.00308110  -0.000308469       0.00000       0.00000       0.00000       0.00000       0.00000       0.00000       0.00000       0.00000       0.00000       0.00000       0.00000       0.00000       0.00000       0.00000       0.00000       0.00000       0.00000       0.00000       11.6311       15.2503       15.4593       13.5707       11.9834       9.21005       6.80119       4.61990       3.02814       1.80907      0.980725      0.501724      0.225982     0.0950398     0.0344572     0.0107132    0.00264884   0.000421927       0.00000       0.00000       0.00000       0.00000       0.00000       0.00000       0.00000       0.00000       0.00000       0.00000       0.00000       0.00000       0.00000       0.00000       0.00000       0.00000       0.00000       0.00000
   9  22 3645.2258    2.1908  3.2592 10.9623 -0.0045  0.0852   0.0460   0.2206    0.1001   0.0000   466.1349      -20.3042      -20.9008       27.0052      -11.9210      -6.14532       9.81434       7.25127      -6.35480       1.23837       3.72722     -0.377363      0.110453      0.224678    0.00962561   -0.00127390   -0.00104567   0.000224903       0.00000       0.00000       0.00000       0.00000       0.00000       0.00000       0.00000       0.00000       0.00000       0.00000       0.00000       0.00000       0.00000       0.00000       0.00000       0.00000       0.00000       0.00000       13.5055       17.5492       17.1475       16.3207       13.6893       11.2576       7.97075       5.90867       3.57032       2.18661       1.16966      0.630704      0.265006      0.117353     0.0404114     0.0132979    0.00301386   0.000544418       0.00000       0.00000       0.00000       0.00000       0.00000       0.00000       0.00000       0.00000       0.00000       0.00000       0.00000       0.00000       0.00000       0.00000       0.00000       0.00000       0.00000       0.00000
   9  23 3783.8531    1.7802  5.0113 10.5443 -0.0040  0.1148   0.0312   0.3136    0.0868   0.0000   484.2068       43.8887      -31.9007      -1.34978       6.37681       25.3526      -5.70774      -7.01187      -1.41210       5.37479     -0.592093     -0.500532     -0.289852      0.351919    -0.0235629    -0.0370031    0.00158256   9.03878e-05       0.00000       0.00000       0.00000       0.00000       0.00000       0.00000       0.00000       0.00000       0.00000       0.00000       0.00000       0.00000       0.00000       0.00000       0.00000       0.00000       0.00000       0.00000       17.5486       24.4151       23.3113       22.5054       18.6304       15.4229       11.4398       7.81275       5.35973       2.97134       1.82256      0.838722      0.432664      0.160394     0.0651726     0.0181555    0.00453346   0.000785039       0.00000       0.00000       0.00000       0.00000       0.00000       0.00000       0.00000       0.00000       0.00000       0.00000       0.00000       0.00000       0.00000       0.00000       0.00000       0.00000       0.00000       0.00000
   9  24 3923.4557    1.4686  6.4634 10.1198 -0.0065  0.1394   0.0250   0.3668    0.0894   0.0000   445.3600      -48.7088       25.4032       15.8390      -1.56193      -35.6920       16.2905       20.1092      -6.30189      -5.72911      -2.14364      -1.61314       1.16281      0.220810    -0.0663968   -0.00582909  -6.67996e-06   0.000713633       0.00000       0.00000       0.00000       0.00000       0.00000       0.00000       0.00000       0.00000       0.00000       0.00000       0.00000       0.00000       0.00000       0.00000       0.00000       0.00000       0.00000       0.00000       23.3028       27.7533       29.5826       26.3365       23.6761       18.4341       13.4541       9.99502       6.22984       3.78807       2.11155       1.12674      0.484761      0.200588     0.0705489     0.0225093    0.00509170   0.000766787       0.00000       0.00000       0.00000       0.00000       0.00000       0.00000       0.00000       0.00000       0.00000       0.00000       0.00000       0.00000       0.00000       0.00000       0.00000       0.00000       0.00000       0.00000
   9  25 4063.1135    1.2687  7.7315  9.8395 -0.0094  0.1569   0.0204   0.4304    0.0798   0.0000   439.6935     -0.791569       46.9426       61.0590       13.6122      -17.1566       18.9252      -22.1646       17.1325       16.0885      -5.81679      -1.64754     -0.244224     0.0593993    -0.0363831    -0.0374669   -0.00522374   0.000181165       0.00000       0.00000       0.00000       0.00000       0.00000       0.00000       0.00000       0.00000       0.00000       0.00000       0.00000       0.00000       0.00000       0.00000       0.00000       0.00000       0.00000       0.00000       26.0020       33.2642       33.2443       30.7103       26.4265       21.2994       15.8053       11.0136       7.38357       4.47575       2.44776       1.27737      0.569086      0.239438     0.0851395     0.0247234    0.00577912   0.000952855       0.00000       0.00000       0.00000       0.00000       0.00000       0.00000       0.00000       0.00000       0.00000       0.00000       0.00000       0.00000       0.00000       0.00000       0.00000       0.00000       0.00000       0.00000
   9  26 4202.6126    1.0392  9.6583  9.6840 -0.0088  0.2050   0.0184   0.5541    0.0718   0.0000   461.3311      -55.4822       44.7785      -21.5743       37.2253      -10.4926     0.0921703       23.2851      -7.01564      -4.45904       11.5271     -0.184070      -1.92613     -0.554653      0.313186    -0.0674940   -0.00566414   0.000269399       0.00000       0.00000       0.00000       0.00000       0.00000       0.00000       0.00000       0.00000       0.00000       0.00000       0.00000       0.00000       0.00000       0.00000       0.00000       0.00000       0.00000       0.00000       34.2064       42.5162       41.7315       39.9374       35.3866       27.7202       20.7659       14.9099       9.74341       5.98517       3.42732       1.68976      0.800727      0.310523      0.110737     0.0327275    0.00762285    0.00123310       0.00000       0.00000       0.00000       0.00000       0.00000       0.00000       0.00000       0.00000       0.00000       0.00000       0.00000       0.00000       0.00000       0.00000       0.00000       0.00000       0.00000       0.00000
  10  12 2302.7231    1.1372  0.8709  9.1103 -0.0061  0.0413   0.0408   0.0926    0.4328   0.0000   438.4486     -0.725244       14.5348       11.9909       2.23956       1.96698     -0.252817      0.798362      0.133940     -0.922370     -0.681572      0.460423      0.511020     -0.122781     0.0367059     0.0124359    0.00372907   0.000476926  -0.000265212  -7.95423e-05       0.00000       0.00000       0.00000       0.00000       0.00000       0.00000       0.00000       0.00000       0.00000       0.00000       0.00000       0.00000       0.00000       0.00000       0.00000       0.00000       6.12501       7.25185       8.07399       6.04154       6.35274       5.06184       3.54484       2.95282       1.84696       1.05955      0.709902      0.353163      0.182955     0.0964658     0.0349685     0.0128155    0.00547148    0.00162493   0.000323386   4.30989e-05       0.00000       0.00000       0.00000       0.00000       0.00000       0.00000       0.00000       0.00000       0.00000       0.00000       0.00000       0.00000       0.00000       0.00000       0.00000       0.00000
  10  15 2716.9169    2.5371  0.8008 10.7567 -0.0040  0.0313   0.0879   0.0791    0.2141   0.0000   449.7370       17.6435       13.7281       4.21175      -1.63913       6.37447      -7.99386      -2.14496      0.230727     -0.587400     0.0352607    -0.0736400      0.156328   -0.00897569    -0.0284233     0.0161256   0.000398871  -0.000113441   9.96956e-05  -3.22455e-05       0.00000       0.00000       0.00000       0.00000       0.00000       0.00000       0.00000       0.00000       0.00000       0.00000       0.00000       0.00000       0.00000       0.00000       0.00000       0.00000       5.01013       6.54652       6.18955       6.28329       5.11158       4.24174       3.04791       2.28283       1.41803      0.964068      0.521500      0.313987      0.150505     0.0727710     0.0291372     0.0117151    0.00353056    0.00118109   0.000251078   4.78777e-05       0.00000       0.00000       0.00000       0.00000       0.00000       0.00000       0.00000       0.00000       0.00000       0.00000       0.00000       0.00000       0.00000       0.00000       0.00000       0.00000
  10  16 2855.6364    3.1502  0.8319 11.6344 -0.0034  0.0350   0.1139   0.0884    0.1788   0.0000   435.9776       7.96719       13.5482      -1.10933       3.41629       5.17367       1.72126      -2.49926      -1.37718      0.335666    -0.0208356      0.211641     0.0124282     -0.116244     0.0187464   -0.00839814    0.00471803    0.00159681  -0.000265446   3.12039e-06       0.00000       0.00000       0.00000       0.00000       0.00000       0.00000       0.00000       0.00000       0.00000       0.00000       0.00000       0.00000       0.00000       0.00000       0.00000       0.00000       5.49958       5.80109       6.52296       6.10305       5.19526       4.55256       3.36382       2.51383       1.64438       1.04623      0.673376      0.327916      0.166043     0.0858537     0.0353774     0.0126413    0.00464069    0.00124406   0.000248111   3.92624e-05       0.00000       0.00000       0.00000       0.00000       0.00000       0.00000       0.00000       0.00000       0.00000       0.00000       0.00000       0.00000       0.00000       0.00000       0.00000       0.00000
  10  17 2994.4406    3.7176  0.8635 11.6298 -0.0048  0.0364   0.1256   0.0786    0.2279   0.0000   431.5472      -3.07902      -1.27732       4.05974       2.52009     -0.297902     -0.434048       3.91527      -2.65155      0.228280     -0.269815     -0.209626     -0.154469     0.0485084    -0.0116568    -0.0134362    0.00656154   0.000665884   7.16841e-05  -7.25109e-05       0.00000       0.00000       0.00000       0.00000       0.00000       0.00000       0.00000       0.00000       0.00000       0.00000       0.00000       0.00000       0.00000       0.00000       0.00000       0.00000       5.47046       6.90569       6.91777       6.52535       5.76598       4.54704       3.59366       2.51889       1.66475       1.13739      0.589500      0.354596      0.187785     0.0730546     0.0376449     0.0140993    0.00424572    0.00135744   0.000314540   5.13964e-05       0.00000       0.00000       0.00000       0.00000       0.00000       0.00000       0.00000       0.00000       0.00000       0.00000       0.00000       0.00000       0.00000       0.00000       0.00000       0.00000
  10  18 3132.8366    3.8908  0.9656 11.3903 -0.0025  0.0368   0.1201   0.0878    0.2774   0.0000   435.0736      -9.02394       9.16016       2.46234      -5.06016      0.636242       4.82014     -0.646415      -1.97212      0.642741    -0.0289019     -0.302346    -0.0580054     0.0856788    -0.0272745    -0.0125752    0.00467618  -0.000667743  -5.95780e-05  -1.08687e-05       0.00000       0.00000       0.00000       0.00000       0.00000       0.00000       0.00000       0.00000       0.00000       0.00000       0.00000       0.00000       0.00000       0.00000       0.00000       0.00000       5.67148       7.22278       6.93014       6.45666       5.87797       4.60683       3.98692       2.54564       1.94288       1.06109      0.641571      0.363094      0.171059     0.0876678     0.0321418     0.0142827    0.00486374    0.00118412   0.000343359   5.12112e-05       0.00000       0.00000       0.00000       0.00000       0.00000       0.00000       0.00000       0.00000       0.00000       0.00000       0.00000       0.00000       0.00000       0.00000       0.00000       0.00000
  10  19 3271.2246    3.5559  1.3841 11.2439 -0.0009  0.0462   0.0926   0.1065    0.2139   0.0000   444.6299       11.7730       10.9587       2.90284      -1.96786       15.0543       3.06936     -0.218176     -0.306167      0.608847      -1.18151     0.0779657      0.339951     0.0264491   -0.00483892   -0.00555045   -0.00553245   -0.00357789  -0.000274534   0.000153191       0.00000       0.00000       0.00000       0.00000       0.00000       0.00000       0.00000       0.00000       0.00000       0.00000       0.00000       0.00000       0.00000       0.00000       0.00000       0.00000       7.99687       9.42096       9.63313       9.59295       7.63673       6.05762       4.65012       3.39091       2.13160       1.37769      0.791503      0.457971      0.225076      0.115241     0.0454589     0.0174041    0.00518100    0.00158028   0.000337812   6.07427e-05       0.00000       0.00000       0.00000       0.00000       0.00000       0.00000       0.00000       0.00000       0.00000       0.00000       0.00000       0.00000       0.00000       0.00000       0.00000       0.00000
  10  20 3409.9576    3.1297  1.9360 11.3938 -0.0070  0.0549   0.0723   0.1339    0.1274   0.0000   436.1221       8.47521       11.8729      -7.11693       17.6434      -3.15127      -6.17043      -2.27200       2.42554      -1.86634     -0.319603     -0.167195     -0.559756      0.276608     0.0469462    -0.0280222  -0.000960504   0.000570875   0.000702716   6.51298e-05       0.00000       0.00000       0.00000       0.00000       0.00000       0.00000       0.00000       0.00000       0.00000       0.00000       0.00000       0.00000       0.00000       0.00000       0.00000       0.00000       8.38644       10.5672       10.6879       10.0861       8.97301       6.99051       5.50373       3.90302       2.55690       1.73695      0.975827      0.545803      0.276544      0.129057     0.0556078     0.0214644    0.00677807    0.00212419   0.000509173   7.90075e-05       0.00000       0.00000       0.00000       0.00000       0.00000       0.00000       0.00000       0.00000       0.00000       0.00000       0.00000       0.00000       0.00000       0.00000       0.00000       0.00000
  10  21 3549.0210    2.5596  2.8218 11.1504 -0.0006  0.0681   0.0545   0.1874    0.1005   0.0000   429.0319      0.446259      0.946964       33.3115       14.3867      -13.7284      -18.3753       3.29671       3.32210     -0.823267     -0.726230     -0.281718      0.364558     0.0309274      0.102469    -0.0220036   -0.00774233    0.00310065  -0.000763612  -7.50216e-05       0.00000       0.00000       0.00000       0.00000       0.00000       0.00000       0.00000       0.00000       0.00000       0.00000       0.00000       0.00000       0.00000       0.00000       0.00000       0.00000       10.6132       12.9902       13.6810       12.9195       11.0145       8.90898       6.68522       4.81508       3.28796       2.09190       1.25454      0.693828      0.363706      0.164515     0.0728785     0.0272626    0.00942905    0.00265142   0.000587555   9.27644e-05       0.00000       0.00000       0.00000       0.00000       0.00000       0.00000       0.00000       0.00000       0.00000       0.00000       0.00000       0.00000       0.00000       0.00000       0.00000       0.00000
  10  22 3688.2538    2.0489  4.1268 10.7989 -0.0036  0.0934   0.0382   0.2425    0.0812   0.0000   470.8494       27.9079       14.0071       32.7697       11.1805      -8.54011      -18.6671       19.0549       12.2202      -7.24214      -3.84822       2.31426      0.723585     -0.130390    -0.0632814    -0.0348850    -0.0149273    0.00524959  -0.000555340   9.49520e-05       0.00000       0.00000       0.00000       0.00000       0.00000       0.00000       0.00000       0.00000       0.00000       0.00000       0.00000       0.00000       0.00000       0.00000       0.00000       0.00000       13.7697       17.3155       16.7067       17.0455       14.2792       12.3785       9.67570       6.92911       4.97110       2.90932       1.84737      0.967002      0.536824      0.230575      0.106655     0.0381063     0.0139762    0.00355161   0.000856049   0.000143817       0.00000       0.00000       0.00000       0.00000       0.00000       0.00000       0.00000       0.00000       0.00000       0.00000       0.00000       0.00000       0.00000       0.00000       0.00000       0.00000
  10  25 4107.5221    1.2012  8.6842  9.7692 -0.0054  0.1662   0.0193   0.4517    0.0742   0.0000   432.3978       21.5478       59.0990       64.7898      -23.3023      -31.3356      -57.6032      -1.03794      0.993315      -10.7971       3.02920     -0.863527      -2.84658     -0.423887      0.293705     0.0743837   -0.00987748    0.00449786  -0.000166216  -0.000479605       0.00000       0.00000       0.00000       0.00000       0.00000       0.00000       0.00000       0.00000       0.00000       0.00000       0.00000       0.00000       0.00000       0.00000       0.00000       0.00000       25.0028       31.6258       32.0147       30.3297       27.5170       22.3506       17.2402       12.1783       8.76478       5.70140       3.47055       1.95133      0.973635      0.473597      0.193008     0.0768403     0.0254894    0.00703080    0.00161114   0.000240644       0.00000       0.00000       0.00000       0.00000       0.00000       0.00000       0.00000       0.00000       0.00000       0.00000       0.00000       0.00000       0.00000       0.00000       0.00000       0.00000
  10  27 4387.2266    0.7937 12.8021  9.5085 -0.0021  0.2576   0.0154   0.7733    0.0610   0.0000   385.8768       64.8262       52.1645      -10.3526      -69.6064      -37.4290       75.3578      -35.9608      -33.2498      -4.19587       8.10755       1.00976       2.42790      -1.36254     -0.642770      0.285548    0.00627103   -0.00141327   -0.00313629  -0.000412348       0.00000       0.00000       0.00000       0.00000       0.00000       0.00000       0.00000       0.00000       0.00000       0.00000       0.00000       0.00000       0.00000       0.00000       0.00000       0.00000       39.4430       48.8548       50.9654       48.5742       41.6873       34.9868       27.8098       20.2001       14.1011       9.20331       5.61801       3.22643       1.71212      0.808416      0.348232      0.131276     0.0418896     0.0111162    0.00242207   0.000365978       0.00000       0.00000       0.00000       0.00000       0.00000       0.00000       0.00000       0.00000       0.00000       0.00000       0.00000       0.00000       0.00000       0.00000       0.00000       0.00000
  11  13 2478.4736    1.5898  0.8784 10.2128 -0.0042  0.0393   0.0534   0.0865    0.3191   0.0000   439.1335      -3.96202     -0.409030       3.88505      -1.76949      -1.79626      -4.33963       1.85214      -1.16817      0.505938     -0.449178    -0.0302967      0.197191    -0.0368711     0.0468980    -0.0321451    0.00560016   0.000740920   -0.00186608  -0.000110809  -5.83208e-05  -1.29423e-05       0.00000       0.00000       0.00000       0.00000       0.00000       0.00000       0.00000       0.00000       0.00000       0.00000       0.00000       0.00000       0.00000       0.00000       4.93820       6.32785       7.03714       6.33370       6.18965       5.08672       3.92799       2.90496       2.16687       1.34689      0.978401      0.495494      0.306468      0.168485     0.0590380     0.0394225     0.0127458    0.00494352    0.00190492   0.000451167   0.000101699   1.35908e-05       0.00000       0.00000       0.00000       0.00000       0.00000       0.00000       0.00000       0.00000       0.00000       0.00000       0.00000       0.00000       0.00000       0.00000
  11  14 2616.8781    2.0917  0.9805 10.6566 -0.0037  0.0345   0.0656   0.0979    0.2695   0.0000   436.7548      -3.26662       3.32422      -2.22893      -4.60932       3.53216      -1.02544       1.35945       1.25174      0.123180       1.26380      0.421650      0.114867      0.100508     0.0439852    0.00664429     0.0147910   -0.00260827   -0.00183959  -0.000305982  -1.42007e-05   8.37518e-06       0.00000       0.00000       0.00000       0.00000       0.00000       0.00000       0.00000       0.00000       0.00000       0.00000       0.00000       0.00000       0.00000       0.00000       5.02189       6.23291       6.14230       5.65177       5.24167       4.34036       3.71240       2.81241       2.03227       1.21632      0.789781      0.414159      0.251213      0.132766     0.0563728     0.0282065     0.0105019    0.00365378    0.00130752   0.000329773   7.83912e-05   1.10142e-05       0.00000       0.00000       0.00000       0.00000       0.00000       0.00000       0.00000       0.00000       0.00000       0.00000       0.00000       0.00000       0.00000       0.00000
  11  16 2895.3115    3.3390  0.7713 11.7894 -0.0030  0.0363   0.1209   0.0761    0.1592   0.0000   441.7303       3.12940       10.9898       6.21706      -2.08223      -2.89990      0.340395     -0.658045      -2.89691       2.04738     -0.416064     -0.183866      0.391792      0.230225     0.0124967    0.00243239  -0.000678135   -0.00710803  -0.000413686   0.000343833  -5.88996e-05  -5.85223e-06       0.00000       0.00000       0.00000       0.00000       0.00000       0.00000       0.00000       0.00000       0.00000       0.00000       0.00000       0.00000       0.00000       0.00000       4.33007       6.32213       5.78192       5.93756       4.58251       4.49133       3.27904       2.66616       1.88029       1.19156      0.712917      0.448160      0.236732      0.121320     0.0657320     0.0243943     0.0106928    0.00415930    0.00130153   0.000346800   7.44275e-05   1.53793e-05       0.00000       0.00000       0.00000       0.00000       0.00000       0.00000       0.00000       0.00000       0.00000       0.00000       0.00000       0.00000       0.00000       0.00000
  11  18 3173.3731    4.0454  1.0183 11.4613 -0.0054  0.0353   0.1210   0.0901    0.2930   0.0000   438.5702      0.236888       7.53377      -2.96854    -0.0770137       5.27301       3.58438      0.675409       1.59722      0.913567      0.823882     -0.714581     -0.220037      0.246974   -0.00850288     0.0104667     0.0106250   -0.00493024   -0.00104063  -0.000391087  -3.17767e-05   2.16420e-06       0.00000       0.00000       0.00000       0.00000       0.00000       0.00000       0.00000       0.00000       0.00000       0.00000       0.00000       0.00000       0.00000       0.00000       5.09606       6.45076       6.70766       6.33457       5.70122       4.45049       3.55881       2.42657       1.76754       1.16722      0.780278      0.456359      0.241158      0.129281     0.0585167     0.0280373     0.0104842    0.00407349    0.00125020   0.000334740   8.18861e-05   1.16562e-05       0.00000       0.00000       0.00000       0.00000       0.00000       0.00000       0.00000       0.00000       0.00000       0.00000       0.00000       0.00000       0.00000       0.00000
  11  19 3312.1663    3.5036  1.4271 11.6341  0.0014  0.0501   0.0911   0.1048    0.1516   0.0000   428.5017      -7.96174       13.9995      -5.61152       1.12597       1.62572      -7.35265       2.89887       1.13531       1.19804      0.875305     -0.480101      0.478946     0.0845800     0.0416237     0.0251664    -0.0134838   -0.00213157   -0.00159695   0.000291467   4.28559e-05  -2.04967e-05       0.00000       0.00000       0.00000       0.00000       0.00000       0.00000       0.00000       0.00000       0.00000       0.00000       0.00000       0.00000       0.00000       0.00000       6.37535       8.44316       8.97557       7.94716       7.62464       6.10138       4.81281       3.73245       2.40225       1.67838       1.15138      0.643190      0.348238      0.209737     0.0799277     0.0483349     0.0153795    0.00608937    0.00197988   0.000553160   0.000117022   1.69520e-05       0.00000       0.00000       0.00000       0.00000       0.00000       0.00000       0.00000       0.00000       0.00000       0.00000       0.00000       0.00000       0.00000       0.00000
  11  20 3451.5506    2.9375  2.1703 11.0596 -0.0045  0.0558   0.0622   0.1324    0.1281   0.0000   440.2617      -15.0955       7.53081     -0.753241      -2.96179      -1.99644       1.99837       2.93418      -1.27934      -5.32787       1.63351      0.626825     -0.205602     -0.248847     -0.114611   -0.00510614    -0.0121532    0.00329663   0.000645165   0.000791022  -0.000168749  -9.64114e-06       0.00000       0.00000       0.00000       0.00000       0.00000       0.00000       0.00000       0.00000       0.00000       0.00000       0.00000       0.00000       0.00000       0.00000       7.63529       9.77404       9.82314       9.72392       8.66521       7.11705       5.55498       4.05815       2.99387       1.96222       1.28294      0.744377      0.416219      0.220055     0.0994222     0.0465971     0.0177587    0.00662307    0.00215005   0.000561974   0.000130487   1.99292e-05       0.00000       0.00000       0.00000       0.00000       0.00000       0.00000       0.00000       0.00000       0.00000       0.00000       0.00000       0.00000       0.00000       0.00000
  11  21 3590.9237    2.3783  3.2360 10.9285 -0.0050  0.0714   0.0444   0.1819    0.0902   0.0000   432.0733      -11.1037       25.9604       12.5926       12.8386      -13.2874      -1.64540       14.3159      0.269823     -0.513951      -2.14598      -1.89942     -0.377422     0.0300784      0.192036    -0.0605199   -0.00343505     0.0109232    0.00242718    0.00145561   8.23164e-05   1.28825e-05       0.00000       0.00000       0.00000       0.00000       0.00000       0.00000       0.00000       0.00000       0.00000       0.00000       0.00000       0.00000       0.00000       0.00000       10.4533       12.6241       13.0031       12.2285       11.0190       9.52617       7.87891       5.54580       4.04326       2.79121       1.65195       1.01523      0.542323      0.281202      0.125992     0.0590980     0.0240399    0.00918309    0.00266070   0.000732698   0.000164093   2.29575e-05       0.00000       0.00000       0.00000       0.00000       0.00000       0.00000       0.00000       0.00000       0.00000       0.00000       0.00000       0.00000       0.00000       0.00000
  11  22 3730.5914    1.8937  4.4179 10.7157 -0.0044  0.0933   0.0334   0.2313    0.0778   0.0000   409.9141     -0.552992      -9.83458       10.7008       13.1807      -9.59372       12.2662       14.3954       4.36921      0.937219       1.19261       1.18296      0.971031     -0.187592    -0.0570268     0.0904266    0.00422058   -0.00875869    0.00161618  -1.65038e-05   7.45724e-05  -6.20689e-06       0.00000       0.00000       0.00000       0.00000       0.00000       0.00000       0.00000       0.00000       0.00000       0.00000       0.00000       0.00000       0.00000       0.00000       12.8082       16.6640       16.7357       16.3516       14.6622       11.9068       9.83297       7.33282       5.26933       3.46037       2.13270       1.30450      0.714965      0.381914      0.179687     0.0806204     0.0317345     0.0118529    0.00368464    0.00101080   0.000227346   3.32858e-05       0.00000       0.00000       0.00000       0.00000       0.00000       0.00000       0.00000       0.00000       0.00000       0.00000       0.00000       0.00000       0.00000       0.00000
  11  23 3870.4114    1.5872  6.0615 10.1855  0.0016  0.1166   0.0256   0.3008    0.0803   0.0000   456.0747       11.5849      -8.17827      -2.76299       11.4333       4.36691      -11.0618       3.29765      -18.6628      -1.53442       2.92810       2.16804      -1.52665      0.217680      0.128148      0.161046    -0.0745481   -0.00733391     0.0116855  -0.000535776  -0.000906475  -7.56265e-05       0.00000       0.00000       0.00000       0.00000       0.00000       0.00000       0.00000       0.00000       0.00000       0.00000       0.00000       0.00000       0.00000       0.00000       16.0598       20.0754       21.2122       19.9985       18.6613       14.6606       12.2490       9.18576       6.51137       4.40358       2.70655       1.65409      0.913249      0.494861      0.229491      0.105707     0.0410125     0.0150923    0.00464950    0.00131509   0.000288238   3.88059e-05       0.00000       0.00000       0.00000       0.00000       0.00000       0.00000       0.00000       0.00000       0.00000       0.00000       0.00000       0.00000       0.00000       0.00000
  11  24 4010.8892    1.3442  7.8075  9.9143 -0.0033  0.1408   0.0206   0.3840    0.0762   0.0000   469.4411      -37.3154       4.70581       31.7311      -12.6334      -23.4932       2.70394       5.28367      0.280827      -2.78759      0.196129       1.85255      -1.47256     -0.516887     -0.475856      0.145282     0.0199913     0.0251742     0.0139598   -0.00207830   7.87534e-06   3.98193e-05       0.00000       0.00000       0.00000       0.00000       0.00000       0.00000       0.00000       0.00000       0.00000       0.00000       0.00000       0.00000       0.00000       0.00000       18.6720       24.5154       24.9250       24.0780       21.7740       18.4315       14.5344       10.9513       8.04068       5.23311       3.46295       2.03747       1.13653      0.586599      0.294034      0.125246     0.0513078     0.0187962    0.00621961    0.00159114   0.000349996   5.20339e-05       0.00000       0.00000       0.00000       0.00000       0.00000       0.00000       0.00000       0.00000       0.00000       0.00000       0.00000       0.00000       0.00000       0.00000
  11  25 4150.9432    1.0940  8.9641  9.8494 -0.0092  0.1670   0.0180   0.4673    0.0656   0.0000   448.3369       5.10227       18.2373       23.1318       7.00102       1.27099      -36.1047       23.3805      -5.60071      -5.09570      -6.43920     -0.396533      -1.65503     -0.653220     -0.710817      0.186213     0.0746423     0.0321349    0.00657554   0.000311014  -0.000702455   4.29146e-05       0.00000       0.00000       0.00000       0.00000       0.00000       0.00000       0.00000       0.00000       0.00000       0.00000       0.00000       0.00000       0.00000       0.00000       23.3732       28.7399       30.0430       29.0818       25.4995       22.4518       17.5876       13.5425       9.74619       6.66944       4.12479       2.62278       1.42447      0.763100      0.379828      0.162729     0.0656497     0.0244328    0.00725068    0.00190800   0.000379640   5.78466e-05       0.00000       0.00000       0.00000       0.00000       0.00000       0.00000       0.00000       0.00000       0.00000       0.00000       0.00000       0.00000       0.00000       0.00000
  11  28 4574.2431    0.6300 18.3554  9.3478 -0.0079  0.4052   0.0102   1.0179    0.0480   0.0000   497.3408       9.31849      -34.5005     0.0973624       45.3889      -37.7355       4.32193       10.9736      -23.2753      0.596447       10.3787     -0.133096      -2.94876      0.264993      -1.26988     -0.398164     0.0341740     0.0257252     0.0427589   -0.00473886  -0.000948652  -0.000200693       0.00000       0.00000       0.00000       0.00000       0.00000       0.00000       0.00000       0.00000       0.00000       0.00000       0.00000       0.00000       0.00000       0.00000       53.5772       68.9501       71.9097       69.4441       61.7721       54.2662       44.0104       32.7601       24.3314       16.5724       11.0356       6.67165       3.80652       2.05234      0.990536      0.453255      0.177648     0.0634616     0.0193599    0.00480046    0.00101200   0.000147326       0.00000       0.00000       0.00000       0.00000       0.00000       0.00000       0.00000       0.00000       0.00000       0.00000       0.00000       0.00000       0.00000       0.00000
  12  10 2093.6177    0.7200  0.6527  9.0446  0.0004  0.0338   0.0259   0.0658    0.1124   0.0000   442.4777      -2.09236       12.1368       1.07511      -2.83166      0.703491      -1.04022       2.99756    -0.0883838      0.284401      0.913926     0.0842797     -0.115737     0.0490333    0.00932867     0.0578034   -0.00532317   -0.00776873   0.000785452   0.000265174  -0.000368856   7.21893e-05   6.07398e-06   2.96641e-06       0.00000       0.00000       0.00000       0.00000       0.00000       0.00000       0.00000       0.00000       0.00000       0.00000       0.00000       0.00000       4.44643       4.74851       5.96889       5.80857       4.63200       4.10529       3.69557       2.62303       1.72380       1.45320      0.902548      0.462639      0.333399      0.203675     0.0955011     0.0406907     0.0236556     0.0107507    0.00395439    0.00114359   0.000333587   8.41904e-05   1.58032e-05   2.23273e-06       0.00000       0.00000       0.00000       0.00000       0.00000       0.00000       0.00000       0.00000       0.00000       0.00000       0.00000       0.00000
  12  14 2654.5340    2.2118  0.8508 11.2949 -0.0312  0.0424   0.0777   0.0795    0.2948   0.0000   438.7549      -1.91808       9.76988      0.745973      -4.81883      0.600321      -1.88396     -0.721689     -0.992831       2.11098      -1.13283      0.491421      0.494339     -0.104442    -0.0486215    -0.0672270     0.0605956   1.58192e-05    -0.0122536    0.00126280   0.000316980  -0.000128041   1.27526e-05   3.56218e-06       0.00000       0.00000       0.00000       0.00000       0.00000       0.00000       0.00000       0.00000       0.00000       0.00000       0.00000       0.00000       4.74282       6.91795       6.63144       6.37134       6.25045       5.44560       3.91102       3.47966       2.05967       1.78387       1.16402      0.744848      0.451497      0.247626      0.119956     0.0670630     0.0254188     0.0130353    0.00447873    0.00154704   0.000495217   0.000147783   2.56001e-05   4.19057e-06       0.00000       0.00000       0.00000       0.00000       0.00000       0.00000       0.00000       0.00000       0.00000       0.00000       0.00000       0.00000
  12  16 2934.2703    3.5977  0.7602 11.7079 -0.0047  0.0322   0.1237   0.0709    0.1875   0.0000   439.6413      -2.78273       11.9482       2.49518      -2.35521      -3.68652       5.39673      -1.76994       1.08655      -1.77089      0.683552      0.565601     -0.783544    -0.0454021    -0.0637263    -0.0141135    -0.0381672   -0.00768197    0.00226030  -0.000878430   0.000272933   0.000114288  -2.78448e-05   7.44200e-08       0.00000       0.00000       0.00000       0.00000       0.00000       0.00000       0.00000       0.00000       0.00000       0.00000       0.00000       0.00000       4.43237       4.72778       5.39175       5.77481       4.60114       3.55353       3.38931       2.71967       1.70807       1.10031      0.881439      0.547843      0.286230      0.154462     0.0867593     0.0501961     0.0235733    0.00936194    0.00294309   0.000971873   0.000286263   6.98376e-05   1.46242e-05   2.20415e-06       0.00000       0.00000       0.00000       0.00000       0.00000       0.00000       0.00000       0.00000       0.00000       0.00000       0.00000       0.00000
  12  17 3073.7432    3.7121  0.8359 12.1181 -0.0042  0.0337   0.1217   0.0759    0.1485   0.0000   427.2144       9.89222       10.4154       5.35764      -1.83416       4.26333       6.92781      0.472117      -1.48136       1.17369       2.31498      0.877084     -0.862894      0.133798     0.0589494    -0.0195322   -0.00303711   -0.00627841   -0.00245963   0.000417310   0.000168270  -0.000192334  -4.06529e-06  -3.86618e-08       0.00000       0.00000       0.00000       0.00000       0.00000       0.00000       0.00000       0.00000       0.00000       0.00000       0.00000       0.00000       4.71796       5.79762       6.12589       6.27647       5.31709       4.41544       3.63814       2.46015       1.80267       1.26838      0.889971      0.576586      0.323238      0.174910     0.0880440     0.0467332     0.0200881    0.00893567    0.00323335    0.00114170   0.000315227   7.81211e-05   1.73875e-05   2.61197e-06       0.00000       0.00000       0.00000       0.00000       0.00000       0.00000       0.00000       0.00000       0.00000       0.00000       0.00000       0.00000
  12  18 3213.1176    3.9395  1.0930 11.7580 -0.0041  0.0400   0.1121   0.0905    0.2532   0.0000   447.8602       2.62347       15.6114       4.56475      0.669589      -2.87972      -5.16640       4.16473      0.240857      -1.22952       1.36405      0.845846      0.350152     -0.169110    -0.0265648    0.00384801   -0.00469845    -0.0112052   9.43099e-05    0.00154514  -0.000236458  -8.57325e-05  -9.28025e-06  -2.39376e-06       0.00000       0.00000       0.00000       0.00000       0.00000       0.00000       0.00000       0.00000       0.00000       0.00000       0.00000       0.00000       5.24040       6.48417       6.85361       6.77534       5.64466       4.87498       4.39524       3.26754       2.36022       1.66673       1.06348      0.645465      0.401915      0.196655      0.115502     0.0558520     0.0266268     0.0108058    0.00448725    0.00131922   0.000406417   0.000102908   2.24156e-05   3.34860e-06       0.00000       0.00000       0.00000       0.00000       0.00000       0.00000       0.00000       0.00000       0.00000       0.00000       0.00000       0.00000
  12  19 3352.4777    3.2729  1.4834 11.7571 -0.0126  0.0442   0.0828   0.1124    0.1369   0.0000   432.6899       16.3940       8.52327      -7.52160      -6.08534      -6.08723       7.02825      0.497910      0.169270      -1.87765      0.191960      0.873787      0.519381     0.0628109      0.106033     0.0643173   0.000264828    -0.0157405   -0.00201130   0.000656260  -0.000988343   0.000103643   7.34480e-06   1.69004e-06       0.00000       0.00000       0.00000       0.00000       0.00000       0.00000       0.00000       0.00000       0.00000       0.00000       0.00000       0.00000       5.44901       6.47441       7.28236       6.92979       6.43627       5.21198       4.43806       3.50333       2.46436       1.69931       1.15713      0.748372      0.426994      0.228396      0.128342     0.0652352     0.0299464     0.0119053    0.00457695    0.00155002   0.000473668   0.000124191   2.53124e-05   3.38983e-06       0.00000       0.00000       0.00000       0.00000       0.00000       0.00000       0.00000       0.00000       0.00000       0.00000       0.00000       0.00000
  12  20 3492.1701    2.7715  2.4232 11.1152 -0.0054  0.0591   0.0545   0.1412    0.0997   0.0000   429.3731      -2.79630      -1.54243      -1.12422      -7.10228       12.7706      -7.74070      -5.23501       2.61540       1.61542       2.01882     -0.571076      0.547354     -0.179456    -0.0819321    -0.0934925     0.0417555     0.0285633   -0.00535194   -0.00364628   0.000433033   0.000220020  -3.26325e-05  -5.96571e-06       0.00000       0.00000       0.00000       0.00000       0.00000       0.00000       0.00000       0.00000       0.00000       0.00000       0.00000       0.00000       7.41588       10.0295       9.74669       9.88305       8.65116       7.81621       5.90765       4.93023       3.39716       2.53608       1.51188       1.07214      0.565744      0.346797      0.165625     0.0906673     0.0359893     0.0169576    0.00575269    0.00234080   0.000616307   0.000183218   3.30023e-05   5.59629e-06       0.00000       0.00000       0.00000       0.00000       0.00000       0.00000       0.00000       0.00000       0.00000       0.00000       0.00000       0.00000
  12  21 3632.2428    2.2194  3.5899 10.5513 -0.0012  0.0720   0.0371   0.1886    0.0887   0.0000   428.9250      -8.02326       5.58537       7.66526       1.20385      -5.99574      -14.6942      -2.03646       2.03688       6.23319     -0.303620      0.145467     0.0879231      0.115624     0.0457449    -0.0832545    -0.0218007    -0.0175004    0.00410294    0.00277727  -0.000944945   0.000321942  -3.19414e-05   1.41801e-06       0.00000       0.00000       0.00000       0.00000       0.00000       0.00000       0.00000       0.00000       0.00000       0.00000       0.00000       0.00000       8.75756       11.6699       11.8907       11.3308       10.9291       8.89470       7.62160       5.71418       4.29794       3.07117       1.91183       1.28837      0.749507      0.408658      0.226259      0.107941     0.0492839     0.0197621    0.00814278    0.00278397   0.000810484   0.000225595   4.71540e-05   6.27131e-06       0.00000       0.00000       0.00000       0.00000       0.00000       0.00000       0.00000       0.00000       0.00000       0.00000       0.00000       0.00000
  12  22 3772.4156    1.8414  5.0165 10.3992 -0.0091  0.0930   0.0290   0.2365    0.0804   0.0000   425.9573       11.3809       24.3605      -1.50768      -7.13799      -33.9958      0.791805       16.0244      -8.67116      -7.58938       3.75745       3.57828      -1.75463     -0.836274      0.406890      0.137519     0.0796278    -0.0289603    0.00880424   -0.00220096   -0.00115432   0.000314776  -0.000158852  -6.71069e-06       0.00000       0.00000       0.00000       0.00000       0.00000       0.00000       0.00000       0.00000       0.00000       0.00000       0.00000       0.00000       11.6514       15.4389       15.3511       15.1164       13.3374       12.2187       9.90883       7.80991       5.80444       3.96952       2.60816       1.66262      0.944752      0.543670      0.277171      0.137170     0.0625261     0.0262968    0.00998555    0.00368790    0.00108468   0.000276204   5.75089e-05   8.53347e-06       0.00000       0.00000       0.00000       0.00000       0.00000       0.00000       0.00000       0.00000       0.00000       0.00000       0.00000       0.00000
  12  23 3912.8193    1.5347  6.6945 10.0006 -0.0012  0.1118   0.0227   0.2992    0.0821   0.0000   429.8066      -13.8457       5.74493       23.4610       11.2079      -2.76065       11.7478      -3.36688      -8.85283      0.527508      0.988954       2.03403    -0.0150480      0.660601     -0.532897      0.329410     0.0370041    -0.0297062    0.00161422   0.000839805   -0.00233548   0.000237930  -4.53836e-05  -1.56818e-05       0.00000       0.00000       0.00000       0.00000       0.00000       0.00000       0.00000       0.00000       0.00000       0.00000       0.00000       0.00000       14.5004       18.1306       19.3611       18.4971       17.3184       14.3009       11.8535       9.24193       6.70434       4.77904       3.13144       2.02304       1.17424      0.674034      0.356696      0.171805     0.0821578     0.0329971     0.0125118    0.00435034    0.00128762   0.000340300   6.81539e-05   8.99799e-06       0.00000       0.00000       0.00000       0.00000       0.00000       0.00000       0.00000       0.00000       0.00000       0.00000       0.00000       0.00000
  12  24 4053.2174    1.2584  7.9147  9.8657 -0.0018  0.1317   0.0187   0.3681    0.0717   0.0000   400.6986      -21.6455       39.7576       3.21548       11.2947       19.0124       11.3981      -1.13438      -3.49781      -6.01960       5.55907       1.11429       1.46453      0.611971      0.641746     -0.425545     -0.116488     0.0381185    0.00837849   -0.00545544   0.000341794  -0.000439002   1.84379e-05  -1.75158e-05       0.00000       0.00000       0.00000       0.00000       0.00000       0.00000       0.00000       0.00000       0.00000       0.00000       0.00000       0.00000       16.9896       21.5164       23.0417       22.1222       20.2019       17.1022       14.0700       10.9012       7.95002       5.59196       3.84569       2.35047       1.43416      0.817602      0.428562      0.205872     0.0985107     0.0405174     0.0154685    0.00522766    0.00158357   0.000393404   7.96307e-05   1.08165e-05       0.00000       0.00000       0.00000       0.00000       0.00000       0.00000       0.00000       0.00000       0.00000       0.00000       0.00000       0.00000
  12  25 4194.0414    1.0293  9.5376  9.6852 -0.0105  0.1683   0.0165   0.4619    0.0677   0.0000   422.8231      -42.7083      -1.18057      -2.15917      -2.59126      -17.0322       12.9279       3.75057      -28.4340      -1.03323       5.20181     -0.550964       2.60820     -0.959206     -0.597625     0.0248556      0.250075     0.0217943    -0.0451756    0.00188524   0.000123428  -0.000953669   0.000120232   9.17482e-06       0.00000       0.00000       0.00000       0.00000       0.00000       0.00000       0.00000       0.00000       0.00000       0.00000       0.00000       0.00000       20.4062       26.8219       27.3190       27.2769       25.0061       20.9519       17.9149       13.7917       10.4347       7.34563       4.84416       3.15255       1.88005       1.06216      0.589587      0.273209      0.135763     0.0520136     0.0211951    0.00701329    0.00204532   0.000522357   0.000108828   1.50451e-05       0.00000       0.00000       0.00000       0.00000       0.00000       0.00000       0.00000       0.00000       0.00000       0.00000       0.00000       0.00000
  13  11 2271.0607    1.0348  0.8748  9.0553 -0.0103  0.0377   0.0318   0.0751    0.1828   0.0000   437.2859      -1.76359       5.44599       9.00477       5.70480      0.732939       1.73883      -2.50005      -1.46782       2.47646       1.31705     -0.340159    -0.0600628     0.0225131     -0.135155     -0.168023     0.0574399    0.00707503     0.0160958   -0.00249844   -0.00112827   0.000444604  -0.000178175   9.91664e-06  -4.01571e-06  -2.78052e-07       0.00000       0.00000       0.00000       0.00000       0.00000       0.00000       0.00000       0.00000       0.00000       0.00000       4.54104       5.57429       5.26535       6.12826       5.31807       4.29197       3.72642       3.10466       2.26705       1.39455       1.09749      0.758814      0.486043      0.244100      0.136048     0.0855885     0.0421731     0.0199535    0.00772862    0.00300250   0.000974516   0.000315539   9.93180e-05   2.21725e-05   5.03634e-06   7.89053e-07       0.00000       0.00000       0.00000       0.00000       0.00000       0.00000       0.00000       0.00000       0.00000       0.00000
  13  12 2411.7979    1.4021  0.9432  9.8299 -0.0037  0.0414   0.0414   0.0827    0.1977   0.0000   439.3729       8.54352       10.7987       1.30647       2.96193       3.43705      -5.70395      -3.08355       2.79815       1.11137      0.272771    -0.0743199      0.429039    -0.0812143     -0.178269    -0.0313520     0.0811493    -0.0331749   -0.00620144  -0.000238366   0.000812968  -3.81455e-05  -0.000159713   3.43589e-05   2.27717e-06   9.16529e-08       0.00000       0.00000       0.00000       0.00000       0.00000       0.00000       0.00000       0.00000       0.00000       0.00000       4.45593       5.43182       6.19999       6.21617       5.06822       4.63208       4.14467       2.97234       2.20782       1.71493       1.21305      0.675446      0.440449      0.301751      0.151175     0.0820173     0.0397183     0.0181326    0.00935274    0.00388752    0.00128740   0.000421824   0.000114551   2.61462e-05   5.59463e-06   8.06591e-07       0.00000       0.00000       0.00000       0.00000       0.00000       0.00000       0.00000       0.00000       0.00000       0.00000
  13  13 2551.6399    1.9800  0.8134 10.7571 -0.0132  0.0530   0.0768   0.0738    0.2534   0.0000   438.1536       1.88462       18.4481      -3.14447      -5.02239       1.32669       6.42404      -2.48175      -2.24247       1.42800       2.24145     -0.790682     -0.340743      0.175851     0.0786819    -0.0510668     0.0333018    0.00827155    -0.0152219   -0.00144134   0.000550672  -0.000456524  -0.000105035   2.00143e-05   2.87904e-06   1.31756e-07       0.00000       0.00000       0.00000       0.00000       0.00000       0.00000       0.00000       0.00000       0.00000       0.00000       4.16704       8.27126       6.34367       8.30634       6.40383       6.06295       5.84502       3.44210       3.96515       1.55749       1.91085      0.694388      0.648594      0.325535      0.192357      0.114242     0.0366268     0.0285901    0.00663345    0.00494666    0.00131294   0.000568974   0.000206454   2.46827e-05   1.06381e-05   1.60226e-06       0.00000       0.00000       0.00000       0.00000       0.00000       0.00000       0.00000       0.00000       0.00000       0.00000
  13  14 2691.6371    2.3596  0.7345 11.3975 -0.0029  0.0349   0.0862   0.0705    0.2434   0.0000   439.6468      -1.18260       17.9784       3.36245      -1.74350     -0.375520       2.15516       3.12878      -2.70051     -0.182141      0.881543      0.519879     0.0442815    -0.0194555      0.115862     0.0502522   -0.00800875   -0.00651419    0.00252907    0.00604202  -6.13147e-05   7.88405e-05  -0.000153961   1.82832e-05   4.12847e-06   1.84005e-06       0.00000       0.00000       0.00000       0.00000       0.00000       0.00000       0.00000       0.00000       0.00000       0.00000       3.65990       5.22615       4.95561       4.98195       4.75802       3.86595       3.56924       2.49648       2.09116       1.38951       1.00890      0.662062      0.390470      0.248030      0.123609     0.0713299     0.0330660     0.0153869    0.00668823    0.00278444   0.000929374   0.000348327   9.59445e-05   2.45143e-05   5.88439e-06   7.62556e-07       0.00000       0.00000       0.00000       0.00000       0.00000       0.00000       0.00000       0.00000       0.00000       0.00000
  13  16 2972.5657    3.5298  0.8136 11.8787 -0.0023  0.0291   0.1085   0.0726    0.2321   0.0000   432.6037      -2.70244       13.9816       8.19194     -0.274649       3.52732       2.88609      0.103301     -0.734959      -1.38113     0.0742978      0.282450     -0.643492      0.186320     0.0215926      0.109623    -0.0223332    -0.0150631    0.00974877    0.00192529   0.000258224  -4.36704e-06   5.56100e-05   3.09433e-05   5.86874e-06  -1.12547e-06       0.00000       0.00000       0.00000       0.00000       0.00000       0.00000       0.00000       0.00000       0.00000       0.00000       3.65195       4.74771       4.73269       4.69519       4.17636       3.58923       3.15028       2.47605       1.83171       1.29489      0.922524      0.555989      0.355361      0.205749      0.114213     0.0598197     0.0275357     0.0144683    0.00573266    0.00249388   0.000840795   0.000267696   8.30617e-05   1.97881e-05   4.14897e-06   5.87528e-07       0.00000       0.00000       0.00000       0.00000       0.00000       0.00000       0.00000       0.00000       0.00000       0.00000
  13  17 3112.4582    3.9446  0.9786 11.4449 -0.0031  0.0329   0.1134   0.0800    0.3119   0.0000   440.7673       1.98049       5.67807     0.0431736      -3.24251      -3.33988      -7.32033       1.14728     -0.433888      0.234769     -0.762663      0.204285    -0.0467515    -0.0173605     -0.120728     0.0790859    -0.0108776   0.000535465   0.000893925   -0.00102690  -0.000187489  -0.000183021  -7.92635e-05  -4.67895e-06  -1.28116e-06   2.92419e-07       0.00000       0.00000       0.00000       0.00000       0.00000       0.00000       0.00000       0.00000       0.00000       0.00000       4.22927       5.13703       5.09251       4.94218       4.71147       3.96912       3.52065       2.81383       2.18237       1.59518      0.970247      0.652072      0.377189      0.237940      0.126187     0.0701215     0.0339737     0.0142592    0.00643173    0.00252127   0.000897084   0.000308849   7.75366e-05   2.27396e-05   4.47817e-06   6.01753e-07       0.00000       0.00000       0.00000       0.00000       0.00000       0.00000       0.00000       0.00000       0.00000       0.00000
  13  18 3252.2451    3.7919  1.2752 11.6924 -0.0062  0.0414   0.0988   0.0886    0.2127   0.0000   433.5050      -8.19821       24.9857       5.73989      -14.8610       3.83538      -2.53602       1.09705       2.53521       4.37071       1.78815     0.0899398     -0.388953      0.238758     0.0469858    -0.0596265     0.0768742     0.0202045    0.00462069   -0.00420444    0.00200590   7.17018e-05   1.34099e-05   2.62853e-05  -3.83092e-06   1.05293e-06       0.00000       0.00000       0.00000       0.00000       0.00000       0.00000       0.00000       0.00000       0.00000       0.00000       5.06449       6.51325       6.51726       5.96689       5.61231       4.96411       4.56978       3.60854       2.84006       2.10202       1.28078      0.854863      0.496483      0.307435      0.165548     0.0893219     0.0425991     0.0207764    0.00848084    0.00360753    0.00129502   0.000454025   0.000115602   3.09085e-05   6.23359e-06   8.16662e-07       0.00000       0.00000       0.00000       0.00000       0.00000       0.00000       0.00000       0.00000       0.00000       0.00000
  13  19 3392.2092    3.0994  1.8851 11.2394 -0.0033  0.0467   0.0658   0.1194    0.1311   0.0000   439.2430      0.776216       16.1429      -8.28601      -16.1898       2.27499       4.95613      -3.93918       1.65027       1.46986       2.70670     -0.418150     -0.218442      0.370221     0.0831204    -0.0323237   -0.00306274    -0.0435875    -0.0131895  -0.000232937   -0.00241902  -0.000125785   0.000172769   4.46385e-05  -6.57860e-06  -2.48785e-06       0.00000       0.00000       0.00000       0.00000       0.00000       0.00000       0.00000       0.00000       0.00000       0.00000       5.40044       7.10042       7.18918       7.16925       6.58259       5.77662       4.80004       3.82655       2.93327       1.98989       1.48212      0.950336      0.616559      0.334358      0.195798      0.102534     0.0496382     0.0257973    0.00962924    0.00413125    0.00152506   0.000486974   0.000150372   3.35074e-05   7.16574e-06   1.01705e-06       0.00000       0.00000       0.00000       0.00000       0.00000       0.00000       0.00000       0.00000       0.00000       0.00000
  13  20 3532.3436    2.7389  2.5381 10.7453 -0.0023  0.0543   0.0502   0.1348    0.1167   0.0000   433.5374      -5.75162       2.33852      -5.19019      0.861610      -8.28491       4.26516       5.87125      -1.26115      -3.05486      -1.67929      -1.36899     -0.168504      0.153954    -0.0679885     0.0691406     -0.114015     0.0319741    0.00291019    0.00125159   0.000646067   -0.00117749  -4.52310e-05   1.41579e-05  -1.51563e-06  -1.30008e-06       0.00000       0.00000       0.00000       0.00000       0.00000       0.00000       0.00000       0.00000       0.00000       0.00000       6.71171       8.35627       9.02506       8.62169       8.24889       6.79857       5.66623       4.49713       3.39462       2.47019       1.62266       1.09530      0.678168      0.399610      0.233974      0.120868     0.0609011     0.0284468     0.0118262    0.00468188    0.00177371   0.000568913   0.000161401   4.10518e-05   7.94526e-06   1.01213e-06       0.00000       0.00000       0.00000       0.00000       0.00000       0.00000       0.00000       0.00000       0.00000       0.00000
  13  21 3673.0264    2.1445  4.0117 10.3285 -0.0046  0.0720   0.0328   0.1848    0.0899   0.0000   441.7076     -0.350407       19.1878      -8.20785       21.0093      -1.96402      0.734052      -3.89225     -0.759831      -2.44381     -0.182315      -1.44122     -0.560131      0.330088     0.0758885      0.264463    -0.0480877     0.0140706    0.00552157   -0.00663776    0.00535438    0.00150721   0.000213342  -0.000109857   1.46731e-05   1.44326e-06       0.00000       0.00000       0.00000       0.00000       0.00000       0.00000       0.00000       0.00000       0.00000       0.00000       8.19599       10.8465       10.9837       10.8423       10.4231       9.06273       7.56092       5.75422       4.38173       3.22116       2.30122       1.52973      0.975002      0.587269      0.309875      0.179407     0.0809882     0.0415782     0.0160736    0.00736987    0.00243361   0.000835267   0.000234490   5.75602e-05   1.15743e-05   1.55945e-06       0.00000       0.00000       0.00000       0.00000       0.00000       0.00000       0.00000       0.00000       0.00000       0.00000
  13  22 3813.6573    1.7426  5.6233 10.2097 -0.0080  0.0962   0.0247   0.2398    0.0751   0.0000   459.9409      -49.5940       10.6210      0.619409      0.287839       20.5988      -4.54515      -16.0692      -4.72565       5.18952      -1.54021      -1.78630       1.94224       1.75906      -1.29598      -1.08069    -0.0394156      0.142748    -0.0295805   -0.00474997   -0.00385552   -0.00107451   1.67061e-06   0.000164871   2.73274e-05   2.05369e-06       0.00000       0.00000       0.00000       0.00000       0.00000       0.00000       0.00000       0.00000       0.00000       0.00000       10.7072       13.7560       15.1768       14.4858       13.5947       11.8655       9.92656       7.88955       6.09472       4.37312       3.07147       2.01863       1.28259      0.778312      0.446280      0.241778      0.118852     0.0578385     0.0243321    0.00980897    0.00357694    0.00117824   0.000332984   7.91130e-05   1.53757e-05   1.98490e-06       0.00000       0.00000       0.00000       0.00000       0.00000       0.00000       0.00000       0.00000       0.00000       0.00000
  13  23 3954.1638    1.4487  7.4093  9.9189 -0.0058  0.1169   0.0209   0.3156    0.0812   0.0000   399.3367      0.978742       5.25181       37.4429      -6.84034      -18.0767       7.32079       12.8048       9.69083       8.35925       4.48371      -9.06366     -0.303769       1.33889     -0.904654     -0.221931      0.350918    -0.0615482    -0.0448526   -0.00367262    0.00172609   -0.00255976   0.000479980   5.35504e-05  -2.96843e-06  -2.90041e-06       0.00000       0.00000       0.00000       0.00000       0.00000       0.00000       0.00000       0.00000       0.00000       0.00000       13.8206       16.9375       18.5691       17.9623       17.0784       14.6388       12.2306       9.84818       7.10727       5.40851       3.72423       2.51572       1.55877      0.941045      0.529341      0.282374      0.137245     0.0679986     0.0281137     0.0115797    0.00409911    0.00133839   0.000379326   9.53006e-05   1.73674e-05   2.26813e-06       0.00000       0.00000       0.00000       0.00000       0.00000       0.00000       0.00000       0.00000       0.00000       0.00000
  13  24 4094.7711    1.1495  8.7713  9.7382 -0.0175  0.1408   0.0170   0.3857    0.0737   0.0000   437.2582      -5.37854      -33.6296       39.6835       78.7490      -43.5060      -16.7285       31.7675      -13.6661      -12.4301       16.4791       1.81149      -6.67591      -1.01455       1.19694     -0.514917    -0.0920929      0.229434     0.0189391   -0.00368671   6.34212e-05  -0.000283611   0.000665034   0.000336072   2.10771e-05   6.42097e-06       0.00000       0.00000       0.00000       0.00000       0.00000       0.00000       0.00000       0.00000       0.00000       0.00000       16.8530       21.2157       22.4659       21.8349       19.9880       18.1567       14.9631       12.2974       9.15142       6.63197       4.71694       3.03253       1.90657       1.14176      0.640515      0.341591      0.169374     0.0818519     0.0351374     0.0140035    0.00501315    0.00164593   0.000475786   0.000111988   2.09114e-05   2.89495e-06       0.00000       0.00000       0.00000       0.00000       0.00000       0.00000       0.00000       0.00000       0.00000       0.00000
  13  25 4236.2238    0.9848 11.4081  9.5202 -0.0020  0.1834   0.0154   0.5073    0.0685   0.0000   439.1302      -25.4090       2.34826       41.0190       1.84211      -7.19802      -19.3832      -27.5992      -9.34452       3.37793       6.69738     -0.158541    -0.0527339      -1.55665      0.477730      0.112450      0.313963   -0.00399748     0.0205178   -0.00359323    -0.0136799   -0.00113352  -0.000421126  -5.72042e-05  -3.06494e-05   4.06678e-06       0.00000       0.00000       0.00000       0.00000       0.00000       0.00000       0.00000       0.00000       0.00000       0.00000       20.9904       26.8375       28.0620       27.9941       26.5878       22.5329       18.9666       15.7094       11.7288       8.62322       5.96976       4.02356       2.52236       1.53756      0.874443      0.482047      0.229592      0.117259     0.0466675     0.0194814    0.00666788    0.00221320   0.000619354   0.000152902   2.88952e-05   3.87090e-06       0.00000       0.00000       0.00000       0.00000       0.00000       0.00000       0.00000       0.00000       0.00000       0.00000
  13  26 4377.6392    0.7786 11.8056  9.5861 -0.0100  0.2284   0.0146   0.6147    0.0565   0.0000   396.7368       38.7713       51.2250      -1.12626      -41.8542       11.8470       30.4771      -12.2829      -45.1763       9.58919       3.73274     -0.419781      -5.07814      -1.67564      0.523753  -0.000730373      0.601215     -0.135826    0.00721998     0.0151285    -0.0212064    0.00148951   0.000900095  -0.000387492  -2.87186e-05   2.55132e-06       0.00000       0.00000       0.00000       0.00000       0.00000       0.00000       0.00000       0.00000       0.00000       0.00000       25.1894       33.9516       35.2274       35.1802       32.9377       28.0475       24.2934       19.0363       14.7876       10.7838       7.53658       5.02754       3.19402       1.92890       1.12739      0.597836      0.308970      0.144577     0.0639208     0.0247242    0.00902302    0.00282723   0.000800008   0.000193284   3.83540e-05   5.05877e-06       0.00000       0.00000       0.00000       0.00000       0.00000       0.00000       0.00000       0.00000       0.00000       0.00000
  13  28 4660.0702    0.5527 18.1016  9.2011  0.0116  0.3933   0.0088   0.9646    0.0426   0.0000   468.6079       47.7142       17.5291      -77.2954      -1.15684       50.9321      -37.8195      -97.9360      -10.6316       11.7092       7.52073      -8.77705       3.45816     -0.240110       3.19300       1.06944     -0.881476      0.341141      0.128708    -0.0460089   -0.00427501    0.00695993    0.00270818  -0.000442292   1.09745e-05   2.26052e-06       0.00000       0.00000       0.00000       0.00000       0.00000       0.00000       0.00000       0.00000       0.00000       0.00000       45.4528       57.8070       61.5268       61.2331       55.6674       50.7956       41.6587       33.7575       25.4745       18.9860       13.4141       8.97900       5.75613       3.49842       2.03073       1.09754      0.559276      0.265302      0.114880     0.0452466     0.0160440    0.00501020    0.00139392   0.000324741   6.00605e-05   8.41041e-06       0.00000       0.00000       0.00000       0.00000       0.00000       0.00000       0.00000       0.00000       0.00000       0.00000
  14  10 2162.4515    0.8450  0.7277  8.8720 -0.0030  0.0309   0.0288   0.0722    0.1505   0.0000   435.6874      -2.39975       17.5661       2.77002       2.16499     -0.846199      -5.34887       3.55581       2.75167      -1.33062     -0.119680       1.06900     -0.187267     -0.338792     -0.262495      0.106553    -0.0220953     0.0209834   -0.00434188    0.00405789   -0.00282195  -0.000975123  -0.000138409  -3.55094e-05  -5.80494e-05  -8.33965e-07   6.27880e-07  -3.98581e-08       0.00000       0.00000       0.00000       0.00000       0.00000       0.00000       0.00000       0.00000       3.74575       4.17552       4.39721       4.52547       4.08182       3.79743       3.31724       2.71205       1.95456       1.42448       1.08595      0.745735      0.531761      0.282916      0.166048     0.0861633     0.0485722     0.0232565     0.0114870    0.00485003    0.00214979   0.000746921   0.000268387   7.29136e-05   2.33383e-05   4.71361e-06   9.24635e-07   1.26187e-07       0.00000       0.00000       0.00000       0.00000       0.00000       0.00000       0.00000       0.00000
  14  11 2305.6350    1.1338  0.7105  9.7657 -0.0042  0.0327   0.0377   0.0685    0.1265   0.0000   442.2003      -5.24521       11.9490       1.81086       8.43033      -5.69623      -5.22283      0.617907       1.62590      0.915313      0.532672      -1.45453     -0.773507      0.184349      0.127667    -0.0308681    0.00323446    -0.0189188     0.0184759    0.00817767   -0.00404893    0.00108051   3.82303e-05  -0.000178983  -2.63511e-05  -3.92378e-06   2.05602e-06  -1.75659e-07       0.00000       0.00000       0.00000       0.00000       0.00000       0.00000       0.00000       0.00000       3.27604       4.07073       4.74634       4.13043       4.36979       3.80598       3.09335       2.45970       1.96453       1.48107       1.00945      0.704323      0.405398      0.300995      0.159021     0.0906593     0.0538129     0.0238443     0.0110610    0.00501106    0.00229645   0.000759741   0.000292107   0.000105482   2.59513e-05   6.68175e-06   1.18507e-06   1.41952e-07       0.00000       0.00000       0.00000       0.00000       0.00000       0.00000       0.00000       0.00000
  14  12 2446.6696    1.5943  0.8568  9.7340 -0.0087  0.0329   0.0465   0.0669    0.2030   0.0000   439.8351      -1.03690       11.3844       6.72538      -1.69688      -3.64234      -3.67084      0.583754      -1.68342      0.435807     -0.678424     -0.639532    -0.0621424      0.162294   -0.00397406      0.186618      0.101659     0.0191174   -0.00442425   -0.00204797   -0.00289931  -0.000864329  -0.000359076  -6.26947e-05   1.98961e-05  -4.77967e-06  -1.88984e-07   9.66831e-08       0.00000       0.00000       0.00000       0.00000       0.00000       0.00000       0.00000       0.00000       3.95394       4.48381       4.97760       5.31487       5.01280       3.82740       3.32654       2.79246       2.08764       1.38296      0.946967      0.760474      0.516128      0.289717      0.144304     0.0926182     0.0539123     0.0293042     0.0129837    0.00545682    0.00205209   0.000805016   0.000254806   8.13551e-05   2.18277e-05   5.51608e-06   1.06505e-06   1.28690e-07       0.00000       0.00000       0.00000       0.00000       0.00000       0.00000       0.00000       0.00000
  14  13 2587.2209    1.9381  0.9325 10.7306 -0.0075  0.0346   0.0558   0.0822    0.1736   0.0000   437.9215       2.42188       13.8628      -7.20883      -1.71518       3.14718       7.05060      -2.37263      -1.00776       1.31069    -0.0319238      0.345321      0.943979     -0.494847     0.0464444      0.204309    -0.0379711    -0.0150366   -0.00340562   -0.00344732    0.00193505  -0.000990061  -7.14861e-05   0.000147224   7.77031e-06   7.38284e-06   1.74387e-07   2.98054e-09       0.00000       0.00000       0.00000       0.00000       0.00000       0.00000       0.00000       0.00000       3.61642       5.09150       4.79837       5.39073       4.61242       4.18860       3.44945       2.78909       2.15769       1.63009       1.12423      0.737844      0.470952      0.296922      0.182810     0.0971704     0.0559097     0.0237197     0.0136679    0.00493171    0.00254849   0.000803043   0.000319431   9.30342e-05   2.62921e-05   6.35423e-06   1.29790e-06   2.11123e-07       0.00000       0.00000       0.00000       0.00000       0.00000       0.00000       0.00000       0.00000
  14  14 2728.1172    2.4843  0.8491 10.9205 -0.0205  0.0309   0.0771   0.0720    0.3542   0.0000   442.2148      -1.15944       17.4304       3.07083      -3.59082       5.94777       1.46330      -7.60211      -2.34015       1.06509      0.143119     -0.347538     -0.215457     -0.244856     -0.169386     0.0642005   -0.00349219    -0.0147450     0.0155719    0.00790515   -0.00385948  -0.000413548  -0.000255666   4.19090e-05   2.93293e-07  -3.84818e-06   2.04332e-06   4.24223e-07       0.00000       0.00000       0.00000       0.00000       0.00000       0.00000       0.00000       0.00000       3.26935       4.21171       4.09335       4.51777       3.98691       3.53963       2.98725       2.66418       1.91102       1.48999      0.984201      0.719733      0.445997      0.299357      0.146937      0.100176     0.0464135     0.0282914     0.0109237    0.00582232    0.00194898   0.000923451   0.000244217   9.50893e-05   2.27178e-05   6.36341e-06   1.08664e-06   1.75527e-07       0.00000       0.00000       0.00000       0.00000       0.00000       0.00000       0.00000       0.00000
  14  15 2869.1021    3.2059  0.8159 11.6104 -0.0134  0.0393   0.1112   0.0729    0.3946   0.0000   432.6278       10.0068       10.2924      -2.16798      -1.50085       2.83437       1.55548      -4.77742      0.224040      -1.04115      0.801182    -0.0445854     -0.778559     -0.249022      0.225866    -0.0145744     0.0608591     0.0226597    -0.0162917  -0.000765672   -0.00109771   -0.00139406  -0.000551127   0.000110868  -4.35588e-05  -1.01617e-05  -2.30705e-06  -1.52302e-07       0.00000       0.00000       0.00000       0.00000       0.00000       0.00000       0.00000       0.00000       4.33228       5.00148       5.99799       6.29710       4.63861       4.83800       4.11305       2.92859       2.11512       1.93467       1.18536      0.789959      0.573190      0.385993      0.178361      0.115205     0.0681675     0.0332828     0.0124955    0.00664519    0.00314826    0.00130091   0.000391313   0.000113893   2.57883e-05   6.88358e-06   1.16690e-06   1.89074e-07       0.00000       0.00000       0.00000       0.00000       0.00000       0.00000       0.00000       0.00000
  14  16 3010.0531    3.6383  0.9584 11.8562 -0.0240  0.0386   0.1191   0.0781    0.4624   0.0000   439.3406       7.50117       6.12614       4.57947       1.20437       2.52980      -2.33248       1.01253     -0.289015      -1.32848      0.486677       1.38201      0.343446     -0.516006    -0.0482781    -0.0867186   -0.00106118    0.00325888   0.000852000   0.000685811    0.00330288   0.000634180  -4.18444e-05   8.77123e-05   3.52413e-06  -1.38360e-06   1.28243e-06   8.62684e-08       0.00000       0.00000       0.00000       0.00000       0.00000       0.00000       0.00000       0.00000       3.74090       5.22503       5.32370       5.36151       5.24190       4.11852       3.84612       2.94892       2.52093       1.54265       1.21945      0.885473      0.540639      0.347523      0.179801      0.102792     0.0600674     0.0305798     0.0141431    0.00632751    0.00257959   0.000923609   0.000331800   0.000116919   3.08064e-05   7.05624e-06   1.71779e-06   2.10059e-07       0.00000       0.00000       0.00000       0.00000       0.00000       0.00000       0.00000       0.00000
  14  17 3150.4425    3.7550  0.9895 12.4932 -0.0070  0.0402   0.1104   0.0853    0.1955   0.0000   432.5943       4.26511       14.5481       8.98908      -7.01635       4.66879       2.70057       2.68381      -1.59667      -3.22622     0.0427048      0.609715      0.678831     0.0813393     -0.275474    -0.0448647     0.0864953     0.0611573    -0.0329892    -0.0103597    0.00259952   0.000216514  -0.000645540  -8.69375e-05  -3.79321e-05   1.20062e-05  -1.41833e-06  -2.60606e-07       0.00000       0.00000       0.00000       0.00000       0.00000       0.00000       0.00000       0.00000       4.00815       5.95564       5.24426       6.33668       4.97729       5.11755       3.47203       3.47627       2.07194       1.92868       1.15377      0.934419      0.550088      0.378672      0.193472      0.127559     0.0577876     0.0339957     0.0148834    0.00691068    0.00254354    0.00111693   0.000325405   0.000121460   2.85122e-05   8.72316e-06   1.16126e-06   2.73382e-07       0.00000       0.00000       0.00000       0.00000       0.00000       0.00000       0.00000       0.00000
  14  18 3290.7361    3.4766  1.4139 12.1442 -0.0034  0.0455   0.0885   0.1023    0.1560   0.0000   437.3932      -10.7603       11.4654      -2.83778       10.9348     -0.769105     -0.778763   -0.00230162      0.337893      -1.77541       1.78882      0.820227      0.203322     -0.182264      0.210756      0.159911     0.0859184     0.0357622   -0.00243964    0.00479961    0.00442948  -1.98987e-05  -0.000298546  -7.73133e-05   3.29490e-05  -1.11357e-06  -2.05044e-06  -1.39932e-07       0.00000       0.00000       0.00000       0.00000       0.00000       0.00000       0.00000       0.00000       4.53933       6.38704       6.13808       6.77030       6.15767       5.23724       4.79782       3.50198       2.78519       2.04714       1.57004      0.988145      0.723801      0.403626      0.269561      0.138728     0.0765741     0.0400721     0.0169207    0.00883975    0.00329097    0.00133279   0.000471007   0.000127304   4.00167e-05   8.83292e-06   2.02123e-06   2.66825e-07       0.00000       0.00000       0.00000       0.00000       0.00000       0.00000       0.00000       0.00000
  14  19 3431.2220    2.9545  1.9592 11.6542  0.0031  0.0524   0.0645   0.1211    0.1137   0.0000   436.3326      -9.54176      0.342599      -4.01006      -3.60797      -1.37005       2.16141    -0.0619523       2.13349      -1.66724       1.45813       3.92032     -0.905253     -0.100581      0.243008     0.0417152     -0.130240    0.00219246   -0.00796211   -0.00121452    0.00341438    0.00278638   0.000338286   8.58592e-05   2.74370e-05   1.41960e-05  -5.40814e-08  -2.16569e-07       0.00000       0.00000       0.00000       0.00000       0.00000       0.00000       0.00000       0.00000       5.12485       7.60959       7.33455       7.63468       6.76859       6.19172       5.26235       4.17710       3.31186       2.41314       1.76033       1.15904      0.803351      0.450895      0.292737      0.141322     0.0900999     0.0394383     0.0201441    0.00838760    0.00396326    0.00133466   0.000549597   0.000148727   4.77362e-05   1.04282e-05   2.22200e-06   3.17985e-07       0.00000       0.00000       0.00000       0.00000       0.00000       0.00000       0.00000       0.00000
  14  20 3572.1075    2.3601  3.1518 11.0013 -0.0056  0.0621   0.0407   0.1577    0.0885   0.0000   436.1110      0.254835       32.0552      0.361702       2.58794       7.62104       3.90919      -6.56120    -0.0442581      -2.82526      -1.25310      0.462856       1.10958     -0.230088     -0.515273      0.400426     0.0504011     -0.151993    -0.0194869    0.00750730    0.00399132   -0.00131709  -0.000564774   0.000471608  -1.03174e-05   5.87699e-06   2.71493e-06   4.91917e-08       0.00000       0.00000       0.00000       0.00000       0.00000       0.00000       0.00000       0.00000       7.04597       8.75670       9.24028       9.02105       8.63155       7.76834       6.38691       5.45444       4.09258       3.04927       2.13440       1.54974      0.974388      0.604396      0.360241      0.198792      0.105450     0.0556370     0.0250431     0.0116543    0.00447435    0.00176580   0.000623601   0.000196973   5.31558e-05   1.27303e-05   2.22019e-06   3.02657e-07       0.00000       0.00000       0.00000       0.00000       0.00000       0.00000       0.00000       0.00000
  14  21 3712.9604    1.9873  4.5820 10.3786  0.0007  0.0782   0.0292   0.1994    0.0847   0.0000   437.6669      -31.8912       29.9411      0.598384      -9.87836      -19.9383       13.1947      -6.69534      0.637786       7.99140     -0.896195      0.331958      -1.12621      -1.06438      0.256017    -0.0341218    -0.0474268    -0.0653162   -0.00205518    0.00661830  -0.000297457   8.73334e-05   0.000678419   2.56738e-05  -4.24157e-05   2.09512e-05   6.13974e-06   1.54865e-07       0.00000       0.00000       0.00000       0.00000       0.00000       0.00000       0.00000       0.00000       8.25295       11.0940       11.9494       11.4470       11.0403       9.41529       8.41197       6.49723       5.33487       3.79199       2.72611       1.86283       1.19526      0.765984      0.434398      0.261487      0.131416     0.0678347     0.0332309     0.0140010    0.00603396    0.00239173   0.000813947   0.000272478   7.18376e-05   1.67898e-05   3.37499e-06   3.95514e-07       0.00000       0.00000       0.00000       0.00000       0.00000       0.00000       0.00000       0.00000
  14  22 3854.0989    1.6136  5.7703 10.2714 -0.0028  0.0967   0.0235   0.2511    0.0711   0.0000   430.5466      -11.0001       33.3170      -11.9535      -2.79833      -12.8503       7.47683       8.77090       4.75810       1.36084     -0.155162       1.72596      -2.72448      -1.88943     -0.208478      0.929249     -0.103763     -0.217118    -0.0214848     0.0139946    0.00827660   -0.00111541    0.00172710   0.000391786   4.51561e-05   1.14988e-05  -2.66855e-06   4.36069e-08       0.00000       0.00000       0.00000       0.00000       0.00000       0.00000       0.00000       0.00000       10.2417       13.4724       14.0508       14.3026       13.2042       11.7249       10.3176       8.16036       6.47901       4.85709       3.45261       2.34889       1.52628      0.952204      0.581935      0.313389      0.176426     0.0837600     0.0423436     0.0181214    0.00793655    0.00284795    0.00106137   0.000320099   8.89956e-05   2.06858e-05   4.00720e-06   5.19432e-07       0.00000       0.00000       0.00000       0.00000       0.00000       0.00000       0.00000       0.00000
  14  23 3994.8346    1.3442  7.8342  9.9877 -0.0038  0.1202   0.0197   0.3392    0.0723   0.0000   434.5531       31.2129       28.3479      -25.6960      -9.55833       33.0090       3.31464      -12.1456       14.5132       6.37976       5.53582       1.17953      -1.51454      0.701416       1.10162      0.390485     -0.348017    -0.0442246    -0.0369467     0.0249055    -0.0150291    0.00332076  -0.000265775   0.000386721   8.07155e-05  -2.03831e-05  -4.98803e-06   3.91395e-07       0.00000       0.00000       0.00000       0.00000       0.00000       0.00000       0.00000       0.00000       12.7882       16.6933       17.8198       17.5698       16.4752       15.1286       12.1472       10.3801       7.93889       5.99907       4.26887       2.91537       1.89733       1.22132      0.707715      0.411114      0.221232      0.109781     0.0538997     0.0229932    0.00993541    0.00371104    0.00129064   0.000417828   0.000112933   2.61146e-05   4.61297e-06   6.37951e-07       0.00000       0.00000       0.00000       0.00000       0.00000       0.00000       0.00000       0.00000
  14  24 4136.3110    1.1492  9.4956  9.7541 -0.0026  0.1435   0.0169   0.4063    0.0689   0.0000   480.6426      -14.0864      -17.3273       16.6846       41.7034       13.8234      -6.24099       4.28641       10.1846      0.838481      -3.46619      -2.36187      -3.64057      0.785768      0.137373     -0.688375      0.163834      0.296556     0.0117956    -0.0242788    0.00420055    0.00259990   0.000973286  -0.000502378  -2.02439e-05  -5.44693e-05   2.55630e-06  -3.24149e-07       0.00000       0.00000       0.00000       0.00000       0.00000       0.00000       0.00000       0.00000       15.0842       19.9292       20.9308       20.4009       20.3943       17.2866       15.2021       11.8992       9.59335       7.04821       5.07846       3.57005       2.29523       1.46310      0.887704      0.488261      0.268832      0.135536     0.0626225     0.0292432     0.0116312    0.00440522    0.00159160   0.000492216   0.000132801   3.16215e-05   6.12828e-06   7.32254e-07       0.00000       0.00000       0.00000       0.00000       0.00000       0.00000       0.00000       0.00000
  14  25 4278.1156    0.9376 12.1598  9.6023 -0.0024  0.1962   0.0154   0.5480    0.0644   0.0000   399.8298       49.7554       13.5942      -18.7965       39.4089       33.2172      -40.6739    -0.0466570       7.71902      -6.16479      -2.56115     -0.307818    -0.0934171      0.624373      0.188886    -0.0443049     -0.729355      0.245485    -0.0313128     0.0432976    -0.0251401   -0.00144553    0.00123510  -0.000690595   0.000337419   4.16531e-05   2.12140e-06  -8.81345e-08       0.00000       0.00000       0.00000       0.00000       0.00000       0.00000       0.00000       0.00000       20.5631       26.8631       28.8614       28.8993       27.3984       24.0322       20.0449       16.9147       12.8288       9.72527       7.02969       4.86067       3.16511       2.02962       1.21484      0.692778      0.375559      0.195586     0.0904047     0.0424347     0.0168516    0.00644307    0.00220087   0.000692463   0.000187918   4.38588e-05   7.84460e-06   1.03872e-06       0.00000       0.00000       0.00000       0.00000       0.00000       0.00000       0.00000       0.00000
  14  26 4419.0568    0.7667 13.9336  9.5271 -0.0020  0.2431   0.0136   0.6848    0.0562   0.0000   457.0766      0.601084       31.9858      -43.3279       46.3663      -6.52901       24.4542       14.7068      -23.3297       7.35001       14.7867      -3.49483       3.22072       7.23093      -2.17336      -1.67926    -0.0718242      0.256705    -0.0299868    -0.0190147    0.00319341    0.00240968  -0.000482446   3.37191e-05   0.000139926  -5.31818e-05  -1.25674e-05   1.55429e-06       0.00000       0.00000       0.00000       0.00000       0.00000       0.00000       0.00000       0.00000       25.9522       33.2890       36.1041       35.3947       34.1616       29.9689       25.5139       20.6377       16.0911       12.0754       8.81798       6.14868       4.01988       2.58384       1.54334      0.886910      0.480956      0.249498      0.118507     0.0540638     0.0218411    0.00824349    0.00280345   0.000867307   0.000231129   5.31450e-05   9.78271e-06   1.22120e-06       0.00000       0.00000       0.00000       0.00000       0.00000       0.00000       0.00000       0.00000
  15  10 2195.8111    0.9240  0.6943  9.4231 -0.0060  0.0340   0.0302   0.0670    0.1152   0.0000   436.8584      0.900165       11.1499      0.212337       2.85982      -3.96687     0.0858400     -0.390733      0.335842      -1.12433      0.295355       1.13985     -0.179453      0.164289   -0.00768514      0.118976    -0.0611454    -0.0309804  -0.000773961  -0.000953683   -0.00502366    0.00151901  -5.32984e-06  -0.000162263  -5.76305e-05   1.32949e-05   3.90975e-06  -1.64719e-06   1.91570e-07   2.73841e-08       0.00000       0.00000       0.00000       0.00000       0.00000       0.00000       3.17999       4.01043       4.93119       3.89701       4.63775       3.69554       2.91417       2.92613       1.79990       1.58542       1.12036      0.686941      0.598915      0.305450      0.206262      0.127326     0.0588696     0.0415325     0.0186567    0.00830810    0.00461682    0.00158062   0.000671053   0.000293334   7.66545e-05   2.49782e-05   9.18202e-06   1.95607e-06   2.81734e-07   3.01378e-08       0.00000       0.00000       0.00000       0.00000       0.00000       0.00000
  15  12 2480.9987    1.7021  0.9536  9.9569 -0.0072  0.0440   0.0462   0.0764    0.1930   0.0000   439.5279       3.72372       10.2904       1.29318      -8.57386       2.64086       1.49914       2.93982      0.398605      0.644569      -2.11205     -0.668518      0.257928     -0.184807     0.0965627    -0.0246863    -0.0248514   -0.00131483     0.0126414   -0.00500390   -0.00747359  -0.000726951   0.000114693   0.000190298  -0.000175700   1.65381e-06   6.58582e-06   4.33200e-07   3.38396e-07  -9.41532e-08       0.00000       0.00000       0.00000       0.00000       0.00000       0.00000       3.24011       6.40025       4.54425       6.83441       4.53618       5.54791       3.87905       3.84666       2.64937       2.17755       1.55288       1.06543      0.751656      0.433512      0.320845      0.149843      0.112005     0.0390865     0.0317205    0.00900129    0.00729453    0.00170030    0.00123915   0.000276406   0.000147974   3.26507e-05   1.15451e-05   2.53745e-06   4.73754e-07   9.10163e-08       0.00000       0.00000       0.00000       0.00000       0.00000       0.00000
  15  13 2622.2758    2.1075  0.9422 10.7788 -0.0029  0.0534   0.0607   0.0761    0.1543   0.0000   439.3161      -2.68881       12.2476      -1.67674      -4.47512       1.31646       1.63170      -4.00666      -4.83813       1.73529       1.41212      0.176951     -0.772543     -0.486637      0.174473      0.102479     -0.129086    0.00115599   -0.00197147    0.00136972    0.00259851  -0.000362663   0.000305889  -0.000238995   0.000179237   6.40024e-06   6.72338e-07  -2.49336e-07  -4.45715e-08   5.97413e-08       0.00000       0.00000       0.00000       0.00000       0.00000       0.00000       3.16945       7.75685       4.62612       8.06188       4.87749       6.41274       4.21222       4.18490       3.02376       2.30234       1.81418       1.10348      0.893077      0.458829      0.366520      0.157806      0.129439     0.0416812     0.0364689    0.00941152    0.00832597    0.00184026    0.00143121   0.000293728   0.000168894   3.51251e-05   1.38192e-05   2.72048e-06   5.73807e-07   1.15832e-07       0.00000       0.00000       0.00000       0.00000       0.00000       0.00000
  15  16 3047.0047    3.7229  0.8947 12.0297 -0.0034  0.0501   0.1165   0.0747    0.3394   0.0000   439.7175       1.10215       10.3912      -6.02578       5.92070       6.07582     -0.363643      0.916184      -4.32011       2.43511       1.33389     -0.694539      0.111654      0.200342     0.0184042      0.130508    0.00255664    -0.0871285   -0.00996916  -0.000763742    0.00541003   -0.00213181  -0.000178143   0.000612629   0.000178046  -1.99820e-05  -2.04269e-05   2.49910e-06  -9.99866e-08   3.02504e-08       0.00000       0.00000       0.00000       0.00000       0.00000       0.00000       4.06733       7.08954       5.88207       6.72488       5.61103       5.23010       5.28567       3.64939       4.04870       2.23481       2.10027       1.02765      0.935556      0.415100      0.345788      0.183267      0.103381     0.0681875     0.0246594     0.0186320    0.00480403    0.00353572   0.000812418   0.000494282   0.000137733   4.04428e-05   1.36379e-05   1.75108e-06   6.85925e-07   8.42193e-08       0.00000       0.00000       0.00000       0.00000       0.00000       0.00000
  15  17 3187.9911    3.8207  1.2008 11.6860 -0.0076  0.0372   0.1076   0.0937    0.4723   0.0000   440.2481      -7.97831       4.78425       6.00695       2.47951       1.81690       4.30927      -4.39007      0.359900       5.00272      -1.15826     -0.173487      0.382270     -0.204637     -0.101279     -0.185158    0.00722889     0.0636220   -0.00889013   0.000552205     0.0100066   -0.00104398  -0.000119959  -0.000366749   5.66386e-05   1.21007e-05   7.88111e-06  -3.60193e-06  -5.70747e-07  -3.81963e-09       0.00000       0.00000       0.00000       0.00000       0.00000       0.00000       3.65078       4.86395       5.00736       5.00455       4.53204       4.26189       3.64388       3.19704       2.48258       1.93387       1.34575      0.957605      0.654304      0.400353      0.245373      0.152857     0.0844180     0.0435585     0.0236511     0.0119724    0.00506785    0.00217707   0.000858886   0.000323668   0.000106277   3.16801e-05   8.45303e-06   1.97246e-06   3.50346e-07   4.96203e-08       0.00000       0.00000       0.00000       0.00000       0.00000       0.00000
  15  18 3328.7780    3.3214  1.4025 11.9747 -0.0066  0.0456   0.0831   0.1014    0.2055   0.0000   429.7997      0.486819       16.3606       10.1308      -7.28377       6.12205       5.17503       4.07096     -0.848433       3.00588     -0.450147      -1.66729      -2.05197      0.872244    -0.0956981     -0.351435     0.0306588    -0.0431621    -0.0145226   -0.00217008   -0.00309156    0.00117348  -0.000565268   0.000111645  -1.84232e-05   4.54733e-07   2.89054e-06  -5.58784e-07   1.15994e-08   1.31102e-08       0.00000       0.00000       0.00000       0.00000       0.00000       0.00000       4.24723       5.70490       6.22564       6.23846       5.61877       4.68915       4.87876       3.45511       2.99213       2.27052       1.75892       1.16229      0.755995      0.570024      0.292191      0.198144      0.101614     0.0586582     0.0290054     0.0117649    0.00708438    0.00259436    0.00126513   0.000427607   0.000126527   4.40071e-05   9.70221e-06   2.52304e-06   5.36704e-07   5.85962e-08       0.00000       0.00000       0.00000       0.00000       0.00000       0.00000
  15  19 3469.9412    2.7017  2.0405 11.5184 -0.0127  0.0479   0.0554   0.1213    0.1287   0.0000   437.6675      0.819524       16.7423       12.4264      -2.34073      -4.85709      -2.29219      -5.05646       3.20988       1.26459     -0.720486     -0.986004      -1.08670      0.389335     -0.364356     -0.269407     0.0938652     -0.175520    -0.0104069     0.0181439    0.00774231   -0.00586875   0.000107190   0.000322347   5.04573e-05   5.34944e-06   8.29210e-06   1.57416e-06  -1.14774e-07   2.36441e-08       0.00000       0.00000       0.00000       0.00000       0.00000       0.00000       4.99979       6.31309       7.01015       6.93405       6.52805       5.82849       4.87280       3.89160       3.20513       2.36114       1.69963       1.22183      0.790813      0.528472      0.326110      0.190235      0.110460     0.0596004     0.0295677     0.0143172    0.00636173    0.00279206    0.00107816   0.000405072   0.000140790   4.23716e-05   1.04058e-05   2.39440e-06   4.47734e-07   5.58638e-08       0.00000       0.00000       0.00000       0.00000       0.00000       0.00000
  15  20 3611.0470    2.1915  3.1021 11.0712 -0.0057  0.0626   0.0390   0.1501    0.0895   0.0000   430.8588      -7.06312       3.20039       2.45747       5.45854      0.155603      0.625690      0.961080     -0.211127      -8.43611     -0.583276      0.787674      -1.51199     -0.612861      0.461363      0.111393     -0.145628     0.0559341    -0.0234671     0.0213298   -0.00323718   -0.00362888    0.00185438   2.51114e-05  -8.14079e-05   5.02514e-05  -1.52276e-05  -4.10908e-07  -1.20597e-06   3.91278e-09       0.00000       0.00000       0.00000       0.00000       0.00000       0.00000       6.65644       8.39031       8.96730       9.07798       8.50699       7.76485       6.57031       5.31543       4.30775       3.21286       2.38537       1.65551       1.10950      0.743688      0.444492      0.266055      0.152283     0.0803473     0.0421404     0.0192135    0.00916938    0.00374347    0.00158307   0.000541021   0.000185899   5.74558e-05   1.43949e-05   3.20608e-06   5.99708e-07   7.51824e-08       0.00000       0.00000       0.00000       0.00000       0.00000       0.00000
  15  21 3752.3777    1.9228  4.7921 10.3539 -0.0066  0.0766   0.0275   0.2011    0.0863   0.0000   443.0992      -4.13241       1.18269      -28.4240       1.65674       18.8085       4.25100       9.12283     -0.708502      -6.57763     -0.581744      0.365173    -0.0693599     -0.208938     0.0595399     -0.803327     -0.196274     0.0675529    -0.0287926    -0.0582869     0.0178594    0.00328560  -0.000299908   0.000880188   0.000194439   2.90649e-05  -1.87182e-05   8.75251e-07  -9.21047e-07  -2.09480e-08       0.00000       0.00000       0.00000       0.00000       0.00000       0.00000       7.81098       10.2407       10.9776       11.0534       10.3828       9.46169       7.99971       6.57496       5.08360       4.00233       2.80610       2.04167       1.37301      0.876952      0.558695      0.326416      0.185051     0.0974596     0.0497188     0.0243743     0.0107481    0.00466200    0.00185695   0.000699844   0.000237510   6.91993e-05   1.84386e-05   4.32077e-06   7.52718e-07   9.75388e-08       0.00000       0.00000       0.00000       0.00000       0.00000       0.00000
  15  22 3893.9285    1.5876  6.7340  9.9716 -0.0029  0.0971   0.0206   0.2638    0.0768   0.0000   442.7029      -7.02181      -20.0967       7.24736      -5.05348       12.4068       12.2966       5.17874      -4.34054       5.29793       8.62645      0.655096      -1.87601  -0.000248384       1.15690     -0.411705     0.0612117     0.0525528    -0.0101295    -0.0415751   -0.00131265    0.00613983    0.00309815  -0.000519055   2.34743e-05  -5.62640e-05  -8.52901e-06  -5.08967e-06   1.00568e-07  -5.63644e-08       0.00000       0.00000       0.00000       0.00000       0.00000       0.00000       9.84326       12.6688       13.8557       13.5853       12.9209       11.9462       9.95626       8.40453       6.55180       4.95280       3.69263       2.60423       1.79412       1.16790      0.723661      0.413635      0.244529      0.130312     0.0663297     0.0327387     0.0142121    0.00641125    0.00247545   0.000897933   0.000310951   9.19055e-05   2.45145e-05   5.33870e-06   9.41458e-07   1.21129e-07       0.00000       0.00000       0.00000       0.00000       0.00000       0.00000
  15  23 4035.3665    1.2726  8.7597  9.8350 -0.0036  0.1262   0.0178   0.3549    0.0704   0.0000   442.4283       20.7445       7.92913       2.44337      0.913812      -8.65016      0.191740      -26.1003      -2.87290       8.28949      -8.75213      0.690762     -0.991137      -1.79419      0.230815     -0.102876     0.0287277      0.286134     0.0264243     0.0241534    -0.0113568   0.000207135    0.00384118   -0.00314897   0.000149064   0.000200443  -3.84065e-07  -1.26161e-05  -2.56576e-06  -4.32539e-08       0.00000       0.00000       0.00000       0.00000       0.00000       0.00000       12.6326       16.4764       17.4814       17.8921       16.3628       15.1816       12.9311       10.8137       8.75448       6.74210       4.77863       3.48127       2.32378       1.50151      0.942180      0.575109      0.326934      0.174066     0.0919343     0.0450957     0.0201275    0.00851499    0.00342991    0.00125705   0.000413993   0.000121443   3.09577e-05   7.07756e-06   1.25821e-06   1.65567e-07       0.00000       0.00000       0.00000       0.00000       0.00000       0.00000
  15  24 4177.0745    1.0064  9.8115  9.8141 -0.0059  0.1515   0.0160   0.4487    0.0610   0.0000   481.5086      -22.8470       5.61502       51.3503       16.6132      -5.05740       26.7010       18.5171       6.28690      -14.7694       1.81092       3.05076      -2.06939     -0.486160     0.0142532     -0.245225      0.396474      0.338133    -0.0433150     0.0137074    -0.0276889    -0.0309632    0.00521407    0.00550733  -0.000403473   1.76652e-05   1.15495e-05   4.68513e-06   3.50977e-07  -1.79217e-08       0.00000       0.00000       0.00000       0.00000       0.00000       0.00000       15.2744       19.6023       20.6629       20.9082       19.8212       18.1465       15.7246       13.0231       10.4405       7.94663       5.92806       4.17379       2.84103       1.85563       1.17933      0.686001      0.400723      0.216953      0.108788     0.0549528     0.0236793     0.0108229    0.00406583    0.00149892   0.000505338   0.000146718   3.82133e-05   8.37550e-06   1.52135e-06   1.93256e-07       0.00000       0.00000       0.00000       0.00000       0.00000       0.00000
  15  26 4460.6931    0.7324 15.5589  9.4595 -0.0116  0.2651   0.0109   0.7049    0.0477   0.0000   444.0246       10.7130      -2.28972       32.9196       8.36987      -22.5154       4.05622       9.39814       53.5278      -7.34902      -14.1823       4.66544      -4.36807      -2.81750       1.51128      0.506862     -0.462691     -0.366294      0.242950    -0.0634886   -0.00435999     0.0360125     0.0149826   -0.00600449  -0.000678032   0.000194433  -3.56020e-05   5.61688e-06   5.01775e-06   5.90416e-09       0.00000       0.00000       0.00000       0.00000       0.00000       0.00000       26.0708       33.8426       36.4505       36.6934       34.9709       31.1924       27.5356       22.7386       18.0918       13.8654       10.2562       7.39739       4.98478       3.26000       2.07022       1.24686      0.715928      0.386598      0.200702      0.101542     0.0448995     0.0197513    0.00753832    0.00274267   0.000901367   0.000262792   6.80109e-05   1.52984e-05   2.74060e-06   3.37694e-07       0.00000       0.00000       0.00000       0.00000       0.00000       0.00000
  16  11 2372.5454    1.2760  0.8382 10.0788 -0.0089  0.0330   0.0375   0.0702    0.1208   0.0000   443.5603     0.0948028       11.6514       6.94330      -1.81725      -3.53894      -4.54593      0.306717     -0.910041     -0.105475     -0.503201       1.76393    -0.0991545     -0.162753      0.161593     0.0161622     0.0200189     0.0146722    0.00123065    0.00908752    0.00641833    0.00140024    0.00132019  -5.31807e-05  -0.000117532   1.58633e-06  -1.09779e-05   1.86881e-06   5.08390e-06   3.88258e-07   7.82964e-08  -1.96072e-08       0.00000       0.00000       0.00000       0.00000       3.40686       3.58549       4.02957       4.61784       4.22309       3.34190       3.46938       2.99223       2.13154       1.50055       1.21203       1.03483      0.674163      0.403431      0.284456      0.181432      0.108917     0.0489396     0.0264640     0.0159780    0.00843382    0.00418971    0.00159887   0.000660341   0.000223219   7.57832e-05   2.44693e-05   5.98802e-06   1.72082e-06   3.89732e-07   7.10320e-08   8.23358e-09       0.00000       0.00000       0.00000       0.00000
  16  14 2799.4529    2.8675  0.8384 11.2521 -0.0007  0.0282   0.0804   0.0695    0.1631   0.0000   439.4225     -0.116626       14.7934       3.15020      -1.99818      -3.19087       2.79992       1.65639     -0.626404      -1.54630       1.35206      0.242215     0.0991332      0.599987      0.128176     -0.123692     0.0183488     0.0287023     0.0431441    0.00675951   -0.00255471    0.00483312   0.000348973   -0.00116843   2.33603e-05   3.61261e-05   9.48110e-06   7.92772e-09  -9.02448e-07   4.01605e-07  -3.50915e-09  -4.91818e-09       0.00000       0.00000       0.00000       0.00000       2.87907       3.48613       3.77056       4.06490       3.64462       3.21330       2.82112       2.42547       1.90973       1.30016       1.10569      0.804450      0.521728      0.332545      0.223763      0.144871     0.0824096     0.0440202     0.0227841     0.0124709    0.00640717    0.00304157    0.00130514   0.000497475   0.000172848   6.20386e-05   1.98069e-05   5.88028e-06   1.45170e-06   3.01421e-07   6.05756e-08   8.15397e-09       0.00000       0.00000       0.00000       0.00000
  16  16 3083.4707    3.5920  0.8928 12.0138 -0.0076  0.0365   0.1035   0.0732    0.2702   0.0000   445.6556      -5.07509       22.7383       5.79766      -5.17990      -3.81462       2.26458       1.01208      -1.44515       1.29672      -1.18472     -0.186142     -0.402001      0.802299     -0.458301     0.0436021    -0.0912997    -0.0245862     0.0261104     0.0152378   0.000966847   0.000230723   -0.00246891   0.000365619   0.000129951  -0.000106532   4.09078e-05   9.15779e-07   5.21801e-08  -4.41019e-07  -6.40800e-09   3.24186e-09       0.00000       0.00000       0.00000       0.00000       4.17113       5.44078       5.03166       4.73726       3.79246       3.62127       3.69825       3.68226       3.20228       2.47504       1.75523       1.19926      0.760406      0.453211      0.269233      0.148522     0.0905898     0.0472110     0.0271118     0.0142548    0.00701505    0.00316921    0.00130707   0.000523927   0.000194472   6.61616e-05   2.30701e-05   6.22018e-06   1.63519e-06   3.78779e-07   7.08647e-08   1.06590e-08       0.00000       0.00000       0.00000       0.00000
  16  18 3366.2141    3.1968  1.6968 11.8249 -0.0171  0.0473   0.0756   0.1083    0.2228   0.0000   439.1708       9.10293       11.8840       4.56034      -7.36631       3.35954       4.95506       5.96182      -4.56238      -1.86254       3.22188     -0.670142     -0.403138    -0.0982959      0.497266     -0.201975     -0.220383     0.0887955     0.0481011    -0.0226436    -0.0146794   -0.00553152   0.000963244    0.00157786   0.000404930  -0.000199931  -7.26910e-06   4.29185e-06   1.71278e-06  -1.99934e-07  -2.01537e-07   1.06418e-08       0.00000       0.00000       0.00000       0.00000       4.42332       5.59728       6.35842       6.11194       6.06656       5.15588       4.74419       4.02230       2.98786       2.50566       1.95064       1.24871      0.884044      0.611614      0.395030      0.236395      0.142822     0.0829817     0.0460536     0.0212146     0.0109289    0.00480118    0.00239434   0.000926775   0.000380109   0.000119846   3.91094e-05   1.14632e-05   3.14133e-06   6.66742e-07   1.15230e-07   1.31891e-08       0.00000       0.00000       0.00000       0.00000
  16  19 3507.8080    2.5484  2.4573 11.4576 -0.0040  0.0543   0.0498   0.1401    0.1235   0.0000   443.4898      -1.05912      -4.52192      -1.61705       3.70401      -3.58514      -11.7027      0.468307       8.03875     -0.138798      0.685389      -2.19509      -1.15245      0.650900      0.267099     0.0434809    -0.0982423    -0.0104410     -0.142880     0.0335153    -0.0216125    -0.0126000  -0.000702783    0.00134145   0.000488840  -6.83368e-05   2.93457e-06  -1.02413e-05  -2.86775e-06   2.07295e-07   2.89729e-08  -1.40430e-08       0.00000       0.00000       0.00000       0.00000       5.17404       6.94004       7.47369       7.43086       7.22242       6.44131       5.51602       4.73025       3.69362       2.91299       2.11848       1.58828       1.04280      0.717615      0.453861      0.276727      0.174105     0.0894413     0.0508558     0.0263808     0.0126518    0.00622162    0.00244963    0.00109095   0.000404943   0.000135796   4.78267e-05   1.34787e-05   3.47137e-06   8.07225e-07   1.34539e-07   1.70767e-08       0.00000       0.00000       0.00000       0.00000
  16  20 3649.5869    2.1568  3.8541 10.8046 -0.0069  0.0673   0.0331   0.1743    0.0886   0.0000   440.8090      0.630316       15.2806       7.63676      -10.0800    -0.0243388      -6.94885       10.2849       2.57261      -2.03753      -2.76902       2.25367      -1.74893      0.296710      0.506231    -0.0452840      0.144015     -0.421114    -0.0479780    -0.0393796     0.0295095    0.00368019   -0.00488215   0.000453438   0.000436059  -2.89821e-05  -7.01493e-06   4.93822e-05  -4.48242e-06   7.19298e-08  -1.98233e-07  -4.82328e-09       0.00000       0.00000       0.00000       0.00000       6.34646       8.44259       9.10010       8.97860       8.68113       7.93813       6.88350       5.68875       4.69272       3.48561       2.67720       1.98965       1.33847      0.905143      0.593060      0.360325      0.214641      0.121153     0.0663292     0.0341460     0.0164531    0.00818894    0.00338453    0.00142614   0.000529790   0.000188169   6.26869e-05   1.80726e-05   4.43792e-06   9.57384e-07   1.72862e-07   2.05021e-08       0.00000       0.00000       0.00000       0.00000
  16  21 3791.4913    1.7696  5.3177 10.2393 -0.0023  0.0822   0.0241   0.2123    0.0830   0.0000   439.2270      -15.4460       7.22698       22.7279       1.52995      -14.8828       10.5094      -7.74488       4.00268       6.49380      -1.91418      -2.59877       2.71169      -1.42762      0.686691      0.192514    -0.0931845      0.113829     0.0133811    -0.0650103     0.0145422   -0.00748336    0.00125217  -3.11859e-06  -7.91988e-06  -0.000116859  -9.57782e-05   2.17679e-05  -3.90612e-06  -7.51644e-07   1.77968e-07   1.51869e-08       0.00000       0.00000       0.00000       0.00000       7.40924       10.2978       10.7473       10.7999       10.4151       9.64698       8.19038       7.10759       5.46063       4.38942       3.29383       2.35065       1.70050       1.09994      0.734517      0.445574      0.265143      0.150637     0.0820847     0.0412384     0.0212477    0.00926592    0.00435406    0.00168002   0.000672033   0.000234206   7.60365e-05   2.15925e-05   5.88054e-06   1.24044e-06   2.13005e-07   2.76236e-08       0.00000       0.00000       0.00000       0.00000
  16  22 3933.3140    1.4750  7.4611  9.8842 -0.0027  0.1015   0.0186   0.2826    0.0741   0.0000   427.7533      0.779404       12.9253      -18.4383      -21.0605       1.79197      -11.6654       4.36028       6.99098      -5.21873       2.52459      0.913752       3.34471      -1.62786      0.255194     -0.353113      0.220459     -0.185856    -0.0954885    -0.0640839     0.0184106  -0.000636000  -0.000856802   -0.00421423   -0.00114592   0.000137065   8.95170e-05   3.71572e-05  -7.01765e-06   8.44120e-07   6.49783e-08   7.64216e-09       0.00000       0.00000       0.00000       0.00000       9.41338       12.5725       13.3668       13.7709       12.8532       11.9139       10.1740       8.84430       6.89093       5.49962       4.09276       2.95592       2.06352       1.41419      0.896309      0.551173      0.330985      0.189833      0.100919     0.0545630     0.0254783     0.0124174    0.00514959    0.00227358   0.000812059   0.000290563   9.30198e-05   2.71870e-05   6.87481e-06   1.51066e-06   2.55843e-07   3.35475e-08       0.00000       0.00000       0.00000       0.00000
  16  23 4075.4252    1.2219  8.5986  9.8110 -0.0021  0.1172   0.0166   0.3505    0.0670   0.0000   459.4260      -26.8436      -9.88572      -30.5365       5.56150       27.1997       1.17557      -29.4400       1.15741       7.38646       8.10467    -0.0197927      -3.73877      -1.35057      0.440119     0.0779296      0.353729     0.0249757    -0.0844553   -0.00301997   -0.00248560    0.00472214    -0.0101851   -0.00151990    0.00125500   1.80186e-05  -0.000273037  -3.03294e-05   9.37155e-06   7.15647e-07  -2.21512e-07  -4.81624e-08       0.00000       0.00000       0.00000       0.00000       11.0705       14.3277       15.3590       15.7010       15.1593       13.7729       11.9027       10.0053       8.14481       6.33305       4.73267       3.47670       2.41836       1.63308       1.05809      0.654176      0.393027      0.220975      0.122411     0.0621561     0.0307249     0.0142158    0.00619717    0.00251466   0.000973237   0.000334170   0.000109631   3.12469e-05   7.89010e-06   1.71518e-06   2.99786e-07   3.65310e-08       0.00000       0.00000       0.00000       0.00000
  16  24 4217.2338    0.9629 10.8256  9.8181 -0.0094  0.1660   0.0155   0.4660    0.0583   0.0000   418.6197       3.20043       26.0613       11.5519       15.4526       16.2833      -9.93784       5.14509       26.7477       7.11778      -4.67555       6.96811       4.99203      -1.89787      -1.73413     -0.327019      0.143521     -0.392765      0.262227      0.151803    -0.0940618    -0.0363769    0.00673515    0.00825972   0.000168734   -0.00117400   9.54612e-05   2.18841e-05  -1.48641e-05  -3.24988e-06   1.27642e-07  -1.06767e-07       0.00000       0.00000       0.00000       0.00000       15.5804       20.0508       21.7673       21.8203       21.2600       19.5451       16.8476       13.8238       11.7829       9.03642       6.83647       4.96418       3.43091       2.34084       1.50308      0.962257      0.574071      0.327514      0.181981     0.0936187     0.0451008     0.0218624    0.00901982    0.00379984    0.00143925   0.000503738   0.000160558   4.59038e-05   1.11953e-05   2.40302e-06   4.31164e-07   5.07660e-08       0.00000       0.00000       0.00000       0.00000
  16  25 4359.5527    0.7619 12.2841  9.7388 -0.0247  0.2111   0.0140   0.5992    0.0536   0.0000   404.6716       16.7324      0.908626       48.8530       27.3897      -36.2023       4.55485       29.8465      -21.9545      -7.13460       16.7355       4.77085      -5.54832       1.43631       2.31010      -2.21253     -0.269351      0.950158     -0.229032    -0.0527177      0.117561     0.0399257    0.00886410    -0.0122435   0.000397903    0.00106051  -4.30245e-05  -6.09005e-06  -8.90747e-08   8.71360e-06   2.26116e-07   2.24216e-08       0.00000       0.00000       0.00000       0.00000       19.9719       25.9041       28.2569       27.8058       27.6064       24.1658       21.8371       17.9387       15.1959       11.7297       8.65642       6.46966       4.37556       3.03505       1.96675       1.21653      0.734576      0.432310      0.238414      0.124665     0.0608363     0.0288415     0.0125188    0.00510597    0.00189385   0.000662002   0.000209881   5.87898e-05   1.41340e-05   3.18883e-06   5.58625e-07   6.19987e-08       0.00000       0.00000       0.00000       0.00000
  16  26 4502.3656    0.6473 14.6502  9.4764 -0.0158  0.2728   0.0105   0.7004    0.0455   0.0000   391.2152       15.0510       26.3028       4.91634      -4.59676      -35.0672       32.0357       16.7159      -14.6768      -1.42255      -3.02545       6.40164       14.0240      -1.09364      -1.15964      -1.00760      0.741951      -1.02446     0.0792958      0.265467    -0.0525425    -0.0650373    0.00304426     0.0145123    0.00382136   -0.00130476  -0.000443188   2.05664e-06  -8.67832e-06  -2.96731e-06   2.34821e-08  -2.97617e-08       0.00000       0.00000       0.00000       0.00000       24.9055       32.6151       35.7689       35.9410       34.2117       31.3674       27.4731       23.3980       18.6824       15.0728       11.0484       8.13176       5.82474       3.86357       2.50987       1.58509      0.970197      0.549160      0.295033      0.164157     0.0788398     0.0375252     0.0156226    0.00678246    0.00245941   0.000868178   0.000268750   7.53915e-05   1.91272e-05   4.12436e-06   6.97462e-07   8.63327e-08       0.00000       0.00000       0.00000       0.00000
  17  10 2260.2865    0.9951  0.8338  9.4628 -0.0051  0.0335   0.0278   0.0673    0.1734   0.0000   439.2456      -2.10997       3.64983       3.12791      -6.48650      -4.79280      -2.77320      0.599313      0.546130      -2.06483       1.35740      0.917796      -1.25564     -0.746200      0.196548      0.121659    -0.0298511     0.0372753    -0.0134959   -0.00777639     0.0153429    0.00940394   -0.00285096   1.87532e-05   7.95955e-05   0.000279018   2.62978e-05   2.03583e-05  -3.21983e-07  -1.80158e-06  -9.61967e-07   1.06562e-07   5.01813e-10   3.00093e-09       0.00000       0.00000       3.10542       3.98767       4.22490       3.90383       4.04980       3.84524       3.51286       2.85267       2.25030       1.72357       1.30763       1.03062      0.782683      0.505362      0.358030      0.210844      0.130637     0.0751294     0.0388781     0.0201357     0.0109542    0.00568373    0.00216855    0.00126416   0.000433199   0.000193334   6.75369e-05   2.50997e-05   7.83500e-06   2.03168e-06   5.77724e-07   1.16507e-07   2.00305e-08   2.25187e-09       0.00000       0.00000
  17  12 2548.0292    1.8609  0.9347 10.6512 -0.0037  0.0341   0.0485   0.0709    0.1408   0.0000   437.0358      -4.34714      0.432203       2.54708      0.556586       3.24688      -5.24437      0.705254       1.70149       1.11110      0.561628   -0.00864046     0.0663660     -0.115727     -0.102699     -0.228751     0.0312261     0.0502676    -0.0457915   -0.00775337  -0.000533095  -0.000759660    0.00484520    0.00146591  -0.000257636  -0.000103496  -9.10808e-05   8.02461e-06   2.35137e-06  -1.97191e-07  -3.46547e-07   4.60926e-08   2.79076e-08  -7.59470e-10       0.00000       0.00000       2.93826       3.62446       4.26357       4.25113       4.07370       3.68920       3.49693       2.68381       2.17366       1.87845       1.33062      0.968194      0.699714      0.533473      0.299401      0.200608      0.139163     0.0713582     0.0433046     0.0218379     0.0128473    0.00614095    0.00260081    0.00123431   0.000523632   0.000229068   8.51538e-05   2.42315e-05   8.58335e-06   2.27042e-06   5.38017e-07   1.27649e-07   2.12856e-08   2.35858e-09       0.00000       0.00000
  17  13 2691.0119    2.3815  0.8900 10.8377 -0.0054  0.0314   0.0609   0.0685    0.1546   0.0000   439.0099      0.392941       11.8362      -5.03035      -9.95828      -4.50059       6.11977      -2.63976      -3.83338      -1.84927      0.910394      0.222380     -0.688454      0.197011     0.0570312    -0.0217031     0.0694134     0.0191310   -0.00638674     0.0111416    0.00438538   -0.00185285   1.26930e-05    0.00180231   0.000278234  -3.49674e-06  -0.000103729  -4.23599e-06  -1.07127e-06   6.39441e-07  -2.25355e-07  -8.22418e-08  -5.73719e-09  -4.55366e-11       0.00000       0.00000       2.64398       3.59804       3.72852       3.90925       3.63653       3.30282       2.91423       2.59952       2.12090       1.65779       1.26929      0.921616      0.664176      0.394082      0.301358      0.168512      0.113111     0.0650325     0.0345950     0.0207776    0.00967352    0.00524595    0.00252654    0.00106557   0.000455625   0.000181586   5.84193e-05   2.31306e-05   6.96993e-06   1.81175e-06   5.38486e-07   1.04903e-07   1.91943e-08   2.52378e-09       0.00000       0.00000
  17  14 2834.2446    3.0832  0.8469 10.8295 -0.0060  0.0286   0.0875   0.0688    0.2360   0.0000   439.4587      -1.10030       10.5807      -5.34446      -1.24354      -7.02666      -6.34663      -2.68549       2.85324     0.0398925     -0.542191    -0.0796001     0.0419686      0.136659      0.296155     0.0482185     0.0540930     0.0527197     0.0660972     0.0101738   -0.00173178  -0.000680409    0.00139356   -0.00204513  -0.000265868  -0.000115873  -3.63395e-05  -1.32916e-05  -4.97985e-06  -5.03370e-07   8.50324e-07   1.97923e-07   9.00200e-09  -2.63044e-09       0.00000       0.00000       2.63918       3.26731       3.64737       3.81985       3.70155       2.89549       3.08992       2.40022       1.85752       1.44616       1.21600      0.828407      0.551547      0.416567      0.273985      0.175097     0.0916334     0.0612344     0.0369859     0.0183386    0.00940636    0.00430021    0.00226789    0.00113644   0.000462604   0.000167670   6.32700e-05   1.93241e-05   5.56983e-06   1.73386e-06   4.15859e-07   9.98690e-08   1.88502e-08   1.86321e-09       0.00000       0.00000
  17  17 3261.3078    3.5857  1.2884 11.6652 -0.0111  0.0381   0.0892   0.0862    0.3612   0.0000   441.3798       3.43222       11.6812       4.33637       2.73103       3.32736       1.13132      -1.50932       4.09259     0.0743947      -1.22381      0.305657    -0.0177254      0.243659      0.253508    -0.0961041    -0.0468552    -0.0169118   0.000907173    -0.0380142    0.00323917    0.00610359    0.00182701   0.000231999  -0.000269374  -1.67388e-05  -2.47010e-05   1.38326e-06   3.62494e-06   2.24717e-07  -4.24448e-07   1.87095e-07  -3.97866e-09  -4.18280e-09       0.00000       0.00000       3.22854       4.52818       4.88058       4.71906       4.67704       4.15604       3.73939       3.06074       2.47839       1.92856       1.45883       1.07889      0.796184      0.515899      0.360792      0.228021      0.129844     0.0839931     0.0424492     0.0255974     0.0117310    0.00627120    0.00291297    0.00131489   0.000544853   0.000224669   7.76241e-05   3.07263e-05   8.32313e-06   2.47800e-06   6.45785e-07   1.38010e-07   2.47934e-08   2.90790e-09       0.00000       0.00000
  17  18 3403.3501    3.1890  1.9165 10.8001 -0.0227  0.0421   0.0661   0.1137    0.5592   0.0000   444.8263       2.51173       8.00524     -0.430234       1.87863       5.42111      -3.82857      0.817091      0.822522      0.299310     -0.731155      0.222459    -0.0283021     -0.213985     -0.153201      0.124566     -0.573080      0.149706      0.194676    -0.0739100    -0.0240726  -4.18698e-05    0.00218532   -0.00186006   -0.00120418   0.000259776   0.000200033  -8.25597e-06  -1.28695e-06   4.49010e-06  -2.67716e-08  -2.31946e-07   9.55003e-09  -4.08577e-11       0.00000       0.00000       3.94161       4.83571       5.09395       5.30365       5.45199       4.72710       4.03759       3.56447       2.98578       2.29436       1.74509       1.22936      0.937290      0.657604      0.419171      0.265758      0.160387     0.0966664     0.0566737     0.0310300     0.0163015    0.00794200    0.00349406    0.00157646   0.000634598   0.000251994   9.19709e-05   3.07919e-05   9.48021e-06   2.83982e-06   7.03597e-07   1.45452e-07   2.50168e-08   2.87876e-09       0.00000       0.00000
  17  19 3545.3435    2.5021  3.0451 10.9235 -0.0091  0.0556   0.0408   0.1465    0.1389   0.0000   433.4771       3.48048       14.8636       6.44163      -4.68812      0.743845       2.73064       3.70461     -0.976265      -5.83396     -0.340045       2.99729      0.583955     -0.281893      0.680571     0.0690981     -0.143348    -0.0932876    -0.0889102     0.0167558    0.00436372     0.0119234   -0.00325464    0.00116656    0.00108594   0.000247222  -0.000280243  -5.98865e-05   2.12587e-05  -2.54815e-06   1.38906e-08   4.15235e-07   6.90158e-08  -6.25766e-09       0.00000       0.00000       5.01418       6.65688       7.06153       7.29918       6.90438       6.20998       5.74662       4.78406       3.92772       3.13580       2.37713       1.77141       1.23989      0.861505      0.548430      0.367890      0.220819      0.134469     0.0716613     0.0400151     0.0209739     0.0101459    0.00494575    0.00207284   0.000939727   0.000360067   0.000135485   4.58205e-05   1.35746e-05   3.96989e-06   9.46314e-07   2.12065e-07   3.67713e-08   4.29695e-09       0.00000       0.00000
  17  20 3687.6116    2.0661  4.6461 10.3653 -0.0066  0.0705   0.0277   0.1913    0.0975   0.0000   436.6680      -5.57809       10.4440      -1.62648       5.20314       9.39283      -10.5785      -1.45772      -7.91946       1.91132       2.59061     -0.514408       1.52862       1.05831    0.00854943      0.183279   -0.00252402     -0.212470     -0.101195    0.00708809    -0.0410815    0.00327662    0.00416219   0.000522906   -0.00142389   0.000279732   0.000261512   7.21777e-05   7.46629e-06  -1.15662e-05  -2.09935e-06   1.63379e-07  -2.24189e-08   5.38218e-09       0.00000       0.00000       6.23354       8.40188       8.73928       8.92590       8.46995       7.92108       7.08424       6.11802       4.88590       3.93347       2.93216       2.23599       1.55556       1.10414      0.716852      0.451417      0.286070      0.162432     0.0948708     0.0488900     0.0272595     0.0132207    0.00597116    0.00282725    0.00115607   0.000457329   0.000174665   5.57648e-05   1.84216e-05   4.98059e-06   1.23012e-06   2.71881e-07   4.47401e-08   5.67276e-09       0.00000       0.00000
  17  21 3829.7354    1.6965  6.0472 10.0182 -0.0044  0.0840   0.0215   0.2273    0.0839   0.0000   438.7607      -17.2216       30.4288       8.79866       4.89445      -6.11884      -10.1823       15.0130      -5.12120       1.83421       3.09165      -1.67387      -1.47779     -0.294475     -0.180398     -0.348819      0.452184     0.0635524    0.00129985     0.0106861    -0.0134970    -0.0173297   -0.00519748    0.00337891  -0.000198008  -0.000387844   0.000178821   6.64556e-05  -3.55132e-06  -3.23259e-07   1.13339e-06  -2.80179e-07  -9.84250e-08   3.41674e-09       0.00000       0.00000       7.62462       9.68942       10.7619       10.3383       10.1486       9.66439       8.39774       7.37586       5.82752       4.74325       3.60241       2.63802       1.93833       1.30648      0.878871      0.554281      0.343284      0.200928      0.115853     0.0593725     0.0337377     0.0155112    0.00759883    0.00331517    0.00146997   0.000542729   0.000218572   6.92883e-05   2.23165e-05   6.10907e-06   1.54990e-06   3.12517e-07   5.02277e-08   6.08198e-09       0.00000       0.00000
  17  23 4115.0075    1.1240  9.6066  9.7426 -0.0088  0.1303   0.0155   0.3742    0.0631   0.0000   425.1338      -27.1775       62.4662       24.0853      -7.20439       2.51295       9.43217       10.4484      -16.8885       13.3545       11.2328      -8.67236      -5.69799       1.59257      -2.33171     -0.833142     -0.394378     -0.110872     -0.115889     0.0563502    -0.0241208    -0.0532272   -0.00821924    0.00725156    0.00487420   0.000421858  -0.000642510   2.40667e-05   5.71778e-05   1.50983e-05  -1.12895e-06  -5.94657e-09   1.22590e-07   6.14854e-09       0.00000       0.00000       11.5315       15.2470       16.1769       16.7866       15.8280       14.9871       12.8426       11.4272       9.10273       7.34258       5.52069       4.20831       2.96032       2.06712       1.37257      0.885254      0.546467      0.320146      0.186000      0.100072     0.0520630     0.0262184     0.0121695    0.00555723    0.00226052   0.000903063   0.000331974   0.000112106   3.50211e-05   9.69552e-06   2.35799e-06   5.03786e-07   8.19157e-08   1.06160e-08       0.00000       0.00000
  17  24 4257.4197    0.9447 13.0891  9.6281 -0.0109  0.1845   0.0138   0.5210    0.0583   0.0000   452.3403      -7.43680       28.3301       9.11263      -35.4972       7.94500       33.5408      -11.7023      -8.27773      -4.98164       24.2221       3.59857      -1.30644      -4.00766       2.88865     -0.103951     -0.978573      0.458239      0.666334     -0.220030     -0.103656    -0.0454249     0.0155675    0.00435124   -0.00335019  -0.000337667  -9.34296e-05   0.000178324  -1.20710e-06  -1.40099e-05  -8.28579e-06   9.29400e-07   2.68295e-08  -2.69123e-08       0.00000       0.00000       16.4272       20.9243       22.9783       23.2478       22.5519       21.0794       18.6714       15.8352       12.7370       10.3888       7.97152       5.94827       4.17017       2.97444       1.96880       1.28532      0.792531      0.475783      0.273684      0.146331     0.0771953     0.0375028     0.0178200    0.00806457    0.00341462    0.00134084   0.000495966   0.000164888   5.09144e-05   1.40338e-05   3.34376e-06   7.12539e-07   1.15888e-07   1.38903e-08       0.00000       0.00000
  17  25 4399.6983    0.7773 14.8572  9.5783 -0.0119  0.2399   0.0114   0.6333    0.0474   0.0000   424.5711       27.1427       14.8020      -43.2488       3.32118       29.0832       41.1897      -2.36126      -9.23223      -13.0038       40.6016       8.25195      -9.28016       3.73123      -3.67357      -1.63892       1.20511       1.07754      -1.17191     -0.250135      0.140399     0.0271680    -0.0247720   -0.00314919    0.00817729   -0.00112540  -0.000809035  -0.000257785   4.02218e-05  -3.67326e-05   1.03656e-06   4.05402e-07  -3.81310e-07   4.07508e-09       0.00000       0.00000       21.1421       27.5196       29.8845       30.5929       29.7658       26.6890       24.6339       20.3088       16.9156       13.5299       10.3776       7.69064       5.55184       3.83007       2.55695       1.65883       1.04613      0.605672      0.360419      0.191506      0.102828     0.0506525     0.0243235     0.0107732    0.00453451    0.00178514   0.000666621   0.000214362   6.72458e-05   1.79717e-05   4.40757e-06   9.33574e-07   1.61404e-07   1.81146e-08       0.00000       0.00000
  17  26 4542.5521    0.6064 15.1077  9.4743 -0.0037  0.2830   0.0102   0.7261    0.0416   0.0000   446.2534      -49.4154      -12.6211       77.3275       41.4684      -35.6801      -6.52900       37.8013      -6.69604      -8.29965       8.81085       1.75831      -13.6185       10.7669      0.943154      -1.02859       1.33283      0.747492     -0.557671     -0.654971     0.0564580     0.0929288     0.0750094    -0.0245908   -0.00649937    0.00280199    0.00101056   0.000443142   4.80315e-05   1.07755e-05  -3.41121e-07   1.60162e-06   2.65234e-07  -4.06754e-08       0.00000       0.00000       25.0251       32.1487       35.8410       35.4630       34.9014       32.4954       27.9573       24.2410       20.1189       15.9580       12.2554       9.21722       6.50584       4.49921       3.10524       1.95323       1.24725      0.753049      0.430852      0.240114      0.126848     0.0625581     0.0302510     0.0131868    0.00569470    0.00217485   0.000787293   0.000267790   8.20881e-05   2.18974e-05   5.33641e-06   1.08593e-06   1.78545e-07   2.09597e-08       0.00000       0.00000
  18   8 1992.7902    0.5780  0.5465  8.9603 -0.0052  0.0288   0.0206   0.0558    0.0839   0.0000   436.4301       1.78292       13.8439     -0.648814       2.96165      -3.06662      -2.37437      -2.80017       1.53174       2.64106      0.791893      -1.11788    -0.0989558     0.0769195     -0.232176    -0.0399916     0.0173786    -0.0343095    -0.0251758    -0.0175084    0.00864657   0.000482272  -0.000372795   -0.00301267   -0.00213936  -3.07505e-05   9.52696e-05  -4.90667e-05  -1.18336e-05   4.29154e-07   3.96658e-07  -1.07207e-06  -1.94389e-08   5.32737e-09  -3.20200e-09  -1.95502e-10       2.41945       2.74413       3.10023       3.72737       3.15719       2.72787       2.71757       2.40989       1.79843       1.41868       1.18152      0.865935      0.645062      0.433218      0.314396      0.186531      0.133534     0.0767964     0.0444360     0.0235116     0.0140292    0.00723482    0.00377758    0.00191944   0.000835240   0.000392054   0.000149117   5.34350e-05   1.79624e-05   5.31887e-06   1.69209e-06   4.03086e-07   1.13451e-07   2.14070e-08   4.10542e-09   5.26555e-10
  18   9 2143.6543    0.8335  0.6710  9.1929 -0.0026  0.0291   0.0242   0.0561    0.1005   0.0000   436.7432       2.24112       16.4534     -0.826509      -3.54990    -0.0753504       2.14072      -1.53774      0.127431      0.925089      0.503314      0.816228    -0.0572364     -0.658495      0.188673      0.365977    -0.0572901    0.00357663    0.00952242    -0.0283037    0.00139145   -0.00135603   -0.00682404  -0.000729619   0.000564602   0.000306385   8.39695e-06   2.74427e-05  -3.43071e-06  -6.30550e-06   2.58924e-06   4.92774e-07  -7.21575e-08  -2.08758e-10  -2.77087e-09   1.00411e-09       2.22241       2.97460       3.30366       3.37312       3.35210       2.98890       2.80573       2.18146       1.88873       1.66590       1.09034      0.855449      0.666746      0.448623      0.332353      0.195720      0.132335     0.0732824     0.0443402     0.0301657     0.0133543    0.00826962    0.00375802    0.00180413   0.000857528   0.000321227   0.000144351   6.27526e-05   1.86320e-05   7.32644e-06   1.93732e-06   4.68361e-07   1.38065e-07   2.93706e-08   4.91542e-09   5.40604e-10
  18  10 2291.5997    1.0640  0.9253  9.5588 -0.0127  0.0330   0.0278   0.0742    0.1617   0.0000   440.4950      -3.09888       15.9533       1.67816       1.08646     -0.626481       3.48308       1.51145     -0.673526      -2.29210       1.67800      -1.94355      0.442212      0.342853      0.471031    -0.0489087     0.0544197    -0.0355648    -0.0438347    0.00906931    0.00208309    0.00289130   -0.00118615  -0.000335681    0.00102702  -4.51851e-05  -0.000185555  -8.75774e-05  -2.13253e-05   5.28144e-06   3.30864e-07   3.86367e-07  -5.79776e-08   3.32023e-08  -6.38115e-09   1.45615e-10       3.05599       3.72838       4.30024       4.77342       4.20698       3.80848       3.52405       2.88558       2.07943       1.78794       1.41887       1.07111      0.671668      0.492714      0.347658      0.238292      0.134304     0.0898156     0.0527006     0.0310945     0.0158134    0.00780322    0.00391606    0.00200226   0.000969070   0.000427074   0.000167236   6.08777e-05   2.07032e-05   6.65146e-06   1.76433e-06   5.25549e-07   1.16644e-07   2.71067e-08   4.22662e-09   5.68026e-10
  18  11 2436.8161    1.4513  0.9477 10.2223 -0.0202  0.0322   0.0414   0.0770    0.1944   0.0000   434.3240     -0.603207       11.7508      -1.81230      -3.02801      -2.69134       3.11451      0.266264      0.807241      0.343664      0.311170       1.17464     -0.389962      -1.30223     0.0317647   -0.00571501     -0.137150     0.0919886      0.115021    -0.0547897     0.0118197   0.000867319    0.00294727   -0.00110247   -0.00143617   0.000177655  -0.000259125   4.65259e-05   2.65613e-05   4.26727e-06   1.11710e-06   1.33708e-07  -3.47236e-07  -2.03980e-08  -2.27143e-09  -9.99528e-10       2.90980       3.62683       3.75204       4.06122       3.99248       3.69039       3.17989       2.74735       2.23691       1.67785       1.34158       1.04506      0.765401      0.526013      0.354043      0.238165      0.152000     0.0954731     0.0534749     0.0311100     0.0160046    0.00828867    0.00433293    0.00191572   0.000924655   0.000350340   0.000157094   5.21757e-05   1.95675e-05   6.61158e-06   1.94435e-06   5.66592e-07   1.31623e-07   2.68377e-08   4.61665e-09   5.65962e-10
  18  12 2580.8135    1.9512  0.8772 10.9516  0.0034  0.0359   0.0551   0.0687    0.1157   0.0000   434.6060     -0.324277       16.7446       2.12993       2.05493      -7.66292       2.63363     -0.831109       1.57569      0.934488       1.49085       1.01531     -0.835865     -0.587156      0.145971     -0.183626     0.0204631      0.101584    0.00731026    -0.0393125     0.0197456   -0.00359394   -0.00560669   0.000801645   0.000345131   0.000303310  -0.000153859   4.35168e-05   1.35005e-05  -2.33875e-05  -4.36291e-06   1.08192e-06   1.70967e-07  -1.92662e-08   7.94544e-09   3.99815e-10       2.75948       3.69553       3.84950       4.15143       4.37394       3.20187       3.45182       2.84966       2.25918       1.95757       1.37578       1.15186      0.807763      0.553248      0.397520      0.240768      0.169345      0.108432     0.0542207     0.0374842     0.0176530     0.0105630    0.00563056    0.00211817    0.00131875   0.000389224   0.000218189   6.94985e-05   2.28325e-05   9.30328e-06   2.29316e-06   6.14092e-07   1.73300e-07   3.88973e-08   6.31594e-09   6.65191e-10
  18  13 2724.6645    2.5348  0.9233 10.8203 -0.0054  0.0353   0.0619   0.0626    0.1825   0.0000   436.5591      -3.61881       7.71659      -3.28170       4.99096       5.03588       4.67217      -2.32607      -1.86502       2.25679      0.576146      0.449079     -0.134098     -0.409920      0.255545    -0.0301661      0.286805    -0.0132194     0.0263332    0.00557318    0.00540415     0.0132085   0.000373648   0.000413568   -0.00105511   0.000119766   0.000107626   6.06313e-05   8.99356e-06   2.52214e-06  -1.46431e-06  -1.01912e-06  -9.90902e-08  -9.39245e-09  -7.47027e-09   4.39245e-10       2.43450       4.02468       3.58986       3.91428       4.01904       3.13188       3.69979       2.38812       2.68286       1.52883       1.62095       1.01396      0.823664      0.587689      0.353029      0.281379      0.132008      0.107632     0.0459327     0.0347180     0.0149267    0.00863680    0.00453349    0.00176030    0.00110869   0.000322089   0.000185228   5.93883e-05   2.13714e-05   8.54345e-06   1.76988e-06   7.82457e-07   1.44295e-07   3.33955e-08   8.34116e-09   7.42734e-10
  18  15 3012.0683    3.7573  0.8542 11.9401 -0.0040  0.0274   0.0991   0.0703    0.1439   0.0000   439.9874       4.75013       11.7792       4.01011      0.876925      0.221189      -1.82219       2.07210     -0.968944     -0.374580       1.53924     -0.213029     -0.226519      0.821538    -0.0339065     -0.116334     0.0289537    -0.0696957     0.0488844  -0.000438479     0.0102762   0.000795484    0.00274852   -0.00152133    0.00169588  -0.000135697   7.37180e-05  -3.91409e-05  -1.30239e-06  -1.87729e-06  -4.65742e-07   4.90379e-07   1.72205e-08  -3.28318e-08   6.43034e-10  -5.39106e-11       2.29094       2.81208       3.34526       3.31811       3.08134       3.05520       2.64396       2.16538       1.98537       1.53665       1.07142      0.938269      0.629451      0.431055      0.337572      0.183474      0.122350     0.0751978     0.0454869     0.0231855     0.0138569    0.00771479    0.00342294    0.00163497   0.000803206   0.000347424   0.000127493   5.04530e-05   1.90630e-05   6.91163e-06   2.13566e-06   4.64680e-07   1.19419e-07   2.45682e-08   4.04365e-09   4.80327e-10
  18  16 3154.7855    3.7950  1.1965 11.7723 -0.0084  0.0420   0.0896   0.0799    0.2059   0.0000   435.7364    0.00715269       14.9268       2.21306      -2.69388      -4.87690     0.0576531      -1.38327     -0.204523       1.14014       1.28694       1.34695      0.248834     -0.322158      0.696232      0.426239    -0.0225062    -0.0725161     0.0829262     0.0593181   -0.00993607    -0.0120954    0.00253247    0.00346828   -0.00175328   0.000445809   0.000258113  -0.000147200  -3.57136e-05   7.26702e-06   1.09111e-06  -1.44850e-06   7.47107e-08   9.16039e-09   4.06687e-09  -1.55472e-10       2.94383       4.90802       4.77728       5.05040       5.19130       4.04178       4.48925       2.87282       3.01701       2.12631       1.63655       1.37272      0.810218      0.731331      0.375784      0.321421      0.179834      0.116013     0.0707279     0.0386615     0.0222700     0.0112958    0.00577274    0.00292589    0.00123691   0.000566723   0.000218450   8.70719e-05   3.17322e-05   9.60191e-06   3.08960e-06   9.13626e-07   1.51764e-07   4.85028e-08   9.04620e-09   8.65793e-10
  18  17 3297.2977    3.3497  1.4505 11.5823 -0.0154  0.0384   0.0732   0.0888    0.2272   0.0000   438.6070      -2.47441       14.5381      -3.89129      -1.30147       1.84589       5.41870      0.864134       2.30084       4.63951       1.30474     -0.215683       1.07699     -0.952901     -0.619521     0.0350070    -0.0151106     -0.144895    -0.0975025     0.0709948    0.00516339    0.00501012    0.00131534    0.00120371    0.00101513   -0.00170295  -8.89758e-05   0.000176750  -7.52393e-06  -2.36798e-05   4.40543e-06  -6.04280e-07  -3.67042e-07  -5.81287e-09  -4.94747e-09   2.53404e-10       3.13026       4.21890       4.44113       4.60207       4.46579       4.06226       3.73250       3.06405       2.67517       2.10008       1.65102       1.24309      0.843500      0.638995      0.414130      0.289393      0.165680      0.110226     0.0649939     0.0380385     0.0196078     0.0111811    0.00501390    0.00245669    0.00118570   0.000503327   0.000190661   7.69907e-05   2.60354e-05   9.09050e-06   2.56040e-06   7.54585e-07   1.59078e-07   3.66515e-08   6.34027e-09   7.18379e-10
  18  18 3439.8513    2.9251  2.2331 10.9740  0.0043  0.0453   0.0536   0.1190    0.2324   0.0000   436.8136      0.636277      -8.84066       7.38301       5.74471      0.306188       1.83366       2.44651      -3.17164       2.14414     -0.219273     0.0818612      -1.47759     -0.745030      0.783583     -0.162895      0.128401  -0.000422819    -0.0323573     0.0231935    0.00418910    -0.0119956    0.00853026  -0.000767308  -0.000737713  -0.000148090  -0.000177662  -4.74343e-05   4.25412e-05  -8.73397e-06   1.86424e-06  -6.47620e-07  -9.90483e-08  -4.84908e-08   1.15570e-08  -1.12053e-09       3.76734       4.93022       5.47312       5.41804       5.28784       5.05503       4.53205       3.71878       3.25062       2.34099       1.95951       1.45511       1.06716      0.750484      0.526480      0.343388      0.211858      0.130436     0.0768923     0.0436263     0.0230734     0.0121269    0.00613239    0.00270881    0.00143051   0.000533955   0.000238645   8.73889e-05   3.22652e-05   1.08657e-05   3.27735e-06   8.97028e-07   2.10017e-07   4.08647e-08   7.56520e-09   8.13140e-10
  18  19 3582.4745    2.3427  3.4000 10.8455 -0.0023  0.0573   0.0363   0.1569    0.1209   0.0000   442.4165      -2.65278       6.62034     -0.724215     -0.303530      -2.73839       3.29442       6.11903       1.96754     -0.382856    -0.0249448      -2.24050      0.324799     -0.159757      0.272565      0.832089      0.378341    -0.0179862     -0.118054   -0.00944052     0.0509413   -0.00609436   -0.00684906   0.000280703   0.000868381    0.00208879   0.000117428   7.40091e-05  -6.72718e-05  -2.98507e-06   3.16683e-06   1.80945e-06   1.47792e-08  -8.50713e-08   1.54454e-08   2.81630e-09       4.69729       6.33344       6.52204       6.95664       6.46182       6.43548       5.37305       4.76452       3.97555       3.31377       2.50036       1.95805       1.32582       1.00195      0.636408      0.448083      0.273946      0.172675     0.0997341     0.0596128     0.0312247     0.0164903    0.00801804    0.00405342    0.00167019   0.000771042   0.000299988   0.000120565   4.08512e-05   1.41198e-05   4.13794e-06   1.17383e-06   2.53533e-07   5.73145e-08   9.00988e-09   1.20130e-09
  18  20 3725.0342    1.9407  4.7365 10.3570 -0.0082  0.0703   0.0257   0.1868    0.0944   0.0000   440.8786       12.6423       26.4526      -7.84683      -1.18794      -4.62635       11.1691       5.02662       9.66332      -2.65597       1.12539       4.43785     -0.580063     -0.513626       1.08757      0.823499     -0.403826     -0.237057      0.146616    -0.0560613     0.0443344   -0.00484972    -0.0191279    0.00149483   0.000155195    0.00110662   0.000214460  -8.18356e-06  -9.85827e-05  -3.20825e-05   1.41452e-05   6.81813e-07  -4.50518e-07  -5.77013e-08  -2.36689e-08  -1.32305e-09       5.97432       7.99467       8.30154       9.05369       8.57385       7.93509       7.01708       5.91356       4.96472       3.93368       3.05277       2.29626       1.66101       1.21137      0.791146      0.549660      0.338933      0.208137      0.125544     0.0712866     0.0386396     0.0204326    0.00989797    0.00496926    0.00210010   0.000960150   0.000361531   0.000147521   5.11021e-05   1.65341e-05   4.97417e-06   1.38952e-06   3.14883e-07   6.78724e-08   1.16402e-08   1.38879e-09
  18  21 3868.0106    1.5941  6.4544 10.0713 -0.0030  0.0847   0.0196   0.2398    0.0719   0.0000   427.1330       12.6106       17.3942      -3.32867      -11.8595      -8.78001       4.18799       1.01305       7.64878       2.08473     -0.995932       3.82884      0.485330      -1.34318      0.150015     0.0626736      0.131363      0.113455    -0.0917079    -0.0400050    -0.0846600   -0.00819646     0.0178477    0.00432195   0.000257049   0.000702924   0.000192358  -6.17153e-05   8.81029e-06  -1.92405e-05  -2.22501e-06   2.73802e-06  -4.85362e-07   6.65785e-08  -5.05174e-09   5.62335e-11       7.38909       9.51670       10.3204       10.7851       10.3188       9.75511       8.45572       7.28105       5.96896       4.92628       3.72879       2.81027       2.06329       1.47165      0.997397      0.661959      0.416092      0.257268      0.152898     0.0872214     0.0480369     0.0248673     0.0123310    0.00595652    0.00259807    0.00116032   0.000462926   0.000179686   6.37016e-05   2.07220e-05   6.13938e-06   1.66087e-06   3.94930e-07   8.14155e-08   1.30213e-08   1.58041e-09
  18  22 4010.8050    1.3041  8.3869  9.7898 -0.0011  0.1064   0.0160   0.3012    0.0644   0.0000   463.0878       1.71789       9.86267       8.82196       9.25971      -12.7670       3.33626       6.81928       7.41808      -2.05367      -4.23318      -2.05022      -1.20478       2.67908       1.10507      -1.43962       1.21600      0.110334    -0.0685776      0.104709     0.0654265   -0.00356786    -0.0129664    -0.0196546    0.00525720   0.000570114  -0.000543953  -0.000142079   5.00739e-05  -3.22875e-05   1.29605e-05  -1.75941e-06   6.73880e-08  -2.66481e-08  -7.69475e-09  -2.81466e-10       9.11800       11.7463       12.9798       13.3922       13.0489       12.0316       10.7651       9.06110       7.45888       6.21109       4.77403       3.56568       2.55315       1.86797       1.25469      0.833503      0.531172      0.325407      0.194245      0.110524     0.0606120     0.0308582     0.0154276    0.00747232    0.00327413    0.00147154   0.000596803   0.000228618   8.15501e-05   2.63882e-05   7.99467e-06   2.14384e-06   5.03848e-07   1.06222e-07   1.70586e-08   1.93900e-09
  18  23 4153.5656    1.0627 10.2163  9.7730 -0.0069  0.1368   0.0146   0.3987    0.0566   0.0000   450.0539      -12.4024       50.1499      -32.9726      -18.4261       28.5816       13.8771      -25.2869       9.15274       18.1017      -11.8005      -2.75191       5.00339       1.26514      -1.80884       1.16815      0.439461    0.00656934    -0.0873204      0.213217      0.136208    -0.0769909   -0.00818040    0.00150424   -0.00518587   -0.00335279   0.000909398  -6.24972e-05  -0.000115364  -4.74958e-05  -5.34054e-06   5.91918e-06  -2.48241e-07   2.17277e-07  -2.23947e-08  -8.16771e-10       11.4967       15.0963       16.6566       16.5371       16.4638       15.0628       13.7425       11.6792       9.78580       7.82838       5.95709       4.74263       3.35963       2.40096       1.65516       1.09126      0.702604      0.431445      0.256537      0.145251     0.0798973     0.0424939     0.0208309     0.0105774    0.00447435    0.00207951   0.000785497   0.000311395   0.000108195   3.62651e-05   1.08420e-05   2.81637e-06   6.64929e-07   1.40613e-07   2.24682e-08   2.45137e-09
  18  24 4296.7700    0.8774 11.6775  9.6882 -0.0084  0.1683   0.0132   0.4843    0.0517   0.0000   413.3918       10.3282      -1.13565      -1.39846       21.2373       26.2285      -8.01815      -25.4494       30.9125      0.887877      -10.3192      -1.52592     -0.253985     -0.448811       2.56907      0.392823      -1.31635    -0.0459208      0.105516    -0.0220143   -0.00177350    -0.0535132    -0.0260349    0.00881047     0.0145548   -0.00644556  -0.000318953   0.000216250   0.000227369   0.000131373   7.98506e-06   1.74774e-06   3.66658e-07   9.16817e-08  -4.11469e-08  -2.14637e-09       14.0208       17.9974       20.0258       20.3282       19.5109       18.5136       16.5148       14.1729       11.9009       9.52181       7.55634       5.72148       4.16141       2.94362       2.02413       1.37715      0.871456      0.539832      0.329955      0.185841      0.104906     0.0539586     0.0275033     0.0138392    0.00595275    0.00272642    0.00104496   0.000402311   0.000143185   4.54241e-05   1.35286e-05   3.55032e-06   8.16622e-07   1.63959e-07   2.69978e-08   3.07749e-09
  18  25 4439.5983    0.7074 14.5126  9.5807 -0.0048  0.2328   0.0111   0.6397    0.0452   0.0000   421.5630      -2.93270       12.6673      -44.9853       44.4117      -4.69712      -33.9000       54.9280       41.9618      -5.78426       5.07966       4.62538       1.70434      -5.28761      -2.54060     -0.524661      0.416504      0.264589    -0.0905264     0.0289862      0.105984     0.0788211   -0.00524777    -0.0165698    0.00587074    0.00354978   -0.00215402  -0.000143741   0.000286615   0.000175778  -2.42438e-05  -6.04453e-06   4.87146e-07  -1.18719e-07   9.49549e-09  -7.16444e-09       19.6712       25.2551       27.7856       28.7140       28.1920       25.5983       23.3411       19.7865       16.2755       13.5375       10.4006       8.01227       5.73496       4.09755       2.87201       1.87746       1.21645      0.764133      0.455517      0.259885      0.145490     0.0767679     0.0386741     0.0186838    0.00855126    0.00373825    0.00148864   0.000556131   0.000195336   6.29206e-05   1.84292e-05   4.78188e-06   1.13965e-06   2.35756e-07   3.75695e-08   4.20218e-09
  18  26 4582.4981    0.5621 18.5660  9.4735 -0.0037  0.3533   0.0082   0.8759    0.0340   0.0000   457.8905       48.9261       10.0313       3.78716      -22.6747      -47.2654       45.7837       25.6119       19.4306       8.43634       5.53096      -5.40695       1.08167      -10.2239      -6.11198       2.23277       3.15282       1.20463     -0.302669      0.156911      0.161462     -0.138543  -0.000847377     0.0233251   -0.00201142   -0.00394733   -0.00347277   0.000250920   0.000110848  -5.38021e-05  -1.66138e-05  -6.75913e-06  -2.56618e-06   1.30172e-07   2.05110e-08   1.34262e-09       29.2227       37.5478       42.0699       41.7958       41.5829       38.2586       35.0389       29.5254       25.0993       20.5239       15.7435       12.3585       8.77299       6.33400       4.36064       2.89854       1.88630       1.17328      0.704483      0.408762      0.229111      0.119631     0.0620599     0.0301251     0.0135617    0.00590045    0.00237999   0.000884556   0.000309419   9.90164e-05   2.90276e-05   7.48351e-06   1.74236e-06   3.65150e-07   5.78857e-08   6.25487e-09
  19  10 2322.2737    1.2027  0.8040  9.8333 -0.0043  0.0293   0.0320   0.0598    0.1147   0.0000   441.7540       1.33785       12.6381       1.50839      -6.43758     -0.191689      0.709659      0.706889     -0.383554    -0.0347564      0.620367      0.315320      0.877830     -0.892278    -0.0625728    -0.0905526      0.286317     0.0486190     0.0212670   0.000539070     0.0275270    -0.0181767    0.00221436    0.00168664   0.000257033  -0.000434852   0.000149259  -0.000183052   2.38995e-05   1.02166e-05   1.02704e-05  -1.17638e-06  -1.46959e-08  -2.76615e-07  -1.45919e-08  -9.29673e-10       2.41604       3.22342       3.49521       3.55000       3.59930       2.91314       2.88909       2.43303       2.18736       1.71271       1.40579       1.00950      0.727038      0.523022      0.342890      0.242662      0.137885     0.0897242     0.0549646     0.0324223     0.0209761     0.0105444    0.00519752    0.00290728    0.00137384   0.000596909   0.000277887   0.000120204   4.18902e-05   1.56375e-05   6.09418e-06   1.63565e-06   5.16829e-07   1.58277e-07   3.12230e-08   7.23753e-09
  19  12 2613.0583    2.1145  0.9260 10.7141 -0.0053  0.0333   0.0520   0.0641    0.1959   0.0000   440.8467    0.00780605       13.3620       1.29414      0.683476      -1.89568       2.15103      -1.19139      -3.08947      -1.27493      0.235258     -0.347986     -0.596824      0.426936     -0.228998     -0.374545      0.115230     0.0205833     -0.124237   -0.00271806     0.0246180   -0.00112274   -0.00715133    0.00112043    0.00155769    0.00107879  -0.000439690   0.000114195   6.59056e-05  -1.43218e-05   4.71523e-06   2.17053e-06  -1.61942e-07   5.65047e-08  -2.75319e-08  -1.32802e-08       3.04368       3.83878       3.86258       3.72266       3.45988       3.54658       3.54722       3.02916       2.38960       2.00191       1.40233       1.11695      0.905573      0.682829      0.481903      0.312532      0.200110      0.111354     0.0622082     0.0385610     0.0220935     0.0106087    0.00560539    0.00298209    0.00146524   0.000607823   0.000269429   0.000117115   4.98982e-05   1.76083e-05   6.07581e-06   1.80432e-06   5.01518e-07   1.25426e-07   3.29905e-08   7.14863e-09
  19  13 2757.8809    2.6776  0.9406 11.1517 -0.0061  0.0289   0.0637   0.0655    0.1445   0.0000   434.1286     -0.325588       12.2538       2.56488      -4.56430       2.90331      -1.03110     -0.881702      -1.72013     -0.792560       1.14315       1.94870      0.416176      0.339988     -0.195284     -0.219380     -0.119108     0.0309982    -0.0677658     0.0319275     0.0432465   -0.00131586    -0.0110829  -0.000409722    0.00311225   0.000401318  -0.000230345   2.52899e-06   4.15564e-05   9.81030e-06  -7.74076e-06  -2.85699e-07   6.31496e-08  -1.50156e-08   1.94642e-08   3.78899e-09       2.31548       2.97088       3.23871       3.40535       3.33292       3.09256       2.70373       2.29907       2.00339       1.64668       1.24320      0.959362      0.693233      0.526412      0.335279      0.235905      0.163890     0.0885273     0.0607684     0.0354467     0.0210190     0.0108912    0.00572112    0.00296670    0.00142563   0.000652465   0.000262556   0.000115022   4.56565e-05   1.79204e-05   5.76293e-06   1.76325e-06   5.75321e-07   1.38646e-07   3.33937e-08   6.79003e-09
  19  15 3046.4391    3.8787  0.8951 11.7507 -0.0034  0.0259   0.0979   0.0696    0.1714   0.0000   437.7172       2.45773       5.44079       3.04914      -3.35439       2.86678     -0.132184      -1.69442      -1.01068      -1.97508      0.517016      0.351456     -0.781198      0.405540      0.208142    -0.0915551   -0.00878928      0.182124    -0.0806481    0.00789380    -0.0191153   -0.00447314   -0.00312232    0.00195470    0.00111721   0.000306944   2.68766e-05  -1.30609e-05  -1.32634e-06   1.13826e-05  -3.38885e-06  -1.90820e-06   3.85151e-07  -6.62565e-08   1.16428e-08   2.96620e-09       2.24486       2.91022       3.08592       3.18859       3.15552       2.77475       2.43141       2.27654       1.85325       1.58324       1.19089      0.866998      0.661332      0.456271      0.333164      0.212321      0.130635     0.0808763     0.0503541     0.0293586     0.0174007    0.00949767    0.00492746    0.00242262    0.00117531   0.000522373   0.000233659   9.34648e-05   3.48622e-05   1.32099e-05   4.41936e-06   1.40183e-06   4.13119e-07   1.13754e-07   3.03277e-08   5.85856e-09
  19  17 3332.8403    3.2642  1.5540 11.8064 -0.0014  0.0402   0.0656   0.0892    0.1423   0.0000   440.4311      -1.84469       16.3995      -3.17037       2.52798      -1.56021       5.78727       1.62014      -2.87358     -0.110565      -1.12058       1.96355     -0.185377     -0.657434     -0.125085      0.150589     0.0891205     0.0233862    -0.0512067    -0.0422511    0.00641350    -0.0126488    0.00330289    0.00278630    0.00100962  -0.000253120   0.000147585  -0.000137609  -2.35671e-05   2.27775e-05   2.65870e-06   5.87643e-07   9.49476e-07   2.92715e-07  -6.89491e-08   1.10895e-08       3.10425       4.23893       4.50825       4.67714       4.38276       4.24880       3.69866       3.34380       2.77050       2.20843       1.86678       1.31905      0.979085      0.730277      0.494783      0.334673      0.214076      0.129959     0.0860852     0.0470340     0.0275088     0.0154177    0.00768238    0.00397383    0.00176282   0.000900271   0.000380012   0.000170487   6.12936e-05   2.51558e-05   8.10779e-06   2.58118e-06   8.25681e-07   2.12486e-07   5.01918e-08   9.13007e-09
  19  18 3476.0485    2.7508  2.3183 11.3229 -0.0093  0.0456   0.0482   0.1141    0.1373   0.0000   439.5032      -2.65001       1.58206      -1.50651       4.38998       2.07668       2.71366      -4.00518     -0.925381       1.49750       3.48822      0.635830      -1.14047      0.298656     -0.572371     0.0244111     -0.254828     -0.231508    -0.0733663     0.0676242     0.0260304    -0.0718777   -0.00720199    0.00265197   -0.00124086  -0.000827719   0.000686982   0.000313451   4.36509e-05  -3.68417e-05  -1.14612e-05  -1.16495e-06  -6.19605e-07   2.94603e-08  -3.08832e-08  -1.17454e-08       3.61779       4.75012       5.17485       5.30978       5.07022       4.77687       4.42960       3.79918       3.13843       2.68221       2.10221       1.57545       1.16605      0.875370      0.569254      0.400616      0.257767      0.164296     0.0993824     0.0574861     0.0336582     0.0177890    0.00958560    0.00479984    0.00227066    0.00107996   0.000449801   0.000203054   7.90212e-05   2.90930e-05   1.02175e-05   3.01813e-06   9.19775e-07   2.44693e-07   5.50549e-08   1.16196e-08
  19  19 3619.1439    2.2221  3.6849 10.5981 -0.0028  0.0591   0.0318   0.1541    0.1181   0.0000   443.4347      -2.99784       9.08762      -6.35994     -0.450132       6.33181      -4.18334      -2.42469      -6.98340       3.91759       2.09452      -1.57843     -0.821817     -0.719907      -1.82225      0.577219     0.0519838    -0.0778542     0.0595440   -0.00452589    -0.0623708     0.0441533     0.0204246    -0.0196593   -0.00559017    0.00239539  -3.50775e-05  -0.000442022   2.01331e-05   3.03493e-05  -1.96046e-06  -1.60073e-07  -3.23168e-07   1.56056e-07   1.04620e-07  -2.32752e-08       4.80794       5.86088       6.79204       6.87094       6.80338       6.29654       5.80281       4.83856       4.08881       3.41703       2.68718       2.04665       1.51368       1.08984      0.777235      0.519209      0.333666      0.221678      0.132361     0.0782750     0.0454509     0.0244309     0.0129693    0.00647469    0.00311847    0.00141384   0.000642740   0.000267168   0.000105503   3.79355e-05   1.36138e-05   4.27296e-06   1.19413e-06   3.16942e-07   7.24517e-08   1.44973e-08
  19  20 3762.3572    1.8424  5.5031 10.1452 -0.0012  0.0736   0.0223   0.2039    0.0869   0.0000   440.2680       5.11760       4.00914       3.90177      -13.1407     0.0251842      -2.52794       6.94128      -2.86191     -0.412546       3.91263       4.25235      -2.36606      0.441197      0.571887     -0.704763     -0.267572     0.0522710      0.135336     -0.106622    -0.0216283    0.00478476    -0.0194687    0.00466217   -0.00184574  -0.000474339  -0.000529859  -4.80243e-06  -1.53767e-05   0.000125316   1.44369e-07   4.95396e-06  -2.96976e-06  -3.98049e-09   5.71630e-08  -9.55511e-09       5.93137       7.73707       8.59871       8.52492       8.60295       7.97370       7.08710       6.46016       5.20461       4.25493       3.37466       2.57345       1.93455       1.39771      0.963849      0.676512      0.426426      0.268630      0.166723     0.0962778     0.0548868     0.0302434     0.0153666    0.00804447    0.00385360    0.00179486   0.000793470   0.000327510   0.000124860   4.79924e-05   1.63566e-05   5.20632e-06   1.54324e-06   4.18474e-07   9.65848e-08   1.85570e-08
  19  21 3905.6393    1.5415  6.7715  9.8755 -0.0046  0.0871   0.0183   0.2320    0.0765   0.0000   430.3100      -17.0871       9.04140       7.60454      -2.54016     -0.651624       4.99288      -2.90818      -11.4752      -5.50426       6.62822      -3.51143       1.38716      -1.91695       1.15565     -0.930271     -0.321452      0.682046      0.355674      0.239990     0.0597119    -0.0409676     0.0216229   -0.00748832   -0.00227492    0.00269975   -0.00166019  -0.000207717  -4.58350e-05   2.49972e-05   4.27895e-06  -1.94418e-06   2.06743e-06   4.42748e-07  -3.21231e-08  -9.69278e-09       7.00753       9.13904       10.0631       10.3574       9.98658       9.46639       8.41504       7.42424       6.16463       5.10930       4.01748       3.06058       2.28303       1.63539       1.15595      0.775743      0.508631      0.322982      0.196725      0.117123     0.0670861     0.0358217     0.0195228    0.00955895    0.00469340    0.00219522   0.000947080   0.000396917   0.000157957   5.69160e-05   2.01359e-05   6.34263e-06   1.84680e-06   4.79593e-07   1.10712e-07   2.17254e-08
  19  23 4192.0699    1.0081 10.5409  9.7609 -0.0043  0.1384   0.0138   0.4056    0.0519   0.0000   440.4057      -20.7892       18.5909       2.03802       7.81974       5.69058       8.64163      -3.32292       1.28522      -11.3804      -6.55510       8.46788      -4.40260      -3.88342       2.15412       1.57378      0.893354     -0.128312     -0.710174     0.0261941      0.131459      0.146645    -0.0445231    -0.0304772    0.00385589    0.00406483    0.00216272  -0.000192030  -0.000217269   6.43753e-05  -7.87867e-06   2.05108e-06  -5.00797e-06  -1.06569e-06  -5.88710e-08  -3.49258e-08       11.1431       14.4316       15.9075       16.4671       16.1014       14.7943       13.6250       11.6937       10.0101       8.01335       6.33832       4.92693       3.64259       2.65143       1.85063       1.28333      0.823357      0.523359      0.326516      0.193171      0.112292     0.0611698     0.0326748     0.0164896    0.00807097    0.00376449    0.00163567   0.000680519   0.000265048   9.72704e-05   3.37861e-05   1.04083e-05   3.00657e-06   7.71554e-07   1.74146e-07   3.54301e-08
  19  24 4335.2881    0.7833 12.2125  9.7078 -0.0021  0.1874   0.0126   0.5358    0.0477   0.0000   431.9021       1.93675      -43.8976       3.37139       34.7633      -8.07177       5.59224       41.4657      -23.1366      -1.12681       34.0280       7.74097      -7.76848      -7.47358      -1.59188      0.544415       1.78345       1.22730      0.114628     -0.225392     0.0366010     0.0595201     0.0728049  -0.000150539   -0.00355869   -0.00130988  -0.000146837  -7.77784e-05   0.000118539  -9.15480e-06  -8.17477e-05   6.76843e-06  -2.70217e-06   6.99510e-07  -2.71984e-07   1.91433e-08       14.6247       19.4134       21.0667       22.0317       21.4887       20.0718       18.3802       15.5043       13.2270       10.6199       8.64477       6.53981       4.91791       3.55636       2.49710       1.71233       1.13841      0.738394      0.450610      0.271754      0.156538     0.0860878     0.0456102     0.0235906     0.0111579    0.00534946    0.00224126   0.000980325   0.000373780   0.000137814   4.65594e-05   1.45927e-05   4.12815e-06   1.06027e-06   2.38766e-07   4.76612e-08
  19  25 4478.9532    0.6306 14.3196  9.5911 -0.0133  0.2509   0.0099   0.6548    0.0400   0.0000   367.1780      -16.5336       97.7673       6.45590       5.45631       14.8445       18.0531       23.7833      -21.2846      -2.05349       3.72670       6.41756      -26.7970       14.0270       4.13556     -0.603160      -1.04371     -0.343377     -0.102000      0.181786     -0.161018     0.0543294     0.0367902    -0.0271910     0.0148284     0.0129050   -0.00490967   -0.00254761  -0.000108952   0.000606634  -3.10601e-05  -4.21411e-05  -1.36431e-07   3.71235e-06  -2.05065e-07  -3.70446e-08       20.1595       25.5031       28.5448       29.1655       28.2614       26.4150       24.4036       21.2112       17.9471       14.7182       11.8009       9.04399       6.88622       4.89601       3.40961       2.36518       1.57202       1.00716      0.615620      0.376290      0.215421      0.119647     0.0648999     0.0332740     0.0168347    0.00760822    0.00343303    0.00136858   0.000550859   0.000192403   6.45794e-05   1.99550e-05   5.53855e-06   1.44513e-06   3.24831e-07   6.35463e-08
  20   9 2203.0672    0.9318  0.8248  9.1873 -0.0003  0.0303   0.0255   0.0691    0.1334   0.0000   436.3539      0.235669       14.0590      -3.51265      -6.75002       5.53910       1.99068      -2.00439     -0.702407       1.73290     0.0150368      -1.23569     -0.935376      0.414457     -0.284075     -0.540286     0.0213389     0.0338664     0.0314682    -0.0397601    -0.0160149    -0.0120118    0.00275621    0.00210344    0.00118685   0.000970721  -0.000178428  -0.000171950  -4.58902e-05   5.38956e-05  -1.67963e-06  -1.17379e-06  -5.22062e-07   7.75541e-07   1.11108e-07  -6.84178e-08       2.20168       3.09478       3.11745       3.37788       3.14876       3.37095       2.52715       2.48629       1.85234       1.72763       1.22048       1.11532      0.747678      0.593487      0.334525      0.295398      0.164654      0.128503     0.0749656     0.0491927     0.0238984     0.0164441    0.00743802    0.00452290    0.00213342    0.00109282   0.000459830   0.000223331   8.77361e-05   3.37990e-05   1.30115e-05   4.92631e-06   1.54428e-06   5.03771e-07   1.38847e-07   3.99752e-08
  20  12 2644.7925    2.2518  0.8576 10.8434 -0.0057  0.0302   0.0583   0.0664    0.1923   0.0000   440.7923      -2.38192       15.5595      -2.75262      -6.18396       2.75758       1.38241       1.95169     0.0283467     -0.209681      0.949330     -0.603439     -0.628221      0.176287      0.659426     -0.105670     -0.291840     0.0114690     0.0540239     0.0106620    -0.0178916   -0.00727135  -0.000640187   -0.00852404  -0.000528890   0.000934904   2.47266e-05  -0.000109269   2.96800e-05   2.72445e-05  -1.37872e-05   2.23304e-07   1.46401e-06  -2.03800e-07  -5.75624e-08  -1.76316e-08       2.29739       2.86730       3.04022       3.59327       3.16217       3.19762       2.77160       2.83496       1.94831       1.91419       1.45160       1.31354      0.703957      0.788672      0.410035      0.397327      0.171183      0.183780     0.0850852     0.0734695     0.0290822     0.0228160     0.0118183    0.00589728    0.00321134    0.00109228   0.000758900   0.000248647   0.000152308   4.27503e-05   2.17219e-05   5.91887e-06   2.25732e-06   7.43088e-07   1.71350e-07   6.21204e-08
  20  13 2790.6140    2.8742  0.9112 11.3201 -0.0004  0.0281   0.0712   0.0670    0.1431   0.0000   436.0043      -5.89864       20.1889       3.93266      -4.01711       1.69867      0.103286      -1.07766      0.924028    -0.0996694     -0.671695       2.20284      0.331652      0.107623     -0.237298      0.384071     0.0987042    -0.0248157    -0.0745658    -0.0366443     0.0127510    0.00274452   -0.00639613   -0.00587868  -5.42383e-05    0.00114851  -0.000686157  -0.000148185   0.000124438  -4.72952e-05  -2.69758e-05   4.45699e-06  -9.53595e-08  -3.00889e-07  -1.16251e-08   6.68505e-09       2.28410       3.13380       3.26313       3.23267       3.04389       2.74869       2.69948       2.36819       2.16581       1.83891       1.46454       1.11733      0.841754      0.591729      0.404461      0.300187      0.176213      0.120386     0.0729038     0.0444301     0.0281586     0.0130395    0.00975537    0.00380366    0.00233265    0.00113914   0.000445767   0.000273981   8.02579e-05   4.06334e-05   1.61621e-05   4.57506e-06   2.02191e-06   5.02334e-07   1.44402e-07   4.06598e-08
  20  16 3224.3730    3.7230  1.2615 11.6440 -0.0068  0.0323   0.0768   0.0799    0.1479   0.0000   434.0911       2.93624       10.5380    -0.0550579       1.41278       1.26859       3.14054      -1.41334       3.61468      0.342732       1.50546     -0.827467     -0.354538       1.17771      0.277841     0.0594727     0.0510362      0.126813    -0.0996544     0.0342916     0.0415874     0.0206059    -0.0134246   -0.00364025  -0.000744387    0.00138445   0.000188082   0.000384864   9.66457e-06  -2.05198e-06  -2.58732e-05  -6.17668e-06   1.36807e-06   7.68494e-07  -3.44995e-08   7.18930e-08       2.33782       3.12707       3.31049       3.35646       3.46439       3.11538       3.04276       2.57481       2.15401       1.84759       1.42292       1.09570      0.878454      0.616688      0.460906      0.307400      0.208011      0.138523     0.0809698     0.0523354     0.0306473     0.0161608    0.00984257    0.00471869    0.00252094    0.00123448   0.000546926   0.000266660   9.79781e-05   4.49405e-05   1.69546e-05   5.55873e-06   2.08502e-06   6.36880e-07   1.63193e-07   4.61037e-08
  20  17 3367.9300    3.1624  1.7358 11.6517 -0.0036  0.0404   0.0582   0.0942    0.1095   0.0000   438.2175       2.18210       6.61716       3.42755      -1.18537      -6.47749       1.32512     0.0351894      -3.76864      -1.29089       3.12086      0.444437     -0.856442      0.600130      0.947824      0.301887    -0.0390411     -0.374800      0.128303     0.0219894   -0.00357794   -0.00986242     0.0186556   -0.00292394  -0.000616301  -0.000714082  -8.19024e-05   0.000159699   0.000112757   4.19765e-06  -2.07531e-05  -1.29874e-05  -3.17982e-06   1.67465e-07   1.60202e-08  -1.19312e-08       3.20528       4.11067       4.25289       4.54702       4.57455       4.26646       3.81241       3.25193       2.89348       2.34968       1.91510       1.41978       1.04877      0.808192      0.562701      0.407565      0.255764      0.168878     0.0970753     0.0646633     0.0387610     0.0220520     0.0118995    0.00595850    0.00316976    0.00148369   0.000687241   0.000299979   0.000126582   5.08131e-05   1.93839e-05   6.87822e-06   2.27636e-06   7.40713e-07   2.04590e-07   5.47528e-08
  20  18 3511.6211    2.6147  2.6142 11.1933 -0.0085  0.0468   0.0414   0.1231    0.0985   0.0000   438.9662     -0.960017       6.00493       1.59690       9.32967      0.539870      -1.21953       1.45805       2.42019     -0.305603       2.83506      0.160655      0.857830       1.17374     0.0601939      -1.34122      0.344674      0.147602    -0.0312319      0.118632      0.172508    -0.0411110    -0.0236036   -0.00513720    0.00236982   -0.00223396   0.000127232  -0.000183495  -1.39918e-05   7.06030e-05   2.51921e-06   2.89353e-05   2.77137e-06  -2.28427e-06  -3.39211e-07   9.75684e-08       3.54549       4.64988       5.08213       5.11699       5.15397       4.83888       4.30992       3.91545       3.23518       2.71251       2.21281       1.67063       1.33572      0.905311      0.654466      0.475796      0.301787      0.205453      0.126628     0.0765376     0.0472384     0.0257763     0.0137665    0.00757501    0.00371827    0.00188638   0.000880479   0.000379485   0.000166106   6.64018e-05   2.41692e-05   9.31188e-06   3.12479e-06   9.20766e-07   2.61253e-07   7.22149e-08
  20  19 3655.3687    2.0825  4.2228 10.6495 -0.0080  0.0636   0.0283   0.1660    0.0889   0.0000   442.0930       8.27248       28.0082      -2.30365      -2.64660      -6.57033       3.34485       7.16881      -6.89529      0.997921      0.164564       3.07636      -2.34698       1.11166      0.494263      0.542817     -0.140666     -0.215035     0.0192061    -0.0954682    -0.0130468     0.0218110     0.0131888   -0.00725564    0.00610035   -0.00156044   -0.00155894  -0.000355438  -0.000167014   1.93909e-05  -1.21373e-06  -1.64136e-05  -1.48955e-06   6.40692e-07   3.86760e-07  -1.54828e-07       4.78271       6.34041       7.07824       7.07111       7.12370       6.68305       6.11810       5.15956       4.53452       3.71386       3.03010       2.22321       1.81696       1.26104      0.899390      0.621296      0.427616      0.274121      0.171740      0.108626     0.0607760     0.0352865     0.0194348     0.0104114    0.00505304    0.00259516    0.00113896   0.000536086   0.000204724   9.26201e-05   3.47569e-05   1.29256e-05   4.15349e-06   1.32048e-06   3.60435e-07   9.49699e-08
  20  20 3799.0757    1.7660  5.4811 10.0841 -0.0071  0.0720   0.0206   0.1934    0.0806   0.0000   439.6593      -2.51182       12.5942       16.1352       6.18511      -9.17160       8.91564     -0.946406       11.4924       8.37476      0.612545      -3.66411      0.791738       2.74152     -0.820184       1.02204      0.903604      -1.16950     -0.364111      0.154045     0.0173801    -0.0387903    0.00190555    -0.0186185    0.00926723    0.00555061  -0.000948236   -0.00131961   2.20871e-05  -6.28076e-05   2.52056e-05   2.37033e-06  -8.92381e-06  -3.00520e-06   4.01229e-07  -8.07871e-08       5.46275       7.09536       7.86089       8.22741       8.15325       7.42716       6.91429       5.97857       5.19782       4.18309       3.47376       2.62908       1.94347       1.49710       1.05314      0.726560      0.487076      0.314182      0.199265      0.120457     0.0718318     0.0412755     0.0228374     0.0117460    0.00611417    0.00297504    0.00128682   0.000645960   0.000252296   0.000107547   4.03085e-05   1.41994e-05   4.74381e-06   1.47478e-06   4.24776e-07   1.06165e-07
  20  21 3942.9230    1.4112  7.5365  9.9170 -0.0053  0.0943   0.0163   0.2685    0.0607   0.0000   443.0384       1.03078       20.7403      -19.8637       1.42780      -17.5893      -9.15564       14.2809       1.42885       3.09382      -2.66220      0.263388       3.82755       2.94791     -0.627960     -0.466707     -0.198149      0.343350    -0.0114019      0.221401     0.0451777    -0.0258467    -0.0670174   -0.00368769   -0.00121870   -0.00445816   -0.00284317   0.000272235   -0.00100472   0.000221707   0.000102905  -4.01554e-05   2.48031e-06   2.65792e-06   2.38000e-07  -1.17375e-09       7.15370       9.43931       10.3892       10.8998       10.1209       9.96906       9.12683       7.88668       6.79097       5.53117       4.48187       3.43341       2.67370       1.91856       1.39197      0.946505      0.642025      0.413237      0.261060      0.158942     0.0921271     0.0526873     0.0291576     0.0152084    0.00783294    0.00377061    0.00179098   0.000797975   0.000343930   0.000137727   5.38704e-05   1.90429e-05   6.34806e-06   1.95421e-06   5.32871e-07   1.35907e-07
  20  23 4230.2569    0.9400 11.3998  9.6693 -0.0036  0.1510   0.0129   0.4323    0.0511   0.0000   442.1751      -8.38184       30.0628      -7.72054       25.6324      -23.7455      -9.69349       33.5773       3.47567      -3.18693   -0.00550050       4.56205       3.13570       4.47713       1.96674      -1.75540     -0.699352       1.23734     -0.371801     -0.482703      0.432825     0.0430364    -0.0310113     0.0282021    0.00808734    0.00637808  -0.000380426   -0.00190576  -0.000392031   5.48099e-05   0.000245463   1.27573e-05   3.06530e-06  -4.45020e-06   8.35469e-07   1.20084e-07       11.2164       14.7499       16.3979       16.8734       16.2106       15.7642       14.3407       12.6322       10.4251       8.94006       7.00466       5.54899       4.16970       3.13873       2.20483       1.55678       1.05537      0.691632      0.440945      0.271198      0.161663     0.0920196     0.0514593     0.0272986     0.0139592    0.00703653    0.00314531    0.00151349   0.000602869   0.000258609   9.55219e-05   3.39577e-05   1.11693e-05   3.34978e-06   9.13966e-07   2.29529e-07
  20  25 4517.7130    0.6354 16.5610  9.5224 -0.0056  0.2726   0.0086   0.7073    0.0343   0.0000   385.7230       14.8209      -22.1721      0.813263       38.6255       29.8511      -24.0861      -57.8422      -3.19467       10.6978       9.78505      -1.11613       8.37510       8.33981      -4.68084      -5.89054       3.05148     -0.181741      -1.21664    -0.0487186     -0.108575      0.172199      0.173944     0.0199606    -0.0899949    -0.0108890    0.00475951    0.00119502   -0.00111716  -0.000332425   0.000271842   2.08041e-05  -3.11870e-05  -2.75816e-06   2.24141e-06  -4.44310e-07       19.8146       26.4069       29.1224       29.7863       29.3306       27.5390       26.0420       22.3655       19.1574       16.1889       12.6787       10.1828       7.79075       5.58381       4.09698       2.83311       1.92223       1.26464      0.810239      0.497259      0.292634      0.169719     0.0943675     0.0506257     0.0258512     0.0127642    0.00604202    0.00270805    0.00115024   0.000459507   0.000174581   6.22962e-05   2.04546e-05   6.20652e-06   1.61769e-06   4.17273e-07
  21   7 1919.7975    0.4741  0.5000  8.9274 -0.0090  0.0272   0.0159   0.0582    0.0641   0.0000   436.3831      -2.06390       11.7443      -6.16728      -1.68294      -3.82921      0.663524      -2.46742     -0.254498     -0.702861     -0.243482     -0.752643      0.775430     -0.213212    -0.0254433      0.193956     0.0655551     0.0277417     0.0383077    -0.0619014     0.0302019   -0.00985162  -0.000867438   -0.00495361   -0.00123373   6.34967e-05   0.000515149  -0.000218026  -0.000145436   3.63806e-05  -7.34208e-06  -2.07283e-06   7.78276e-07  -1.87209e-07  -2.67523e-07   2.25357e-08       2.42904       3.23318       3.75976       3.95900       3.86309       3.59600       3.34572       2.58835       2.02874       1.76096       1.26813      0.888416      0.716008      0.535738      0.353779      0.270391      0.184176      0.108435     0.0712322     0.0460815     0.0281151     0.0161676    0.00941330    0.00496010    0.00270271    0.00116959   0.000660374   0.000305718   0.000122369   5.52034e-05   2.43583e-05   9.69488e-06   4.06601e-06   1.33426e-06   4.08281e-07   1.10365e-07
  21   8 2077.7341    0.7328  0.5384  9.1040  0.0038  0.0335   0.0245   0.0488    0.0841   0.0000   441.1619      -3.69454       15.3887       6.73497      -2.96685      -2.17503    -0.0498488      -2.59475      0.571714       2.86234      0.846830    -0.0829602     -0.758134     -0.101185     -0.154568      0.158305      0.283136     0.0320030      0.177595     0.0605550    -0.0363609   -0.00918500   -0.00841304   0.000756121    0.00223371    0.00122197  -0.000223971   0.000457644   0.000152843  -3.11875e-05  -7.63433e-05  -1.96537e-05   9.79924e-07  -1.05180e-06  -1.00987e-06   1.15083e-07       2.31900       2.98646       3.08917       3.15461       3.43009       2.69288       3.37619       2.18931       2.04698       1.71090       1.45614       1.20225      0.833007      0.673370      0.412630      0.287533      0.196228      0.171228      0.102982     0.0577596     0.0416235     0.0215983     0.0114784    0.00610936    0.00336380    0.00167410   0.000856405   0.000421576   0.000145855   7.89043e-05   4.18377e-05   1.28678e-05   4.68224e-06   1.60075e-06   4.99521e-07   1.33545e-07
  21   9 2231.8238    0.9835  0.8071  9.3592 -0.0012  0.0264   0.0250   0.0636    0.1249   0.0000   439.7271       5.56164       15.8860      -1.38691      -5.54693     -0.739799       2.99999       3.86252       1.71453      0.634319      0.712449      0.380051      0.117486      0.294162      0.550772      0.223874      0.138043      0.108521     -0.241101     0.0604793    0.00459759    -0.0160752    0.00644148    -0.0122245   -0.00500079   -0.00118671  -9.95234e-06   0.000229661  -0.000148163   5.99529e-05  -3.87221e-05   8.64916e-06   7.42113e-06  -1.27011e-06  -1.10962e-06   1.25213e-07       2.04300       2.57426       2.90152       2.67003       2.80022       2.48917       2.28380       2.22693       1.83422       1.65883       1.37745       1.05639      0.846584      0.563330      0.388199      0.285086      0.178134      0.121850     0.0829444     0.0457546     0.0306838     0.0181646    0.00921963    0.00531778    0.00271658    0.00140160   0.000719376   0.000322554   0.000141053   6.98462e-05   2.49834e-05   9.57469e-06   3.79005e-06   1.38732e-06   4.08074e-07   1.22463e-07
  21  10 2381.8624    1.3476  0.9633  9.8023 -0.0128  0.0272   0.0319   0.0679    0.1330   0.0000   435.6618      0.436843       15.9677       1.14731      -4.64016     -0.119189      0.721096       1.97811      -1.22792     -0.883602      -3.61622       2.23455       1.29546       1.00697     -0.608533     -0.163036     0.0870033     -0.160518     -0.141809    -0.0403154    -0.0367351     0.0165140    -0.0114854   -0.00431448    0.00276687   -0.00337074   0.000258702  -7.94929e-05   2.45140e-05  -3.14923e-05  -1.44512e-05  -1.86794e-05  -2.64777e-06  -2.56034e-06   1.71576e-07   1.88864e-07       2.05437       2.61646       2.89835       2.92046       3.11755       2.74282       2.55607       2.26357       1.80201       1.59719       1.34198      0.974749      0.749033      0.526457      0.419081      0.294342      0.187182      0.123802     0.0802271     0.0498142     0.0328840     0.0178385     0.0108460    0.00602989    0.00291549    0.00145853   0.000708498   0.000331262   0.000158724   6.52261e-05   2.74813e-05   1.08862e-05   3.67983e-06   1.32811e-06   4.42452e-07   1.25374e-07
  21  12 2676.1278    2.3751  0.8735 10.9942 -0.0105  0.0325   0.0585   0.0616    0.1939   0.0000   440.9150      -3.70070       11.2179       4.76950      -2.41491      0.243640      0.309034       1.26306      -1.53815      0.151358      0.914691     -0.657541      0.539234      0.372367     0.0293500      0.214360     0.0527648     -0.147274     0.0476089     0.0432975    -0.0632674    0.00743520    0.00776353   0.000202959    0.00401507   -0.00118737   -0.00148951   4.36329e-06   2.00667e-05  -6.14767e-05   1.83019e-05  -2.67543e-06   6.84164e-06  -7.42786e-07  -8.45969e-07  -4.23276e-08       2.16063       3.23738       3.21850       3.33626       3.73244       2.78133       3.20456       2.34874       2.39052       1.86991       1.52594       1.36273      0.843485      0.749518      0.436039      0.358671      0.245934      0.138191      0.111278     0.0520717     0.0444349     0.0218130     0.0132471    0.00715794    0.00318519    0.00206774   0.000848703   0.000460998   0.000201691   7.81544e-05   3.64996e-05   1.17212e-05   4.97841e-06   1.58398e-06   4.85455e-07   1.47334e-07
  21  13 2822.8825    3.0072  0.8901 11.2842 -0.0179  0.0260   0.0768   0.0635    0.2432   0.0000   437.7327      -1.50935       13.3019      -4.31208      -2.59666     -0.917843      -1.52742      -2.01904       4.17595     -0.188045      0.521333      -1.84029    -0.0549793     -0.116496     -0.119212     -0.313235     -0.396880     -0.364355   -0.00750976     0.0631754    -0.0238952    -0.0306403     0.0104067    0.00597868   -0.00103912   -0.00234248   0.000600637  -0.000191994   6.88958e-05   2.55515e-06   3.10463e-05   7.25116e-06  -3.88091e-06   1.09462e-06  -5.99135e-07  -1.24839e-07       1.98671       2.64922       2.78382       2.94354       2.95557       2.77534       2.54340       2.11794       1.89819       1.56201       1.23185      0.930293      0.735177      0.541810      0.400898      0.286757      0.190464      0.126391     0.0800137     0.0480083     0.0303265     0.0178710    0.00974941    0.00570770    0.00281340    0.00145576   0.000702393   0.000317239   0.000140382   6.04373e-05   2.60703e-05   9.78816e-06   3.74399e-06   1.39547e-06   4.26373e-07   1.27895e-07
  21  14 2968.8331    3.7359  0.8055 11.5688 -0.0070  0.0247   0.0921   0.0529    0.1553   0.0000   439.7633      0.378625       15.0127      -1.97222      -2.60927      -1.44522      -3.45488       4.40250      -1.97268      -1.00744      0.140794      0.543775      0.236896     0.0302181     -0.557998    -0.0854959    -0.0947023      0.200960    -0.0293223     0.0114151   -0.00369664   -0.00220107    -0.0288839    0.00141480   -0.00114854  -0.000511046   0.000469556   0.000317135  -2.35870e-05   4.54090e-05   1.16518e-05  -4.44310e-06  -3.10593e-07   1.86657e-06   1.54557e-07  -6.24308e-08       1.82397       2.42745       2.60263       2.73327       2.77704       2.46600       2.20657       2.04093       1.74809       1.46121       1.16219      0.861908      0.730416      0.492795      0.388187      0.250705      0.161187      0.118208     0.0732034     0.0489833     0.0256040     0.0157962    0.00941712    0.00557557    0.00288831    0.00146820   0.000704488   0.000328322   0.000156158   5.96524e-05   2.67862e-05   9.58543e-06   3.65834e-06   1.30798e-06   4.03467e-07   1.22398e-07
  21  16 3258.3957    3.5856  1.3605 11.4142 -0.0041  0.0334   0.0699   0.0773    0.1749   0.0000   438.9105       4.79648       11.1779       6.98950       1.13285       2.90326      -5.66343     -0.460475      -1.33213       1.93238     -0.443761       1.51018     0.0861050     -0.381111     -0.595325    -0.0824801      0.349361     0.0419914    -0.0965627   -0.00807540    -0.0188976    -0.0102063   -0.00350261  -0.000479854  -0.000660495   -0.00192313   0.000261427   0.000347545  -0.000253401  -5.72932e-05  -4.56189e-06  -2.55533e-06  -4.36147e-06   2.15018e-06   2.46790e-07  -1.83642e-07       2.29045       3.22585       3.39026       3.45216       3.58068       3.15398       3.06867       2.72738       2.27416       2.00963       1.51325       1.27924      0.939024      0.691159      0.530355      0.348203      0.244694      0.162426     0.0985102     0.0648859     0.0371290     0.0233099     0.0125013    0.00684609    0.00364615    0.00195632   0.000902316   0.000451526   0.000191371   8.93962e-05   3.39582e-05   1.42415e-05   4.82239e-06   1.78649e-06   5.56312e-07   1.76181e-07
  21  17 3402.8412    3.0547  1.8510 11.4924 -0.0114  0.0389   0.0538   0.0945    0.1017   0.0000   442.5361      0.517487       13.2340       4.37651       11.8556       5.10186       4.25474      -1.10329      0.491216       4.86442     -0.778311       1.59881      -1.52706     -0.705458      -1.07080     -0.373766      0.638967     -0.167733      0.157832     0.0630149     0.0580246    -0.0189291    -0.0129937   -0.00519265   -0.00261064  -0.000380985   0.000421981   0.000477170  -0.000570197   8.93013e-05   9.57321e-05  -1.92370e-05  -1.48345e-05   3.42745e-06   2.12384e-07  -2.02484e-07       3.02822       3.98495       4.45284       4.54088       4.68224       4.27702       3.76717       3.39629       2.80126       2.32936       1.83015       1.44024       1.07119      0.822739      0.582686      0.427607      0.285146      0.181109      0.122289     0.0744850     0.0452597     0.0275061     0.0152400    0.00858348    0.00450411    0.00223992    0.00109306   0.000548057   0.000225802   0.000106358   4.00470e-05   1.62156e-05   5.85976e-06   2.18725e-06   6.31291e-07   2.06598e-07
  21  18 3546.9848    2.4436  2.9805 11.1490 -0.0044  0.0500   0.0359   0.1323    0.0823   0.0000   450.8029      -3.35230       1.28240       5.65888       3.87635      0.434992      0.697431       2.96217     -0.592825      0.455324      -4.40023     -0.323855      0.490989      0.273695    -0.0279531     -0.298874     0.0374086    -0.0858497     0.0577762      0.141935     0.0762955   -0.00605389    -0.0263084    0.00552300   0.000935200  -0.000170590   -0.00333833  -2.56975e-05   0.000435281   8.73893e-05   6.49650e-05   1.68131e-05  -1.31429e-05  -2.29931e-06  -1.31477e-06   4.19240e-08       3.52650       4.82137       5.25570       5.32553       5.27690       4.97305       4.48622       4.16750       3.53472       3.04689       2.41206       1.93755       1.46796       1.08865      0.787830      0.553148      0.378708      0.246135      0.161179     0.0991034     0.0626448     0.0349823     0.0207989     0.0112516    0.00605804    0.00300376    0.00152203   0.000737275   0.000312673   0.000143224   5.66230e-05   2.28832e-05   8.36773e-06   2.97704e-06   9.43563e-07   2.84064e-07
  21  19 3691.4228    2.0146  4.5807 10.3623 -0.0064  0.0621   0.0239   0.1629    0.0827   0.0000   442.2745      -11.3832       6.46651       2.61676       3.88568       5.06223       1.29547      -9.71624     -0.505668      0.686201      -1.93949      -2.00830       1.10788     -0.420109      0.260552     -0.964249     -0.683064     -0.430148     0.0877522     0.0853811     0.0492837    -0.0148396   -0.00339823    0.00577766  -0.000854127    0.00571342    0.00394095   -0.00115172  -0.000823207  -9.41045e-05   0.000143477  -3.31808e-05  -1.81732e-05   2.28122e-06   1.60678e-06   3.18679e-09       4.55566       5.98302       6.62737       6.89717       6.85892       6.37484       5.75500       5.21106       4.46375       3.68421       3.03214       2.38914       1.80786       1.34299      0.966643      0.685330      0.468818      0.305100      0.204338      0.128220     0.0769560     0.0445747     0.0262598     0.0144818    0.00742137    0.00392528    0.00188528   0.000891888   0.000429691   0.000173842   7.25158e-05   2.85005e-05   1.02756e-05   3.66777e-06   1.14251e-06   3.51865e-07
  21  20 3835.3639    1.6788  6.5814  9.9721 -0.0024  0.0783   0.0180   0.2091    0.0683   0.0000   429.4934      -2.29058       8.22773      -13.4867       2.43155       5.21075      -3.20952      0.341934      0.594328     0.0990910       1.92045       4.46126      -5.00017    -0.0544577       1.35948      0.830936      0.277659     0.0951547      0.205061  -6.00634e-05     0.0804270     0.0620887     0.0191989    0.00951859    0.00436328   -0.00371899   -0.00193832   0.000987422  -0.000390850   0.000148944  -5.84142e-05   4.14041e-05   3.90452e-07  -2.28551e-06  -7.63339e-07   5.68147e-07       5.82333       7.36760       8.28159       8.46929       8.32509       8.00057       7.25464       6.60795       5.58783       4.66016       3.79214       3.00746       2.33625       1.71968       1.23142      0.889967      0.611403      0.399732      0.262796      0.162123     0.0997701     0.0594882     0.0335410     0.0179080    0.00973481    0.00509383    0.00247091    0.00116760   0.000535922   0.000230353   9.40090e-05   3.67016e-05   1.38952e-05   4.79522e-06   1.50443e-06   4.49696e-07
  21  21 3979.6511    1.3772  8.1893  9.8548 -0.0029  0.0958   0.0155   0.2741    0.0589   0.0000   426.7026      -2.18785       40.0650       9.82258      -15.0295     -0.361800       7.41876       4.34816      -1.08230       8.82418      0.906639      -3.05569       6.32641       1.08253      -2.00181      0.550766      0.678450      0.118119    -0.0634466     0.0998983     0.0119361     0.0981678     0.0497967    -0.0216227   -0.00995752  -0.000474688    0.00107897   -0.00106204   0.000620496   0.000501668  -9.39548e-05  -5.38116e-05   1.16179e-05  -1.01280e-05   4.88681e-07   5.18198e-07       7.03883       9.20909       10.4225       10.4698       10.4431       9.90382       9.08610       7.96790       6.90105       5.78449       4.68857       3.73775       2.81288       2.08822       1.54066       1.08040      0.728821      0.496880      0.316284      0.197677      0.122733     0.0718391     0.0410832     0.0225690     0.0115615    0.00632276    0.00294082    0.00138994   0.000665691   0.000275638   0.000116100   4.65812e-05   1.62030e-05   5.96872e-06   1.92255e-06   5.76117e-07
  21  22 4123.7798    1.1422  9.9834  9.7397 -0.0066  0.1198   0.0132   0.3356    0.0499   0.0000   436.8005       36.5595       12.9102      -14.8797      -8.77159       3.92004       11.6298       14.3522       15.0513       4.53339      -14.1928      -6.81831       6.16931      -2.35928      -1.96951       1.73993      0.341310      -1.70858      0.880143      0.645353     0.0561992    -0.0793654     0.0638667     0.0211286     0.0378406     0.0111064  -0.000781530   -0.00103541  -2.87777e-05  -3.71234e-05   0.000410640  -1.12838e-05  -4.40310e-05  -7.61500e-07  -2.22155e-06   1.54797e-08       8.64533       11.1339       12.4916       12.7903       12.8224       12.2731       10.9283       10.0077       8.52484       7.05218       5.77003       4.57355       3.50441       2.68083       1.90458       1.34181      0.933660      0.634646      0.407833      0.258336      0.156159     0.0913430     0.0523203     0.0291003     0.0157615    0.00798358    0.00401081    0.00189977   0.000841006   0.000370118   0.000152828   5.93951e-05   2.18907e-05   7.51550e-06   2.38541e-06   7.35091e-07
  22   9 2259.9708    1.0436  0.7475  9.6306 -0.0034  0.0250   0.0261   0.0548    0.1013   0.0000   437.5784      -6.66115       18.0283       2.78925      -1.77470      0.619578      -2.02087       1.04708      0.411962      -2.17855      -1.02562    -0.0984790       1.07684     -0.694846      0.317222    -0.0471591      0.256268     -0.321031     0.0450649     0.0242856     0.0472309    -0.0314869     0.0204925   -0.00444777   -0.00263519    0.00317985   0.000310861  -0.000983489  -0.000616996   0.000167740   2.86274e-05  -6.95848e-06  -5.26880e-06  -6.20968e-06   4.25553e-09   3.88628e-07       1.80748       2.33689       2.38381       2.52244       2.48548       2.56396       2.34964       1.99184       1.71412       1.40169       1.14597      0.936598      0.724666      0.538143      0.407861      0.302041      0.207381      0.139600     0.0966082     0.0591286     0.0372787     0.0220672     0.0133163    0.00697425    0.00409683    0.00196391    0.00103723   0.000498270   0.000240949   0.000111128   4.70954e-05   2.04623e-05   7.77158e-06   2.93457e-06   1.14006e-06   3.69763e-07
  22  10 2410.7549    1.4445  0.9786 10.1845 -0.0196  0.0290   0.0346   0.0667    0.1468   0.0000   439.4341       1.58551       14.3861      -5.67683      -5.37577       1.15715      0.192014       1.64335      -1.48512      -2.03530      -1.54716      0.400023     -0.923776      0.207680     -0.344452     -0.279174      0.115497     0.0295694     0.0760826    -0.0364851     0.0189586     0.0133300    -0.0206787     0.0135859     0.0103567   -0.00564398   -0.00161167  -0.000434372   0.000640738  -0.000140188  -0.000103785   4.44336e-05   9.73376e-06  -1.89491e-06  -5.50347e-07   1.44895e-07       1.98303       2.89225       2.94655       3.08563       3.18788       3.01104       2.70849       2.43260       2.03770       1.68117       1.48379       1.05251      0.934437      0.603183      0.500062      0.337958      0.237174      0.162128      0.105045     0.0660212     0.0433609     0.0248405     0.0147023    0.00897158    0.00437185    0.00252410    0.00126476   0.000588193   0.000287395   0.000141908   5.56031e-05   2.42149e-05   1.03495e-05   3.71253e-06   1.27691e-06   4.78569e-07
  22  12 2707.0724    2.4951  0.8621 11.1861 -0.0099  0.0259   0.0600   0.0577    0.1533   0.0000   436.1768      -4.95445       14.3411     -0.262752      -3.36050      -1.22125     -0.604672      -2.74058       2.10672       1.04037      -1.06288      0.889175     -0.267106      -1.07490     -0.208720    -0.0170964     0.0694348      0.139892     -0.149248     -0.103827   0.000360335     0.0519554    0.00776233   -0.00400057  -0.000464146    0.00218016  -0.000803940   0.000301962   0.000171159  -0.000101002   1.32162e-05  -3.18163e-05   5.83724e-06  -1.72662e-06  -1.17043e-06   2.31374e-07       1.97986       2.52605       2.91947       2.97526       2.95678       2.72011       2.56411       2.26927       1.83711       1.65414       1.23764       1.02011      0.788544      0.621244      0.419644      0.318962      0.214450      0.152752     0.0903186     0.0598620     0.0391929     0.0219016     0.0127432    0.00753625    0.00383616    0.00216818    0.00104304   0.000565344   0.000270263   0.000117071   4.91052e-05   2.22726e-05   8.81888e-06   3.76041e-06   1.14250e-06   4.56127e-07
  22  13 2854.6280    3.1701  0.8649 11.3381 -0.0078  0.0260   0.0734   0.0578    0.2446   0.0000   439.4842      -3.70471       12.1039       1.11595       5.61634       2.52438       2.18969      0.485727      -4.25481      0.610230     -0.515382     0.0400217     -0.825546      0.312594      0.166074     -0.192153     -0.263434    0.00738026    -0.0675385    -0.0589710     0.0845558    0.00892158    -0.0230973    0.00206152   -0.00234723   -0.00143993    0.00182931   0.000415570  -0.000186605   5.97415e-05   1.60713e-06   2.97344e-05  -2.08237e-06  -3.84908e-06  -2.12998e-07  -3.86547e-07       1.99355       2.66584       2.65122       2.75834       2.70360       2.48526       2.27768       2.13634       2.03798       1.72013       1.44049       1.12490      0.885666      0.654614      0.464047      0.341516      0.218572      0.156927     0.0940852     0.0636076     0.0378680     0.0230758     0.0139058    0.00744289    0.00448106    0.00205967    0.00124806   0.000515771   0.000266437   0.000119965   4.93546e-05   2.09571e-05   8.59478e-06   2.94489e-06   1.13188e-06   3.60096e-07
  22  14 3001.3128    3.6660  0.8654 11.9726 -0.0083  0.0286   0.0880   0.0582    0.1464   0.0000   440.2424     -0.681997       16.9466      -1.18348      -3.17740       1.54942      0.800099      -5.21313     -0.736949       3.30155      -1.34640      -2.18595    0.00945569      0.670338    -0.0678511      0.213121     -0.195495    -0.0140038     0.0248380     0.0729821    0.00236448    0.00414045    0.00950829    -0.0187299    0.00110925    0.00539596   -0.00261986   -0.00124124   0.000121998   0.000314902  -0.000112869  -4.10164e-07   7.13018e-06  -1.25450e-06   1.47085e-06   1.39411e-07       2.34980       2.59764       2.64383       3.27379       3.57347       3.00718       2.41962       2.29409       2.19190       1.83510       1.33820      0.964518      0.883968      0.700464      0.493046      0.298472      0.202101      0.163631      0.113676     0.0724094     0.0417483     0.0231410     0.0137736    0.00883041    0.00521284    0.00302190    0.00155437   0.000718500   0.000317731   0.000129244   5.43981e-05   2.14198e-05   8.35520e-06   3.13109e-06   1.05290e-06   3.59510e-07
  22  15 3146.9291    3.8639  1.1351 12.0777 -0.0055  0.0285   0.0817   0.0753    0.1490   0.0000   439.3573      -7.09747       14.8462       5.99384      0.602352      -1.55402       3.58184       1.55416      -3.08541     -0.535433      -1.45120       2.09565     -0.601059     -0.664886     -0.199539     0.0259997     -0.301018    -0.0488542     0.0385730    -0.0427377    -0.0482517     0.0259637    0.00150462    -0.0186230    0.00113045   -0.00117060   -0.00196774  -0.000368386   0.000282523   6.23825e-05  -8.28268e-05  -1.35548e-05   3.75058e-06   4.30201e-06  -1.49068e-06  -7.75257e-08       2.05473       2.68508       2.85758       3.02427       2.92762       2.76434       2.57959       2.20712       2.00316       1.78947       1.45230       1.15296      0.864375      0.641302      0.484720      0.332763      0.242706      0.146041     0.0994531     0.0646809     0.0393293     0.0250456     0.0146308    0.00855828    0.00463626    0.00239837    0.00123502   0.000581941   0.000281940   0.000132086   5.54704e-05   2.37004e-05   9.38776e-06   3.65341e-06   1.35315e-06   4.39861e-07
  22  16 3292.0776    3.6112  1.3114 11.6163 -0.0116  0.0335   0.0722   0.0711    0.1694   0.0000   436.0752      -5.72392       10.7257       4.21999      -5.39505      -3.65229       8.68762     -0.786147      -5.97279      -2.14052       2.89182       1.01991      0.877897      0.857187     -0.204504     -0.247239      0.284422      0.133640     0.0143672     0.0522915     0.0132156     0.0139150     0.0251734    0.00983110   -0.00613382    0.00194940    0.00258074   3.44806e-05   0.000178094   0.000165704   4.48039e-05  -1.06619e-05  -1.15716e-05   2.16271e-06   2.16918e-06  -5.05878e-07       2.20625       3.20292       3.18497       3.55318       3.20289       3.28505       2.83763       2.83464       2.22503       2.04091       1.56395       1.29356      0.984451      0.757022      0.535645      0.389505      0.263779      0.179482      0.116691     0.0759673     0.0457974     0.0270619     0.0164515    0.00901485    0.00520524    0.00279978    0.00138681   0.000721718   0.000353126   0.000142983   7.49707e-05   2.72920e-05   1.13646e-05   4.45038e-06   1.53791e-06   4.97150e-07
  22  17 3437.1206    2.9429  2.0324 11.3404  0.0005  0.0400   0.0453   0.0936    0.0905   0.0000   439.2068      -1.18291       8.07231       4.22527       1.78659       2.95033      -3.03818      0.544618      -2.17700       2.14898       3.99054      0.651075     -0.619165      0.980157     -0.916359     -0.339536     -0.444164    -0.0648082     0.0575268     -0.124136     0.0461328     0.0151316    0.00638519    -0.0168158  -0.000278224    0.00415624   9.47383e-05   0.000956930  -2.20095e-05  -6.26201e-05  -6.73134e-06   8.57595e-06  -1.07092e-05  -4.11551e-06   9.24221e-07   2.98744e-07       2.77192       3.72645       4.18195       4.08257       4.11808       3.87115       3.56779       3.27450       2.80209       2.45281       2.01549       1.62208       1.26748      0.916004      0.686513      0.471222      0.341882      0.219418      0.151707     0.0952102     0.0592934     0.0364232     0.0210815     0.0117249    0.00647878    0.00343143    0.00174045   0.000890432   0.000408788   0.000195210   8.32739e-05   3.62384e-05   1.38159e-05   5.63889e-06   1.92852e-06   6.74427e-07
  22  18 3581.9850    2.3480  3.4958 10.7491 -0.0021  0.0506   0.0297   0.1317    0.0790   0.0000   441.0212      -3.53020       9.60615      -4.73545       3.31666       2.72737       2.32131       5.10046       1.11990      -5.26932      -2.35212     -0.359698       1.12238       1.43297     -0.848204     -0.507160      0.480413      0.206943     0.0321764     -0.103028    0.00813242      0.113884     0.0339373    -0.0126755   -0.00584757    0.00404383    0.00237893  -0.000454085   0.000645388   0.000427218   6.77321e-06  -5.80237e-05  -2.64925e-05   8.86066e-06   1.73223e-06  -1.05112e-06       3.57254       4.67534       5.20209       5.25365       5.29795       5.04384       4.60750       4.27750       3.58900       3.06623       2.45228       2.00990       1.54352       1.16682      0.878599      0.627279      0.437468      0.297086      0.191919      0.126395     0.0760004     0.0464149     0.0277027     0.0153324    0.00846867    0.00455806    0.00234835    0.00114207   0.000553287   0.000256679   0.000113333   4.65349e-05   1.87231e-05   7.16513e-06   2.49360e-06   8.47392e-07
  22  19 3726.6741    1.9272  4.7601 10.4465 -0.0073  0.0622   0.0229   0.1675    0.0748   0.0000   436.0824       1.19723       10.1616       4.39587       5.56661      -3.79762       3.59592       8.62630      -2.43465      -5.66392      0.338727       2.05622      -2.50255     -0.811403       1.93533    -0.0167317     0.0619720     -0.414452     0.0537062     0.0367621    -0.0838788    -0.0236207    0.00847139     0.0418083   -0.00149588    0.00606528    0.00322191   -0.00151177  -0.000985832   0.000529377   3.74551e-05  -6.80815e-05  -6.62716e-05   1.27888e-06  -1.23207e-06  -6.09299e-07       4.49970       5.71622       6.55545       6.57245       6.74521       6.49820       5.86541       5.19487       4.46402       3.72649       3.10386       2.42568       1.90147       1.43479       1.05975      0.769696      0.531286      0.366535      0.239110      0.153173     0.0973313     0.0590870     0.0341681     0.0198648     0.0107077    0.00568841    0.00291857    0.00143105   0.000689091   0.000308889   0.000138522   5.75709e-05   2.38002e-05   8.87771e-06   3.16228e-06   1.09718e-06
  22  20 3871.4265    1.5402  6.2255 10.1377 -0.0014  0.0761   0.0174   0.2134    0.0612   0.0000   440.6391      -12.5780       16.2422       22.2152      -9.99805      -5.54524       7.45258      0.370625       7.69715       1.27231      -1.69357       1.13713       1.09924      -3.75341      -2.34600       2.58254     -0.322482     -0.523404     -0.252759     -0.121837   -0.00372585     0.0650870    -0.0371962    0.00977679   -0.00302848    -0.0145353  -0.000595660   0.000727903  -0.000819013   0.000391040   0.000160372  -7.41275e-06  -4.17536e-05  -9.54203e-06  -2.08491e-06  -1.94593e-06       5.33424       6.91804       7.67094       7.78187       7.78701       7.58838       7.06303       6.22095       5.46687       4.56452       3.72521       2.98473       2.34285       1.80900       1.32375      0.961336      0.669742      0.458247      0.301417      0.198794      0.119140     0.0728665     0.0424576     0.0243112     0.0135694    0.00716034    0.00371345    0.00182572   0.000886498   0.000403646   0.000179178   7.43021e-05   3.01568e-05   1.14673e-05   4.07583e-06   1.35670e-06
  22  21 4016.2487    1.2826  8.6207  9.8744 -0.0005  0.1002   0.0143   0.2850    0.0525   0.0000   443.7426      -11.0888       13.9015       3.06019       4.90502       12.4418      -8.70474      -1.76432       2.97277       12.6010      -6.55565      -7.17299    -0.0980281      -2.66778      0.196262     -0.645953      -1.17689     -0.841898      0.150432     -0.269087     0.0412888      0.115471    -0.0528880   -0.00120687     0.0306601    -0.0251421    -0.0126666    0.00336158    0.00179798  -0.000678182  -0.000362379  -6.72826e-05   4.07575e-05   3.87542e-06  -6.81966e-06   7.22211e-07       6.89127       9.03219       10.0727       10.2014       10.4197       9.83223       9.13385       8.16786       7.08481       6.09096       4.86238       3.96935       3.08218       2.31428       1.75508       1.24198      0.875868      0.593153      0.397115      0.254751      0.159232     0.0970969     0.0569414     0.0327095     0.0182778    0.00979742    0.00489368    0.00252067    0.00119206   0.000532180   0.000245366   0.000100679   4.04019e-05   1.54836e-05   5.33819e-06   1.84580e-06
  22  22 4160.5614    1.0321 10.3580  9.8040 -0.0049  0.1312   0.0130   0.3656    0.0478   0.0000   439.7600       12.0930      -1.90573      -13.4075      -9.07858     -0.577519       3.72401      -16.1867      -5.75155       4.64364       2.87117      -2.25373       5.01577       1.39179      -5.70589      -1.01867       3.43777    -0.0741303     -0.547575     0.0559599     -0.120750    -0.0354788      0.179204   -0.00179689    -0.0211444    0.00417091     0.0123317  -0.000506745   8.17396e-06    0.00106888  -6.18552e-05  -0.000120861   0.000120943   6.21680e-06   1.00371e-05  -2.10827e-06       8.90868       11.5883       13.4185       13.3025       13.5881       12.8204       11.8787       10.9593       9.13582       7.81716       6.46429       5.08475       3.96310       3.06435       2.28625       1.63829       1.15676      0.787927      0.518166      0.334513      0.211094      0.126169     0.0765005     0.0432328     0.0241387     0.0130744    0.00664615    0.00335447    0.00163897   0.000726424   0.000340382   0.000136965   5.71063e-05   2.15183e-05   7.19277e-06   2.45476e-06
  22  23 4305.4622    0.8263 12.0716  9.7933 -0.0112  0.1677   0.0120   0.4764    0.0430   0.0000   432.2333       13.5395       4.17962       1.12477       33.8807       9.68916       3.87075     -0.126029       14.7878       1.19115      -3.16064       3.55966      -10.4724      -6.15490      0.958414      0.645206      -2.77282      -2.42224     -0.394483      0.558534      0.123846     -0.151195     -0.110437    -0.0227073    0.00966607     0.0112514     0.0132966   -0.00470410  -0.000311514   3.68436e-05   0.000709087  -0.000139381   0.000108061   4.65659e-05  -3.18434e-06  -1.22533e-06       11.3801       14.8632       16.7974       17.2419       17.1883       16.2064       15.1047       13.7217       11.6568       10.0907       8.30756       6.68790       5.21713       3.92716       2.86170       2.10630       1.48136      0.997059      0.662967      0.433635      0.276495      0.164601     0.0996225     0.0570950     0.0319011     0.0167284    0.00884059    0.00436061    0.00216768   0.000985198   0.000433263   0.000179748   7.33378e-05   2.74385e-05   9.44129e-06   3.13709e-06
  23   7 1969.6013    0.5602  0.5241  8.9285 -0.0112  0.0222   0.0178   0.0489    0.0696   0.0000   438.5741      -3.90902       15.5262      -1.77379      -3.22036      -1.68806     -0.727951      0.601399       1.27916     -0.545001      -1.28811   -0.00908748     -0.799214     -0.958075      0.271249      0.269095      0.366959    -0.0521222     0.0326017   -0.00198467   -0.00672724    -0.0255549     0.0159713   -0.00336014   -0.00348377   -0.00127206   0.000395396  -0.000736311  -0.000123847  -0.000209264  -8.54996e-05  -4.90290e-05   5.26140e-06  -3.08290e-06   1.41526e-06  -1.73119e-07       1.60908       1.92674       2.09176       2.47662       2.35671       1.93413       1.94289       1.93701       1.69878       1.20432       1.13620       1.00834      0.710354      0.530591      0.395580      0.319196      0.214422      0.132494     0.0933014     0.0642688     0.0422787     0.0234502     0.0140509    0.00824661    0.00548286    0.00296127    0.00117799   0.000746204   0.000374909   0.000214139   9.62566e-05   4.52895e-05   1.98237e-05   7.03665e-06   2.56387e-06   9.87890e-07
  23   8 2131.0495    0.7911  0.8092  9.1312 -0.0013  0.0258   0.0193   0.0616    0.0979   0.0000   434.2955       2.75505       20.7384       2.98861      -2.09377     -0.862700      0.152625       2.45489      -1.88977     -0.661926      0.746812     0.0478033     -0.507002     -0.596795   -0.00683172      0.719706      0.147072     0.0866776    -0.0929304    -0.0546895     0.0437491     0.0643491   -0.00848931    -0.0143571   -0.00269184  -0.000365131   5.58439e-05  -0.000309984  -0.000447700   0.000275962   0.000249022  -2.59669e-05  -7.91097e-06  -4.69152e-07   1.60898e-06   1.89278e-06       1.70987       2.15639       2.39918       2.48512       2.42988       2.45451       2.28402       1.86997       1.76202       1.51062       1.11219       1.04448      0.785819      0.565065      0.434635      0.320568      0.212488      0.150176      0.108267     0.0671187     0.0430231     0.0277010     0.0161926    0.00935264    0.00530694    0.00292877    0.00154248   0.000803580   0.000397685   0.000189759   8.97453e-05   3.94884e-05   1.70719e-05   6.96585e-06   2.45953e-06   1.00651e-06
  23   9 2287.4151    1.1546  0.9395  9.3213 -0.0100  0.0264   0.0253   0.0602    0.1483   0.0000   436.0653      -2.72467       12.3581       3.31840      -2.17851       1.65063     -0.952353       2.24815       2.68924       1.50023     0.0598482      -1.85934      -1.15311     -0.879974     -0.451698      0.250200      0.117014    -0.0590531     -0.125659     0.0781917     0.0121375    -0.0286617     0.0223178    0.00405782   -0.00275706    0.00355704   0.000640819   5.18787e-05  -0.000768558   0.000257847   6.71322e-05   4.24652e-05  -1.61516e-05   3.25213e-06  -4.43780e-07   1.63712e-06       1.95127       2.38318       2.69562       2.91929       2.77273       2.67317       2.51396       2.26426       1.90712       1.63598       1.27042       1.02994      0.823511      0.617193      0.467513      0.356867      0.248224      0.160254      0.110425     0.0769814     0.0471841     0.0265308     0.0161662     0.0100994    0.00561728    0.00318686    0.00164277   0.000825353   0.000402432   0.000205081   9.92528e-05   4.38250e-05   1.71321e-05   6.88080e-06   2.83817e-06   1.08751e-06
  23  10 2439.1361    1.5089  1.0344 10.0913 -0.0129  0.0293   0.0341   0.0696    0.1628   0.0000   438.8559       1.31040       12.4781       4.07789      -1.83694      -4.41524      -6.54954      -1.32832       1.69634       1.83963      0.775839      0.678943     -0.801500     -0.614865    -0.0878131     -0.286584    -0.0652860     0.0572502     -0.108236     0.0312298     0.0325057    -0.0126046    0.00708835   -0.00246611    -0.0130933   -0.00246708  -0.000870885  -0.000351819  -0.000749554  -0.000193199  -7.91230e-05  -1.65373e-05   2.20571e-05   8.07290e-06  -5.84537e-06  -2.15564e-06       2.13900       2.49113       2.68456       2.99646       3.02119       2.75801       2.65034       2.49079       2.04742       1.65311       1.52096       1.12977      0.919298      0.700159      0.552996      0.371484      0.247450      0.183441      0.135753     0.0875750     0.0543569     0.0329075     0.0192145     0.0116090    0.00634274    0.00376381    0.00203982    0.00105659   0.000485176   0.000235850   0.000108188   5.17064e-05   2.13943e-05   8.66398e-06   3.35579e-06   1.13260e-06
  23  11 2588.6334    2.1669  0.9293 10.3961 -0.0062  0.0241   0.0481   0.0602    0.1587   0.0000   436.7812      -5.28926       7.99173     -0.684777      -3.18307      -1.70764      -1.99108     -0.460079      0.468168      -1.01386     -0.909721      -2.39339       1.69850      0.906762     0.0373439     -0.241771     0.0780392     0.0957137     0.0189508     -0.136501     0.0337446     0.0192647   -0.00235719    -0.0184221    0.00835011  -0.000738918    0.00148673   0.000431973   8.79055e-05   0.000300284  -9.36085e-05   2.39400e-05   9.99553e-07   4.02490e-06  -1.83891e-06  -1.49057e-06       1.66949       2.20584       2.43807       2.51612       2.55592       2.38050       2.23831       1.93620       1.69244       1.43542       1.18348       1.00491      0.758471      0.585723      0.407828      0.302351      0.203159      0.148474      0.103893     0.0623300     0.0436539     0.0267262     0.0157658    0.00951106    0.00490852    0.00283787    0.00148598   0.000807119   0.000381457   0.000180123   9.03711e-05   3.51130e-05   1.69955e-05   6.78562e-06   2.52377e-06   9.05538e-07
  23  13 2885.9722    3.3787  0.9875 10.8591 -0.0082  0.0269   0.0715   0.0615    0.4423   0.0000   440.0253       1.84290       11.7275       2.18108      -4.25301      -3.36724     -0.302135     -0.190070      -1.86228      0.354355     -0.802704     0.0722336     -0.287506     -0.464443      0.181528      0.488663     -0.122505     0.0762519    -0.0965746     -0.119057     0.0107184    -0.0122208    0.00559532    -0.0149444   -0.00674723   -0.00233337    0.00287260   8.31039e-05  -6.29368e-05  -3.73022e-05  -5.91157e-05   1.54498e-05   1.40572e-05   2.45486e-06   9.81035e-07  -1.66346e-06       1.82823       2.58302       2.81394       2.92320       2.83089       2.62690       2.60464       2.15417       1.95589       1.63940       1.36243       1.07480      0.872446      0.630304      0.483825      0.337982      0.241889      0.164876      0.112202     0.0731273     0.0459381     0.0285657     0.0168601    0.00989128    0.00561964    0.00305980    0.00162087   0.000829584   0.000418173   0.000202847   9.02165e-05   4.30722e-05   1.74684e-05   7.72148e-06   2.78159e-06   1.09293e-06
  23  14 3033.3570    3.8139  0.8036 12.3334 -0.0100  0.0285   0.0901   0.0540    0.1429   0.0000   440.4050      -1.10255       10.8668       2.98992       4.78298       2.27686      0.395519      -3.53286     -0.859519     -0.234757      -2.17258      0.233066      0.167105      0.197160     -0.350965     -0.812776     0.0299443     0.0793467    0.00919335     0.0617578    -0.0232310     0.0166337    -0.0113006    0.00860820   -0.00786303   -0.00170633  -0.000508063  -0.000627023   1.99849e-05  -0.000119879  -7.54933e-05   4.55207e-05   2.70270e-05  -7.73792e-06  -2.15197e-06   2.77733e-06       1.65098       2.65340       2.59776       2.97049       2.73686       2.68320       2.51029       2.12352       1.98439       1.50814       1.37141       1.03090      0.880146      0.619296      0.490770      0.360855      0.242540      0.192290      0.108807     0.0904453     0.0472701     0.0352517     0.0198831     0.0112705    0.00705516    0.00317321    0.00214797   0.000816453   0.000569320   0.000192511   0.000127830   4.03917e-05   2.34664e-05   7.29716e-06   3.15667e-06   1.12778e-06
  23  15 3179.5932    3.6002  1.1231 12.0919 -0.0118  0.0348   0.0748   0.0699    0.1329   0.0000   440.2297      0.417325       9.75175       2.69211      0.464914       1.32782      -4.03394      -6.86238      -1.53855    -0.0808126      0.626755      0.845100     -0.720592     -0.761603      0.526519      0.715352     -0.225271    -0.0304764    -0.0232638     0.0827796     -0.112760    -0.0596526     0.0287186   -0.00149182    -0.0115288   -0.00360632    0.00474001  -0.000140617  -0.000582874  -6.79210e-05   0.000167625   6.00840e-06   1.59998e-05   1.31610e-06   2.02680e-06  -3.63587e-07       1.93880       3.21739       3.02053       3.53444       3.37011       3.21521       3.12035       2.56644       2.40002       1.72248       1.66304       1.18993       1.03015      0.747487      0.547226      0.409978      0.267903      0.208127      0.131230     0.0960167     0.0588097     0.0372418     0.0225579     0.0118489    0.00802357    0.00359646    0.00242736   0.000923190   0.000640057   0.000233277   0.000133047   5.18640e-05   2.34197e-05   9.11950e-06   3.32622e-06   1.23734e-06
  23  16 3325.4299    3.3753  1.6250 11.5145  0.0021  0.0337   0.0588   0.0834    0.1181   0.0000   439.2349      -1.66834       13.1275       8.81193      -6.62249       1.19593       4.39636     -0.654689      -1.08181     -0.583630       1.26719      -1.61893       2.65659     -0.506246   0.000995063      0.438141     -0.459412     0.0709094   -0.00222559    -0.0266244      0.216909   -0.00560713    -0.0435831     0.0245547    0.00243145   -0.00555331    0.00195707  -0.000114347   0.000610914   0.000363324  -1.94892e-05  -1.57173e-05  -2.00979e-05  -2.34138e-08  -2.33561e-06   1.12445e-06       2.25170       2.91596       3.23516       3.32797       3.24131       3.20999       2.92584       2.58352       2.35617       2.03180       1.66679       1.36817       1.06567      0.775306      0.612852      0.447899      0.314778      0.215162      0.136950     0.0928101     0.0574994     0.0368464     0.0224658     0.0132589    0.00758910    0.00416668    0.00218846    0.00111631   0.000562342   0.000262825   0.000128312   5.39756e-05   2.52514e-05   9.23308e-06   3.82048e-06   1.37310e-06
  23  17 3471.1406    2.7892  2.3533 11.2206  0.0000  0.0399   0.0396   0.1031    0.0781   0.0000   438.8127      -2.77897       10.5752      0.472868       6.48227       5.19716      -5.38281      -2.62663       1.91869       1.57272       1.79571      0.410611      -1.38600      0.223236      0.259368      0.487557     -0.917137      0.119039      0.364945      0.107458   -0.00184742     0.0476664     0.0815756   -0.00529691   -0.00320967   -0.00943500    0.00323620  -0.000563940   0.000375928  -0.000166518  -6.45860e-05   1.52200e-06  -3.09376e-06  -5.81101e-07   1.09784e-06   2.59432e-06       2.59992       3.46871       3.77366       3.89202       4.03716       3.77165       3.51079       3.16402       2.78987       2.30617       1.94935       1.59098       1.26672      0.941039      0.723864      0.513329      0.366587      0.258569      0.170260      0.116932     0.0733639     0.0450016     0.0278476     0.0159631    0.00913301    0.00511170    0.00267285    0.00138933   0.000693445   0.000335540   0.000155028   7.02787e-05   2.91716e-05   1.17776e-05   4.43436e-06   1.63760e-06
  23  18 3616.4922    2.2699  3.8025 10.8151 -0.0059  0.0536   0.0282   0.1415    0.0697   0.0000   440.6286       3.88990       20.5215     0.0618653       2.92624      -6.21254      0.798794       2.35087      0.950468      -2.17223      -2.24331      -3.96040      0.739514       1.96669      -1.61573      0.578088    -0.0706147      0.383305     -0.111086      0.356323      0.160053    -0.0994866    -0.0216190     0.0112981    0.00225557   -0.00812298    0.00793826   -0.00255558   0.000967444   0.000342984  -0.000232906   0.000136128   8.69538e-05  -2.08111e-05  -8.89710e-06   7.10886e-07       3.61574       4.59637       5.39650       5.31863       5.38580       5.12809       4.82105       4.34656       3.80198       3.16956       2.74333       2.19296       1.68082       1.33109      0.982904      0.699391      0.497409      0.343987      0.238086      0.154241     0.0950864     0.0627697     0.0368243     0.0212296     0.0120416    0.00668720    0.00357282    0.00189906   0.000922379   0.000441133   0.000208237   9.23586e-05   4.17362e-05   1.67669e-05   6.27518e-06   2.33387e-06
  23  19 3761.8602    1.8658  5.2618 10.3205 -0.0062  0.0658   0.0214   0.1754    0.0719   0.0000   442.2728      -2.99202       12.0874       2.92984       8.62242       3.92614     -0.274226      -3.78210      -2.99263      0.304420       5.24459      -6.59861      -1.44758       1.14057       2.51796      -1.33064      -1.14830     -0.292101      0.121041     -0.102243      0.100523    -0.0378301    0.00759449     0.0312907    -0.0267659    0.00156982   -0.00316776  -0.000508401    0.00154350  -0.000385689   0.000337140   1.26703e-05   0.000120021  -3.58592e-05  -6.86528e-06   3.28093e-06       4.39219       5.97624       6.48242       6.92544       6.85812       6.62395       6.02970       5.41184       4.80133       3.86788       3.31615       2.65067       2.07527       1.60913       1.19355      0.866887      0.625361      0.430217      0.289064      0.190928      0.121902     0.0754491     0.0459212     0.0270939     0.0150335    0.00843171    0.00446113    0.00236177    0.00114094   0.000561129   0.000263417   0.000113649   4.95883e-05   1.98489e-05   7.50128e-06   2.74913e-06
  23  20 3907.1350    1.5132  7.3867  9.9356 -0.0013  0.0841   0.0160   0.2300    0.0617   0.0000   438.5680      0.765147       8.57082       3.23181      -6.66959      -8.13186       1.13142       4.89315       10.5929       5.38016       5.54788      0.432020       3.32452      -4.24177      0.788993     -0.583367    -0.0400969     0.0769115      0.150042      0.468630     0.0660071    -0.0190441     0.0145414     0.0109654     0.0372228   -0.00382398   -0.00192417   0.000930191   0.000530297  -0.000124141  -0.000227024   5.34851e-05  -2.74502e-05   4.13434e-05   1.54412e-05   1.40453e-06       5.55048       7.38349       8.25633       8.41405       8.58516       8.14440       7.61100       6.88110       5.96070       5.12648       4.19763       3.32861       2.63439       2.10883       1.54052       1.13527      0.809602      0.563680      0.376049      0.251065      0.159645     0.0978176     0.0590519     0.0350530     0.0201278     0.0111413    0.00599264    0.00312335    0.00152752   0.000742966   0.000350189   0.000148998   6.58697e-05   2.70272e-05   1.02605e-05   3.78988e-06
  23  21 4052.3112    1.1852  9.2502  9.9578 -0.0051  0.1096   0.0139   0.3077    0.0479   0.0000   443.5715      -6.09810      0.144834       19.9490      -10.7109      -25.4461       5.80994      -5.96553      -12.4857       11.5768      -10.8524       6.85932     0.0316273      0.138773       2.37605       1.18420      -1.69684      -1.37284     -0.103198      0.179569     -0.202576     -0.139640     0.0137450    -0.0329762    -0.0716895     0.0182273    0.00898933    0.00258869  -0.000539638  -0.000207132   0.000184184  -0.000135606   2.81691e-05  -1.19370e-06  -2.78958e-05  -1.92393e-07       7.30112       9.43526       10.6947       10.8771       10.9832       10.4120       9.90296       8.63914       7.83928       6.62638       5.45041       4.46489       3.47588       2.71453       2.03009       1.47025       1.04538      0.738029      0.497678      0.324095      0.213086      0.130105     0.0787906     0.0470896     0.0264366     0.0152204    0.00786416    0.00420257    0.00210245   0.000997495   0.000477848   0.000203167   9.18981e-05   3.59822e-05   1.40553e-05   5.07682e-06
  23  22 4197.2792    0.9905 10.5269  9.8114 -0.0040  0.1297   0.0127   0.3753    0.0463   0.0000   422.7828      -20.5944       27.5911      -4.62196      -6.03130      -5.89720       8.39415       7.99184       5.60253     -0.473742      -3.65570      -5.28667       9.46073      -2.34256     -0.920952       1.19408     -0.469128     -0.663716       1.26498      0.467745      0.150337      0.136296     0.0631516    0.00623349    -0.0377066     0.0199295    0.00824795    -0.0133679   -0.00277934   4.03015e-05   0.000313216   4.84567e-05  -3.51184e-05   8.05278e-05  -6.57026e-06  -8.14128e-06       8.51215       11.0986       12.7018       12.8773       13.0399       12.5832       11.3861       10.5026       9.19051       7.70994       6.59016       5.18804       4.14354       3.17434       2.41624       1.75393       1.24018      0.870981      0.589335      0.393025      0.248863      0.156074     0.0954165     0.0557627     0.0324596     0.0179631    0.00979223    0.00496523    0.00256012    0.00121559   0.000568262   0.000258250   0.000109637   4.47660e-05   1.63829e-05   6.04863e-06
  23  24 4487.8102    0.6005 13.6031  9.7304 -0.0005  0.2294   0.0106   0.6208    0.0368   0.0000   446.7884       33.9463       49.4899      -45.1439       20.4676      -49.6095       35.1271       29.0203       18.5714      -13.7292      -18.6878       11.7856       1.54893      -1.67428      0.272850      0.458878      -1.63104       2.98798      -1.16536     -0.982936      0.262103     -0.275080      0.147998      0.191096     -0.157695    -0.0379398    0.00758170     0.0159255   -0.00546067   -0.00276224  -0.000700562  -0.000550946   0.000166351  -9.74140e-05   3.71030e-05  -5.66523e-06       14.8805       19.1511       22.0801       22.6654       23.1155       21.5897       20.4551       18.4304       15.9869       13.6865       11.5039       9.28214       7.35853       5.65310       4.29774       3.15121       2.24577       1.58312       1.07461      0.721467      0.469341      0.292931      0.180068      0.106919     0.0632205     0.0347165     0.0193887    0.00979090    0.00518505    0.00246493    0.00117701   0.000525889   0.000222654   9.01484e-05   3.26927e-05   1.18025e-05
  24   6 1826.2909    0.4195  0.3665  8.8711 -0.0061  0.0197   0.0146   0.0386    0.0500   0.0000   439.0701    -0.0136226       19.8774       1.81848      -4.28500      0.964255      -1.88483      -1.64387       1.37004     -0.116445      0.410299     -0.725204      0.161276      0.272938      0.223614     -0.209785     -0.417929    -0.0737577     -0.103689     0.0212799    -0.0185691     0.0185316   -0.00213059  -0.000797072  -1.17207e-06  -0.000795088  -0.000922192  -3.40062e-05   0.000113619   0.000199515   4.00687e-05   1.51634e-05   1.14018e-05  -1.83358e-06  -2.34992e-06  -3.84531e-07       1.14225       1.57940       1.69672       1.86598       1.66622       1.86208       1.59503       1.53149       1.20535       1.15795      0.909960      0.747243      0.612730      0.464206      0.352653      0.245923      0.186244      0.120089     0.0936850     0.0587580     0.0401981     0.0246977     0.0145340    0.00886810    0.00511295    0.00273390    0.00163566   0.000833853   0.000456437   0.000219312   0.000102482   5.21310e-05   2.49225e-05   8.63479e-06   4.47064e-06   1.87140e-06
  24   7 1993.4767    0.6068  0.6287  8.9705 -0.0088  0.0244   0.0168   0.0521    0.0737   0.0000   436.8815    -0.0973186       16.7719      -1.03622     -0.239674      0.947645    -0.0787091      0.659815      -1.57229    -0.0334666     -0.126627       1.02368     0.0316583     -0.692485     -0.283297      0.273234     -0.550754     -0.305997     0.0610989     0.0905811    -0.0356634    -0.0534667     0.0291642    0.00953867   -0.00202288   -0.00415500   -0.00262945   0.000822798   0.000698538  -0.000486783  -0.000400187  -0.000167558   1.38117e-05   1.95688e-05   2.07780e-06  -4.73985e-07       1.52091       1.96935       2.28409       2.22647       2.41763       2.34839       1.98609       2.03509       1.55266       1.33672       1.18213      0.883938      0.770199      0.584254      0.416287      0.344676      0.232082      0.167656      0.118258     0.0772153     0.0518981     0.0330629     0.0205938     0.0118750    0.00680645    0.00434681    0.00207665    0.00113580   0.000593991   0.000316054   0.000150151   6.60846e-05   3.12181e-05   1.35297e-05   5.76038e-06   1.96465e-06
  24   8 2156.7164    0.8565  0.8678  9.2173 -0.0065  0.0283   0.0201   0.0597    0.0982   0.0000   437.5280      -3.49361       13.8100      -1.21121      0.316801       1.70613      -2.26337      -1.96921     -0.439038      -1.44547     -0.479353      0.685929       1.30227      0.946242     -0.170813      0.134206      0.272984     -0.175853     -0.133238     -0.110293     0.0413928   -0.00521015    -0.0187872     0.0130695   -0.00623818    0.00450457    0.00227310    0.00100430   0.000619530   0.000602272   0.000217409   1.95245e-05   3.15355e-05  -2.43124e-06  -4.05160e-06   1.40811e-06       1.76397       2.55796       2.67093       2.97044       2.94985       2.58325       2.72776       2.22932       2.10736       1.51990       1.47028       1.05656      0.849046      0.675352      0.518615      0.395217      0.261661      0.193601      0.138902     0.0873909     0.0529820     0.0354159     0.0210062     0.0135275    0.00702819    0.00423820    0.00234651    0.00136289   0.000684312   0.000316185   0.000164879   7.26921e-05   3.46195e-05   1.50083e-05   6.79416e-06   2.52453e-06
  24   9 2314.2199    1.1610  0.9223  9.8217 -0.0025  0.0280   0.0265   0.0600    0.1052   0.0000   443.5056      -1.64229       12.1995       3.22092       1.18130     -0.373786      -4.35213      -1.36633       2.55247       1.40124      0.528299     0.0742683     -0.368668      -1.08777     0.0552436      0.544730     -0.735770      0.279195     0.0997185      0.128331   0.000774148    -0.0680427    -0.0208096     0.0179303   -0.00416408    0.00455152    0.00243336  -0.000983257   0.000534299   0.000816511   0.000137996  -3.54774e-06  -3.04165e-05  -1.82690e-05  -2.04119e-06   5.32746e-06       1.67436       2.37740       2.65923       2.72460       2.82064       2.59264       2.51189       2.14954       1.96897       1.66916       1.37458       1.14632      0.866771      0.705419      0.530615      0.367665      0.299228      0.185264      0.136819     0.0875360     0.0586973     0.0363421     0.0224595     0.0143932    0.00772256    0.00480804    0.00254668    0.00135986   0.000750266   0.000341823   0.000181156   7.75738e-05   3.85924e-05   1.51366e-05   6.32073e-06   2.52478e-06
  24  10 2466.9550    1.6677  1.0391 10.0479 -0.0052  0.0289   0.0346   0.0631    0.1731   0.0000   439.4526      -4.19095       9.95069       3.77275      -1.15644       1.10482       2.04498     -0.720314      -1.87346     -0.776415      0.194710      0.575738      0.600630   -0.00698970     -0.662177      0.145406     -0.281690     -0.150238     0.0372613   -0.00413915    -0.0573532    -0.0203103    -0.0400805     0.0196538  -0.000313942    0.00159405   0.000127888   0.000399493   0.000135762  -0.000707075  -0.000167464   9.50602e-05  -3.96647e-05  -1.03101e-05  -1.94493e-06  -9.50024e-07       2.00180       2.56139       2.85508       3.06279       3.10931       2.96931       2.54093       2.39184       2.18422       1.82541       1.46778       1.08565      0.909707      0.737890      0.560950      0.412280      0.287266      0.201128      0.139072     0.0979870     0.0600164     0.0380625     0.0219208     0.0135626    0.00795268    0.00502389    0.00268744    0.00153244   0.000785490   0.000377610   0.000187554   8.62137e-05   3.47344e-05   1.62099e-05   6.24500e-06   2.44738e-06
  24  11 2617.6074    2.1698  1.0094 10.5122 -0.0009  0.0266   0.0459   0.0620    0.1825   0.0000   437.9434      -1.41654       13.8811      -1.24397      -2.85388      -1.01425      0.201656      0.157606      -1.30519       2.46669       2.20687      -1.93344     -0.947516      0.293547      0.520452      0.173119     -0.315453     0.0216958      0.111993     0.0551630    0.00313963    -0.0217039    0.00346921   -0.00145415   -0.00919494   -0.00411155    0.00268130  -0.000951494    0.00110378   0.000161186  -8.36414e-05   0.000139063  -3.24192e-06   2.41775e-06   1.56592e-06   8.68092e-07       1.69006       2.28711       2.52592       2.68960       2.65447       2.66686       2.33413       2.08421       2.01318       1.49645       1.30463       1.05455      0.825687      0.663398      0.487844      0.346502      0.257788      0.191814      0.121249     0.0831583     0.0542333     0.0336666     0.0220353     0.0128611    0.00716152    0.00416626    0.00226518    0.00120527   0.000676070   0.000327468   0.000159531   7.56844e-05   3.07770e-05   1.45008e-05   5.36230e-06   2.24211e-06
  24  12 2767.6012    2.7652  0.9680 10.7260 -0.0023  0.0262   0.0580   0.0562    0.1847   0.0000   439.5281      -3.54375       10.7940      -1.58455      -4.83257       2.72666       1.03268      -3.30727       2.98916       1.86311       1.82343     -0.145462     -0.769208       1.15371      0.826913      0.294724      0.167932     0.0188006      0.142885     0.0639184    -0.0625046    -0.0184039     0.0570222   -0.00371429    0.00132809   -0.00268073   -0.00209818  -0.000688620   2.90682e-05   0.000492378   1.10699e-05   6.54959e-05  -2.07181e-05   4.52840e-06  -5.21989e-06   2.80797e-07       1.89416       2.60157       2.82062       2.99671       2.86776       2.71268       2.45692       2.28122       2.06201       1.72690       1.44577       1.10314      0.941850      0.694498      0.529119      0.374112      0.266827      0.186081      0.124690     0.0839849     0.0515879     0.0335338     0.0199900     0.0126909    0.00660500    0.00395645    0.00224383    0.00116627   0.000644946   0.000316527   0.000151218   6.93741e-05   3.20031e-05   1.32735e-05   5.28111e-06   2.20751e-06
  24  13 2916.8630    3.5360  0.8356 11.2333 -0.0058  0.0210   0.0786   0.0534    0.2158   0.0000   436.2220      0.791387       12.9616       2.82852      -1.47635      -4.06571     -0.550433       1.09502     -0.935548      -1.51147      0.302424      0.520131     0.0785861     -0.598277     -0.111885     -0.101033    -0.0681508     -0.205712     -0.233134     0.0843644     0.0245437    -0.0658230   -0.00153056    0.00417816   0.000455877   -0.00482646   -0.00181510  -0.000515370  -0.000810526   0.000210013   7.38875e-05   2.75225e-05  -1.06449e-05  -2.95387e-06   1.22490e-05  -2.43517e-06       1.48559       1.97650       2.08479       2.18466       2.16450       2.10840       1.96473       1.83975       1.60518       1.30514       1.04320      0.856398      0.681122      0.536255      0.408423      0.319415      0.223575      0.157134      0.108727     0.0703792     0.0460850     0.0278977     0.0168781    0.00983851    0.00583373    0.00329590    0.00178651   0.000967354   0.000496342   0.000246887   0.000123371   5.82945e-05   2.55305e-05   1.10942e-05   4.42863e-06   1.68312e-06
  24  14 3064.9565    3.9146  0.9742 11.5287 -0.0054  0.0259   0.0858   0.0635    0.2876   0.0000   436.8960       2.86261       11.4682       3.34640      -4.26328      0.666379     -0.105509      -3.84756       2.77525       3.42859     -0.666226      -1.17308     -0.393038     -0.596834     -0.426928     -0.406734      0.184066    -0.0314297    -0.0849602    -0.0388715     0.0345081    -0.0337753    -0.0396753    0.00289994    0.00905664   -0.00353460   0.000754194    0.00188418   2.15098e-05  -0.000281272  -0.000158423   2.67354e-05  -9.37318e-06   6.66886e-06   1.47624e-07   2.30011e-07       1.77672       2.47072       2.66186       2.63729       2.56965       2.31286       2.27158       2.06379       1.89768       1.69938       1.47411       1.24405      0.940767      0.734160      0.518950      0.381789      0.266840      0.172298      0.128365     0.0753715     0.0533647     0.0312993     0.0215303     0.0122085    0.00732536    0.00389219    0.00226035    0.00119303   0.000584523   0.000320859   0.000138595   6.81533e-05   3.34594e-05   1.32261e-05   5.48492e-06   2.25153e-06
  24  15 3211.8660    3.7775  1.2815 11.4992 -0.0066  0.0291   0.0709   0.0709    0.2478   0.0000   437.5166      0.130957       13.4461      -1.77319      -4.56955      0.602952      0.735331      -1.53850      0.113537       1.63239     -0.428133       1.95690      0.886918     -0.776618     -0.950270    -0.0874754      0.148061      0.132682     0.0177176     -0.169618    0.00711339    -0.0412905     0.0542336    -0.0165383   -0.00482855   0.000459824    0.00151678    0.00230248  -0.000129527   5.65566e-05  -3.24190e-05  -0.000130514   2.69676e-05  -1.09294e-05  -3.54663e-06   1.68985e-06       2.01398       2.60034       2.93814       3.13220       3.03843       2.90623       2.84362       2.45953       2.02520       1.79987       1.55287       1.21911      0.947813      0.761285      0.579050      0.385934      0.300393      0.213774      0.142632     0.0916168     0.0639910     0.0425006     0.0252940     0.0144446    0.00897925    0.00541996    0.00260276    0.00137021   0.000729365   0.000399884   0.000177074   7.93752e-05   3.63513e-05   1.67763e-05   7.66711e-06   3.10821e-06
  24  16 3358.4032    3.3264  1.7180 11.4251 -0.0010  0.0333   0.0542   0.0852    0.1079   0.0000   440.3877      -1.46183       14.0730       2.67424     -0.925982     -0.300740      -5.07416       2.53997     -0.356519      -2.35111       1.50666     -0.286305      0.213665    -0.0557121     -0.488703     -0.282618      0.253093    -0.0760138     0.0300625     0.0122738    -0.0132887     0.0930559   -0.00368670    -0.0153495    -0.0174451  -0.000553152   -0.00385188    0.00326591  -0.000394217  -0.000305866   0.000251377   2.81877e-05   1.93555e-05  -1.84733e-05  -9.59437e-06   5.62545e-06       2.06645       2.79761       3.04879       3.17032       3.23937       3.02183       2.89141       2.63218       2.27393       1.99537       1.59476       1.37463       1.03042      0.823206      0.619678      0.487702      0.348446      0.239509      0.167498      0.108326     0.0700096     0.0452208     0.0278418     0.0175078    0.00967947    0.00607633    0.00298023    0.00179069   0.000855636   0.000452730   0.000215199   0.000103425   4.57536e-05   2.06629e-05   7.68439e-06   3.09817e-06
  24  17 3504.7270    2.6297  2.7980 11.0588 -0.0013  0.0435   0.0341   0.1100    0.0732   0.0000   443.5331      0.255273    -0.0221749       5.59528      -1.60230       7.41952       2.37342      -6.95953      -3.01950       2.40115       1.27320      -3.54014      0.776020      0.767587      -1.02894     -0.116293      0.115998     -0.328607      0.373615      0.176673    -0.0737708     0.0474329     0.0709725   -0.00782224    0.00324264    0.00619392    0.00396243    0.00186689  -0.000747422  -0.000533102  -0.000302788   6.52524e-05   3.41234e-05  -2.09386e-05  -8.00727e-06  -4.26942e-06       2.87173       3.80148       4.16153       4.23244       4.35838       4.06141       3.78824       3.51664       3.14179       2.66442       2.19183       1.88131       1.43716       1.14232      0.833267      0.637150      0.451150      0.319728      0.213105      0.142621     0.0958205     0.0586093     0.0368668     0.0219276     0.0128458    0.00746299    0.00395863    0.00212680    0.00110422   0.000561756   0.000274481   0.000131516   5.65183e-05   2.53149e-05   9.59025e-06   3.89925e-06
  24  18 3650.7882    2.1454  4.2108 10.4606 -0.0021  0.0551   0.0241   0.1427    0.0714   0.0000   434.4655      0.890740       17.3263       10.6824       2.13137     -0.678996     -0.732355      -1.43463      -4.08373       7.26196       3.27249       3.08590      -2.71651      0.856342       1.80719     -0.665014     -0.640066      0.106511     0.0200453      0.181564     0.0654329    -0.0592757    -0.0468740    -0.0360567    -0.0208462   -0.00866108     0.0101654    0.00187407   -0.00149109  -0.000207477  -0.000102704   0.000476397   0.000112125  -3.37181e-05  -6.79595e-06   7.70098e-06       3.51351       4.64192       5.28868       5.38084       5.43630       5.40904       4.70668       4.43576       3.87973       3.28799       2.81803       2.27906       1.77807       1.40723       1.02961      0.789916      0.556498      0.394777      0.261735      0.184817      0.115844     0.0753733     0.0465363     0.0275779     0.0168426    0.00934977    0.00510134    0.00278744    0.00141852   0.000686270   0.000350996   0.000162701   7.33997e-05   3.09282e-05   1.28729e-05   4.94768e-06
  24  19 3796.4955    1.7143  5.8104 10.3336 -0.0046  0.0690   0.0191   0.1931    0.0599   0.0000   439.0600       15.4870       7.84880      -3.65829      -8.04967      -1.71167       11.3527       3.03255      -6.47955      -4.78698       4.79067       1.27823     -0.227549      0.904203       2.72891     -0.822887     -0.670502      0.323910      0.585256     -0.542164    -0.0461152      0.134056    -0.0837235     0.0871918     0.0134668    -0.0134995    0.00441508    0.00621738    0.00115652   -0.00109198  -0.000180938   0.000439696  -4.30650e-05  -3.70538e-05   2.89066e-06   1.95820e-06       4.44412       5.75507       6.40147       6.66913       6.74888       6.45320       5.99723       5.39683       4.88454       4.27512       3.46644       2.84074       2.26555       1.77479       1.35967       1.01658      0.711544      0.511719      0.350201      0.234460      0.153809     0.0972918     0.0599019     0.0361090     0.0215411     0.0124865    0.00702364    0.00363286    0.00196516   0.000964529   0.000471995   0.000213393   9.93629e-05   4.22142e-05   1.69357e-05   6.70623e-06
  24  20 3942.3830    1.4096  7.6578  9.9995 -0.0057  0.0854   0.0152   0.2433    0.0551   0.0000   440.9036       3.92286       27.2185      -3.99407      -16.1524      -12.9722       9.64806       9.33362      -6.96981       4.00354      -3.55091       3.04241      -5.63843     -0.213731     0.0533063     -0.491475     -0.529351       1.00453     -0.299638     -0.190824     -0.184073      0.174334     0.0589620    -0.0258687    -0.0156566     0.0300960   -0.00535434   -0.00163813    0.00402242  -0.000258665  -0.000230965  -9.40857e-05   9.59946e-05  -0.000113407   1.90841e-06   2.31000e-05       5.44336       6.95379       8.00892       8.14604       8.16319       7.98230       7.37101       6.77480       5.91419       5.12127       4.37650       3.48776       2.83135       2.22947       1.63822       1.23487      0.897360      0.625260      0.436316      0.296219      0.189560      0.123447     0.0765426     0.0463822     0.0267372     0.0156566    0.00842338    0.00465314    0.00238867    0.00122405   0.000591529   0.000273468   0.000128742   5.39182e-05   2.21210e-05   8.74860e-06
  24  21 4088.1511    1.1571  9.5553  9.9120 -0.0056  0.1088   0.0133   0.3113    0.0459   0.0000   434.6904      -1.91807       17.8524       13.2247      -13.0242      -11.9516       3.24766       9.68991       16.9463       14.3954      -7.85179       4.39577      0.292652      -5.27892       1.57688      0.223677      -1.63041      -2.50995      0.180603      0.745240     -0.245767     -0.253509    -0.0346833     0.0441307     0.0172116    -0.0177987    0.00285823    0.00675865  -0.000881675   -0.00206383  -0.000372713   0.000374562   0.000241564  -6.24388e-05   1.74068e-07   1.59581e-06       7.08313       9.01139       10.3780       10.6562       10.5759       10.0964       9.43034       8.59481       7.76975       6.69676       5.71150       4.66961       3.70685       2.87595       2.16311       1.59098       1.17134      0.803001      0.553904      0.372315      0.245733      0.156792     0.0974913     0.0583024     0.0352006     0.0202886     0.0110537    0.00596024    0.00308960    0.00158071   0.000766553   0.000365932   0.000161547   7.15003e-05   2.83006e-05   1.13231e-05
  24  22 4233.4961    0.9413 12.1360  9.7765 -0.0036  0.1511   0.0116   0.4205    0.0436   0.0000   438.0860       25.4127       29.1042       29.0719      -32.2734      -23.2007       24.8913       3.40654       2.38180       6.53671       6.67470     -0.259971      -2.47435      -4.63454       1.85033       2.89206      -2.65673     -0.711231     -0.141108     -0.528339      0.619155    -0.0313266      0.198207     -0.112571     0.0546013     0.0505852   -0.00249722    0.00476011    0.00231360   -0.00229667   0.000622777   0.000260400  -0.000106064  -0.000169919   1.44716e-05  -7.14308e-07       9.27024       12.3339       14.0487       14.2321       14.5113       14.0046       12.9278       11.9534       10.5176       9.14190       7.61078       6.25530       4.97085       3.92678       2.97732       2.20736       1.59854       1.13110      0.785036      0.529730      0.349558      0.222713      0.138942     0.0843234     0.0497281     0.0290652     0.0160933    0.00871044    0.00458044    0.00230179    0.00114231   0.000519075   0.000246640   0.000102219   4.09328e-05   1.60025e-05
  24  24 4524.2405    0.5619 14.6217  9.6522 -0.0142  0.2579   0.0088   0.6400    0.0335   0.0000   438.9695      -11.7557      -20.2079       17.2183       28.6070      -49.9228      -5.95369       28.6262      -16.5050      -33.4376      -8.67884      0.506376      -14.8743      -4.74961       5.03833     -0.727769      -1.28672      -3.64120      0.974747      0.226756      0.397260     -0.286799     -0.175296      0.136122     -0.250491    0.00217803     0.0265451    0.00336547   -0.00957709    0.00734414    0.00241230  -7.33005e-05   0.000658091  -0.000398536  -0.000161237   4.57822e-05       15.9775       21.4065       23.6911       24.8914       24.8122       24.1978       22.2031       20.3812       18.1169       15.7503       13.1873       10.8697       8.66750       6.80716       5.14457       3.80956       2.76690       1.95158       1.37731      0.909737      0.612107      0.388914      0.247374      0.147754     0.0896276     0.0511836     0.0287573     0.0157455    0.00831600    0.00416604    0.00207933   0.000966061   0.000433796   0.000189443   7.25403e-05   2.85023e-05
  25   6 1847.8639    0.4418  0.3791  8.8985 -0.0073  0.0177   0.0163   0.0394    0.0500   0.0000   439.4197      -2.45569       19.1266       4.16113      -4.21453      -3.64808     -0.982745    -0.0762663       1.18041       1.29028     -0.443008      0.746079      0.531863     -0.310029      0.253017      0.122946      0.104308     0.0125110   -0.00361835     0.0253538     0.0806089    0.00531504    -0.0344818  -6.69550e-05   -0.00986559    0.00326345    0.00368031  -0.000137586    0.00142967   3.73750e-05  -7.84237e-05  -4.60340e-05   5.65138e-05   1.87896e-05  -1.74305e-06  -2.82148e-06       1.25799       1.38669       1.54009       1.65670       1.86654       1.74689       1.48440       1.36431       1.35924       1.12320      0.846852      0.723935      0.626954      0.501190      0.372912      0.239657      0.201593      0.155773      0.106051     0.0666594     0.0432648     0.0292357     0.0201240     0.0126958    0.00737123    0.00385517    0.00208528    0.00124406   0.000774876   0.000392109   0.000193285   9.49417e-05   4.35385e-05   1.71476e-05   7.18852e-06   2.86718e-06
  25   8 2181.7097    0.9085  0.7174  9.3616 -0.0036  0.0330   0.0224   0.0495    0.0902   0.0000   437.7314       1.79836       18.7656      -1.70798       1.26621       2.92378      -1.74198     0.0226222      -1.21511     -0.376803       2.48118      -1.44679     -0.477118      0.636087    -0.0231177     -0.306825      0.488618     -0.131291     -0.141431     -0.100405    -0.0108468   -0.00517634    -0.0206394    -0.0115288     0.0144909     0.0179367   -0.00181384  -0.000329153  -0.000711595   0.000426656  -0.000339548   6.80562e-05   6.93169e-06  -2.75723e-06   7.67264e-06   2.75230e-06       2.02884       2.14535       2.32407       3.37915       2.74991       2.23635       2.42214       2.81003       2.02433       1.59742       1.58928       1.44866      0.911941      0.687421      0.660384      0.545616      0.308391      0.206111      0.173419      0.148546     0.0786677     0.0389845     0.0358441     0.0246479     0.0115145    0.00531643    0.00370832    0.00255396    0.00140844   0.000562514   0.000237731   0.000118530   7.27485e-05   4.21560e-05   2.21414e-05   8.31883e-06
  25   9 2340.4114    1.2806  0.9226  9.7476 -0.0039  0.0247   0.0279   0.0575    0.1183   0.0000   439.5641      -3.63509       16.2355      -4.87876      -4.97410      -3.68075       3.97004     -0.727440      -4.00150     -0.184742     -0.252624     -0.132809      -1.21979     -0.317520    -0.0552407     -0.814297      0.190944    -0.0895083     -0.242815    -0.0814004     0.0309893    -0.0127990    0.00197086     0.0156600   -0.00676345   -0.00541042   -0.00120334  -0.000503321    0.00217992   -0.00110882  -0.000421078   4.44648e-05  -3.13541e-05   1.36263e-05  -9.20495e-06   5.05348e-07       1.67250       2.10339       2.24480       2.42926       2.42965       2.39128       2.24099       2.03685       1.76753       1.46976       1.29435       1.04577      0.858487      0.656267      0.484890      0.378779      0.282724      0.200903      0.138915     0.0923951     0.0629309     0.0396303     0.0270727     0.0159641    0.00990363    0.00548807    0.00314446    0.00161849   0.000907331   0.000452958   0.000238450   0.000114938   5.44445e-05   2.52571e-05   1.04560e-05   4.68351e-06
  25  10 2494.2885    1.7566  1.0377 10.0105 -0.0004  0.0256   0.0349   0.0616    0.1588   0.0000   441.9565      -1.07997       17.0301      -2.71142      -1.95903       2.44867       1.81816      -1.70503      -3.06433      0.594602      0.265452       1.67952      0.272465      -1.36123      0.508068      0.188071      0.112739      0.151064     0.0239040     0.0335713    -0.0739451     0.0175159   -0.00797662     0.0194732   -0.00492024   -0.00255617   -0.00310868    0.00354249   0.000663017  -0.000697406  -0.000264127  -7.41233e-06   0.000147935  -1.30329e-07  -1.04940e-05  -4.56247e-06       1.64013       2.08960       2.27070       2.50472       2.48356       2.25379       2.17048       2.05049       1.77024       1.55937       1.33734       1.08193      0.880031      0.664868      0.529293      0.397573      0.293595      0.196146      0.143594     0.0967815     0.0678070     0.0387695     0.0258781     0.0166562    0.00990909    0.00559596    0.00302585    0.00198031    0.00100465   0.000509489   0.000241516   0.000121821   6.25165e-05   2.76760e-05   1.20272e-05   4.78155e-06
  25  11 2646.1755    2.1954  1.0350 10.8191 -0.0081  0.0269   0.0469   0.0639    0.1647   0.0000   439.8138      -2.54628       12.0295       2.46793      -3.97578      -3.97599       1.09745     -0.758993       1.16525      -2.19176      0.407638       2.34864      0.404690    -0.0414486      0.651099     -0.243852     -0.675515     -0.113762      0.132642    -0.0455167     0.0567161     0.0529255    0.00520474   -0.00201538    0.00526365    0.00796138    0.00109408    0.00231835   -0.00162317   -0.00153230   0.000163845   3.82023e-05   4.09758e-05  -1.09456e-05  -1.31958e-05   8.47276e-06       1.70580       2.28566       2.39631       2.55185       2.57259       2.45603       2.37070       2.12218       1.92429       1.64580       1.36835       1.12012      0.922975      0.688277      0.551451      0.416393      0.312408      0.225157      0.148799      0.104389     0.0662109     0.0442385     0.0278736     0.0168874     0.0102996    0.00615146    0.00329674    0.00188351   0.000997576   0.000499043   0.000275339   0.000123214   6.20072e-05   2.81657e-05   1.10630e-05   5.17693e-06
  25  12 2797.3066    2.9743  0.8375 11.4788 -0.0020  0.0224   0.0661   0.0555    0.1145   0.0000   438.9116     -0.994949       15.3053       3.58771      -2.00681      0.756656      -3.44721     -0.257393    -0.0105517      0.835593       2.86619      0.330585     -0.999432     0.0499497      0.945139     -0.347370     0.0715507    -0.0629959     0.0465741   -0.00651534   -0.00826366    0.00268516    -0.0203037   -0.00701546   -0.00450576   -0.00498731   -0.00368347  -0.000361548   -0.00108409  -3.27130e-05   7.46645e-05   3.03823e-05  -8.06413e-06   1.00627e-05  -8.28121e-06  -3.63032e-06       1.48440       1.94054       2.11909       2.25717       2.31347       2.14840       2.14087       1.84633       1.62719       1.38342       1.11947      0.966465      0.733524      0.580410      0.424987      0.342575      0.259467      0.182729      0.129303     0.0759173     0.0576762     0.0352955     0.0220787     0.0147995    0.00807470    0.00521409    0.00261657    0.00150627   0.000779457   0.000384169   0.000225419   0.000100945   5.44574e-05   2.09463e-05   1.02129e-05   3.84876e-06
  25  13 2947.3641    3.4881  0.8974 11.8081 -0.0089  0.0231   0.0775   0.0576    0.1248   0.0000   438.4078      0.540940       12.0431       3.94547      -2.10041      -1.80175       1.85782     -0.244180       3.20518     -0.730301     -0.427597     -0.988813      0.986247     -0.478087      0.542314      0.658376     0.0539974    -0.0611751      0.176882    -0.0637407     0.0170641    -0.0290797   -0.00637838    -0.0109323    0.00600518   -0.00333537    0.00132660   -0.00238109   0.000447608  -0.000309365  -0.000354353  -0.000192527   0.000112307   6.46669e-06   9.37151e-06  -6.82016e-06       1.48727       1.80585       2.04390       2.23881       2.12623       2.09567       1.97734       1.74176       1.57930       1.40419       1.10148      0.970242      0.784456      0.594138      0.439660      0.353860      0.252304      0.168041      0.124668     0.0828319     0.0564847     0.0369649     0.0229027     0.0137095    0.00830242    0.00509088    0.00298939    0.00154506   0.000791321   0.000439069   0.000225089   0.000113362   5.21659e-05   2.43714e-05   1.01682e-05   4.27461e-06
  25  14 3096.1007    3.9750  1.0549 11.8289 -0.0040  0.0259   0.0817   0.0649    0.2170   0.0000   441.8942     -0.724517       11.2677     0.0434498     -0.647480      -2.40081      -2.04309      -3.15668      0.875263       2.06404    0.00818021      -1.00721     -0.336461       1.02087     -0.125698      0.416915     0.0440873    -0.0970732     -0.171460     0.0435669     0.0603395    0.00936911    -0.0110476     0.0174026   -0.00117439    0.00280012    0.00366939   0.000252898  -0.000457839   0.000394034   1.35225e-05  -0.000103413  -1.39314e-05  -1.02962e-05  -1.93391e-05  -4.31365e-06       1.63742       2.20277       2.32689       2.50648       2.54247       2.29570       2.23347       2.02191       1.79129       1.61511       1.36134       1.10861      0.902518      0.708970      0.519441      0.399751      0.289611      0.198246      0.144053     0.0908041     0.0666935     0.0399772     0.0258301     0.0161193    0.00956379    0.00567536    0.00331083    0.00177305   0.000970805   0.000477785   0.000264630   0.000119821   5.91023e-05   2.74744e-05   1.04282e-05   4.85422e-06
  25  15 3243.7846    3.5886  1.3725 11.9250 -0.0041  0.0315   0.0669   0.0760    0.1531   0.0000   438.2491       1.86163       13.8230       1.61697      -1.61586       4.73924     -0.228814      -2.42981       1.25203       2.16494      0.833517      0.149840      0.719831      0.191195      0.763387      0.597276     -0.428420    0.00815883      0.287609     -0.182109     -0.109617     0.0233253     0.0217235   0.000352924     0.0171740    0.00665690   -0.00288847   -0.00250697   0.000221749   0.000176836   0.000357431   2.86509e-05   0.000111299   2.44870e-05  -3.35941e-06  -2.52847e-07       2.00739       2.60331       2.92624       3.15251       3.15356       3.04324       2.85146       2.50856       2.24918       1.84389       1.60761       1.32841      0.994327      0.769034      0.626525      0.468034      0.344165      0.247006      0.170279      0.117068     0.0744522     0.0492426     0.0307025     0.0201008     0.0118510    0.00694414    0.00386632    0.00218965    0.00119073   0.000603019   0.000290979   0.000143610   6.92109e-05   3.20243e-05   1.50243e-05   6.06035e-06
  25  16 3390.9577    3.0214  1.8278 11.8133  0.0017  0.0362   0.0491   0.0905    0.0850   0.0000   437.8809      -5.42466       11.4992       2.99303      -4.43912      -1.47823      0.978066      -2.60725       4.05816       2.24993     -0.559480     0.0639041   -0.00864754     -0.913918      0.752672     -0.668822     -0.579903     0.0154947     -0.260001      0.224700   -0.00923835     -0.121669    -0.0445970    -0.0421707   -0.00894623     0.0154234    0.00445624   -0.00231366    0.00142197   0.000539195  -0.000412277  -7.57321e-05  -0.000119050   1.02480e-05   4.91425e-06  -4.02768e-06       2.39347       3.07313       3.35884       3.60067       3.53301       3.08600       3.08686       2.88007       2.61561       2.27184       1.97130       1.65924       1.31967       1.03919      0.760459      0.582812      0.413124      0.293853      0.201820      0.135090     0.0904535     0.0574573     0.0375274     0.0229497     0.0137634    0.00805449    0.00460439    0.00254009    0.00137483   0.000726560   0.000372371   0.000178753   8.55069e-05   3.97722e-05   1.75754e-05   7.05562e-06
  25  17 3537.8983    2.5466  3.1071 11.0467 -0.0004  0.0444   0.0314   0.1180    0.0671   0.0000   439.5000      0.621107       16.1304       6.85121      0.847948       1.44078       14.3971      0.220143       1.80945       3.25347      0.600919      -3.82434       1.30327      0.503953       1.01759     -0.739103     -0.793436     -0.316145     0.0843388     -0.257519     -0.114507    -0.0718278    -0.0135577    -0.0507973     0.0162594    -0.0100056   -0.00908928    0.00305224    0.00109924   -0.00172128  -0.000361311   0.000270081   4.27559e-05  -2.01227e-05  -2.63936e-05  -9.11560e-06       2.79651       3.64362       4.15369       4.24303       4.33881       4.26207       3.79658       3.54962       3.18997       2.67247       2.29596       1.87723       1.52020       1.19699      0.903186      0.667421      0.506180      0.348978      0.251521      0.167895      0.107405     0.0732565     0.0459524     0.0283822     0.0174903    0.00968429    0.00565327    0.00310283    0.00167785   0.000887681   0.000439865   0.000220556   9.97915e-05   4.71102e-05   1.93156e-05   8.29848e-06
  25  18 3684.6310    1.9839  4.4844 10.5939 -0.0021  0.0565   0.0218   0.1513    0.0565   0.0000   433.5155       5.11486       8.29838     -0.698705      -1.46709       1.09594      -8.69625       1.75333      -6.83111       1.97854     -0.338038      0.609466       1.08739     -0.666426     -0.830324      0.526457       1.01820      0.456084     -0.313392     -0.847430     -0.203778      0.282253     0.0161772    -0.0423311    -0.0370432     0.0120192   -0.00152208    -0.0103022   -0.00200736    0.00107452   0.000719297   9.21720e-05  -0.000191707  -0.000139127   3.31707e-05   1.58945e-05       3.43090       4.60563       5.09611       5.29469       5.47242       5.23773       4.87599       4.40688       3.96328       3.35369       2.87243       2.35147       1.88335       1.51392       1.12478      0.868371      0.621586      0.444776      0.317417      0.215267      0.142834     0.0951374     0.0589522     0.0359711     0.0225586     0.0124334    0.00753172    0.00406103    0.00216756    0.00115639   0.000576860   0.000280467   0.000131810   6.12532e-05   2.51901e-05   1.08358e-05
  25  19 3831.1471    1.6493  6.4590 10.1178 -0.0026  0.0718   0.0170   0.1985    0.0594   0.0000   433.1363       6.63533       19.0760      -5.06441       2.93216      0.219373       3.48705      -3.81100       1.59183       1.67799      -2.01632      -3.83740       3.34148      -1.00873      0.688602    -0.0640043     -0.966075     -0.685497     -0.412993     -0.253816     0.0283360    -0.0818206     0.0416310     0.0801748    -0.0118885    -0.0197974    0.00156416    0.00872711  -0.000890978   -0.00205903   0.000474939   0.000736650   0.000145441  -4.39753e-05   2.57370e-06   5.12746e-06       4.41250       5.75786       6.47268       6.79523       7.01769       6.61247       6.18604       5.68929       5.01646       4.35973       3.58764       3.03432       2.43342       1.90347       1.47213       1.07882      0.809003      0.573453      0.401905      0.274694      0.186912      0.121128     0.0770126     0.0463909     0.0285968     0.0167370    0.00963897    0.00527506    0.00280905    0.00149153   0.000766636   0.000369581   0.000175119   7.99312e-05   3.37923e-05   1.42459e-05
  25  20 3977.3107    1.3640  8.3168  9.9089  0.0003  0.0880   0.0141   0.2575    0.0521   0.0000   433.1007      -2.39025       18.8181      -3.83222      -1.40660       7.01740       3.48348       3.17553      -3.94595       3.20094       3.73594     -0.650041      -2.31865       5.26687     -0.519681      -1.43820     0.0971845       1.15951     -0.399284     -0.385753      0.165387    -0.0676711    -0.0676330     0.0464678     0.0243975     0.0219278   -0.00346120    -0.0104915    0.00147649    0.00273241   0.000629955  -0.000329496   0.000150845  -0.000159387  -6.16042e-05  -5.76382e-06       5.41091       6.99278       7.92863       8.20883       8.41317       8.08854       7.52532       6.90055       6.16026       5.28615       4.50723       3.70579       2.99286       2.33202       1.84276       1.35532      0.981833      0.716501      0.494766      0.347644      0.232793      0.148172     0.0963415     0.0584656     0.0350631     0.0210895     0.0119415    0.00665557    0.00360055    0.00185060   0.000968742   0.000460490   0.000216101   0.000104370   4.15539e-05   1.87403e-05
  25  21 4123.6290    1.0424 10.3352  9.9380 -0.0026  0.1207   0.0129   0.3518    0.0426   0.0000   447.1757       2.62456       11.4350       9.00130      -10.4344      -4.18911      0.606246       21.2818       3.68337      0.979865       7.23871       8.94264       5.68942      -1.23507      -4.36088       2.81085       2.71796      0.454578     -0.313614      0.389845      0.404688     -0.466036     -0.110009      0.111903    -0.0996748     0.0189352    -0.0223250    0.00575296    0.00581197   -0.00352539  -0.000605306   0.000580958   0.000322646  -1.80118e-05  -6.76400e-05  -4.89073e-06       7.42809       9.57455       10.9706       11.4713       11.2149       11.0815       10.4546       9.43825       8.45216       7.33335       6.24770       5.10339       4.13159       3.31429       2.49122       1.89474       1.37933      0.994286      0.687652      0.483354      0.323270      0.210424      0.131409     0.0829873     0.0502176     0.0293835     0.0169088    0.00955770    0.00511859    0.00271117    0.00134495   0.000682975   0.000323944   0.000146044   6.10703e-05   2.58622e-05
  25  22 4269.5926    0.9087 13.2704  9.7431 -0.0027  0.1623   0.0100   0.4499    0.0378   0.0000   440.6275       14.6847       38.6724      -22.2557      -5.74438      -6.57492       28.2680       29.7338      -5.54789      -7.11407      -1.53963       3.58459       4.63734    -0.0964157      0.308740     -0.647323      -1.62138     0.0567264     -0.795789      -1.43514     -0.198617      0.204411     -0.160642     0.0870485     0.0601639    -0.0557897    -0.0320176     0.0300253    0.00103701    -0.0113484    0.00277723    0.00215149  -0.000521425  -0.000518926   0.000183306   5.17796e-05       9.69269       12.6519       14.4064       14.7304       15.2053       14.7018       13.9451       12.4463       11.3558       9.58181       8.30818       6.75116       5.45691       4.35708       3.34811       2.54280       1.83459       1.36671      0.944468      0.650618      0.436862      0.284829      0.183444      0.113994     0.0691575     0.0406540     0.0234149     0.0131019    0.00706999    0.00377543    0.00187138   0.000940940   0.000432025   0.000202531   8.20754e-05   3.56985e-05
  25  24 4560.7511    0.5961 17.6150  9.5028 -0.0030  0.2669   0.0080   0.6737    0.0306   0.0000   474.3797       31.9516       33.4107      -22.9710       40.9622      -17.9552      -36.9105       24.9545      -10.7200       12.5146       14.7232      -14.6596      -13.7486       18.1447       4.89669      -6.76002      0.878602       3.39006      -2.05781     -0.684321      0.184209     0.0908882    -0.0761762     -0.198299     -0.182404    -0.0921144     0.0541425   -0.00189700    -0.0298441     0.0102844    0.00244670   -0.00488418   0.000237209   0.000345601   3.38351e-05  -1.16760e-05       16.1912       20.7231       23.7242       24.6210       24.6802       24.5010       22.8991       20.8917       18.3844       16.2139       13.5322       11.2957       9.04940       7.24189       5.56636       4.21618       3.14268       2.24473       1.59629       1.10131      0.723824      0.482215      0.308004      0.194602      0.116761     0.0698973     0.0403062     0.0223156     0.0123556    0.00646002    0.00334789    0.00163832   0.000773148   0.000362740   0.000145207   6.24666e-05
  26   6 1868.9994    0.4524  0.4059  9.0030 -0.0110  0.0222   0.0151   0.0358    0.0508   0.0000   436.1650     -0.688483       17.2902      0.846950      -3.26916    -0.0713220      -3.44499      0.219098     -0.976283     -0.426382     -0.419766      0.381711     -0.451259     0.0317910      0.115688      0.409617      0.110801     0.0166727      0.102370     0.0259902    -0.0203632    -0.0385190    0.00609888    -0.0128609    0.00407596   0.000266746    0.00201016   0.000156310  -0.000635882  -0.000634533   8.80225e-05   2.49833e-05  -0.000105372   1.59904e-05   1.47823e-05  -4.32938e-06       1.40788       1.76531       1.65067       2.05896       2.17000       2.01630       1.85757       1.62324       1.56490       1.33475       1.11473      0.835137      0.791956      0.645824      0.469582      0.313310      0.258160      0.192556      0.144058     0.0899796     0.0588553     0.0399584     0.0275217     0.0182411     0.0114565    0.00647880    0.00340705    0.00205526    0.00113254   0.000728671   0.000339050   0.000198331   8.88494e-05   4.50252e-05   1.84333e-05   8.05173e-06
  26   7 2039.7151    0.7015  0.6114  9.0939 -0.0046  0.0229   0.0183   0.0471    0.0713   0.0000   443.1249      -1.48054       17.9099       1.07898      -3.63337     -0.571675     -0.416720    0.00939964      -1.55495     -0.918837       1.72263      0.216937      0.687221     -0.625754      0.439237     -0.338671    -0.0707919      0.300639    0.00199805    -0.0814958   -0.00629279    -0.0309217    -0.0181235    -0.0113807    0.00172155   -0.00316395   -0.00388353   0.000302889    0.00110242  -4.57145e-05  -0.000605015   1.80727e-05  -7.76149e-05   9.30934e-06   2.42052e-05   6.65249e-06       1.58658       2.30224       2.61507       2.92991       2.93301       2.76501       2.53097       2.32659       1.81734       1.50416       1.19682      0.971295      0.736068      0.572733      0.456344      0.320784      0.232401      0.163177      0.120567     0.0888012     0.0572357     0.0400294     0.0248022     0.0156927    0.00902134    0.00528110    0.00326563    0.00178946   0.000958777   0.000543119   0.000276962   0.000145164   6.93063e-05   3.09302e-05   1.60416e-05   7.08746e-06
  26   9 2365.9859    1.3703  1.0016  9.7088 -0.0070  0.0247   0.0275   0.0616    0.1234   0.0000   438.6720      -2.63790       17.5397       4.50662      -4.44217      -1.72579      0.186611     -0.934010       5.62232       1.10176      -1.79013     -0.968060      0.265793    -0.0263291     -0.208426     -0.120531     0.0882389      0.336364    -0.0500294     -0.134636     0.0177019    0.00662979     0.0448799     0.0126632   -0.00155208    0.00790934    0.00494547  -0.000212001   2.67742e-05   0.000414060   0.000659582   9.39029e-05  -5.58258e-05   3.37504e-05   4.92096e-07  -8.29987e-06       1.66261       2.21630       2.44712       2.37620       2.35319       2.32678       2.26202       2.19840       1.95797       1.66907       1.27816       1.02590      0.834630      0.655069      0.540992      0.443934      0.328794      0.252464      0.171610      0.117114     0.0730608     0.0484914     0.0295347     0.0180902     0.0113730    0.00647181    0.00360711    0.00219122    0.00114300   0.000639488   0.000333107   0.000171538   8.34716e-05   4.06276e-05   1.77894e-05   7.91688e-06
  26  10 2521.1907    1.7720  1.0594 10.3052 -0.0015  0.0253   0.0349   0.0626    0.1266   0.0000   436.6557      -1.35307       15.1178       2.79836      -2.31656       1.12217       1.42365      -2.13276      -2.01291      0.581153      -1.47184    0.00968415       1.25008      0.908294     -0.422749     -0.409716     -0.411877      0.100099    -0.0397904    0.00490794     -0.122622    -0.0185685     0.0530524    -0.0137398   -0.00749046   -0.00135845    0.00399084  -0.000750590   0.000950104  -0.000450397  -7.54387e-05  -1.37667e-05   7.41999e-05   1.62215e-05  -1.76954e-06   7.81962e-06       1.62470       1.98476       2.19547       2.37025       2.34402       2.28104       2.10391       2.04965       1.83939       1.56584       1.25963       1.05739      0.863112      0.687577      0.519537      0.437157      0.320392      0.229670      0.163779      0.114477     0.0728689     0.0487221     0.0310906     0.0193652     0.0121561    0.00704467    0.00407894    0.00240965    0.00126525   0.000722221   0.000390264   0.000196607   8.72620e-05   4.60880e-05   2.20242e-05   9.18027e-06
  26  11 2674.2970    2.4058  0.8412 11.2124 -0.0054  0.0238   0.0530   0.0530    0.1278   0.0000   439.2228       1.37403       12.8447      -1.76882       1.38011      -1.52171       1.85741      -2.91970      -2.20560      -1.60701       2.15964      0.583215      -1.17140     -0.894393      0.225673      0.260649     -0.461708     0.0526411    -0.0995551    -0.0196345     -0.181346     0.0616904     0.0244530   0.000567937    0.00240648     0.0124023    0.00560911  -0.000285577   0.000966562  -0.000194891  -0.000512232  -0.000105627   0.000126860   1.84463e-05  -6.42977e-06  -1.52832e-06       1.49975       2.02394       2.10779       2.30358       2.28745       2.18277       2.09858       1.85101       1.77064       1.43963       1.26868       1.05527      0.837328      0.646460      0.504821      0.386980      0.289868      0.216393      0.148125     0.0989333     0.0682672     0.0453147     0.0280858     0.0185787     0.0109540    0.00716278    0.00375017    0.00234427    0.00120590   0.000638241   0.000348112   0.000161012   8.96010e-05   3.97479e-05   1.83598e-05   7.73742e-06
  26  12 2826.4939    3.1047  0.9244 11.1319 -0.0053  0.0236   0.0648   0.0577    0.1832   0.0000   438.4212       1.49714       15.6193       1.95024       1.83330       1.27167     -0.385219       1.67160     -0.195953      0.637217     -0.435837      0.388203     -0.459180    -0.0231290     -0.795946     -0.538763      0.345795     -0.241625     0.0758092     0.0859436    -0.0607217    0.00344653   -0.00997877    -0.0120803     0.0216297   -0.00270177    0.00499394    0.00171550   -0.00174843  -0.000467152   0.000715976   0.000381187  -6.77805e-05  -3.84630e-05  -3.14747e-06  -3.28088e-06       1.52275       1.92942       2.02238       2.24952       2.29987       2.03492       1.97952       1.84692       1.70712       1.46112       1.25506       1.02009      0.833520      0.688337      0.538885      0.361145      0.282416      0.205925      0.151162      0.102272     0.0605717     0.0438999     0.0285528     0.0186103     0.0111153    0.00663314    0.00357866    0.00202693    0.00117239   0.000685607   0.000367513   0.000188234   8.85886e-05   3.87980e-05   1.73891e-05   7.85262e-06
  26  13 2977.3561    3.8870  0.9124 11.2282 -0.0013  0.0222   0.0768   0.0515    0.1862   0.0000   438.4190       1.03091       12.9994       2.91114      0.429927      -3.08140       1.49303       1.53217     -0.512745      -1.68284      0.871278     -0.873195     -0.185695      0.163744      0.432887     -0.227400     -0.229944    -0.0927914    -0.0710826     0.0594910     0.0149825     0.0517128    -0.0458407    -0.0262375    0.00594890    0.00374433   -0.00624310  -0.000620457    0.00182093   0.000359514  -1.80240e-05  -0.000166098   2.17919e-05   5.00001e-07  -2.62473e-06   2.55635e-06       1.32420       1.74764       1.86486       2.04665       2.12361       1.94940       1.93457       1.76526       1.51422       1.29081       1.09841      0.917502      0.749800      0.586289      0.458865      0.346259      0.251148      0.180719      0.132105     0.0893766     0.0656365     0.0416887     0.0278297     0.0163619     0.0102717    0.00605343    0.00382584    0.00200603    0.00112529   0.000631762   0.000300542   0.000172500   7.64874e-05   3.91725e-05   1.69867e-05   8.17289e-06
  26  14 3126.8076    3.9995  0.9940 12.0807 -0.0084  0.0257   0.0824   0.0585    0.1572   0.0000   439.6290    -0.0963129       17.0557       4.04609      -2.55157      -2.23209     -0.756270       1.97147     -0.786441      0.467351     -0.320752      -1.13567     -0.512562     -0.343373      0.591438     -0.155466     -0.211146      0.121023  -0.000619727     0.0353835    -0.0314706     0.0173332     0.0354343     0.0100582   -0.00255635    -0.0101399   -0.00351898   -0.00210272    0.00298035   0.000774257   -0.00102790  -8.75383e-05   1.34352e-05   5.41462e-05   1.25908e-05  -6.92257e-06       1.52875       1.94348       2.21626       2.23376       2.36548       2.30617       2.13709       2.05368       1.73980       1.49416       1.29315       1.12513      0.864735      0.723222      0.530735      0.406355      0.319001      0.210498      0.164700      0.109892     0.0745104     0.0516141     0.0329843     0.0201156     0.0128666    0.00750520    0.00429353    0.00263916    0.00130561   0.000697541   0.000393970   0.000191865   9.20776e-05   4.56645e-05   2.14845e-05   8.80613e-06
  26  15 3275.3240    3.6569  1.4641 11.7007 -0.0051  0.0301   0.0655   0.0771    0.1876   0.0000   437.9493     -0.617453       13.0674       4.41625      -3.99549     -0.302694       1.96073       3.93466      -1.22242     -0.185152      0.907983      0.885229     -0.786190    -0.0613497     -0.159850     -0.353740     -0.239009      0.204009     -0.140991     0.0819155     -0.103008    -0.0831491     0.0209745     0.0209462    -0.0289744   -0.00281310   0.000503580   -0.00312000   -0.00288061   9.50199e-05   0.000703190   5.89821e-05   2.00184e-05   6.63221e-06   9.76732e-06   1.53275e-06       1.88930       2.50413       2.72138       2.77808       2.87083       2.83147       2.61577       2.48888       2.12812       1.80014       1.56863       1.32517       1.06288      0.876109      0.654341      0.482970      0.363051      0.249868      0.188428      0.135074     0.0865069     0.0598415     0.0387516     0.0240555     0.0148069    0.00847150    0.00495690    0.00280345    0.00153275   0.000843307   0.000443380   0.000231695   0.000103286   5.26906e-05   2.34480e-05   1.07145e-05
  26  16 3423.0975    2.9024  2.1715 11.5687 -0.0079  0.0391   0.0428   0.0936    0.0892   0.0000   440.0251       2.71148       8.33434      -1.47058       1.30990      0.411097      -1.74192       7.40750      -1.02934       1.55315       3.91211      0.703490     -0.195500      -1.54632       1.04624      -1.34293     -0.533035     -0.259843    -0.0286577      0.293931     -0.219880    -0.0630992     -0.131988     0.0229020    -0.0288596     0.0108794  -0.000262166    0.00561976   -0.00200760   0.000347724  -3.36360e-05   0.000373797  -0.000141149  -4.15116e-05  -2.10019e-06   2.29974e-05       2.29738       2.93839       3.23045       3.43319       3.56359       3.37472       3.01120       2.98164       2.72892       2.30497       1.96856       1.62837       1.35111       1.08982      0.811233      0.645680      0.472481      0.344487      0.242443      0.168194      0.115248     0.0759631     0.0491108     0.0299766     0.0187887     0.0113210    0.00664107    0.00386571    0.00210032    0.00112732   0.000621157   0.000310018   0.000152958   7.41940e-05   3.31234e-05   1.46481e-05
  26  17 3570.7935    2.3281  3.5023 10.9115  0.0003  0.0484   0.0271   0.1238    0.0636   0.0000   440.3244       1.79741       8.42510       1.98191       8.40004      -4.71281      0.407403       4.71828    -0.0295512      -4.93377       5.82990      -1.46064      -1.14985       1.61929    -0.0260378      -1.03062    -0.0690219    -0.0226447      0.221704     0.0944249     0.0942816     -0.211634    -0.0460122    -0.0206013    -0.0101314    -0.0203471    0.00998613   -0.00257694  -0.000794626   0.000596001   0.000583611   -0.00102981  -3.83950e-05   0.000156469   3.98790e-05   1.11013e-05       2.81243       3.69430       4.18466       4.26256       4.41798       4.31679       3.88926       3.72659       3.27529       2.87773       2.53898       2.08807       1.70658       1.33348       1.06009      0.794797      0.580409      0.427966      0.295381      0.207323      0.142257     0.0946038     0.0606252     0.0383414     0.0230086     0.0145484    0.00847137    0.00475559    0.00266529    0.00143568   0.000725402   0.000377012   0.000188939   8.58021e-05   3.89552e-05   1.76230e-05
  26  18 3718.1404    1.9463  5.0407 10.3850 -0.0035  0.0588   0.0199   0.1539    0.0595   0.0000   433.2590      -4.76193       12.7752      -1.56101       1.22821       2.33946      -4.33889       4.88688       3.78410       1.31977     -0.267737     -0.369245       4.13874       4.91325     -0.946303     -0.225926      0.972554     -0.194384     -0.145926      0.266264     0.0777606     -0.276114    -0.0782828     0.0878149    -0.0256043    -0.0321343   -0.00327415    0.00202753    0.00453992  -3.24990e-05   0.000594535  -0.000383990   0.000123815   3.12500e-05  -7.80819e-05   1.74204e-05       3.48828       4.58337       5.18693       5.37503       5.47045       5.32599       4.96596       4.62610       4.11015       3.55148       3.00663       2.50155       2.03158       1.61690       1.25946      0.956653      0.712137      0.517609      0.365028      0.255939      0.173847      0.114023     0.0732949     0.0471662     0.0281753     0.0171773    0.00995276    0.00578446    0.00307775    0.00172078   0.000892875   0.000446340   0.000223758   0.000105485   4.80192e-05   2.16590e-05
  26  19 3865.2227    1.5828  6.6904 10.1470 -0.0043  0.0725   0.0164   0.2003    0.0565   0.0000   435.4355      -3.12564       17.6802       9.19494      -3.09722       7.14410      -8.07438      -6.08380      -3.09792      -6.39675      0.260166       2.38681      -1.26359       3.36133       2.01185     -0.787027      0.839534      0.757300   -0.00585028     -0.170237    -0.0446569    -0.0792597     -0.124466     -0.112143   0.000188937    0.00326251     0.0135797   -0.00624834  -0.000110764    0.00397613   -0.00164663  -0.000694363   0.000379596  -9.96296e-06   1.73434e-05  -9.69458e-06       4.34684       5.66066       6.29471       6.63992       6.73529       6.61747       6.15637       5.68171       5.08241       4.40779       3.74209       3.07183       2.51951       2.00388       1.56512       1.19295      0.886878      0.641345      0.461560      0.315818      0.221235      0.145191     0.0926062     0.0588115     0.0363085     0.0213385     0.0130604    0.00715135    0.00410776    0.00217863    0.00113301   0.000588668   0.000280588   0.000138150   6.02061e-05   2.67676e-05
  26  20 4011.9931    1.2778  8.6542 10.0058 -0.0010  0.0949   0.0142   0.2665    0.0487   0.0000   432.3186       1.25195       5.93644       1.11032       5.53957     -0.446687       5.77109       2.36587       6.57215      -5.76750       1.69723      -5.11429      -7.31572      -1.33589       3.68871      0.696294      0.732713      0.455394     -0.921487     -0.398232      0.290012      0.165774    -0.0727307      0.174721     0.0680234    0.00268888    -0.0176542    0.00177929    0.00593404   -0.00563794   -0.00117995    0.00107598   0.000134050  -7.03004e-05  -2.38429e-05   2.43183e-05       5.58326       7.22632       8.25707       8.60590       8.47205       8.42384       7.89783       7.25859       6.58778       5.73846       4.91110       4.08083       3.36215       2.66022       2.04744       1.59691       1.15493      0.847872      0.611424      0.417006      0.282900      0.191276      0.123811     0.0773256     0.0480673     0.0287762     0.0169909    0.00977999    0.00530402    0.00291773    0.00154945   0.000784166   0.000389725   0.000183593   8.19972e-05   3.70017e-05
  26  21 4158.6697    1.0270 10.1685  9.9092 -0.0080  0.1161   0.0122   0.3455    0.0419   0.0000   441.0263      -10.1419       6.37006       5.11065      -4.69994      -11.0026      -10.4819      -4.02301       9.61679      -2.20330      0.656638      -8.33168      -4.38702       2.54789       1.13844       1.95092       2.49911      -2.26327      0.379655     -0.293023     -0.447259    0.00623331      0.180344      0.115586     -0.106548    -0.0338602     0.0482916    -0.0238564    0.00584801    0.00386935  -0.000627383   -0.00223608   0.000699711   0.000165207  -6.64081e-05   9.64307e-05       6.83861       8.94323       9.93265       10.4159       10.5312       10.1847       9.70005       9.01074       7.94611       7.02268       6.06208       5.02268       4.04918       3.28832       2.50847       1.95206       1.44933       1.06033      0.752926      0.524394      0.354695      0.233845      0.154750     0.0970142     0.0604365     0.0364556     0.0215728     0.0123877    0.00681630    0.00370398    0.00198230    0.00101241   0.000492192   0.000236236   0.000104960   4.65537e-05
  26  22 4305.0609    0.8118 12.6821  9.7837 -0.0053  0.1626   0.0099   0.4628    0.0371   0.0000   427.4659      -14.8313       42.1923      -5.60589      -2.45456      -20.4770      -33.8731       7.34915       15.5458      -5.91494     -0.176285       2.78086    -0.0172330       4.37996       4.19536       5.07908      0.556133      -1.01910      -1.09351    -0.0648956     -0.221275      0.725341     -0.595903     -0.179974     0.0366182     0.0222222    -0.0109868    -0.0320063    -0.0129344    0.00488593    0.00484786  -0.000781143   0.000643199   0.000292089  -0.000249498  -7.69758e-05       9.51561       12.2517       14.0113       14.6527       14.8554       14.5723       13.5624       12.3728       11.2725       9.95590       8.25577       7.11096       5.65721       4.52975       3.57100       2.69011       2.04143       1.47589       1.05957      0.729645      0.497445      0.331274      0.216574      0.138246     0.0863059     0.0520777     0.0307523     0.0176106    0.00994949    0.00539758    0.00289804    0.00144881   0.000741800   0.000347715   0.000150746   6.81896e-05
  27   6 1889.7139    0.4840  0.4943  8.8276 -0.0094  0.0220   0.0139   0.0403    0.0595   0.0000   441.4946     -0.212243       19.9999      0.271913      -2.03987       1.16096      0.542470      0.900860      -1.40992     0.0728790      -1.17798     -0.201554     -0.170126     -0.356794     -0.196068    -0.0763508      0.350908     -0.206542    -0.0200162     -0.125334     0.0467686     0.0268671   -0.00909565   -0.00103207    0.00399011   -0.00819858   0.000427209   0.000455001   -0.00188358   0.000601567   0.000147722  -0.000127767   0.000122763  -7.89838e-06  -1.58653e-05   2.32266e-05       1.52305       2.05534       2.28670       2.49349       2.52362       2.47624       2.21087       2.03930       1.80902       1.52930       1.21716      0.895468      0.785637      0.624588      0.464375      0.362253      0.284900      0.201957      0.151746     0.0997397     0.0686189     0.0454466     0.0302550     0.0190200     0.0112259    0.00678969    0.00423522    0.00252092    0.00132776   0.000758323   0.000411104   0.000220276   0.000109140   5.58819e-05   2.61354e-05   1.27016e-05
  27   8 2229.6703    1.0218  0.8550  9.4182 -0.0038  0.0224   0.0217   0.0546    0.0997   0.0000   440.1741      0.400060       19.1315      -5.13090      -2.06314      -2.85713       4.47455      -1.71845       3.29273      0.688537       1.29465     -0.429737     0.0961768      0.515863     -0.616267     0.0178661      0.100928      0.177281    -0.0187652    -0.0521089    -0.0135450     0.0246737    -0.0209012     0.0292236   -0.00162543    0.00913345   -0.00923141   -0.00385974    0.00310867   0.000735143  -0.000899594   0.000259730   0.000195903  -9.80713e-05  -2.88779e-05   2.51963e-07       1.33243       1.70425       1.94072       2.01107       1.99515       1.99030       1.88377       1.72024       1.46664       1.33922       1.20290      0.990252      0.818028      0.629999      0.493364      0.379336      0.279872      0.213727      0.151526      0.101205     0.0706955     0.0471603     0.0311218     0.0209446     0.0130218    0.00824346    0.00499208    0.00271075    0.00163504   0.000840567   0.000487603   0.000228415   0.000120720   6.18170e-05   2.80732e-05   1.28197e-05
  27   9 2390.8970    1.3988  0.9667 10.1606 -0.0006  0.0258   0.0286   0.0596    0.0975   0.0000   439.8776      -1.09648       18.5570      -2.68366     -0.867434      -2.23906       1.01893     -0.453479       1.88381      -2.90333       2.24262      0.743131     -0.204819      0.337213     0.0620098     0.0934039     -0.207997      0.139825    -0.0402940     0.0588866     0.0718987   -0.00866335    -0.0384252    0.00787554    -0.0283451   -0.00508856  -0.000408995   -0.00218461   -0.00331159   -0.00211792   0.000172600   5.44536e-06  -5.48691e-05   7.09252e-05   4.76682e-05  -1.44342e-06       1.52787       2.05553       2.14895       2.21171       2.30524       2.18638       2.19648       2.04146       1.86879       1.49828       1.38114       1.05136      0.885403      0.711772      0.526524      0.455073      0.342938      0.260320      0.183532      0.127359     0.0853556     0.0582732     0.0363872     0.0234509     0.0150301    0.00880179    0.00558937    0.00306638    0.00177540   0.000981175   0.000526285   0.000244456   0.000145274   6.91539e-05   3.29134e-05   1.50166e-05
  27  10 2547.5175    1.9253  0.9846 10.4129 -0.0069  0.0277   0.0380   0.0550    0.1287   0.0000   440.8189       2.62682       14.5264      0.427920      -3.23992       2.21164      -2.66946       3.74244       2.46322      -1.35060    -0.0746182      0.606687     -0.566994      0.404625     -0.618085     0.0825381      0.221696     0.0173878     -0.174428     -0.131752     0.0414178   -0.00596529    -0.0452785    -0.0338666    -0.0118822     0.0153239   -0.00195944    0.00534319   -0.00464678  -0.000593832  -0.000479416   0.000209424   9.81007e-05  -6.87855e-05  -3.52039e-05   2.10454e-06       1.53506       2.15699       2.01606       2.49171       2.38141       2.43850       2.07947       2.07979       1.79627       1.72596       1.34194       1.15491      0.938427      0.811789      0.609195      0.438449      0.325162      0.252697      0.189894      0.131013     0.0829756     0.0551569     0.0378758     0.0261056     0.0164293    0.00997584    0.00578406    0.00324075    0.00186434    0.00112311   0.000612587   0.000354263   0.000160875   8.19546e-05   3.43681e-05   1.62560e-05
  27  11 2702.0007    2.5087  0.8822 11.1974 -0.0065  0.0232   0.0528   0.0544    0.1234   0.0000   439.5770     -0.980004       13.6292      -4.28560      -2.30780      -1.76893       2.27145      -1.68051     -0.418108     -0.651184      0.299126      0.362924      0.813748     -0.660753     -0.207128      0.352184      0.598242     0.0313048   -0.00167307    -0.0172165    0.00933562    0.00736483     0.0415659     0.0151235     0.0252116    0.00520849    0.00196546   -0.00288589    0.00135662   0.000823711  -8.02492e-05  -7.17980e-05   0.000183992  -8.76708e-05   1.10208e-05   1.02466e-05       1.44543       1.85477       1.98958       2.12606       2.30368       2.15696       1.97466       1.83794       1.64269       1.49303       1.19394      0.968341      0.812720      0.691400      0.542162      0.379377      0.272306      0.217409      0.163198      0.110285     0.0712524     0.0492426     0.0326830     0.0220582     0.0137658    0.00834667    0.00474129    0.00259258    0.00158261   0.000903310   0.000512913   0.000270807   0.000137808   6.69736e-05   3.07715e-05   1.31297e-05
  27  12 2855.3069    3.3497  0.8716 11.3580 -0.0028  0.0219   0.0683   0.0548    0.1619   0.0000   438.3230      -3.38919       14.6723       2.71150     -0.570107      -3.05585      -1.18578     -0.446526       2.33495      0.194827     0.0652544      -1.82830     -0.425273     0.0606749     0.0454965    -0.0730656      0.142983     0.0860427      0.111433     0.0259680     0.0214780    -0.0685777   0.000105969     0.0453346    -0.0114095    0.00653944   -0.00303174  -0.000329647   0.000737694   0.000825057  -0.000237572  -0.000238576  -6.28200e-05   0.000133197  -3.19603e-05   3.71168e-06       1.35379       1.87063       2.09120       2.12946       2.10993       2.01869       1.94733       1.79956       1.57251       1.42270       1.22281       1.01875      0.829448      0.665891      0.512398      0.398768      0.277439      0.211743      0.147961      0.103558     0.0698140     0.0472388     0.0322032     0.0192790     0.0116275    0.00767253    0.00439827    0.00252129    0.00142820   0.000807112   0.000445612   0.000204957   0.000120075   5.62497e-05   2.54692e-05   1.14746e-05
  27  13 3006.9518    3.7741  0.8927 11.8807 -0.0034  0.0227   0.0789   0.0527    0.1266   0.0000   438.6930      -3.83430       17.1097       3.71817      -4.34191      0.818545      -1.36359       1.57244      -1.22099     -0.589182     -0.904766     -0.486796     -0.382774      -1.65786     -0.669128     -0.477909     -0.181195     -0.150635      0.114774   -0.00957904    -0.0244857    0.00278351    -0.0291042     0.0166358     0.0374206   -0.00148924  -0.000101599   -0.00566358  -0.000632498   0.000352231  -0.000677383   0.000238462  -6.09047e-05   2.76946e-05   1.05943e-05  -1.45576e-06       1.38379       1.91692       2.06420       2.07119       2.03417       1.95882       1.86700       1.79166       1.59338       1.45135       1.24878       1.08030      0.912109      0.729041      0.564661      0.409875      0.300816      0.222758      0.151566      0.108534     0.0760165     0.0502265     0.0326914     0.0221753     0.0123931    0.00824104    0.00455047    0.00272414    0.00150942   0.000817124   0.000460769   0.000229246   0.000124930   5.97121e-05   2.79332e-05   1.30844e-05
  27  14 3157.1258    3.9993  1.0574 11.8473 -0.0008  0.0258   0.0762   0.0574    0.1543   0.0000   440.6348     -0.766575       13.9587       4.27408       5.19019      -3.96967       1.41891      -2.62129      -2.00604      0.516089      0.454324      0.183347    -0.0493238      0.737273      0.122957     -0.470911     -0.119002     0.0903611     -0.209048    -0.0159531     0.0200942    -0.0316293    -0.0151938    -0.0205811    0.00556587    0.00223545    0.00501081  -0.000365756   -0.00260176   0.000203016   0.000454517  -0.000375255  -0.000126277   7.77395e-05   2.73747e-05   4.62644e-07       1.47902       1.81568       2.09497       2.29028       2.21637       2.10457       2.16686       1.98177       1.63158       1.47208       1.31065       1.07310      0.878822      0.715567      0.581170      0.413936      0.311185      0.241437      0.171511      0.116432     0.0845250     0.0563730     0.0380413     0.0240581     0.0146707    0.00935133    0.00561718    0.00306901    0.00176791    0.00101022   0.000530104   0.000272439   0.000141586   7.23711e-05   3.39871e-05   1.50166e-05
  27  15 3306.4068    3.4975  1.5684 11.5772 -0.0058  0.0307   0.0581   0.0777    0.1556   0.0000   439.1787       2.00972       9.77349       3.20539       1.21801       2.46683      -6.37472       6.69928      0.979758      0.611942     -0.870062       1.65236     -0.499287       1.46470      0.135052      0.913621     -0.167680     0.0772391      0.246312     0.0277998     -0.241093     0.0182867   -0.00490356    -0.0122834    0.00672757   -0.00330650   -0.00128809   -0.00616646    0.00125077   0.000996273  -0.000352946   0.000347061   0.000349343  -3.30915e-05   1.92296e-05   2.60322e-06       1.80687       2.35834       2.60556       2.71851       2.83346       2.68302       2.57893       2.28940       2.10613       1.88171       1.66457       1.31364       1.08863      0.871085      0.679062      0.550907      0.393772      0.285655      0.203257      0.143515      0.103915     0.0669603     0.0449139     0.0275832     0.0170017     0.0109660    0.00658698    0.00386483    0.00230221    0.00127801   0.000684843   0.000346907   0.000175371   9.29500e-05   3.99926e-05   1.92384e-05
  27  16 3455.0114    2.7743  2.3353 11.4966 -0.0002  0.0395   0.0408   0.0987    0.0922   0.0000   442.8530       1.61616       12.9337      -1.67769       5.65282       4.51897      -7.35334      -6.16711    -0.0656812      0.355274       3.74437      -2.49900      -1.38224     -0.160551      0.407423      0.581995     0.0391276      0.125718     -0.283145      0.259938     0.0837290    0.00411394     0.0657957    -0.0258253    -0.0376960    0.00582690  -0.000379468   -0.00450611   -0.00234312    0.00235070  -0.000291422  -7.58916e-05  -5.11732e-05  -0.000273675  -4.03495e-05   6.05569e-06       2.23781       2.99893       3.35385       3.52356       3.56879       3.49344       3.23749       3.06036       2.69589       2.40704       2.07003       1.69909       1.37085       1.12628      0.891360      0.673505      0.520987      0.371097      0.273769      0.191632      0.131752     0.0859423     0.0596736     0.0369123     0.0233895     0.0144128    0.00872316    0.00521602    0.00296955    0.00163484   0.000914386   0.000478916   0.000243856   0.000119795   5.30111e-05   2.52480e-05
  27  17 3603.3099    2.2705  3.7344 10.8166 -0.0036  0.0499   0.0259   0.1303    0.0667   0.0000   445.6914      -5.75687       17.3655      -7.57652      -4.55894       1.71925     -0.378244      -2.15739       4.62831      0.830084      0.602321      0.389852      -2.17614      -3.54848       1.91919       1.05831     0.0580440     -0.747589      0.329967      0.197300    -0.0324077     -0.184219   0.000756414     -0.101403     0.0108064    0.00980123   0.000955000   -0.00350010   -0.00229324    0.00283032   -0.00140996   4.41988e-06  -9.73843e-05  -0.000186384   1.15912e-05   5.12627e-05       2.81288       3.69490       4.30787       4.36100       4.50637       4.33426       4.00488       3.76921       3.42488       2.96349       2.60832       2.15815       1.76489       1.41321       1.11608      0.834281      0.664078      0.467574      0.341645      0.233685      0.162562      0.109216     0.0720694     0.0454590     0.0294218     0.0180573     0.0107221    0.00655367    0.00356532    0.00203494    0.00109067   0.000553070   0.000294146   0.000142352   6.84903e-05   3.10543e-05
  27  18 3751.3577    1.8447  5.5467 10.4079 -0.0035  0.0633   0.0187   0.1660    0.0541   0.0000   439.9137      -7.66817       7.85377      -2.25068      -10.3598      -7.68999       10.2891      -1.23112      -4.88704      0.629972       1.07562      -4.30537       1.67653     -0.722848       2.05007       1.44841      -1.22655     -0.396892     -0.488653     -0.479471      0.377720      0.328323    -0.0358883     0.0150311     0.0332131    -0.0107199   -0.00131102     0.0108861   -0.00320078   2.18034e-05  -0.000144263   0.000639382   0.000199606  -0.000287764   8.80529e-05   8.38583e-06       3.66940       4.78902       5.49104       5.79804       5.79764       5.70048       5.23670       4.89940       4.41984       3.81848       3.34936       2.77544       2.27279       1.82248       1.41752       1.09469      0.818572      0.594031      0.436026      0.305444      0.207832      0.139543     0.0933834     0.0603587     0.0374715     0.0233027     0.0138769    0.00828346    0.00466310    0.00253771    0.00141169   0.000754530   0.000379784   0.000187564   8.73744e-05   4.15738e-05
  27  19 3898.9169    1.4920  7.3463 10.1092 -0.0003  0.0781   0.0150   0.2142    0.0507   0.0000   437.3184      -6.38893       6.37678      -3.70537     -0.701526     -0.727165      -1.15151      0.391061      -9.30093      -1.85205       2.36902       4.37708       2.93684      -2.55088      0.368915      0.245173     -0.592104      0.888899      0.279477     -0.265722     0.0276468     -0.289908      0.154868    -0.0343347   -0.00400107    0.00282230    -0.0163047    0.00392430  -0.000668319   -0.00323742    0.00213745   0.000563407  -0.000296459  -0.000200209  -4.16288e-05  -2.57261e-05       4.43557       5.89784       6.56164       6.89584       6.94421       7.03009       6.44705       6.16927       5.37963       4.68161       3.98287       3.37752       2.73587       2.27455       1.74074       1.34924       1.00313      0.760518      0.534122      0.389564      0.266307      0.183018      0.120664     0.0772815     0.0485026     0.0300370     0.0176146     0.0104199    0.00589250    0.00325676    0.00178848   0.000926670   0.000479123   0.000239042   0.000109104   5.08778e-05
  27  20 4046.3845    1.1606  9.3030 10.0558  0.0006  0.1046   0.0136   0.3030    0.0440   0.0000   451.9506      -4.90026      -6.83235       22.9789       15.5086      -11.1610      -25.1150       9.13485       7.79843       4.42887     -0.754066      -4.04794      -1.38020       7.55424      -2.93657     -0.409805      0.880377      -2.07340      0.896655      0.580032     -0.429652    -0.0103169      0.132406      0.132737     0.0701267    -0.0534711     0.0406247     0.0120549   -0.00477501    0.00307873    0.00265049  -0.000529440  -0.000732404   0.000819988  -0.000162299  -8.56961e-05       5.76229       7.82727       8.62717       9.10036       9.30906       9.00354       8.62892       7.88828       7.15337       6.35174       5.28006       4.56436       3.72075       2.99315       2.37969       1.81100       1.38295       1.00017      0.737669      0.512475      0.364094      0.245916      0.161239      0.103977     0.0664780     0.0403449     0.0245589     0.0143681    0.00836347    0.00463153    0.00249743    0.00134284   0.000666508   0.000338008   0.000154883   7.14664e-05
  27  21 4193.4814    0.9708 12.4118  9.9057  0.0009  0.1460   0.0110   0.4117    0.0383   0.0000   448.2721       1.29158       10.6540      -2.22068      -13.1368      0.170294       10.5882       5.62840      -8.64697      -18.6655     -0.673098       5.89036      0.153770      -10.7157      -3.24900     0.0609389      -2.48669       2.00594       2.08141      0.621616     -0.189418      0.266263      0.479366     -0.317225  -0.000431275    -0.0165508    -0.0264436   0.000789542    0.00592366  -0.000401164    0.00266705  -0.000930392  -0.000398017  -0.000483568  -0.000158496   0.000203569       8.00783       10.9245       11.7691       12.8943       13.0346       12.7351       11.8390       11.0464       9.91256       8.75333       7.49438       6.40021       5.21227       4.20124       3.28139       2.53095       1.92817       1.42262       1.02440      0.728465      0.503579      0.339822      0.229168      0.146702     0.0949973     0.0580432     0.0352755     0.0207646     0.0119591    0.00672403    0.00362466    0.00195084   0.000966113   0.000493312   0.000221458   0.000103584
  27  22 4340.3689    0.7997 14.5437  9.7276 -0.0004  0.1817   0.0086   0.4961    0.0332   0.0000   447.3667      -14.9431      -3.74431      -2.61789      0.163173       8.66755       14.6545       2.98683     -0.564401      -8.89554       3.91883       8.89715       2.10739      -7.24723      -6.42182       4.40698       2.30183      -2.97787      0.995252       2.25705     -0.533321     -0.679721      0.687409      0.328431    -0.0469934    -0.0797201     0.0330633    0.00200616    0.00226887    -0.0100279  -0.000158885    0.00520727   0.000721302  -0.000389181  -0.000355447  -1.65157e-05       10.1511       13.3098       15.0299       15.8847       16.1569       15.5344       15.0067       13.9745       12.2812       11.0857       9.20752       7.86123       6.43410       5.20053       4.12010       3.14291       2.39881       1.80088       1.28449      0.903578      0.637363      0.428602      0.283601      0.183938      0.116235     0.0721054     0.0433605     0.0257003     0.0147806    0.00820402    0.00448590    0.00239782    0.00122614   0.000613594   0.000281228   0.000130683
  27  23 4486.8928    0.6326 16.1650  9.6134 -0.0036  0.2363   0.0076   0.5974    0.0298   0.0000   424.8748      -2.89893       36.6455      -16.1150       23.0567      -34.9272       2.36601       28.4066       23.2440       12.7030      -25.5666      -18.3826      -6.39542     -0.236315       1.96315      -4.86583     -0.441964      0.286900       1.13723       1.53421      -1.31887     -0.927820      0.706657      0.139550     -0.250934     0.0294731     0.0196400    -0.0170422     0.0262549   -0.00712064    -0.0177854    0.00266426    0.00145280   0.000954229  -9.52889e-05  -0.000118979       13.0272       17.4058       19.4695       20.6234       20.6720       20.5662       19.2134       18.2015       15.8211       14.3602       12.1409       10.2431       8.41258       6.89649       5.32738       4.18390       3.10951       2.34367       1.67493       1.19844      0.834329      0.569532      0.380594      0.243896      0.154803     0.0971889     0.0580242     0.0348701     0.0201261     0.0110501    0.00622626    0.00325190    0.00167077   0.000849083   0.000366595   0.000173586
  28   7 2083.8544    0.7542  0.7184  9.2456 -0.0035  0.0220   0.0176   0.0496    0.0764   0.0000   439.5098     -0.439548       17.1956       1.05660      -4.06313       2.23134     -0.826139     -0.254987      0.500021      0.777129      -1.14993      0.108206      0.453196      0.333846      0.323438    -0.0918234     -0.448208    -0.0541579     -0.165377    -0.0890034     -0.129935     0.0386748     0.0211862    -0.0153081   -0.00246431    0.00393246   0.000766937   -0.00216016   -0.00379951   0.000863092    0.00119002   0.000491664   7.52612e-05   0.000117961  -4.00095e-05  -8.67238e-06       1.35764       1.77472       1.81066       1.80710       1.96748       2.03823       1.97994       1.82561       1.49731       1.32904       1.11355       1.00316      0.820700      0.661074      0.501154      0.384186      0.310318      0.230174      0.173147      0.117714     0.0854588     0.0577315     0.0383836     0.0265879     0.0166423     0.0106463    0.00642492    0.00366123    0.00208079    0.00114397   0.000597925   0.000319010   0.000159829   8.25081e-05   4.12160e-05   2.00562e-05
  28   9 2415.2928    1.4642  1.1377 10.0015 -0.0005  0.0252   0.0280   0.0674    0.1257   0.0000   438.7958      0.293828       19.3446      -1.02526      -2.80222       2.00382      0.734103       1.56869      -3.56383       1.13529       2.54845       2.54639     -0.458376      -1.31829     -0.101319    -0.0846430      0.616185     -0.275185     -0.255775     0.0311598      0.106121    -0.0539629    -0.0992418     0.0642215     0.0257622    0.00136121    0.00566834    0.00217694   -0.00275974    0.00116279  -0.000127436   0.000250155  -0.000113027   8.24290e-05  -4.31104e-05  -1.95473e-05       1.41442       1.93927       2.07952       2.23820       2.25500       2.23728       2.09710       1.94541       1.72965       1.48695       1.32587       1.11959      0.898986      0.745385      0.588245      0.461640      0.329323      0.252788      0.183524      0.129184     0.0936458     0.0647938     0.0425713     0.0288646     0.0171336     0.0115744    0.00668383    0.00400989    0.00240232    0.00136162   0.000753424   0.000411212   0.000207304   0.000106637   5.28971e-05   2.45343e-05
  28  10 2573.3317    2.0600  1.0989 10.3706 -0.0037  0.0237   0.0380   0.0608    0.1448   0.0000   439.1045      -4.86576       15.9586       5.44624      -1.91312       4.22736       3.40965     -0.872169     -0.691170     0.0133523      -2.11330      0.520434     -0.641739      -1.07580      0.503638      0.107037    -0.0256851     0.0844935    -0.0985686     0.0719560      0.103698    -0.0349317      0.123853   -0.00549407    0.00463637   -0.00106391    0.00567702   0.000745942   -0.00587352    0.00200528   0.000636247   0.000675932  -0.000305038   0.000137970   1.91917e-05  -9.62722e-06       1.36631       1.79163       1.98497       2.06951       2.14331       2.03734       1.99202       1.81029       1.61312       1.49133       1.24556       1.06458      0.871085      0.690126      0.561174      0.424775      0.339377      0.245945      0.175351      0.130627     0.0881587     0.0596772     0.0404752     0.0260094     0.0167913     0.0107508    0.00633493    0.00384139    0.00233774    0.00126390   0.000710244   0.000390927   0.000201207   9.96771e-05   4.89110e-05   2.49423e-05
  28  12 2883.5954    3.4665  0.8909 11.2293 -0.0034  0.0236   0.0680   0.0504    0.2104   0.0000   437.1299      -1.33458       13.8983     -0.604382      -5.90880     -0.541880      0.556044      -2.03313      -1.73545    -0.0736044     0.0108239      -1.39847     0.0285342      0.410078      0.280440      0.404454      0.121900     -0.116070     0.0152685      0.187755    -0.0760593     0.0131573    0.00547802    -0.0158253     0.0183564    0.00969460   -0.00432808   -0.00140817   -0.00241453    0.00137528   0.000205121  -0.000654255  -0.000157815   3.82017e-05  -4.40649e-05  -1.99683e-05       1.21609       1.79903       1.89922       2.02885       2.09557       1.91457       1.95205       1.73994       1.61664       1.39166       1.17240      0.989251      0.783703      0.659315      0.501849      0.412027      0.310484      0.224081      0.178769      0.117474     0.0857717     0.0554741     0.0383704     0.0250327     0.0153313    0.00982194    0.00595915    0.00372393    0.00202471    0.00119863   0.000667555   0.000351204   0.000189512   9.71285e-05   4.55531e-05   2.12807e-05
[truncated: 1,466,991 more chars]
